# Supplementary material for: A collection of forcefield precursors for metal–organic frameworks
Source: RSC Adv. 2019 Nov 13;9(63):36492–507. doi: 10.1039/c9ra07327b (PMC9075174; doi:10.1039/c9ra07327b)
Supplement: RA-009-C9RA07327B-s1202 [file RA-009-C9RA07327B-s1202.txt]

KANMIX_clean

13.456600    0.000000    0.000000
0.000000    18.997500    0.000000
0.000000    -9.498750    16.452318

     1       9.940929       9.940929       9.940929    29[8-(6),8-(6),8-(6),8-(6)]
     2      12.199754      12.199754      12.199754    29[7-(6,6),8-(6),8-(6),8-(6),8-(6)]
     3       9.940929       9.940929       9.940929    29[8-(6),8-(6),8-(6),8-(6)]
     4      12.199754      12.199754      12.199754    29[7-(6,6),8-(6),8-(6),8-(6),8-(6)]
     5       9.940929       9.940929       9.940929    29[8-(6),8-(6),8-(6),8-(6)]
     6      12.199754      12.199754      12.199754    29[7-(6,6),8-(6),8-(6),8-(6),8-(6)]
     7       3.212629       3.212629       3.212629    29[8-(6),8-(6),8-(6),8-(6)]
     8       5.471454       5.471454       5.471454    29[7-(6,6),8-(6),8-(6),8-(6),8-(6)]
     9       3.212629       3.212629       3.212629    29[8-(6),8-(6),8-(6),8-(6)]
    10       5.471454       5.471454       5.471454    29[7-(6,6),8-(6),8-(6),8-(6),8-(6)]
    11       3.212629       3.212629       3.212629    29[8-(6),8-(6),8-(6),8-(6)]
    12       5.471454       5.471454       5.471454    29[7-(6,6),8-(6),8-(6),8-(6),8-(6)]
    13        0.53019        0.53019        0.53019    1[6-(6,7)]
    14       7.689101       7.689101       7.689101    1[6-(6,7)]
    15        0.53019        0.53019        0.53019    1[6-(6,7)]
    16       7.689101       7.689101       7.689101    1[6-(6,7)]
    17        0.53019        0.53019        0.53019    1[6-(6,7)]
    18       7.689101       7.689101       7.689101    1[6-(6,7)]
    19        7.25849        7.25849        7.25849    1[6-(6,7)]
    20       0.960801       0.960801       0.960801    1[6-(6,7)]
    21        7.25849        7.25849        7.25849    1[6-(6,7)]
    22       0.960801       0.960801       0.960801    1[6-(6,7)]
    23        7.25849        7.25849        7.25849    1[6-(6,7)]
    24       0.960801       0.960801       0.960801    1[6-(6,7)]
    25        0.53019        0.53019        0.53019    1[6-(6,7)]
    26       7.689101       7.689101       7.689101    1[6-(6,7)]
    27        0.53019        0.53019        0.53019    1[6-(6,7)]
    28       7.689101       7.689101       7.689101    1[6-(6,7)]
    29        0.53019        0.53019        0.53019    1[6-(6,7)]
    30       7.689101       7.689101       7.689101    1[6-(6,7)]
    31        7.25849        7.25849        7.25849    1[6-(6,7)]
    32       0.960801       0.960801       0.960801    1[6-(6,7)]
    33        7.25849        7.25849        7.25849    1[6-(6,7)]
    34       0.960801       0.960801       0.960801    1[6-(6,7)]
    35        7.25849        7.25849        7.25849    1[6-(6,7)]
    36       0.960801       0.960801       0.960801    1[6-(6,7)]
    37      11.047869      11.047869      11.047869    1[6-(6,6)]
    38      11.047869      11.047869      11.047869    1[6-(6,6)]
    39      11.047869      11.047869      11.047869    1[6-(6,6)]
    40       4.319569       4.319569       4.319569    1[6-(6,6)]
    41       4.319569       4.319569       4.319569    1[6-(6,6)]
    42       4.319569       4.319569       4.319569    1[6-(6,6)]
    43      11.100349      11.100349      11.100349    1[6-(6,6)]
    44      11.100349      11.100349      11.100349    1[6-(6,6)]
    45      11.100349      11.100349      11.100349    1[6-(6,6)]
    46       4.372049       4.372049       4.372049    1[6-(6,6)]
    47       4.372049       4.372049       4.372049    1[6-(6,6)]
    48       4.372049       4.372049       4.372049    1[6-(6,6)]
    49        0.15206        0.15206        0.15206    6[1-(0),6-(6,6),7-(6)]
    50      12.522712      12.522712      12.522712    6[6-(1,6),6-(1,7),6-(8,8)]
    51      11.952152      11.952152      11.952152    6[6-(6,6),8-(29),8-(29)]
    52       8.147971       8.147971       8.147971    6[1-(0),6-(6,6),7-(6,29)]
    53       9.499014       9.499014       9.499014    6[6-(1,6),6-(1,7),6-(8,8)]
    54      10.161079      10.161079      10.161079    6[6-(6,6),8-(29),8-(29)]
    55        0.15206        0.15206        0.15206    6[1-(0),6-(6,6),7-(6)]
    56      12.522712      12.522712      12.522712    6[6-(1,6),6-(1,7),6-(8,8)]
    57      11.952152      11.952152      11.952152    6[6-(6,6),8-(29),8-(29)]
    58       8.147971       8.147971       8.147971    6[1-(0),6-(6,6),7-(6,29)]
    59       9.499014       9.499014       9.499014    6[6-(1,6),6-(1,7),6-(8,8)]
    60      10.161079      10.161079      10.161079    6[6-(6,6),8-(29),8-(29)]
    61        0.15206        0.15206        0.15206    6[1-(0),6-(6,6),7-(6)]
    62      12.522712      12.522712      12.522712    6[6-(1,6),6-(1,7),6-(8,8)]
    63      11.952152      11.952152      11.952152    6[6-(6,6),8-(29),8-(29)]
    64       8.147971       8.147971       8.147971    6[1-(0),6-(6,6),7-(6,29)]
    65       9.499014       9.499014       9.499014    6[6-(1,6),6-(1,7),6-(8,8)]
    66      10.161079      10.161079      10.161079    6[6-(6,6),8-(29),8-(29)]
    67        6.88036        6.88036        6.88036    6[1-(0),6-(6,6),7-(6)]
    68       5.794412       5.794412       5.794412    6[6-(1,6),6-(1,7),6-(8,8)]
    69       5.223852       5.223852       5.223852    6[6-(6,6),8-(29),8-(29)]
    70       1.419671       1.419671       1.419671    6[1-(0),6-(6,6),7-(6,29)]
    71       2.770714       2.770714       2.770714    6[6-(1,6),6-(1,7),6-(8,8)]
    72       3.432779       3.432779       3.432779    6[6-(6,6),8-(29),8-(29)]
    73        6.88036        6.88036        6.88036    6[1-(0),6-(6,6),7-(6)]
    74       5.794412       5.794412       5.794412    6[6-(1,6),6-(1,7),6-(8,8)]
    75       5.223852       5.223852       5.223852    6[6-(6,6),8-(29),8-(29)]
    76       1.419671       1.419671       1.419671    6[1-(0),6-(6,6),7-(6,29)]
    77       2.770714       2.770714       2.770714    6[6-(1,6),6-(1,7),6-(8,8)]
    78       3.432779       3.432779       3.432779    6[6-(6,6),8-(29),8-(29)]
    79        6.88036        6.88036        6.88036    6[1-(0),6-(6,6),7-(6)]
    80       5.794412       5.794412       5.794412    6[6-(1,6),6-(1,7),6-(8,8)]
    81       5.223852       5.223852       5.223852    6[6-(6,6),8-(29),8-(29)]
    82       1.419671       1.419671       1.419671    6[1-(0),6-(6,6),7-(6,29)]
    83       2.770714       2.770714       2.770714    6[6-(1,6),6-(1,7),6-(8,8)]
    84       3.432779       3.432779       3.432779    6[6-(6,6),8-(29),8-(29)]
    85        0.15206        0.15206        0.15206    6[1-(0),6-(6,6),7-(6)]
    86      12.522712      12.522712      12.522712    6[6-(1,6),6-(1,7),6-(8,8)]
    87      11.952152      11.952152      11.952152    6[6-(6,6),8-(29),8-(29)]
    88       8.147971       8.147971       8.147971    6[1-(0),6-(6,6),7-(6,29)]
    89       9.499014       9.499014       9.499014    6[6-(1,6),6-(1,7),6-(8,8)]
    90      10.161079      10.161079      10.161079    6[6-(6,6),8-(29),8-(29)]
    91        0.15206        0.15206        0.15206    6[1-(0),6-(6,6),7-(6)]
    92      12.522712      12.522712      12.522712    6[6-(1,6),6-(1,7),6-(8,8)]
    93      11.952152      11.952152      11.952152    6[6-(6,6),8-(29),8-(29)]
    94       8.147971       8.147971       8.147971    6[1-(0),6-(6,6),7-(6,29)]
    95       9.499014       9.499014       9.499014    6[6-(1,6),6-(1,7),6-(8,8)]
    96      10.161079      10.161079      10.161079    6[6-(6,6),8-(29),8-(29)]
    97        0.15206        0.15206        0.15206    6[1-(0),6-(6,6),7-(6)]
    98      12.522712      12.522712      12.522712    6[6-(1,6),6-(1,7),6-(8,8)]
    99      11.952152      11.952152      11.952152    6[6-(6,6),8-(29),8-(29)]
   100       8.147971       8.147971       8.147971    6[1-(0),6-(6,6),7-(6,29)]
   101       9.499014       9.499014       9.499014    6[6-(1,6),6-(1,7),6-(8,8)]
   102      10.161079      10.161079      10.161079    6[6-(6,6),8-(29),8-(29)]
   103        6.88036        6.88036        6.88036    6[1-(0),6-(6,6),7-(6)]
   104       5.794412       5.794412       5.794412    6[6-(1,6),6-(1,7),6-(8,8)]
   105       5.223852       5.223852       5.223852    6[6-(6,6),8-(29),8-(29)]
   106       1.419671       1.419671       1.419671    6[1-(0),6-(6,6),7-(6,29)]
   107       2.770714       2.770714       2.770714    6[6-(1,6),6-(1,7),6-(8,8)]
   108       3.432779       3.432779       3.432779    6[6-(6,6),8-(29),8-(29)]
   109        6.88036        6.88036        6.88036    6[1-(0),6-(6,6),7-(6)]
   110       5.794412       5.794412       5.794412    6[6-(1,6),6-(1,7),6-(8,8)]
   111       5.223852       5.223852       5.223852    6[6-(6,6),8-(29),8-(29)]
   112       1.419671       1.419671       1.419671    6[1-(0),6-(6,6),7-(6,29)]
   113       2.770714       2.770714       2.770714    6[6-(1,6),6-(1,7),6-(8,8)]
   114       3.432779       3.432779       3.432779    6[6-(6,6),8-(29),8-(29)]
   115        6.88036        6.88036        6.88036    6[1-(0),6-(6,6),7-(6)]
   116       5.794412       5.794412       5.794412    6[6-(1,6),6-(1,7),6-(8,8)]
   117       5.223852       5.223852       5.223852    6[6-(6,6),8-(29),8-(29)]
   118       1.419671       1.419671       1.419671    6[1-(0),6-(6,6),7-(6,29)]
   119       2.770714       2.770714       2.770714    6[6-(1,6),6-(1,7),6-(8,8)]
   120       3.432779       3.432779       3.432779    6[6-(6,6),8-(29),8-(29)]
   121      11.901017      11.901017      11.901017    6[1-(0),6-(6,6),6-(6,6)]
   122      11.901017      11.901017      11.901017    6[1-(0),6-(6,6),6-(6,6)]
   123      11.901017      11.901017      11.901017    6[1-(0),6-(6,6),6-(6,6)]
   124       5.172717       5.172717       5.172717    6[1-(0),6-(6,6),6-(6,6)]
   125       5.172717       5.172717       5.172717    6[1-(0),6-(6,6),6-(6,6)]
   126       5.172717       5.172717       5.172717    6[1-(0),6-(6,6),6-(6,6)]
   127      10.187992      10.187992      10.187992    6[1-(0),6-(6,6),6-(6,6)]
   128      10.187992      10.187992      10.187992    6[1-(0),6-(6,6),6-(6,6)]
   129      10.187992      10.187992      10.187992    6[1-(0),6-(6,6),6-(6,6)]
   130       3.459692       3.459692       3.459692    6[1-(0),6-(6,6),6-(6,6)]
   131       3.459692       3.459692       3.459692    6[1-(0),6-(6,6),6-(6,6)]
   132       3.459692       3.459692       3.459692    6[1-(0),6-(6,6),6-(6,6)]
   133       0.691669       0.691669       0.691669    7[6-(1,6),6-(1,6)]
   134       0.691669       0.691669       0.691669    7[6-(1,6),6-(1,6)]
   135       0.691669       0.691669       0.691669    7[6-(1,6),6-(1,6)]
   136       7.419969       7.419969       7.419969    7[6-(1,6),6-(1,6)]
   137       7.419969       7.419969       7.419969    7[6-(1,6),6-(1,6)]
   138       7.419969       7.419969       7.419969    7[6-(1,6),6-(1,6)]
   139       7.461685       7.461685       7.461685    7[6-(1,6),6-(1,6),29-(8,8,8,8)]
   140       7.461685       7.461685       7.461685    7[6-(1,6),6-(1,6),29-(8,8,8,8)]
   141       7.461685       7.461685       7.461685    7[6-(1,6),6-(1,6),29-(8,8,8,8)]
   142       0.733385       0.733385       0.733385    7[6-(1,6),6-(1,6),29-(8,8,8,8)]
   143       0.733385       0.733385       0.733385    7[6-(1,6),6-(1,6),29-(8,8,8,8)]
   144       0.733385       0.733385       0.733385    7[6-(1,6),6-(1,6),29-(8,8,8,8)]
   145      10.797576      10.797576      10.797576    8[6-(6,8),29-(8,8,8)]
   146      12.685537      12.685537      12.685537    8[6-(6,8),29-(7,8,8,8)]
   147        9.45057        9.45057        9.45057    8[6-(6,8),29-(8,8,8)]
   148      11.349296      11.349296      11.349296    8[6-(6,8),29-(7,8,8,8)]
   149      10.797576      10.797576      10.797576    8[6-(6,8),29-(8,8,8)]
   150      12.685537      12.685537      12.685537    8[6-(6,8),29-(7,8,8,8)]
   151        9.45057        9.45057        9.45057    8[6-(6,8),29-(8,8,8)]
   152      11.349296      11.349296      11.349296    8[6-(6,8),29-(7,8,8,8)]
   153      10.797576      10.797576      10.797576    8[6-(6,8),29-(8,8,8)]
   154      12.685537      12.685537      12.685537    8[6-(6,8),29-(7,8,8,8)]
   155        9.45057        9.45057        9.45057    8[6-(6,8),29-(8,8,8)]
   156      11.349296      11.349296      11.349296    8[6-(6,8),29-(7,8,8,8)]
   157       4.069276       4.069276       4.069276    8[6-(6,8),29-(8,8,8)]
   158       5.957237       5.957237       5.957237    8[6-(6,8),29-(7,8,8,8)]
   159        2.72227        2.72227        2.72227    8[6-(6,8),29-(8,8,8)]
   160       4.620996       4.620996       4.620996    8[6-(6,8),29-(7,8,8,8)]
   161       4.069276       4.069276       4.069276    8[6-(6,8),29-(8,8,8)]
   162       5.957237       5.957237       5.957237    8[6-(6,8),29-(7,8,8,8)]
   163        2.72227        2.72227        2.72227    8[6-(6,8),29-(8,8,8)]
   164       4.620996       4.620996       4.620996    8[6-(6,8),29-(7,8,8,8)]
   165       4.069276       4.069276       4.069276    8[6-(6,8),29-(8,8,8)]
   166       5.957237       5.957237       5.957237    8[6-(6,8),29-(7,8,8,8)]
   167        2.72227        2.72227        2.72227    8[6-(6,8),29-(8,8,8)]
   168       4.620996       4.620996       4.620996    8[6-(6,8),29-(7,8,8,8)]
   169      10.797576      10.797576      10.797576    8[6-(6,8),29-(8,8,8)]
   170      12.685537      12.685537      12.685537    8[6-(6,8),29-(7,8,8,8)]
   171        9.45057        9.45057        9.45057    8[6-(6,8),29-(8,8,8)]
   172      11.349296      11.349296      11.349296    8[6-(6,8),29-(7,8,8,8)]
   173      10.797576      10.797576      10.797576    8[6-(6,8),29-(8,8,8)]
   174      12.685537      12.685537      12.685537    8[6-(6,8),29-(7,8,8,8)]
   175        9.45057        9.45057        9.45057    8[6-(6,8),29-(8,8,8)]
   176      11.349296      11.349296      11.349296    8[6-(6,8),29-(7,8,8,8)]
   177      10.797576      10.797576      10.797576    8[6-(6,8),29-(8,8,8)]
   178      12.685537      12.685537      12.685537    8[6-(6,8),29-(7,8,8,8)]
   179        9.45057        9.45057        9.45057    8[6-(6,8),29-(8,8,8)]
   180      11.349296      11.349296      11.349296    8[6-(6,8),29-(7,8,8,8)]
   181       4.069276       4.069276       4.069276    8[6-(6,8),29-(8,8,8)]
   182       5.957237       5.957237       5.957237    8[6-(6,8),29-(7,8,8,8)]
   183        2.72227        2.72227        2.72227    8[6-(6,8),29-(8,8,8)]
   184       4.620996       4.620996       4.620996    8[6-(6,8),29-(7,8,8,8)]
   185       4.069276       4.069276       4.069276    8[6-(6,8),29-(8,8,8)]
   186       5.957237       5.957237       5.957237    8[6-(6,8),29-(7,8,8,8)]
   187        2.72227        2.72227        2.72227    8[6-(6,8),29-(8,8,8)]
   188       4.620996       4.620996       4.620996    8[6-(6,8),29-(7,8,8,8)]
   189       4.069276       4.069276       4.069276    8[6-(6,8),29-(8,8,8)]
   190       5.957237       5.957237       5.957237    8[6-(6,8),29-(7,8,8,8)]
   191        2.72227        2.72227        2.72227    8[6-(6,8),29-(8,8,8)]
   192       4.620996       4.620996       4.620996    8[6-(6,8),29-(7,8,8,8)]
