# Supplementary material for: A collection of forcefield precursors for metal–organic frameworks
Source: RSC Adv. 2019 Nov 13;9(63):36492–507. doi: 10.1039/c9ra07327b (PMC9075174; doi:10.1039/c9ra07327b)
Supplement: RA-009-C9RA07327B-s1203 [file RA-009-C9RA07327B-s1203.txt]

KAPGUE_clean

8.307000    0.000000    0.000000
-3.036536    8.226470    0.000000
-3.978366    -2.430984    7.935776

     1       1.727172       1.727172       1.727172    57[8-(6),8-(6),8-(6),8-(6),8-(6,57),8-(6,57)]
     2      -0.435074      -0.435074      -0.435074    57[8-(6),8-(6),8-(6),8-(6),8-(6,57),8-(6,57)]
     3      -0.719522      -0.719522      -0.719522    6[6-(6),8-(57),8-(57,57)]
     4        3.63716        3.63716        3.63716    6[6-(6),6-(8,8)]
     5      -3.639214      -3.639214      -3.639214    6[6-(6),8-(0),8-(57)]
     6       0.844666       0.844666       0.844666    6[6-(6),6-(8,8)]
     7       1.246703       1.246703       1.246703    6[6-(6),6-(8,8)]
     8       1.715895       1.715895       1.715895    6[6-(6),8-(57),8-(57)]
     9        2.01162        2.01162        2.01162    6[6-(6),8-(57),8-(57,57)]
    10       0.691474       0.691474       0.691474    6[6-(6),6-(8,8)]
    11       4.931312       4.931312       4.931312    6[6-(6),8-(0),8-(57)]
    12       0.447432       0.447432       0.447432    6[6-(6),6-(8,8)]
    13       0.045395       0.045395       0.045395    6[6-(6),6-(8,8)]
    14      -0.423797      -0.423797      -0.423797    6[6-(6),8-(57),8-(57)]
    15      -1.718279      -1.718279      -1.718279    8[6-(6,8),57-(8,8,8,8,8),57-(8,8,8,8,8)]
    16       2.206369       2.206369       2.206369    8[6-(6,8),57-(8,8,8,8,8)]
    17      -3.732087      -3.732087      -3.732087    8[6-(6,8),57-(8,8,8,8,8)]
    18       -3.91532       -3.91532       -3.91532    8[6-(6,8)]
    19       1.004496       1.004496       1.004496    8[6-(6,8),57-(8,8,8,8,8)]
    20       2.774974       2.774974       2.774974    8[6-(6,8),57-(8,8,8,8,8)]
    21       3.010377       3.010377       3.010377    8[6-(6,8),57-(8,8,8,8,8),57-(8,8,8,8,8)]
    22      -0.914271      -0.914271      -0.914271    8[6-(6,8),57-(8,8,8,8,8)]
    23       5.024185       5.024185       5.024185    8[6-(6,8),57-(8,8,8,8,8)]
    24       5.207418       5.207418       5.207418    8[6-(6,8)]
    25       0.287602       0.287602       0.287602    8[6-(6,8),57-(8,8,8,8,8)]
    26      -1.482876      -1.482876      -1.482876    8[6-(6,8),57-(8,8,8,8,8)]
