# Supplementary material for: A collection of forcefield precursors for metal–organic frameworks
Source: RSC Adv. 2019 Nov 13;9(63):36492–507. doi: 10.1039/c9ra07327b (PMC9075174; doi:10.1039/c9ra07327b)
Supplement: RA-009-C9RA07327B-s1204 [file RA-009-C9RA07327B-s1204.txt]

KAPHAL_clean

8.304000    0.000000    0.000000
-3.022339    8.188007    0.000000
-3.979689    -2.421852    7.906582

     1       1.726219       1.726219       1.726219    58[8-(6),8-(6),8-(6),8-(6),8-(6,58),8-(6,58)]
     2      -0.424247      -0.424247      -0.424247    58[8-(6),8-(6),8-(6),8-(6),8-(6,58),8-(6,58)]
     3       -0.71458       -0.71458       -0.71458    6[6-(6),8-(58),8-(58,58)]
     4       3.634404       3.634404       3.634404    6[6-(6),6-(8,8)]
     5      -3.651271      -3.651271      -3.651271    6[6-(6),8-(0),8-(58)]
     6        0.84912        0.84912        0.84912    6[6-(6),6-(8,8)]
     7        1.27214        1.27214        1.27214    6[6-(6),6-(8,8)]
     8       1.765306       1.765306       1.765306    6[6-(6),8-(58),8-(58)]
     9       2.016552       2.016552       2.016552    6[6-(6),8-(58),8-(58,58)]
    10       0.689907       0.689907       0.689907    6[6-(6),6-(8,8)]
    11       4.953243       4.953243       4.953243    6[6-(6),8-(0),8-(58)]
    12       0.452852       0.452852       0.452852    6[6-(6),6-(8,8)]
    13       0.029832       0.029832       0.029832    6[6-(6),6-(8,8)]
    14      -0.463334      -0.463334      -0.463334    6[6-(6),8-(58),8-(58)]
    15      -1.716065      -1.716065      -1.716065    8[6-(6,8),58-(8,8,8,8,8),58-(8,8,8,8,8)]
    16        2.19392        2.19392        2.19392    8[6-(6,8),58-(8,8,8,8,8)]
    17      -3.761858      -3.761858      -3.761858    8[6-(6,8),58-(8,8,8,8,8)]
    18      -3.919307      -3.919307      -3.919307    8[6-(6,8)]
    19        1.06689        1.06689        1.06689    8[6-(6,8),58-(8,8,8,8,8)]
    20        2.82366        2.82366        2.82366    8[6-(6,8),58-(8,8,8,8,8)]
    21       3.018037       3.018037       3.018037    8[6-(6,8),58-(8,8,8,8,8),58-(8,8,8,8,8)]
    22      -0.891948      -0.891948      -0.891948    8[6-(6,8),58-(8,8,8,8,8)]
    23        5.06383        5.06383        5.06383    8[6-(6,8),58-(8,8,8,8,8)]
    24       5.221279       5.221279       5.221279    8[6-(6,8)]
    25       0.235082       0.235082       0.235082    8[6-(6,8),58-(8,8,8,8,8)]
    26      -1.521688      -1.521688      -1.521688    8[6-(6,8),58-(8,8,8,8,8)]
