# Supplementary material for: A collection of forcefield precursors for metal–organic frameworks
Source: RSC Adv. 2019 Nov 13;9(63):36492–507. doi: 10.1039/c9ra07327b (PMC9075174; doi:10.1039/c9ra07327b)
Supplement: RA-009-C9RA07327B-s1205 [file RA-009-C9RA07327B-s1205.txt]

KARLIA_clean

25.818600    0.000000    0.000000
0.000000    25.818600    0.000000
0.000000    0.000000    25.818600

     1       3.365455       3.365455       3.365455    28[7-(6,6),8-(28,28),8-(6),8-(6),8-(6),8-(6)]
     2      22.453145      22.453145      22.453145    28[7-(6,6),8-(28,28),8-(6),8-(6),8-(6),8-(6)]
     3      22.453145      22.453145      22.453145    28[7-(6,6),8-(28,28),8-(6),8-(6),8-(6),8-(6)]
     4       3.365455       3.365455       3.365455    28[7-(6,6),8-(28,28),8-(6),8-(6),8-(6),8-(6)]
     5       5.652466       5.652466       5.652466    28[7-(6,6),8-(28,28),8-(6),8-(6),8-(6),8-(6)]
     6       5.652466       5.652466       5.652466    28[7-(6,6),8-(28,28),8-(6),8-(6),8-(6),8-(6)]
     7      20.166134      20.166134      20.166134    28[7-(6,6),8-(28,28),8-(6),8-(6),8-(6),8-(6)]
     8      20.166134      20.166134      20.166134    28[7-(6,6),8-(28,28),8-(6),8-(6),8-(6),8-(6)]
     9       5.930016       5.930016       5.930016    28[7-(6,6),8-(28,28),8-(6),8-(6),8-(6),8-(6)]
    10      19.888584      19.888584      19.888584    28[7-(6,6),8-(28,28),8-(6),8-(6),8-(6),8-(6)]
    11       5.930016       5.930016       5.930016    28[7-(6,6),8-(28,28),8-(6),8-(6),8-(6),8-(6)]
    12      19.888584      19.888584      19.888584    28[7-(6,6),8-(28,28),8-(6),8-(6),8-(6),8-(6)]
    13      18.839316      18.839316      18.839316    28[7-(6,6),8-(28,28),8-(6),8-(6),8-(6),8-(6)]
    14       6.979284       6.979284       6.979284    28[7-(6,6),8-(28,28),8-(6),8-(6),8-(6),8-(6)]
    15      18.839316      18.839316      18.839316    28[7-(6,6),8-(28,28),8-(6),8-(6),8-(6),8-(6)]
    16       6.979284       6.979284       6.979284    28[7-(6,6),8-(28,28),8-(6),8-(6),8-(6),8-(6)]
    17      16.274755      16.274755      16.274755    28[7-(6,6),8-(28,28),8-(6),8-(6),8-(6),8-(6)]
    18       9.543845       9.543845       9.543845    28[7-(6,6),8-(28,28),8-(6),8-(6),8-(6),8-(6)]
    19       9.543845       9.543845       9.543845    28[7-(6,6),8-(28,28),8-(6),8-(6),8-(6),8-(6)]
    20      16.274755      16.274755      16.274755    28[7-(6,6),8-(28,28),8-(6),8-(6),8-(6),8-(6)]
    21      18.561766      18.561766      18.561766    28[7-(6,6),8-(28,28),8-(6),8-(6),8-(6),8-(6)]
    22      18.561766      18.561766      18.561766    28[7-(6,6),8-(28,28),8-(6),8-(6),8-(6),8-(6)]
    23       7.256834       7.256834       7.256834    28[7-(6,6),8-(28,28),8-(6),8-(6),8-(6),8-(6)]
    24       7.256834       7.256834       7.256834    28[7-(6,6),8-(28,28),8-(6),8-(6),8-(6),8-(6)]
    25       4.957171       4.957171       4.957171    1[6-(6,7)]
    26       4.414981       4.414981       4.414981    1[6-(6,6)]
    27       7.541613       7.541613       7.541613    1[6-(6,6)]
    28       8.086386       8.086386       8.086386    1[6-(6,7)]
    29       6.059625       6.059625       6.059625    1[6-(6,6)]
    30       4.412399       4.412399       4.412399    1[6-(6,6)]
    31       2.607679       2.607679       2.607679    1[6-(6,6)]
    32       1.758247       1.758247       1.758247    1[6-(6,6)]
    33        0.04131        0.04131        0.04131    1[6-(6,6)]
    34      20.861429      20.861429      20.861429    1[6-(6,7)]
    35      21.403619      21.403619      21.403619    1[6-(6,6)]
    36      18.276987      18.276987      18.276987    1[6-(6,6)]
    37      17.732214      17.732214      17.732214    1[6-(6,7)]
    38      19.758975      19.758975      19.758975    1[6-(6,6)]
    39      21.406201      21.406201      21.406201    1[6-(6,6)]
    40      23.210921      23.210921      23.210921    1[6-(6,6)]
    41      24.060353      24.060353      24.060353    1[6-(6,6)]
    42       25.77729       25.77729       25.77729    1[6-(6,6)]
    43      20.861429      20.861429      20.861429    1[6-(6,7)]
    44      21.403619      21.403619      21.403619    1[6-(6,6)]
    45      18.276987      18.276987      18.276987    1[6-(6,6)]
    46      17.732214      17.732214      17.732214    1[6-(6,7)]
    47      19.758975      19.758975      19.758975    1[6-(6,6)]
    48      21.406201      21.406201      21.406201    1[6-(6,6)]
    49      23.210921      23.210921      23.210921    1[6-(6,6)]
    50      24.060353      24.060353      24.060353    1[6-(6,6)]
    51       25.77729       25.77729       25.77729    1[6-(6,6)]
    52       4.957171       4.957171       4.957171    1[6-(6,7)]
    53       4.414981       4.414981       4.414981    1[6-(6,6)]
    54       7.541613       7.541613       7.541613    1[6-(6,6)]
    55       8.086386       8.086386       8.086386    1[6-(6,7)]
    56       6.059625       6.059625       6.059625    1[6-(6,6)]
    57       4.412399       4.412399       4.412399    1[6-(6,6)]
    58       2.607679       2.607679       2.607679    1[6-(6,6)]
    59       1.758247       1.758247       1.758247    1[6-(6,6)]
    60        0.04131        0.04131        0.04131    1[6-(6,6)]
    61      14.288013      14.288013      14.288013    1[6-(6,7)]
    62      12.126996      12.126996      12.126996    1[6-(6,6)]
    63      12.188961      12.188961      12.188961    1[6-(6,6)]
    64      14.349978      14.349978      14.349978    1[6-(6,7)]
    65      10.203511      10.203511      10.203511    1[6-(6,6)]
    66      10.069254      10.069254      10.069254    1[6-(6,6)]
    67       6.289411       6.289411       6.289411    1[6-(6,6)]
    68       6.328139       6.328139       6.328139    1[6-(6,6)]
    69        6.30232        6.30232        6.30232    1[6-(6,6)]
    70      14.288013      14.288013      14.288013    1[6-(6,7)]
    71      12.126996      12.126996      12.126996    1[6-(6,6)]
    72      12.188961      12.188961      12.188961    1[6-(6,6)]
    73      14.349978      14.349978      14.349978    1[6-(6,7)]
    74      10.203511      10.203511      10.203511    1[6-(6,6)]
    75      10.069254      10.069254      10.069254    1[6-(6,6)]
    76       6.289411       6.289411       6.289411    1[6-(6,6)]
    77       6.328139       6.328139       6.328139    1[6-(6,6)]
    78        6.30232        6.30232        6.30232    1[6-(6,6)]
    79      11.530587      11.530587      11.530587    1[6-(6,7)]
    80      13.691604      13.691604      13.691604    1[6-(6,6)]
    81      13.629639      13.629639      13.629639    1[6-(6,6)]
    82      11.468622      11.468622      11.468622    1[6-(6,7)]
    83      15.615089      15.615089      15.615089    1[6-(6,6)]
    84      15.749346      15.749346      15.749346    1[6-(6,6)]
    85      19.529189      19.529189      19.529189    1[6-(6,6)]
    86      19.490461      19.490461      19.490461    1[6-(6,6)]
    87       19.51628       19.51628       19.51628    1[6-(6,6)]
    88      11.530587      11.530587      11.530587    1[6-(6,7)]
    89      13.691604      13.691604      13.691604    1[6-(6,6)]
    90      13.629639      13.629639      13.629639    1[6-(6,6)]
    91      11.468622      11.468622      11.468622    1[6-(6,7)]
    92      15.615089      15.615089      15.615089    1[6-(6,6)]
    93      15.749346      15.749346      15.749346    1[6-(6,6)]
    94      19.529189      19.529189      19.529189    1[6-(6,6)]
    95      19.490461      19.490461      19.490461    1[6-(6,6)]
    96       19.51628       19.51628       19.51628    1[6-(6,6)]
    97         7.2731         7.2731         7.2731    1[6-(6,7)]
    98       6.557924       6.557924       6.557924    1[6-(6,6)]
    99        3.98381        3.98381        3.98381    1[6-(6,6)]
   100       4.696403       4.696403       4.696403    1[6-(6,7)]
   101       4.035447       4.035447       4.035447    1[6-(6,6)]
   102       6.206791       6.206791       6.206791    1[6-(6,6)]
   103       0.351133       0.351133       0.351133    1[6-(6,6)]
   104      23.864132      23.864132      23.864132    1[6-(6,6)]
   105       3.441619       3.441619       3.441619    1[6-(6,6)]
   106        18.5455        18.5455        18.5455    1[6-(6,7)]
   107      19.260676      19.260676      19.260676    1[6-(6,6)]
   108       21.83479       21.83479       21.83479    1[6-(6,6)]
   109      21.122197      21.122197      21.122197    1[6-(6,7)]
   110      21.783153      21.783153      21.783153    1[6-(6,6)]
   111      19.611809      19.611809      19.611809    1[6-(6,6)]
   112      25.467467      25.467467      25.467467    1[6-(6,6)]
   113       1.954468       1.954468       1.954468    1[6-(6,6)]
   114      22.376981      22.376981      22.376981    1[6-(6,6)]
   115         7.2731         7.2731         7.2731    1[6-(6,7)]
   116       6.557924       6.557924       6.557924    1[6-(6,6)]
   117        3.98381        3.98381        3.98381    1[6-(6,6)]
   118       4.696403       4.696403       4.696403    1[6-(6,7)]
   119       4.035447       4.035447       4.035447    1[6-(6,6)]
   120       6.206791       6.206791       6.206791    1[6-(6,6)]
   121       0.351133       0.351133       0.351133    1[6-(6,6)]
   122      23.864132      23.864132      23.864132    1[6-(6,6)]
   123       3.441619       3.441619       3.441619    1[6-(6,6)]
   124        18.5455        18.5455        18.5455    1[6-(6,7)]
   125      19.260676      19.260676      19.260676    1[6-(6,6)]
   126       21.83479       21.83479       21.83479    1[6-(6,6)]
   127      21.122197      21.122197      21.122197    1[6-(6,7)]
   128      21.783153      21.783153      21.783153    1[6-(6,6)]
   129      19.611809      19.611809      19.611809    1[6-(6,6)]
   130      25.467467      25.467467      25.467467    1[6-(6,6)]
   131       1.954468       1.954468       1.954468    1[6-(6,6)]
   132      22.376981      22.376981      22.376981    1[6-(6,6)]
   133        20.1824        20.1824        20.1824    1[6-(6,7)]
   134      19.467224      19.467224      19.467224    1[6-(6,6)]
   135       16.89311       16.89311       16.89311    1[6-(6,6)]
   136      17.605703      17.605703      17.605703    1[6-(6,7)]
   137      16.944747      16.944747      16.944747    1[6-(6,6)]
   138      19.116091      19.116091      19.116091    1[6-(6,6)]
   139      13.260433      13.260433      13.260433    1[6-(6,6)]
   140      10.954832      10.954832      10.954832    1[6-(6,6)]
   141      16.350919      16.350919      16.350919    1[6-(6,6)]
   142         5.6362         5.6362         5.6362    1[6-(6,7)]
   143       6.351376       6.351376       6.351376    1[6-(6,6)]
   144        8.92549        8.92549        8.92549    1[6-(6,6)]
   145       8.212897       8.212897       8.212897    1[6-(6,7)]
   146       8.873853       8.873853       8.873853    1[6-(6,6)]
   147       6.702509       6.702509       6.702509    1[6-(6,6)]
   148      12.558167      12.558167      12.558167    1[6-(6,6)]
   149      14.863768      14.863768      14.863768    1[6-(6,6)]
   150       9.467681       9.467681       9.467681    1[6-(6,6)]
   151        20.1824        20.1824        20.1824    1[6-(6,7)]
   152      19.467224      19.467224      19.467224    1[6-(6,6)]
   153       16.89311       16.89311       16.89311    1[6-(6,6)]
   154      17.605703      17.605703      17.605703    1[6-(6,7)]
   155      16.944747      16.944747      16.944747    1[6-(6,6)]
   156      19.116091      19.116091      19.116091    1[6-(6,6)]
   157      13.260433      13.260433      13.260433    1[6-(6,6)]
   158      10.954832      10.954832      10.954832    1[6-(6,6)]
   159      16.350919      16.350919      16.350919    1[6-(6,6)]
   160         5.6362         5.6362         5.6362    1[6-(6,7)]
   161       6.351376       6.351376       6.351376    1[6-(6,6)]
   162        8.92549        8.92549        8.92549    1[6-(6,6)]
   163       8.212897       8.212897       8.212897    1[6-(6,7)]
   164       8.873853       8.873853       8.873853    1[6-(6,6)]
   165       6.702509       6.702509       6.702509    1[6-(6,6)]
   166      12.558167      12.558167      12.558167    1[6-(6,6)]
   167      14.863768      14.863768      14.863768    1[6-(6,6)]
   168       9.467681       9.467681       9.467681    1[6-(6,6)]
   169      17.866471      17.866471      17.866471    1[6-(6,7)]
   170      17.324281      17.324281      17.324281    1[6-(6,6)]
   171      20.450913      20.450913      20.450913    1[6-(6,6)]
   172      20.995686      20.995686      20.995686    1[6-(6,7)]
   173      18.968925      18.968925      18.968925    1[6-(6,6)]
   174      17.321699      17.321699      17.321699    1[6-(6,6)]
   175      15.516979      15.516979      15.516979    1[6-(6,6)]
   176      14.667547      14.667547      14.667547    1[6-(6,6)]
   177       12.95061       12.95061       12.95061    1[6-(6,6)]
   178       7.952129       7.952129       7.952129    1[6-(6,7)]
   179       8.494319       8.494319       8.494319    1[6-(6,6)]
   180       5.367687       5.367687       5.367687    1[6-(6,6)]
   181       4.822914       4.822914       4.822914    1[6-(6,7)]
   182       6.849675       6.849675       6.849675    1[6-(6,6)]
   183       8.496901       8.496901       8.496901    1[6-(6,6)]
   184      10.301621      10.301621      10.301621    1[6-(6,6)]
   185      11.151053      11.151053      11.151053    1[6-(6,6)]
   186       12.86799       12.86799       12.86799    1[6-(6,6)]
   187       7.952129       7.952129       7.952129    1[6-(6,7)]
   188       8.494319       8.494319       8.494319    1[6-(6,6)]
   189       5.367687       5.367687       5.367687    1[6-(6,6)]
   190       4.822914       4.822914       4.822914    1[6-(6,7)]
   191       6.849675       6.849675       6.849675    1[6-(6,6)]
   192       8.496901       8.496901       8.496901    1[6-(6,6)]
   193      10.301621      10.301621      10.301621    1[6-(6,6)]
   194      11.151053      11.151053      11.151053    1[6-(6,6)]
   195       12.86799       12.86799       12.86799    1[6-(6,6)]
   196      17.866471      17.866471      17.866471    1[6-(6,7)]
   197      17.324281      17.324281      17.324281    1[6-(6,6)]
   198      20.450913      20.450913      20.450913    1[6-(6,6)]
   199      20.995686      20.995686      20.995686    1[6-(6,7)]
   200      18.968925      18.968925      18.968925    1[6-(6,6)]
   201      17.321699      17.321699      17.321699    1[6-(6,6)]
   202      15.516979      15.516979      15.516979    1[6-(6,6)]
   203      14.667547      14.667547      14.667547    1[6-(6,6)]
   204       12.95061       12.95061       12.95061    1[6-(6,6)]
   205       1.378713       1.378713       1.378713    1[6-(6,7)]
   206      25.036296      25.036296      25.036296    1[6-(6,6)]
   207      25.098261      25.098261      25.098261    1[6-(6,6)]
   208       1.440678       1.440678       1.440678    1[6-(6,7)]
   209      23.112811      23.112811      23.112811    1[6-(6,6)]
   210      22.978554      22.978554      22.978554    1[6-(6,6)]
   211      19.198711      19.198711      19.198711    1[6-(6,6)]
   212      19.237439      19.237439      19.237439    1[6-(6,6)]
   213       19.21162       19.21162       19.21162    1[6-(6,6)]
   214       1.378713       1.378713       1.378713    1[6-(6,7)]
   215      25.036296      25.036296      25.036296    1[6-(6,6)]
   216      25.098261      25.098261      25.098261    1[6-(6,6)]
   217       1.440678       1.440678       1.440678    1[6-(6,7)]
   218      23.112811      23.112811      23.112811    1[6-(6,6)]
   219      22.978554      22.978554      22.978554    1[6-(6,6)]
   220      19.198711      19.198711      19.198711    1[6-(6,6)]
   221      19.237439      19.237439      19.237439    1[6-(6,6)]
   222       19.21162       19.21162       19.21162    1[6-(6,6)]
   223      24.439887      24.439887      24.439887    1[6-(6,7)]
   224       0.782304       0.782304       0.782304    1[6-(6,6)]
   225       0.720339       0.720339       0.720339    1[6-(6,6)]
   226      24.377922      24.377922      24.377922    1[6-(6,7)]
   227       2.705789       2.705789       2.705789    1[6-(6,6)]
   228       2.840046       2.840046       2.840046    1[6-(6,6)]
   229       6.619889       6.619889       6.619889    1[6-(6,6)]
   230       6.581161       6.581161       6.581161    1[6-(6,6)]
   231        6.60698        6.60698        6.60698    1[6-(6,6)]
   232      24.439887      24.439887      24.439887    1[6-(6,7)]
   233       0.782304       0.782304       0.782304    1[6-(6,6)]
   234       0.720339       0.720339       0.720339    1[6-(6,6)]
   235      24.377922      24.377922      24.377922    1[6-(6,7)]
   236       2.705789       2.705789       2.705789    1[6-(6,6)]
   237       2.840046       2.840046       2.840046    1[6-(6,6)]
   238       6.619889       6.619889       6.619889    1[6-(6,6)]
   239       6.581161       6.581161       6.581161    1[6-(6,6)]
   240        6.60698        6.60698        6.60698    1[6-(6,6)]
   241        5.48258        5.48258        5.48258    6[1-(0),6-(1,6),7-(6,28)]
   242       5.159331       5.159331       5.159331    6[1-(0),6-(1,7),6-(6,6)]
   243       5.927176       5.927176       5.927176    6[6-(1,6),6-(1,6),6-(1,6)]
   244       7.018012       7.018012       7.018012    6[1-(0),6-(1,7),6-(6,6)]
   245       7.341261       7.341261       7.341261    6[1-(0),6-(1,6),7-(6,28)]
   246       5.648077       5.648077       5.648077    6[1-(0),6-(1,6),6-(6,6)]
   247       4.910698       4.910698       4.910698    6[1-(0),6-(1,6),6-(8,8)]
   248       4.776441       4.776441       4.776441    6[6-(1,6),8-(28),8-(28)]
   249       2.667836       2.667836       2.667836    6[6-(6,6),8-(28),8-(28)]
   250       1.503933       1.503933       1.503933    6[6-(1,6),6-(1,6),6-(8,8)]
   251       1.715904       1.715904       1.715904    6[1-(0),6-(6,6),6-(6,6)]
   252       0.646498       0.646498       0.646498    6[6-(1,6),6-(1,6),6-(6,6)]
   253        0.86828        0.86828        0.86828    6[1-(0),6-(1,6),6-(6,6)]
   254       0.201127       0.201127       0.201127    6[1-(0),6-(1,6),6-(6,6)]
   255       20.33602       20.33602       20.33602    6[1-(0),6-(1,6),7-(6,28)]
   256      20.659269      20.659269      20.659269    6[1-(0),6-(1,7),6-(6,6)]
   257      19.891424      19.891424      19.891424    6[6-(1,6),6-(1,6),6-(1,6)]
   258      18.800588      18.800588      18.800588    6[1-(0),6-(1,7),6-(6,6)]
   259      18.477339      18.477339      18.477339    6[1-(0),6-(1,6),7-(6,28)]
   260      20.170523      20.170523      20.170523    6[1-(0),6-(1,6),6-(6,6)]
   261      20.907902      20.907902      20.907902    6[1-(0),6-(1,6),6-(8,8)]
   262      21.042159      21.042159      21.042159    6[6-(1,6),8-(28),8-(28)]
   263      23.150764      23.150764      23.150764    6[6-(6,6),8-(28),8-(28)]
   264      24.314667      24.314667      24.314667    6[6-(1,6),6-(1,6),6-(8,8)]
   265      24.102696      24.102696      24.102696    6[1-(0),6-(6,6),6-(6,6)]
   266      25.172102      25.172102      25.172102    6[6-(1,6),6-(1,6),6-(6,6)]
   267       24.95032       24.95032       24.95032    6[1-(0),6-(1,6),6-(6,6)]
   268      25.617473      25.617473      25.617473    6[1-(0),6-(1,6),6-(6,6)]
   269       20.33602       20.33602       20.33602    6[1-(0),6-(1,6),7-(6,28)]
   270      20.659269      20.659269      20.659269    6[1-(0),6-(1,7),6-(6,6)]
   271      19.891424      19.891424      19.891424    6[6-(1,6),6-(1,6),6-(1,6)]
   272      18.800588      18.800588      18.800588    6[1-(0),6-(1,7),6-(6,6)]
   273      18.477339      18.477339      18.477339    6[1-(0),6-(1,6),7-(6,28)]
   274      20.170523      20.170523      20.170523    6[1-(0),6-(1,6),6-(6,6)]
   275      20.907902      20.907902      20.907902    6[1-(0),6-(1,6),6-(8,8)]
   276      21.042159      21.042159      21.042159    6[6-(1,6),8-(28),8-(28)]
   277      23.150764      23.150764      23.150764    6[6-(6,6),8-(28),8-(28)]
   278      24.314667      24.314667      24.314667    6[6-(1,6),6-(1,6),6-(8,8)]
   279      24.102696      24.102696      24.102696    6[1-(0),6-(6,6),6-(6,6)]
   280      25.172102      25.172102      25.172102    6[6-(1,6),6-(1,6),6-(6,6)]
   281       24.95032       24.95032       24.95032    6[1-(0),6-(1,6),6-(6,6)]
   282      25.617473      25.617473      25.617473    6[1-(0),6-(1,6),6-(6,6)]
   283        5.48258        5.48258        5.48258    6[1-(0),6-(1,6),7-(6,28)]
   284       5.159331       5.159331       5.159331    6[1-(0),6-(1,7),6-(6,6)]
   285       5.927176       5.927176       5.927176    6[6-(1,6),6-(1,6),6-(1,6)]
   286       7.018012       7.018012       7.018012    6[1-(0),6-(1,7),6-(6,6)]
   287       7.341261       7.341261       7.341261    6[1-(0),6-(1,6),7-(6,28)]
   288       5.648077       5.648077       5.648077    6[1-(0),6-(1,6),6-(6,6)]
   289       4.910698       4.910698       4.910698    6[1-(0),6-(1,6),6-(8,8)]
   290       4.776441       4.776441       4.776441    6[6-(1,6),8-(28),8-(28)]
   291       2.667836       2.667836       2.667836    6[6-(6,6),8-(28),8-(28)]
   292       1.503933       1.503933       1.503933    6[6-(1,6),6-(1,6),6-(8,8)]
   293       1.715904       1.715904       1.715904    6[1-(0),6-(6,6),6-(6,6)]
   294       0.646498       0.646498       0.646498    6[6-(1,6),6-(1,6),6-(6,6)]
   295        0.86828        0.86828        0.86828    6[1-(0),6-(1,6),6-(6,6)]
   296       0.201127       0.201127       0.201127    6[1-(0),6-(1,6),6-(6,6)]
   297       13.86149       13.86149       13.86149    6[1-(0),6-(1,6),7-(6,28)]
   298      12.578047      12.578047      12.578047    6[1-(0),6-(1,7),6-(6,6)]
   299      11.955045      11.955045      11.955045    6[6-(1,6),6-(1,6),6-(1,6)]
   300      12.615484      12.615484      12.615484    6[1-(0),6-(1,7),6-(6,6)]
   301      13.899185      13.899185      13.899185    6[1-(0),6-(1,6),7-(6,28)]
   302      10.530632      10.530632      10.530632    6[1-(0),6-(1,6),6-(6,6)]
   303       9.726899       9.726899       9.726899    6[1-(0),6-(1,6),6-(8,8)]
   304       8.248268       8.248268       8.248268    6[6-(1,6),8-(28),8-(28)]
   305       6.060658       6.060658       6.060658    6[6-(6,6),8-(28),8-(28)]
   306       6.288895       6.288895       6.288895    6[6-(1,6),6-(1,6),6-(8,8)]
   307        6.29096        6.29096        6.29096    6[1-(0),6-(6,6),6-(6,6)]
   308       6.294058       6.294058       6.294058    6[6-(1,6),6-(1,6),6-(6,6)]
   309       6.310582       6.310582       6.310582    6[1-(0),6-(1,6),6-(6,6)]
   310       6.301029       6.301029       6.301029    6[1-(0),6-(1,6),6-(6,6)]
   311       13.86149       13.86149       13.86149    6[1-(0),6-(1,6),7-(6,28)]
   312      12.578047      12.578047      12.578047    6[1-(0),6-(1,7),6-(6,6)]
   313      11.955045      11.955045      11.955045    6[6-(1,6),6-(1,6),6-(1,6)]
   314      12.615484      12.615484      12.615484    6[1-(0),6-(1,7),6-(6,6)]
   315      13.899185      13.899185      13.899185    6[1-(0),6-(1,6),7-(6,28)]
   316      10.530632      10.530632      10.530632    6[1-(0),6-(1,6),6-(6,6)]
   317       9.726899       9.726899       9.726899    6[1-(0),6-(1,6),6-(8,8)]
   318       8.248268       8.248268       8.248268    6[6-(1,6),8-(28),8-(28)]
   319       6.060658       6.060658       6.060658    6[6-(6,6),8-(28),8-(28)]
   320       6.288895       6.288895       6.288895    6[6-(1,6),6-(1,6),6-(8,8)]
   321        6.29096        6.29096        6.29096    6[1-(0),6-(6,6),6-(6,6)]
   322       6.294058       6.294058       6.294058    6[6-(1,6),6-(1,6),6-(6,6)]
   323       6.310582       6.310582       6.310582    6[1-(0),6-(1,6),6-(6,6)]
   324       6.301029       6.301029       6.301029    6[1-(0),6-(1,6),6-(6,6)]
   325       11.95711       11.95711       11.95711    6[1-(0),6-(1,6),7-(6,28)]
   326      13.240553      13.240553      13.240553    6[1-(0),6-(1,7),6-(6,6)]
   327      13.863555      13.863555      13.863555    6[6-(1,6),6-(1,6),6-(1,6)]
   328      13.203116      13.203116      13.203116    6[1-(0),6-(1,7),6-(6,6)]
   329      11.919415      11.919415      11.919415    6[1-(0),6-(1,6),7-(6,28)]
   330      15.287968      15.287968      15.287968    6[1-(0),6-(1,6),6-(6,6)]
   331      16.091701      16.091701      16.091701    6[1-(0),6-(1,6),6-(8,8)]
   332      17.570332      17.570332      17.570332    6[6-(1,6),8-(28),8-(28)]
   333      19.757942      19.757942      19.757942    6[6-(6,6),8-(28),8-(28)]
   334      19.529705      19.529705      19.529705    6[6-(1,6),6-(1,6),6-(8,8)]
   335       19.52764       19.52764       19.52764    6[1-(0),6-(6,6),6-(6,6)]
   336      19.524542      19.524542      19.524542    6[6-(1,6),6-(1,6),6-(6,6)]
   337      19.508018      19.508018      19.508018    6[1-(0),6-(1,6),6-(6,6)]
   338      19.517571      19.517571      19.517571    6[1-(0),6-(1,6),6-(6,6)]
   339       11.95711       11.95711       11.95711    6[1-(0),6-(1,6),7-(6,28)]
   340      13.240553      13.240553      13.240553    6[1-(0),6-(1,7),6-(6,6)]
   341      13.863555      13.863555      13.863555    6[6-(1,6),6-(1,6),6-(1,6)]
   342      13.203116      13.203116      13.203116    6[1-(0),6-(1,7),6-(6,6)]
   343      11.919415      11.919415      11.919415    6[1-(0),6-(1,6),7-(6,28)]
   344      15.287968      15.287968      15.287968    6[1-(0),6-(1,6),6-(6,6)]
   345      16.091701      16.091701      16.091701    6[1-(0),6-(1,6),6-(8,8)]
   346      17.570332      17.570332      17.570332    6[6-(1,6),8-(28),8-(28)]
   347      19.757942      19.757942      19.757942    6[6-(6,6),8-(28),8-(28)]
   348      19.529705      19.529705      19.529705    6[6-(1,6),6-(1,6),6-(8,8)]
   349       19.52764       19.52764       19.52764    6[1-(0),6-(6,6),6-(6,6)]
   350      19.524542      19.524542      19.524542    6[6-(1,6),6-(1,6),6-(6,6)]
   351      19.508018      19.508018      19.508018    6[1-(0),6-(1,6),6-(6,6)]
   352      19.517571      19.517571      19.517571    6[1-(0),6-(1,6),6-(6,6)]
   353       6.604914       6.604914       6.604914    6[1-(0),6-(1,6),7-(6,28)]
   354       6.180715       6.180715       6.180715    6[1-(0),6-(1,7),6-(6,6)]
   355       5.203481       5.203481       5.203481    6[6-(1,6),6-(1,6),6-(1,6)]
   356       4.650704       4.650704       4.650704    6[1-(0),6-(1,7),6-(6,6)]
   357       5.074904       5.074904       5.074904    6[1-(0),6-(1,6),7-(6,28)]
   358       4.826529       4.826529       4.826529    6[1-(0),6-(1,6),6-(6,6)]
   359       5.472769       5.472769       5.472769    6[1-(0),6-(1,6),6-(8,8)]
   360       5.145131       5.145131       5.145131    6[6-(1,6),8-(28),8-(28)]
   361       3.000638       3.000638       3.000638    6[6-(6,6),8-(28),8-(28)]
   362       2.025727       2.025727       2.025727    6[6-(1,6),6-(1,6),6-(8,8)]
   363       0.679287       0.679287       0.679287    6[1-(0),6-(6,6),6-(6,6)]
   364      25.584167      25.584167      25.584167    6[6-(1,6),6-(1,6),6-(6,6)]
   365      24.198741      24.198741      24.198741    6[1-(0),6-(1,6),6-(6,6)]
   366       2.505179       2.505179       2.505179    6[1-(0),6-(1,6),6-(6,6)]
   367      19.213686      19.213686      19.213686    6[1-(0),6-(1,6),7-(6,28)]
   368      19.637885      19.637885      19.637885    6[1-(0),6-(1,7),6-(6,6)]
   369      20.615119      20.615119      20.615119    6[6-(1,6),6-(1,6),6-(1,6)]
   370      21.167896      21.167896      21.167896    6[1-(0),6-(1,7),6-(6,6)]
   371      20.743696      20.743696      20.743696    6[1-(0),6-(1,6),7-(6,28)]
   372      20.992071      20.992071      20.992071    6[1-(0),6-(1,6),6-(6,6)]
   373      20.345831      20.345831      20.345831    6[1-(0),6-(1,6),6-(8,8)]
   374      20.673469      20.673469      20.673469    6[6-(1,6),8-(28),8-(28)]
   375      22.817962      22.817962      22.817962    6[6-(6,6),8-(28),8-(28)]
   376      23.792873      23.792873      23.792873    6[6-(1,6),6-(1,6),6-(8,8)]
   377      25.139313      25.139313      25.139313    6[1-(0),6-(6,6),6-(6,6)]
   378       0.234433       0.234433       0.234433    6[6-(1,6),6-(1,6),6-(6,6)]
   379       1.619859       1.619859       1.619859    6[1-(0),6-(1,6),6-(6,6)]
   380      23.313421      23.313421      23.313421    6[1-(0),6-(1,6),6-(6,6)]
   381       6.604914       6.604914       6.604914    6[1-(0),6-(1,6),7-(6,28)]
   382       6.180715       6.180715       6.180715    6[1-(0),6-(1,7),6-(6,6)]
   383       5.203481       5.203481       5.203481    6[6-(1,6),6-(1,6),6-(1,6)]
   384       4.650704       4.650704       4.650704    6[1-(0),6-(1,7),6-(6,6)]
   385       5.074904       5.074904       5.074904    6[1-(0),6-(1,6),7-(6,28)]
   386       4.826529       4.826529       4.826529    6[1-(0),6-(1,6),6-(6,6)]
   387       5.472769       5.472769       5.472769    6[1-(0),6-(1,6),6-(8,8)]
   388       5.145131       5.145131       5.145131    6[6-(1,6),8-(28),8-(28)]
   389       3.000638       3.000638       3.000638    6[6-(6,6),8-(28),8-(28)]
   390       2.025727       2.025727       2.025727    6[6-(1,6),6-(1,6),6-(8,8)]
   391       0.679287       0.679287       0.679287    6[1-(0),6-(6,6),6-(6,6)]
   392      25.584167      25.584167      25.584167    6[6-(1,6),6-(1,6),6-(6,6)]
   393      24.198741      24.198741      24.198741    6[1-(0),6-(1,6),6-(6,6)]
   394       2.505179       2.505179       2.505179    6[1-(0),6-(1,6),6-(6,6)]
   395      19.213686      19.213686      19.213686    6[1-(0),6-(1,6),7-(6,28)]
   396      19.637885      19.637885      19.637885    6[1-(0),6-(1,7),6-(6,6)]
   397      20.615119      20.615119      20.615119    6[6-(1,6),6-(1,6),6-(1,6)]
   398      21.167896      21.167896      21.167896    6[1-(0),6-(1,7),6-(6,6)]
   399      20.743696      20.743696      20.743696    6[1-(0),6-(1,6),7-(6,28)]
   400      20.992071      20.992071      20.992071    6[1-(0),6-(1,6),6-(6,6)]
   401      20.345831      20.345831      20.345831    6[1-(0),6-(1,6),6-(8,8)]
   402      20.673469      20.673469      20.673469    6[6-(1,6),8-(28),8-(28)]
   403      22.817962      22.817962      22.817962    6[6-(6,6),8-(28),8-(28)]
   404      23.792873      23.792873      23.792873    6[6-(1,6),6-(1,6),6-(8,8)]
   405      25.139313      25.139313      25.139313    6[1-(0),6-(6,6),6-(6,6)]
   406       0.234433       0.234433       0.234433    6[6-(1,6),6-(1,6),6-(6,6)]
   407       1.619859       1.619859       1.619859    6[1-(0),6-(1,6),6-(6,6)]
   408      23.313421      23.313421      23.313421    6[1-(0),6-(1,6),6-(6,6)]
   409      19.514214      19.514214      19.514214    6[1-(0),6-(1,6),7-(6,28)]
   410      19.090015      19.090015      19.090015    6[1-(0),6-(1,7),6-(6,6)]
   411      18.112781      18.112781      18.112781    6[6-(1,6),6-(1,6),6-(1,6)]
   412      17.560004      17.560004      17.560004    6[1-(0),6-(1,7),6-(6,6)]
   413      17.984204      17.984204      17.984204    6[1-(0),6-(1,6),7-(6,28)]
   414      17.735829      17.735829      17.735829    6[1-(0),6-(1,6),6-(6,6)]
   415      18.382069      18.382069      18.382069    6[1-(0),6-(1,6),6-(8,8)]
   416      18.054431      18.054431      18.054431    6[6-(1,6),8-(28),8-(28)]
   417      15.909938      15.909938      15.909938    6[6-(6,6),8-(28),8-(28)]
   418      14.935027      14.935027      14.935027    6[6-(1,6),6-(1,6),6-(8,8)]
   419      13.588587      13.588587      13.588587    6[1-(0),6-(6,6),6-(6,6)]
   420      12.674867      12.674867      12.674867    6[6-(1,6),6-(1,6),6-(6,6)]
   421      11.289441      11.289441      11.289441    6[1-(0),6-(1,6),6-(6,6)]
   422      15.414479      15.414479      15.414479    6[1-(0),6-(1,6),6-(6,6)]
   423       6.304386       6.304386       6.304386    6[1-(0),6-(1,6),7-(6,28)]
   424       6.728585       6.728585       6.728585    6[1-(0),6-(1,7),6-(6,6)]
   425       7.705819       7.705819       7.705819    6[6-(1,6),6-(1,6),6-(1,6)]
   426       8.258596       8.258596       8.258596    6[1-(0),6-(1,7),6-(6,6)]
   427       7.834396       7.834396       7.834396    6[1-(0),6-(1,6),7-(6,28)]
   428       8.082771       8.082771       8.082771    6[1-(0),6-(1,6),6-(6,6)]
   429       7.436531       7.436531       7.436531    6[1-(0),6-(1,6),6-(8,8)]
   430       7.764169       7.764169       7.764169    6[6-(1,6),8-(28),8-(28)]
   431       9.908662       9.908662       9.908662    6[6-(6,6),8-(28),8-(28)]
   432      10.883573      10.883573      10.883573    6[6-(1,6),6-(1,6),6-(8,8)]
   433      12.230013      12.230013      12.230013    6[1-(0),6-(6,6),6-(6,6)]
   434      13.143733      13.143733      13.143733    6[6-(1,6),6-(1,6),6-(6,6)]
   435      14.529159      14.529159      14.529159    6[1-(0),6-(1,6),6-(6,6)]
   436      10.404121      10.404121      10.404121    6[1-(0),6-(1,6),6-(6,6)]
   437      19.514214      19.514214      19.514214    6[1-(0),6-(1,6),7-(6,28)]
   438      19.090015      19.090015      19.090015    6[1-(0),6-(1,7),6-(6,6)]
   439      18.112781      18.112781      18.112781    6[6-(1,6),6-(1,6),6-(1,6)]
   440      17.560004      17.560004      17.560004    6[1-(0),6-(1,7),6-(6,6)]
   441      17.984204      17.984204      17.984204    6[1-(0),6-(1,6),7-(6,28)]
   442      17.735829      17.735829      17.735829    6[1-(0),6-(1,6),6-(6,6)]
   443      18.382069      18.382069      18.382069    6[1-(0),6-(1,6),6-(8,8)]
   444      18.054431      18.054431      18.054431    6[6-(1,6),8-(28),8-(28)]
   445      15.909938      15.909938      15.909938    6[6-(6,6),8-(28),8-(28)]
   446      14.935027      14.935027      14.935027    6[6-(1,6),6-(1,6),6-(8,8)]
   447      13.588587      13.588587      13.588587    6[1-(0),6-(6,6),6-(6,6)]
   448      12.674867      12.674867      12.674867    6[6-(1,6),6-(1,6),6-(6,6)]
   449      11.289441      11.289441      11.289441    6[1-(0),6-(1,6),6-(6,6)]
   450      15.414479      15.414479      15.414479    6[1-(0),6-(1,6),6-(6,6)]
   451       6.304386       6.304386       6.304386    6[1-(0),6-(1,6),7-(6,28)]
   452       6.728585       6.728585       6.728585    6[1-(0),6-(1,7),6-(6,6)]
   453       7.705819       7.705819       7.705819    6[6-(1,6),6-(1,6),6-(1,6)]
   454       8.258596       8.258596       8.258596    6[1-(0),6-(1,7),6-(6,6)]
   455       7.834396       7.834396       7.834396    6[1-(0),6-(1,6),7-(6,28)]
   456       8.082771       8.082771       8.082771    6[1-(0),6-(1,6),6-(6,6)]
   457       7.436531       7.436531       7.436531    6[1-(0),6-(1,6),6-(8,8)]
   458       7.764169       7.764169       7.764169    6[6-(1,6),8-(28),8-(28)]
   459       9.908662       9.908662       9.908662    6[6-(6,6),8-(28),8-(28)]
   460      10.883573      10.883573      10.883573    6[6-(1,6),6-(1,6),6-(8,8)]
   461      12.230013      12.230013      12.230013    6[1-(0),6-(6,6),6-(6,6)]
   462      13.143733      13.143733      13.143733    6[6-(1,6),6-(1,6),6-(6,6)]
   463      14.529159      14.529159      14.529159    6[1-(0),6-(1,6),6-(6,6)]
   464      10.404121      10.404121      10.404121    6[1-(0),6-(1,6),6-(6,6)]
   465       18.39188       18.39188       18.39188    6[1-(0),6-(1,6),7-(6,28)]
   466      18.068631      18.068631      18.068631    6[1-(0),6-(1,7),6-(6,6)]
   467      18.836476      18.836476      18.836476    6[6-(1,6),6-(1,6),6-(1,6)]
   468      19.927312      19.927312      19.927312    6[1-(0),6-(1,7),6-(6,6)]
   469      20.250561      20.250561      20.250561    6[1-(0),6-(1,6),7-(6,28)]
   470      18.557377      18.557377      18.557377    6[1-(0),6-(1,6),6-(6,6)]
   471      17.819998      17.819998      17.819998    6[1-(0),6-(1,6),6-(8,8)]
   472      17.685741      17.685741      17.685741    6[6-(1,6),8-(28),8-(28)]
   473      15.577136      15.577136      15.577136    6[6-(6,6),8-(28),8-(28)]
   474      14.413233      14.413233      14.413233    6[6-(1,6),6-(1,6),6-(8,8)]
   475      14.625204      14.625204      14.625204    6[1-(0),6-(6,6),6-(6,6)]
   476      13.555798      13.555798      13.555798    6[6-(1,6),6-(1,6),6-(6,6)]
   477       13.77758       13.77758       13.77758    6[1-(0),6-(1,6),6-(6,6)]
   478      13.110427      13.110427      13.110427    6[1-(0),6-(1,6),6-(6,6)]
   479        7.42672        7.42672        7.42672    6[1-(0),6-(1,6),7-(6,28)]
   480       7.749969       7.749969       7.749969    6[1-(0),6-(1,7),6-(6,6)]
   481       6.982124       6.982124       6.982124    6[6-(1,6),6-(1,6),6-(1,6)]
   482       5.891288       5.891288       5.891288    6[1-(0),6-(1,7),6-(6,6)]
   483       5.568039       5.568039       5.568039    6[1-(0),6-(1,6),7-(6,28)]
   484       7.261223       7.261223       7.261223    6[1-(0),6-(1,6),6-(6,6)]
   485       7.998602       7.998602       7.998602    6[1-(0),6-(1,6),6-(8,8)]
   486       8.132859       8.132859       8.132859    6[6-(1,6),8-(28),8-(28)]
   487      10.241464      10.241464      10.241464    6[6-(6,6),8-(28),8-(28)]
   488      11.405367      11.405367      11.405367    6[6-(1,6),6-(1,6),6-(8,8)]
   489      11.193396      11.193396      11.193396    6[1-(0),6-(6,6),6-(6,6)]
   490      12.262802      12.262802      12.262802    6[6-(1,6),6-(1,6),6-(6,6)]
   491       12.04102       12.04102       12.04102    6[1-(0),6-(1,6),6-(6,6)]
   492      12.708173      12.708173      12.708173    6[1-(0),6-(1,6),6-(6,6)]
   493        7.42672        7.42672        7.42672    6[1-(0),6-(1,6),7-(6,28)]
   494       7.749969       7.749969       7.749969    6[1-(0),6-(1,7),6-(6,6)]
   495       6.982124       6.982124       6.982124    6[6-(1,6),6-(1,6),6-(1,6)]
   496       5.891288       5.891288       5.891288    6[1-(0),6-(1,7),6-(6,6)]
   497       5.568039       5.568039       5.568039    6[1-(0),6-(1,6),7-(6,28)]
   498       7.261223       7.261223       7.261223    6[1-(0),6-(1,6),6-(6,6)]
   499       7.998602       7.998602       7.998602    6[1-(0),6-(1,6),6-(8,8)]
   500       8.132859       8.132859       8.132859    6[6-(1,6),8-(28),8-(28)]
   501      10.241464      10.241464      10.241464    6[6-(6,6),8-(28),8-(28)]
   502      11.405367      11.405367      11.405367    6[6-(1,6),6-(1,6),6-(8,8)]
   503      11.193396      11.193396      11.193396    6[1-(0),6-(6,6),6-(6,6)]
   504      12.262802      12.262802      12.262802    6[6-(1,6),6-(1,6),6-(6,6)]
   505       12.04102       12.04102       12.04102    6[1-(0),6-(1,6),6-(6,6)]
   506      12.708173      12.708173      12.708173    6[1-(0),6-(1,6),6-(6,6)]
   507       18.39188       18.39188       18.39188    6[1-(0),6-(1,6),7-(6,28)]
   508      18.068631      18.068631      18.068631    6[1-(0),6-(1,7),6-(6,6)]
   509      18.836476      18.836476      18.836476    6[6-(1,6),6-(1,6),6-(1,6)]
   510      19.927312      19.927312      19.927312    6[1-(0),6-(1,7),6-(6,6)]
   511      20.250561      20.250561      20.250561    6[1-(0),6-(1,6),7-(6,28)]
   512      18.557377      18.557377      18.557377    6[1-(0),6-(1,6),6-(6,6)]
   513      17.819998      17.819998      17.819998    6[1-(0),6-(1,6),6-(8,8)]
   514      17.685741      17.685741      17.685741    6[6-(1,6),8-(28),8-(28)]
   515      15.577136      15.577136      15.577136    6[6-(6,6),8-(28),8-(28)]
   516      14.413233      14.413233      14.413233    6[6-(1,6),6-(1,6),6-(8,8)]
   517      14.625204      14.625204      14.625204    6[1-(0),6-(6,6),6-(6,6)]
   518      13.555798      13.555798      13.555798    6[6-(1,6),6-(1,6),6-(6,6)]
   519       13.77758       13.77758       13.77758    6[1-(0),6-(1,6),6-(6,6)]
   520      13.110427      13.110427      13.110427    6[1-(0),6-(1,6),6-(6,6)]
   521        0.95219        0.95219        0.95219    6[1-(0),6-(1,6),7-(6,28)]
   522      25.487347      25.487347      25.487347    6[1-(0),6-(1,7),6-(6,6)]
   523      24.864345      24.864345      24.864345    6[6-(1,6),6-(1,6),6-(1,6)]
   524      25.524784      25.524784      25.524784    6[1-(0),6-(1,7),6-(6,6)]
   525       0.989885       0.989885       0.989885    6[1-(0),6-(1,6),7-(6,28)]
   526      23.439932      23.439932      23.439932    6[1-(0),6-(1,6),6-(6,6)]
   527      22.636199      22.636199      22.636199    6[1-(0),6-(1,6),6-(8,8)]
   528      21.157568      21.157568      21.157568    6[6-(1,6),8-(28),8-(28)]
   529      18.969958      18.969958      18.969958    6[6-(6,6),8-(28),8-(28)]
   530      19.198195      19.198195      19.198195    6[6-(1,6),6-(1,6),6-(8,8)]
   531       19.20026       19.20026       19.20026    6[1-(0),6-(6,6),6-(6,6)]
   532      19.203358      19.203358      19.203358    6[6-(1,6),6-(1,6),6-(6,6)]
   533      19.219882      19.219882      19.219882    6[1-(0),6-(1,6),6-(6,6)]
   534      19.210329      19.210329      19.210329    6[1-(0),6-(1,6),6-(6,6)]
   535        0.95219        0.95219        0.95219    6[1-(0),6-(1,6),7-(6,28)]
   536      25.487347      25.487347      25.487347    6[1-(0),6-(1,7),6-(6,6)]
   537      24.864345      24.864345      24.864345    6[6-(1,6),6-(1,6),6-(1,6)]
   538      25.524784      25.524784      25.524784    6[1-(0),6-(1,7),6-(6,6)]
   539       0.989885       0.989885       0.989885    6[1-(0),6-(1,6),7-(6,28)]
   540      23.439932      23.439932      23.439932    6[1-(0),6-(1,6),6-(6,6)]
   541      22.636199      22.636199      22.636199    6[1-(0),6-(1,6),6-(8,8)]
   542      21.157568      21.157568      21.157568    6[6-(1,6),8-(28),8-(28)]
   543      18.969958      18.969958      18.969958    6[6-(6,6),8-(28),8-(28)]
   544      19.198195      19.198195      19.198195    6[6-(1,6),6-(1,6),6-(8,8)]
   545       19.20026       19.20026       19.20026    6[1-(0),6-(6,6),6-(6,6)]
   546      19.203358      19.203358      19.203358    6[6-(1,6),6-(1,6),6-(6,6)]
   547      19.219882      19.219882      19.219882    6[1-(0),6-(1,6),6-(6,6)]
   548      19.210329      19.210329      19.210329    6[1-(0),6-(1,6),6-(6,6)]
   549       24.86641       24.86641       24.86641    6[1-(0),6-(1,6),7-(6,28)]
   550       0.331253       0.331253       0.331253    6[1-(0),6-(1,7),6-(6,6)]
   551       0.954255       0.954255       0.954255    6[6-(1,6),6-(1,6),6-(1,6)]
   552       0.293816       0.293816       0.293816    6[1-(0),6-(1,7),6-(6,6)]
   553      24.828715      24.828715      24.828715    6[1-(0),6-(1,6),7-(6,28)]
   554       2.378668       2.378668       2.378668    6[1-(0),6-(1,6),6-(6,6)]
   555       3.182401       3.182401       3.182401    6[1-(0),6-(1,6),6-(8,8)]
   556       4.661032       4.661032       4.661032    6[6-(1,6),8-(28),8-(28)]
   557       6.848642       6.848642       6.848642    6[6-(6,6),8-(28),8-(28)]
   558       6.620405       6.620405       6.620405    6[6-(1,6),6-(1,6),6-(8,8)]
   559        6.61834        6.61834        6.61834    6[1-(0),6-(6,6),6-(6,6)]
   560       6.615242       6.615242       6.615242    6[6-(1,6),6-(1,6),6-(6,6)]
   561       6.598718       6.598718       6.598718    6[1-(0),6-(1,6),6-(6,6)]
   562       6.608271       6.608271       6.608271    6[1-(0),6-(1,6),6-(6,6)]
   563       24.86641       24.86641       24.86641    6[1-(0),6-(1,6),7-(6,28)]
   564       0.331253       0.331253       0.331253    6[1-(0),6-(1,7),6-(6,6)]
   565       0.954255       0.954255       0.954255    6[6-(1,6),6-(1,6),6-(1,6)]
   566       0.293816       0.293816       0.293816    6[1-(0),6-(1,7),6-(6,6)]
   567      24.828715      24.828715      24.828715    6[1-(0),6-(1,6),7-(6,28)]
   568       2.378668       2.378668       2.378668    6[1-(0),6-(1,6),6-(6,6)]
   569       3.182401       3.182401       3.182401    6[1-(0),6-(1,6),6-(8,8)]
   570       4.661032       4.661032       4.661032    6[6-(1,6),8-(28),8-(28)]
   571       6.848642       6.848642       6.848642    6[6-(6,6),8-(28),8-(28)]
   572       6.620405       6.620405       6.620405    6[6-(1,6),6-(1,6),6-(8,8)]
   573        6.61834        6.61834        6.61834    6[1-(0),6-(6,6),6-(6,6)]
   574       6.615242       6.615242       6.615242    6[6-(1,6),6-(1,6),6-(6,6)]
   575       6.598718       6.598718       6.598718    6[1-(0),6-(1,6),6-(6,6)]
   576       6.608271       6.608271       6.608271    6[1-(0),6-(1,6),6-(6,6)]
   577       6.573674       6.573674       6.573674    7[6-(1,6),6-(1,6),28-(8,8,8,8,8)]
   578      19.244926      19.244926      19.244926    7[6-(1,6),6-(1,6),28-(8,8,8,8,8)]
   579      19.244926      19.244926      19.244926    7[6-(1,6),6-(1,6),28-(8,8,8,8,8)]
   580       6.573674       6.573674       6.573674    7[6-(1,6),6-(1,6),28-(8,8,8,8,8)]
   581      14.522188      14.522188      14.522188    7[6-(1,6),6-(1,6),28-(8,8,8,8,8)]
   582      14.522188      14.522188      14.522188    7[6-(1,6),6-(1,6),28-(8,8,8,8,8)]
   583      11.296412      11.296412      11.296412    7[6-(1,6),6-(1,6),28-(8,8,8,8,8)]
   584      11.296412      11.296412      11.296412    7[6-(1,6),6-(1,6),28-(8,8,8,8,8)]
   585        6.05188        6.05188        6.05188    7[6-(1,6),6-(1,6),28-(8,8,8,8,8)]
   586       19.76672       19.76672       19.76672    7[6-(1,6),6-(1,6),28-(8,8,8,8,8)]
   587        6.05188        6.05188        6.05188    7[6-(1,6),6-(1,6),28-(8,8,8,8,8)]
   588       19.76672       19.76672       19.76672    7[6-(1,6),6-(1,6),28-(8,8,8,8,8)]
   589       18.96118       18.96118       18.96118    7[6-(1,6),6-(1,6),28-(8,8,8,8,8)]
   590        6.85742        6.85742        6.85742    7[6-(1,6),6-(1,6),28-(8,8,8,8,8)]
   591       18.96118       18.96118       18.96118    7[6-(1,6),6-(1,6),28-(8,8,8,8,8)]
   592        6.85742        6.85742        6.85742    7[6-(1,6),6-(1,6),28-(8,8,8,8,8)]
   593      19.482974      19.482974      19.482974    7[6-(1,6),6-(1,6),28-(8,8,8,8,8)]
   594       6.335626       6.335626       6.335626    7[6-(1,6),6-(1,6),28-(8,8,8,8,8)]
   595       6.335626       6.335626       6.335626    7[6-(1,6),6-(1,6),28-(8,8,8,8,8)]
   596      19.482974      19.482974      19.482974    7[6-(1,6),6-(1,6),28-(8,8,8,8,8)]
   597       1.612888       1.612888       1.612888    7[6-(1,6),6-(1,6),28-(8,8,8,8,8)]
   598       1.612888       1.612888       1.612888    7[6-(1,6),6-(1,6),28-(8,8,8,8,8)]
   599      24.205712      24.205712      24.205712    7[6-(1,6),6-(1,6),28-(8,8,8,8,8)]
   600      24.205712      24.205712      24.205712    7[6-(1,6),6-(1,6),28-(8,8,8,8,8)]
   601        4.04216        4.04216        4.04216    8[6-(6,8),28-(7,8,8,8,8)]
   602       5.391698       5.391698       5.391698    8[6-(6,8),28-(7,8,8,8,8)]
   603        2.36834        2.36834        2.36834    8[6-(6,8),28-(7,8,8,8,8)]
   604       3.797658       3.797658       3.797658    8[6-(6,8),28-(7,8,8,8,8)]
   605       21.77644       21.77644       21.77644    8[6-(6,8),28-(7,8,8,8,8)]
   606      20.426902      20.426902      20.426902    8[6-(6,8),28-(7,8,8,8,8)]
   607       23.45026       23.45026       23.45026    8[6-(6,8),28-(7,8,8,8,8)]
   608      22.020942      22.020942      22.020942    8[6-(6,8),28-(7,8,8,8,8)]
   609       21.77644       21.77644       21.77644    8[6-(6,8),28-(7,8,8,8,8)]
   610      20.426902      20.426902      20.426902    8[6-(6,8),28-(7,8,8,8,8)]
   611       23.45026       23.45026       23.45026    8[6-(6,8),28-(7,8,8,8,8)]
   612      22.020942      22.020942      22.020942    8[6-(6,8),28-(7,8,8,8,8)]
   613        4.04216        4.04216        4.04216    8[6-(6,8),28-(7,8,8,8,8)]
   614       5.391698       5.391698       5.391698    8[6-(6,8),28-(7,8,8,8,8)]
   615        2.36834        2.36834        2.36834    8[6-(6,8),28-(7,8,8,8,8)]
   616       3.797658       3.797658       3.797658    8[6-(6,8),28-(7,8,8,8,8)]
   617       7.606418       7.606418       7.606418    8[6-(6,8),28-(7,8,8,8,8)]
   618       7.821745       7.821745       7.821745    8[6-(6,8),28-(7,8,8,8,8)]
   619       6.020639       6.020639       6.020639    8[6-(6,8),28-(7,8,8,8,8)]
   620       6.015992       6.015992       6.015992    8[6-(6,8),28-(7,8,8,8,8)]
   621       7.606418       7.606418       7.606418    8[6-(6,8),28-(7,8,8,8,8)]
   622       7.821745       7.821745       7.821745    8[6-(6,8),28-(7,8,8,8,8)]
   623       6.020639       6.020639       6.020639    8[6-(6,8),28-(7,8,8,8,8)]
   624       6.015992       6.015992       6.015992    8[6-(6,8),28-(7,8,8,8,8)]
   625      18.212182      18.212182      18.212182    8[6-(6,8),28-(7,8,8,8,8)]
   626      17.996855      17.996855      17.996855    8[6-(6,8),28-(7,8,8,8,8)]
   627      19.797961      19.797961      19.797961    8[6-(6,8),28-(7,8,8,8,8)]
   628      19.802608      19.802608      19.802608    8[6-(6,8),28-(7,8,8,8,8)]
   629      18.212182      18.212182      18.212182    8[6-(6,8),28-(7,8,8,8,8)]
   630      17.996855      17.996855      17.996855    8[6-(6,8),28-(7,8,8,8,8)]
   631      19.797961      19.797961      19.797961    8[6-(6,8),28-(7,8,8,8,8)]
   632      19.802608      19.802608      19.802608    8[6-(6,8),28-(7,8,8,8,8)]
   633         5.9721         5.9721         5.9721    8[6-(6,8),28-(7,8,8,8,8)]
   634       4.174868       4.174868       4.174868    8[6-(6,8),28-(7,8,8,8,8)]
   635       4.177708       4.177708       4.177708    8[6-(6,8),28-(7,8,8,8,8)]
   636       2.522994       2.522994       2.522994    8[6-(6,8),28-(7,8,8,8,8)]
   637        19.8465        19.8465        19.8465    8[6-(6,8),28-(7,8,8,8,8)]
   638      21.643732      21.643732      21.643732    8[6-(6,8),28-(7,8,8,8,8)]
   639      21.640892      21.640892      21.640892    8[6-(6,8),28-(7,8,8,8,8)]
   640      23.295606      23.295606      23.295606    8[6-(6,8),28-(7,8,8,8,8)]
   641         5.9721         5.9721         5.9721    8[6-(6,8),28-(7,8,8,8,8)]
   642       4.174868       4.174868       4.174868    8[6-(6,8),28-(7,8,8,8,8)]
   643       4.177708       4.177708       4.177708    8[6-(6,8),28-(7,8,8,8,8)]
   644       2.522994       2.522994       2.522994    8[6-(6,8),28-(7,8,8,8,8)]
   645        19.8465        19.8465        19.8465    8[6-(6,8),28-(7,8,8,8,8)]
   646      21.643732      21.643732      21.643732    8[6-(6,8),28-(7,8,8,8,8)]
   647      21.640892      21.640892      21.640892    8[6-(6,8),28-(7,8,8,8,8)]
   648      23.295606      23.295606      23.295606    8[6-(6,8),28-(7,8,8,8,8)]
   649        18.8814        18.8814        18.8814    8[6-(6,8),28-(7,8,8,8,8)]
   650      17.084168      17.084168      17.084168    8[6-(6,8),28-(7,8,8,8,8)]
   651      17.087008      17.087008      17.087008    8[6-(6,8),28-(7,8,8,8,8)]
   652      15.432294      15.432294      15.432294    8[6-(6,8),28-(7,8,8,8,8)]
   653         6.9372         6.9372         6.9372    8[6-(6,8),28-(7,8,8,8,8)]
   654       8.734432       8.734432       8.734432    8[6-(6,8),28-(7,8,8,8,8)]
   655       8.731592       8.731592       8.731592    8[6-(6,8),28-(7,8,8,8,8)]
   656      10.386306      10.386306      10.386306    8[6-(6,8),28-(7,8,8,8,8)]
   657        18.8814        18.8814        18.8814    8[6-(6,8),28-(7,8,8,8,8)]
   658      17.084168      17.084168      17.084168    8[6-(6,8),28-(7,8,8,8,8)]
   659      17.087008      17.087008      17.087008    8[6-(6,8),28-(7,8,8,8,8)]
   660      15.432294      15.432294      15.432294    8[6-(6,8),28-(7,8,8,8,8)]
   661         6.9372         6.9372         6.9372    8[6-(6,8),28-(7,8,8,8,8)]
   662       8.734432       8.734432       8.734432    8[6-(6,8),28-(7,8,8,8,8)]
   663       8.731592       8.731592       8.731592    8[6-(6,8),28-(7,8,8,8,8)]
   664      10.386306      10.386306      10.386306    8[6-(6,8),28-(7,8,8,8,8)]
   665       16.95146       16.95146       16.95146    8[6-(6,8),28-(7,8,8,8,8)]
   666      18.300998      18.300998      18.300998    8[6-(6,8),28-(7,8,8,8,8)]
   667       15.27764       15.27764       15.27764    8[6-(6,8),28-(7,8,8,8,8)]
   668      16.706958      16.706958      16.706958    8[6-(6,8),28-(7,8,8,8,8)]
   669        8.86714        8.86714        8.86714    8[6-(6,8),28-(7,8,8,8,8)]
   670       7.517602       7.517602       7.517602    8[6-(6,8),28-(7,8,8,8,8)]
   671       10.54096       10.54096       10.54096    8[6-(6,8),28-(7,8,8,8,8)]
   672       9.111642       9.111642       9.111642    8[6-(6,8),28-(7,8,8,8,8)]
   673        8.86714        8.86714        8.86714    8[6-(6,8),28-(7,8,8,8,8)]
   674       7.517602       7.517602       7.517602    8[6-(6,8),28-(7,8,8,8,8)]
   675       10.54096       10.54096       10.54096    8[6-(6,8),28-(7,8,8,8,8)]
   676       9.111642       9.111642       9.111642    8[6-(6,8),28-(7,8,8,8,8)]
   677       16.95146       16.95146       16.95146    8[6-(6,8),28-(7,8,8,8,8)]
   678      18.300998      18.300998      18.300998    8[6-(6,8),28-(7,8,8,8,8)]
   679       15.27764       15.27764       15.27764    8[6-(6,8),28-(7,8,8,8,8)]
   680      16.706958      16.706958      16.706958    8[6-(6,8),28-(7,8,8,8,8)]
   681      20.515718      20.515718      20.515718    8[6-(6,8),28-(7,8,8,8,8)]
   682      20.731045      20.731045      20.731045    8[6-(6,8),28-(7,8,8,8,8)]
   683      18.929939      18.929939      18.929939    8[6-(6,8),28-(7,8,8,8,8)]
   684      18.925292      18.925292      18.925292    8[6-(6,8),28-(7,8,8,8,8)]
   685      20.515718      20.515718      20.515718    8[6-(6,8),28-(7,8,8,8,8)]
   686      20.731045      20.731045      20.731045    8[6-(6,8),28-(7,8,8,8,8)]
   687      18.929939      18.929939      18.929939    8[6-(6,8),28-(7,8,8,8,8)]
   688      18.925292      18.925292      18.925292    8[6-(6,8),28-(7,8,8,8,8)]
   689       5.302882       5.302882       5.302882    8[6-(6,8),28-(7,8,8,8,8)]
   690       5.087555       5.087555       5.087555    8[6-(6,8),28-(7,8,8,8,8)]
   691       6.888661       6.888661       6.888661    8[6-(6,8),28-(7,8,8,8,8)]
   692       6.893308       6.893308       6.893308    8[6-(6,8),28-(7,8,8,8,8)]
   693       5.302882       5.302882       5.302882    8[6-(6,8),28-(7,8,8,8,8)]
   694       5.087555       5.087555       5.087555    8[6-(6,8),28-(7,8,8,8,8)]
   695       6.888661       6.888661       6.888661    8[6-(6,8),28-(7,8,8,8,8)]
   696       6.893308       6.893308       6.893308    8[6-(6,8),28-(7,8,8,8,8)]
   697       5.080068       5.080068       5.080068    8[28-(7,8,8,8,8),28-(7,8,8,8,8),28-(7,8,8,8,8)]
   698      20.738532      20.738532      20.738532    8[28-(7,8,8,8,8),28-(7,8,8,8,8),28-(7,8,8,8,8)]
   699      20.738532      20.738532      20.738532    8[28-(7,8,8,8,8),28-(7,8,8,8,8),28-(7,8,8,8,8)]
   700       5.080068       5.080068       5.080068    8[28-(7,8,8,8,8),28-(7,8,8,8,8),28-(7,8,8,8,8)]
   701      17.989368      17.989368      17.989368    8[28-(7,8,8,8,8),28-(7,8,8,8,8),28-(7,8,8,8,8)]
   702       7.829232       7.829232       7.829232    8[28-(7,8,8,8,8),28-(7,8,8,8,8),28-(7,8,8,8,8)]
   703      17.989368      17.989368      17.989368    8[28-(7,8,8,8,8),28-(7,8,8,8,8),28-(7,8,8,8,8)]
   704       7.829232       7.829232       7.829232    8[28-(7,8,8,8,8),28-(7,8,8,8,8),28-(7,8,8,8,8)]
