# Supplementary material for: A collection of forcefield precursors for metal–organic frameworks
Source: RSC Adv. 2019 Nov 13;9(63):36492–507. doi: 10.1039/c9ra07327b (PMC9075174; doi:10.1039/c9ra07327b)
Supplement: RA-009-C9RA07327B-s1206 [file RA-009-C9RA07327B-s1206.txt]

KARLUM_clean

24.666100    0.000000    0.000000
-8.221944    23.255454    0.000000
-8.221944    -11.627537    20.139923

     1       8.639646       8.639646       8.639646    28[7-(6,6),8-(28,28),8-(6),8-(6),8-(6),8-(6)]
     2      14.338596      14.338596      14.338596    28[7-(6,6),8-(28,28),8-(6),8-(6),8-(6),8-(6)]
     3     -10.016052     -10.016052     -10.016052    28[7-(6,6),8-(28,28),8-(6),8-(6),8-(6),8-(6)]
     4       3.482234       3.482234       3.482234    28[7-(6,6),8-(28,28),8-(6),8-(6),8-(6),8-(6)]
     5        0.41768        0.41768        0.41768    28[7-(6,6),8-(28,28),8-(6),8-(6),8-(6),8-(6)]
     6       6.116567       6.116567       6.116567    28[7-(6,6),8-(28,28),8-(6),8-(6),8-(6),8-(6)]
     7      -1.794086      -1.794086      -1.794086    28[7-(6,6),8-(28,28),8-(6),8-(6),8-(6),8-(6)]
     8      11.704263      11.704263      11.704263    28[7-(6,6),8-(28,28),8-(6),8-(6),8-(6),8-(6)]
     9      -7.804266      -7.804266      -7.804266    28[7-(6,6),8-(28,28),8-(6),8-(6),8-(6),8-(6)]
    10      -2.105536      -2.105536      -2.105536    28[7-(6,6),8-(28,28),8-(6),8-(6),8-(6),8-(6)]
    11       6.428017       6.428017       6.428017    28[7-(6,6),8-(28,28),8-(6),8-(6),8-(6),8-(6)]
    12       19.92621       19.92621       19.92621    28[7-(6,6),8-(28,28),8-(6),8-(6),8-(6),8-(6)]
    13        17.6067        17.6067        17.6067    1[6-(6,7)]
    14      15.493634      15.493634      15.493634    1[6-(6,6)]
    15       7.589032       7.589032       7.589032    1[6-(6,6)]
    16       9.641255       9.641255       9.641255    1[6-(6,7)]
    17      13.421678      13.421678      13.421678    1[6-(6,6)]
    18      11.445097      11.445097      11.445097    1[6-(6,6)]
    19       4.167012       4.167012       4.167012    1[6-(6,6)]
    20       6.151816       6.151816       6.151816    1[6-(6,6)]
    21       5.345992       5.345992       5.345992    1[6-(6,6)]
    22       3.588133       3.588133       3.588133    1[6-(6,6)]
    23       -2.52901       -2.52901       -2.52901    1[6-(6,6)]
    24        8.61844        8.61844        8.61844    1[6-(6,7)]
    25       9.767879       9.767879       9.767879    1[6-(6,6)]
    26       6.635297       6.635297       6.635297    1[6-(6,6)]
    27       5.553279       5.553279       5.553279    1[6-(6,7)]
    28      10.356571      10.356571      10.356571    1[6-(6,6)]
    29      11.698408      11.698408      11.698408    1[6-(6,6)]
    30       9.274575       9.274575       9.274575    1[6-(6,6)]
    31       7.960693       7.960693       7.960693    1[6-(6,6)]
    32      14.127178      14.127178      14.127178    1[6-(6,6)]
    33       6.676443       6.676443       6.676443    1[6-(6,6)]
    34      10.793977      10.793977      10.793977    1[6-(6,6)]
    35      -7.509854      -7.509854      -7.509854    1[6-(6,7)]
    36      -7.712125      -7.712125      -7.712125    1[6-(6,6)]
    37      -0.037741      -0.037741      -0.037741    1[6-(6,6)]
    38       0.192484       0.192484       0.192484    1[6-(6,7)]
    39      -7.287874      -7.287874      -7.287874    1[6-(6,6)]
    40      -7.833826      -7.833826      -7.833826    1[6-(6,6)]
    41      -1.509503      -1.509503      -1.509503    1[6-(6,6)]
    42       -0.97835       -0.97835       -0.97835    1[6-(6,6)]
    43      -6.299619      -6.299619      -6.299619    1[6-(6,6)]
    44      -4.410207      -4.410207      -4.410207    1[6-(6,6)]
    45       1.657603       1.657603       1.657603    1[6-(6,6)]
    46      -2.270862      -2.270862      -2.270862    1[6-(6,7)]
    47      -1.104964      -1.104964      -1.104964    1[6-(6,6)]
    48       2.257836       2.257836       2.257836    1[6-(6,6)]
    49       1.057406       1.057406       1.057406    1[6-(6,7)]
    50      -0.045952      -0.045952      -0.045952    1[6-(6,6)]
    51       1.134745       1.134745       1.134745    1[6-(6,6)]
    52        4.51234        4.51234        4.51234    1[6-(6,6)]
    53       3.310265       3.310265       3.310265    1[6-(6,6)]
    54       3.270873       3.270873       3.270873    1[6-(6,6)]
    55      10.590055      10.590055      10.590055    1[6-(6,6)]
    56       6.521854       6.521854       6.521854    1[6-(6,6)]
    57       9.384734       9.384734       9.384734    1[6-(6,7)]
    58       7.271668       7.271668       7.271668    1[6-(6,6)]
    59      15.811007      15.811007      15.811007    1[6-(6,6)]
    60       17.86323       17.86323       17.86323    1[6-(6,7)]
    61       5.199716       5.199716       5.199716    1[6-(6,6)]
    62       3.223134       3.223134       3.223134    1[6-(6,6)]
    63      12.388985      12.388985      12.388985    1[6-(6,6)]
    64      14.373789      14.373789      14.373789    1[6-(6,6)]
    65      -2.875974      -2.875974      -2.875974    1[6-(6,6)]
    66      -4.633846      -4.633846      -4.633846    1[6-(6,6)]
    67       5.692966       5.692966       5.692966    1[6-(6,6)]
    68       0.396358       0.396358       0.396358    1[6-(6,7)]
    69       1.545813       1.545813       1.545813    1[6-(6,6)]
    70      -1.586776      -1.586776      -1.586776    1[6-(6,6)]
    71      -2.668809      -2.668809      -2.668809    1[6-(6,7)]
    72       2.134526       2.134526       2.134526    1[6-(6,6)]
    73       3.476374       3.476374       3.476374    1[6-(6,6)]
    74       1.052517       1.052517       1.052517    1[6-(6,6)]
    75      -0.261376      -0.261376      -0.261376    1[6-(6,6)]
    76       5.905206       5.905206       5.905206    1[6-(6,6)]
    77      14.898389      14.898389      14.898389    1[6-(6,6)]
    78          2.572          2.572          2.572    1[6-(6,6)]
    79       0.712112       0.712112       0.712112    1[6-(6,7)]
    80       0.509841       0.509841       0.509841    1[6-(6,6)]
    81      -8.259717      -8.259717      -8.259717    1[6-(6,6)]
    82      -8.029491      -8.029491      -8.029491    1[6-(6,7)]
    83       0.934088       0.934088       0.934088    1[6-(6,6)]
    84       0.388137       0.388137       0.388137    1[6-(6,6)]
    85      -9.731475      -9.731475      -9.731475    1[6-(6,6)]
    86      -9.200323      -9.200323      -9.200323    1[6-(6,6)]
    87       1.922347       1.922347       1.922347    1[6-(6,6)]
    88       3.811772       3.811772       3.811772    1[6-(6,6)]
    89      -6.564373      -6.564373      -6.564373    1[6-(6,6)]
    90        5.95122        5.95122        5.95122    1[6-(6,7)]
    91       7.117103       7.117103       7.117103    1[6-(6,6)]
    92       10.47991       10.47991       10.47991    1[6-(6,6)]
    93       9.279494       9.279494       9.279494    1[6-(6,7)]
    94       8.176094       8.176094       8.176094    1[6-(6,6)]
    95       9.356779       9.356779       9.356779    1[6-(6,6)]
    96      12.734397      12.734397      12.734397    1[6-(6,6)]
    97      11.532335      11.532335      11.532335    1[6-(6,6)]
    98      11.492845      11.492845      11.492845    1[6-(6,6)]
    99       2.368109       2.368109       2.368109    1[6-(6,6)]
   100      14.743831      14.743831      14.743831    1[6-(6,6)]
   101       1.162721       1.162721       1.162721    1[6-(6,7)]
   102      -0.950335      -0.950335      -0.950335    1[6-(6,6)]
   103      -0.632961      -0.632961      -0.632961    1[6-(6,6)]
   104       1.419252       1.419252       1.419252    1[6-(6,7)]
   105      -3.022285      -3.022285      -3.022285    1[6-(6,6)]
   106      -4.998852      -4.998852      -4.998852    1[6-(6,6)]
   107       -4.05495       -4.05495       -4.05495    1[6-(6,6)]
   108       -2.07016       -2.07016       -2.07016    1[6-(6,6)]
   109     -11.097952     -11.097952     -11.097952    1[6-(6,6)]
   110      11.810267      11.810267      11.810267    1[6-(6,6)]
   111     -10.750981     -10.750981     -10.750981    1[6-(6,6)]
   112      -7.825625      -7.825625      -7.825625    1[6-(6,7)]
   113      -6.676197      -6.676197      -6.676197    1[6-(6,6)]
   114      14.857289      14.857289      14.857289    1[6-(6,6)]
   115      13.775283      13.775283      13.775283    1[6-(6,7)]
   116       -6.08751       -6.08751       -6.08751    1[6-(6,6)]
   117      -4.745687      -4.745687      -4.745687    1[6-(6,6)]
   118      17.496537      17.496537      17.496537    1[6-(6,6)]
   119      16.182669      16.182669      16.182669    1[6-(6,6)]
   120      -2.316922      -2.316922      -2.316922    1[6-(6,6)]
   121       -1.54569       -1.54569       -1.54569    1[6-(6,6)]
   122      19.015948      19.015948      19.015948    1[6-(6,6)]
   123       8.934095       8.934095       8.934095    1[6-(6,7)]
   124        8.73185        8.73185        8.73185    1[6-(6,6)]
   125       8.184262       8.184262       8.184262    1[6-(6,6)]
   126       8.414461       8.414461       8.414461    1[6-(6,7)]
   127       9.156123       9.156123       9.156123    1[6-(6,6)]
   128       8.610198       8.610198       8.610198    1[6-(6,6)]
   129        6.71255        6.71255        6.71255    1[6-(6,6)]
   130       7.243676       7.243676       7.243676    1[6-(6,6)]
   131      10.144475      10.144475      10.144475    1[6-(6,6)]
   132     -12.632193     -12.632193     -12.632193    1[6-(6,6)]
   133       9.879723       9.879723       9.879723    1[6-(6,6)]
   134      14.173233      14.173233      14.173233    1[6-(6,7)]
   135      15.339105      15.339105      15.339105    1[6-(6,6)]
   136      -5.964167      -5.964167      -5.964167    1[6-(6,6)]
   137      -7.164572      -7.164572      -7.164572    1[6-(6,7)]
   138      16.398095      16.398095      16.398095    1[6-(6,6)]
   139      17.578765      17.578765      17.578765    1[6-(6,6)]
   140      -3.709713      -3.709713      -3.709713    1[6-(6,6)]
   141       -4.91176       -4.91176       -4.91176    1[6-(6,6)]
   142      19.714824      19.714824      19.714824    1[6-(6,6)]
   143      18.812041      18.812041      18.812041    1[6-(6,6)]
   144      -1.700266      -1.700266      -1.700266    1[6-(6,6)]
   145      17.239662      17.239662      17.239662    6[1-(0),6-(1,6),7-(6,28)]
   146      15.980208      15.980208      15.980208    6[1-(0),6-(1,7),6-(6,6)]
   147       7.204912       7.204912       7.204912    6[6-(1,6),6-(1,6),6-(6,6)]
   148       7.940119       7.940119       7.940119    6[1-(0),6-(1,7),6-(6,6)]
   149       9.166685       9.166685       9.166685    6[1-(0),6-(1,6),7-(6,28)]
   150       5.855674       5.855674       5.855674    6[6-(1,6),6-(1,6),6-(6,6)]
   151      13.220231      13.220231      13.220231    6[1-(0),6-(1,6),6-(6,6)]
   152      12.033132      12.033132      12.033132    6[1-(0),6-(1,6),6-(6,6)]
   153       3.507456       3.507456       3.507456    6[6-(1,6),6-(1,6),6-(8,8)]
   154       4.376188       4.376188       4.376188    6[1-(0),6-(1,6),6-(6,6)]
   155       5.557697       5.557697       5.557697    6[1-(0),6-(1,6),6-(6,6)]
   156       2.298978       2.298978       2.298978    6[6-(6,6),8-(28),8-(28)]
   157      -1.438264      -1.438264      -1.438264    6[6-(6,6),8-(28),8-(28)]
   158      -2.563693      -2.563693      -2.563693    6[6-(1,6),6-(1,6),6-(8,8)]
   159       5.018421       5.018421       5.018421    6[1-(0),6-(6,6),6-(6,6)]
   160       3.884934       3.884934       3.884934    6[6-(1,6),6-(1,6),6-(6,6)]
   161       3.240665       3.240665       3.240665    6[1-(0),6-(1,6),6-(6,6)]
   162      -2.997988      -2.997988      -2.997988    6[1-(0),6-(1,6),6-(6,6)]
   163        8.21655        8.21655        8.21655    6[1-(0),6-(1,6),7-(6,28)]
   164       8.900786       8.900786       8.900786    6[1-(0),6-(1,7),6-(6,6)]
   165       8.303377       8.303377       8.303377    6[6-(1,6),6-(1,6),6-(6,6)]
   166       7.065636       7.065636       7.065636    6[1-(0),6-(1,7),6-(6,6)]
   167       6.433691       6.433691       6.433691    6[1-(0),6-(1,6),7-(6,28)]
   168       9.059968       9.059968       9.059968    6[6-(1,6),6-(1,6),6-(6,6)]
   169      10.137048      10.137048      10.137048    6[1-(0),6-(1,6),6-(6,6)]
   170      10.942643      10.942643      10.942643    6[1-(0),6-(1,6),6-(6,6)]
   171      10.624128      10.624128      10.624128    6[6-(1,6),6-(1,6),6-(8,8)]
   172       9.506103       9.506103       9.506103    6[1-(0),6-(1,6),6-(6,6)]
   173       8.719253       8.719253       8.719253    6[1-(0),6-(1,6),6-(6,6)]
   174      11.501749      11.501749      11.501749    6[6-(6,6),8-(28),8-(28)]
   175      12.750333      12.750333      12.750333    6[6-(6,6),8-(28),8-(28)]
   176      12.531288      12.531288      12.531288    6[6-(1,6),6-(1,6),6-(8,8)]
   177      13.425673      13.425673      13.425673    6[1-(0),6-(6,6),6-(6,6)]
   178      13.317955      13.317955      13.317955    6[6-(1,6),6-(1,6),6-(6,6)]
   179       5.998453       5.998453       5.998453    6[1-(0),6-(1,6),6-(6,6)]
   180      11.443841      11.443841      11.443841    6[1-(0),6-(1,6),6-(6,6)]
   181       -7.67758       -7.67758       -7.67758    6[1-(0),6-(1,6),7-(6,28)]
   182      -7.787596      -7.787596      -7.787596    6[1-(0),6-(1,7),6-(6,6)]
   183       0.208905       0.208905       0.208905    6[6-(1,6),6-(1,6),6-(6,6)]
   184       0.115678       0.115678       0.115678    6[1-(0),6-(1,7),6-(6,6)]
   185       0.237533       0.237533       0.237533    6[1-(0),6-(1,6),7-(6,28)]
   186       0.028179       0.028179       0.028179    6[6-(1,6),6-(1,6),6-(6,6)]
   187      -7.794512      -7.794512      -7.794512    6[1-(0),6-(1,6),6-(6,6)]
   188      -8.117644      -8.117644      -8.117644    6[1-(0),6-(1,6),6-(6,6)]
   189      -0.619399      -0.619399      -0.619399    6[6-(1,6),6-(1,6),6-(8,8)]
   190      -1.018815      -1.018815      -1.018815    6[1-(0),6-(1,6),6-(6,6)]
   191      -0.700617      -0.700617      -0.700617    6[1-(0),6-(1,6),6-(6,6)]
   192       -1.06323       -1.06323       -1.06323    6[6-(6,6),8-(28),8-(28)]
   193       0.249157       0.249157       0.249157    6[6-(6,6),8-(28),8-(28)]
   194       1.570272       1.570272       1.570272    6[6-(1,6),6-(1,6),6-(8,8)]
   195       -5.97435       -5.97435       -5.97435    6[1-(0),6-(6,6),6-(6,6)]
   196      -4.805344      -4.805344      -4.805344    6[6-(1,6),6-(1,6),6-(6,6)]
   197      -4.115689      -4.115689      -4.115689    6[1-(0),6-(1,6),6-(6,6)]
   198       2.090405       2.090405       2.090405    6[1-(0),6-(1,6),6-(6,6)]
   199      -1.334207      -1.334207      -1.334207    6[1-(0),6-(1,6),7-(6,28)]
   200      -0.648975      -0.648975      -0.648975    6[1-(0),6-(1,7),6-(6,6)]
   201        0.72723        0.72723        0.72723    6[6-(1,6),6-(1,6),6-(6,6)]
   202       1.322991       1.322991       1.322991    6[1-(0),6-(1,7),6-(6,6)]
   203       0.606515       0.606515       0.606515    6[1-(0),6-(1,6),7-(6,28)]
   204       1.500603       1.500603       1.500603    6[6-(1,6),6-(1,6),6-(6,6)]
   205       0.881657       0.881657       0.881657    6[1-(0),6-(1,6),6-(6,6)]
   206       1.586293       1.586293       1.586293    6[1-(0),6-(1,6),6-(6,6)]
   207       2.932239       2.932239       2.932239    6[6-(1,6),6-(1,6),6-(8,8)]
   208       3.580949       3.580949       3.580949    6[1-(0),6-(1,6),6-(6,6)]
   209       2.868091       2.868091       2.868091    6[1-(0),6-(1,6),6-(6,6)]
   210       3.706927       3.706927       3.706927    6[6-(6,6),8-(28),8-(28)]
   211       4.883198       4.883198       4.883198    6[6-(6,6),8-(28),8-(28)]
   212       4.906558       4.906558       4.906558    6[6-(1,6),6-(1,6),6-(8,8)]
   213        3.97468        3.97468        3.97468    6[1-(0),6-(6,6),6-(6,6)]
   214       4.046879       4.046879       4.046879    6[6-(1,6),6-(1,6),6-(6,6)]
   215      11.320995      11.320995      11.320995    6[1-(0),6-(1,6),6-(6,6)]
   216       5.908167       5.908167       5.908167    6[1-(0),6-(1,6),6-(6,6)]
   217       9.017707       9.017707       9.017707    6[1-(0),6-(1,6),7-(6,28)]
   218       7.758254       7.758254       7.758254    6[1-(0),6-(1,7),6-(6,6)]
   219      15.426861      15.426861      15.426861    6[6-(1,6),6-(1,6),6-(6,6)]
   220      16.162083      16.162083      16.162083    6[1-(0),6-(1,7),6-(6,6)]
   221      17.388648      17.388648      17.388648    6[1-(0),6-(1,6),7-(6,28)]
   222      14.077623      14.077623      14.077623    6[6-(1,6),6-(1,6),6-(6,6)]
   223       4.998279       4.998279       4.998279    6[1-(0),6-(1,6),6-(6,6)]
   224       3.811178       3.811178       3.811178    6[1-(0),6-(1,6),6-(6,6)]
   225      11.729404      11.729404      11.729404    6[6-(1,6),6-(1,6),6-(8,8)]
   226      12.598151      12.598151      12.598151    6[1-(0),6-(1,6),6-(6,6)]
   227       13.77966       13.77966       13.77966    6[1-(0),6-(1,6),6-(6,6)]
   228      10.520926      10.520926      10.520926    6[6-(6,6),8-(28),8-(28)]
   229       6.783682       6.783682       6.783682    6[6-(6,6),8-(28),8-(28)]
   230       5.658255       5.658255       5.658255    6[6-(1,6),6-(1,6),6-(8,8)]
   231      -3.203533      -3.203533      -3.203533    6[1-(0),6-(6,6),6-(6,6)]
   232      -4.337018      -4.337018      -4.337018    6[6-(1,6),6-(1,6),6-(6,6)]
   233      -4.981302      -4.981302      -4.981302    6[1-(0),6-(1,6),6-(6,6)]
   234       5.223978       5.223978       5.223978    6[1-(0),6-(1,6),6-(6,6)]
   235       -0.00553       -0.00553       -0.00553    6[1-(0),6-(1,6),7-(6,28)]
   236       0.678716       0.678716       0.678716    6[1-(0),6-(1,7),6-(6,6)]
   237       0.081309       0.081309       0.081309    6[6-(1,6),6-(1,6),6-(6,6)]
   238      -1.156439      -1.156439      -1.156439    6[1-(0),6-(1,7),6-(6,6)]
   239      -1.788393      -1.788393      -1.788393    6[1-(0),6-(1,6),7-(6,28)]
   240       0.837909       0.837909       0.837909    6[6-(1,6),6-(1,6),6-(6,6)]
   241          1.915          1.915          1.915    6[1-(0),6-(1,6),6-(6,6)]
   242       2.720602       2.720602       2.720602    6[1-(0),6-(1,6),6-(6,6)]
   243       2.402084       2.402084       2.402084    6[6-(1,6),6-(1,6),6-(8,8)]
   244       1.284048       1.284048       1.284048    6[1-(0),6-(1,6),6-(6,6)]
   245       0.497191       0.497191       0.497191    6[1-(0),6-(1,6),6-(6,6)]
   246       3.279711       3.279711       3.279711    6[6-(6,6),8-(28),8-(28)]
   247       4.528336       4.528336       4.528336    6[6-(6,6),8-(28),8-(28)]
   248       4.309311       4.309311       4.309311    6[6-(1,6),6-(1,6),6-(8,8)]
   249       5.203706       5.203706       5.203706    6[1-(0),6-(6,6),6-(6,6)]
   250       5.096007       5.096007       5.096007    6[6-(1,6),6-(1,6),6-(6,6)]
   251      14.220404      14.220404      14.220404    6[1-(0),6-(1,6),6-(6,6)]
   252       3.221871       3.221871       3.221871    6[1-(0),6-(1,6),6-(6,6)]
   253       0.544375       0.544375       0.544375    6[1-(0),6-(1,6),7-(6,28)]
   254       0.434359       0.434359       0.434359    6[1-(0),6-(1,7),6-(6,6)]
   255      -8.013044      -8.013044      -8.013044    6[6-(1,6),6-(1,6),6-(6,6)]
   256      -8.106286      -8.106286      -8.106286    6[1-(0),6-(1,7),6-(6,6)]
   257       -7.98443       -7.98443       -7.98443    6[1-(0),6-(1,6),7-(6,28)]
   258       -8.19377       -8.19377       -8.19377    6[6-(1,6),6-(1,6),6-(6,6)]
   259        0.42744        0.42744        0.42744    6[1-(0),6-(1,6),6-(6,6)]
   260       0.104309       0.104309       0.104309    6[1-(0),6-(1,6),6-(6,6)]
   261      -8.841347      -8.841347      -8.841347    6[6-(1,6),6-(1,6),6-(8,8)]
   262      -9.240778      -9.240778      -9.240778    6[1-(0),6-(1,6),6-(6,6)]
   263       -8.92258       -8.92258       -8.92258    6[1-(0),6-(1,6),6-(6,6)]
   264      -9.285178      -9.285178      -9.285178    6[6-(6,6),8-(28),8-(28)]
   265       -7.97279       -7.97279       -7.97279    6[6-(6,6),8-(28),8-(28)]
   266      -6.651677      -6.651677      -6.651677    6[6-(1,6),6-(1,6),6-(8,8)]
   267       2.247604       2.247604       2.247604    6[1-(0),6-(6,6),6-(6,6)]
   268       3.416608       3.416608       3.416608    6[6-(1,6),6-(1,6),6-(6,6)]
   269       4.106278       4.106278       4.106278    6[1-(0),6-(1,6),6-(6,6)]
   270      -6.131561      -6.131561      -6.131561    6[1-(0),6-(1,6),6-(6,6)]
   271       6.887873       6.887873       6.887873    6[1-(0),6-(1,6),7-(6,28)]
   272       7.573096       7.573096       7.573096    6[1-(0),6-(1,7),6-(6,6)]
   273       8.949298       8.949298       8.949298    6[6-(1,6),6-(1,6),6-(6,6)]
   274       9.545066       9.545066       9.545066    6[1-(0),6-(1,7),6-(6,6)]
   275       8.828599       8.828599       8.828599    6[1-(0),6-(1,6),7-(6,28)]
   276       9.722662       9.722662       9.722662    6[6-(1,6),6-(1,6),6-(6,6)]
   277       9.103706       9.103706       9.103706    6[1-(0),6-(1,6),6-(6,6)]
   278       9.808335       9.808335       9.808335    6[1-(0),6-(1,6),6-(6,6)]
   279      11.154284      11.154284      11.154284    6[6-(1,6),6-(1,6),6-(8,8)]
   280      11.803004      11.803004      11.803004    6[1-(0),6-(1,6),6-(6,6)]
   281      11.090153      11.090153      11.090153    6[1-(0),6-(1,6),6-(6,6)]
   282      11.928965      11.928965      11.928965    6[6-(6,6),8-(28),8-(28)]
   283      13.105195      13.105195      13.105195    6[6-(6,6),8-(28),8-(28)]
   284      13.128535      13.128535      13.128535    6[6-(1,6),6-(1,6),6-(8,8)]
   285      12.196647      12.196647      12.196647    6[1-(0),6-(6,6),6-(6,6)]
   286      12.268827      12.268827      12.268827    6[6-(1,6),6-(1,6),6-(6,6)]
   287       3.099043       3.099043       3.099043    6[1-(0),6-(1,6),6-(6,6)]
   288      14.130136      14.130136      14.130136    6[1-(0),6-(1,6),6-(6,6)]
   289       0.795691       0.795691       0.795691    6[1-(0),6-(1,6),7-(6,28)]
   290      -0.463755      -0.463755      -0.463755    6[1-(0),6-(1,7),6-(6,6)]
   291      -1.017095      -1.017095      -1.017095    6[6-(1,6),6-(1,6),6-(6,6)]
   292      -0.281882      -0.281882      -0.281882    6[1-(0),6-(1,7),6-(6,6)]
   293       0.944677       0.944677       0.944677    6[1-(0),6-(1,6),7-(6,28)]
   294      -2.366325      -2.366325      -2.366325    6[6-(1,6),6-(1,6),6-(6,6)]
   295       -3.22372       -3.22372       -3.22372    6[1-(0),6-(1,6),6-(6,6)]
   296      -4.410811      -4.410811      -4.410811    6[1-(0),6-(1,6),6-(6,6)]
   297      -4.714526      -4.714526      -4.714526    6[6-(1,6),6-(1,6),6-(8,8)]
   298      -3.845786      -3.845786      -3.845786    6[1-(0),6-(1,6),6-(6,6)]
   299      -2.664285      -2.664285      -2.664285    6[1-(0),6-(1,6),6-(6,6)]
   300      -5.922994      -5.922994      -5.922994    6[6-(6,6),8-(28),8-(28)]
   301      -9.660238      -9.660238      -9.660238    6[6-(6,6),8-(28),8-(28)]
   302     -10.785677     -10.785677     -10.785677    6[6-(1,6),6-(1,6),6-(8,8)]
   303      -11.42552      -11.42552      -11.42552    6[1-(0),6-(6,6),6-(6,6)]
   304     -12.559016     -12.559016     -12.559016    6[6-(1,6),6-(1,6),6-(6,6)]
   305      11.462802      11.462802      11.462802    6[1-(0),6-(1,6),6-(6,6)]
   306     -11.219968     -11.219968     -11.219968    6[1-(0),6-(1,6),6-(6,6)]
   307      -8.227524      -8.227524      -8.227524    6[1-(0),6-(1,6),7-(6,28)]
   308      -7.543294      -7.543294      -7.543294    6[1-(0),6-(1,7),6-(6,6)]
   309      16.525384      16.525384      16.525384    6[6-(1,6),6-(1,6),6-(6,6)]
   310      15.287637      15.287637      15.287637    6[1-(0),6-(1,7),6-(6,6)]
   311      14.655699      14.655699      14.655699    6[1-(0),6-(1,6),7-(6,28)]
   312      17.281967      17.281967      17.281967    6[6-(1,6),6-(1,6),6-(6,6)]
   313      -6.307045      -6.307045      -6.307045    6[1-(0),6-(1,6),6-(6,6)]
   314      -5.501458      -5.501458      -5.501458    6[1-(0),6-(1,6),6-(6,6)]
   315       18.84611       18.84611       18.84611    6[6-(1,6),6-(1,6),6-(8,8)]
   316      17.728076      17.728076      17.728076    6[1-(0),6-(1,6),6-(6,6)]
   317      16.941235      16.941235      16.941235    6[1-(0),6-(1,6),6-(6,6)]
   318      19.723722      19.723722      19.723722    6[6-(6,6),8-(28),8-(28)]
   319      20.972307      20.972307      20.972307    6[6-(6,6),8-(28),8-(28)]
   320      20.753272      20.753272      20.753272    6[6-(1,6),6-(1,6),6-(8,8)]
   321       -3.01843       -3.01843       -3.01843    6[1-(0),6-(6,6),6-(6,6)]
   322      -3.126139      -3.126139      -3.126139    6[6-(1,6),6-(1,6),6-(6,6)]
   323      -2.223683      -2.223683      -2.223683    6[1-(0),6-(1,6),6-(6,6)]
   324      19.665821      19.665821      19.665821    6[1-(0),6-(1,6),6-(6,6)]
   325       8.766369       8.766369       8.766369    6[1-(0),6-(1,6),7-(6,28)]
   326       8.656368       8.656368       8.656368    6[1-(0),6-(1,7),6-(6,6)]
   327       8.430925       8.430925       8.430925    6[6-(1,6),6-(1,6),6-(6,6)]
   328       8.337682       8.337682       8.337682    6[1-(0),6-(1,7),6-(6,6)]
   329       8.459522       8.459522       8.459522    6[1-(0),6-(1,6),7-(6,28)]
   330       8.250217       8.250217       8.250217    6[6-(1,6),6-(1,6),6-(6,6)]
   331       8.649484       8.649484       8.649484    6[1-(0),6-(1,6),6-(6,6)]
   332       8.326369       8.326369       8.326369    6[1-(0),6-(1,6),6-(6,6)]
   333        7.60267        7.60267        7.60267    6[6-(1,6),6-(1,6),6-(8,8)]
   334       7.203238       7.203238       7.203238    6[1-(0),6-(1,6),6-(6,6)]
   335        7.52142        7.52142        7.52142    6[1-(0),6-(1,6),6-(6,6)]
   336       7.158856       7.158856       7.158856    6[6-(6,6),8-(28),8-(28)]
   337       8.471284       8.471284       8.471284    6[6-(6,6),8-(28),8-(28)]
   338       9.792406       9.792406       9.792406    6[6-(1,6),6-(1,6),6-(8,8)]
   339       10.46974       10.46974       10.46974    6[1-(0),6-(6,6),6-(6,6)]
   340      11.638755      11.638755      11.638755    6[6-(1,6),6-(1,6),6-(6,6)]
   341     -12.337678     -12.337678     -12.337678    6[1-(0),6-(1,6),6-(6,6)]
   342      10.312534      10.312534      10.312534    6[1-(0),6-(1,6),6-(6,6)]
   343      15.109888      15.109888      15.109888    6[1-(0),6-(1,6),7-(6,28)]
   344      15.795105      15.795105      15.795105    6[1-(0),6-(1,7),6-(6,6)]
   345       -7.49479       -7.49479       -7.49479    6[6-(1,6),6-(1,6),6-(6,6)]
   346      -6.899013      -6.899013      -6.899013    6[1-(0),6-(1,7),6-(6,6)]
   347      -7.615474      -7.615474      -7.615474    6[1-(0),6-(1,6),7-(6,28)]
   348      -6.721434      -6.721434      -6.721434    6[6-(1,6),6-(1,6),6-(6,6)]
   349      17.325704      17.325704      17.325704    6[1-(0),6-(1,6),6-(6,6)]
   350      18.030324      18.030324      18.030324    6[1-(0),6-(1,6),6-(6,6)]
   351       -5.28983       -5.28983       -5.28983    6[6-(1,6),6-(1,6),6-(8,8)]
   352      -4.641104      -4.641104      -4.641104    6[1-(0),6-(1,6),6-(6,6)]
   353      -5.353946      -5.353946      -5.353946    6[1-(0),6-(1,6),6-(6,6)]
   354      -4.515159      -4.515159      -4.515159    6[6-(6,6),8-(28),8-(28)]
   355      -3.338929      -3.338929      -3.338929    6[6-(6,6),8-(28),8-(28)]
   356      -3.315576      -3.315576      -3.315576    6[6-(1,6),6-(1,6),6-(8,8)]
   357      20.418634      20.418634      20.418634    6[1-(0),6-(6,6),6-(6,6)]
   358      20.490824      20.490824      20.490824    6[6-(1,6),6-(1,6),6-(6,6)]
   359      19.542983      19.542983      19.542983    6[1-(0),6-(1,6),6-(6,6)]
   360      -2.313962      -2.313962      -2.313962    6[1-(0),6-(1,6),6-(6,6)]
   361       9.749471       9.749471       9.749471    7[6-(1,6),6-(1,6),28-(8,8,8,8,8)]
   362       6.979302       6.979302       6.979302    7[6-(1,6),6-(1,6),28-(8,8,8,8,8)]
   363       0.419071       0.419071       0.419071    7[6-(1,6),6-(1,6),28-(8,8,8,8,8)]
   364      -0.703421      -0.703421      -0.703421    7[6-(1,6),6-(1,6),28-(8,8,8,8,8)]
   365       17.97142       17.97142       17.97142    7[6-(1,6),6-(1,6),28-(8,8,8,8,8)]
   366      -1.242785      -1.242785      -1.242785    7[6-(1,6),6-(1,6),28-(8,8,8,8,8)]
   367      -7.802878      -7.802878      -7.802878    7[6-(1,6),6-(1,6),28-(8,8,8,8,8)]
   368       7.518666       7.518666       7.518666    7[6-(1,6),6-(1,6),28-(8,8,8,8,8)]
   369       1.527451       1.527451       1.527451    7[6-(1,6),6-(1,6),28-(8,8,8,8,8)]
   370      15.201323      15.201323      15.201323    7[6-(1,6),6-(1,6),28-(8,8,8,8,8)]
   371       8.641059       8.641059       8.641059    7[6-(1,6),6-(1,6),28-(8,8,8,8,8)]
   372      -8.925409      -8.925409      -8.925409    7[6-(1,6),6-(1,6),28-(8,8,8,8,8)]
   373       9.945387       9.945387       9.945387    8[6-(6,8),28-(7,8,8,8,8)]
   374       2.022708       2.022708       2.022708    8[6-(6,8),28-(7,8,8,8,8)]
   375       7.056164       7.056164       7.056164    8[6-(6,8),28-(7,8,8,8,8)]
   376      -0.931631      -0.931631      -0.931631    8[6-(6,8),28-(7,8,8,8,8)]
   377       12.59692       12.59692       12.59692    8[6-(6,8),28-(7,8,8,8,8)]
   378      11.024219      11.024219      11.024219    8[6-(6,8),28-(7,8,8,8,8)]
   379      13.774306      13.774306      13.774306    8[6-(6,8),28-(7,8,8,8,8)]
   380      11.893111      11.893111      11.893111    8[6-(6,8),28-(7,8,8,8,8)]
   381      -9.150342      -9.150342      -9.150342    8[6-(6,8),28-(7,8,8,8,8)]
   382       -1.54964       -1.54964       -1.54964    8[6-(6,8),28-(7,8,8,8,8)]
   383      -8.419251      -8.419251      -8.419251    8[6-(6,8),28-(7,8,8,8,8)]
   384      -0.267014      -0.267014      -0.267014    8[6-(6,8),28-(7,8,8,8,8)]
   385       3.052459       3.052459       3.052459    8[6-(6,8),28-(7,8,8,8,8)]
   386       4.947137       4.947137       4.947137    8[6-(6,8),28-(7,8,8,8,8)]
   387       4.033204       4.033204       4.033204    8[6-(6,8),28-(7,8,8,8,8)]
   388       5.749958       5.749958       5.749958    8[6-(6,8),28-(7,8,8,8,8)]
   389       1.723432       1.723432       1.723432    8[6-(6,8),28-(7,8,8,8,8)]
   390       10.24467       10.24467       10.24467    8[6-(6,8),28-(7,8,8,8,8)]
   391      -1.165792      -1.165792      -1.165792    8[6-(6,8),28-(7,8,8,8,8)]
   392        7.29033        7.29033        7.29033    8[6-(6,8),28-(7,8,8,8,8)]
   393       4.374888       4.374888       4.374888    8[6-(6,8),28-(7,8,8,8,8)]
   394       2.802179       2.802179       2.802179    8[6-(6,8),28-(7,8,8,8,8)]
   395       5.552303       5.552303       5.552303    8[6-(6,8),28-(7,8,8,8,8)]
   396       3.671105       3.671105       3.671105    8[6-(6,8),28-(7,8,8,8,8)]
   397      -0.928387      -0.928387      -0.928387    8[6-(6,8),28-(7,8,8,8,8)]
   398      -9.771602      -9.771602      -9.771602    8[6-(6,8),28-(7,8,8,8,8)]
   399      -0.197294      -0.197294      -0.197294    8[6-(6,8),28-(7,8,8,8,8)]
   400      -8.488975      -8.488975      -8.488975    8[6-(6,8),28-(7,8,8,8,8)]
   401      11.274492      11.274492      11.274492    8[6-(6,8),28-(7,8,8,8,8)]
   402      13.169177      13.169177      13.169177    8[6-(6,8),28-(7,8,8,8,8)]
   403      12.255207      12.255207      12.255207    8[6-(6,8),28-(7,8,8,8,8)]
   404      13.971964      13.971964      13.971964    8[6-(6,8),28-(7,8,8,8,8)]
   405      -6.498536      -6.498536      -6.498536    8[6-(6,8),28-(7,8,8,8,8)]
   406       -6.19925       -6.19925       -6.19925    8[6-(6,8),28-(7,8,8,8,8)]
   407      -9.387757      -9.387757      -9.387757    8[6-(6,8),28-(7,8,8,8,8)]
   408      -9.153593      -9.153593      -9.153593    8[6-(6,8),28-(7,8,8,8,8)]
   409      -3.847201      -3.847201      -3.847201    8[6-(6,8),28-(7,8,8,8,8)]
   410      19.246177      19.246177      19.246177    8[6-(6,8),28-(7,8,8,8,8)]
   411      -2.669817      -2.669817      -2.669817    8[6-(6,8),28-(7,8,8,8,8)]
   412      20.115073      20.115073      20.115073    8[6-(6,8),28-(7,8,8,8,8)]
   413       7.293701       7.293701       7.293701    8[6-(6,8),28-(7,8,8,8,8)]
   414       6.672444       6.672444       6.672444    8[6-(6,8),28-(7,8,8,8,8)]
   415       8.024826       8.024826       8.024826    8[6-(6,8),28-(7,8,8,8,8)]
   416       7.955102       7.955102       7.955102    8[6-(6,8),28-(7,8,8,8,8)]
   417       19.49646       19.49646       19.49646    8[6-(6,8),28-(7,8,8,8,8)]
   418      -3.274947      -3.274947      -3.274947    8[6-(6,8),28-(7,8,8,8,8)]
   419      20.477172      20.477172      20.477172    8[6-(6,8),28-(7,8,8,8,8)]
   420      -2.472157      -2.472157      -2.472157    8[6-(6,8),28-(7,8,8,8,8)]
   421       8.603042       8.603042       8.603042    8[28-(7,8,8,8,8),28-(7,8,8,8,8),28-(7,8,8,8,8)]
   422       -2.86765       -2.86765       -2.86765    8[28-(7,8,8,8,8),28-(7,8,8,8,8),28-(7,8,8,8,8)]
   423       -2.86765       -2.86765       -2.86765    8[28-(7,8,8,8,8),28-(7,8,8,8,8),28-(7,8,8,8,8)]
   424       5.354469       5.354469       5.354469    8[28-(7,8,8,8,8),28-(7,8,8,8,8),28-(7,8,8,8,8)]
