# Supplementary material for: A collection of forcefield precursors for metal–organic frameworks
Source: RSC Adv. 2019 Nov 13;9(63):36492–507. doi: 10.1039/c9ra07327b (PMC9075174; doi:10.1039/c9ra07327b)
Supplement: RA-009-C9RA07327B-s1207 [file RA-009-C9RA07327B-s1207.txt]

KARMAT_clean

25.531900    0.000000    0.000000
-8.510541    24.071739    0.000000
-8.510541    -12.035673    20.846851

     1      -1.378042      -1.378042      -1.378042    28[7-(6,6),8-(28,28),8-(6),8-(6),8-(6),8-(6)]
     2      -6.146738      -6.146738      -6.146738    28[7-(6,6),8-(28,28),8-(6),8-(6),8-(6),8-(6)]
     3      -6.146738      -6.146738      -6.146738    28[7-(6,6),8-(28,28),8-(6),8-(6),8-(6),8-(6)]
     4       5.161255       5.161255       5.161255    28[7-(6,6),8-(28,28),8-(6),8-(6),8-(6),8-(6)]
     5      15.643062      15.643062      15.643062    28[7-(6,6),8-(28,28),8-(6),8-(6),8-(6),8-(6)]
     6       2.363902       2.363902       2.363902    28[7-(6,6),8-(28,28),8-(6),8-(6),8-(6),8-(6)]
     7      10.874598      10.874598      10.874598    28[7-(6,6),8-(28,28),8-(6),8-(6),8-(6),8-(6)]
     8      -3.349386      -3.349386      -3.349386    28[7-(6,6),8-(28,28),8-(6),8-(6),8-(6),8-(6)]
     9      15.643062      15.643062      15.643062    28[7-(6,6),8-(28,28),8-(6),8-(6),8-(6),8-(6)]
    10      10.874598      10.874598      10.874598    28[7-(6,6),8-(28,28),8-(6),8-(6),8-(6),8-(6)]
    11       2.363902       2.363902       2.363902    28[7-(6,6),8-(28,28),8-(6),8-(6),8-(6),8-(6)]
    12      -3.349386      -3.349386      -3.349386    28[7-(6,6),8-(28,28),8-(6),8-(6),8-(6),8-(6)]
    13      -9.698577      -9.698577      -9.698577    1[6-(6,7)]
    14      -7.681552      -7.681552      -7.681552    1[6-(6,6)]
    15      -6.033889      -6.033889      -6.033889    1[6-(6,6)]
    16      -4.381118      -4.381118      -4.381118    1[6-(6,6)]
    17       1.727815       1.727815       1.727815    1[6-(6,6)]
    18       3.452064       3.452064       3.452064    1[6-(6,6)]
    19      -0.350557      -0.350557      -0.350557    1[6-(6,7)]
    20       -1.57779       -1.57779       -1.57779    1[6-(6,6)]
    21      -2.646727      -2.646727      -2.646727    1[6-(6,6)]
    22      -3.955667      -3.955667      -3.955667    1[6-(6,6)]
    23      -6.047559      -6.047559      -6.047559    1[6-(6,6)]
    24      -5.909671      -5.909671      -5.909671    1[6-(6,6)]
    25      15.659595      15.659595      15.659595    1[6-(6,7)]
    26      16.066412      16.066412      16.066412    1[6-(6,6)]
    27       16.58727       16.58727       16.58727    1[6-(6,6)]
    28      17.535363      17.535363      17.535363    1[6-(6,6)]
    29      15.617088      15.617088      15.617088    1[6-(6,6)]
    30      13.610285      13.610285      13.610285    1[6-(6,6)]
    31      11.411174      11.411174      11.411174    1[6-(6,7)]
    32      10.214566      10.214566      10.214566    1[6-(6,6)]
    33       9.114982       9.114982       9.114982    1[6-(6,6)]
    34       7.823058       7.823058       7.823058    1[6-(6,6)]
    35       5.724292       5.724292       5.724292    1[6-(6,6)]
    36       5.868958       5.868958       5.868958    1[6-(6,6)]
    37      -1.188009      -1.188009      -1.188009    1[6-(6,7)]
    38       0.829016       0.829016       0.829016    1[6-(6,6)]
    39       2.476678       2.476678       2.476678    1[6-(6,6)]
    40        4.12945        4.12945        4.12945    1[6-(6,6)]
    41      10.238383      10.238383      10.238383    1[6-(6,6)]
    42      11.962631      11.962631      11.962631    1[6-(6,6)]
    43       8.160121       8.160121       8.160121    1[6-(6,7)]
    44       6.932875       6.932875       6.932875    1[6-(6,6)]
    45       5.863929       5.863929       5.863929    1[6-(6,6)]
    46       4.554984       4.554984       4.554984    1[6-(6,6)]
    47       2.463026       2.463026       2.463026    1[6-(6,6)]
    48       2.600884       2.600884       2.600884    1[6-(6,6)]
    49       7.149028       7.149028       7.149028    1[6-(6,7)]
    50       7.555844       7.555844       7.555844    1[6-(6,6)]
    51       8.076703       8.076703       8.076703    1[6-(6,6)]
    52       9.024795       9.024795       9.024795    1[6-(6,6)]
    53       7.106521       7.106521       7.106521    1[6-(6,6)]
    54       5.099718       5.099718       5.099718    1[6-(6,6)]
    55       2.900496       2.900496       2.900496    1[6-(6,7)]
    56       1.703901       1.703901       1.703901    1[6-(6,6)]
    57       0.604326       0.604326       0.604326    1[6-(6,6)]
    58      -0.687592      -0.687592      -0.687592    1[6-(6,6)]
    59      -2.786293      -2.786293      -2.786293    1[6-(6,6)]
    60      -2.641596      -2.641596      -2.641596    1[6-(6,6)]
    61       7.322609       7.322609       7.322609    1[6-(6,7)]
    62       9.339621       9.339621       9.339621    1[6-(6,6)]
    63      10.987271      10.987271      10.987271    1[6-(6,6)]
    64      12.640023      12.640023      12.640023    1[6-(6,6)]
    65      18.748955      18.748955      18.748955    1[6-(6,6)]
    66      20.473221      20.473221      20.473221    1[6-(6,6)]
    67      16.670698      16.670698      16.670698    1[6-(6,7)]
    68      15.443478      15.443478      15.443478    1[6-(6,6)]
    69      14.374554      14.374554      14.374554    1[6-(6,6)]
    70      13.065633      13.065633      13.065633    1[6-(6,6)]
    71      10.973742      10.973742      10.973742    1[6-(6,6)]
    72      11.111613      11.111613      11.111613    1[6-(6,6)]
    73      -1.361549      -1.361549      -1.361549    1[6-(6,7)]
    74      -0.954759      -0.954759      -0.954759    1[6-(6,6)]
    75      -0.433923      -0.433923      -0.433923    1[6-(6,6)]
    76       0.514146       0.514146       0.514146    1[6-(6,6)]
    77      -1.404195      -1.404195      -1.404195    1[6-(6,6)]
    78      -3.411011      -3.411011      -3.411011    1[6-(6,6)]
    79      -5.610122      -5.610122      -5.610122    1[6-(6,7)]
    80      -6.806704      -6.806704      -6.806704    1[6-(6,6)]
    81      -7.906266      -7.906266      -7.906266    1[6-(6,6)]
    82      -9.198166      -9.198166      -9.198166    1[6-(6,6)]
    83     -11.296866     -11.296866     -11.296866    1[6-(6,6)]
    84     -11.152186     -11.152186     -11.152186    1[6-(6,6)]
    85       7.322609       7.322609       7.322609    1[6-(6,7)]
    86       9.339621       9.339621       9.339621    1[6-(6,6)]
    87      10.987271      10.987271      10.987271    1[6-(6,6)]
    88      12.640023      12.640023      12.640023    1[6-(6,6)]
    89      18.748955      18.748955      18.748955    1[6-(6,6)]
    90      20.473221      20.473221      20.473221    1[6-(6,6)]
    91      16.670698      16.670698      16.670698    1[6-(6,7)]
    92      15.443478      15.443478      15.443478    1[6-(6,6)]
    93      14.374554      14.374554      14.374554    1[6-(6,6)]
    94      13.065633      13.065633      13.065633    1[6-(6,6)]
    95      10.973742      10.973742      10.973742    1[6-(6,6)]
    96      11.111613      11.111613      11.111613    1[6-(6,6)]
    97      -1.361549      -1.361549      -1.361549    1[6-(6,7)]
    98      -0.954759      -0.954759      -0.954759    1[6-(6,6)]
    99      -0.433923      -0.433923      -0.433923    1[6-(6,6)]
   100       0.514146       0.514146       0.514146    1[6-(6,6)]
   101      -1.404195      -1.404195      -1.404195    1[6-(6,6)]
   102      -3.411011      -3.411011      -3.411011    1[6-(6,6)]
   103      -5.610122      -5.610122      -5.610122    1[6-(6,7)]
   104      -6.806704      -6.806704      -6.806704    1[6-(6,6)]
   105      -7.906266      -7.906266      -7.906266    1[6-(6,6)]
   106      -9.198166      -9.198166      -9.198166    1[6-(6,6)]
   107     -11.296866     -11.296866     -11.296866    1[6-(6,6)]
   108     -11.152186     -11.152186     -11.152186    1[6-(6,6)]
   109      -9.698577      -9.698577      -9.698577    1[6-(6,7)]
   110      -7.681552      -7.681552      -7.681552    1[6-(6,6)]
   111      -6.033889      -6.033889      -6.033889    1[6-(6,6)]
   112      -4.381118      -4.381118      -4.381118    1[6-(6,6)]
   113       1.727815       1.727815       1.727815    1[6-(6,6)]
   114       3.452064       3.452064       3.452064    1[6-(6,6)]
   115      -0.350557      -0.350557      -0.350557    1[6-(6,7)]
   116       -1.57779       -1.57779       -1.57779    1[6-(6,6)]
   117      -2.646727      -2.646727      -2.646727    1[6-(6,6)]
   118      -3.955667      -3.955667      -3.955667    1[6-(6,6)]
   119      -6.047559      -6.047559      -6.047559    1[6-(6,6)]
   120      -5.909671      -5.909671      -5.909671    1[6-(6,6)]
   121      15.659595      15.659595      15.659595    1[6-(6,7)]
   122      16.066412      16.066412      16.066412    1[6-(6,6)]
   123       16.58727       16.58727       16.58727    1[6-(6,6)]
   124      17.535363      17.535363      17.535363    1[6-(6,6)]
   125      15.617088      15.617088      15.617088    1[6-(6,6)]
   126      13.610285      13.610285      13.610285    1[6-(6,6)]
   127      11.411174      11.411174      11.411174    1[6-(6,7)]
   128      10.214566      10.214566      10.214566    1[6-(6,6)]
   129       9.114982       9.114982       9.114982    1[6-(6,6)]
   130       7.823058       7.823058       7.823058    1[6-(6,6)]
   131       5.724292       5.724292       5.724292    1[6-(6,6)]
   132       5.868958       5.868958       5.868958    1[6-(6,6)]
   133      -1.188009      -1.188009      -1.188009    1[6-(6,7)]
   134       0.829016       0.829016       0.829016    1[6-(6,6)]
   135       2.476678       2.476678       2.476678    1[6-(6,6)]
   136        4.12945        4.12945        4.12945    1[6-(6,6)]
   137      10.238383      10.238383      10.238383    1[6-(6,6)]
   138      11.962631      11.962631      11.962631    1[6-(6,6)]
   139       8.160121       8.160121       8.160121    1[6-(6,7)]
   140       6.932875       6.932875       6.932875    1[6-(6,6)]
   141       5.863929       5.863929       5.863929    1[6-(6,6)]
   142       4.554984       4.554984       4.554984    1[6-(6,6)]
   143       2.463026       2.463026       2.463026    1[6-(6,6)]
   144       2.600884       2.600884       2.600884    1[6-(6,6)]
   145       7.149028       7.149028       7.149028    1[6-(6,7)]
   146       7.555844       7.555844       7.555844    1[6-(6,6)]
   147       8.076703       8.076703       8.076703    1[6-(6,6)]
   148       9.024795       9.024795       9.024795    1[6-(6,6)]
   149       7.106521       7.106521       7.106521    1[6-(6,6)]
   150       5.099718       5.099718       5.099718    1[6-(6,6)]
   151       2.900496       2.900496       2.900496    1[6-(6,7)]
   152       1.703901       1.703901       1.703901    1[6-(6,6)]
   153       0.604326       0.604326       0.604326    1[6-(6,6)]
   154      -0.687592      -0.687592      -0.687592    1[6-(6,6)]
   155      -2.786293      -2.786293      -2.786293    1[6-(6,6)]
   156      -2.641596      -2.641596      -2.641596    1[6-(6,6)]
   157      -9.291081      -9.291081      -9.291081    6[1-(0),6-(1,6),7-(6,28)]
   158      -8.089037      -8.089037      -8.089037    6[1-(0),6-(1,7),6-(6,6)]
   159      -5.709457      -5.709457      -5.709457    6[1-(0),6-(1,6),6-(6,6)]
   160      -4.719837      -4.719837      -4.719837    6[1-(0),6-(1,6),6-(6,6)]
   161       2.077436       2.077436       2.077436    6[1-(0),6-(1,6),6-(6,6)]
   162        3.10807        3.10807        3.10807    6[1-(0),6-(1,6),6-(6,6)]
   163       0.070207       0.070207       0.070207    6[1-(0),6-(1,6),7-(6,28)]
   164      -0.660005      -0.660005      -0.660005    6[1-(0),6-(1,7),6-(6,6)]
   165      -2.239241      -2.239241      -2.239241    6[1-(0),6-(1,6),6-(6,6)]
   166      -3.016434      -3.016434      -3.016434    6[1-(0),6-(1,6),6-(6,6)]
   167      -5.344579      -5.344579      -5.344579    6[1-(0),6-(1,6),6-(6,6)]
   168       -5.26474       -5.26474       -5.26474    6[1-(0),6-(1,6),6-(6,6)]
   169      15.755591      15.755591      15.755591    6[1-(0),6-(1,6),7-(6,28)]
   170      15.991171      15.991171      15.991171    6[1-(0),6-(1,7),6-(6,6)]
   171       16.79799       16.79799       16.79799    6[1-(0),6-(1,6),6-(6,6)]
   172      17.351866      17.351866      17.351866    6[1-(0),6-(1,6),6-(6,6)]
   173      15.212658      15.212658      15.212658    6[1-(0),6-(1,6),6-(6,6)]
   174      14.018619      14.018619      14.018619    6[1-(0),6-(1,6),6-(6,6)]
   175      10.486919      10.486919      10.486919    6[1-(0),6-(1,6),7-(6,28)]
   176       9.779507       9.779507       9.779507    6[1-(0),6-(1,7),6-(6,6)]
   177       8.172344       8.172344       8.172344    6[1-(0),6-(1,6),6-(6,6)]
   178       7.406041       7.406041       7.406041    6[1-(0),6-(1,6),6-(6,6)]
   179       5.076121       5.076121       5.076121    6[1-(0),6-(1,6),6-(6,6)]
   180       5.159687       5.159687       5.159687    6[1-(0),6-(1,6),6-(6,6)]
   181      -0.780524      -0.780524      -0.780524    6[1-(0),6-(1,6),7-(6,28)]
   182        0.42152        0.42152        0.42152    6[1-(0),6-(1,7),6-(6,6)]
   183         2.8011         2.8011         2.8011    6[1-(0),6-(1,6),6-(6,6)]
   184        3.79072        3.79072        3.79072    6[1-(0),6-(1,6),6-(6,6)]
   185      10.587993      10.587993      10.587993    6[1-(0),6-(1,6),6-(6,6)]
   186      11.618627      11.618627      11.618627    6[1-(0),6-(1,6),6-(6,6)]
   187       8.580883       8.580883       8.580883    6[1-(0),6-(1,6),7-(6,28)]
   188       7.850662       7.850662       7.850662    6[1-(0),6-(1,7),6-(6,6)]
   189       6.271414       6.271414       6.271414    6[1-(0),6-(1,6),6-(6,6)]
   190       5.494217       5.494217       5.494217    6[1-(0),6-(1,6),6-(6,6)]
   191       3.165999       3.165999       3.165999    6[1-(0),6-(1,6),6-(6,6)]
   192        3.24582        3.24582        3.24582    6[1-(0),6-(1,6),6-(6,6)]
   193       7.245035       7.245035       7.245035    6[1-(0),6-(1,6),7-(6,28)]
   194       7.480614       7.480614       7.480614    6[1-(0),6-(1,7),6-(6,6)]
   195       8.287433       8.287433       8.287433    6[1-(0),6-(1,6),6-(6,6)]
   196        8.84131        8.84131        8.84131    6[1-(0),6-(1,6),6-(6,6)]
   197       6.702102       6.702102       6.702102    6[1-(0),6-(1,6),6-(6,6)]
   198       5.508063       5.508063       5.508063    6[1-(0),6-(1,6),6-(6,6)]
   199       1.976243       1.976243       1.976243    6[1-(0),6-(1,6),7-(6,28)]
   200       1.268839       1.268839       1.268839    6[1-(0),6-(1,7),6-(6,6)]
   201      -0.338311      -0.338311      -0.338311    6[1-(0),6-(1,6),6-(6,6)]
   202      -1.104611      -1.104611      -1.104611    6[1-(0),6-(1,6),6-(6,6)]
   203      -3.434458      -3.434458      -3.434458    6[1-(0),6-(1,6),6-(6,6)]
   204      -3.350874      -3.350874      -3.350874    6[1-(0),6-(1,6),6-(6,6)]
   205       7.730097       7.730097       7.730097    6[1-(0),6-(1,6),7-(6,28)]
   206       8.932133       8.932133       8.932133    6[1-(0),6-(1,7),6-(6,6)]
   207      11.311693      11.311693      11.311693    6[1-(0),6-(1,6),6-(6,6)]
   208      12.301303      12.301303      12.301303    6[1-(0),6-(1,6),6-(6,6)]
   209      19.098574      19.098574      19.098574    6[1-(0),6-(1,6),6-(6,6)]
   210      20.129219      20.129219      20.129219    6[1-(0),6-(1,6),6-(6,6)]
   211       17.09147       17.09147       17.09147    6[1-(0),6-(1,6),7-(6,28)]
   212      16.361266      16.361266      16.361266    6[1-(0),6-(1,7),6-(6,6)]
   213       14.78205       14.78205       14.78205    6[1-(0),6-(1,6),6-(6,6)]
   214      14.004867      14.004867      14.004867    6[1-(0),6-(1,6),6-(6,6)]
   215      11.676724      11.676724      11.676724    6[1-(0),6-(1,6),6-(6,6)]
   216      11.756553      11.756553      11.756553    6[1-(0),6-(1,6),6-(6,6)]
   217      -1.265553      -1.265553      -1.265553    6[1-(0),6-(1,6),7-(6,28)]
   218      -1.029989      -1.029989      -1.029989    6[1-(0),6-(1,7),6-(6,6)]
   219      -0.223203      -0.223203      -0.223203    6[1-(0),6-(1,6),6-(6,6)]
   220        0.33066        0.33066        0.33066    6[1-(0),6-(1,6),6-(6,6)]
   221      -1.808623      -1.808623      -1.808623    6[1-(0),6-(1,6),6-(6,6)]
   222       -3.00267       -3.00267       -3.00267    6[1-(0),6-(1,6),6-(6,6)]
   223      -6.534378      -6.534378      -6.534378    6[1-(0),6-(1,6),7-(6,28)]
   224      -7.241774      -7.241774      -7.241774    6[1-(0),6-(1,7),6-(6,6)]
   225      -8.848905      -8.848905      -8.848905    6[1-(0),6-(1,6),6-(6,6)]
   226      -9.615194      -9.615194      -9.615194    6[1-(0),6-(1,6),6-(6,6)]
   227     -11.945039     -11.945039     -11.945039    6[1-(0),6-(1,6),6-(6,6)]
   228     -11.861466     -11.861466     -11.861466    6[1-(0),6-(1,6),6-(6,6)]
   229       7.730097       7.730097       7.730097    6[1-(0),6-(1,6),7-(6,28)]
   230       8.932133       8.932133       8.932133    6[1-(0),6-(1,7),6-(6,6)]
   231      11.311693      11.311693      11.311693    6[1-(0),6-(1,6),6-(6,6)]
   232      12.301303      12.301303      12.301303    6[1-(0),6-(1,6),6-(6,6)]
   233      19.098574      19.098574      19.098574    6[1-(0),6-(1,6),6-(6,6)]
   234      20.129219      20.129219      20.129219    6[1-(0),6-(1,6),6-(6,6)]
   235       17.09147       17.09147       17.09147    6[1-(0),6-(1,6),7-(6,28)]
   236      16.361266      16.361266      16.361266    6[1-(0),6-(1,7),6-(6,6)]
   237       14.78205       14.78205       14.78205    6[1-(0),6-(1,6),6-(6,6)]
   238      14.004867      14.004867      14.004867    6[1-(0),6-(1,6),6-(6,6)]
   239      11.676724      11.676724      11.676724    6[1-(0),6-(1,6),6-(6,6)]
   240      11.756553      11.756553      11.756553    6[1-(0),6-(1,6),6-(6,6)]
   241      -1.265553      -1.265553      -1.265553    6[1-(0),6-(1,6),7-(6,28)]
   242      -1.029989      -1.029989      -1.029989    6[1-(0),6-(1,7),6-(6,6)]
   243      -0.223203      -0.223203      -0.223203    6[1-(0),6-(1,6),6-(6,6)]
   244        0.33066        0.33066        0.33066    6[1-(0),6-(1,6),6-(6,6)]
   245      -1.808623      -1.808623      -1.808623    6[1-(0),6-(1,6),6-(6,6)]
   246       -3.00267       -3.00267       -3.00267    6[1-(0),6-(1,6),6-(6,6)]
   247      -6.534378      -6.534378      -6.534378    6[1-(0),6-(1,6),7-(6,28)]
   248      -7.241774      -7.241774      -7.241774    6[1-(0),6-(1,7),6-(6,6)]
   249      -8.848905      -8.848905      -8.848905    6[1-(0),6-(1,6),6-(6,6)]
   250      -9.615194      -9.615194      -9.615194    6[1-(0),6-(1,6),6-(6,6)]
   251     -11.945039     -11.945039     -11.945039    6[1-(0),6-(1,6),6-(6,6)]
   252     -11.861466     -11.861466     -11.861466    6[1-(0),6-(1,6),6-(6,6)]
   253      -9.291081      -9.291081      -9.291081    6[1-(0),6-(1,6),7-(6,28)]
   254      -8.089037      -8.089037      -8.089037    6[1-(0),6-(1,7),6-(6,6)]
   255      -5.709457      -5.709457      -5.709457    6[1-(0),6-(1,6),6-(6,6)]
   256      -4.719837      -4.719837      -4.719837    6[1-(0),6-(1,6),6-(6,6)]
   257       2.077436       2.077436       2.077436    6[1-(0),6-(1,6),6-(6,6)]
   258        3.10807        3.10807        3.10807    6[1-(0),6-(1,6),6-(6,6)]
   259       0.070207       0.070207       0.070207    6[1-(0),6-(1,6),7-(6,28)]
   260      -0.660005      -0.660005      -0.660005    6[1-(0),6-(1,7),6-(6,6)]
   261      -2.239241      -2.239241      -2.239241    6[1-(0),6-(1,6),6-(6,6)]
   262      -3.016434      -3.016434      -3.016434    6[1-(0),6-(1,6),6-(6,6)]
   263      -5.344579      -5.344579      -5.344579    6[1-(0),6-(1,6),6-(6,6)]
   264       -5.26474       -5.26474       -5.26474    6[1-(0),6-(1,6),6-(6,6)]
   265      15.755591      15.755591      15.755591    6[1-(0),6-(1,6),7-(6,28)]
   266      15.991171      15.991171      15.991171    6[1-(0),6-(1,7),6-(6,6)]
   267       16.79799       16.79799       16.79799    6[1-(0),6-(1,6),6-(6,6)]
   268      17.351866      17.351866      17.351866    6[1-(0),6-(1,6),6-(6,6)]
   269      15.212658      15.212658      15.212658    6[1-(0),6-(1,6),6-(6,6)]
   270      14.018619      14.018619      14.018619    6[1-(0),6-(1,6),6-(6,6)]
   271      10.486919      10.486919      10.486919    6[1-(0),6-(1,6),7-(6,28)]
   272       9.779507       9.779507       9.779507    6[1-(0),6-(1,7),6-(6,6)]
   273       8.172344       8.172344       8.172344    6[1-(0),6-(1,6),6-(6,6)]
   274       7.406041       7.406041       7.406041    6[1-(0),6-(1,6),6-(6,6)]
   275       5.076121       5.076121       5.076121    6[1-(0),6-(1,6),6-(6,6)]
   276       5.159687       5.159687       5.159687    6[1-(0),6-(1,6),6-(6,6)]
   277      -0.780524      -0.780524      -0.780524    6[1-(0),6-(1,6),7-(6,28)]
   278        0.42152        0.42152        0.42152    6[1-(0),6-(1,7),6-(6,6)]
   279         2.8011         2.8011         2.8011    6[1-(0),6-(1,6),6-(6,6)]
   280        3.79072        3.79072        3.79072    6[1-(0),6-(1,6),6-(6,6)]
   281      10.587993      10.587993      10.587993    6[1-(0),6-(1,6),6-(6,6)]
   282      11.618627      11.618627      11.618627    6[1-(0),6-(1,6),6-(6,6)]
   283       8.580883       8.580883       8.580883    6[1-(0),6-(1,6),7-(6,28)]
   284       7.850662       7.850662       7.850662    6[1-(0),6-(1,7),6-(6,6)]
   285       6.271414       6.271414       6.271414    6[1-(0),6-(1,6),6-(6,6)]
   286       5.494217       5.494217       5.494217    6[1-(0),6-(1,6),6-(6,6)]
   287       3.165999       3.165999       3.165999    6[1-(0),6-(1,6),6-(6,6)]
   288        3.24582        3.24582        3.24582    6[1-(0),6-(1,6),6-(6,6)]
   289       7.245035       7.245035       7.245035    6[1-(0),6-(1,6),7-(6,28)]
   290       7.480614       7.480614       7.480614    6[1-(0),6-(1,7),6-(6,6)]
   291       8.287433       8.287433       8.287433    6[1-(0),6-(1,6),6-(6,6)]
   292        8.84131        8.84131        8.84131    6[1-(0),6-(1,6),6-(6,6)]
   293       6.702102       6.702102       6.702102    6[1-(0),6-(1,6),6-(6,6)]
   294       5.508063       5.508063       5.508063    6[1-(0),6-(1,6),6-(6,6)]
   295       1.976243       1.976243       1.976243    6[1-(0),6-(1,6),7-(6,28)]
   296       1.268839       1.268839       1.268839    6[1-(0),6-(1,7),6-(6,6)]
   297      -0.338311      -0.338311      -0.338311    6[1-(0),6-(1,6),6-(6,6)]
   298      -1.104611      -1.104611      -1.104611    6[1-(0),6-(1,6),6-(6,6)]
   299      -3.434458      -3.434458      -3.434458    6[1-(0),6-(1,6),6-(6,6)]
   300      -3.350874      -3.350874      -3.350874    6[1-(0),6-(1,6),6-(6,6)]
   301       1.032747       1.032747       1.032747    6[6-(1,6),6-(1,6),6-(6,6)]
   302       2.267984       2.267984       2.267984    6[6-(1,6),6-(1,6),6-(6,6)]
   303       4.305777       4.305777       4.305777    6[6-(1,6),6-(1,6),6-(8,8)]
   304       5.322802       5.322802       5.322802    6[6-(6,6),8-(28),8-(28)]
   305       8.964673       8.964673       8.964673    6[6-(6,6),8-(28),8-(28)]
   306      10.050285      10.050285      10.050285    6[6-(1,6),6-(1,6),6-(8,8)]
   307      12.166021      12.166021      12.166021    6[6-(1,6),6-(1,6),6-(6,6)]
   308      -0.063072      -0.063072      -0.063072    6[6-(1,6),6-(1,6),6-(6,6)]
   309      -0.891839      -0.891839      -0.891839    6[6-(1,6),6-(1,6),6-(6,6)]
   310      -2.467332      -2.467332      -2.467332    6[6-(1,6),6-(1,6),6-(8,8)]
   311      -3.329463      -3.329463      -3.329463    6[6-(6,6),8-(28),8-(28)]
   312      -4.560428      -4.560428      -4.560428    6[6-(6,6),8-(28),8-(28)]
   313      -4.433098      -4.433098      -4.433098    6[6-(1,6),6-(1,6),6-(8,8)]
   314      -4.270696      -4.270696      -4.270696    6[6-(1,6),6-(1,6),6-(6,6)]
   315       16.11491       16.11491       16.11491    6[6-(1,6),6-(1,6),6-(6,6)]
   316      16.537213      16.537213      16.537213    6[6-(1,6),6-(1,6),6-(6,6)]
   317      17.650414      17.650414      17.650414    6[6-(1,6),6-(1,6),6-(8,8)]
   318      18.357653      18.357653      18.357653    6[6-(6,6),8-(28),8-(28)]
   319      17.177752      17.177752      17.177752    6[6-(6,6),8-(28),8-(28)]
   320        15.8375        15.8375        15.8375    6[6-(1,6),6-(1,6),6-(8,8)]
   321      13.396996      13.396996      13.396996    6[6-(1,6),6-(1,6),6-(6,6)]
   322       8.447592       8.447592       8.447592    6[6-(1,6),6-(1,6),6-(6,6)]
   323       7.618818       7.618818       7.618818    6[6-(1,6),6-(1,6),6-(6,6)]
   324       6.043318       6.043318       6.043318    6[6-(1,6),6-(1,6),6-(8,8)]
   325       5.181184       5.181184       5.181184    6[6-(6,6),8-(28),8-(28)]
   326        3.95018        3.95018        3.95018    6[6-(6,6),8-(28),8-(28)]
   327        4.07749        4.07749        4.07749    6[6-(1,6),6-(1,6),6-(8,8)]
   328       4.239855       4.239855       4.239855    6[6-(1,6),6-(1,6),6-(6,6)]
   329       1.032747       1.032747       1.032747    6[6-(1,6),6-(1,6),6-(6,6)]
   330       2.267984       2.267984       2.267984    6[6-(1,6),6-(1,6),6-(6,6)]
   331       4.305777       4.305777       4.305777    6[6-(1,6),6-(1,6),6-(8,8)]
   332       5.322802       5.322802       5.322802    6[6-(6,6),8-(28),8-(28)]
   333       8.964673       8.964673       8.964673    6[6-(6,6),8-(28),8-(28)]
   334      10.050285      10.050285      10.050285    6[6-(1,6),6-(1,6),6-(8,8)]
   335      12.166021      12.166021      12.166021    6[6-(1,6),6-(1,6),6-(6,6)]
   336       8.447592       8.447592       8.447592    6[6-(1,6),6-(1,6),6-(6,6)]
   337       7.618818       7.618818       7.618818    6[6-(1,6),6-(1,6),6-(6,6)]
   338       6.043318       6.043318       6.043318    6[6-(1,6),6-(1,6),6-(8,8)]
   339       5.181184       5.181184       5.181184    6[6-(6,6),8-(28),8-(28)]
   340        3.95018        3.95018        3.95018    6[6-(6,6),8-(28),8-(28)]
   341        4.07749        4.07749        4.07749    6[6-(1,6),6-(1,6),6-(8,8)]
   342       4.239855       4.239855       4.239855    6[6-(1,6),6-(1,6),6-(6,6)]
   343       16.11491       16.11491       16.11491    6[6-(1,6),6-(1,6),6-(6,6)]
   344      16.537213      16.537213      16.537213    6[6-(1,6),6-(1,6),6-(6,6)]
   345      17.650414      17.650414      17.650414    6[6-(1,6),6-(1,6),6-(8,8)]
   346      18.357653      18.357653      18.357653    6[6-(6,6),8-(28),8-(28)]
   347      17.177752      17.177752      17.177752    6[6-(6,6),8-(28),8-(28)]
   348        15.8375        15.8375        15.8375    6[6-(1,6),6-(1,6),6-(8,8)]
   349      13.396996      13.396996      13.396996    6[6-(1,6),6-(1,6),6-(6,6)]
   350      -0.063072      -0.063072      -0.063072    6[6-(1,6),6-(1,6),6-(6,6)]
   351      -0.891839      -0.891839      -0.891839    6[6-(1,6),6-(1,6),6-(6,6)]
   352      -2.467332      -2.467332      -2.467332    6[6-(1,6),6-(1,6),6-(8,8)]
   353      -3.329463      -3.329463      -3.329463    6[6-(6,6),8-(28),8-(28)]
   354      -4.560428      -4.560428      -4.560428    6[6-(6,6),8-(28),8-(28)]
   355      -4.433098      -4.433098      -4.433098    6[6-(1,6),6-(1,6),6-(8,8)]
   356      -4.270696      -4.270696      -4.270696    6[6-(1,6),6-(1,6),6-(6,6)]
   357       9.543364       9.543364       9.543364    6[6-(1,6),6-(1,6),6-(6,6)]
   358      10.778591      10.778591      10.778591    6[6-(1,6),6-(1,6),6-(6,6)]
   359      12.816362      12.816362      12.816362    6[6-(1,6),6-(1,6),6-(8,8)]
   360      13.833374      13.833374      13.833374    6[6-(6,6),8-(28),8-(28)]
   361      17.475244      17.475244      17.475244    6[6-(6,6),8-(28),8-(28)]
   362      18.560869      18.560869      18.560869    6[6-(1,6),6-(1,6),6-(8,8)]
   363      20.676626      20.676626      20.676626    6[6-(1,6),6-(1,6),6-(6,6)]
   364      -8.573689      -8.573689      -8.573689    6[6-(1,6),6-(1,6),6-(6,6)]
   365      -9.402446      -9.402446      -9.402446    6[6-(1,6),6-(1,6),6-(6,6)]
   366     -10.977917     -10.977917     -10.977917    6[6-(1,6),6-(1,6),6-(8,8)]
   367     -11.840035     -11.840035     -11.840035    6[6-(6,6),8-(28),8-(28)]
   368        -13.071        -13.071        -13.071    6[6-(6,6),8-(28),8-(28)]
   369     -12.943682     -12.943682     -12.943682    6[6-(1,6),6-(1,6),6-(8,8)]
   370     -12.781301     -12.781301     -12.781301    6[6-(1,6),6-(1,6),6-(6,6)]
   371       -0.90625       -0.90625       -0.90625    6[6-(1,6),6-(1,6),6-(6,6)]
   372      -0.483963      -0.483963      -0.483963    6[6-(1,6),6-(1,6),6-(6,6)]
   373       0.629208       0.629208       0.629208    6[6-(1,6),6-(1,6),6-(8,8)]
   374       1.336431       1.336431       1.336431    6[6-(6,6),8-(28),8-(28)]
   375       0.156491       0.156491       0.156491    6[6-(6,6),8-(28),8-(28)]
   376      -1.183769      -1.183769      -1.183769    6[6-(1,6),6-(1,6),6-(8,8)]
   377      -3.624289      -3.624289      -3.624289    6[6-(1,6),6-(1,6),6-(6,6)]
   378      -8.573689      -8.573689      -8.573689    6[6-(1,6),6-(1,6),6-(6,6)]
   379      -9.402446      -9.402446      -9.402446    6[6-(1,6),6-(1,6),6-(6,6)]
   380     -10.977917     -10.977917     -10.977917    6[6-(1,6),6-(1,6),6-(8,8)]
   381     -11.840035     -11.840035     -11.840035    6[6-(6,6),8-(28),8-(28)]
   382        -13.071        -13.071        -13.071    6[6-(6,6),8-(28),8-(28)]
   383     -12.943682     -12.943682     -12.943682    6[6-(1,6),6-(1,6),6-(8,8)]
   384     -12.781301     -12.781301     -12.781301    6[6-(1,6),6-(1,6),6-(6,6)]
   385      -1.392788      -1.392788      -1.392788    7[6-(1,6),6-(1,6),28-(8,8,8,8,8)]
   386       1.377948       1.377948       1.377948    7[6-(1,6),6-(1,6),28-(8,8,8,8,8)]
   387      15.658389      15.658389      15.658389    7[6-(1,6),6-(1,6),28-(8,8,8,8,8)]
   388       9.888628       9.888628       9.888628    7[6-(1,6),6-(1,6),28-(8,8,8,8,8)]
   389      -1.392788      -1.392788      -1.392788    7[6-(1,6),6-(1,6),28-(8,8,8,8,8)]
   390       9.888628       9.888628       9.888628    7[6-(1,6),6-(1,6),28-(8,8,8,8,8)]
   391      15.658389      15.658389      15.658389    7[6-(1,6),6-(1,6),28-(8,8,8,8,8)]
   392       1.377948       1.377948       1.377948    7[6-(1,6),6-(1,6),28-(8,8,8,8,8)]
   393       7.117844       7.117844       7.117844    7[6-(1,6),6-(1,6),28-(8,8,8,8,8)]
   394      -7.132684      -7.132684      -7.132684    7[6-(1,6),6-(1,6),28-(8,8,8,8,8)]
   395      -1.362739      -1.362739      -1.362739    7[6-(1,6),6-(1,6),28-(8,8,8,8,8)]
   396      -7.132684      -7.132684      -7.132684    7[6-(1,6),6-(1,6),28-(8,8,8,8,8)]
   397      -2.830128      -2.830128      -2.830128    8[6-(6,8),28-(7,8,8,8,8)]
   398       0.061956       0.061956       0.061956    8[6-(6,8),28-(7,8,8,8,8)]
   399      -4.537801      -4.537801      -4.537801    8[6-(6,8),28-(7,8,8,8,8)]
   400      -5.505109      -5.505109      -5.505109    8[6-(6,8),28-(7,8,8,8,8)]
   401       18.62847       18.62847       18.62847    8[6-(6,8),28-(7,8,8,8,8)]
   402      17.672396      17.672396      17.672396    8[6-(6,8),28-(7,8,8,8,8)]
   403       5.761095       5.761095       5.761095    8[6-(6,8),28-(7,8,8,8,8)]
   404       4.792393       4.792393       4.792393    8[6-(6,8),28-(7,8,8,8,8)]
   405       5.680428       5.680428       5.680428    8[6-(6,8),28-(7,8,8,8,8)]
   406       8.572511       8.572511       8.572511    8[6-(6,8),28-(7,8,8,8,8)]
   407       3.972845       3.972845       3.972845    8[6-(6,8),28-(7,8,8,8,8)]
   408       3.005506       3.005506       3.005506    8[6-(6,8),28-(7,8,8,8,8)]
   409      10.117915      10.117915      10.117915    8[6-(6,8),28-(7,8,8,8,8)]
   410       9.161841       9.161841       9.161841    8[6-(6,8),28-(7,8,8,8,8)]
   411      -2.749552      -2.749552      -2.749552    8[6-(6,8),28-(7,8,8,8,8)]
   412      -3.718222      -3.718222      -3.718222    8[6-(6,8),28-(7,8,8,8,8)]
   413      14.190988      14.190988      14.190988    8[6-(6,8),28-(7,8,8,8,8)]
   414      17.083071      17.083071      17.083071    8[6-(6,8),28-(7,8,8,8,8)]
   415      12.483524      12.483524      12.483524    8[6-(6,8),28-(7,8,8,8,8)]
   416      11.516216      11.516216      11.516216    8[6-(6,8),28-(7,8,8,8,8)]
   417       1.607236       1.607236       1.607236    8[6-(6,8),28-(7,8,8,8,8)]
   418        0.65113        0.65113        0.65113    8[6-(6,8),28-(7,8,8,8,8)]
   419     -11.260112     -11.260112     -11.260112    8[6-(6,8),28-(7,8,8,8,8)]
   420     -12.228782     -12.228782     -12.228782    8[6-(6,8),28-(7,8,8,8,8)]
   421      14.190988      14.190988      14.190988    8[6-(6,8),28-(7,8,8,8,8)]
   422      17.083071      17.083071      17.083071    8[6-(6,8),28-(7,8,8,8,8)]
   423      12.483524      12.483524      12.483524    8[6-(6,8),28-(7,8,8,8,8)]
   424      11.516216      11.516216      11.516216    8[6-(6,8),28-(7,8,8,8,8)]
   425       1.607236       1.607236       1.607236    8[6-(6,8),28-(7,8,8,8,8)]
   426        0.65113        0.65113        0.65113    8[6-(6,8),28-(7,8,8,8,8)]
   427     -11.260112     -11.260112     -11.260112    8[6-(6,8),28-(7,8,8,8,8)]
   428     -12.228782     -12.228782     -12.228782    8[6-(6,8),28-(7,8,8,8,8)]
   429      -2.830128      -2.830128      -2.830128    8[6-(6,8),28-(7,8,8,8,8)]
   430       0.061956       0.061956       0.061956    8[6-(6,8),28-(7,8,8,8,8)]
   431      -4.537801      -4.537801      -4.537801    8[6-(6,8),28-(7,8,8,8,8)]
   432      -5.505109      -5.505109      -5.505109    8[6-(6,8),28-(7,8,8,8,8)]
   433       18.62847       18.62847       18.62847    8[6-(6,8),28-(7,8,8,8,8)]
   434      17.672396      17.672396      17.672396    8[6-(6,8),28-(7,8,8,8,8)]
   435       5.761095       5.761095       5.761095    8[6-(6,8),28-(7,8,8,8,8)]
   436       4.792393       4.792393       4.792393    8[6-(6,8),28-(7,8,8,8,8)]
   437       5.680428       5.680428       5.680428    8[6-(6,8),28-(7,8,8,8,8)]
   438       8.572511       8.572511       8.572511    8[6-(6,8),28-(7,8,8,8,8)]
   439       3.972845       3.972845       3.972845    8[6-(6,8),28-(7,8,8,8,8)]
   440       3.005506       3.005506       3.005506    8[6-(6,8),28-(7,8,8,8,8)]
   441      10.117915      10.117915      10.117915    8[6-(6,8),28-(7,8,8,8,8)]
   442       9.161841       9.161841       9.161841    8[6-(6,8),28-(7,8,8,8,8)]
   443      -2.749552      -2.749552      -2.749552    8[6-(6,8),28-(7,8,8,8,8)]
   444      -3.718222      -3.718222      -3.718222    8[6-(6,8),28-(7,8,8,8,8)]
   445      15.482544      15.482544      15.482544    8[28-(7,8,8,8,8),28-(7,8,8,8,8),28-(7,8,8,8,8)]
   446      -5.160792      -5.160792      -5.160792    8[28-(7,8,8,8,8),28-(7,8,8,8,8),28-(7,8,8,8,8)]
   447      -5.160792      -5.160792      -5.160792    8[28-(7,8,8,8,8),28-(7,8,8,8,8),28-(7,8,8,8,8)]
   448       3.349858       3.349858       3.349858    8[28-(7,8,8,8,8),28-(7,8,8,8,8),28-(7,8,8,8,8)]
