# Supplementary material for: A collection of forcefield precursors for metal–organic frameworks
Source: RSC Adv. 2019 Nov 13;9(63):36492–507. doi: 10.1039/c9ra07327b (PMC9075174; doi:10.1039/c9ra07327b)
Supplement: RA-009-C9RA07327B-s1208 [file RA-009-C9RA07327B-s1208.txt]

KARNAU_clean

29.269800    0.000000    0.000000
-9.756494    27.595870    0.000000
-9.756494    -13.797709    23.898854

     1      20.636779      20.636779      20.636779    28[7-(6,6),8-(28,28),8-(6),8-(6),8-(6),8-(6)]
     2     -14.777945     -14.777945     -14.777945    28[7-(6,6),8-(28,28),8-(6),8-(6),8-(6),8-(6)]
     3      11.864584      11.864584      11.864584    28[7-(6,6),8-(28,28),8-(6),8-(6),8-(6),8-(6)]
     4       1.790206       1.790206       1.790206    28[7-(6,6),8-(28,28),8-(6),8-(6),8-(6),8-(6)]
     5       1.123767       1.123767       1.123767    28[7-(6,6),8-(28,28),8-(6),8-(6),8-(6),8-(6)]
     6       4.735131       4.735131       4.735131    28[7-(6,6),8-(28,28),8-(6),8-(6),8-(6),8-(6)]
     7      -7.648698      -7.648698      -7.648698    28[7-(6,6),8-(28,28),8-(6),8-(6),8-(6),8-(6)]
     8      21.303425      21.303425      21.303425    28[7-(6,6),8-(28,28),8-(6),8-(6),8-(6),8-(6)]
     9      10.880282      10.880282      10.880282    28[7-(6,6),8-(28,28),8-(6),8-(6),8-(6),8-(6)]
    10      -5.021448      -5.021448      -5.021448    28[7-(6,6),8-(28,28),8-(6),8-(6),8-(6),8-(6)]
    11        2.10788        2.10788        2.10788    28[7-(6,6),8-(28,28),8-(6),8-(6),8-(6),8-(6)]
    12       11.54691       11.54691       11.54691    28[7-(6,6),8-(28,28),8-(6),8-(6),8-(6),8-(6)]
    13       -2.28297       -2.28297       -2.28297    1[6-(6,7)]
    14      -0.027241      -0.027241      -0.027241    1[6-(6,6)]
    15      -1.106305      -1.106305      -1.106305    1[6-(6,6)]
    16      -3.360082      -3.360082      -3.360082    1[6-(6,7)]
    17       1.888957       1.888957       1.888957    1[6-(6,6)]
    18       4.123221       4.123221       4.123221    1[6-(6,6)]
    19       2.925128       2.925128       2.925128    1[6-(6,6)]
    20       0.690864       0.690864       0.690864    1[6-(6,6)]
    21      -4.374676      -4.374676      -4.374676    1[6-(6,6)]
    22      -2.226269      -2.226269      -2.226269    1[6-(6,6)]
    23       7.411223       7.411223       7.411223    1[6-(6,6)]
    24       5.262817       5.262817       5.262817    1[6-(6,6)]
    25       4.375046       4.375046       4.375046    1[6-(6,6)]
    26       6.185859       6.185859       6.185859    1[6-(6,6)]
    27      13.924728      13.924728      13.924728    1[6-(6,6)]
    28       1.951402       1.951402       1.951402    1[6-(6,7)]
    29       0.983552       0.983552       0.983552    1[6-(6,6)]
    30      -0.349229      -0.349229      -0.349229    1[6-(6,6)]
    31        0.61667        0.61667        0.61667    1[6-(6,7)]
    32       0.101559       0.101559       0.101559    1[6-(6,6)]
    33      -0.973615      -0.973615      -0.973615    1[6-(6,6)]
    34      -2.160047      -2.160047      -2.160047    1[6-(6,6)]
    35      -1.084873      -1.084873      -1.084873    1[6-(6,6)]
    36      -4.054754      -4.054754      -4.054754    1[6-(6,6)]
    37      -5.282133      -5.282133      -5.282133    1[6-(6,6)]
    38      -2.310286      -2.310286      -2.310286    1[6-(6,6)]
    39      -1.082908      -1.082908      -1.082908    1[6-(6,6)]
    40      -7.438317      -7.438317      -7.438317    1[6-(6,6)]
    41       1.490835       1.490835       1.490835    1[6-(6,6)]
    42      -4.121084      -4.121084      -4.121084    1[6-(6,6)]
    43        8.73813        8.73813        8.73813    1[6-(6,7)]
    44       8.570325       8.570325       8.570325    1[6-(6,6)]
    45      12.607606      12.607606      12.607606    1[6-(6,6)]
    46      12.777363      12.777363      12.777363    1[6-(6,7)]
    47       8.398617       8.398617       8.398617    1[6-(6,6)]
    48       8.306914       8.306914       8.306914    1[6-(6,6)]
    49      12.346145      12.346145      12.346145    1[6-(6,6)]
    50      12.437848      12.437848      12.437848    1[6-(6,6)]
    51      19.763028      19.763028      19.763028    1[6-(6,6)]
    52      19.913289      19.913289      19.913289    1[6-(6,6)]
    53      10.849488      10.849488      10.849488    1[6-(6,6)]
    54      10.699226      10.699226      10.699226    1[6-(6,6)]
    55      17.600999      17.600999      17.600999    1[6-(6,6)]
    56       15.78238       15.78238       15.78238    1[6-(6,6)]
    57       8.137175       8.137175       8.137175    1[6-(6,6)]
    58      11.107061      11.107061      11.107061    1[6-(6,7)]
    59       9.986988       9.986988       9.986988    1[6-(6,6)]
    60       8.361552       8.361552       8.361552    1[6-(6,6)]
    61       9.479673       9.479673       9.479673    1[6-(6,7)]
    62       9.124491       9.124491       9.124491    1[6-(6,6)]
    63       8.057104       8.057104       8.057104    1[6-(6,6)]
    64       6.402399       6.402399       6.402399    1[6-(6,6)]
    65       7.469786       7.469786       7.469786    1[6-(6,6)]
    66       8.180026       8.180026       8.180026    1[6-(6,6)]
    67       7.108737       7.108737       7.108737    1[6-(6,6)]
    68       3.563199       3.563199       3.563199    1[6-(6,6)]
    69       4.634489       4.634489       4.634489    1[6-(6,6)]
    70       4.975896       4.975896       4.975896    1[6-(6,6)]
    71       -3.94545       -3.94545       -3.94545    1[6-(6,6)]
    72       1.572805       1.572805       1.572805    1[6-(6,6)]
    73     -12.039469     -12.039469     -12.039469    1[6-(6,7)]
    74      -9.783741      -9.783741      -9.783741    1[6-(6,6)]
    75     -10.862807     -10.862807     -10.862807    1[6-(6,6)]
    76     -13.116583     -13.116583     -13.116583    1[6-(6,7)]
    77      -7.867543      -7.867543      -7.867543    1[6-(6,6)]
    78      -5.633279      -5.633279      -5.633279    1[6-(6,6)]
    79      -6.831376      -6.831376      -6.831376    1[6-(6,6)]
    80       -9.06564       -9.06564       -9.06564    1[6-(6,6)]
    81       5.381838       5.381838       5.381838    1[6-(6,6)]
    82       7.530246       7.530246       7.530246    1[6-(6,6)]
    83      -2.345302      -2.345302      -2.345302    1[6-(6,6)]
    84       -4.49371       -4.49371       -4.49371    1[6-(6,6)]
    85      14.131561      14.131561      14.131561    1[6-(6,6)]
    86      15.942388      15.942388      15.942388    1[6-(6,6)]
    87       4.168201       4.168201       4.168201    1[6-(6,6)]
    88      11.708066      11.708066      11.708066    1[6-(6,7)]
    89      10.740195      10.740195      10.740195    1[6-(6,6)]
    90       9.407456       9.407456       9.407456    1[6-(6,6)]
    91      10.373375      10.373375      10.373375    1[6-(6,7)]
    92       9.858185       9.858185       9.858185    1[6-(6,6)]
    93       8.782993       8.782993       8.782993    1[6-(6,6)]
    94       7.596603       7.596603       7.596603    1[6-(6,6)]
    95       8.671796       8.671796       8.671796    1[6-(6,6)]
    96       5.701857       5.701857       5.701857    1[6-(6,6)]
    97       4.474462       4.474462       4.474462    1[6-(6,6)]
    98       7.446316       7.446316       7.446316    1[6-(6,6)]
    99        8.67371        8.67371        8.67371    1[6-(6,6)]
   100       2.318206       2.318206       2.318206    1[6-(6,6)]
   101       -8.26566       -8.26566       -8.26566    1[6-(6,6)]
   102       5.635442       5.635442       5.635442    1[6-(6,6)]
   103      18.494629      18.494629      18.494629    1[6-(6,7)]
   104      18.326825      18.326825      18.326825    1[6-(6,6)]
   105      22.364109      22.364109      22.364109    1[6-(6,6)]
   106      22.533864      22.533864      22.533864    1[6-(6,7)]
   107      18.155117      18.155117      18.155117    1[6-(6,6)]
   108      18.063414      18.063414      18.063414    1[6-(6,6)]
   109      22.102648      22.102648      22.102648    1[6-(6,6)]
   110      22.194352      22.194352      22.194352    1[6-(6,6)]
   111      10.006514      10.006514      10.006514    1[6-(6,6)]
   112      10.156774      10.156774      10.156774    1[6-(6,6)]
   113      20.606013      20.606013      20.606013    1[6-(6,6)]
   114      20.455753      20.455753      20.455753    1[6-(6,6)]
   115       7.844483       7.844483       7.844483    1[6-(6,6)]
   116       6.025851       6.025851       6.025851    1[6-(6,6)]
   117      17.893702      17.893702      17.893702    1[6-(6,6)]
   118       1.350398       1.350398       1.350398    1[6-(6,7)]
   119       0.230344       0.230344       0.230344    1[6-(6,6)]
   120      -1.395134      -1.395134      -1.395134    1[6-(6,6)]
   121      -0.277032      -0.277032      -0.277032    1[6-(6,7)]
   122      -0.632135      -0.632135      -0.632135    1[6-(6,6)]
   123      -1.699504      -1.699504      -1.699504    1[6-(6,6)]
   124      -3.354252      -3.354252      -3.354252    1[6-(6,6)]
   125      -2.286883      -2.286883      -2.286883    1[6-(6,6)]
   126      -1.576585      -1.576585      -1.576585    1[6-(6,6)]
   127      -2.647858      -2.647858      -2.647858    1[6-(6,6)]
   128      -6.193402      -6.193402      -6.193402    1[6-(6,6)]
   129      -5.122129      -5.122129      -5.122129    1[6-(6,6)]
   130      -4.780626      -4.780626      -4.780626    1[6-(6,6)]
   131       5.811046       5.811046       5.811046    1[6-(6,6)]
   132      -8.183721      -8.183721      -8.183721    1[6-(6,6)]
   133       7.473623       7.473623       7.473623    1[6-(6,7)]
   134       9.729344       9.729344       9.729344    1[6-(6,6)]
   135       8.650234       8.650234       8.650234    1[6-(6,6)]
   136       6.396464       6.396464       6.396464    1[6-(6,7)]
   137      11.645537      11.645537      11.645537    1[6-(6,6)]
   138      13.879793      13.879793      13.879793    1[6-(6,6)]
   139      12.681653      12.681653      12.681653    1[6-(6,6)]
   140      10.447397      10.447397      10.447397    1[6-(6,6)]
   141      15.138377      15.138377      15.138377    1[6-(6,6)]
   142      17.286773      17.286773      17.286773    1[6-(6,6)]
   143      17.167737      17.167737      17.167737    1[6-(6,6)]
   144      15.019341      15.019341      15.019341    1[6-(6,6)]
   145       23.88809       23.88809       23.88809    1[6-(6,6)]
   146      -3.570876      -3.570876      -3.570876    1[6-(6,6)]
   147      23.681248      23.681248      23.681248    1[6-(6,6)]
   148       -7.80519       -7.80519       -7.80519    1[6-(6,7)]
   149      -8.773033      -8.773033      -8.773033    1[6-(6,6)]
   150     -10.105768     -10.105768     -10.105768    1[6-(6,6)]
   151      -9.139876      -9.139876      -9.139876    1[6-(6,7)]
   152       -9.65502       -9.65502       -9.65502    1[6-(6,6)]
   153     -10.730186     -10.730186     -10.730186    1[6-(6,6)]
   154     -11.916572     -11.916572     -11.916572    1[6-(6,6)]
   155     -10.841406     -10.841406     -10.841406    1[6-(6,6)]
   156      15.458487      15.458487      15.458487    1[6-(6,6)]
   157      14.231119      14.231119      14.231119    1[6-(6,6)]
   158       -12.0668       -12.0668       -12.0668    1[6-(6,6)]
   159     -10.839432     -10.839432     -10.839432    1[6-(6,6)]
   160      12.074933      12.074933      12.074933    1[6-(6,6)]
   161      11.247569      11.247569      11.247569    1[6-(6,6)]
   162     -13.877604     -13.877604     -13.877604    1[6-(6,6)]
   163      -1.018409      -1.018409      -1.018409    1[6-(6,7)]
   164       -1.18624       -1.18624       -1.18624    1[6-(6,6)]
   165       2.851039       2.851039       2.851039    1[6-(6,6)]
   166       3.020822       3.020822       3.020822    1[6-(6,7)]
   167      -1.357971      -1.357971      -1.357971    1[6-(6,6)]
   168      -1.449701      -1.449701      -1.449701    1[6-(6,6)]
   169        2.58953        2.58953        2.58953    1[6-(6,6)]
   170        2.68126        2.68126        2.68126    1[6-(6,6)]
   171       0.249883       0.249883       0.249883    1[6-(6,6)]
   172       0.400117       0.400117       0.400117    1[6-(6,6)]
   173       1.092835       1.092835       1.092835    1[6-(6,6)]
   174       0.942601       0.942601       0.942601    1[6-(6,6)]
   175      -1.912245      -1.912245      -1.912245    1[6-(6,6)]
   176      25.538915      25.538915      25.538915    1[6-(6,6)]
   177      -1.619546      -1.619546      -1.619546    1[6-(6,6)]
   178        20.8636        20.8636        20.8636    1[6-(6,7)]
   179      19.743553      19.743553      19.743553    1[6-(6,6)]
   180      18.118119      18.118119      18.118119    1[6-(6,6)]
   181      19.236214      19.236214      19.236214    1[6-(6,7)]
   182      18.881079      18.881079      18.881079    1[6-(6,6)]
   183      17.813719      17.813719      17.813719    1[6-(6,6)]
   184      16.159014      16.159014      16.159014    1[6-(6,6)]
   185      17.226374      17.226374      17.226374    1[6-(6,6)]
   186     -11.333123     -11.333123     -11.333123    1[6-(6,6)]
   187     -12.404385     -12.404385     -12.404385    1[6-(6,6)]
   188      13.319852      13.319852      13.319852    1[6-(6,6)]
   189      14.391114      14.391114      14.391114    1[6-(6,6)]
   190     -14.537154     -14.537154     -14.537154    1[6-(6,6)]
   191     -13.701985     -13.701985     -13.701985    1[6-(6,6)]
   192      11.329526      11.329526      11.329526    1[6-(6,6)]
   193      -2.044124      -2.044124      -2.044124    6[1-(0),6-(1,6),7-(6,28)]
   194      -0.704736      -0.704736      -0.704736    6[1-(0),6-(1,7),6-(6,6)]
   195      -0.355054      -0.355054      -0.355054    6[6-(1,6),6-(1,6),6-(6,6)]
   196      -1.344955      -1.344955      -1.344955    6[1-(0),6-(1,7),6-(6,6)]
   197      -2.684343      -2.684343      -2.684343    6[1-(0),6-(1,6),7-(6,28)]
   198       1.079753       1.079753       1.079753    6[6-(1,6),6-(1,6),6-(6,6)]
   199       2.098923       2.098923       2.098923    6[1-(0),6-(1,6),6-(6,6)]
   200       3.426798       3.426798       3.426798    6[1-(0),6-(1,6),6-(6,6)]
   201       3.735112       3.735112       3.735112    6[6-(1,6),6-(1,6),6-(6,6)]
   202       2.715942       2.715942       2.715942    6[1-(0),6-(1,6),6-(6,6)]
   203       1.388262       1.388262       1.388262    6[1-(0),6-(1,6),6-(6,6)]
   204       5.119965       5.119965       5.119965    6[6-(1,6),6-(1,6),6-(6,6)]
   205       -3.96255       -3.96255       -3.96255    6[1-(0),6-(1,6),6-(6,6)]
   206      -2.685995      -2.685995      -2.685995    6[1-(0),6-(1,6),6-(6,6)]
   207       7.672686       7.672686       7.672686    6[6-(1,6),6-(1,6),6-(8,8)]
   208       6.998513       6.998513       6.998513    6[1-(0),6-(1,6),6-(6,6)]
   209       5.722152       5.722152       5.722152    6[1-(0),6-(1,6),6-(6,6)]
   210       8.872555       8.872555       8.872555    6[6-(6,6),8-(28),8-(28)]
   211      12.738119      12.738119      12.738119    6[6-(6,6),8-(28),8-(28)]
   212       13.83027       13.83027       13.83027    6[6-(1,6),6-(1,6),6-(8,8)]
   213       4.704238       4.704238       4.704238    6[1-(0),6-(6,6),6-(6,6)]
   214       5.840489       5.840489       5.840489    6[6-(1,6),6-(1,6),6-(6,6)]
   215       6.525979       6.525979       6.525979    6[1-(0),6-(1,6),6-(6,6)]
   216      14.341328      14.341328      14.341328    6[1-(0),6-(1,6),6-(6,6)]
   217       1.484251       1.484251       1.484251    6[1-(0),6-(1,6),7-(6,28)]
   218       0.909395       0.909395       0.909395    6[1-(0),6-(1,7),6-(6,6)]
   219       0.225645       0.225645       0.225645    6[6-(1,6),6-(1,6),6-(6,6)]
   220       0.116556       0.116556       0.116556    6[1-(0),6-(1,7),6-(6,6)]
   221       0.691413       0.691413       0.691413    6[1-(0),6-(1,6),7-(6,28)]
   222      -0.389994      -0.389994      -0.389994    6[6-(1,6),6-(1,6),6-(6,6)]
   223      -0.356616      -0.356616      -0.356616    6[1-(0),6-(1,6),6-(6,6)]
   224      -0.995281      -0.995281      -0.995281    6[1-(0),6-(1,6),6-(6,6)]
   225      -1.667323      -1.667323      -1.667323    6[6-(1,6),6-(1,6),6-(6,6)]
   226      -1.700701      -1.700701      -1.700701    6[1-(0),6-(1,6),6-(6,6)]
   227      -1.062231      -1.062231      -1.062231    6[1-(0),6-(1,6),6-(6,6)]
   228      -2.453118      -2.453118      -2.453118    6[6-(1,6),6-(1,6),6-(6,6)]
   229      -3.700787      -3.700787      -3.700787    6[1-(0),6-(1,6),6-(6,6)]
   230       -4.43058       -4.43058       -4.43058    6[1-(0),6-(1,6),6-(6,6)]
   231      -3.912703      -3.912703      -3.912703    6[6-(1,6),6-(1,6),6-(8,8)]
   232      -2.664839      -2.664839      -2.664839    6[1-(0),6-(1,6),6-(6,6)]
   233      -1.935241      -1.935241      -1.935241    6[1-(0),6-(1,6),6-(6,6)]
   234      -4.798408      -4.798408      -4.798408    6[6-(6,6),8-(28),8-(28)]
   235      -6.017188      -6.017188      -6.017188    6[6-(6,6),8-(28),8-(28)]
   236      -5.818338      -5.818338      -5.818338    6[6-(1,6),6-(1,6),6-(8,8)]
   237      -6.738377      -6.738377      -6.738377    6[1-(0),6-(6,6),6-(6,6)]
   238      -6.602751      -6.602751      -6.602751    6[6-(1,6),6-(1,6),6-(6,6)]
   239        2.18492        2.18492        2.18492    6[1-(0),6-(1,6),6-(6,6)]
   240      -4.747647      -4.747647      -4.747647    6[1-(0),6-(1,6),6-(6,6)]
   241       9.524124       9.524124       9.524124    6[1-(0),6-(1,6),7-(6,28)]
   242       9.424221       9.424221       9.424221    6[1-(0),6-(1,7),6-(6,6)]
   243      10.573551      10.573551      10.573551    6[6-(1,6),6-(1,6),6-(6,6)]
   244      11.823369      11.823369      11.823369    6[1-(0),6-(1,7),6-(6,6)]
   245      11.923272      11.923272      11.923272    6[1-(0),6-(1,6),7-(6,28)]
   246      10.426622      10.426622      10.426622    6[6-(1,6),6-(1,6),6-(6,6)]
   247        9.19944        9.19944        9.19944    6[1-(0),6-(1,6),6-(6,6)]
   248       9.145003       9.145003       9.145003    6[1-(0),6-(1,6),6-(6,6)]
   249      10.317749      10.317749      10.317749    6[6-(1,6),6-(1,6),6-(6,6)]
   250      11.544541      11.544541      11.544541    6[1-(0),6-(1,6),6-(6,6)]
   251      11.599172      11.599172      11.599172    6[1-(0),6-(1,6),6-(6,6)]
   252      10.337464      10.337464      10.337464    6[6-(1,6),6-(1,6),6-(6,6)]
   253       19.93357       19.93357       19.93357    6[1-(0),6-(1,6),6-(6,6)]
   254      20.024117      20.024117      20.024117    6[1-(0),6-(1,6),6-(6,6)]
   255      10.519338      10.519338      10.519338    6[6-(1,6),6-(1,6),6-(8,8)]
   256      10.679921      10.679921      10.679921    6[1-(0),6-(1,6),6-(6,6)]
   257      10.589179      10.589179      10.589179    6[1-(0),6-(1,6),6-(6,6)]
   258      10.925024      10.925024      10.925024    6[6-(6,6),8-(28),8-(28)]
   259       9.499403       9.499403       9.499403    6[6-(6,6),8-(28),8-(28)]
   260       8.207046       8.207046       8.207046    6[6-(1,6),6-(1,6),6-(8,8)]
   261       17.27727       17.27727       17.27727    6[1-(0),6-(6,6),6-(6,6)]
   262      16.092626      16.092626      16.092626    6[6-(1,6),6-(1,6),6-(6,6)]
   263      15.450846      15.450846      15.450846    6[1-(0),6-(1,6),6-(6,6)]
   264       7.688182       7.688182       7.688182    6[1-(0),6-(1,6),6-(6,6)]
   265      10.549373      10.549373      10.549373    6[1-(0),6-(1,6),7-(6,28)]
   266       9.884744       9.884744       9.884744    6[1-(0),6-(1,7),6-(6,6)]
   267       9.069482       9.069482       9.069482    6[6-(1,6),6-(1,6),6-(6,6)]
   268       8.918654       8.918654       8.918654    6[1-(0),6-(1,7),6-(6,6)]
   269       9.583282       9.583282       9.583282    6[1-(0),6-(1,6),7-(6,28)]
   270       8.397243       8.397243       8.397243    6[6-(1,6),6-(1,6),6-(6,6)]
   271       8.571877       8.571877       8.571877    6[1-(0),6-(1,6),6-(6,6)]
   272       7.937104       7.937104       7.937104    6[1-(0),6-(1,6),6-(6,6)]
   273       7.128086       7.128086       7.128086    6[6-(1,6),6-(1,6),6-(6,6)]
   274       6.953842       6.953842       6.953842    6[1-(0),6-(1,6),6-(6,6)]
   275        7.58842        7.58842        7.58842    6[1-(0),6-(1,6),6-(6,6)]
   276       6.509313       6.509313       6.509313    6[6-(1,6),6-(1,6),6-(6,6)]
   277       7.243392       7.243392       7.243392    6[1-(0),6-(1,6),6-(6,6)]
   278       6.606082       6.606082       6.606082    6[1-(0),6-(1,6),6-(6,6)]
   279       5.234303       5.234303       5.234303    6[6-(1,6),6-(1,6),6-(8,8)]
   280       4.500029       4.500029       4.500029    6[1-(0),6-(1,6),6-(6,6)]
   281       5.137534       5.137534       5.137534    6[1-(0),6-(1,6),6-(6,6)]
   282       4.514453       4.514453       4.514453    6[6-(6,6),8-(28),8-(28)]
   283       3.293289       3.293289       3.293289    6[6-(6,6),8-(28),8-(28)]
   284       3.294646       3.294646       3.294646    6[6-(1,6),6-(1,6),6-(8,8)]
   285       4.270493       4.270493       4.270493    6[1-(0),6-(6,6),6-(6,6)]
   286        4.18326        4.18326        4.18326    6[6-(1,6),6-(1,6),6-(6,6)]
   287      -4.648121      -4.648121      -4.648121    6[1-(0),6-(1,6),6-(6,6)]
   288       2.231761       2.231761       2.231761    6[1-(0),6-(1,6),6-(6,6)]
   289     -11.800624     -11.800624     -11.800624    6[1-(0),6-(1,6),7-(6,28)]
   290     -10.461237     -10.461237     -10.461237    6[1-(0),6-(1,7),6-(6,6)]
   291     -10.111556     -10.111556     -10.111556    6[6-(1,6),6-(1,6),6-(6,6)]
   292     -11.101457     -11.101457     -11.101457    6[1-(0),6-(1,7),6-(6,6)]
   293     -12.440844     -12.440844     -12.440844    6[1-(0),6-(1,6),7-(6,28)]
   294      -8.676749      -8.676749      -8.676749    6[6-(1,6),6-(1,6),6-(6,6)]
   295      -7.657578      -7.657578      -7.657578    6[1-(0),6-(1,6),6-(6,6)]
   296      -6.329703      -6.329703      -6.329703    6[1-(0),6-(1,6),6-(6,6)]
   297      -6.021389      -6.021389      -6.021389    6[6-(1,6),6-(1,6),6-(6,6)]
   298      -7.040561      -7.040561      -7.040561    6[1-(0),6-(1,6),6-(6,6)]
   299      -8.368241      -8.368241      -8.368241    6[1-(0),6-(1,6),6-(6,6)]
   300      -4.636535      -4.636535      -4.636535    6[6-(1,6),6-(1,6),6-(6,6)]
   301       5.793953       5.793953       5.793953    6[1-(0),6-(1,6),6-(6,6)]
   302       7.070509       7.070509       7.070509    6[1-(0),6-(1,6),6-(6,6)]
   303      -2.083813      -2.083813      -2.083813    6[6-(1,6),6-(1,6),6-(8,8)]
   304      -2.758003      -2.758003      -2.758003    6[1-(0),6-(1,6),6-(6,6)]
   305      -4.034364      -4.034364      -4.034364    6[1-(0),6-(1,6),6-(6,6)]
   306      -0.883943      -0.883943      -0.883943    6[6-(6,6),8-(28),8-(28)]
   307       2.981622       2.981622       2.981622    6[6-(6,6),8-(28),8-(28)]
   308       4.073771       4.073771       4.073771    6[6-(1,6),6-(1,6),6-(8,8)]
   309      14.460742      14.460742      14.460742    6[1-(0),6-(6,6),6-(6,6)]
   310      15.596992      15.596992      15.596992    6[6-(1,6),6-(1,6),6-(6,6)]
   311      16.282496      16.282496      16.282496    6[1-(0),6-(1,6),6-(6,6)]
   312       4.584812       4.584812       4.584812    6[1-(0),6-(1,6),6-(6,6)]
   313      11.240919      11.240919      11.240919    6[1-(0),6-(1,6),7-(6,28)]
   314      10.666051      10.666051      10.666051    6[1-(0),6-(1,7),6-(6,6)]
   315       9.982307       9.982307       9.982307    6[6-(1,6),6-(1,6),6-(6,6)]
   316       9.873237       9.873237       9.873237    6[1-(0),6-(1,7),6-(6,6)]
   317      10.448105      10.448105      10.448105    6[1-(0),6-(1,6),7-(6,28)]
   318       9.366656       9.366656       9.366656    6[6-(1,6),6-(1,6),6-(6,6)]
   319       9.400015       9.400015       9.400015    6[1-(0),6-(1,6),6-(6,6)]
   320       8.761339       8.761339       8.761339    6[1-(0),6-(1,6),6-(6,6)]
   321       8.089304       8.089304       8.089304    6[6-(1,6),6-(1,6),6-(6,6)]
   322       8.055944       8.055944       8.055944    6[1-(0),6-(1,6),6-(6,6)]
   323       8.694425       8.694425       8.694425    6[1-(0),6-(1,6),6-(6,6)]
   324       7.303498       7.303498       7.303498    6[6-(1,6),6-(1,6),6-(6,6)]
   325       6.055822       6.055822       6.055822    6[1-(0),6-(1,6),6-(6,6)]
   326        5.32602        5.32602        5.32602    6[1-(0),6-(1,6),6-(6,6)]
   327       5.843894       5.843894       5.843894    6[6-(1,6),6-(1,6),6-(8,8)]
   328       7.091765       7.091765       7.091765    6[1-(0),6-(1,6),6-(6,6)]
   329       7.821372       7.821372       7.821372    6[1-(0),6-(1,6),6-(6,6)]
   330       4.958182       4.958182       4.958182    6[6-(6,6),8-(28),8-(28)]
   331        3.73936        3.73936        3.73936    6[6-(6,6),8-(28),8-(28)]
   332        3.93819        3.93819        3.93819    6[6-(1,6),6-(1,6),6-(8,8)]
   333        3.01814        3.01814        3.01814    6[1-(0),6-(6,6),6-(6,6)]
   334       3.153747       3.153747       3.153747    6[6-(1,6),6-(1,6),6-(6,6)]
   335      -7.571581      -7.571581      -7.571581    6[1-(0),6-(1,6),6-(6,6)]
   336       5.008872       5.008872       5.008872    6[1-(0),6-(1,6),6-(6,6)]
   337      19.280623      19.280623      19.280623    6[1-(0),6-(1,6),7-(6,28)]
   338      19.180721      19.180721      19.180721    6[1-(0),6-(1,7),6-(6,6)]
   339      20.330052      20.330052      20.330052    6[6-(1,6),6-(1,6),6-(6,6)]
   340      21.579871      21.579871      21.579871    6[1-(0),6-(1,7),6-(6,6)]
   341      21.679773      21.679773      21.679773    6[1-(0),6-(1,6),7-(6,28)]
   342      20.183124      20.183124      20.183124    6[6-(1,6),6-(1,6),6-(6,6)]
   343      18.955941      18.955941      18.955941    6[1-(0),6-(1,6),6-(6,6)]
   344      18.901504      18.901504      18.901504    6[1-(0),6-(1,6),6-(6,6)]
   345      20.074251      20.074251      20.074251    6[6-(1,6),6-(1,6),6-(6,6)]
   346      21.301044      21.301044      21.301044    6[1-(0),6-(1,6),6-(6,6)]
   347      21.355676      21.355676      21.355676    6[1-(0),6-(1,6),6-(6,6)]
   348      20.093964      20.093964      20.093964    6[6-(1,6),6-(1,6),6-(6,6)]
   349      10.177066      10.177066      10.177066    6[1-(0),6-(1,6),6-(6,6)]
   350      10.267612      10.267612      10.267612    6[1-(0),6-(1,6),6-(6,6)]
   351      20.275837      20.275837      20.275837    6[6-(1,6),6-(1,6),6-(8,8)]
   352      20.436436      20.436436      20.436436    6[1-(0),6-(1,6),6-(6,6)]
   353      20.345695      20.345695      20.345695    6[1-(0),6-(1,6),6-(6,6)]
   354      20.681521      20.681521      20.681521    6[6-(6,6),8-(28),8-(28)]
   355      19.255901      19.255901      19.255901    6[6-(6,6),8-(28),8-(28)]
   356      17.963545      17.963545      17.963545    6[6-(1,6),6-(1,6),6-(8,8)]
   357       7.520766       7.520766       7.520766    6[1-(0),6-(6,6),6-(6,6)]
   358       6.336123       6.336123       6.336123    6[6-(1,6),6-(1,6),6-(6,6)]
   359       5.694328       5.694328       5.694328    6[1-(0),6-(1,6),6-(6,6)]
   360      17.444699      17.444699      17.444699    6[1-(0),6-(1,6),6-(6,6)]
   361       0.792705       0.792705       0.792705    6[1-(0),6-(1,6),7-(6,28)]
   362       0.128088       0.128088       0.128088    6[1-(0),6-(1,7),6-(6,6)]
   363       -0.68718       -0.68718       -0.68718    6[6-(1,6),6-(1,6),6-(6,6)]
   364      -0.838027      -0.838027      -0.838027    6[1-(0),6-(1,7),6-(6,6)]
   365       -0.17341       -0.17341       -0.17341    6[1-(0),6-(1,6),7-(6,28)]
   366      -1.359407      -1.359407      -1.359407    6[6-(1,6),6-(1,6),6-(6,6)]
   367      -1.184754      -1.184754      -1.184754    6[1-(0),6-(1,6),6-(6,6)]
   368      -1.819516      -1.819516      -1.819516    6[1-(0),6-(1,6),6-(6,6)]
   369      -2.628541      -2.628541      -2.628541    6[6-(1,6),6-(1,6),6-(6,6)]
   370      -2.802804      -2.802804      -2.802804    6[1-(0),6-(1,6),6-(6,6)]
   371      -2.168236      -2.168236      -2.168236    6[1-(0),6-(1,6),6-(6,6)]
   372      -3.247303      -3.247303      -3.247303    6[6-(1,6),6-(1,6),6-(6,6)]
   373      -2.513217      -2.513217      -2.513217    6[1-(0),6-(1,6),6-(6,6)]
   374      -3.150517      -3.150517      -3.150517    6[1-(0),6-(1,6),6-(6,6)]
   375      -4.522294      -4.522294      -4.522294    6[6-(1,6),6-(1,6),6-(8,8)]
   376      -5.256575      -5.256575      -5.256575    6[1-(0),6-(1,6),6-(6,6)]
   377      -4.619079      -4.619079      -4.619079    6[1-(0),6-(1,6),6-(6,6)]
   378      -5.242137      -5.242137      -5.242137    6[6-(6,6),8-(28),8-(28)]
   379      -6.463258      -6.463258      -6.463258    6[6-(6,6),8-(28),8-(28)]
   380      -6.461882      -6.461882      -6.461882    6[6-(1,6),6-(1,6),6-(8,8)]
   381      -5.486024      -5.486024      -5.486024    6[1-(0),6-(6,6),6-(6,6)]
   382      -5.573238      -5.573238      -5.573238    6[6-(1,6),6-(1,6),6-(6,6)]
   383        5.10838        5.10838        5.10838    6[1-(0),6-(1,6),6-(6,6)]
   384      -7.524759      -7.524759      -7.524759    6[1-(0),6-(1,6),6-(6,6)]
   385       7.712458       7.712458       7.712458    6[1-(0),6-(1,6),7-(6,28)]
   386       9.051841       9.051841       9.051841    6[1-(0),6-(1,7),6-(6,6)]
   387       9.401507       9.401507       9.401507    6[6-(1,6),6-(1,6),6-(6,6)]
   388       8.411595       8.411595       8.411595    6[1-(0),6-(1,7),6-(6,6)]
   389       7.072212       7.072212       7.072212    6[1-(0),6-(1,6),7-(6,28)]
   390       10.83631       10.83631       10.83631    6[6-(1,6),6-(1,6),6-(6,6)]
   391      11.855492      11.855492      11.855492    6[1-(0),6-(1,6),6-(6,6)]
   392      13.183362      13.183362      13.183362    6[1-(0),6-(1,6),6-(6,6)]
   393       13.49166       13.49166       13.49166    6[6-(1,6),6-(1,6),6-(6,6)]
   394      12.472478      12.472478      12.472478    6[1-(0),6-(1,6),6-(6,6)]
   395      11.144803      11.144803      11.144803    6[1-(0),6-(1,6),6-(6,6)]
   396      14.876508      14.876508      14.876508    6[6-(1,6),6-(1,6),6-(6,6)]
   397      15.550493      15.550493      15.550493    6[1-(0),6-(1,6),6-(6,6)]
   398      16.827043      16.827043      16.827043    6[1-(0),6-(1,6),6-(6,6)]
   399      17.429216      17.429216      17.429216    6[6-(1,6),6-(1,6),6-(8,8)]
   400      16.755036      16.755036      16.755036    6[1-(0),6-(1,6),6-(6,6)]
   401      15.478681      15.478681      15.478681    6[1-(0),6-(1,6),6-(6,6)]
   402      18.629076      18.629076      18.629076    6[6-(6,6),8-(28),8-(28)]
   403      22.494642      22.494642      22.494642    6[6-(6,6),8-(28),8-(28)]
   404      23.586804      23.586804      23.586804    6[6-(1,6),6-(1,6),6-(8,8)]
   405      24.217279      24.217279      24.217279    6[1-(0),6-(6,6),6-(6,6)]
   406      25.353539      25.353539      25.353539    6[6-(1,6),6-(1,6),6-(6,6)]
   407      -3.230759      -3.230759      -3.230759    6[1-(0),6-(1,6),6-(6,6)]
   408      24.097857      24.097857      24.097857    6[1-(0),6-(1,6),6-(6,6)]
   409       -8.27233       -8.27233       -8.27233    6[1-(0),6-(1,6),7-(6,28)]
   410      -8.847182      -8.847182      -8.847182    6[1-(0),6-(1,7),6-(6,6)]
   411      -9.530916      -9.530916      -9.530916    6[6-(1,6),6-(1,6),6-(6,6)]
   412      -9.639994      -9.639994      -9.639994    6[1-(0),6-(1,7),6-(6,6)]
   413      -9.065142      -9.065142      -9.065142    6[1-(0),6-(1,6),7-(6,28)]
   414     -10.146551     -10.146551     -10.146551    6[6-(1,6),6-(1,6),6-(6,6)]
   415     -10.113185     -10.113185     -10.113185    6[1-(0),6-(1,6),6-(6,6)]
   416     -10.751845     -10.751845     -10.751845    6[1-(0),6-(1,6),6-(6,6)]
   417     -11.423871     -11.423871     -11.423871    6[6-(1,6),6-(1,6),6-(6,6)]
   418     -11.457237     -11.457237     -11.457237    6[1-(0),6-(1,6),6-(6,6)]
   419     -10.818772     -10.818772     -10.818772    6[1-(0),6-(1,6),6-(6,6)]
   420      -12.20966      -12.20966      -12.20966    6[6-(1,6),6-(1,6),6-(6,6)]
   421      15.812463      15.812463      15.812463    6[1-(0),6-(1,6),6-(6,6)]
   422      15.082677      15.082677      15.082677    6[1-(0),6-(1,6),6-(6,6)]
   423     -13.669233     -13.669233     -13.669233    6[6-(1,6),6-(1,6),6-(8,8)]
   424     -12.421362     -12.421362     -12.421362    6[1-(0),6-(1,6),6-(6,6)]
   425      -11.69177      -11.69177      -11.69177    6[1-(0),6-(1,6),6-(6,6)]
   426     -14.554929     -14.554929     -14.554929    6[6-(6,6),8-(28),8-(28)]
   427      -15.77371      -15.77371      -15.77371    6[6-(6,6),8-(28),8-(28)]
   428     -15.574872     -15.574872     -15.574872    6[6-(1,6),6-(1,6),6-(8,8)]
   429      12.774876      12.774876      12.774876    6[1-(0),6-(6,6),6-(6,6)]
   430      12.910493      12.910493      12.910493    6[6-(1,6),6-(1,6),6-(6,6)]
   431      11.941657      11.941657      11.941657    6[1-(0),6-(1,6),6-(6,6)]
   432     -14.504176     -14.504176     -14.504176    6[1-(0),6-(1,6),6-(6,6)]
   433      -0.232421      -0.232421      -0.232421    6[1-(0),6-(1,6),7-(6,28)]
   434      -0.332339      -0.332339      -0.332339    6[1-(0),6-(1,7),6-(6,6)]
   435       0.816982       0.816982       0.816982    6[6-(1,6),6-(1,6),6-(6,6)]
   436       2.066807       2.066807       2.066807    6[1-(0),6-(1,7),6-(6,6)]
   437       2.166726       2.166726       2.166726    6[1-(0),6-(1,6),7-(6,28)]
   438       0.670037       0.670037       0.670037    6[6-(1,6),6-(1,6),6-(6,6)]
   439      -0.557154      -0.557154      -0.557154    6[1-(0),6-(1,6),6-(6,6)]
   440      -0.611606      -0.611606      -0.611606    6[1-(0),6-(1,6),6-(6,6)]
   441       0.561132       0.561132       0.561132    6[6-(1,6),6-(1,6),6-(6,6)]
   442       1.787931       1.787931       1.787931    6[1-(0),6-(1,6),6-(6,6)]
   443       1.842579       1.842579       1.842579    6[1-(0),6-(1,6),6-(6,6)]
   444       0.580829       0.580829       0.580829    6[6-(1,6),6-(1,6),6-(6,6)]
   445       0.420425       0.420425       0.420425    6[1-(0),6-(1,6),6-(6,6)]
   446       0.510956       0.510956       0.510956    6[1-(0),6-(1,6),6-(6,6)]
   447        0.76267        0.76267        0.76267    6[6-(1,6),6-(1,6),6-(8,8)]
   448       0.923269       0.923269       0.923269    6[1-(0),6-(1,6),6-(6,6)]
   449       0.832543       0.832543       0.832543    6[1-(0),6-(1,6),6-(6,6)]
   450       1.168339       1.168339       1.168339    6[6-(6,6),8-(28),8-(28)]
   451      -0.257323      -0.257323      -0.257323    6[6-(6,6),8-(28),8-(28)]
   452      -1.549688      -1.549688      -1.549688    6[6-(1,6),6-(1,6),6-(8,8)]
   453       -2.23597       -2.23597       -2.23597    6[1-(0),6-(6,6),6-(6,6)]
   454      -3.420623      -3.420623      -3.420623    6[6-(1,6),6-(1,6),6-(6,6)]
   455      25.207384      25.207384      25.207384    6[1-(0),6-(1,6),6-(6,6)]
   456      -2.068547      -2.068547      -2.068547    6[1-(0),6-(1,6),6-(6,6)]
   457      20.305918      20.305918      20.305918    6[1-(0),6-(1,6),7-(6,28)]
   458      19.641305      19.641305      19.641305    6[1-(0),6-(1,7),6-(6,6)]
   459      18.826051      18.826051      18.826051    6[6-(1,6),6-(1,6),6-(6,6)]
   460      18.675215      18.675215      18.675215    6[1-(0),6-(1,7),6-(6,6)]
   461      19.339828      19.339828      19.339828    6[1-(0),6-(1,6),7-(6,28)]
   462      18.153828      18.153828      18.153828    6[6-(1,6),6-(1,6),6-(6,6)]
   463      18.328471      18.328471      18.328471    6[1-(0),6-(1,6),6-(6,6)]
   464      17.693713      17.693713      17.693713    6[1-(0),6-(1,6),6-(6,6)]
   465      16.884704      16.884704      16.884704    6[6-(1,6),6-(1,6),6-(6,6)]
   466      16.710451      16.710451      16.710451    6[1-(0),6-(1,6),6-(6,6)]
   467      17.345014      17.345014      17.345014    6[1-(0),6-(1,6),6-(6,6)]
   468      16.265948      16.265948      16.265948    6[6-(1,6),6-(1,6),6-(6,6)]
   469     -12.269757     -12.269757     -12.269757    6[1-(0),6-(1,6),6-(6,6)]
   470     -12.907051     -12.907051     -12.907051    6[1-(0),6-(1,6),6-(6,6)]
   471      14.990971      14.990971      14.990971    6[6-(1,6),6-(1,6),6-(8,8)]
   472      14.256681      14.256681      14.256681    6[1-(0),6-(1,6),6-(6,6)]
   473       14.89417       14.89417       14.89417    6[1-(0),6-(1,6),6-(6,6)]
   474      14.271138      14.271138      14.271138    6[6-(6,6),8-(28),8-(28)]
   475      13.050015      13.050015      13.050015    6[6-(6,6),8-(28),8-(28)]
   476       13.05138       13.05138       13.05138    6[6-(1,6),6-(1,6),6-(8,8)]
   477      -15.24256      -15.24256      -15.24256    6[1-(0),6-(6,6),6-(6,6)]
   478     -15.329785     -15.329785     -15.329785    6[6-(1,6),6-(1,6),6-(6,6)]
   479     -14.404659     -14.404659     -14.404659    6[1-(0),6-(1,6),6-(6,6)]
   480       11.98849       11.98849       11.98849    6[1-(0),6-(1,6),6-(6,6)]
   481       -3.03383       -3.03383       -3.03383    7[6-(1,6),6-(1,6),28-(8,8,8,8,8)]
   482       1.375358       1.375358       1.375358    7[6-(1,6),6-(1,6),28-(8,8,8,8,8)]
   483      10.773747      10.773747      10.773747    7[6-(1,6),6-(1,6),28-(8,8,8,8,8)]
   484      10.398349      10.398349      10.398349    7[6-(1,6),6-(1,6),28-(8,8,8,8,8)]
   485      -12.79033      -12.79033      -12.79033    7[6-(1,6),6-(1,6),28-(8,8,8,8,8)]
   486      11.132044      11.132044      11.132044    7[6-(1,6),6-(1,6),28-(8,8,8,8,8)]
   487      20.530246      20.530246      20.530246    7[6-(1,6),6-(1,6),28-(8,8,8,8,8)]
   488       0.641663       0.641663       0.641663    7[6-(1,6),6-(1,6),28-(8,8,8,8,8)]
   489       6.722741       6.722741       6.722741    7[6-(1,6),6-(1,6),28-(8,8,8,8,8)]
   490      -8.381213      -8.381213      -8.381213    7[6-(1,6),6-(1,6),28-(8,8,8,8,8)]
   491       1.017209       1.017209       1.017209    7[6-(1,6),6-(1,6),28-(8,8,8,8,8)]
   492      20.154887      20.154887      20.154887    7[6-(1,6),6-(1,6),28-(8,8,8,8,8)]
   493       9.351808       9.351808       9.351808    8[6-(6,8),28-(7,8,8,8,8)]
   494      -0.328405      -0.328405      -0.328405    8[6-(6,8),28-(7,8,8,8,8)]
   495      12.300447      12.300447      12.300447    8[6-(6,8),28-(7,8,8,8,8)]
   496       2.638772       2.638772       2.638772    8[6-(6,8),28-(7,8,8,8,8)]
   497      -4.348828      -4.348828      -4.348828    8[6-(6,8),28-(7,8,8,8,8)]
   498      -5.940512      -5.940512      -5.940512    8[6-(6,8),28-(7,8,8,8,8)]
   499      -5.227495      -5.227495      -5.227495    8[6-(6,8),28-(7,8,8,8,8)]
   500      -7.016069      -7.016069      -7.016069    8[6-(6,8),28-(7,8,8,8,8)]
   501       11.22123       11.22123       11.22123    8[6-(6,8),28-(7,8,8,8,8)]
   502       20.59001       20.59001       20.59001    8[6-(6,8),28-(7,8,8,8,8)]
   503      10.050253      10.050253      10.050253    8[6-(6,8),28-(7,8,8,8,8)]
   504      19.662754      19.662754      19.662754    8[6-(6,8),28-(7,8,8,8,8)]
   505       3.289414       3.289414       3.289414    8[6-(6,8),28-(7,8,8,8,8)]
   506       5.192531       5.192531       5.192531    8[6-(6,8),28-(7,8,8,8,8)]
   507       2.390419       2.390419       2.390419    8[6-(6,8),28-(7,8,8,8,8)]
   508       4.228167       4.228167       4.228167    8[6-(6,8),28-(7,8,8,8,8)]
   509      -0.404703      -0.404703      -0.404703    8[6-(6,8),28-(7,8,8,8,8)]
   510         9.4281         9.4281         9.4281    8[6-(6,8),28-(7,8,8,8,8)]
   511       2.543935       2.543935       2.543935    8[6-(6,8),28-(7,8,8,8,8)]
   512      12.395278      12.395278      12.395278    8[6-(6,8),28-(7,8,8,8,8)]
   513       5.407761       5.407761       5.407761    8[6-(6,8),28-(7,8,8,8,8)]
   514       3.816073       3.816073       3.816073    8[6-(6,8),28-(7,8,8,8,8)]
   515        4.52906        4.52906        4.52906    8[6-(6,8),28-(7,8,8,8,8)]
   516       2.740484       2.740484       2.740484    8[6-(6,8),28-(7,8,8,8,8)]
   517      20.977741      20.977741      20.977741    8[6-(6,8),28-(7,8,8,8,8)]
   518      10.833505      10.833505      10.833505    8[6-(6,8),28-(7,8,8,8,8)]
   519      19.806764      19.806764      19.806764    8[6-(6,8),28-(7,8,8,8,8)]
   520       9.906248       9.906248       9.906248    8[6-(6,8),28-(7,8,8,8,8)]
   521      -6.467175      -6.467175      -6.467175    8[6-(6,8),28-(7,8,8,8,8)]
   522      -4.564054      -4.564054      -4.564054    8[6-(6,8),28-(7,8,8,8,8)]
   523      -7.366136      -7.366136      -7.366136    8[6-(6,8),28-(7,8,8,8,8)]
   524      -5.528387      -5.528387      -5.528387    8[6-(6,8),28-(7,8,8,8,8)]
   525      19.108317      19.108317      19.108317    8[6-(6,8),28-(7,8,8,8,8)]
   526      19.184616      19.184616      19.184616    8[6-(6,8),28-(7,8,8,8,8)]
   527      22.056958      22.056958      22.056958    8[6-(6,8),28-(7,8,8,8,8)]
   528      22.151793      22.151793      22.151793    8[6-(6,8),28-(7,8,8,8,8)]
   529     -14.105336     -14.105336     -14.105336    8[6-(6,8),28-(7,8,8,8,8)]
   530      13.572761      13.572761      13.572761    8[6-(6,8),28-(7,8,8,8,8)]
   531     -14.984006     -14.984006     -14.984006    8[6-(6,8),28-(7,8,8,8,8)]
   532      12.497204      12.497204      12.497204    8[6-(6,8),28-(7,8,8,8,8)]
   533       1.464544       1.464544       1.464544    8[6-(6,8),28-(7,8,8,8,8)]
   534       1.076818       1.076818       1.076818    8[6-(6,8),28-(7,8,8,8,8)]
   535       0.293537       0.293537       0.293537    8[6-(6,8),28-(7,8,8,8,8)]
   536       0.149529       0.149529       0.149529    8[6-(6,8),28-(7,8,8,8,8)]
   537      13.046099      13.046099      13.046099    8[6-(6,8),28-(7,8,8,8,8)]
   538     -14.320571     -14.320571     -14.320571    8[6-(6,8),28-(7,8,8,8,8)]
   539      12.147136      12.147136      12.147136    8[6-(6,8),28-(7,8,8,8,8)]
   540     -15.284902     -15.284902     -15.284902    8[6-(6,8),28-(7,8,8,8,8)]
   541      20.833073      20.833073      20.833073    8[28-(7,8,8,8,8),28-(7,8,8,8,8),28-(7,8,8,8,8)]
   542      -6.944282      -6.944282      -6.944282    8[28-(7,8,8,8,8),28-(7,8,8,8,8),28-(7,8,8,8,8)]
   543      -6.944282      -6.944282      -6.944282    8[28-(7,8,8,8,8),28-(7,8,8,8,8),28-(7,8,8,8,8)]
   544       2.812303       2.812303       2.812303    8[28-(7,8,8,8,8),28-(7,8,8,8,8),28-(7,8,8,8,8)]
