# Supplementary material for: A collection of forcefield precursors for metal–organic frameworks
Source: RSC Adv. 2019 Nov 13;9(63):36492–507. doi: 10.1039/c9ra07327b (PMC9075174; doi:10.1039/c9ra07327b)
Supplement: RA-009-C9RA07327B-s1209 [file RA-009-C9RA07327B-s1209.txt]

KASRAZ_clean

11.413700    0.000000    0.000000
0.000000    16.592000    0.000000
-2.400897    0.000000    25.930086

     1       7.804777       7.804777       7.804777    48[8-(6),8-(6),8-(6,48),8-(6,48)]
     2       7.182026       7.182026       7.182026    48[8-(6),8-(6),8-(6),8-(6)]
     3       0.007577       0.007577       0.007577    48[8-(6),8-(6),8-(6,48),8-(6,48)]
     4       0.630328       0.630328       0.630328    48[8-(6),8-(6),8-(6),8-(6)]
     5       1.208026       1.208026       1.208026    48[8-(6),8-(6),8-(6,48),8-(6,48)]
     6       1.830777       1.830777       1.830777    48[8-(6),8-(6),8-(6),8-(6)]
     7       9.005226       9.005226       9.005226    48[8-(6),8-(6),8-(6,48),8-(6,48)]
     8       8.382475       8.382475       8.382475    48[8-(6),8-(6),8-(6),8-(6)]
     9       0.988652       0.988652       0.988652    1[6-(6,6)]
    10      -0.406081      -0.406081      -0.406081    1[6-(6,6)]
    11      -1.446564      -1.446564      -1.446564    1[6-(6,6)]
    12       -0.05045       -0.05045       -0.05045    1[6-(6,6)]
    13       2.137879       2.137879       2.137879    1[6-(6,6)]
    14       3.373832       3.373832       3.373832    1[6-(6,6)]
    15       6.320206       6.320206       6.320206    1[6-(6,6)]
    16       5.110505       5.110505       5.110505    1[6-(6,6)]
    17       3.160119       3.160119       3.160119    1[6-(6,6)]
    18       4.544319       4.544319       4.544319    1[6-(6,6)]
    19       5.439985       5.439985       5.439985    1[6-(6,6)]
    20       4.090026       4.090026       4.090026    1[6-(6,6)]
    21      -0.873562      -0.873562      -0.873562    1[6-(6,6)]
    22       9.440201       9.440201       9.440201    1[6-(6,6)]
    23       0.947429       0.947429       0.947429    1[6-(6,6)]
    24        2.08557        2.08557        2.08557    1[6-(6,6)]
    25       6.823702       6.823702       6.823702    1[6-(6,6)]
    26       8.218435       8.218435       8.218435    1[6-(6,6)]
    27       9.258918       9.258918       9.258918    1[6-(6,6)]
    28       7.862804       7.862804       7.862804    1[6-(6,6)]
    29       5.674475       5.674475       5.674475    1[6-(6,6)]
    30       4.438523       4.438523       4.438523    1[6-(6,6)]
    31       1.492149       1.492149       1.492149    1[6-(6,6)]
    32        2.70185        2.70185        2.70185    1[6-(6,6)]
    33       4.652236       4.652236       4.652236    1[6-(6,6)]
    34       3.268035       3.268035       3.268035    1[6-(6,6)]
    35       2.372369       2.372369       2.372369    1[6-(6,6)]
    36       3.722329       3.722329       3.722329    1[6-(6,6)]
    37       8.685917       8.685917       8.685917    1[6-(6,6)]
    38      -1.627847      -1.627847      -1.627847    1[6-(6,6)]
    39       6.864925       6.864925       6.864925    1[6-(6,6)]
    40       5.726785       5.726785       5.726785    1[6-(6,6)]
    41       8.024151       8.024151       8.024151    1[6-(6,6)]
    42       9.418884       9.418884       9.418884    1[6-(6,6)]
    43      10.459367      10.459367      10.459367    1[6-(6,6)]
    44       9.063253       9.063253       9.063253    1[6-(6,6)]
    45       6.874924       6.874924       6.874924    1[6-(6,6)]
    46       5.638971       5.638971       5.638971    1[6-(6,6)]
    47       2.692597       2.692597       2.692597    1[6-(6,6)]
    48       3.902298       3.902298       3.902298    1[6-(6,6)]
    49       5.852684       5.852684       5.852684    1[6-(6,6)]
    50       4.468484       4.468484       4.468484    1[6-(6,6)]
    51       3.572818       3.572818       3.572818    1[6-(6,6)]
    52       4.922777       4.922777       4.922777    1[6-(6,6)]
    53       9.886365       9.886365       9.886365    1[6-(6,6)]
    54      -0.427398      -0.427398      -0.427398    1[6-(6,6)]
    55       8.065374       8.065374       8.065374    1[6-(6,6)]
    56       6.927233       6.927233       6.927233    1[6-(6,6)]
    57       2.189101       2.189101       2.189101    1[6-(6,6)]
    58       0.794368       0.794368       0.794368    1[6-(6,6)]
    59      -0.246115      -0.246115      -0.246115    1[6-(6,6)]
    60       1.149999       1.149999       1.149999    1[6-(6,6)]
    61       3.338328       3.338328       3.338328    1[6-(6,6)]
    62        4.57428        4.57428        4.57428    1[6-(6,6)]
    63       7.520654       7.520654       7.520654    1[6-(6,6)]
    64       6.310953       6.310953       6.310953    1[6-(6,6)]
    65       4.360567       4.360567       4.360567    1[6-(6,6)]
    66       5.744768       5.744768       5.744768    1[6-(6,6)]
    67       6.640434       6.640434       6.640434    1[6-(6,6)]
    68       5.290474       5.290474       5.290474    1[6-(6,6)]
    69       0.326886       0.326886       0.326886    1[6-(6,6)]
    70       10.64065       10.64065       10.64065    1[6-(6,6)]
    71       2.147878       2.147878       2.147878    1[6-(6,6)]
    72       3.286018       3.286018       3.286018    1[6-(6,6)]
    73        2.71241        2.71241        2.71241    6[6-(6,6),6-(6,6),6-(6,6)]
    74       1.422185       1.422185       1.422185    6[6-(6,6),6-(6,6),6-(6,6)]
    75       0.587037       0.587037       0.587037    6[6-(1,6),6-(1,6),6-(6,6)]
    76        0.48563        0.48563        0.48563    6[1-(0),6-(1,6),6-(6,6)]
    77      -0.332528      -0.332528      -0.332528    6[1-(0),6-(1,6),6-(6,6)]
    78      -1.047892      -1.047892      -1.047892    6[6-(1,6),6-(1,6),6-(8,8)]
    79      -0.947206      -0.947206      -0.947206    6[1-(0),6-(1,6),6-(6,6)]
    80      -0.124243      -0.124243      -0.124243    6[1-(0),6-(1,6),6-(6,6)]
    81       3.486582       3.486582       3.486582    6[6-(1,6),6-(1,6),6-(6,6)]
    82       2.994745       2.994745       2.994745    6[1-(0),6-(1,6),6-(6,6)]
    83       3.727835       3.727835       3.727835    6[1-(0),6-(1,6),6-(6,6)]
    84        4.97727        4.97727        4.97727    6[6-(1,6),6-(1,6),6-(8,8)]
    85       5.472711       5.472711       5.472711    6[1-(0),6-(1,6),6-(6,6)]
    86       4.741723       4.741723       4.741723    6[1-(0),6-(1,6),6-(6,6)]
    87       3.504253       3.504253       3.504253    6[6-(1,6),6-(1,6),6-(6,6)]
    88       3.636672       3.636672       3.636672    6[1-(0),6-(1,6),6-(6,6)]
    89       4.458301       4.458301       4.458301    6[1-(0),6-(1,6),6-(6,6)]
    90       5.144028       5.144028       5.144028    6[6-(1,6),6-(1,6),6-(8,8)]
    91       4.990403       4.990403       4.990403    6[1-(0),6-(1,6),6-(6,6)]
    92       4.178987       4.178987       4.178987    6[1-(0),6-(1,6),6-(6,6)]
    93       0.720754       0.720754       0.720754    6[6-(1,6),6-(1,6),6-(6,6)]
    94      -0.496161      -0.496161      -0.496161    6[1-(0),6-(1,6),6-(6,6)]
    95      -1.154752      -1.154752      -1.154752    6[1-(0),6-(1,6),6-(6,6)]
    96      -0.633852      -0.633852      -0.633852    6[6-(1,6),6-(1,6),6-(8,8)]
    97       0.579639       0.579639       0.579639    6[1-(0),6-(1,6),6-(6,6)]
    98       1.257633       1.257633       1.257633    6[1-(0),6-(1,6),6-(6,6)]
    99      10.060339      10.060339      10.060339    6[6-(6,6),8-(48),8-(48,48)]
   100       6.043755       6.043755       6.043755    6[6-(6,6),8-(48),8-(48)]
   101      -1.963181      -1.963181      -1.963181    6[6-(6,6),8-(48),8-(48)]
   102       5.803405       5.803405       5.803405    6[6-(6,6),8-(0),8-(48)]
   103       5.099945       5.099945       5.099945    6[6-(6,6),6-(6,6),6-(6,6)]
   104       6.390169       6.390169       6.390169    6[6-(6,6),6-(6,6),6-(6,6)]
   105       7.225318       7.225318       7.225318    6[6-(1,6),6-(1,6),6-(6,6)]
   106       7.326725       7.326725       7.326725    6[1-(0),6-(1,6),6-(6,6)]
   107       8.144882       8.144882       8.144882    6[1-(0),6-(1,6),6-(6,6)]
   108       8.860247       8.860247       8.860247    6[6-(1,6),6-(1,6),6-(8,8)]
   109        8.75956        8.75956        8.75956    6[1-(0),6-(1,6),6-(6,6)]
   110       7.936597       7.936597       7.936597    6[1-(0),6-(1,6),6-(6,6)]
   111       4.325773       4.325773       4.325773    6[6-(1,6),6-(1,6),6-(6,6)]
   112       4.817609       4.817609       4.817609    6[1-(0),6-(1,6),6-(6,6)]
   113       4.084519       4.084519       4.084519    6[1-(0),6-(1,6),6-(6,6)]
   114       2.835085       2.835085       2.835085    6[6-(1,6),6-(1,6),6-(8,8)]
   115       2.339643       2.339643       2.339643    6[1-(0),6-(1,6),6-(6,6)]
   116       3.070632       3.070632       3.070632    6[1-(0),6-(1,6),6-(6,6)]
   117       4.308102       4.308102       4.308102    6[6-(1,6),6-(1,6),6-(6,6)]
   118       4.175682       4.175682       4.175682    6[1-(0),6-(1,6),6-(6,6)]
   119       3.354053       3.354053       3.354053    6[1-(0),6-(1,6),6-(6,6)]
   120       2.668326       2.668326       2.668326    6[6-(1,6),6-(1,6),6-(8,8)]
   121       2.821951       2.821951       2.821951    6[1-(0),6-(1,6),6-(6,6)]
   122       3.633367       3.633367       3.633367    6[1-(0),6-(1,6),6-(6,6)]
   123         7.0916         7.0916         7.0916    6[6-(1,6),6-(1,6),6-(6,6)]
   124       8.308516       8.308516       8.308516    6[1-(0),6-(1,6),6-(6,6)]
   125       8.967106       8.967106       8.967106    6[1-(0),6-(1,6),6-(6,6)]
   126       8.446207       8.446207       8.446207    6[6-(1,6),6-(1,6),6-(8,8)]
   127       7.232716       7.232716       7.232716    6[1-(0),6-(1,6),6-(6,6)]
   128       6.554722       6.554722       6.554722    6[1-(0),6-(1,6),6-(6,6)]
   129      -2.247985      -2.247985      -2.247985    6[6-(6,6),8-(48),8-(48,48)]
   130         1.7686         1.7686         1.7686    6[6-(6,6),8-(48),8-(48)]
   131       9.775535       9.775535       9.775535    6[6-(6,6),8-(48),8-(48)]
   132       2.008949       2.008949       2.008949    6[6-(6,6),8-(0),8-(48)]
   133       6.300393       6.300393       6.300393    6[6-(6,6),6-(6,6),6-(6,6)]
   134       7.590618       7.590618       7.590618    6[6-(6,6),6-(6,6),6-(6,6)]
   135       8.425766       8.425766       8.425766    6[6-(1,6),6-(1,6),6-(6,6)]
   136       8.527173       8.527173       8.527173    6[1-(0),6-(1,6),6-(6,6)]
   137       9.345331       9.345331       9.345331    6[1-(0),6-(1,6),6-(6,6)]
   138      10.060695      10.060695      10.060695    6[6-(1,6),6-(1,6),6-(8,8)]
   139       9.960009       9.960009       9.960009    6[1-(0),6-(1,6),6-(6,6)]
   140       9.137046       9.137046       9.137046    6[1-(0),6-(1,6),6-(6,6)]
   141       5.526221       5.526221       5.526221    6[6-(1,6),6-(1,6),6-(6,6)]
   142       6.018058       6.018058       6.018058    6[1-(0),6-(1,6),6-(6,6)]
   143       5.284968       5.284968       5.284968    6[1-(0),6-(1,6),6-(6,6)]
   144       4.035533       4.035533       4.035533    6[6-(1,6),6-(1,6),6-(8,8)]
   145       3.540092       3.540092       3.540092    6[1-(0),6-(1,6),6-(6,6)]
   146        4.27108        4.27108        4.27108    6[1-(0),6-(1,6),6-(6,6)]
   147        5.50855        5.50855        5.50855    6[6-(1,6),6-(1,6),6-(6,6)]
   148       5.376131       5.376131       5.376131    6[1-(0),6-(1,6),6-(6,6)]
   149       4.554502       4.554502       4.554502    6[1-(0),6-(1,6),6-(6,6)]
   150       3.868775       3.868775       3.868775    6[6-(1,6),6-(1,6),6-(8,8)]
   151         4.0224         4.0224         4.0224    6[1-(0),6-(1,6),6-(6,6)]
   152       4.833816       4.833816       4.833816    6[1-(0),6-(1,6),6-(6,6)]
   153       8.292049       8.292049       8.292049    6[6-(1,6),6-(1,6),6-(6,6)]
   154       9.508964       9.508964       9.508964    6[1-(0),6-(1,6),6-(6,6)]
   155      10.167555      10.167555      10.167555    6[1-(0),6-(1,6),6-(6,6)]
   156       9.646655       9.646655       9.646655    6[6-(1,6),6-(1,6),6-(8,8)]
   157       8.433164       8.433164       8.433164    6[1-(0),6-(1,6),6-(6,6)]
   158        7.75517        7.75517        7.75517    6[1-(0),6-(1,6),6-(6,6)]
   159      -1.047536      -1.047536      -1.047536    6[6-(6,6),8-(48),8-(48,48)]
   160       2.969048       2.969048       2.969048    6[6-(6,6),8-(48),8-(48)]
   161      10.975984      10.975984      10.975984    6[6-(6,6),8-(48),8-(48)]
   162       3.209398       3.209398       3.209398    6[6-(6,6),8-(0),8-(48)]
   163       3.912858       3.912858       3.912858    6[6-(6,6),6-(6,6),6-(6,6)]
   164       2.622634       2.622634       2.622634    6[6-(6,6),6-(6,6),6-(6,6)]
   165       1.787485       1.787485       1.787485    6[6-(1,6),6-(1,6),6-(6,6)]
   166       1.686078       1.686078       1.686078    6[1-(0),6-(1,6),6-(6,6)]
   167       0.867921       0.867921       0.867921    6[1-(0),6-(1,6),6-(6,6)]
   168       0.152556       0.152556       0.152556    6[6-(1,6),6-(1,6),6-(8,8)]
   169       0.253243       0.253243       0.253243    6[1-(0),6-(1,6),6-(6,6)]
   170       1.076206       1.076206       1.076206    6[1-(0),6-(1,6),6-(6,6)]
   171        4.68703        4.68703        4.68703    6[6-(1,6),6-(1,6),6-(6,6)]
   172       4.195194       4.195194       4.195194    6[1-(0),6-(1,6),6-(6,6)]
   173       4.928284       4.928284       4.928284    6[1-(0),6-(1,6),6-(6,6)]
   174       6.177718       6.177718       6.177718    6[6-(1,6),6-(1,6),6-(8,8)]
   175        6.67316        6.67316        6.67316    6[1-(0),6-(1,6),6-(6,6)]
   176       5.942171       5.942171       5.942171    6[1-(0),6-(1,6),6-(6,6)]
   177       4.704701       4.704701       4.704701    6[6-(1,6),6-(1,6),6-(6,6)]
   178       4.837121       4.837121       4.837121    6[1-(0),6-(1,6),6-(6,6)]
   179        5.65875        5.65875        5.65875    6[1-(0),6-(1,6),6-(6,6)]
   180       6.344477       6.344477       6.344477    6[6-(1,6),6-(1,6),6-(8,8)]
   181       6.190852       6.190852       6.190852    6[1-(0),6-(1,6),6-(6,6)]
   182       5.379436       5.379436       5.379436    6[1-(0),6-(1,6),6-(6,6)]
   183       1.921203       1.921203       1.921203    6[6-(1,6),6-(1,6),6-(6,6)]
   184       0.704287       0.704287       0.704287    6[1-(0),6-(1,6),6-(6,6)]
   185       0.045697       0.045697       0.045697    6[1-(0),6-(1,6),6-(6,6)]
   186       0.566596       0.566596       0.566596    6[6-(1,6),6-(1,6),6-(8,8)]
   187       1.780087       1.780087       1.780087    6[1-(0),6-(1,6),6-(6,6)]
   188       2.458081       2.458081       2.458081    6[1-(0),6-(1,6),6-(6,6)]
   189      11.260788      11.260788      11.260788    6[6-(6,6),8-(48),8-(48,48)]
   190       7.244203       7.244203       7.244203    6[6-(6,6),8-(48),8-(48)]
   191      -0.762732      -0.762732      -0.762732    6[6-(6,6),8-(48),8-(48)]
   192       7.003854       7.003854       7.003854    6[6-(6,6),8-(0),8-(48)]
   193       6.086194       6.086194       6.086194    8[6-(6,8),48-(8,8,8)]
   194       6.732332       6.732332       6.732332    8[6-(6,8),48-(8,8,8)]
   195       -1.95936       -1.95936       -1.95936    8[6-(6,8),48-(8,8,8)]
   196       8.732846       8.732846       8.732846    8[6-(6,8),48-(8,8,8)]
   197       6.855135       6.855135       6.855135    8[6-(6,8),48-(8,8,8)]
   198       5.381027       5.381027       5.381027    8[6-(6,8)]
   199      -1.058441      -1.058441      -1.058441    8[6-(6,8),48-(8,8,8),48-(8,8,8)]
   200       9.153047       9.153047       9.153047    8[6-(6,8),48-(8,8,8)]
   201        1.72616        1.72616        1.72616    8[6-(6,8),48-(8,8,8)]
   202       1.080023       1.080023       1.080023    8[6-(6,8),48-(8,8,8)]
   203       9.771715       9.771715       9.771715    8[6-(6,8),48-(8,8,8)]
   204      -0.920491      -0.920491      -0.920491    8[6-(6,8),48-(8,8,8)]
   205       0.957219       0.957219       0.957219    8[6-(6,8),48-(8,8,8)]
   206       4.832225       4.832225       4.832225    8[6-(6,8)]
   207       8.870795       8.870795       8.870795    8[6-(6,8),48-(8,8,8),48-(8,8,8)]
   208      -1.340693      -1.340693      -1.340693    8[6-(6,8),48-(8,8,8)]
   209       2.926609       2.926609       2.926609    8[6-(6,8),48-(8,8,8)]
   210       2.280471       2.280471       2.280471    8[6-(6,8),48-(8,8,8)]
   211      10.972163      10.972163      10.972163    8[6-(6,8),48-(8,8,8)]
   212       0.279957       0.279957       0.279957    8[6-(6,8),48-(8,8,8)]
   213       2.157668       2.157668       2.157668    8[6-(6,8),48-(8,8,8)]
   214       3.631776       3.631776       3.631776    8[6-(6,8)]
   215      10.071244      10.071244      10.071244    8[6-(6,8),48-(8,8,8),48-(8,8,8)]
   216      -0.140244      -0.140244      -0.140244    8[6-(6,8),48-(8,8,8)]
   217       7.286643       7.286643       7.286643    8[6-(6,8),48-(8,8,8)]
   218        7.93278        7.93278        7.93278    8[6-(6,8),48-(8,8,8)]
   219      -0.758912      -0.758912      -0.758912    8[6-(6,8),48-(8,8,8)]
   220       9.933294       9.933294       9.933294    8[6-(6,8),48-(8,8,8)]
   221       8.055584       8.055584       8.055584    8[6-(6,8),48-(8,8,8)]
   222       4.180578       4.180578       4.180578    8[6-(6,8)]
   223       0.142008       0.142008       0.142008    8[6-(6,8),48-(8,8,8),48-(8,8,8)]
   224      10.353496      10.353496      10.353496    8[6-(6,8),48-(8,8,8)]
