# Supplementary material for: A collection of forcefield precursors for metal–organic frameworks
Source: RSC Adv. 2019 Nov 13;9(63):36492–507. doi: 10.1039/c9ra07327b (PMC9075174; doi:10.1039/c9ra07327b)
Supplement: RA-009-C9RA07327B-s1210 [file RA-009-C9RA07327B-s1210.txt]

KATDAM_clean

11.202900    0.000000    0.000000
0.000000    21.074700    0.000000
0.000000    -10.537350    18.251226

     1      10.521652      10.521652      10.521652    48[7-(6,6),7-(6,6),8-(6),8-(6)]
     2       6.787389       6.787389       6.787389    48[7-(6,6),7-(6,6),8-(6),8-(6)]
     3       3.053014       3.053014       3.053014    48[7-(6,6),7-(6,6),8-(6),8-(6)]
     4       4.920202       4.920202       4.920202    48[7-(6,6),7-(6,6),8-(6),8-(6)]
     5       1.185939       1.185939       1.185939    48[7-(6,6),7-(6,6),8-(6),8-(6)]
     6       8.654464       8.654464       8.654464    48[7-(6,6),7-(6,6),8-(6),8-(6)]
     7       9.421639       9.421639       9.421639    1[6-(6,6)]
     8       0.314801       0.314801       0.314801    1[6-(6,6)]
     9       0.592633       0.592633       0.592633    1[6-(6,6)]
    10       6.961482       6.961482       6.961482    1[6-(6,7)]
    11       4.781398       4.781398       4.781398    1[6-(6,6)]
    12       4.718661       4.718661       4.718661    1[6-(6,6)]
    13       6.785597       6.785597       6.785597    1[6-(6,7)]
    14       7.511544       7.511544       7.511544    1[6-(6,7)]
    15       6.884182       6.884182       6.884182    1[6-(6,7)]
    16      10.774949      10.774949      10.774949    1[6-(7,7)]
    17       8.401055       8.401055       8.401055    1[6-(1,6,7)]
    18       9.894401       9.894401       9.894401    1[6-(1,6,7)]
    19       7.728881       7.728881       7.728881    1[6-(6,6)]
    20       7.286366       7.286366       7.286366    1[6-(6,6)]
    21       8.841329       8.841329       8.841329    1[6-(6,6)]
    22       9.302888       9.302888       9.302888    1[6-(6,6)]
    23       7.212427       7.212427       7.212427    1[6-(1,6,7)]
    24       7.445447       7.445447       7.445447    1[6-(1,6,7)]
    25         9.5023         9.5023         9.5023    1[6-(6,7)]
    26         0.3092         0.3092         0.3092    1[6-(6,7)]
    27       9.563916       9.563916       9.563916    1[6-(7,7)]
    28       5.687376       5.687376       5.687376    1[6-(6,6)]
    29       7.783439       7.783439       7.783439    1[6-(6,6)]
    30       8.061271       8.061271       8.061271    1[6-(6,6)]
    31       3.227219       3.227219       3.227219    1[6-(6,7)]
    32       1.047135       1.047135       1.047135    1[6-(6,6)]
    33       0.984399       0.984399       0.984399    1[6-(6,6)]
    34       3.051334       3.051334       3.051334    1[6-(6,7)]
    35       3.777282       3.777282       3.777282    1[6-(6,7)]
    36       3.149919       3.149919       3.149919    1[6-(6,7)]
    37       7.040687       7.040687       7.040687    1[6-(7,7)]
    38       4.666792       4.666792       4.666792    1[6-(1,6,7)]
    39       6.160139       6.160139       6.160139    1[6-(1,6,7)]
    40       3.994618       3.994618       3.994618    1[6-(6,6)]
    41       3.552104       3.552104       3.552104    1[6-(6,6)]
    42       5.107066       5.107066       5.107066    1[6-(6,6)]
    43       5.568626       5.568626       5.568626    1[6-(6,6)]
    44       3.478164       3.478164       3.478164    1[6-(1,6,7)]
    45       3.711185       3.711185       3.711185    1[6-(1,6,7)]
    46       5.768037       5.768037       5.768037    1[6-(6,7)]
    47       7.777837       7.777837       7.777837    1[6-(6,7)]
    48       5.829653       5.829653       5.829653    1[6-(7,7)]
    49       1.953002       1.953002       1.953002    1[6-(6,6)]
    50       4.049064       4.049064       4.049064    1[6-(6,6)]
    51       4.326896       4.326896       4.326896    1[6-(6,6)]
    52      10.695745      10.695745      10.695745    1[6-(6,7)]
    53        8.51566        8.51566        8.51566    1[6-(6,6)]
    54       8.452924       8.452924       8.452924    1[6-(6,6)]
    55      10.519859      10.519859      10.519859    1[6-(6,7)]
    56       0.042907       0.042907       0.042907    1[6-(6,7)]
    57      10.618445      10.618445      10.618445    1[6-(6,7)]
    58       3.306312       3.306312       3.306312    1[6-(7,7)]
    59       0.932417       0.932417       0.932417    1[6-(1,6,7)]
    60       2.425764       2.425764       2.425764    1[6-(1,6,7)]
    61       0.260243       0.260243       0.260243    1[6-(6,6)]
    62      11.020629      11.020629      11.020629    1[6-(6,6)]
    63       1.372691       1.372691       1.372691    1[6-(6,6)]
    64       1.834251       1.834251       1.834251    1[6-(6,6)]
    65       10.94669       10.94669       10.94669    1[6-(1,6,7)]
    66       -0.02319       -0.02319       -0.02319    1[6-(1,6,7)]
    67       2.033662       2.033662       2.033662    1[6-(6,7)]
    68       4.043463       4.043463       4.043463    1[6-(6,7)]
    69       2.095278       2.095278       2.095278    1[6-(7,7)]
    70       3.820189       3.820189       3.820189    1[6-(6,6)]
    71       5.916251       5.916251       5.916251    1[6-(6,6)]
    72       6.194083       6.194083       6.194083    1[6-(6,6)]
    73       1.360032       1.360032       1.360032    1[6-(6,7)]
    74      10.382848      10.382848      10.382848    1[6-(6,6)]
    75      10.320111      10.320111      10.320111    1[6-(6,6)]
    76       1.184147       1.184147       1.184147    1[6-(6,7)]
    77       1.910094       1.910094       1.910094    1[6-(6,7)]
    78       1.282732       1.282732       1.282732    1[6-(6,7)]
    79       5.173499       5.173499       5.173499    1[6-(7,7)]
    80       2.799605       2.799605       2.799605    1[6-(1,6,7)]
    81       4.292951       4.292951       4.292951    1[6-(1,6,7)]
    82       2.127431       2.127431       2.127431    1[6-(6,6)]
    83       1.684916       1.684916       1.684916    1[6-(6,6)]
    84       3.239879       3.239879       3.239879    1[6-(6,6)]
    85       3.701438       3.701438       3.701438    1[6-(6,6)]
    86       1.610977       1.610977       1.610977    1[6-(1,6,7)]
    87       1.843997       1.843997       1.843997    1[6-(1,6,7)]
    88        3.90085        3.90085        3.90085    1[6-(6,7)]
    89        5.91065        5.91065        5.91065    1[6-(6,7)]
    90       3.962466       3.962466       3.962466    1[6-(7,7)]
    91       0.085926       0.085926       0.085926    1[6-(6,6)]
    92       2.181989       2.181989       2.181989    1[6-(6,6)]
    93       2.459821       2.459821       2.459821    1[6-(6,6)]
    94       8.828669       8.828669       8.828669    1[6-(6,7)]
    95       6.648585       6.648585       6.648585    1[6-(6,6)]
    96       6.585849       6.585849       6.585849    1[6-(6,6)]
    97       8.652784       8.652784       8.652784    1[6-(6,7)]
    98       9.378732       9.378732       9.378732    1[6-(6,7)]
    99       8.751369       8.751369       8.751369    1[6-(6,7)]
   100       1.439237       1.439237       1.439237    1[6-(7,7)]
   101      10.268242      10.268242      10.268242    1[6-(1,6,7)]
   102       0.558689       0.558689       0.558689    1[6-(1,6,7)]
   103       9.596068       9.596068       9.596068    1[6-(6,6)]
   104       9.153554       9.153554       9.153554    1[6-(6,6)]
   105      10.708516      10.708516      10.708516    1[6-(6,6)]
   106      -0.032824      -0.032824      -0.032824    1[6-(6,6)]
   107       9.079614       9.079614       9.079614    1[6-(1,6,7)]
   108       9.312635       9.312635       9.312635    1[6-(1,6,7)]
   109       0.166587       0.166587       0.166587    1[6-(6,7)]
   110       2.176387       2.176387       2.176387    1[6-(6,7)]
   111       0.228203       0.228203       0.228203    1[6-(7,7)]
   112       7.554452       7.554452       7.554452    1[6-(6,6)]
   113       9.650514       9.650514       9.650514    1[6-(6,6)]
   114       9.928346       9.928346       9.928346    1[6-(6,6)]
   115       5.094295       5.094295       5.094295    1[6-(6,7)]
   116        2.91421        2.91421        2.91421    1[6-(6,6)]
   117       2.851474       2.851474       2.851474    1[6-(6,6)]
   118       4.918409       4.918409       4.918409    1[6-(6,7)]
   119       5.644357       5.644357       5.644357    1[6-(6,7)]
   120       5.016995       5.016995       5.016995    1[6-(6,7)]
   121       8.907762       8.907762       8.907762    1[6-(7,7)]
   122       6.533867       6.533867       6.533867    1[6-(1,6,7)]
   123       8.027214       8.027214       8.027214    1[6-(1,6,7)]
   124       5.861693       5.861693       5.861693    1[6-(6,6)]
   125       5.419179       5.419179       5.419179    1[6-(6,6)]
   126       6.974141       6.974141       6.974141    1[6-(6,6)]
   127       7.435701       7.435701       7.435701    1[6-(6,6)]
   128        5.34524        5.34524        5.34524    1[6-(1,6,7)]
   129        5.57826        5.57826        5.57826    1[6-(1,6,7)]
   130       7.635112       7.635112       7.635112    1[6-(6,7)]
   131       9.644913       9.644913       9.644913    1[6-(6,7)]
   132       7.696728       7.696728       7.696728    1[6-(7,7)]
   133      10.026596      10.026596      10.026596    6[6-(6,6),8-(0),8-(48)]
   134       7.314373       7.314373       7.314373    6[6-(6,6),8-(0),8-(48)]
   135       9.846229       9.846229       9.846229    6[6-(1,6),6-(6,6),6-(8,8)]
   136       8.552294       8.552294       8.552294    6[6-(6,6),6-(6,7),6-(8,8)]
   137       8.429062       8.429062       8.429062    6[6-(1,6),6-(6,6),7-(6,6)]
   138       9.524706       9.524706       9.524706    6[1-(0),6-(1,6),6-(6,7)]
   139       10.77607       10.77607       10.77607    6[1-(0),6-(1,6),6-(1,6)]
   140      10.937391      10.937391      10.937391    6[1-(0),6-(1,6),6-(6,6)]
   141       6.493201       6.493201       6.493201    6[1-(0),6-(1,6),7-(6,6)]
   142       5.172379       5.172379       5.172379    6[1-(0),6-(1,7),6-(6,8)]
   143        4.40498        4.40498        4.40498    6[6-(1,6),6-(1,6),8-(0)]
   144       5.132048       5.132048       5.132048    6[1-(0),6-(1,7),6-(6,8)]
   145       6.377811       6.377811       6.377811    6[1-(0),6-(1,6),7-(6,6)]
   146       8.100817       8.100817       8.100817    6[1-(0),6-(1,7),7-(6,48)]
   147       7.747926       7.747926       7.747926    6[1-(0),6-(1,7),7-(6,6)]
   148       9.882078       9.882078       9.882078    6[1-(0),7-(6,48),7-(6,6)]
   149       8.985846       8.985846       8.985846    6[1-(0),1-(0),6-(6,6),7-(6,6)]
   150        8.61615        8.61615        8.61615    6[6-(1,1,7),6-(1,6),6-(1,6)]
   151       7.973104       7.973104       7.973104    6[1-(0),6-(1,6),6-(6,6)]
   152       7.698633       7.698633       7.698633    6[1-(0),6-(1,6),6-(6,6)]
   153       8.031359       8.031359       8.031359    6[6-(1,1,7),6-(1,6),6-(1,6)]
   154       8.630714       8.630714       8.630714    6[1-(0),6-(1,6),6-(6,6)]
   155       8.909666       8.909666       8.909666    6[1-(0),6-(1,6),6-(6,6)]
   156       7.834188       7.834188       7.834188    6[1-(0),1-(0),6-(6,6),7-(6,6)]
   157       9.762207       9.762207       9.762207    6[1-(0),6-(1,7),7-(6,6)]
   158      10.871294      10.871294      10.871294    6[1-(0),6-(1,7),7-(6,48)]
   159        9.81038        9.81038        9.81038    6[1-(0),7-(6,48),7-(6,6)]
   160       6.292333       6.292333       6.292333    6[6-(6,6),8-(0),8-(48)]
   161       3.580111       3.580111       3.580111    6[6-(6,6),8-(0),8-(48)]
   162       6.111966       6.111966       6.111966    6[6-(1,6),6-(6,6),6-(8,8)]
   163       4.818031       4.818031       4.818031    6[6-(6,6),6-(6,7),6-(8,8)]
   164       4.694799       4.694799       4.694799    6[6-(1,6),6-(6,6),7-(6,6)]
   165       5.790443       5.790443       5.790443    6[1-(0),6-(1,6),6-(6,7)]
   166       7.041807       7.041807       7.041807    6[1-(0),6-(1,6),6-(1,6)]
   167       7.203129       7.203129       7.203129    6[1-(0),6-(1,6),6-(6,6)]
   168       2.758938       2.758938       2.758938    6[1-(0),6-(1,6),7-(6,6)]
   169       1.438116       1.438116       1.438116    6[1-(0),6-(1,7),6-(6,8)]
   170       0.670718       0.670718       0.670718    6[6-(1,6),6-(1,6),8-(0)]
   171       1.397786       1.397786       1.397786    6[1-(0),6-(1,7),6-(6,8)]
   172       2.643548       2.643548       2.643548    6[1-(0),6-(1,6),7-(6,6)]
   173       4.366554       4.366554       4.366554    6[1-(0),6-(1,7),7-(6,48)]
   174       4.013663       4.013663       4.013663    6[1-(0),6-(1,7),7-(6,6)]
   175       6.147815       6.147815       6.147815    6[1-(0),7-(6,48),7-(6,6)]
   176       5.251583       5.251583       5.251583    6[1-(0),1-(0),6-(6,6),7-(6,6)]
   177       4.881888       4.881888       4.881888    6[6-(1,1,7),6-(1,6),6-(1,6)]
   178       4.238841       4.238841       4.238841    6[1-(0),6-(1,6),6-(6,6)]
   179        3.96437        3.96437        3.96437    6[1-(0),6-(1,6),6-(6,6)]
   180       4.297096       4.297096       4.297096    6[6-(1,1,7),6-(1,6),6-(1,6)]
   181       4.896452       4.896452       4.896452    6[1-(0),6-(1,6),6-(6,6)]
   182       5.175404       5.175404       5.175404    6[1-(0),6-(1,6),6-(6,6)]
   183       4.099925       4.099925       4.099925    6[1-(0),1-(0),6-(6,6),7-(6,6)]
   184       6.027944       6.027944       6.027944    6[1-(0),6-(1,7),7-(6,6)]
   185       7.137032       7.137032       7.137032    6[1-(0),6-(1,7),7-(6,48)]
   186       6.076117       6.076117       6.076117    6[1-(0),7-(6,48),7-(6,6)]
   187       2.557958       2.557958       2.557958    6[6-(6,6),8-(0),8-(48)]
   188      11.048636      11.048636      11.048636    6[6-(6,6),8-(0),8-(48)]
   189       2.377591       2.377591       2.377591    6[6-(1,6),6-(6,6),6-(8,8)]
   190       1.083657       1.083657       1.083657    6[6-(6,6),6-(6,7),6-(8,8)]
   191       0.960425       0.960425       0.960425    6[6-(1,6),6-(6,6),7-(6,6)]
   192       2.056068       2.056068       2.056068    6[1-(0),6-(1,6),6-(6,7)]
   193       3.307432       3.307432       3.307432    6[1-(0),6-(1,6),6-(1,6)]
   194       3.468754       3.468754       3.468754    6[1-(0),6-(1,6),6-(6,6)]
   195      10.227463      10.227463      10.227463    6[1-(0),6-(1,6),7-(6,6)]
   196       8.906642       8.906642       8.906642    6[1-(0),6-(1,7),6-(6,8)]
   197       8.139243       8.139243       8.139243    6[6-(1,6),6-(1,6),8-(0)]
   198       8.866311       8.866311       8.866311    6[1-(0),6-(1,7),6-(6,8)]
   199      10.112074      10.112074      10.112074    6[1-(0),6-(1,6),7-(6,6)]
   200        0.63218        0.63218        0.63218    6[1-(0),6-(1,7),7-(6,48)]
   201       0.279288       0.279288       0.279288    6[1-(0),6-(1,7),7-(6,6)]
   202       2.413441       2.413441       2.413441    6[1-(0),7-(6,48),7-(6,6)]
   203       1.517209       1.517209       1.517209    6[1-(0),1-(0),6-(6,6),7-(6,6)]
   204       1.147513       1.147513       1.147513    6[6-(1,1,7),6-(1,6),6-(1,6)]
   205       0.504467       0.504467       0.504467    6[1-(0),6-(1,6),6-(6,6)]
   206       0.229996       0.229996       0.229996    6[1-(0),6-(1,6),6-(6,6)]
   207       0.562722       0.562722       0.562722    6[6-(1,1,7),6-(1,6),6-(1,6)]
   208       1.162077       1.162077       1.162077    6[1-(0),6-(1,6),6-(6,6)]
   209       1.441029       1.441029       1.441029    6[1-(0),6-(1,6),6-(6,6)]
   210       0.365551       0.365551       0.365551    6[1-(0),1-(0),6-(6,6),7-(6,6)]
   211        2.29357        2.29357        2.29357    6[1-(0),6-(1,7),7-(6,6)]
   212       3.402657       3.402657       3.402657    6[1-(0),6-(1,7),7-(6,48)]
   213       2.341742       2.341742       2.341742    6[1-(0),7-(6,48),7-(6,6)]
   214       4.425146       4.425146       4.425146    6[6-(6,6),8-(0),8-(48)]
   215       1.712923       1.712923       1.712923    6[6-(6,6),8-(0),8-(48)]
   216       4.244779       4.244779       4.244779    6[6-(1,6),6-(6,6),6-(8,8)]
   217       2.950844       2.950844       2.950844    6[6-(6,6),6-(6,7),6-(8,8)]
   218       2.827612       2.827612       2.827612    6[6-(1,6),6-(6,6),7-(6,6)]
   219       3.923256       3.923256       3.923256    6[1-(0),6-(1,6),6-(6,7)]
   220        5.17462        5.17462        5.17462    6[1-(0),6-(1,6),6-(1,6)]
   221       5.335941       5.335941       5.335941    6[1-(0),6-(1,6),6-(6,6)]
   222       0.891751       0.891751       0.891751    6[1-(0),6-(1,6),7-(6,6)]
   223      10.773829      10.773829      10.773829    6[1-(0),6-(1,7),6-(6,8)]
   224       10.00643       10.00643       10.00643    6[6-(1,6),6-(1,6),8-(0)]
   225      10.733498      10.733498      10.733498    6[1-(0),6-(1,7),6-(6,8)]
   226       0.776361       0.776361       0.776361    6[1-(0),6-(1,6),7-(6,6)]
   227       2.499367       2.499367       2.499367    6[1-(0),6-(1,7),7-(6,48)]
   228       2.146476       2.146476       2.146476    6[1-(0),6-(1,7),7-(6,6)]
   229       4.280628       4.280628       4.280628    6[1-(0),7-(6,48),7-(6,6)]
   230       3.384396       3.384396       3.384396    6[1-(0),1-(0),6-(6,6),7-(6,6)]
   231         3.0147         3.0147         3.0147    6[6-(1,1,7),6-(1,6),6-(1,6)]
   232       2.371654       2.371654       2.371654    6[1-(0),6-(1,6),6-(6,6)]
   233       2.097183       2.097183       2.097183    6[1-(0),6-(1,6),6-(6,6)]
   234       2.429909       2.429909       2.429909    6[6-(1,1,7),6-(1,6),6-(1,6)]
   235       3.029264       3.029264       3.029264    6[1-(0),6-(1,6),6-(6,6)]
   236       3.308216       3.308216       3.308216    6[1-(0),6-(1,6),6-(6,6)]
   237       2.232738       2.232738       2.232738    6[1-(0),1-(0),6-(6,6),7-(6,6)]
   238       4.160757       4.160757       4.160757    6[1-(0),6-(1,7),7-(6,6)]
   239       5.269844       5.269844       5.269844    6[1-(0),6-(1,7),7-(6,48)]
   240        4.20893        4.20893        4.20893    6[1-(0),7-(6,48),7-(6,6)]
   241       0.690883       0.690883       0.690883    6[6-(6,6),8-(0),8-(48)]
   242       9.181561       9.181561       9.181561    6[6-(6,6),8-(0),8-(48)]
   243       0.510516       0.510516       0.510516    6[6-(1,6),6-(6,6),6-(8,8)]
   244      10.419481      10.419481      10.419481    6[6-(6,6),6-(6,7),6-(8,8)]
   245      10.296249      10.296249      10.296249    6[6-(1,6),6-(6,6),7-(6,6)]
   246       0.188993       0.188993       0.188993    6[1-(0),6-(1,6),6-(6,7)]
   247       1.440357       1.440357       1.440357    6[1-(0),6-(1,6),6-(1,6)]
   248       1.601679       1.601679       1.601679    6[1-(0),6-(1,6),6-(6,6)]
   249       8.360388       8.360388       8.360388    6[1-(0),6-(1,6),7-(6,6)]
   250       7.039566       7.039566       7.039566    6[1-(0),6-(1,7),6-(6,8)]
   251       6.272168       6.272168       6.272168    6[6-(1,6),6-(1,6),8-(0)]
   252       6.999236       6.999236       6.999236    6[1-(0),6-(1,7),6-(6,8)]
   253       8.244998       8.244998       8.244998    6[1-(0),6-(1,6),7-(6,6)]
   254       9.968004       9.968004       9.968004    6[1-(0),6-(1,7),7-(6,48)]
   255       9.615113       9.615113       9.615113    6[1-(0),6-(1,7),7-(6,6)]
   256       0.546365       0.546365       0.546365    6[1-(0),7-(6,48),7-(6,6)]
   257      10.853033      10.853033      10.853033    6[1-(0),1-(0),6-(6,6),7-(6,6)]
   258      10.483338      10.483338      10.483338    6[6-(1,1,7),6-(1,6),6-(1,6)]
   259       9.840291       9.840291       9.840291    6[1-(0),6-(1,6),6-(6,6)]
   260        9.56582        9.56582        9.56582    6[1-(0),6-(1,6),6-(6,6)]
   261       9.898546       9.898546       9.898546    6[6-(1,1,7),6-(1,6),6-(1,6)]
   262      10.497902      10.497902      10.497902    6[1-(0),6-(1,6),6-(6,6)]
   263      10.776854      10.776854      10.776854    6[1-(0),6-(1,6),6-(6,6)]
   264       9.701375       9.701375       9.701375    6[1-(0),1-(0),6-(6,6),7-(6,6)]
   265       0.426494       0.426494       0.426494    6[1-(0),6-(1,7),7-(6,6)]
   266       1.535582       1.535582       1.535582    6[1-(0),6-(1,7),7-(6,48)]
   267       0.474667       0.474667       0.474667    6[1-(0),7-(6,48),7-(6,6)]
   268       8.159408       8.159408       8.159408    6[6-(6,6),8-(0),8-(48)]
   269       5.447186       5.447186       5.447186    6[6-(6,6),8-(0),8-(48)]
   270       7.979041       7.979041       7.979041    6[6-(1,6),6-(6,6),6-(8,8)]
   271       6.685107       6.685107       6.685107    6[6-(6,6),6-(6,7),6-(8,8)]
   272       6.561875       6.561875       6.561875    6[6-(1,6),6-(6,6),7-(6,6)]
   273       7.657518       7.657518       7.657518    6[1-(0),6-(1,6),6-(6,7)]
   274       8.908882       8.908882       8.908882    6[1-(0),6-(1,6),6-(1,6)]
   275       9.070204       9.070204       9.070204    6[1-(0),6-(1,6),6-(6,6)]
   276       4.626013       4.626013       4.626013    6[1-(0),6-(1,6),7-(6,6)]
   277       3.305192       3.305192       3.305192    6[1-(0),6-(1,7),6-(6,8)]
   278       2.537793       2.537793       2.537793    6[6-(1,6),6-(1,6),8-(0)]
   279       3.264861       3.264861       3.264861    6[1-(0),6-(1,7),6-(6,8)]
   280       4.510624       4.510624       4.510624    6[1-(0),6-(1,6),7-(6,6)]
   281        6.23363        6.23363        6.23363    6[1-(0),6-(1,7),7-(6,48)]
   282       5.880738       5.880738       5.880738    6[1-(0),6-(1,7),7-(6,6)]
   283       8.014891       8.014891       8.014891    6[1-(0),7-(6,48),7-(6,6)]
   284       7.118659       7.118659       7.118659    6[1-(0),1-(0),6-(6,6),7-(6,6)]
   285       6.748963       6.748963       6.748963    6[6-(1,1,7),6-(1,6),6-(1,6)]
   286       6.105917       6.105917       6.105917    6[1-(0),6-(1,6),6-(6,6)]
   287       5.831446       5.831446       5.831446    6[1-(0),6-(1,6),6-(6,6)]
   288       6.164172       6.164172       6.164172    6[6-(1,1,7),6-(1,6),6-(1,6)]
   289       6.763527       6.763527       6.763527    6[1-(0),6-(1,6),6-(6,6)]
   290       7.042479       7.042479       7.042479    6[1-(0),6-(1,6),6-(6,6)]
   291       5.967001       5.967001       5.967001    6[1-(0),1-(0),6-(6,6),7-(6,6)]
   292        7.89502        7.89502        7.89502    6[1-(0),6-(1,7),7-(6,6)]
   293       9.004107       9.004107       9.004107    6[1-(0),6-(1,7),7-(6,48)]
   294       7.943192       7.943192       7.943192    6[1-(0),7-(6,48),7-(6,6)]
   295       9.477653       9.477653       9.477653    7[6-(1,6),6-(1,7),48-(7,8,8)]
   296       8.897343       8.897343       8.897343    7[6-(1,1,6),6-(1,6),6-(1,7)]
   297       9.086672       9.086672       9.086672    7[6-(1,1,6),6-(1,6),6-(1,7)]
   298      10.923948      10.923948      10.923948    7[6-(1,6),6-(1,7),48-(7,8,8)]
   299       7.099278       7.099278       7.099278    7[6-(1,6),6-(1,6),6-(6,6)]
   300       5.743391       5.743391       5.743391    7[6-(1,6),6-(1,7),48-(7,8,8)]
   301       5.163081       5.163081       5.163081    7[6-(1,1,6),6-(1,6),6-(1,7)]
   302        5.35241        5.35241        5.35241    7[6-(1,1,6),6-(1,6),6-(1,7)]
   303       7.189685       7.189685       7.189685    7[6-(1,6),6-(1,7),48-(7,8,8)]
   304       3.365015       3.365015       3.365015    7[6-(1,6),6-(1,6),6-(6,6)]
   305       2.009016       2.009016       2.009016    7[6-(1,6),6-(1,7),48-(7,8,8)]
   306       1.428706       1.428706       1.428706    7[6-(1,1,6),6-(1,6),6-(1,7)]
   307       1.618035       1.618035       1.618035    7[6-(1,1,6),6-(1,6),6-(1,7)]
   308        3.45531        3.45531        3.45531    7[6-(1,6),6-(1,7),48-(7,8,8)]
   309       10.83354       10.83354       10.83354    7[6-(1,6),6-(1,6),6-(6,6)]
   310       3.876203       3.876203       3.876203    7[6-(1,6),6-(1,7),48-(7,8,8)]
   311       3.295893       3.295893       3.295893    7[6-(1,1,6),6-(1,6),6-(1,7)]
   312       3.485222       3.485222       3.485222    7[6-(1,1,6),6-(1,6),6-(1,7)]
   313       5.322498       5.322498       5.322498    7[6-(1,6),6-(1,7),48-(7,8,8)]
   314       1.497828       1.497828       1.497828    7[6-(1,6),6-(1,6),6-(6,6)]
   315       0.141941       0.141941       0.141941    7[6-(1,6),6-(1,7),48-(7,8,8)]
   316      10.764531      10.764531      10.764531    7[6-(1,1,6),6-(1,6),6-(1,7)]
   317       10.95386       10.95386       10.95386    7[6-(1,1,6),6-(1,6),6-(1,7)]
   318       1.588235       1.588235       1.588235    7[6-(1,6),6-(1,7),48-(7,8,8)]
   319       8.966465       8.966465       8.966465    7[6-(1,6),6-(1,6),6-(6,6)]
   320       7.610466       7.610466       7.610466    7[6-(1,6),6-(1,7),48-(7,8,8)]
   321       7.030156       7.030156       7.030156    7[6-(1,1,6),6-(1,6),6-(1,7)]
   322       7.219485       7.219485       7.219485    7[6-(1,1,6),6-(1,6),6-(1,7)]
   323        9.05676        9.05676        9.05676    7[6-(1,6),6-(1,7),48-(7,8,8)]
   324        5.23209        5.23209        5.23209    7[6-(1,6),6-(1,6),6-(6,6)]
   325      11.139043      11.139043      11.139043    8[6-(6,8),48-(7,7,8)]
   326        9.07883        9.07883        9.07883    8[6-(6,8)]
   327       6.997331       6.997331       6.997331    8[6-(6,8)]
   328       6.615312       6.615312       6.615312    8[6-(6,8),48-(7,7,8)]
   329       3.199548       3.199548       3.199548    8[6-(6,6)]
   330       7.404781       7.404781       7.404781    8[6-(6,8),48-(7,7,8)]
   331       5.344568       5.344568       5.344568    8[6-(6,8)]
   332       3.263069       3.263069       3.263069    8[6-(6,8)]
   333        2.88105        2.88105        2.88105    8[6-(6,8),48-(7,7,8)]
   334      10.668186      10.668186      10.668186    8[6-(6,6)]
   335       3.670406       3.670406       3.670406    8[6-(6,8),48-(7,7,8)]
   336       1.610193       1.610193       1.610193    8[6-(6,8)]
   337      10.731594      10.731594      10.731594    8[6-(6,8)]
   338      10.349575      10.349575      10.349575    8[6-(6,8),48-(7,7,8)]
   339       6.933811       6.933811       6.933811    8[6-(6,6)]
   340       5.537593       5.537593       5.537593    8[6-(6,8),48-(7,7,8)]
   341        3.47738        3.47738        3.47738    8[6-(6,8)]
   342       1.395881       1.395881       1.395881    8[6-(6,8)]
   343       1.013862       1.013862       1.013862    8[6-(6,8),48-(7,7,8)]
   344       8.800998       8.800998       8.800998    8[6-(6,6)]
   345       1.803331       1.803331       1.803331    8[6-(6,8),48-(7,7,8)]
   346      10.946018      10.946018      10.946018    8[6-(6,8)]
   347       8.864519       8.864519       8.864519    8[6-(6,8)]
   348         8.4825         8.4825         8.4825    8[6-(6,8),48-(7,7,8)]
   349       5.066736       5.066736       5.066736    8[6-(6,6)]
   350       9.271856       9.271856       9.271856    8[6-(6,8),48-(7,7,8)]
   351       7.211643       7.211643       7.211643    8[6-(6,8)]
   352       5.130144       5.130144       5.130144    8[6-(6,8)]
   353       4.748125       4.748125       4.748125    8[6-(6,8),48-(7,7,8)]
   354       1.332361       1.332361       1.332361    8[6-(6,6)]
