# Supplementary material for: A collection of forcefield precursors for metal–organic frameworks
Source: RSC Adv. 2019 Nov 13;9(63):36492–507. doi: 10.1039/c9ra07327b (PMC9075174; doi:10.1039/c9ra07327b)
Supplement: RA-009-C9RA07327B-s1211 [file RA-009-C9RA07327B-s1211.txt]

KAVGAQ_clean

11.493200    0.000000    0.000000
3.443409    11.090958    0.000000
1.813317    4.612898    10.728602

     1       0.906659       0.906659       0.906659    27[7-(6,6),7-(6,6),8-(6),8-(6),8-(6),8-(6)]
     2       2.628363       2.628363       2.628363    27[7-(6,6),7-(6,6),8-(6),8-(6)]
     3            0.0            0.0            0.0    27[7-(6,6),7-(6,6),8-(6),8-(6)]
     4       3.111761       3.111761       3.111761    1[6-(7,7)]
     5      11.214638      11.214638      11.214638    1[6-(6,7)]
     6       9.378834       9.378834       9.378834    1[6-(6,6)]
     7        8.33313        8.33313        8.33313    1[6-(6,6)]
     8      10.221932      10.221932      10.221932    1[6-(6,7)]
     9       4.899101       4.899101       4.899101    1[6-(6,7)]
    10       6.993003       6.993003       6.993003    1[6-(6,6)]
    11       7.255142       7.255142       7.255142    1[6-(6,6)]
    12       5.147707       5.147707       5.147707    1[6-(6,7)]
    13      12.525931      12.525931      12.525931    1[6-(6,7)]
    14      10.228926      10.228926      10.228926    1[6-(6,6)]
    15       8.576811       8.576811       8.576811    1[6-(6,6)]
    16      10.895522      10.895522      10.895522    1[6-(6,7)]
    17      13.638165      13.638165      13.638165    1[6-(7,7)]
    18       5.535288       5.535288       5.535288    1[6-(6,7)]
    19       7.371092       7.371092       7.371092    1[6-(6,6)]
    20       8.416796       8.416796       8.416796    1[6-(6,6)]
    21       3.084585       3.084585       3.084585    1[6-(6,7)]
    22      11.850825      11.850825      11.850825    1[6-(6,7)]
    23       9.756923       9.756923       9.756923    1[6-(6,6)]
    24       9.494784       9.494784       9.494784    1[6-(6,6)]
    25      11.602219      11.602219      11.602219    1[6-(6,7)]
    26       4.223995       4.223995       4.223995    1[6-(6,7)]
    27          6.521          6.521          6.521    1[6-(6,6)]
    28       8.173115       8.173115       8.173115    1[6-(6,6)]
    29       5.854404       5.854404       5.854404    1[6-(6,7)]
    30       3.147145       3.147145       3.147145    6[1-(0),7-(6,27),7-(6,27)]
    31      14.823133      14.823133      14.823133    6[6-(6,7),6-(8,8),7-(6,27)]
    32      14.609534      14.609534      14.609534    6[6-(6,7),6-(8,8),7-(6,27)]
    33      14.431518      14.431518      14.431518    6[6-(6,7),8-(27),8-(27)]
    34      11.582349      11.582349      11.582349    6[6-(6,7),8-(27),8-(27)]
    35       10.61378       10.61378       10.61378    6[1-(0),6-(1,6),7-(6,27)]
    36       9.516758       9.516758       9.516758    6[1-(0),6-(1,7),6-(6,6)]
    37       8.625246       8.625246       8.625246    6[6-(1,6),6-(1,6),6-(6,6)]
    38       8.908423       8.908423       8.908423    6[1-(0),6-(1,7),6-(6,6)]
    39      10.038417      10.038417      10.038417    6[1-(0),6-(1,6),7-(6,27)]
    40       5.370656       5.370656       5.370656    6[1-(0),6-(1,6),7-(6)]
    41       6.627072       6.627072       6.627072    6[1-(0),6-(1,7),6-(6,6)]
    42       7.344548       7.344548       7.344548    6[6-(1,6),6-(1,6),6-(6,6)]
    43       6.780095       6.780095       6.780095    6[1-(0),6-(1,7),6-(6,6)]
    44       5.519097       5.519097       5.519097    6[1-(0),6-(1,6),7-(6)]
    45      12.046931      12.046931      12.046931    6[1-(0),6-(1,6),7-(6)]
    46       10.67232       10.67232       10.67232    6[1-(0),6-(1,7),6-(6,6)]
    47       6.489935       6.489935       6.489935    6[6-(1,6),6-(1,6),6-(6,6)]
    48        9.02761        9.02761        9.02761    6[1-(0),6-(1,7),6-(6,6)]
    49      10.419394      10.419394      10.419394    6[1-(0),6-(1,6),7-(6)]
    50      13.602781      13.602781      13.602781    6[1-(0),7-(6,27),7-(6,27)]
    51       1.926793       1.926793       1.926793    6[6-(6,7),6-(8,8),7-(6,27)]
    52       2.140392       2.140392       2.140392    6[6-(6,7),6-(8,8),7-(6,27)]
    53       2.318408       2.318408       2.318408    6[6-(6,7),8-(27),8-(27)]
    54       5.167577       5.167577       5.167577    6[6-(6,7),8-(27),8-(27)]
    55       6.136146       6.136146       6.136146    6[1-(0),6-(1,6),7-(6,27)]
    56       7.233168       7.233168       7.233168    6[1-(0),6-(1,7),6-(6,6)]
    57        8.12468        8.12468        8.12468    6[6-(1,6),6-(1,6),6-(6,6)]
    58       7.841503       7.841503       7.841503    6[1-(0),6-(1,7),6-(6,6)]
    59       6.711509       6.711509       6.711509    6[1-(0),6-(1,6),7-(6,27)]
    60       11.37927       11.37927       11.37927    6[1-(0),6-(1,6),7-(6)]
    61      10.122854      10.122854      10.122854    6[1-(0),6-(1,7),6-(6,6)]
    62       9.405378       9.405378       9.405378    6[6-(1,6),6-(1,6),6-(6,6)]
    63       9.969831       9.969831       9.969831    6[1-(0),6-(1,7),6-(6,6)]
    64      11.230829      11.230829      11.230829    6[1-(0),6-(1,6),7-(6)]
    65       4.702995       4.702995       4.702995    6[1-(0),6-(1,6),7-(6)]
    66       6.077606       6.077606       6.077606    6[1-(0),6-(1,7),6-(6,6)]
    67       5.003265       5.003265       5.003265    6[6-(1,6),6-(1,6),6-(6,6)]
    68       7.722316       7.722316       7.722316    6[1-(0),6-(1,7),6-(6,6)]
    69       6.330532       6.330532       6.330532    6[1-(0),6-(1,6),7-(6)]
    70       3.002941       3.002941       3.002941    7[6-(1,7),6-(6,6),27-(7,8,8)]
    71        3.34206        3.34206        3.34206    7[6-(1,7),6-(6,6),27-(7,8,8)]
    72      10.878217      10.878217      10.878217    7[6-(1,6),6-(1,6),27-(7,8,8,8,8)]
    73       4.797132       4.797132       4.797132    7[6-(1,6),6-(1,6)]
    74      11.114495      11.114495      11.114495    7[6-(1,6),6-(1,6)]
    75      13.746985      13.746985      13.746985    7[6-(1,7),6-(6,6),27-(7,8,8)]
    76      13.407866      13.407866      13.407866    7[6-(1,7),6-(6,6),27-(7,8,8)]
    77       5.871709       5.871709       5.871709    7[6-(1,6),6-(1,6),27-(7,8,8,8,8)]
    78      11.952794      11.952794      11.952794    7[6-(1,6),6-(1,6)]
    79       2.192022       2.192022       2.192022    7[6-(1,6),6-(1,6)]
    80      11.841092      11.841092      11.841092    8[6-(6,8),27-(7,7,8,8,8)]
    81      11.504058      11.504058      11.504058    8[6-(6,8),27-(7,7,8)]
    82      14.470816      14.470816      14.470816    8[6-(6,8),27-(7,7,8,8,8)]
    83      14.226368      14.226368      14.226368    8[6-(6,8),27-(7,7,8)]
    84       4.908834       4.908834       4.908834    8[6-(6,8),27-(7,7,8,8,8)]
    85       5.245868       5.245868       5.245868    8[6-(6,8),27-(7,7,8)]
    86        2.27911        2.27911        2.27911    8[6-(6,8),27-(7,7,8,8,8)]
    87       2.523558       2.523558       2.523558    8[6-(6,8),27-(7,7,8)]
