# Supplementary material for: A collection of forcefield precursors for metal–organic frameworks
Source: RSC Adv. 2019 Nov 13;9(63):36492–507. doi: 10.1039/c9ra07327b (PMC9075174; doi:10.1039/c9ra07327b)
Supplement: RA-009-C9RA07327B-s1212 [file RA-009-C9RA07327B-s1212.txt]

KAVKIC_clean

15.991900    0.000000    0.000000
7.995974    14.274332    0.000000
7.995974    0.000004    14.274332

     1      14.540251      14.540251      14.540251    66[7-(6,6),7-(6,6),8-(6),8-(6),8-(6),8-(6)]
     2       9.287957       9.287957       9.287957    66[7-(6,6),7-(6,6),8-(6),8-(6),8-(6),8-(6,66),8-(6,66)]
     3      22.536218      22.536218      22.536218    66[7-(6,6),7-(6,6),8-(6),8-(6),8-(6),8-(6)]
     4      17.283912      17.283912      17.283912    66[7-(6,6),7-(6,6),8-(6),8-(6),8-(6),8-(6,66),8-(6,66)]
     5      18.538236      18.538236      18.538236    66[7-(6,6),7-(6,6),8-(6),8-(6),8-(6),8-(6)]
     6      13.285943      13.285943      13.285943    66[7-(6,6),7-(6,6),8-(6),8-(6),8-(6),8-(6,66),8-(6,66)]
     7      10.542282      10.542282      10.542282    66[7-(6,6),7-(6,6),8-(6),8-(6),8-(6),8-(6)]
     8       5.289976       5.289976       5.289976    66[7-(6,6),7-(6,6),8-(6),8-(6),8-(6),8-(6,66),8-(6,66)]
     9      17.443597      17.443597      17.443597    66[7-(6,6),7-(6,6),8-(6),8-(6),8-(6),8-(6)]
    10      22.695891      22.695891      22.695891    66[7-(6,6),7-(6,6),8-(6),8-(6),8-(6),8-(6,66),8-(6,66)]
    11        9.44763        9.44763        9.44763    66[7-(6,6),7-(6,6),8-(6),8-(6),8-(6),8-(6)]
    12      14.699936      14.699936      14.699936    66[7-(6,6),7-(6,6),8-(6),8-(6),8-(6),8-(6,66),8-(6,66)]
    13      13.445612      13.445612      13.445612    66[7-(6,6),7-(6,6),8-(6),8-(6),8-(6),8-(6)]
    14      18.697905      18.697905      18.697905    66[7-(6,6),7-(6,6),8-(6),8-(6),8-(6),8-(6,66),8-(6,66)]
    15      21.441566      21.441566      21.441566    66[7-(6,6),7-(6,6),8-(6),8-(6),8-(6),8-(6)]
    16      26.693872      26.693872      26.693872    66[7-(6,6),7-(6,6),8-(6),8-(6),8-(6),8-(6,66),8-(6,66)]
    17       8.888322       8.888322       8.888322    1[6-(7,7)]
    18      14.734958      14.734958      14.734958    1[6-(7,7)]
    19      16.884272      16.884272      16.884272    1[6-(7,7)]
    20      22.730914      22.730914      22.730914    1[6-(7,7)]
    21      12.886297      12.886297      12.886297    1[6-(7,7)]
    22      18.732931      18.732931      18.732931    1[6-(7,7)]
    23      20.882247      20.882247      20.882247    1[6-(7,7)]
    24       10.73699       10.73699       10.73699    1[6-(7,7)]
    25      23.095526      23.095526      23.095526    1[6-(7,7)]
    26       17.24889       17.24889       17.24889    1[6-(7,7)]
    27      15.099576      15.099576      15.099576    1[6-(7,7)]
    28       9.252934       9.252934       9.252934    1[6-(7,7)]
    29      19.097551      19.097551      19.097551    1[6-(7,7)]
    30      13.250917      13.250917      13.250917    1[6-(7,7)]
    31      11.101601      11.101601      11.101601    1[6-(7,7)]
    32      21.246858      21.246858      21.246858    1[6-(7,7)]
    33       9.564778       9.564778       9.564778    6[1-(0),7-(6,66),7-(6,66)]
    34      11.099997      11.099997      11.099997    6[6-(6,7),6-(8,8),7-(6,66)]
    35      10.965665      10.965665      10.965665    6[6-(6,7),6-(8,8),7-(6,66)]
    36      11.576554      11.576554      11.576554    6[6-(6,7),8-(66),8-(66)]
    37      12.001939      12.001939      12.001939    6[6-(6,7),8-(66),8-(66)]
    38      15.579329      15.579329      15.579329    6[1-(0),7-(6,66),7-(6,66)]
    39      17.175318      17.175318      17.175318    6[6-(6,7),6-(8,8),7-(6,66)]
    40      17.639085      17.639085      17.639085    6[6-(6,7),6-(8,8),7-(6,66)]
    41      18.979207      18.979207      18.979207    6[6-(6,7),8-(66),8-(66)]
    42      17.733433      17.733433      17.733433    6[6-(6,7),8-(66),8-(66,66)]
    43      17.560731      17.560731      17.560731    6[1-(0),7-(6,66),7-(6,66)]
    44      19.095956      19.095956      19.095956    6[6-(6,7),6-(8,8),7-(6,66)]
    45      18.961624      18.961624      18.961624    6[6-(6,7),6-(8,8),7-(6,66)]
    46      19.572517      19.572517      19.572517    6[6-(6,7),8-(66),8-(66)]
    47      19.997901      19.997901      19.997901    6[6-(6,7),8-(66),8-(66)]
    48      23.575287      23.575287      23.575287    6[1-(0),7-(6,66),7-(6,66)]
    49      25.171281      25.171281      25.171281    6[6-(6,7),6-(8,8),7-(6,66)]
    50       9.643144       9.643144       9.643144    6[6-(6,7),6-(8,8),7-(6,66)]
    51      10.983265      10.983265      10.983265    6[6-(6,7),8-(66),8-(66)]
    52      25.729401      25.729401      25.729401    6[6-(6,7),8-(66),8-(66,66)]
    53      13.562755      13.562755      13.562755    6[1-(0),7-(6,66),7-(6,66)]
    54      15.097976      15.097976      15.097976    6[6-(6,7),6-(8,8),7-(6,66)]
    55      14.963647      14.963647      14.963647    6[6-(6,7),6-(8,8),7-(6,66)]
    56       15.57454       15.57454       15.57454    6[6-(6,7),8-(66),8-(66)]
    57      15.999917      15.999917      15.999917    6[6-(6,7),8-(66),8-(66)]
    58      19.577304      19.577304      19.577304    6[1-(0),7-(6,66),7-(6,66)]
    59      21.173297      21.173297      21.173297    6[6-(6,7),6-(8,8),7-(6,66)]
    60       21.63706       21.63706       21.63706    6[6-(6,7),6-(8,8),7-(6,66)]
    61        6.98528        6.98528        6.98528    6[6-(6,7),8-(66),8-(66)]
    62      21.731416      21.731416      21.731416    6[6-(6,7),8-(66),8-(66,66)]
    63      21.558704      21.558704      21.558704    6[1-(0),7-(6,66),7-(6,66)]
    64      23.093928      23.093928      23.093928    6[6-(6,7),6-(8,8),7-(6,66)]
    65      22.959593      22.959593      22.959593    6[6-(6,7),6-(8,8),7-(6,66)]
    66        7.57858        7.57858        7.57858    6[6-(6,7),8-(66),8-(66)]
    67      23.995873      23.995873      23.995873    6[6-(6,7),8-(66),8-(66)]
    68      11.581362      11.581362      11.581362    6[1-(0),7-(6,66),7-(6,66)]
    69      13.177352      13.177352      13.177352    6[6-(6,7),6-(8,8),7-(6,66)]
    70       13.64112       13.64112       13.64112    6[6-(6,7),6-(8,8),7-(6,66)]
    71      14.981242      14.981242      14.981242    6[6-(6,7),8-(66),8-(66)]
    72      13.735467      13.735467      13.735467    6[6-(6,7),8-(66),8-(66,66)]
    73       22.41907       22.41907       22.41907    6[1-(0),7-(6,66),7-(6,66)]
    74      20.883851      20.883851      20.883851    6[6-(6,7),6-(8,8),7-(6,66)]
    75      21.018183      21.018183      21.018183    6[6-(6,7),6-(8,8),7-(6,66)]
    76      20.407294      20.407294      20.407294    6[6-(6,7),8-(66),8-(66)]
    77      19.981909      19.981909      19.981909    6[6-(6,7),8-(66),8-(66)]
    78      16.404519      16.404519      16.404519    6[1-(0),7-(6,66),7-(6,66)]
    79       14.80853       14.80853       14.80853    6[6-(6,7),6-(8,8),7-(6,66)]
    80      14.344763      14.344763      14.344763    6[6-(6,7),6-(8,8),7-(6,66)]
    81      13.004641      13.004641      13.004641    6[6-(6,7),8-(66),8-(66)]
    82      14.250415      14.250415      14.250415    6[6-(6,7),8-(66),8-(66,66)]
    83      14.423117      14.423117      14.423117    6[1-(0),7-(6,66),7-(6,66)]
    84      12.887892      12.887892      12.887892    6[6-(6,7),6-(8,8),7-(6,66)]
    85      13.022224      13.022224      13.022224    6[6-(6,7),6-(8,8),7-(6,66)]
    86      12.411331      12.411331      12.411331    6[6-(6,7),8-(66),8-(66)]
    87      11.985947      11.985947      11.985947    6[6-(6,7),8-(66),8-(66)]
    88       8.408561       8.408561       8.408561    6[1-(0),7-(6,66),7-(6,66)]
    89       6.812567       6.812567       6.812567    6[6-(6,7),6-(8,8),7-(6,66)]
    90      22.340704      22.340704      22.340704    6[6-(6,7),6-(8,8),7-(6,66)]
    91      21.000583      21.000583      21.000583    6[6-(6,7),8-(66),8-(66)]
    92       6.254447       6.254447       6.254447    6[6-(6,7),8-(66),8-(66,66)]
    93      18.421093      18.421093      18.421093    6[1-(0),7-(6,66),7-(6,66)]
    94      16.885872      16.885872      16.885872    6[6-(6,7),6-(8,8),7-(6,66)]
    95      17.020201      17.020201      17.020201    6[6-(6,7),6-(8,8),7-(6,66)]
    96      16.409308      16.409308      16.409308    6[6-(6,7),8-(66),8-(66)]
    97      15.983931      15.983931      15.983931    6[6-(6,7),8-(66),8-(66)]
    98      12.406544      12.406544      12.406544    6[1-(0),7-(6,66),7-(6,66)]
    99      10.810551      10.810551      10.810551    6[6-(6,7),6-(8,8),7-(6,66)]
   100      10.346788      10.346788      10.346788    6[6-(6,7),6-(8,8),7-(6,66)]
   101      24.998568      24.998568      24.998568    6[6-(6,7),8-(66),8-(66)]
   102      10.252432      10.252432      10.252432    6[6-(6,7),8-(66),8-(66,66)]
   103      10.425144      10.425144      10.425144    6[1-(0),7-(6,66),7-(6,66)]
   104        8.88992        8.88992        8.88992    6[6-(6,7),6-(8,8),7-(6,66)]
   105       9.024255       9.024255       9.024255    6[6-(6,7),6-(8,8),7-(6,66)]
   106      24.405268      24.405268      24.405268    6[6-(6,7),8-(66),8-(66)]
   107       7.987975       7.987975       7.987975    6[6-(6,7),8-(66),8-(66)]
   108      20.402486      20.402486      20.402486    6[1-(0),7-(6,66),7-(6,66)]
   109      18.806496      18.806496      18.806496    6[6-(6,7),6-(8,8),7-(6,66)]
   110      18.342728      18.342728      18.342728    6[6-(6,7),6-(8,8),7-(6,66)]
   111      17.002606      17.002606      17.002606    6[6-(6,7),8-(66),8-(66)]
   112      18.248381      18.248381      18.248381    6[6-(6,7),8-(66),8-(66,66)]
   113       9.977368       9.977368       9.977368    7[6-(1,7),6-(6,6),66-(7,8,8,8,8,8)]
   114      10.196457      10.196457      10.196457    7[6-(1,7),6-(6,6),66-(7,8,8,8,8)]
   115      15.836797      15.836797      15.836797    7[6-(1,7),6-(6,6),66-(7,8,8,8,8)]
   116      16.622002      16.622002      16.622002    7[6-(1,7),6-(6,6),66-(7,8,8,8,8,8)]
   117      17.973323      17.973323      17.973323    7[6-(1,7),6-(6,6),66-(7,8,8,8,8,8)]
   118      18.192412      18.192412      18.192412    7[6-(1,7),6-(6,6),66-(7,8,8,8,8)]
   119      23.832759      23.832759      23.832759    7[6-(1,7),6-(6,6),66-(7,8,8,8,8)]
   120      24.617958      24.617958      24.617958    7[6-(1,7),6-(6,6),66-(7,8,8,8,8,8)]
   121      13.975348      13.975348      13.975348    7[6-(1,7),6-(6,6),66-(7,8,8,8,8,8)]
   122      14.194432      14.194432      14.194432    7[6-(1,7),6-(6,6),66-(7,8,8,8,8)]
   123      19.834775      19.834775      19.834775    7[6-(1,7),6-(6,6),66-(7,8,8,8,8)]
   124      20.619974      20.619974      20.619974    7[6-(1,7),6-(6,6),66-(7,8,8,8,8,8)]
   125      21.971292      21.971292      21.971292    7[6-(1,7),6-(6,6),66-(7,8,8,8,8,8)]
   126      22.190387      22.190387      22.190387    7[6-(1,7),6-(6,6),66-(7,8,8,8,8)]
   127       11.83883       11.83883       11.83883    7[6-(1,7),6-(6,6),66-(7,8,8,8,8)]
   128      12.624036      12.624036      12.624036    7[6-(1,7),6-(6,6),66-(7,8,8,8,8,8)]
   129       22.00648       22.00648       22.00648    7[6-(1,7),6-(6,6),66-(7,8,8,8,8,8)]
   130      21.787391      21.787391      21.787391    7[6-(1,7),6-(6,6),66-(7,8,8,8,8)]
   131      16.147051      16.147051      16.147051    7[6-(1,7),6-(6,6),66-(7,8,8,8,8)]
   132      15.361846      15.361846      15.361846    7[6-(1,7),6-(6,6),66-(7,8,8,8,8,8)]
   133      14.010525      14.010525      14.010525    7[6-(1,7),6-(6,6),66-(7,8,8,8,8,8)]
   134      13.791436      13.791436      13.791436    7[6-(1,7),6-(6,6),66-(7,8,8,8,8)]
   135       8.151089       8.151089       8.151089    7[6-(1,7),6-(6,6),66-(7,8,8,8,8)]
   136        7.36589        7.36589        7.36589    7[6-(1,7),6-(6,6),66-(7,8,8,8,8,8)]
   137        18.0085        18.0085        18.0085    7[6-(1,7),6-(6,6),66-(7,8,8,8,8,8)]
   138      17.789416      17.789416      17.789416    7[6-(1,7),6-(6,6),66-(7,8,8,8,8)]
   139      12.149073      12.149073      12.149073    7[6-(1,7),6-(6,6),66-(7,8,8,8,8)]
   140      11.363874      11.363874      11.363874    7[6-(1,7),6-(6,6),66-(7,8,8,8,8,8)]
   141      10.012556      10.012556      10.012556    7[6-(1,7),6-(6,6),66-(7,8,8,8,8,8)]
   142       9.793461       9.793461       9.793461    7[6-(1,7),6-(6,6),66-(7,8,8,8,8)]
   143      20.145018      20.145018      20.145018    7[6-(1,7),6-(6,6),66-(7,8,8,8,8)]
   144      19.359812      19.359812      19.359812    7[6-(1,7),6-(6,6),66-(7,8,8,8,8,8)]
   145      19.065586      19.065586      19.065586    8[6-(6,8),66-(7,7,8,8,8,8)]
   146      20.538437      20.538437      20.538437    8[6-(6,8),66-(7,7,8,8,8)]
   147      13.007828      13.007828      13.007828    8[6-(6,8),66-(7,7,8,8,8)]
   148      11.714084      11.714084      11.714084    8[6-(6,8),66-(7,7,8,8,8)]
   149      19.057569      19.057569      19.057569    8[6-(6,8),66-(7,7,8,8,8,8)]
   150      19.932322      19.932322      19.932322    8[6-(6,8),66-(7,7,8,8,8,8)]
   151      18.912035      18.912035      18.912035    8[6-(6,8),66-(7,7,8,8,8,8),66-(7,7,8,8,8,8)]
   152      16.996205      16.996205      16.996205    8[6-(6,8),66-(7,7,8,8,8)]
   153      19.065573      19.065573      19.065573    8[6-(6,8),66-(7,7,8,8,8,8)]
   154      20.538429      20.538429      20.538429    8[6-(6,8),66-(7,7,8,8,8)]
   155      21.003793      21.003793      21.003793    8[6-(6,8),66-(7,7,8,8,8)]
   156      11.714073      11.714073      11.714073    8[6-(6,8),66-(7,7,8,8,8)]
   157      11.061623      11.061623      11.061623    8[6-(6,8),66-(7,7,8,8,8,8)]
   158      11.936384      11.936384      11.936384    8[6-(6,8),66-(7,7,8,8,8,8)]
   159      26.908005      26.908005      26.908005    8[6-(6,8),66-(7,7,8,8,8,8),66-(7,7,8,8,8,8)]
   160      24.992176      24.992176      24.992176    8[6-(6,8),66-(7,7,8,8,8)]
   161       7.071626       7.071626       7.071626    8[6-(6,8),66-(7,7,8,8,8,8)]
   162       8.544477       8.544477       8.544477    8[6-(6,8),66-(7,7,8,8,8)]
   163      17.005808      17.005808      17.005808    8[6-(6,8),66-(7,7,8,8,8)]
   164      23.708034      23.708034      23.708034    8[6-(6,8),66-(7,7,8,8,8)]
   165       7.063638       7.063638       7.063638    8[6-(6,8),66-(7,7,8,8,8,8)]
   166       7.938397       7.938397       7.938397    8[6-(6,8),66-(7,7,8,8,8,8)]
   167      22.910019      22.910019      22.910019    8[6-(6,8),66-(7,7,8,8,8,8),66-(7,7,8,8,8,8)]
   168      12.998218      12.998218      12.998218    8[6-(6,8),66-(7,7,8,8,8)]
   169       7.071634       7.071634       7.071634    8[6-(6,8),66-(7,7,8,8,8,8)]
   170       8.544491       8.544491       8.544491    8[6-(6,8),66-(7,7,8,8,8)]
   171       9.009862       9.009862       9.009862    8[6-(6,8),66-(7,7,8,8,8)]
   172      23.708022      23.708022      23.708022    8[6-(6,8),66-(7,7,8,8,8)]
   173      15.059604      15.059604      15.059604    8[6-(6,8),66-(7,7,8,8,8,8)]
   174      15.934359      15.934359      15.934359    8[6-(6,8),66-(7,7,8,8,8,8)]
   175      14.914071      14.914071      14.914071    8[6-(6,8),66-(7,7,8,8,8,8),66-(7,7,8,8,8,8)]
   176      12.998239      12.998239      12.998239    8[6-(6,8),66-(7,7,8,8,8)]
   177      12.918262      12.918262      12.918262    8[6-(6,8),66-(7,7,8,8,8,8)]
   178      11.445411      11.445411      11.445411    8[6-(6,8),66-(7,7,8,8,8)]
   179       18.97602       18.97602       18.97602    8[6-(6,8),66-(7,7,8,8,8)]
   180      20.269764      20.269764      20.269764    8[6-(6,8),66-(7,7,8,8,8)]
   181      12.926279      12.926279      12.926279    8[6-(6,8),66-(7,7,8,8,8,8)]
   182      12.051526      12.051526      12.051526    8[6-(6,8),66-(7,7,8,8,8,8)]
   183      13.071813      13.071813      13.071813    8[6-(6,8),66-(7,7,8,8,8,8),66-(7,7,8,8,8,8)]
   184       6.991669       6.991669       6.991669    8[6-(6,8),66-(7,7,8,8,8)]
   185      12.918275      12.918275      12.918275    8[6-(6,8),66-(7,7,8,8,8,8)]
   186      11.445419      11.445419      11.445419    8[6-(6,8),66-(7,7,8,8,8)]
   187      10.980055      10.980055      10.980055    8[6-(6,8),66-(7,7,8,8,8)]
   188      20.269775      20.269775      20.269775    8[6-(6,8),66-(7,7,8,8,8)]
   189      20.922225      20.922225      20.922225    8[6-(6,8),66-(7,7,8,8,8,8)]
   190      20.047464      20.047464      20.047464    8[6-(6,8),66-(7,7,8,8,8,8)]
   191       5.075843       5.075843       5.075843    8[6-(6,8),66-(7,7,8,8,8,8),66-(7,7,8,8,8,8)]
   192       6.991672       6.991672       6.991672    8[6-(6,8),66-(7,7,8,8,8)]
   193      24.912222      24.912222      24.912222    8[6-(6,8),66-(7,7,8,8,8,8)]
   194      23.439371      23.439371      23.439371    8[6-(6,8),66-(7,7,8,8,8)]
   195       14.97804       14.97804       14.97804    8[6-(6,8),66-(7,7,8,8,8)]
   196       8.275814       8.275814       8.275814    8[6-(6,8),66-(7,7,8,8,8)]
   197       24.92021       24.92021       24.92021    8[6-(6,8),66-(7,7,8,8,8,8)]
   198      24.045451      24.045451      24.045451    8[6-(6,8),66-(7,7,8,8,8,8)]
   199       9.073829       9.073829       9.073829    8[6-(6,8),66-(7,7,8,8,8,8),66-(7,7,8,8,8,8)]
   200      10.989656      10.989656      10.989656    8[6-(6,8),66-(7,7,8,8,8)]
   201      24.912214      24.912214      24.912214    8[6-(6,8),66-(7,7,8,8,8,8)]
   202      23.439357      23.439357      23.439357    8[6-(6,8),66-(7,7,8,8,8)]
   203      22.973986      22.973986      22.973986    8[6-(6,8),66-(7,7,8,8,8)]
   204       8.275826       8.275826       8.275826    8[6-(6,8),66-(7,7,8,8,8)]
   205      16.924244      16.924244      16.924244    8[6-(6,8),66-(7,7,8,8,8,8)]
   206      16.049489      16.049489      16.049489    8[6-(6,8),66-(7,7,8,8,8,8)]
   207      17.069777      17.069777      17.069777    8[6-(6,8),66-(7,7,8,8,8,8),66-(7,7,8,8,8,8)]
   208      18.985609      18.985609      18.985609    8[6-(6,8),66-(7,7,8,8,8)]
