# Supplementary material for: A collection of forcefield precursors for metal–organic frameworks
Source: RSC Adv. 2019 Nov 13;9(63):36492–507. doi: 10.1039/c9ra07327b (PMC9075174; doi:10.1039/c9ra07327b)
Supplement: RA-009-C9RA07327B-s1213 [file RA-009-C9RA07327B-s1213.txt]

KAVLID_clean

11.284500    0.000000    0.000000
4.561410    10.321506    0.000000
1.620146    1.055310    19.790772

     1       5.709857       5.709857       5.709857    28[7-(6,6),7-(6,6),8-(6),8-(6),8-(6),8-(6)]
     2       6.958409       6.958409       6.958409    28[7-(6,6),7-(6,6),8-(6),8-(6),8-(6),8-(6)]
     3      11.756199      11.756199      11.756199    28[7-(6,6),7-(6,6),8-(6),8-(6),8-(6),8-(6)]
     4      10.507647      10.507647      10.507647    28[7-(6,6),7-(6,6),8-(6),8-(6),8-(6),8-(6)]
     5       7.980218       7.980218       7.980218    1[6-(6,7)]
     6      10.293154      10.293154      10.293154    1[6-(6,6)]
     7       8.752961       8.752961       8.752961    1[6-(6,6)]
     8       6.441433       6.441433       6.441433    1[6-(6,7)]
     9      10.713405      10.713405      10.713405    1[6-(6,6)]
    10      13.021458      13.021458      13.021458    1[6-(6,7)]
    11      14.717499      14.717499      14.717499    1[6-(6,7)]
    12      12.413226      12.413226      12.413226    1[6-(6,6)]
    13       8.267377       8.267377       8.267377    1[6-(6,6)]
    14       6.448396       6.448396       6.448396    1[6-(6,6)]
    15       8.941653       8.941653       8.941653    1[6-(6,6)]
    16      10.759726      10.759726      10.759726    1[6-(6,6)]
    17       5.457883       5.457883       5.457883    1[6-(6,6)]
    18        5.21773        5.21773        5.21773    1[6-(6,6)]
    19       6.898566       6.898566       6.898566    1[6-(6,6)]
    20       7.213036       7.213036       7.213036    1[6-(6,6)]
    21       5.183673       5.183673       5.183673    1[6-(6,7)]
    22       4.162915       4.162915       4.162915    1[6-(6,6)]
    23       5.907608       5.907608       5.907608    1[6-(6,6)]
    24       6.831491       6.831491       6.831491    1[6-(6,7)]
    25       4.678638       4.678638       4.678638    1[6-(6,6)]
    26       3.754196       3.754196       3.754196    1[6-(6,7)]
    27       2.962965       2.962965       2.962965    1[6-(6,7)]
    28       3.811016       3.811016       3.811016    1[6-(6,6)]
    29      13.830157      13.830157      13.830157    1[6-(6,6)]
    30      13.938783      13.938783      13.938783    1[6-(6,6)]
    31      12.218682      12.218682      12.218682    1[6-(6,6)]
    32      12.085415      12.085415      12.085415    1[6-(6,6)]
    33      13.151711      13.151711      13.151711    1[6-(6,6)]
    34      11.348045      11.348045      11.348045    1[6-(6,6)]
    35       9.051373       9.051373       9.051373    1[6-(6,6)]
    36      10.845265      10.845265      10.845265    1[6-(6,6)]
    37       9.485838       9.485838       9.485838    1[6-(6,7)]
    38       7.172902       7.172902       7.172902    1[6-(6,6)]
    39       8.713095       8.713095       8.713095    1[6-(6,6)]
    40      11.024623      11.024623      11.024623    1[6-(6,7)]
    41       6.752651       6.752651       6.752651    1[6-(6,6)]
    42       4.444598       4.444598       4.444598    1[6-(6,7)]
    43       2.748557       2.748557       2.748557    1[6-(6,7)]
    44        5.05283        5.05283        5.05283    1[6-(6,6)]
    45       9.198679       9.198679       9.198679    1[6-(6,6)]
    46       11.01766       11.01766       11.01766    1[6-(6,6)]
    47       8.524403       8.524403       8.524403    1[6-(6,6)]
    48        6.70633        6.70633        6.70633    1[6-(6,6)]
    49      12.008173      12.008173      12.008173    1[6-(6,6)]
    50      12.248326      12.248326      12.248326    1[6-(6,6)]
    51       10.56749       10.56749       10.56749    1[6-(6,6)]
    52       10.25302       10.25302       10.25302    1[6-(6,6)]
    53      12.282383      12.282383      12.282383    1[6-(6,7)]
    54      13.303141      13.303141      13.303141    1[6-(6,6)]
    55      11.558448      11.558448      11.558448    1[6-(6,6)]
    56      10.634565      10.634565      10.634565    1[6-(6,7)]
    57      12.787418      12.787418      12.787418    1[6-(6,6)]
    58       13.71186       13.71186       13.71186    1[6-(6,7)]
    59      14.503091      14.503091      14.503091    1[6-(6,7)]
    60       13.65504       13.65504       13.65504    1[6-(6,6)]
    61       3.635899       3.635899       3.635899    1[6-(6,6)]
    62       3.527273       3.527273       3.527273    1[6-(6,6)]
    63       5.247374       5.247374       5.247374    1[6-(6,6)]
    64       5.380641       5.380641       5.380641    1[6-(6,6)]
    65       4.314345       4.314345       4.314345    1[6-(6,6)]
    66       6.118011       6.118011       6.118011    1[6-(6,6)]
    67       8.414683       8.414683       8.414683    1[6-(6,6)]
    68       6.620791       6.620791       6.620791    1[6-(6,6)]
    69       8.477352       8.477352       8.477352    6[1-(0),6-(1,6),7-(6,28)]
    70       9.860399       9.860399       9.860399    6[1-(0),6-(1,7),6-(6,6)]
    71      10.608572      10.608572      10.608572    6[6-(1,6),6-(1,6),6-(6,6)]
    72       9.905294       9.905294       9.905294    6[1-(0),6-(1,7),6-(6,6)]
    73       8.519791       8.519791       8.519791    6[1-(0),6-(1,6),7-(6,28)]
    74      12.101776      12.101776      12.101776    6[6-(1,6),6-(1,6),6-(6,6)]
    75      12.797493      12.797493      12.797493    6[1-(0),6-(1,7),6-(6,6)]
    76      14.182312      14.182312      14.182312    6[1-(0),6-(1,6),7-(6,28)]
    77      14.230854      14.230854      14.230854    6[1-(0),6-(1,6),7-(6,28)]
    78      12.845417      12.845417      12.845417    6[1-(0),6-(1,7),6-(6,6)]
    79       9.691676       9.691676       9.691676    6[6-(1,6),6-(1,6),6-(8,8)]
    80       8.409055       8.409055       8.409055    6[1-(0),6-(1,6),6-(6,6)]
    81       7.326321       7.326321       7.326321    6[1-(0),6-(1,6),6-(6,8)]
    82       7.534138       7.534138       7.534138    6[6-(1,6),6-(1,6),8-(6)]
    83       8.804603       8.804603       8.804603    6[1-(0),6-(1,6),6-(6,8)]
    84       9.882894       9.882894       9.882894    6[1-(0),6-(1,6),6-(6,6)]
    85      10.855968      10.855968      10.855968    6[6-(6,6),8-(28),8-(28)]
    86       6.360024       6.360024       6.360024    6[6-(1,6),6-(1,6),8-(6)]
    87       5.761986       5.761986       5.761986    6[1-(0),6-(1,6),6-(6,8)]
    88       5.613232       5.613232       5.613232    6[1-(0),6-(1,6),6-(6,6)]
    89       6.032714       6.032714       6.032714    6[6-(1,6),6-(1,6),6-(8,8)]
    90         6.6154         6.6154         6.6154    6[1-(0),6-(1,6),6-(6,6)]
    91       6.792456       6.792456       6.792456    6[1-(0),6-(1,6),6-(6,8)]
    92       5.854459       5.854459       5.854459    6[6-(6,6),8-(28),8-(28)]
    93        5.31851        5.31851        5.31851    6[1-(0),6-(1,6),7-(6,28)]
    94       4.715341       4.715341       4.715341    6[1-(0),6-(1,7),6-(6,6)]
    95       4.929915       4.929915       4.929915    6[6-(1,6),6-(1,6),6-(6,6)]
    96       5.732695       5.732695       5.732695    6[1-(0),6-(1,7),6-(6,6)]
    97       6.284534       6.284534       6.284534    6[1-(0),6-(1,6),7-(6,28)]
    98       4.330882       4.330882       4.330882    6[6-(1,6),6-(1,6),6-(6,6)]
    99       4.314197       4.314197       4.314197    6[1-(0),6-(1,7),6-(6,6)]
   100       3.763041       3.763041       3.763041    6[1-(0),6-(1,6),7-(6,28)]
   101       3.299012       3.299012       3.299012    6[1-(0),6-(1,6),7-(6,28)]
   102        3.81717        3.81717        3.81717    6[1-(0),6-(1,7),6-(6,6)]
   103      12.973286      12.973286      12.973286    6[6-(1,6),6-(1,6),6-(8,8)]
   104       13.50561       13.50561       13.50561    6[1-(0),6-(1,6),6-(6,6)]
   105      13.571813      13.571813      13.571813    6[1-(0),6-(1,6),6-(6,8)]
   106       13.10314       13.10314       13.10314    6[6-(1,6),6-(1,6),8-(6)]
   107      12.550702      12.550702      12.550702    6[1-(0),6-(1,6),6-(6,8)]
   108      12.478184      12.478184      12.478184    6[1-(0),6-(1,6),6-(6,6)]
   109      12.938473      12.938473      12.938473    6[6-(6,6),8-(28),8-(28)]
   110      12.146034      12.146034      12.146034    6[6-(1,6),6-(1,6),8-(6)]
   111      12.311106      12.311106      12.311106    6[1-(0),6-(1,6),6-(6,8)]
   112      11.244325      11.244325      11.244325    6[1-(0),6-(1,6),6-(6,6)]
   113      10.014038      10.014038      10.014038    6[6-(1,6),6-(1,6),6-(8,8)]
   114       9.881799       9.881799       9.881799    6[1-(0),6-(1,6),6-(6,6)]
   115      10.951205      10.951205      10.951205    6[1-(0),6-(1,6),6-(6,8)]
   116       8.871878       8.871878       8.871878    6[6-(6,6),8-(28),8-(28)]
   117       8.988704       8.988704       8.988704    6[1-(0),6-(1,6),7-(6,28)]
   118       7.605657       7.605657       7.605657    6[1-(0),6-(1,7),6-(6,6)]
   119       6.857484       6.857484       6.857484    6[6-(1,6),6-(1,6),6-(6,6)]
   120       7.560762       7.560762       7.560762    6[1-(0),6-(1,7),6-(6,6)]
   121       8.946265       8.946265       8.946265    6[1-(0),6-(1,6),7-(6,28)]
   122        5.36428        5.36428        5.36428    6[6-(1,6),6-(1,6),6-(6,6)]
   123       4.668563       4.668563       4.668563    6[1-(0),6-(1,7),6-(6,6)]
   124       3.283744       3.283744       3.283744    6[1-(0),6-(1,6),7-(6,28)]
   125       3.235202       3.235202       3.235202    6[1-(0),6-(1,6),7-(6,28)]
   126       4.620639       4.620639       4.620639    6[1-(0),6-(1,7),6-(6,6)]
   127        7.77438        7.77438        7.77438    6[6-(1,6),6-(1,6),6-(8,8)]
   128       9.057001       9.057001       9.057001    6[1-(0),6-(1,6),6-(6,6)]
   129      10.139735      10.139735      10.139735    6[1-(0),6-(1,6),6-(6,8)]
   130       9.931918       9.931918       9.931918    6[6-(1,6),6-(1,6),8-(6)]
   131       8.661453       8.661453       8.661453    6[1-(0),6-(1,6),6-(6,8)]
   132       7.583162       7.583162       7.583162    6[1-(0),6-(1,6),6-(6,6)]
   133       6.610088       6.610088       6.610088    6[6-(6,6),8-(28),8-(28)]
   134      11.106032      11.106032      11.106032    6[6-(1,6),6-(1,6),8-(6)]
   135       11.70407       11.70407       11.70407    6[1-(0),6-(1,6),6-(6,8)]
   136      11.852824      11.852824      11.852824    6[1-(0),6-(1,6),6-(6,6)]
   137      11.433342      11.433342      11.433342    6[6-(1,6),6-(1,6),6-(8,8)]
   138      10.850656      10.850656      10.850656    6[1-(0),6-(1,6),6-(6,6)]
   139        10.6736        10.6736        10.6736    6[1-(0),6-(1,6),6-(6,8)]
   140      11.611597      11.611597      11.611597    6[6-(6,6),8-(28),8-(28)]
   141      12.147546      12.147546      12.147546    6[1-(0),6-(1,6),7-(6,28)]
   142      12.750715      12.750715      12.750715    6[1-(0),6-(1,7),6-(6,6)]
   143      12.536141      12.536141      12.536141    6[6-(1,6),6-(1,6),6-(6,6)]
   144      11.733361      11.733361      11.733361    6[1-(0),6-(1,7),6-(6,6)]
   145      11.181522      11.181522      11.181522    6[1-(0),6-(1,6),7-(6,28)]
   146      13.135174      13.135174      13.135174    6[6-(1,6),6-(1,6),6-(6,6)]
   147      13.151859      13.151859      13.151859    6[1-(0),6-(1,7),6-(6,6)]
   148      13.703015      13.703015      13.703015    6[1-(0),6-(1,6),7-(6,28)]
   149      14.167044      14.167044      14.167044    6[1-(0),6-(1,6),7-(6,28)]
   150      13.648886      13.648886      13.648886    6[1-(0),6-(1,7),6-(6,6)]
   151        4.49277        4.49277        4.49277    6[6-(1,6),6-(1,6),6-(8,8)]
   152       3.960446       3.960446       3.960446    6[1-(0),6-(1,6),6-(6,6)]
   153       3.894243       3.894243       3.894243    6[1-(0),6-(1,6),6-(6,8)]
   154       4.362916       4.362916       4.362916    6[6-(1,6),6-(1,6),8-(6)]
   155       4.915354       4.915354       4.915354    6[1-(0),6-(1,6),6-(6,8)]
   156       4.987872       4.987872       4.987872    6[1-(0),6-(1,6),6-(6,6)]
   157       4.527583       4.527583       4.527583    6[6-(6,6),8-(28),8-(28)]
   158       5.320022       5.320022       5.320022    6[6-(1,6),6-(1,6),8-(6)]
   159        5.15495        5.15495        5.15495    6[1-(0),6-(1,6),6-(6,8)]
   160       6.221731       6.221731       6.221731    6[1-(0),6-(1,6),6-(6,6)]
   161       7.452018       7.452018       7.452018    6[6-(1,6),6-(1,6),6-(8,8)]
   162       7.584257       7.584257       7.584257    6[1-(0),6-(1,6),6-(6,6)]
   163       6.514851       6.514851       6.514851    6[1-(0),6-(1,6),6-(6,8)]
   164       8.594178       8.594178       8.594178    6[6-(6,6),8-(28),8-(28)]
   165       7.805507       7.805507       7.805507    7[6-(1,6),6-(1,6),28-(7,8,8,8,8)]
   166      14.899453      14.899453      14.899453    7[6-(1,6),6-(1,6),28-(7,8,8,8,8)]
   167       6.081789       6.081789       6.081789    7[6-(1,6),6-(1,6),28-(7,8,8,8,8)]
   168       3.250282       3.250282       3.250282    7[6-(1,6),6-(1,6),28-(7,8,8,8,8)]
   169       9.660549       9.660549       9.660549    7[6-(1,6),6-(1,6),28-(7,8,8,8,8)]
   170       2.566603       2.566603       2.566603    7[6-(1,6),6-(1,6),28-(7,8,8,8,8)]
   171      11.384267      11.384267      11.384267    7[6-(1,6),6-(1,6),28-(7,8,8,8,8)]
   172      14.215774      14.215774      14.215774    7[6-(1,6),6-(1,6),28-(7,8,8,8,8)]
   173       5.755217       5.755217       5.755217    8[6-(6,8),28-(7,7,8,8,8)]
   174       5.824872       5.824872       5.824872    8[6-(6,8),28-(7,7,8,8,8)]
   175       6.428401       6.428401       6.428401    8[6-(6,6),6-(6,6)]
   176      10.609936      10.609936      10.609936    8[6-(6,8),28-(7,7,8,8,8)]
   177      11.996752      11.996752      11.996752    8[6-(6,8),28-(7,7,8,8,8)]
   178       8.885065       8.885065       8.885065    8[6-(6,8),28-(7,7,8,8,8)]
   179       7.919895       7.919895       7.919895    8[6-(6,8),28-(7,7,8,8,8)]
   180      13.278402      13.278402      13.278402    8[6-(6,6),6-(6,6)]
   181       2.207923       2.207923       2.207923    8[6-(6,8),28-(7,7,8,8,8)]
   182      12.363774      12.363774      12.363774    8[6-(6,8),28-(7,7,8,8,8)]
   183      11.710839      11.710839      11.710839    8[6-(6,8),28-(7,7,8,8,8)]
   184      11.641184      11.641184      11.641184    8[6-(6,8),28-(7,7,8,8,8)]
   185      11.037655      11.037655      11.037655    8[6-(6,6),6-(6,6)]
   186        2.29471        2.29471        2.29471    8[6-(6,8),28-(7,7,8,8,8)]
   187       5.469304       5.469304       5.469304    8[6-(6,8),28-(7,7,8,8,8)]
   188       8.580991       8.580991       8.580991    8[6-(6,8),28-(7,7,8,8,8)]
   189       9.546161       9.546161       9.546161    8[6-(6,8),28-(7,7,8,8,8)]
   190       4.187654       4.187654       4.187654    8[6-(6,6),6-(6,6)]
   191       3.973633       3.973633       3.973633    8[6-(6,8),28-(7,7,8,8,8)]
   192       5.102282       5.102282       5.102282    8[6-(6,8),28-(7,7,8,8,8)]
