# Supplementary material for: A collection of forcefield precursors for metal–organic frameworks
Source: RSC Adv. 2019 Nov 13;9(63):36492–507. doi: 10.1039/c9ra07327b (PMC9075174; doi:10.1039/c9ra07327b)
Supplement: RA-009-C9RA07327B-s1214 [file RA-009-C9RA07327B-s1214.txt]

KAVRIK_clean

9.871500    0.000000    0.000000
0.000000    18.161300    0.000000
0.000000    0.000000    18.267800

     1       0.780342       0.780342       0.780342    12[8-(6,12),8-(6,12),8-(6,12),8-(6,12),8-(6,12),8-(6,12)]
     2       8.772802       8.772802       8.772802    12[8-(6),8-(6),8-(6,12),8-(6,12),8-(6,12),8-(6,12)]
     3       4.155408       4.155408       4.155408    12[8-(6,12),8-(6,12),8-(6,12),8-(6,12),8-(6,12),8-(6,12)]
     4       6.034448       6.034448       6.034448    12[8-(6),8-(6),8-(6,12),8-(6,12),8-(6,12),8-(6,12)]
     5       9.091158       9.091158       9.091158    12[8-(6,12),8-(6,12),8-(6,12),8-(6,12),8-(6,12),8-(6,12)]
     6       1.098698       1.098698       1.098698    12[8-(6),8-(6),8-(6,12),8-(6,12),8-(6,12),8-(6,12)]
     7       5.716092       5.716092       5.716092    12[8-(6,12),8-(6,12),8-(6,12),8-(6,12),8-(6,12),8-(6,12)]
     8       3.837052       3.837052       3.837052    12[8-(6),8-(6),8-(6,12),8-(6,12),8-(6,12),8-(6,12)]
     9       9.091158       9.091158       9.091158    12[8-(6,12),8-(6,12),8-(6,12),8-(6,12),8-(6,12),8-(6,12)]
    10       1.098698       1.098698       1.098698    12[8-(6),8-(6),8-(6,12),8-(6,12),8-(6,12),8-(6,12)]
    11       5.716092       5.716092       5.716092    12[8-(6,12),8-(6,12),8-(6,12),8-(6,12),8-(6,12),8-(6,12)]
    12       3.837052       3.837052       3.837052    12[8-(6),8-(6),8-(6,12),8-(6,12),8-(6,12),8-(6,12)]
    13       0.780342       0.780342       0.780342    12[8-(6,12),8-(6,12),8-(6,12),8-(6,12),8-(6,12),8-(6,12)]
    14       8.772802       8.772802       8.772802    12[8-(6),8-(6),8-(6,12),8-(6,12),8-(6,12),8-(6,12)]
    15       4.155408       4.155408       4.155408    12[8-(6,12),8-(6,12),8-(6,12),8-(6,12),8-(6,12),8-(6,12)]
    16       6.034448       6.034448       6.034448    12[8-(6),8-(6),8-(6,12),8-(6,12),8-(6,12),8-(6,12)]
    17            0.0            0.0            0.0    12[8-(6),8-(6),8-(6),8-(6),8-(6,12),8-(6,12)]
    18        4.93575        4.93575        4.93575    12[8-(6),8-(6),8-(6),8-(6),8-(6,12),8-(6,12)]
    19            0.0            0.0            0.0    12[8-(6),8-(6),8-(6),8-(6),8-(6,12),8-(6,12)]
    20        4.93575        4.93575        4.93575    12[8-(6),8-(6),8-(6),8-(6),8-(6,12),8-(6,12)]
    21            0.0            0.0            0.0    12[8-(6),8-(6),8-(6),8-(6),8-(6,12),8-(6,12)]
    22        4.93575        4.93575        4.93575    12[8-(6),8-(6),8-(6),8-(6),8-(6,12),8-(6,12)]
    23            0.0            0.0            0.0    12[8-(6),8-(6),8-(6),8-(6),8-(6,12),8-(6,12)]
    24        4.93575        4.93575        4.93575    12[8-(6),8-(6),8-(6),8-(6),8-(6,12),8-(6,12)]
    25        2.83312        2.83312        2.83312    1[6-(8,8)]
    26       3.790656       3.790656       3.790656    1[6-(8,8)]
    27        2.30006        2.30006        2.30006    1[6-(8,8)]
    28       9.516126       9.516126       9.516126    1[6-(8,8)]
    29       7.818228       7.818228       7.818228    1[6-(8,8)]
    30       8.311803       8.311803       8.311803    1[6-(8,8)]
    31       2.102629       2.102629       2.102629    1[6-(8,8)]
    32       1.145094       1.145094       1.145094    1[6-(8,8)]
    33        2.63569        2.63569        2.63569    1[6-(8,8)]
    34       5.291124       5.291124       5.291124    1[6-(8,8)]
    35       6.989022       6.989022       6.989022    1[6-(8,8)]
    36       6.495447       6.495447       6.495447    1[6-(8,8)]
    37        7.03838        7.03838        7.03838    1[6-(8,8)]
    38       6.080844       6.080844       6.080844    1[6-(8,8)]
    39        7.57144        7.57144        7.57144    1[6-(8,8)]
    40       0.355374       0.355374       0.355374    1[6-(8,8)]
    41       2.053272       2.053272       2.053272    1[6-(8,8)]
    42       1.559697       1.559697       1.559697    1[6-(8,8)]
    43       7.768871       7.768871       7.768871    1[6-(8,8)]
    44       8.726406       8.726406       8.726406    1[6-(8,8)]
    45        7.23581        7.23581        7.23581    1[6-(8,8)]
    46       4.580376       4.580376       4.580376    1[6-(8,8)]
    47       2.882478       2.882478       2.882478    1[6-(8,8)]
    48       3.376053       3.376053       3.376053    1[6-(8,8)]
    49        7.03838        7.03838        7.03838    1[6-(8,8)]
    50       6.080844       6.080844       6.080844    1[6-(8,8)]
    51        7.57144        7.57144        7.57144    1[6-(8,8)]
    52       0.355374       0.355374       0.355374    1[6-(8,8)]
    53       2.053272       2.053272       2.053272    1[6-(8,8)]
    54       1.559697       1.559697       1.559697    1[6-(8,8)]
    55       7.768871       7.768871       7.768871    1[6-(8,8)]
    56       8.726406       8.726406       8.726406    1[6-(8,8)]
    57        7.23581        7.23581        7.23581    1[6-(8,8)]
    58       4.580376       4.580376       4.580376    1[6-(8,8)]
    59       2.882478       2.882478       2.882478    1[6-(8,8)]
    60       3.376053       3.376053       3.376053    1[6-(8,8)]
    61        2.83312        2.83312        2.83312    1[6-(8,8)]
    62       3.790656       3.790656       3.790656    1[6-(8,8)]
    63        2.30006        2.30006        2.30006    1[6-(8,8)]
    64       9.516126       9.516126       9.516126    1[6-(8,8)]
    65       7.818228       7.818228       7.818228    1[6-(8,8)]
    66       8.311803       8.311803       8.311803    1[6-(8,8)]
    67       2.102629       2.102629       2.102629    1[6-(8,8)]
    68       1.145094       1.145094       1.145094    1[6-(8,8)]
    69        2.63569        2.63569        2.63569    1[6-(8,8)]
    70       5.291124       5.291124       5.291124    1[6-(8,8)]
    71       6.989022       6.989022       6.989022    1[6-(8,8)]
    72       6.495447       6.495447       6.495447    1[6-(8,8)]
    73       2.727495       2.727495       2.727495    6[1-(0),8-(12),8-(12,12)]
    74       2.828185       2.828185       2.828185    6[1-(0),8-(12),8-(12,12)]
    75       1.669271       1.669271       1.669271    6[1-(0),8-(12),8-(12,12)]
    76       9.704672       9.704672       9.704672    6[1-(0),8-(12),8-(12,12)]
    77       8.550693       8.550693       8.550693    6[1-(0),8-(12),8-(12,12)]
    78       8.885337       8.885337       8.885337    6[1-(0),8-(12),8-(12,12)]
    79       2.208255       2.208255       2.208255    6[1-(0),8-(12),8-(12,12)]
    80       2.107565       2.107565       2.107565    6[1-(0),8-(12),8-(12,12)]
    81       3.266479       3.266479       3.266479    6[1-(0),8-(12),8-(12,12)]
    82       5.102578       5.102578       5.102578    6[1-(0),8-(12),8-(12,12)]
    83       6.256557       6.256557       6.256557    6[1-(0),8-(12),8-(12,12)]
    84       5.921913       5.921913       5.921913    6[1-(0),8-(12),8-(12,12)]
    85       7.144005       7.144005       7.144005    6[1-(0),8-(12),8-(12,12)]
    86       7.043315       7.043315       7.043315    6[1-(0),8-(12),8-(12,12)]
    87       8.202229       8.202229       8.202229    6[1-(0),8-(12),8-(12,12)]
    88       0.166828       0.166828       0.166828    6[1-(0),8-(12),8-(12,12)]
    89       1.320807       1.320807       1.320807    6[1-(0),8-(12),8-(12,12)]
    90       0.986163       0.986163       0.986163    6[1-(0),8-(12),8-(12,12)]
    91       7.663245       7.663245       7.663245    6[1-(0),8-(12),8-(12,12)]
    92       7.763935       7.763935       7.763935    6[1-(0),8-(12),8-(12,12)]
    93       6.605021       6.605021       6.605021    6[1-(0),8-(12),8-(12,12)]
    94       4.768922       4.768922       4.768922    6[1-(0),8-(12),8-(12,12)]
    95       3.614943       3.614943       3.614943    6[1-(0),8-(12),8-(12,12)]
    96       3.949587       3.949587       3.949587    6[1-(0),8-(12),8-(12,12)]
    97       7.144005       7.144005       7.144005    6[1-(0),8-(12),8-(12,12)]
    98       7.043315       7.043315       7.043315    6[1-(0),8-(12),8-(12,12)]
    99       8.202229       8.202229       8.202229    6[1-(0),8-(12),8-(12,12)]
   100       0.166828       0.166828       0.166828    6[1-(0),8-(12),8-(12,12)]
   101       1.320807       1.320807       1.320807    6[1-(0),8-(12),8-(12,12)]
   102       0.986163       0.986163       0.986163    6[1-(0),8-(12),8-(12,12)]
   103       7.663245       7.663245       7.663245    6[1-(0),8-(12),8-(12,12)]
   104       7.763935       7.763935       7.763935    6[1-(0),8-(12),8-(12,12)]
   105       6.605021       6.605021       6.605021    6[1-(0),8-(12),8-(12,12)]
   106       4.768922       4.768922       4.768922    6[1-(0),8-(12),8-(12,12)]
   107       3.614943       3.614943       3.614943    6[1-(0),8-(12),8-(12,12)]
   108       3.949587       3.949587       3.949587    6[1-(0),8-(12),8-(12,12)]
   109       2.727495       2.727495       2.727495    6[1-(0),8-(12),8-(12,12)]
   110       2.828185       2.828185       2.828185    6[1-(0),8-(12),8-(12,12)]
   111       1.669271       1.669271       1.669271    6[1-(0),8-(12),8-(12,12)]
   112       9.704672       9.704672       9.704672    6[1-(0),8-(12),8-(12,12)]
   113       8.550693       8.550693       8.550693    6[1-(0),8-(12),8-(12,12)]
   114       8.885337       8.885337       8.885337    6[1-(0),8-(12),8-(12,12)]
   115       2.208255       2.208255       2.208255    6[1-(0),8-(12),8-(12,12)]
   116       2.107565       2.107565       2.107565    6[1-(0),8-(12),8-(12,12)]
   117       3.266479       3.266479       3.266479    6[1-(0),8-(12),8-(12,12)]
   118       5.102578       5.102578       5.102578    6[1-(0),8-(12),8-(12,12)]
   119       6.256557       6.256557       6.256557    6[1-(0),8-(12),8-(12,12)]
   120       5.921913       5.921913       5.921913    6[1-(0),8-(12),8-(12,12)]
   121       1.508464       1.508464       1.508464    8[6-(1,8),12-(8,8,8,8,8),12-(8,8,8,8,8)]
   122       3.687005       3.687005       3.687005    8[6-(1,8),12-(8,8,8,8,8)]
   123       2.525623       2.525623       2.525623    8[6-(1,8),12-(8,8,8,8,8),12-(8,8,8,8,8)]
   124        2.03649        2.03649        2.03649    8[6-(1,8),12-(8,8,8,8,8)]
   125       1.975682       1.975682       1.975682    8[6-(1,8),12-(8,8,8,8,8),12-(8,8,8,8,8)]
   126       0.567611       0.567611       0.567611    8[6-(1,8),12-(8,8,8,8,8)]
   127      -0.029614      -0.029614      -0.029614    8[6-(1,8),12-(8,8,8,8,8)]
   128       9.818194       9.818194       9.818194    8[6-(1,8),12-(8,8,8,8,8),12-(8,8,8,8,8)]
   129       9.065393       9.065393       9.065393    8[6-(1,8),12-(8,8,8,8,8),12-(8,8,8,8,8)]
   130       8.811301       8.811301       8.811301    8[6-(1,8),12-(8,8,8,8,8)]
   131       9.613854       9.613854       9.613854    8[6-(1,8),12-(8,8,8,8,8),12-(8,8,8,8,8)]
   132       8.847825       8.847825       8.847825    8[6-(1,8),12-(8,8,8,8,8)]
   133       3.427286       3.427286       3.427286    8[6-(1,8),12-(8,8,8,8,8),12-(8,8,8,8,8)]
   134       1.248745       1.248745       1.248745    8[6-(1,8),12-(8,8,8,8,8)]
   135       2.410127       2.410127       2.410127    8[6-(1,8),12-(8,8,8,8,8),12-(8,8,8,8,8)]
   136        2.89926        2.89926        2.89926    8[6-(1,8),12-(8,8,8,8,8)]
   137       2.960068       2.960068       2.960068    8[6-(1,8),12-(8,8,8,8,8),12-(8,8,8,8,8)]
   138       4.368139       4.368139       4.368139    8[6-(1,8),12-(8,8,8,8,8)]
   139       4.965365       4.965365       4.965365    8[6-(1,8),12-(8,8,8,8,8)]
   140       4.989056       4.989056       4.989056    8[6-(1,8),12-(8,8,8,8,8),12-(8,8,8,8,8)]
   141       5.741857       5.741857       5.741857    8[6-(1,8),12-(8,8,8,8,8),12-(8,8,8,8,8)]
   142       5.995949       5.995949       5.995949    8[6-(1,8),12-(8,8,8,8,8)]
   143       5.193396       5.193396       5.193396    8[6-(1,8),12-(8,8,8,8,8),12-(8,8,8,8,8)]
   144       5.959425       5.959425       5.959425    8[6-(1,8),12-(8,8,8,8,8)]
   145       8.363036       8.363036       8.363036    8[6-(1,8),12-(8,8,8,8,8),12-(8,8,8,8,8)]
   146       6.184495       6.184495       6.184495    8[6-(1,8),12-(8,8,8,8,8)]
   147       7.345877       7.345877       7.345877    8[6-(1,8),12-(8,8,8,8,8),12-(8,8,8,8,8)]
   148        7.83501        7.83501        7.83501    8[6-(1,8),12-(8,8,8,8,8)]
   149       7.895818       7.895818       7.895818    8[6-(1,8),12-(8,8,8,8,8),12-(8,8,8,8,8)]
   150       9.303889       9.303889       9.303889    8[6-(1,8),12-(8,8,8,8,8)]
   151       0.029614       0.029614       0.029614    8[6-(1,8),12-(8,8,8,8,8)]
   152       0.053306       0.053306       0.053306    8[6-(1,8),12-(8,8,8,8,8),12-(8,8,8,8,8)]
   153       0.806107       0.806107       0.806107    8[6-(1,8),12-(8,8,8,8,8),12-(8,8,8,8,8)]
   154       1.060199       1.060199       1.060199    8[6-(1,8),12-(8,8,8,8,8)]
   155       0.257646       0.257646       0.257646    8[6-(1,8),12-(8,8,8,8,8),12-(8,8,8,8,8)]
   156       1.023675       1.023675       1.023675    8[6-(1,8),12-(8,8,8,8,8)]
   157       6.444214       6.444214       6.444214    8[6-(1,8),12-(8,8,8,8,8),12-(8,8,8,8,8)]
   158       8.622755       8.622755       8.622755    8[6-(1,8),12-(8,8,8,8,8)]
   159       7.461373       7.461373       7.461373    8[6-(1,8),12-(8,8,8,8,8),12-(8,8,8,8,8)]
   160        6.97224        6.97224        6.97224    8[6-(1,8),12-(8,8,8,8,8)]
   161       6.911432       6.911432       6.911432    8[6-(1,8),12-(8,8,8,8,8),12-(8,8,8,8,8)]
   162       5.503361       5.503361       5.503361    8[6-(1,8),12-(8,8,8,8,8)]
   163       4.906135       4.906135       4.906135    8[6-(1,8),12-(8,8,8,8,8)]
   164       4.882444       4.882444       4.882444    8[6-(1,8),12-(8,8,8,8,8),12-(8,8,8,8,8)]
   165       4.129643       4.129643       4.129643    8[6-(1,8),12-(8,8,8,8,8),12-(8,8,8,8,8)]
   166       3.875551       3.875551       3.875551    8[6-(1,8),12-(8,8,8,8,8)]
   167       4.678104       4.678104       4.678104    8[6-(1,8),12-(8,8,8,8,8),12-(8,8,8,8,8)]
   168       3.912075       3.912075       3.912075    8[6-(1,8),12-(8,8,8,8,8)]
   169       8.363036       8.363036       8.363036    8[6-(1,8),12-(8,8,8,8,8),12-(8,8,8,8,8)]
   170       6.184495       6.184495       6.184495    8[6-(1,8),12-(8,8,8,8,8)]
   171       7.345877       7.345877       7.345877    8[6-(1,8),12-(8,8,8,8,8),12-(8,8,8,8,8)]
   172        7.83501        7.83501        7.83501    8[6-(1,8),12-(8,8,8,8,8)]
   173       7.895818       7.895818       7.895818    8[6-(1,8),12-(8,8,8,8,8),12-(8,8,8,8,8)]
   174       9.303889       9.303889       9.303889    8[6-(1,8),12-(8,8,8,8,8)]
   175       0.029614       0.029614       0.029614    8[6-(1,8),12-(8,8,8,8,8)]
   176       0.053306       0.053306       0.053306    8[6-(1,8),12-(8,8,8,8,8),12-(8,8,8,8,8)]
   177       0.806107       0.806107       0.806107    8[6-(1,8),12-(8,8,8,8,8),12-(8,8,8,8,8)]
   178       1.060199       1.060199       1.060199    8[6-(1,8),12-(8,8,8,8,8)]
   179       0.257646       0.257646       0.257646    8[6-(1,8),12-(8,8,8,8,8),12-(8,8,8,8,8)]
   180       1.023675       1.023675       1.023675    8[6-(1,8),12-(8,8,8,8,8)]
   181       6.444214       6.444214       6.444214    8[6-(1,8),12-(8,8,8,8,8),12-(8,8,8,8,8)]
   182       8.622755       8.622755       8.622755    8[6-(1,8),12-(8,8,8,8,8)]
   183       7.461373       7.461373       7.461373    8[6-(1,8),12-(8,8,8,8,8),12-(8,8,8,8,8)]
   184        6.97224        6.97224        6.97224    8[6-(1,8),12-(8,8,8,8,8)]
   185       6.911432       6.911432       6.911432    8[6-(1,8),12-(8,8,8,8,8),12-(8,8,8,8,8)]
   186       5.503361       5.503361       5.503361    8[6-(1,8),12-(8,8,8,8,8)]
   187       4.906135       4.906135       4.906135    8[6-(1,8),12-(8,8,8,8,8)]
   188       4.882444       4.882444       4.882444    8[6-(1,8),12-(8,8,8,8,8),12-(8,8,8,8,8)]
   189       4.129643       4.129643       4.129643    8[6-(1,8),12-(8,8,8,8,8),12-(8,8,8,8,8)]
   190       3.875551       3.875551       3.875551    8[6-(1,8),12-(8,8,8,8,8)]
   191       4.678104       4.678104       4.678104    8[6-(1,8),12-(8,8,8,8,8),12-(8,8,8,8,8)]
   192       3.912075       3.912075       3.912075    8[6-(1,8),12-(8,8,8,8,8)]
   193       1.508464       1.508464       1.508464    8[6-(1,8),12-(8,8,8,8,8),12-(8,8,8,8,8)]
   194       3.687005       3.687005       3.687005    8[6-(1,8),12-(8,8,8,8,8)]
   195       2.525623       2.525623       2.525623    8[6-(1,8),12-(8,8,8,8,8),12-(8,8,8,8,8)]
   196        2.03649        2.03649        2.03649    8[6-(1,8),12-(8,8,8,8,8)]
   197       1.975682       1.975682       1.975682    8[6-(1,8),12-(8,8,8,8,8),12-(8,8,8,8,8)]
   198       0.567611       0.567611       0.567611    8[6-(1,8),12-(8,8,8,8,8)]
   199      -0.029614      -0.029614      -0.029614    8[6-(1,8),12-(8,8,8,8,8)]
   200       9.818194       9.818194       9.818194    8[6-(1,8),12-(8,8,8,8,8),12-(8,8,8,8,8)]
   201       9.065393       9.065393       9.065393    8[6-(1,8),12-(8,8,8,8,8),12-(8,8,8,8,8)]
   202       8.811301       8.811301       8.811301    8[6-(1,8),12-(8,8,8,8,8)]
   203       9.613854       9.613854       9.613854    8[6-(1,8),12-(8,8,8,8,8),12-(8,8,8,8,8)]
   204       8.847825       8.847825       8.847825    8[6-(1,8),12-(8,8,8,8,8)]
   205       3.427286       3.427286       3.427286    8[6-(1,8),12-(8,8,8,8,8),12-(8,8,8,8,8)]
   206       1.248745       1.248745       1.248745    8[6-(1,8),12-(8,8,8,8,8)]
   207       2.410127       2.410127       2.410127    8[6-(1,8),12-(8,8,8,8,8),12-(8,8,8,8,8)]
   208        2.89926        2.89926        2.89926    8[6-(1,8),12-(8,8,8,8,8)]
   209       2.960068       2.960068       2.960068    8[6-(1,8),12-(8,8,8,8,8),12-(8,8,8,8,8)]
   210       4.368139       4.368139       4.368139    8[6-(1,8),12-(8,8,8,8,8)]
   211       4.965365       4.965365       4.965365    8[6-(1,8),12-(8,8,8,8,8)]
   212       4.989056       4.989056       4.989056    8[6-(1,8),12-(8,8,8,8,8),12-(8,8,8,8,8)]
   213       5.741857       5.741857       5.741857    8[6-(1,8),12-(8,8,8,8,8),12-(8,8,8,8,8)]
   214       5.995949       5.995949       5.995949    8[6-(1,8),12-(8,8,8,8,8)]
   215       5.193396       5.193396       5.193396    8[6-(1,8),12-(8,8,8,8,8),12-(8,8,8,8,8)]
   216       5.959425       5.959425       5.959425    8[6-(1,8),12-(8,8,8,8,8)]
