# Supplementary material for: A collection of forcefield precursors for metal–organic frameworks
Source: RSC Adv. 2019 Nov 13;9(63):36492–507. doi: 10.1039/c9ra07327b (PMC9075174; doi:10.1039/c9ra07327b)
Supplement: RA-009-C9RA07327B-s1215 [file RA-009-C9RA07327B-s1215.txt]

KAVROQ_clean

9.868000    0.000000    0.000000
0.000000    18.140000    0.000000
0.000000    0.000000    18.247600

     1       9.103526       9.103526       9.103526    30[8-(6,30),8-(6,30),8-(6,30),8-(6,30),8-(6,30),8-(6,30)]
     2       1.084592       1.084592       1.084592    30[8-(6),8-(6),8-(6,30),8-(6,30),8-(6,30),8-(6,30)]
     3       5.698474       5.698474       5.698474    30[8-(6,30),8-(6,30),8-(6,30),8-(6,30),8-(6,30),8-(6,30)]
     4       3.849408       3.849408       3.849408    30[8-(6),8-(6),8-(6,30),8-(6,30),8-(6,30),8-(6,30)]
     5       0.764474       0.764474       0.764474    30[8-(6,30),8-(6,30),8-(6,30),8-(6,30),8-(6,30),8-(6,30)]
     6       8.783408       8.783408       8.783408    30[8-(6),8-(6),8-(6,30),8-(6,30),8-(6,30),8-(6,30)]
     7       4.169526       4.169526       4.169526    30[8-(6,30),8-(6,30),8-(6,30),8-(6,30),8-(6,30),8-(6,30)]
     8       6.018592       6.018592       6.018592    30[8-(6),8-(6),8-(6,30),8-(6,30),8-(6,30),8-(6,30)]
     9       0.764474       0.764474       0.764474    30[8-(6,30),8-(6,30),8-(6,30),8-(6,30),8-(6,30),8-(6,30)]
    10       8.783408       8.783408       8.783408    30[8-(6),8-(6),8-(6,30),8-(6,30),8-(6,30),8-(6,30)]
    11       4.169526       4.169526       4.169526    30[8-(6,30),8-(6,30),8-(6,30),8-(6,30),8-(6,30),8-(6,30)]
    12       6.018592       6.018592       6.018592    30[8-(6),8-(6),8-(6,30),8-(6,30),8-(6,30),8-(6,30)]
    13       9.103526       9.103526       9.103526    30[8-(6,30),8-(6,30),8-(6,30),8-(6,30),8-(6,30),8-(6,30)]
    14       1.084592       1.084592       1.084592    30[8-(6),8-(6),8-(6,30),8-(6,30),8-(6,30),8-(6,30)]
    15       5.698474       5.698474       5.698474    30[8-(6,30),8-(6,30),8-(6,30),8-(6,30),8-(6,30),8-(6,30)]
    16       3.849408       3.849408       3.849408    30[8-(6),8-(6),8-(6,30),8-(6,30),8-(6,30),8-(6,30)]
    17            0.0            0.0            0.0    30[8-(6),8-(6),8-(6),8-(6),8-(6,30),8-(6,30)]
    18          4.934          4.934          4.934    30[8-(6),8-(6),8-(6),8-(6),8-(6,30),8-(6,30)]
    19            0.0            0.0            0.0    30[8-(6),8-(6),8-(6),8-(6),8-(6,30),8-(6,30)]
    20          4.934          4.934          4.934    30[8-(6),8-(6),8-(6),8-(6),8-(6,30),8-(6,30)]
    21            0.0            0.0            0.0    30[8-(6),8-(6),8-(6),8-(6),8-(6,30),8-(6,30)]
    22          4.934          4.934          4.934    30[8-(6),8-(6),8-(6),8-(6),8-(6,30),8-(6,30)]
    23            0.0            0.0            0.0    30[8-(6),8-(6),8-(6),8-(6),8-(6,30),8-(6,30)]
    24          4.934          4.934          4.934    30[8-(6),8-(6),8-(6),8-(6),8-(6,30),8-(6,30)]
    25       1.490068       1.490068       1.490068    1[6-(8,8)]
    26         1.9736         1.9736         1.9736    1[6-(8,8)]
    27        7.49968        7.49968        7.49968    1[6-(8,8)]
    28       0.374984       0.374984       0.374984    1[6-(8,8)]
    29       6.887864       6.887864       6.887864    1[6-(8,8)]
    30       6.108292       6.108292       6.108292    1[6-(8,8)]
    31       3.443932       3.443932       3.443932    1[6-(8,8)]
    32         2.9604         2.9604         2.9604    1[6-(8,8)]
    33        7.30232        7.30232        7.30232    1[6-(8,8)]
    34       4.559016       4.559016       4.559016    1[6-(8,8)]
    35       7.914136       7.914136       7.914136    1[6-(8,8)]
    36       8.693708       8.693708       8.693708    1[6-(8,8)]
    37       8.377932       8.377932       8.377932    1[6-(8,8)]
    38         7.8944         7.8944         7.8944    1[6-(8,8)]
    39        2.36832        2.36832        2.36832    1[6-(8,8)]
    40       9.493016       9.493016       9.493016    1[6-(8,8)]
    41       2.980136       2.980136       2.980136    1[6-(8,8)]
    42       3.759708       3.759708       3.759708    1[6-(8,8)]
    43       6.424068       6.424068       6.424068    1[6-(8,8)]
    44         6.9076         6.9076         6.9076    1[6-(8,8)]
    45        2.56568        2.56568        2.56568    1[6-(8,8)]
    46       5.308984       5.308984       5.308984    1[6-(8,8)]
    47       1.953864       1.953864       1.953864    1[6-(8,8)]
    48       1.174292       1.174292       1.174292    1[6-(8,8)]
    49       8.377932       8.377932       8.377932    1[6-(8,8)]
    50         7.8944         7.8944         7.8944    1[6-(8,8)]
    51        2.36832        2.36832        2.36832    1[6-(8,8)]
    52       9.493016       9.493016       9.493016    1[6-(8,8)]
    53       2.980136       2.980136       2.980136    1[6-(8,8)]
    54       3.759708       3.759708       3.759708    1[6-(8,8)]
    55       6.424068       6.424068       6.424068    1[6-(8,8)]
    56         6.9076         6.9076         6.9076    1[6-(8,8)]
    57        2.56568        2.56568        2.56568    1[6-(8,8)]
    58       5.308984       5.308984       5.308984    1[6-(8,8)]
    59       1.953864       1.953864       1.953864    1[6-(8,8)]
    60       1.174292       1.174292       1.174292    1[6-(8,8)]
    61       1.490068       1.490068       1.490068    1[6-(8,8)]
    62         1.9736         1.9736         1.9736    1[6-(8,8)]
    63        7.49968        7.49968        7.49968    1[6-(8,8)]
    64       0.374984       0.374984       0.374984    1[6-(8,8)]
    65       6.887864       6.887864       6.887864    1[6-(8,8)]
    66       6.108292       6.108292       6.108292    1[6-(8,8)]
    67       3.443932       3.443932       3.443932    1[6-(8,8)]
    68         2.9604         2.9604         2.9604    1[6-(8,8)]
    69        7.30232        7.30232        7.30232    1[6-(8,8)]
    70       4.559016       4.559016       4.559016    1[6-(8,8)]
    71       7.914136       7.914136       7.914136    1[6-(8,8)]
    72       8.693708       8.693708       8.693708    1[6-(8,8)]
    73       0.997655       0.997655       0.997655    6[1-(0),8-(30),8-(30,30)]
    74       1.342048       1.342048       1.342048    6[1-(0),8-(30),8-(30,30)]
    75        0.16973        0.16973        0.16973    6[1-(0),8-(30),8-(30,30)]
    76       8.186493       8.186493       8.186493    6[1-(0),8-(30),8-(30,30)]
    77        7.12667        7.12667        7.12667    6[1-(0),8-(30),8-(30,30)]
    78       7.029963       7.029963       7.029963    6[1-(0),8-(30),8-(30,30)]
    79       3.936345       3.936345       3.936345    6[1-(0),8-(30),8-(30,30)]
    80       3.591952       3.591952       3.591952    6[1-(0),8-(30),8-(30,30)]
    81        4.76427        4.76427        4.76427    6[1-(0),8-(30),8-(30,30)]
    82       6.615507       6.615507       6.615507    6[1-(0),8-(30),8-(30,30)]
    83        7.67533        7.67533        7.67533    6[1-(0),8-(30),8-(30,30)]
    84       7.772037       7.772037       7.772037    6[1-(0),8-(30),8-(30,30)]
    85       8.870345       8.870345       8.870345    6[1-(0),8-(30),8-(30,30)]
    86       8.525952       8.525952       8.525952    6[1-(0),8-(30),8-(30,30)]
    87        9.69827        9.69827        9.69827    6[1-(0),8-(30),8-(30,30)]
    88       1.681507       1.681507       1.681507    6[1-(0),8-(30),8-(30,30)]
    89        2.74133        2.74133        2.74133    6[1-(0),8-(30),8-(30,30)]
    90       2.838037       2.838037       2.838037    6[1-(0),8-(30),8-(30,30)]
    91       5.931655       5.931655       5.931655    6[1-(0),8-(30),8-(30,30)]
    92       6.276048       6.276048       6.276048    6[1-(0),8-(30),8-(30,30)]
    93        5.10373        5.10373        5.10373    6[1-(0),8-(30),8-(30,30)]
    94       3.252493       3.252493       3.252493    6[1-(0),8-(30),8-(30,30)]
    95        2.19267        2.19267        2.19267    6[1-(0),8-(30),8-(30,30)]
    96       2.095963       2.095963       2.095963    6[1-(0),8-(30),8-(30,30)]
    97       8.870345       8.870345       8.870345    6[1-(0),8-(30),8-(30,30)]
    98       8.525952       8.525952       8.525952    6[1-(0),8-(30),8-(30,30)]
    99        9.69827        9.69827        9.69827    6[1-(0),8-(30),8-(30,30)]
   100       1.681507       1.681507       1.681507    6[1-(0),8-(30),8-(30,30)]
   101        2.74133        2.74133        2.74133    6[1-(0),8-(30),8-(30,30)]
   102       2.838037       2.838037       2.838037    6[1-(0),8-(30),8-(30,30)]
   103       5.931655       5.931655       5.931655    6[1-(0),8-(30),8-(30,30)]
   104       6.276048       6.276048       6.276048    6[1-(0),8-(30),8-(30,30)]
   105        5.10373        5.10373        5.10373    6[1-(0),8-(30),8-(30,30)]
   106       3.252493       3.252493       3.252493    6[1-(0),8-(30),8-(30,30)]
   107        2.19267        2.19267        2.19267    6[1-(0),8-(30),8-(30,30)]
   108       2.095963       2.095963       2.095963    6[1-(0),8-(30),8-(30,30)]
   109       0.997655       0.997655       0.997655    6[1-(0),8-(30),8-(30,30)]
   110       1.342048       1.342048       1.342048    6[1-(0),8-(30),8-(30,30)]
   111        0.16973        0.16973        0.16973    6[1-(0),8-(30),8-(30,30)]
   112       8.186493       8.186493       8.186493    6[1-(0),8-(30),8-(30,30)]
   113        7.12667        7.12667        7.12667    6[1-(0),8-(30),8-(30,30)]
   114       7.029963       7.029963       7.029963    6[1-(0),8-(30),8-(30,30)]
   115       3.936345       3.936345       3.936345    6[1-(0),8-(30),8-(30,30)]
   116       3.591952       3.591952       3.591952    6[1-(0),8-(30),8-(30,30)]
   117        4.76427        4.76427        4.76427    6[1-(0),8-(30),8-(30,30)]
   118       6.615507       6.615507       6.615507    6[1-(0),8-(30),8-(30,30)]
   119        7.67533        7.67533        7.67533    6[1-(0),8-(30),8-(30,30)]
   120       7.772037       7.772037       7.772037    6[1-(0),8-(30),8-(30,30)]
   121       0.261403       0.261403       0.261403    8[6-(1,8),30-(8,8,8,8,8),30-(8,8,8,8,8)]
   122       1.067619       1.067619       1.067619    8[6-(1,8),30-(8,8,8,8,8)]
   123       0.827629       0.827629       0.827629    8[6-(1,8),30-(8,8,8,8,8),30-(8,8,8,8,8)]
   124       1.087454       1.087454       1.087454    8[6-(1,8),30-(8,8,8,8,8)]
   125       0.073122       0.073122       0.073122    8[6-(1,8),30-(8,8,8,8,8),30-(8,8,8,8,8)]
   126        0.02171        0.02171        0.02171    8[6-(1,8),30-(8,8,8,8,8)]
   127       7.911373       7.911373       7.911373    8[6-(1,8),30-(8,8,8,8,8),30-(8,8,8,8,8)]
   128       9.283913       9.283913       9.283913    8[6-(1,8),30-(8,8,8,8,8)]
   129       8.342703       8.342703       8.342703    8[6-(1,8),30-(8,8,8,8,8),30-(8,8,8,8,8)]
   130       7.807463       7.807463       7.807463    8[6-(1,8),30-(8,8,8,8,8)]
   131       6.147567       6.147567       6.147567    8[6-(1,8),30-(8,8,8,8,8)]
   132       7.352943       7.352943       7.352943    8[6-(1,8),30-(8,8,8,8,8),30-(8,8,8,8,8)]
   133       4.672597       4.672597       4.672597    8[6-(1,8),30-(8,8,8,8,8),30-(8,8,8,8,8)]
   134       3.866381       3.866381       3.866381    8[6-(1,8),30-(8,8,8,8,8)]
   135       4.106371       4.106371       4.106371    8[6-(1,8),30-(8,8,8,8,8),30-(8,8,8,8,8)]
   136       3.846546       3.846546       3.846546    8[6-(1,8),30-(8,8,8,8,8)]
   137       4.860878       4.860878       4.860878    8[6-(1,8),30-(8,8,8,8,8),30-(8,8,8,8,8)]
   138        4.91229        4.91229        4.91229    8[6-(1,8),30-(8,8,8,8,8)]
   139       6.890627       6.890627       6.890627    8[6-(1,8),30-(8,8,8,8,8),30-(8,8,8,8,8)]
   140       5.518087       5.518087       5.518087    8[6-(1,8),30-(8,8,8,8,8)]
   141       6.459297       6.459297       6.459297    8[6-(1,8),30-(8,8,8,8,8),30-(8,8,8,8,8)]
   142       6.994537       6.994537       6.994537    8[6-(1,8),30-(8,8,8,8,8)]
   143       8.654433       8.654433       8.654433    8[6-(1,8),30-(8,8,8,8,8)]
   144       7.449057       7.449057       7.449057    8[6-(1,8),30-(8,8,8,8,8),30-(8,8,8,8,8)]
   145       9.606597       9.606597       9.606597    8[6-(1,8),30-(8,8,8,8,8),30-(8,8,8,8,8)]
   146       8.800381       8.800381       8.800381    8[6-(1,8),30-(8,8,8,8,8)]
   147       9.040371       9.040371       9.040371    8[6-(1,8),30-(8,8,8,8,8),30-(8,8,8,8,8)]
   148       8.780546       8.780546       8.780546    8[6-(1,8),30-(8,8,8,8,8)]
   149       9.794878       9.794878       9.794878    8[6-(1,8),30-(8,8,8,8,8),30-(8,8,8,8,8)]
   150       -0.02171       -0.02171       -0.02171    8[6-(1,8),30-(8,8,8,8,8)]
   151       1.956627       1.956627       1.956627    8[6-(1,8),30-(8,8,8,8,8),30-(8,8,8,8,8)]
   152       0.584087       0.584087       0.584087    8[6-(1,8),30-(8,8,8,8,8)]
   153       1.525297       1.525297       1.525297    8[6-(1,8),30-(8,8,8,8,8),30-(8,8,8,8,8)]
   154       2.060537       2.060537       2.060537    8[6-(1,8),30-(8,8,8,8,8)]
   155       3.720433       3.720433       3.720433    8[6-(1,8),30-(8,8,8,8,8)]
   156       2.515057       2.515057       2.515057    8[6-(1,8),30-(8,8,8,8,8),30-(8,8,8,8,8)]
   157       5.195403       5.195403       5.195403    8[6-(1,8),30-(8,8,8,8,8),30-(8,8,8,8,8)]
   158       6.001619       6.001619       6.001619    8[6-(1,8),30-(8,8,8,8,8)]
   159       5.761629       5.761629       5.761629    8[6-(1,8),30-(8,8,8,8,8),30-(8,8,8,8,8)]
   160       6.021454       6.021454       6.021454    8[6-(1,8),30-(8,8,8,8,8)]
   161       5.007122       5.007122       5.007122    8[6-(1,8),30-(8,8,8,8,8),30-(8,8,8,8,8)]
   162        4.95571        4.95571        4.95571    8[6-(1,8),30-(8,8,8,8,8)]
   163       2.977373       2.977373       2.977373    8[6-(1,8),30-(8,8,8,8,8),30-(8,8,8,8,8)]
   164       4.349913       4.349913       4.349913    8[6-(1,8),30-(8,8,8,8,8)]
   165       3.408703       3.408703       3.408703    8[6-(1,8),30-(8,8,8,8,8),30-(8,8,8,8,8)]
   166       2.873463       2.873463       2.873463    8[6-(1,8),30-(8,8,8,8,8)]
   167       1.213567       1.213567       1.213567    8[6-(1,8),30-(8,8,8,8,8)]
   168       2.418943       2.418943       2.418943    8[6-(1,8),30-(8,8,8,8,8),30-(8,8,8,8,8)]
   169       9.606597       9.606597       9.606597    8[6-(1,8),30-(8,8,8,8,8),30-(8,8,8,8,8)]
   170       8.800381       8.800381       8.800381    8[6-(1,8),30-(8,8,8,8,8)]
   171       9.040371       9.040371       9.040371    8[6-(1,8),30-(8,8,8,8,8),30-(8,8,8,8,8)]
   172       8.780546       8.780546       8.780546    8[6-(1,8),30-(8,8,8,8,8)]
   173       9.794878       9.794878       9.794878    8[6-(1,8),30-(8,8,8,8,8),30-(8,8,8,8,8)]
   174       -0.02171       -0.02171       -0.02171    8[6-(1,8),30-(8,8,8,8,8)]
   175       1.956627       1.956627       1.956627    8[6-(1,8),30-(8,8,8,8,8),30-(8,8,8,8,8)]
   176       0.584087       0.584087       0.584087    8[6-(1,8),30-(8,8,8,8,8)]
   177       1.525297       1.525297       1.525297    8[6-(1,8),30-(8,8,8,8,8),30-(8,8,8,8,8)]
   178       2.060537       2.060537       2.060537    8[6-(1,8),30-(8,8,8,8,8)]
   179       3.720433       3.720433       3.720433    8[6-(1,8),30-(8,8,8,8,8)]
   180       2.515057       2.515057       2.515057    8[6-(1,8),30-(8,8,8,8,8),30-(8,8,8,8,8)]
   181       5.195403       5.195403       5.195403    8[6-(1,8),30-(8,8,8,8,8),30-(8,8,8,8,8)]
   182       6.001619       6.001619       6.001619    8[6-(1,8),30-(8,8,8,8,8)]
   183       5.761629       5.761629       5.761629    8[6-(1,8),30-(8,8,8,8,8),30-(8,8,8,8,8)]
   184       6.021454       6.021454       6.021454    8[6-(1,8),30-(8,8,8,8,8)]
   185       5.007122       5.007122       5.007122    8[6-(1,8),30-(8,8,8,8,8),30-(8,8,8,8,8)]
   186        4.95571        4.95571        4.95571    8[6-(1,8),30-(8,8,8,8,8)]
   187       2.977373       2.977373       2.977373    8[6-(1,8),30-(8,8,8,8,8),30-(8,8,8,8,8)]
   188       4.349913       4.349913       4.349913    8[6-(1,8),30-(8,8,8,8,8)]
   189       3.408703       3.408703       3.408703    8[6-(1,8),30-(8,8,8,8,8),30-(8,8,8,8,8)]
   190       2.873463       2.873463       2.873463    8[6-(1,8),30-(8,8,8,8,8)]
   191       1.213567       1.213567       1.213567    8[6-(1,8),30-(8,8,8,8,8)]
   192       2.418943       2.418943       2.418943    8[6-(1,8),30-(8,8,8,8,8),30-(8,8,8,8,8)]
   193       0.261403       0.261403       0.261403    8[6-(1,8),30-(8,8,8,8,8),30-(8,8,8,8,8)]
   194       1.067619       1.067619       1.067619    8[6-(1,8),30-(8,8,8,8,8)]
   195       0.827629       0.827629       0.827629    8[6-(1,8),30-(8,8,8,8,8),30-(8,8,8,8,8)]
   196       1.087454       1.087454       1.087454    8[6-(1,8),30-(8,8,8,8,8)]
   197       0.073122       0.073122       0.073122    8[6-(1,8),30-(8,8,8,8,8),30-(8,8,8,8,8)]
   198        0.02171        0.02171        0.02171    8[6-(1,8),30-(8,8,8,8,8)]
   199       7.911373       7.911373       7.911373    8[6-(1,8),30-(8,8,8,8,8),30-(8,8,8,8,8)]
   200       9.283913       9.283913       9.283913    8[6-(1,8),30-(8,8,8,8,8)]
   201       8.342703       8.342703       8.342703    8[6-(1,8),30-(8,8,8,8,8),30-(8,8,8,8,8)]
   202       7.807463       7.807463       7.807463    8[6-(1,8),30-(8,8,8,8,8)]
   203       6.147567       6.147567       6.147567    8[6-(1,8),30-(8,8,8,8,8)]
   204       7.352943       7.352943       7.352943    8[6-(1,8),30-(8,8,8,8,8),30-(8,8,8,8,8)]
   205       4.672597       4.672597       4.672597    8[6-(1,8),30-(8,8,8,8,8),30-(8,8,8,8,8)]
   206       3.866381       3.866381       3.866381    8[6-(1,8),30-(8,8,8,8,8)]
   207       4.106371       4.106371       4.106371    8[6-(1,8),30-(8,8,8,8,8),30-(8,8,8,8,8)]
   208       3.846546       3.846546       3.846546    8[6-(1,8),30-(8,8,8,8,8)]
   209       4.860878       4.860878       4.860878    8[6-(1,8),30-(8,8,8,8,8),30-(8,8,8,8,8)]
   210        4.91229        4.91229        4.91229    8[6-(1,8),30-(8,8,8,8,8)]
   211       6.890627       6.890627       6.890627    8[6-(1,8),30-(8,8,8,8,8),30-(8,8,8,8,8)]
   212       5.518087       5.518087       5.518087    8[6-(1,8),30-(8,8,8,8,8)]
   213       6.459297       6.459297       6.459297    8[6-(1,8),30-(8,8,8,8,8),30-(8,8,8,8,8)]
   214       6.994537       6.994537       6.994537    8[6-(1,8),30-(8,8,8,8,8)]
   215       8.654433       8.654433       8.654433    8[6-(1,8),30-(8,8,8,8,8)]
   216       7.449057       7.449057       7.449057    8[6-(1,8),30-(8,8,8,8,8),30-(8,8,8,8,8)]
