# Supplementary material for: A collection of forcefield precursors for metal–organic frameworks
Source: RSC Adv. 2019 Nov 13;9(63):36492–507. doi: 10.1039/c9ra07327b (PMC9075174; doi:10.1039/c9ra07327b)
Supplement: RA-009-C9RA07327B-s1216 [file RA-009-C9RA07327B-s1216.txt]

KAVTUY_clean

4.821800    0.000000    0.000000
-1.619006    18.223223    0.000000
0.000000    0.000000    19.891100

     1       3.424305       3.424305       3.424305    29[8-(15),8-(15)]
     2       0.814581       0.814581       0.814581    29[8-(15),8-(15),8-(15),8-(15)]
     3        3.16545        3.16545        3.16545    29[8-(15),8-(15),8-(15)]
     4       1.379886       1.379886       1.379886    29[8-(15),8-(15)]
     5       -0.83219       -0.83219       -0.83219    29[8-(15),8-(15),8-(15),8-(15)]
     6       1.638741       1.638741       1.638741    29[8-(15),8-(15),8-(15)]
     7      -0.221511      -0.221511      -0.221511    29[8-(15),8-(15)]
     8       2.388213       2.388213       2.388213    29[8-(15),8-(15),8-(15),8-(15)]
     9       0.037344       0.037344       0.037344    29[8-(15),8-(15),8-(15)]
    10       1.822908       1.822908       1.822908    29[8-(15),8-(15)]
    11       4.034984       4.034984       4.034984    29[8-(15),8-(15),8-(15),8-(15)]
    12       1.564053       1.564053       1.564053    29[8-(15),8-(15),8-(15)]
    13       3.395208       3.395208       3.395208    15[6-(1,1,6),8-(29),8-(29),8-(29)]
    14      -0.835366      -0.835366      -0.835366    15[6-(1,1,6),8-(29),8-(29),8-(29)]
    15       1.482506       1.482506       1.482506    15[6-(1,1,6),8-(29),8-(29),8-(29)]
    16       1.408983       1.408983       1.408983    15[6-(1,1,6),8-(29),8-(29),8-(29)]
    17       0.817757       0.817757       0.817757    15[6-(1,1,6),8-(29),8-(29),8-(29)]
    18       0.118891       0.118891       0.118891    15[6-(1,1,6),8-(29),8-(29),8-(29)]
    19      -0.192414      -0.192414      -0.192414    15[6-(1,1,6),8-(29),8-(29),8-(29)]
    20        4.03816        4.03816        4.03816    15[6-(1,1,6),8-(29),8-(29),8-(29)]
    21       1.720288       1.720288       1.720288    15[6-(1,1,6),8-(29),8-(29),8-(29)]
    22       1.793811       1.793811       1.793811    15[6-(1,1,6),8-(29),8-(29),8-(29)]
    23       2.385037       2.385037       2.385037    15[6-(1,1,6),8-(29),8-(29),8-(29)]
    24       3.083903       3.083903       3.083903    15[6-(1,1,6),8-(29),8-(29),8-(29)]
    25      -0.065359      -0.065359      -0.065359    1[6-(6,6)]
    26       2.534067       2.534067       2.534067    1[6-(6,6)]
    27       1.914233       1.914233       1.914233    1[6-(6,6)]
    28       3.320706       3.320706       3.320706    1[6-(1,6,15)]
    29      -0.081084      -0.081084      -0.081084    1[6-(1,6,15)]
    30       0.529271       0.529271       0.529271    1[6-(1,6,15)]
    31      -0.690511      -0.690511      -0.690511    1[6-(1,6,15)]
    32       0.221504       0.221504       0.221504    1[6-(1,6,15)]
    33       1.084821       1.084821       1.084821    1[6-(1,6,15)]
    34        0.04775        0.04775        0.04775    1[6-(6,6)]
    35       2.270124       2.270124       2.270124    1[6-(6,6)]
    36       4.508964       4.508964       4.508964    1[6-(6,6)]
    37       1.483485       1.483485       1.483485    1[6-(1,6,15)]
    38       0.063475       0.063475       0.063475    1[6-(1,6,15)]
    39       -0.54688       -0.54688       -0.54688    1[6-(1,6,15)]
    40       0.672902       0.672902       0.672902    1[6-(1,6,15)]
    41       1.379893       1.379893       1.379893    1[6-(1,6,15)]
    42       0.516576       0.516576       0.516576    1[6-(1,6,15)]
    43       3.268153       3.268153       3.268153    1[6-(6,6)]
    44       0.668727       0.668727       0.668727    1[6-(6,6)]
    45       1.288561       1.288561       1.288561    1[6-(6,6)]
    46      -0.117912      -0.117912      -0.117912    1[6-(1,6,15)]
    47       3.283878       3.283878       3.283878    1[6-(1,6,15)]
    48       2.673523       2.673523       2.673523    1[6-(1,6,15)]
    49       3.893305       3.893305       3.893305    1[6-(1,6,15)]
    50        2.98129        2.98129        2.98129    1[6-(1,6,15)]
    51       2.117973       2.117973       2.117973    1[6-(1,6,15)]
    52       3.155044       3.155044       3.155044    1[6-(6,6)]
    53        0.93267        0.93267        0.93267    1[6-(6,6)]
    54       -1.30617       -1.30617       -1.30617    1[6-(6,6)]
    55       1.719309       1.719309       1.719309    1[6-(1,6,15)]
    56       3.139319       3.139319       3.139319    1[6-(1,6,15)]
    57       3.749674       3.749674       3.749674    1[6-(1,6,15)]
    58       2.529892       2.529892       2.529892    1[6-(1,6,15)]
    59       1.822901       1.822901       1.822901    1[6-(1,6,15)]
    60       2.686218       2.686218       2.686218    1[6-(1,6,15)]
    61        3.42662        3.42662        3.42662    6[6-(1,1,15),6-(1,6),6-(1,6)]
    62      -0.752254      -0.752254      -0.752254    6[1-(0),6-(6,6),6-(6,6)]
    63       3.726462       3.726462       3.726462    6[6-(1,1,15),6-(1,6),6-(1,6)]
    64       2.751938       2.751938       2.751938    6[1-(0),6-(6,6),6-(6,6)]
    65       2.101164       2.101164       2.101164    6[6-(1,1,15),6-(1,6),6-(1,6)]
    66       2.399018       2.399018       2.399018    6[1-(0),6-(6,6),6-(6,6)]
    67       3.789272       3.789272       3.789272    6[1-(0),1-(0),6-(6,6),15-(8,8,8)]
    68      -0.432101      -0.432101      -0.432101    6[1-(0),1-(0),6-(6,6),15-(8,8,8)]
    69       1.105994       1.105994       1.105994    6[1-(0),1-(0),6-(6,6),15-(8,8,8)]
    70       1.377571       1.377571       1.377571    6[6-(1,1,15),6-(1,6),6-(1,6)]
    71       0.734645       0.734645       0.734645    6[1-(0),6-(6,6),6-(6,6)]
    72       1.077729       1.077729       1.077729    6[6-(1,1,15),6-(1,6),6-(1,6)]
    73       2.052253       2.052253       2.052253    6[1-(0),6-(6,6),6-(6,6)]
    74       4.322033       4.322033       4.322033    6[6-(1,1,15),6-(1,6),6-(1,6)]
    75       2.405173       2.405173       2.405173    6[1-(0),6-(6,6),6-(6,6)]
    76       1.014919       1.014919       1.014919    6[1-(0),1-(0),6-(6,6),15-(8,8,8)]
    77       0.414492       0.414492       0.414492    6[1-(0),1-(0),6-(6,6),15-(8,8,8)]
    78       0.495403       0.495403       0.495403    6[1-(0),1-(0),6-(6,6),15-(8,8,8)]
    79      -0.223826      -0.223826      -0.223826    6[6-(1,1,15),6-(1,6),6-(1,6)]
    80       3.955048       3.955048       3.955048    6[1-(0),6-(6,6),6-(6,6)]
    81      -0.523668      -0.523668      -0.523668    6[6-(1,1,15),6-(1,6),6-(1,6)]
    82       0.450856       0.450856       0.450856    6[1-(0),6-(6,6),6-(6,6)]
    83        1.10163        1.10163        1.10163    6[6-(1,1,15),6-(1,6),6-(1,6)]
    84       0.803776       0.803776       0.803776    6[1-(0),6-(6,6),6-(6,6)]
    85      -0.586478      -0.586478      -0.586478    6[1-(0),1-(0),6-(6,6),15-(8,8,8)]
    86       3.634895       3.634895       3.634895    6[1-(0),1-(0),6-(6,6),15-(8,8,8)]
    87         2.0968         2.0968         2.0968    6[1-(0),1-(0),6-(6,6),15-(8,8,8)]
    88       1.825223       1.825223       1.825223    6[6-(1,1,15),6-(1,6),6-(1,6)]
    89       2.468149       2.468149       2.468149    6[1-(0),6-(6,6),6-(6,6)]
    90       2.125065       2.125065       2.125065    6[6-(1,1,15),6-(1,6),6-(1,6)]
    91       1.150541       1.150541       1.150541    6[1-(0),6-(6,6),6-(6,6)]
    92      -1.119239      -1.119239      -1.119239    6[6-(1,1,15),6-(1,6),6-(1,6)]
    93       0.797621       0.797621       0.797621    6[1-(0),6-(6,6),6-(6,6)]
    94       2.187875       2.187875       2.187875    6[1-(0),1-(0),6-(6,6),15-(8,8,8)]
    95       2.788302       2.788302       2.788302    6[1-(0),1-(0),6-(6,6),15-(8,8,8)]
    96       2.707391       2.707391       2.707391    6[1-(0),1-(0),6-(6,6),15-(8,8,8)]
    97      -0.618283      -0.618283      -0.618283    8[15-(6,8,8),29-(8,8,8)]
    98       1.896824       1.896824       1.896824    8[15-(6,8,8),29-(8,8,8)]
    99      -0.995003      -0.995003      -0.995003    8[15-(6,8,8),29-(8,8)]
   100      -0.432884      -0.432884      -0.432884    8[15-(6,8,8),29-(8)]
   101       2.491056       2.491056       2.491056    8[15-(6,8,8),29-(8,8)]
   102        -0.0605        -0.0605        -0.0605    8[15-(6,8,8),29-(8,8)]
   103       0.950425       0.950425       0.950425    8[15-(6,8,8),29-(8)]
   104        0.68543        0.68543        0.68543    8[15-(6,8,8),29-(8,8,8)]
   105       2.982129       2.982129       2.982129    8[15-(6,8,8),29-(8,8,8)]
   106       0.600674       0.600674       0.600674    8[15-(6,8,8),29-(8,8,8)]
   107       2.907367       2.907367       2.907367    8[15-(6,8,8),29-(8,8,8)]
   108       0.977394       0.977394       0.977394    8[15-(6,8,8),29-(8,8)]
   109       0.415275       0.415275       0.415275    8[15-(6,8,8),29-(8)]
   110       2.313135       2.313135       2.313135    8[15-(6,8,8),29-(8,8)]
   111       0.042891       0.042891       0.042891    8[15-(6,8,8),29-(8,8)]
   112       0.650972       0.650972       0.650972    8[15-(6,8,8),29-(8)]
   113       0.915967       0.915967       0.915967    8[15-(6,8,8),29-(8,8,8)]
   114       3.441068       3.441068       3.441068    8[15-(6,8,8),29-(8,8,8)]
   115       3.821077       3.821077       3.821077    8[15-(6,8,8),29-(8,8,8)]
   116        1.30597        1.30597        1.30597    8[15-(6,8,8),29-(8,8,8)]
   117       4.197797       4.197797       4.197797    8[15-(6,8,8),29-(8,8)]
   118       3.635678       3.635678       3.635678    8[15-(6,8,8),29-(8)]
   119       0.711738       0.711738       0.711738    8[15-(6,8,8),29-(8,8)]
   120       3.263294       3.263294       3.263294    8[15-(6,8,8),29-(8,8)]
   121       2.252369       2.252369       2.252369    8[15-(6,8,8),29-(8)]
   122       2.517364       2.517364       2.517364    8[15-(6,8,8),29-(8,8,8)]
   123       0.220665       0.220665       0.220665    8[15-(6,8,8),29-(8,8,8)]
   124        2.60212        2.60212        2.60212    8[15-(6,8,8),29-(8,8,8)]
   125       0.295427       0.295427       0.295427    8[15-(6,8,8),29-(8,8,8)]
   126         2.2254         2.2254         2.2254    8[15-(6,8,8),29-(8,8)]
   127       2.787519       2.787519       2.787519    8[15-(6,8,8),29-(8)]
   128       0.889659       0.889659       0.889659    8[15-(6,8,8),29-(8,8)]
   129       3.159903       3.159903       3.159903    8[15-(6,8,8),29-(8,8)]
   130       2.551822       2.551822       2.551822    8[15-(6,8,8),29-(8)]
   131       2.286827       2.286827       2.286827    8[15-(6,8,8),29-(8,8,8)]
   132      -0.238274      -0.238274      -0.238274    8[15-(6,8,8),29-(8,8,8)]
