# Supplementary material for: A collection of forcefield precursors for metal–organic frameworks
Source: RSC Adv. 2019 Nov 13;9(63):36492–507. doi: 10.1039/c9ra07327b (PMC9075174; doi:10.1039/c9ra07327b)
Supplement: RA-009-C9RA07327B-s1217 [file RA-009-C9RA07327B-s1217.txt]

KAWBOB_clean

9.556500    0.000000    0.000000
0.000000    12.470600    0.000000
-4.573616    0.000000    22.292771

     1        7.58964        7.58964        7.58964    25[8-(6),8-(6),8-(6,25),8-(6,25),8-(6,25)]
     2       4.585005       4.585005       4.585005    25[8-(1,1,25),8-(6),8-(6),8-(6),8-(6,25)]
     3       0.824454       0.824454       0.824454    25[8-(1,1,25),8-(6),8-(6),8-(6,25),8-(6,25)]
     4       0.524582       0.524582       0.524582    25[8-(6),8-(6),8-(6,25),8-(6,25),8-(6,25)]
     5      -2.480053      -2.480053      -2.480053    25[8-(1,1,25),8-(6),8-(6),8-(6),8-(6,25)]
     6       3.315896       3.315896       3.315896    25[8-(1,1,25),8-(6),8-(6),8-(6,25),8-(6,25)]
     7       2.790562       2.790562       2.790562    1[8-(1,25,25)]
     8       2.773672       2.773672       2.773672    1[8-(1,25,25)]
     9       0.794254       0.794254       0.794254    1[6-(1,6,7)]
    10       1.018898       1.018898       1.018898    1[6-(1,6,7)]
    11       8.490827       8.490827       8.490827    1[6-(1,6,6)]
    12      -0.798482      -0.798482      -0.798482    1[6-(1,6,6)]
    13       6.276088       6.276088       6.276088    1[6-(1,6,7)]
    14       6.787059       6.787059       6.787059    1[6-(1,6,7)]
    15      -0.661591      -0.661591      -0.661591    1[6-(1,6,6)]
    16       8.365447       8.365447       8.365447    1[6-(1,6,6)]
    17       6.892516       6.892516       6.892516    1[6-(1,6,7)]
    18       6.006682       6.006682       6.006682    1[6-(1,6,7)]
    19       4.092408       4.092408       4.092408    1[6-(1,6,6)]
    20       3.357169       3.357169       3.357169    1[6-(1,6,6)]
    21       3.917743       3.917743       3.917743    1[6-(1,6,7)]
    22        4.72385        4.72385        4.72385    1[6-(1,6,7)]
    23       5.920689       5.920689       5.920689    1[6-(1,6,6)]
    24       6.471419       6.471419       6.471419    1[6-(1,6,6)]
    25      -2.757152      -2.757152      -2.757152    1[6-(1,6,7)]
    26       5.854955       5.854955       5.854955    1[6-(1,6,7)]
    27        4.88518        4.88518        4.88518    1[6-(1,6,6)]
    28       3.978221       3.978221       3.978221    1[6-(1,6,6)]
    29      -0.905152      -0.905152      -0.905152    1[6-(1,6,7)]
    30      -0.972713      -0.972713      -0.972713    1[6-(1,6,7)]
    31      -2.537705      -2.537705      -2.537705    1[6-(1,6,6)]
    32      -3.046167      -3.046167      -3.046167    1[6-(1,6,6)]
    33       5.282004       5.282004       5.282004    1[8-(1,25,25)]
    34       5.265114       5.265114       5.265114    1[8-(1,25,25)]
    35       3.285696       3.285696       3.285696    1[6-(1,6,7)]
    36        3.51034        3.51034        3.51034    1[6-(1,6,7)]
    37       1.425769       1.425769       1.425769    1[6-(1,6,6)]
    38        1.69296        1.69296        1.69296    1[6-(1,6,6)]
    39       -0.78897       -0.78897       -0.78897    1[6-(1,6,7)]
    40      -0.277999      -0.277999      -0.277999    1[6-(1,6,7)]
    41       1.829851       1.829851       1.829851    1[6-(1,6,6)]
    42       1.300389       1.300389       1.300389    1[6-(1,6,6)]
    43      -0.172542      -0.172542      -0.172542    1[6-(1,6,7)]
    44      -1.058376      -1.058376      -1.058376    1[6-(1,6,7)]
    45       1.600966       1.600966       1.600966    1[6-(1,6,6)]
    46       0.865727       0.865727       0.865727    1[6-(1,6,6)]
    47      -3.147315      -3.147315      -3.147315    1[6-(1,6,7)]
    48      -2.341208      -2.341208      -2.341208    1[6-(1,6,7)]
    49      -1.144369      -1.144369      -1.144369    1[6-(1,6,6)]
    50      -0.593639      -0.593639      -0.593639    1[6-(1,6,6)]
    51       4.307906       4.307906       4.307906    1[6-(1,6,7)]
    52       3.363513       3.363513       3.363513    1[6-(1,6,7)]
    53       2.393738       2.393738       2.393738    1[6-(1,6,6)]
    54       1.486779       1.486779       1.486779    1[6-(1,6,6)]
    55       6.159906       6.159906       6.159906    1[6-(1,6,7)]
    56       6.092345       6.092345       6.092345    1[6-(1,6,7)]
    57       4.527353       4.527353       4.527353    1[6-(1,6,6)]
    58       4.018891       4.018891       4.018891    1[6-(1,6,6)]
    59       8.475131       8.475131       8.475131    6[7-(6,6),7-(6,6),8-(0)]
    60       7.072505       7.072505       7.072505    6[7-(6,6),7-(6,6),8-(0)]
    61       8.443203       8.443203       8.443203    6[7-(6,6),7-(6,6),8-(0)]
    62       0.334896       0.334896       0.334896    6[1-(0),1-(0),6-(1,1,6),7-(6,6)]
    63      -0.357779      -0.357779      -0.357779    6[1-(0),1-(0),6-(1,1,7),6-(8,8)]
    64        0.53672        0.53672        0.53672    6[6-(1,1,6),8-(0),8-(25,25)]
    65       7.073623       7.073623       7.073623    6[1-(0),1-(0),6-(1,1,6),7-(6,6)]
    66       8.091265       8.091265       8.091265    6[1-(0),1-(0),6-(1,1,7),6-(8,8)]
    67       7.494798       7.494798       7.494798    6[6-(1,1,6),8-(25),8-(25,25)]
    68       6.928482       6.928482       6.928482    6[1-(0),1-(0),6-(1,1,6),7-(6,6)]
    69       3.209796       3.209796       3.209796    6[1-(0),1-(0),6-(1,1,7),6-(8,8)]
    70        2.65136        2.65136        2.65136    6[6-(1,1,6),8-(25),8-(25)]
    71        5.22022        5.22022        5.22022    6[7-(6,6),7-(6,6),8-(0)]
    72      -2.645369      -2.645369      -2.645369    6[7-(6,6),7-(6,6),8-(0)]
    73       6.440533       6.440533       6.440533    6[7-(6,6),7-(6,6),8-(0)]
    74       4.821769       4.821769       4.821769    6[1-(0),1-(0),6-(1,1,6),7-(6,6)]
    75       5.647669       5.647669       5.647669    6[1-(0),1-(0),6-(1,1,7),6-(8,8)]
    76       4.940798       4.940798       4.940798    6[6-(1,1,6),8-(0),8-(25,25)]
    77       5.934549       5.934549       5.934549    6[1-(0),1-(0),6-(1,1,6),7-(6,6)]
    78       4.851163       4.851163       4.851163    6[1-(0),1-(0),6-(1,1,7),6-(8,8)]
    79       4.966827       4.966827       4.966827    6[6-(1,1,6),8-(25),8-(25)]
    80      -1.518575      -1.518575      -1.518575    6[1-(0),1-(0),6-(1,1,6),7-(6,6)]
    81      -2.235998      -2.235998      -2.235998    6[1-(0),1-(0),6-(1,1,7),6-(8,8)]
    82      -1.464371      -1.464371      -1.464371    6[6-(1,1,6),8-(25),8-(25)]
    83       1.410073       1.410073       1.410073    6[7-(6,6),7-(6,6),8-(0)]
    84       0.007447       0.007447       0.007447    6[7-(6,6),7-(6,6),8-(0)]
    85       1.378145       1.378145       1.378145    6[7-(6,6),7-(6,6),8-(0)]
    86       2.826338       2.826338       2.826338    6[1-(0),1-(0),6-(1,1,6),7-(6,6)]
    87       2.133663       2.133663       2.133663    6[1-(0),1-(0),6-(1,1,7),6-(8,8)]
    88       3.028162       3.028162       3.028162    6[6-(1,1,6),8-(0),8-(25,25)]
    89       0.008565       0.008565       0.008565    6[1-(0),1-(0),6-(1,1,6),7-(6,6)]
    90       1.026207       1.026207       1.026207    6[1-(0),1-(0),6-(1,1,7),6-(8,8)]
    91        0.42974        0.42974        0.42974    6[6-(1,1,6),8-(25),8-(25,25)]
    92      -0.136576      -0.136576      -0.136576    6[1-(0),1-(0),6-(1,1,6),7-(6,6)]
    93       0.718354       0.718354       0.718354    6[1-(0),1-(0),6-(1,1,7),6-(8,8)]
    94       0.159918       0.159918       0.159918    6[6-(1,1,6),8-(25),8-(25)]
    95       2.728778       2.728778       2.728778    6[7-(6,6),7-(6,6),8-(0)]
    96       4.419689       4.419689       4.419689    6[7-(6,6),7-(6,6),8-(0)]
    97       3.949091       3.949091       3.949091    6[7-(6,6),7-(6,6),8-(0)]
    98      -2.243289      -2.243289      -2.243289    6[1-(0),1-(0),6-(1,1,6),7-(6,6)]
    99      -1.417389      -1.417389      -1.417389    6[1-(0),1-(0),6-(1,1,7),6-(8,8)]
   100       -2.12426       -2.12426       -2.12426    6[6-(1,1,6),8-(0),8-(25,25)]
   101       3.443107       3.443107       3.443107    6[1-(0),1-(0),6-(1,1,6),7-(6,6)]
   102       2.359721       2.359721       2.359721    6[1-(0),1-(0),6-(1,1,7),6-(8,8)]
   103       2.475385       2.475385       2.475385    6[6-(1,1,6),8-(25),8-(25)]
   104       5.546483       5.546483       5.546483    6[1-(0),1-(0),6-(1,1,6),7-(6,6)]
   105        4.82906        4.82906        4.82906    6[1-(0),1-(0),6-(1,1,7),6-(8,8)]
   106       5.600687       5.600687       5.600687    6[6-(1,1,6),8-(25),8-(25)]
   107      -0.633332      -0.633332      -0.633332    7[6-(1,1,6),6-(7,8),6-(7,8)]
   108       7.623904       7.623904       7.623904    7[6-(1,1,6),6-(7,8),6-(7,8)]
   109       7.486374       7.486374       7.486374    7[6-(1,1,6),6-(7,8),6-(7,8)]
   110       5.488445       5.488445       5.488445    7[6-(1,1,6),6-(7,8),6-(7,8)]
   111       5.964463       5.964463       5.964463    7[6-(1,1,6),6-(7,8),6-(7,8)]
   112      -2.455813      -2.455813      -2.455813    7[6-(1,1,6),6-(7,8),6-(7,8)]
   113        1.85811        1.85811        1.85811    7[6-(1,1,6),6-(7,8),6-(7,8)]
   114       0.558846       0.558846       0.558846    7[6-(1,1,6),6-(7,8),6-(7,8)]
   115       0.421316       0.421316       0.421316    7[6-(1,1,6),6-(7,8),6-(7,8)]
   116       2.997003       2.997003       2.997003    7[6-(1,1,6),6-(7,8),6-(7,8)]
   117       3.473021       3.473021       3.473021    7[6-(1,1,6),6-(7,8),6-(7,8)]
   118       4.609245       4.609245       4.609245    7[6-(1,1,6),6-(7,8),6-(7,8)]
   119      -0.733275      -0.733275      -0.733275    8[6-(7,7)]
   120       6.262348       6.262348       6.262348    8[6-(7,7)]
   121       8.807406       8.807406       8.807406    8[6-(7,7)]
   122        0.00392        0.00392        0.00392    8[6-(6,8),25-(8,8,8,8),25-(8,8,8,8)]
   123       1.756318       1.756318       1.756318    8[6-(6,8)]
   124       6.356092       6.356092       6.356092    8[6-(6,8),25-(8,8,8,8)]
   125       8.212528       8.212528       8.212528    8[6-(6,8),25-(8,8,8,8),25-(8,8,8,8)]
   126       3.300293       3.300293       3.300293    8[6-(6,8),25-(8,8,8,8)]
   127       1.574396       1.574396       1.574396    8[6-(6,8),25-(8,8,8,8)]
   128        4.38509        4.38509        4.38509    8[6-(7,7)]
   129      -2.026194      -2.026194      -2.026194    8[6-(7,7)]
   130       6.731201       6.731201       6.731201    8[6-(7,7)]
   131       5.592026       5.592026       5.592026    8[6-(6,8),25-(8,8,8,8),25-(8,8,8,8)]
   132       3.723615       3.723615       3.723615    8[6-(6,8)]
   133       6.042588       6.042588       6.042588    8[6-(6,8),25-(8,8,8,8)]
   134       3.975947       3.975947       3.975947    8[6-(6,8),25-(8,8,8,8)]
   135      -0.491967      -0.491967      -0.491967    8[6-(6,8),25-(8,8,8,8)]
   136      -1.890986      -1.890986      -1.890986    8[6-(6,8),25-(8,8,8,8)]
   137       2.783662       2.783662       2.783662    8[1-(0),1-(0),25-(8,8,8,8),25-(8,8,8,8)]
   138       1.758167       1.758167       1.758167    8[6-(7,7)]
   139       -0.80271       -0.80271       -0.80271    8[6-(7,7)]
   140       1.742348       1.742348       1.742348    8[6-(7,7)]
   141       2.495362       2.495362       2.495362    8[6-(6,8),25-(8,8,8,8),25-(8,8,8,8)]
   142        4.24776        4.24776        4.24776    8[6-(6,8)]
   143      -0.708966      -0.708966      -0.708966    8[6-(6,8),25-(8,8,8,8)]
   144        1.14747        1.14747        1.14747    8[6-(6,8),25-(8,8,8,8),25-(8,8,8,8)]
   145       0.808851       0.808851       0.808851    8[6-(6,8),25-(8,8,8,8)]
   146      -0.917046      -0.917046      -0.917046    8[6-(6,8),25-(8,8,8,8)]
   147       1.893648       1.893648       1.893648    8[6-(7,7)]
   148       5.038864       5.038864       5.038864    8[6-(7,7)]
   149       4.239759       4.239759       4.239759    8[6-(7,7)]
   150      -1.473032      -1.473032      -1.473032    8[6-(6,8),25-(8,8,8,8),25-(8,8,8,8)]
   151      -3.341443      -3.341443      -3.341443    8[6-(6,8)]
   152       3.551146       3.551146       3.551146    8[6-(6,8),25-(8,8,8,8)]
   153       1.484505       1.484505       1.484505    8[6-(6,8),25-(8,8,8,8)]
   154       6.573091       6.573091       6.573091    8[6-(6,8),25-(8,8,8,8)]
   155       5.174072       5.174072       5.174072    8[6-(6,8),25-(8,8,8,8)]
   156       5.275104       5.275104       5.275104    8[1-(0),1-(0),25-(8,8,8,8),25-(8,8,8,8)]
