# Supplementary material for: A collection of forcefield precursors for metal–organic frameworks
Source: RSC Adv. 2019 Nov 13;9(63):36492–507. doi: 10.1039/c9ra07327b (PMC9075174; doi:10.1039/c9ra07327b)
Supplement: RA-009-C9RA07327B-s1218 [file RA-009-C9RA07327B-s1218.txt]

KAXZUG_clean

9.639800    0.000000    0.000000
-2.160845    12.885068    0.000000
-4.517449    -5.363585    19.851839

     1      -1.491653      -1.491653      -1.491653    48[7-(6,6),7-(6,6),7-(6,6),8-(6),8-(6),17-(0)]
     2       5.337399       5.337399       5.337399    48[7-(6,6),7-(6,6),7-(6,6),8-(6),8-(6)]
     3       4.453159       4.453159       4.453159    48[7-(6,6),7-(6,6),7-(6,6),8-(6),8-(6),17-(0)]
     4      -2.375893      -2.375893      -2.375893    48[7-(6,6),7-(6,6),7-(6,6),8-(6),8-(6)]
     5       2.869379       2.869379       2.869379    1[6-(6,6)]
     6       4.594251       4.594251       4.594251    1[6-(6,6)]
     7       1.005221       1.005221       1.005221    1[6-(6,6)]
     8       5.504858       5.504858       5.504858    1[6-(7,7)]
     9      -0.562357      -0.562357      -0.562357    1[6-(7,7)]
    10      -1.106844      -1.106844      -1.106844    1[6-(1,6,7)]
    11      -1.282472      -1.282472      -1.282472    1[6-(1,6,7)]
    12      -2.632743      -2.632743      -2.632743    1[6-(1,1,6)]
    13       5.497802       5.497802       5.497802    1[6-(1,1,6)]
    14       6.554719       6.554719       6.554719    1[6-(1,1,6)]
    15       7.992462       7.992462       7.992462    1[6-(1,1,6)]
    16       6.598174       6.598174       6.598174    1[6-(1,1,6)]
    17       7.462197       7.462197       7.462197    1[6-(1,1,6)]
    18       3.450405       3.450405       3.450405    1[6-(1,1,6)]
    19        3.50752        3.50752        3.50752    1[6-(1,1,6)]
    20       4.551071       4.551071       4.551071    1[6-(1,1,6)]
    21       3.444492       3.444492       3.444492    1[6-(1,6,7)]
    22       4.344053       4.344053       4.344053    1[6-(1,6,7)]
    23       3.585623       3.585623       3.585623    1[6-(7,7)]
    24      -2.468685      -2.468685      -2.468685    1[6-(7,7)]
    25       5.485159       5.485159       5.485159    1[6-(1,6,7)]
    26        4.71585        4.71585        4.71585    1[6-(1,6,7)]
    27       5.337542       5.337542       5.337542    1[6-(7,7)]
    28       6.281696       6.281696       6.281696    1[6-(7,7)]
    29       3.102655       3.102655       3.102655    1[6-(7,7)]
    30       1.921288       1.921288       1.921288    1[6-(7,7)]
    31      -0.083582      -0.083582      -0.083582    1[6-(1,6,7)]
    32       0.678097       0.678097       0.678097    1[6-(1,6,7)]
    33       0.465605       0.465605       0.465605    1[6-(1,1,6)]
    34       0.001031       0.001031       0.001031    1[6-(1,1,6)]
    35      -0.783366      -0.783366      -0.783366    1[6-(1,1,6)]
    36       2.114619       2.114619       2.114619    1[6-(1,1,6)]
    37       2.430721       2.430721       2.430721    1[6-(1,1,6)]
    38        3.55647        3.55647        3.55647    1[6-(1,1,6)]
    39       3.673743       3.673743       3.673743    1[6-(1,1,6)]
    40       2.192339       2.192339       2.192339    1[6-(1,1,6)]
    41        2.80078        2.80078        2.80078    1[6-(1,1,6)]
    42       0.695797       0.695797       0.695797    1[6-(1,6,7)]
    43        0.27487        0.27487        0.27487    1[6-(1,6,7)]
    44       2.058026       2.058026       2.058026    1[6-(7,7)]
    45       4.474039       4.474039       4.474039    1[6-(7,7)]
    46       4.234282       4.234282       4.234282    1[6-(1,6,7)]
    47         4.3882         4.3882         4.3882    1[6-(1,6,7)]
    48       4.661002       4.661002       4.661002    1[6-(7,7)]
    49       0.996377       0.996377       0.996377    1[6-(7,7)]
    50       0.092127       0.092127       0.092127    1[6-(6,6)]
    51      -1.632745      -1.632745      -1.632745    1[6-(6,6)]
    52       1.956285       1.956285       1.956285    1[6-(6,6)]
    53      -2.543352      -2.543352      -2.543352    1[6-(7,7)]
    54       3.523863       3.523863       3.523863    1[6-(7,7)]
    55        4.06835        4.06835        4.06835    1[6-(1,6,7)]
    56       4.243978       4.243978       4.243978    1[6-(1,6,7)]
    57      -4.045551      -4.045551      -4.045551    1[6-(1,1,6)]
    58      -2.536296      -2.536296      -2.536296    1[6-(1,1,6)]
    59      -3.593213      -3.593213      -3.593213    1[6-(1,1,6)]
    60      -5.030956      -5.030956      -5.030956    1[6-(1,1,6)]
    61      -3.636668      -3.636668      -3.636668    1[6-(1,1,6)]
    62      -4.500691      -4.500691      -4.500691    1[6-(1,1,6)]
    63      -0.488899      -0.488899      -0.488899    1[6-(1,1,6)]
    64      -0.546014      -0.546014      -0.546014    1[6-(1,1,6)]
    65      -1.589565      -1.589565      -1.589565    1[6-(1,1,6)]
    66      -0.482986      -0.482986      -0.482986    1[6-(1,6,7)]
    67      -1.382547      -1.382547      -1.382547    1[6-(1,6,7)]
    68      -0.624117      -0.624117      -0.624117    1[6-(7,7)]
    69       5.430191       5.430191       5.430191    1[6-(7,7)]
    70      -2.523653      -2.523653      -2.523653    1[6-(1,6,7)]
    71      -1.754344      -1.754344      -1.754344    1[6-(1,6,7)]
    72      -2.376036      -2.376036      -2.376036    1[6-(7,7)]
    73       -3.32019       -3.32019       -3.32019    1[6-(7,7)]
    74      -0.141149      -0.141149      -0.141149    1[6-(7,7)]
    75       1.040218       1.040218       1.040218    1[6-(7,7)]
    76       3.045088       3.045088       3.045088    1[6-(1,6,7)]
    77       2.283409       2.283409       2.283409    1[6-(1,6,7)]
    78       2.495901       2.495901       2.495901    1[6-(1,1,6)]
    79       2.960475       2.960475       2.960475    1[6-(1,1,6)]
    80       3.744872       3.744872       3.744872    1[6-(1,1,6)]
    81       0.846887       0.846887       0.846887    1[6-(1,1,6)]
    82       0.530785       0.530785       0.530785    1[6-(1,1,6)]
    83      -0.594964      -0.594964      -0.594964    1[6-(1,1,6)]
    84      -0.712237      -0.712237      -0.712237    1[6-(1,1,6)]
    85       0.769167       0.769167       0.769167    1[6-(1,1,6)]
    86       0.160726       0.160726       0.160726    1[6-(1,1,6)]
    87       2.265709       2.265709       2.265709    1[6-(1,6,7)]
    88       2.686636       2.686636       2.686636    1[6-(1,6,7)]
    89        0.90348        0.90348        0.90348    1[6-(7,7)]
    90      -1.512533      -1.512533      -1.512533    1[6-(7,7)]
    91      -1.272776      -1.272776      -1.272776    1[6-(1,6,7)]
    92      -1.426694      -1.426694      -1.426694    1[6-(1,6,7)]
    93      -1.699496      -1.699496      -1.699496    1[6-(7,7)]
    94       1.965129       1.965129       1.965129    1[6-(7,7)]
    95       0.581103       0.581103       0.581103    6[6-(6,6),8-(48),8-(48)]
    96       1.748886       1.748886       1.748886    6[6-(1,6),6-(1,6),6-(8,8)]
    97       2.835764       2.835764       2.835764    6[1-(0),6-(1,6),6-(6,6)]
    98       3.871422       3.871422       3.871422    6[1-(0),6-(1,6),6-(6,6)]
    99       3.837311       3.837311       3.837311    6[6-(1,6),6-(6,6),6-(8,8)]
   100       2.782804       2.782804       2.782804    6[6-(1,6),6-(6,6),6-(8,8)]
   101       1.732804       1.732804       1.732804    6[1-(0),6-(6,6),6-(6,6)]
   102        4.90661        4.90661        4.90661    6[6-(6,6),8-(0),8-(48)]
   103       2.821164       2.821164       2.821164    6[6-(6,6),8-(0),8-(48)]
   104       6.235465       6.235465       6.235465    6[1-(0),7-(6,48),7-(7)]
   105      -1.467601      -1.467601      -1.467601    6[1-(0),7-(6,48),7-(6,7)]
   106      -1.744321      -1.744321      -1.744321    6[1-(0),1-(0),6-(6,6),7-(6,7)]
   107       6.785488       6.785488       6.785488    6[6-(1,1,7),6-(6,6),6-(6,6)]
   108        6.07071        6.07071        6.07071    6[6-(1,1,1),6-(6,6),6-(6,6)]
   109        5.14042        5.14042        5.14042    6[6-(1,1,7),6-(6,6),6-(6,6)]
   110        4.96064        4.96064        4.96064    6[6-(1,1,1),6-(6,6),6-(6,6)]
   111       5.661354       5.661354       5.661354    6[6-(1,1,7),6-(6,6),6-(6,6)]
   112       6.545916       6.545916       6.545916    6[6-(1,1,1),6-(6,6),6-(6,6)]
   113       6.303615       6.303615       6.303615    6[1-(0),1-(0),1-(0),6-(6,6)]
   114       7.210023       7.210023       7.210023    6[1-(0),1-(0),1-(0),6-(6,6)]
   115       4.031971       4.031971       4.031971    6[1-(0),1-(0),1-(0),6-(6,6)]
   116       4.359877       4.359877       4.359877    6[1-(0),1-(0),6-(6,6),7-(6,7)]
   117       4.440816       4.440816       4.440816    6[1-(0),7-(6,48),7-(6,7)]
   118       6.379742       6.379742       6.379742    6[1-(0),7-(6,48),7-(7)]
   119        5.53659        5.53659        5.53659    6[1-(0),1-(0),6-(6,6),7-(6,7)]
   120       5.355312       5.355312       5.355312    6[1-(0),7-(6,48),7-(6,7)]
   121        5.84873        5.84873        5.84873    6[1-(0),7-(6,48),7-(7)]
   122       2.709726       2.709726       2.709726    6[1-(0),7-(6,48),7-(7)]
   123       2.081687       2.081687       2.081687    6[1-(0),7-(6,48),7-(6,7)]
   124       0.790965       0.790965       0.790965    6[1-(0),1-(0),6-(6,6),7-(6,7)]
   125       1.342633       1.342633       1.342633    6[6-(1,1,7),6-(6,6),6-(6,6)]
   126        0.97356        0.97356        0.97356    6[6-(1,1,1),6-(6,6),6-(6,6)]
   127       1.448444       1.448444       1.448444    6[6-(1,1,7),6-(6,6),6-(6,6)]
   128       2.314689       2.314689       2.314689    6[6-(1,1,1),6-(6,6),6-(6,6)]
   129       2.723192       2.723192       2.723192    6[6-(1,1,7),6-(6,6),6-(6,6)]
   130       2.230223       2.230223       2.230223    6[6-(1,1,1),6-(6,6),6-(6,6)]
   131       0.083824       0.083824       0.083824    6[1-(0),1-(0),1-(0),6-(6,6)]
   132       2.618339       2.618339       2.618339    6[1-(0),1-(0),1-(0),6-(6,6)]
   133       2.788773       2.788773       2.788773    6[1-(0),1-(0),1-(0),6-(6,6)]
   134       1.010803       1.010803       1.010803    6[1-(0),1-(0),6-(6,6),7-(6,7)]
   135       2.481755       2.481755       2.481755    6[1-(0),7-(6,48),7-(6,7)]
   136       3.769453       3.769453       3.769453    6[1-(0),7-(6,48),7-(7)]
   137       3.749977       3.749977       3.749977    6[1-(0),1-(0),6-(6,6),7-(6,7)]
   138       3.774458       3.774458       3.774458    6[1-(0),7-(6,48),7-(6,7)]
   139       1.782118       1.782118       1.782118    6[1-(0),7-(6,48),7-(7)]
   140       2.380403       2.380403       2.380403    6[6-(6,6),8-(48),8-(48)]
   141        1.21262        1.21262        1.21262    6[6-(1,6),6-(1,6),6-(8,8)]
   142       0.125742       0.125742       0.125742    6[1-(0),6-(1,6),6-(6,6)]
   143      -0.909916      -0.909916      -0.909916    6[1-(0),6-(1,6),6-(6,6)]
   144      -0.875805      -0.875805      -0.875805    6[6-(1,6),6-(6,6),6-(8,8)]
   145       0.178702       0.178702       0.178702    6[6-(1,6),6-(6,6),6-(8,8)]
   146       1.228702       1.228702       1.228702    6[1-(0),6-(6,6),6-(6,6)]
   147      -1.945104      -1.945104      -1.945104    6[6-(6,6),8-(0),8-(48)]
   148       0.140342       0.140342       0.140342    6[6-(6,6),8-(0),8-(48)]
   149      -3.273959      -3.273959      -3.273959    6[1-(0),7-(6,48),7-(7)]
   150       4.429107       4.429107       4.429107    6[1-(0),7-(6,48),7-(6,7)]
   151       4.705827       4.705827       4.705827    6[1-(0),1-(0),6-(6,6),7-(6,7)]
   152      -3.823982      -3.823982      -3.823982    6[6-(1,1,7),6-(6,6),6-(6,6)]
   153      -3.109204      -3.109204      -3.109204    6[6-(1,1,1),6-(6,6),6-(6,6)]
   154      -2.178914      -2.178914      -2.178914    6[6-(1,1,7),6-(6,6),6-(6,6)]
   155      -1.999134      -1.999134      -1.999134    6[6-(1,1,1),6-(6,6),6-(6,6)]
   156      -2.699848      -2.699848      -2.699848    6[6-(1,1,7),6-(6,6),6-(6,6)]
   157       -3.58441       -3.58441       -3.58441    6[6-(1,1,1),6-(6,6),6-(6,6)]
   158      -3.342109      -3.342109      -3.342109    6[1-(0),1-(0),1-(0),6-(6,6)]
   159      -4.248517      -4.248517      -4.248517    6[1-(0),1-(0),1-(0),6-(6,6)]
   160      -1.070465      -1.070465      -1.070465    6[1-(0),1-(0),1-(0),6-(6,6)]
   161      -1.398371      -1.398371      -1.398371    6[1-(0),1-(0),6-(6,6),7-(6,7)]
   162       -1.47931       -1.47931       -1.47931    6[1-(0),7-(6,48),7-(6,7)]
   163      -3.418236      -3.418236      -3.418236    6[1-(0),7-(6,48),7-(7)]
   164      -2.575084      -2.575084      -2.575084    6[1-(0),1-(0),6-(6,6),7-(6,7)]
   165      -2.393806      -2.393806      -2.393806    6[1-(0),7-(6,48),7-(6,7)]
   166      -2.887224      -2.887224      -2.887224    6[1-(0),7-(6,48),7-(7)]
   167        0.25178        0.25178        0.25178    6[1-(0),7-(6,48),7-(7)]
   168       0.879819       0.879819       0.879819    6[1-(0),7-(6,48),7-(6,7)]
   169       2.170541       2.170541       2.170541    6[1-(0),1-(0),6-(6,6),7-(6,7)]
   170       1.618873       1.618873       1.618873    6[6-(1,1,7),6-(6,6),6-(6,6)]
   171       1.987946       1.987946       1.987946    6[6-(1,1,1),6-(6,6),6-(6,6)]
   172       1.513062       1.513062       1.513062    6[6-(1,1,7),6-(6,6),6-(6,6)]
   173       0.646817       0.646817       0.646817    6[6-(1,1,1),6-(6,6),6-(6,6)]
   174       0.238314       0.238314       0.238314    6[6-(1,1,7),6-(6,6),6-(6,6)]
   175       0.731283       0.731283       0.731283    6[6-(1,1,1),6-(6,6),6-(6,6)]
   176       2.877682       2.877682       2.877682    6[1-(0),1-(0),1-(0),6-(6,6)]
   177       0.343167       0.343167       0.343167    6[1-(0),1-(0),1-(0),6-(6,6)]
   178       0.172733       0.172733       0.172733    6[1-(0),1-(0),1-(0),6-(6,6)]
   179       1.950703       1.950703       1.950703    6[1-(0),1-(0),6-(6,6),7-(6,7)]
   180       0.479751       0.479751       0.479751    6[1-(0),7-(6,48),7-(6,7)]
   181      -0.807947      -0.807947      -0.807947    6[1-(0),7-(6,48),7-(7)]
   182      -0.788471      -0.788471      -0.788471    6[1-(0),1-(0),6-(6,6),7-(6,7)]
   183      -0.812952      -0.812952      -0.812952    6[1-(0),7-(6,48),7-(6,7)]
   184       1.179388       1.179388       1.179388    6[1-(0),7-(6,48),7-(7)]
   185       7.434963       7.434963       7.434963    7[6-(1,7),6-(1,7),48-(7,7,8,8,17)]
   186       7.439849       7.439849       7.439849    7[6-(1,1,6),6-(1,7),7-(6)]
   187       6.191206       6.191206       6.191206    7[6-(1,7),7-(6,6)]
   188       4.942981       4.942981       4.942981    7[6-(1,1,6),6-(1,7),7-(6)]
   189       6.208434       6.208434       6.208434    7[6-(1,7),7-(6,6)]
   190         5.3126         5.3126         5.3126    7[6-(1,7),6-(1,7),48-(7,7,8,8)]
   191        6.66808        6.66808        6.66808    7[6-(1,1,6),6-(1,7),7-(6)]
   192        6.97054        6.97054        6.97054    7[6-(1,7),7-(6,6)]
   193       6.230545       6.230545       6.230545    7[6-(1,7),6-(1,7),48-(7,7,8,8,17)]
   194       7.278601       7.278601       7.278601    7[6-(1,7),6-(1,7),48-(7,7,8,8,17)]
   195       1.658871       1.658871       1.658871    7[6-(1,1,6),6-(1,7),7-(6)]
   196       2.060786       2.060786       2.060786    7[6-(1,7),7-(6,6)]
   197       2.107448       2.107448       2.107448    7[6-(1,1,6),6-(1,7),7-(6)]
   198       2.929433       2.929433       2.929433    7[6-(1,7),7-(6,6)]
   199       3.529075       3.529075       3.529075    7[6-(1,7),6-(1,7),48-(7,7,8,8)]
   200       3.167616       3.167616       3.167616    7[6-(1,1,6),6-(1,7),7-(6)]
   201       1.884639       1.884639       1.884639    7[6-(1,7),7-(6,6)]
   202       2.912188       2.912188       2.912188    7[6-(1,7),6-(1,7),48-(7,7,8,8)]
   203      -4.473457      -4.473457      -4.473457    7[6-(1,7),6-(1,7),48-(7,7,8,8,17)]
   204      -4.478343      -4.478343      -4.478343    7[6-(1,1,6),6-(1,7),7-(6)]
   205        -3.2297        -3.2297        -3.2297    7[6-(1,7),7-(6,6)]
   206      -1.981475      -1.981475      -1.981475    7[6-(1,1,6),6-(1,7),7-(6)]
   207      -3.246928      -3.246928      -3.246928    7[6-(1,7),7-(6,6)]
   208      -2.351094      -2.351094      -2.351094    7[6-(1,7),6-(1,7),48-(7,7,8,8)]
   209      -3.706574      -3.706574      -3.706574    7[6-(1,1,6),6-(1,7),7-(6)]
   210      -4.009034      -4.009034      -4.009034    7[6-(1,7),7-(6,6)]
   211      -3.269039      -3.269039      -3.269039    7[6-(1,7),6-(1,7),48-(7,7,8,8,17)]
   212       0.200354       0.200354       0.200354    7[6-(1,7),6-(1,7),48-(7,7,8,8,17)]
   213       1.302635       1.302635       1.302635    7[6-(1,1,6),6-(1,7),7-(6)]
   214        0.90072        0.90072        0.90072    7[6-(1,7),7-(6,6)]
   215       0.854058       0.854058       0.854058    7[6-(1,1,6),6-(1,7),7-(6)]
   216       0.032073       0.032073       0.032073    7[6-(1,7),7-(6,6)]
   217      -0.567569      -0.567569      -0.567569    7[6-(1,7),6-(1,7),48-(7,7,8,8)]
   218       -0.20611       -0.20611       -0.20611    7[6-(1,1,6),6-(1,7),7-(6)]
   219       1.076867       1.076867       1.076867    7[6-(1,7),7-(6,6)]
   220       0.049318       0.049318       0.049318    7[6-(1,7),6-(1,7),48-(7,7,8,8)]
   221      -0.365067      -0.365067      -0.365067    17[48-(7,7,7,8,8)]
   222       3.326573       3.326573       3.326573    17[48-(7,7,7,8,8)]
   223       0.626285       0.626285       0.626285    8[6-(6,8),48-(7,7,7,8,17)]
   224      -0.422505      -0.422505      -0.422505    8[6-(6,8),48-(7,7,7,8,17)]
   225       3.927125       3.927125       3.927125    8[6-(6,8)]
   226       6.115178       6.115178       6.115178    8[6-(6,8),48-(7,7,7,8)]
   227       4.563179       4.563179       4.563179    8[6-(6,8)]
   228       6.070175       6.070175       6.070175    8[6-(6,8),48-(7,7,7,8)]
   229       2.335221       2.335221       2.335221    8[6-(6,8),48-(7,7,7,8,17)]
   230       3.384011       3.384011       3.384011    8[6-(6,8),48-(7,7,7,8,17)]
   231      -0.965619      -0.965619      -0.965619    8[6-(6,8)]
   232      -3.153672      -3.153672      -3.153672    8[6-(6,8),48-(7,7,7,8)]
   233      -1.601673      -1.601673      -1.601673    8[6-(6,8)]
   234      -3.108669      -3.108669      -3.108669    8[6-(6,8),48-(7,7,7,8)]
