# Supplementary material for: A collection of forcefield precursors for metal–organic frameworks
Source: RSC Adv. 2019 Nov 13;9(63):36492–507. doi: 10.1039/c9ra07327b (PMC9075174; doi:10.1039/c9ra07327b)
Supplement: RA-009-C9RA07327B-s1219 [file RA-009-C9RA07327B-s1219.txt]

KECRAL10_clean

8.548000    0.000000    0.000000
0.000000    8.695000    0.000000
-4.273954    0.000000    10.546066

     1            0.0            0.0            0.0    48[6-(7),6-(7),7-(6),7-(6)]
     2        1.5e-05        1.5e-05        1.5e-05    48[6-(7),6-(7),6-(7),6-(7)]
     3       4.274031       4.274031       4.274031    48[7-(6),7-(6),7-(6),7-(6)]
     4          1e-05          1e-05          1e-05    6[7-(48),48-(6,6,6)]
     5       4.274039       4.274039       4.274039    6[7-(48),48-(6,7,7)]
     6          1e-05          1e-05          1e-05    6[7-(48),48-(6,6,6)]
     7       4.274039       4.274039       4.274039    6[7-(48),48-(6,7,7)]
     8       1.760909       1.760909       1.760909    6[7-(48),48-(6,6,6)]
     9      -1.760867      -1.760867      -1.760867    6[7-(48),48-(6,6,6)]
    10          7e-06          7e-06          7e-06    7[6-(48),48-(6,6,7)]
    11       4.274036       4.274036       4.274036    7[6-(48),48-(7,7,7)]
    12          7e-06          7e-06          7e-06    7[6-(48),48-(6,6,7)]
    13       4.274036       4.274036       4.274036    7[6-(48),48-(7,7,7)]
    14       2.596906       2.596906       2.596906    7[6-(48),48-(7,7,7)]
    15       5.951142       5.951142       5.951142    7[6-(48),48-(7,7,7)]
