# Supplementary material for: A collection of forcefield precursors for metal–organic frameworks
Source: RSC Adv. 2019 Nov 13;9(63):36492–507. doi: 10.1039/c9ra07327b (PMC9075174; doi:10.1039/c9ra07327b)
Supplement: RA-009-C9RA07327B-s1220 [file RA-009-C9RA07327B-s1220.txt]

KEDPEQ_charged

7.571800    0.000000    0.000000
0.000000    10.846800    0.000000
0.000000    0.000000    23.771000

     1         3.7859         3.7859         3.7859    13[8-(6),8-(6),8-(6),8-(6),8-(6,13),8-(6,13),13-(8,8,8,8,8,8)]
     2         3.7859         3.7859         3.7859    13[8-(6),8-(6),8-(6),8-(6),8-(6,13),8-(6,13),13-(8,8,8,8,8,8)]
     3         3.7859         3.7859         3.7859    13[8-(6),8-(6),8-(6),8-(6),8-(6,13),8-(6,13),13-(8,8,8,8,8,8)]
     4         3.7859         3.7859         3.7859    13[8-(6),8-(6),8-(6),8-(6),8-(6,13),8-(6,13),13-(8,8,8,8,8,8)]
     5            0.0            0.0            0.0    47[7-(6),7-(6),7-(6),7-(6)]
     6            0.0            0.0            0.0    47[7-(6),7-(6),7-(6),7-(6)]
     7       0.328616       0.328616       0.328616    1[6-(1,1,6)]
     8      -0.014386      -0.014386      -0.014386    1[6-(1,1,6)]
     9        0.23094        0.23094        0.23094    1[6-(1,1,6)]
    10       2.515352       2.515352       2.515352    1[6-(1,1,6)]
    11       3.527702       3.527702       3.527702    1[6-(1,1,6)]
    12       2.292741       2.292741       2.292741    1[6-(1,1,6)]
    13       2.313942       2.313942       2.313942    1[6-(1,1,8)]
    14       7.243184       7.243184       7.243184    1[6-(1,1,6)]
    15       0.014386       0.014386       0.014386    1[6-(1,1,6)]
    16        7.34086        7.34086        7.34086    1[6-(1,1,6)]
    17       5.056448       5.056448       5.056448    1[6-(1,1,6)]
    18       4.044098       4.044098       4.044098    1[6-(1,1,6)]
    19       5.279059       5.279059       5.279059    1[6-(1,1,6)]
    20       5.257858       5.257858       5.257858    1[6-(1,1,8)]
    21       7.243184       7.243184       7.243184    1[6-(1,1,6)]
    22       0.014386       0.014386       0.014386    1[6-(1,1,6)]
    23        7.34086        7.34086        7.34086    1[6-(1,1,6)]
    24       5.056448       5.056448       5.056448    1[6-(1,1,6)]
    25       4.044098       4.044098       4.044098    1[6-(1,1,6)]
    26       5.279059       5.279059       5.279059    1[6-(1,1,6)]
    27       5.257858       5.257858       5.257858    1[6-(1,1,8)]
    28       0.328616       0.328616       0.328616    1[6-(1,1,6)]
    29      -0.014386      -0.014386      -0.014386    1[6-(1,1,6)]
    30        0.23094        0.23094        0.23094    1[6-(1,1,6)]
    31       2.515352       2.515352       2.515352    1[6-(1,1,6)]
    32       3.527702       3.527702       3.527702    1[6-(1,1,6)]
    33       2.292741       2.292741       2.292741    1[6-(1,1,6)]
    34       2.313942       2.313942       2.313942    1[6-(1,1,8)]
    35       7.243184       7.243184       7.243184    1[6-(1,1,6)]
    36       0.014386       0.014386       0.014386    1[6-(1,1,6)]
    37        7.34086        7.34086        7.34086    1[6-(1,1,6)]
    38       5.056448       5.056448       5.056448    1[6-(1,1,6)]
    39       4.044098       4.044098       4.044098    1[6-(1,1,6)]
    40       5.279059       5.279059       5.279059    1[6-(1,1,6)]
    41       5.257858       5.257858       5.257858    1[6-(1,1,8)]
    42       0.328616       0.328616       0.328616    1[6-(1,1,6)]
    43      -0.014386      -0.014386      -0.014386    1[6-(1,1,6)]
    44        0.23094        0.23094        0.23094    1[6-(1,1,6)]
    45       2.515352       2.515352       2.515352    1[6-(1,1,6)]
    46       3.527702       3.527702       3.527702    1[6-(1,1,6)]
    47       2.292741       2.292741       2.292741    1[6-(1,1,6)]
    48       2.313942       2.313942       2.313942    1[6-(1,1,8)]
    49       0.328616       0.328616       0.328616    1[6-(1,1,6)]
    50      -0.014386      -0.014386      -0.014386    1[6-(1,1,6)]
    51        0.23094        0.23094        0.23094    1[6-(1,1,6)]
    52       2.515352       2.515352       2.515352    1[6-(1,1,6)]
    53       3.527702       3.527702       3.527702    1[6-(1,1,6)]
    54       2.292741       2.292741       2.292741    1[6-(1,1,6)]
    55       2.313942       2.313942       2.313942    1[6-(1,1,8)]
    56       7.243184       7.243184       7.243184    1[6-(1,1,6)]
    57       0.014386       0.014386       0.014386    1[6-(1,1,6)]
    58        7.34086        7.34086        7.34086    1[6-(1,1,6)]
    59       5.056448       5.056448       5.056448    1[6-(1,1,6)]
    60       4.044098       4.044098       4.044098    1[6-(1,1,6)]
    61       5.279059       5.279059       5.279059    1[6-(1,1,6)]
    62       5.257858       5.257858       5.257858    1[6-(1,1,8)]
    63       3.714725       3.714725       3.714725    1[6-(1,1,8)]
    64       3.857075       3.857075       3.857075    1[6-(1,1,8)]
    65       3.857075       3.857075       3.857075    1[6-(1,1,8)]
    66       3.714725       3.714725       3.714725    1[6-(1,1,8)]
    67        7.43475        7.43475        7.43475    6[1-(0),1-(0),1-(0),6-(6,8)]
    68       5.987022       5.987022       5.987022    6[6-(1,1,1),6-(6,6),8-(13)]
    69       5.177597       5.177597       5.177597    6[6-(6,8),6-(6,8),6-(7)]
    70       3.822245       3.822245       3.822245    6[6-(1,1,1),6-(6,6),8-(13)]
    71        2.96436        2.96436        2.96436    6[1-(0),1-(0),1-(0),6-(6,8)]
    72       5.775012       5.775012       5.775012    6[6-(6,6),7-(47)]
    73        0.13705        0.13705        0.13705    6[1-(0),1-(0),1-(0),6-(6,8)]
    74       1.584778       1.584778       1.584778    6[6-(1,1,1),6-(6,6),8-(13)]
    75       2.394203       2.394203       2.394203    6[6-(6,8),6-(6,8),6-(7)]
    76       3.749555       3.749555       3.749555    6[6-(1,1,1),6-(6,6),8-(13)]
    77        4.60744        4.60744        4.60744    6[1-(0),1-(0),1-(0),6-(6,8)]
    78       1.796788       1.796788       1.796788    6[6-(6,6),7-(47)]
    79        0.13705        0.13705        0.13705    6[1-(0),1-(0),1-(0),6-(6,8)]
    80       1.584778       1.584778       1.584778    6[6-(1,1,1),6-(6,6),8-(13)]
    81       2.394203       2.394203       2.394203    6[6-(6,8),6-(6,8),6-(7)]
    82       3.749555       3.749555       3.749555    6[6-(1,1,1),6-(6,6),8-(13)]
    83        4.60744        4.60744        4.60744    6[1-(0),1-(0),1-(0),6-(6,8)]
    84       1.796788       1.796788       1.796788    6[6-(6,6),7-(47)]
    85        7.43475        7.43475        7.43475    6[1-(0),1-(0),1-(0),6-(6,8)]
    86       5.987022       5.987022       5.987022    6[6-(1,1,1),6-(6,6),8-(13)]
    87       5.177597       5.177597       5.177597    6[6-(6,8),6-(6,8),6-(7)]
    88       3.822245       3.822245       3.822245    6[6-(1,1,1),6-(6,6),8-(13)]
    89        2.96436        2.96436        2.96436    6[1-(0),1-(0),1-(0),6-(6,8)]
    90       5.775012       5.775012       5.775012    6[6-(6,6),7-(47)]
    91        0.13705        0.13705        0.13705    6[1-(0),1-(0),1-(0),6-(6,8)]
    92       1.584778       1.584778       1.584778    6[6-(1,1,1),6-(6,6),8-(13)]
    93       2.394203       2.394203       2.394203    6[6-(6,8),6-(6,8),6-(7)]
    94       3.749555       3.749555       3.749555    6[6-(1,1,1),6-(6,6),8-(13)]
    95        4.60744        4.60744        4.60744    6[1-(0),1-(0),1-(0),6-(6,8)]
    96       1.796788       1.796788       1.796788    6[6-(6,6),7-(47)]
    97        7.43475        7.43475        7.43475    6[1-(0),1-(0),1-(0),6-(6,8)]
    98       5.987022       5.987022       5.987022    6[6-(1,1,1),6-(6,6),8-(13)]
    99       5.177597       5.177597       5.177597    6[6-(6,8),6-(6,8),6-(7)]
   100       3.822245       3.822245       3.822245    6[6-(1,1,1),6-(6,6),8-(13)]
   101        2.96436        2.96436        2.96436    6[1-(0),1-(0),1-(0),6-(6,8)]
   102       5.775012       5.775012       5.775012    6[6-(6,6),7-(47)]
   103        7.43475        7.43475        7.43475    6[1-(0),1-(0),1-(0),6-(6,8)]
   104       5.987022       5.987022       5.987022    6[6-(1,1,1),6-(6,6),8-(13)]
   105       5.177597       5.177597       5.177597    6[6-(6,8),6-(6,8),6-(7)]
   106       3.822245       3.822245       3.822245    6[6-(1,1,1),6-(6,6),8-(13)]
   107        2.96436        2.96436        2.96436    6[1-(0),1-(0),1-(0),6-(6,8)]
   108       5.775012       5.775012       5.775012    6[6-(6,6),7-(47)]
   109        0.13705        0.13705        0.13705    6[1-(0),1-(0),1-(0),6-(6,8)]
   110       1.584778       1.584778       1.584778    6[6-(1,1,1),6-(6,6),8-(13)]
   111       2.394203       2.394203       2.394203    6[6-(6,8),6-(6,8),6-(7)]
   112       3.749555       3.749555       3.749555    6[6-(1,1,1),6-(6,6),8-(13)]
   113        4.60744        4.60744        4.60744    6[1-(0),1-(0),1-(0),6-(6,8)]
   114       1.796788       1.796788       1.796788    6[6-(6,6),7-(47)]
   115       2.899999       2.899999       2.899999    6[1-(0),1-(0),1-(0),8-(13,13)]
   116       4.671801       4.671801       4.671801    6[1-(0),1-(0),1-(0),8-(13,13)]
   117       4.671801       4.671801       4.671801    6[1-(0),1-(0),1-(0),8-(13,13)]
   118       2.899999       2.899999       2.899999    6[1-(0),1-(0),1-(0),8-(13,13)]
   119        6.28838        6.28838        6.28838    7[6-(6),47-(7,7,7)]
   120        1.28342        1.28342        1.28342    7[6-(6),47-(7,7,7)]
   121        1.28342        1.28342        1.28342    7[6-(6),47-(7,7,7)]
   122        6.28838        6.28838        6.28838    7[6-(6),47-(7,7,7)]
   123        1.28342        1.28342        1.28342    7[6-(6),47-(7,7,7)]
   124        6.28838        6.28838        6.28838    7[6-(6),47-(7,7,7)]
   125        6.28838        6.28838        6.28838    7[6-(6),47-(7,7,7)]
   126        1.28342        1.28342        1.28342    7[6-(6),47-(7,7,7)]
   127       5.532714       5.532714       5.532714    8[6-(6,6),13-(8,8,8,8,8,13)]
   128       3.209686       3.209686       3.209686    8[6-(6,6),13-(8,8,8,8,8,13)]
   129       2.039086       2.039086       2.039086    8[6-(6,6),13-(8,8,8,8,8,13)]
   130       4.362114       4.362114       4.362114    8[6-(6,6),13-(8,8,8,8,8,13)]
   131       2.039086       2.039086       2.039086    8[6-(6,6),13-(8,8,8,8,8,13)]
   132       4.362114       4.362114       4.362114    8[6-(6,6),13-(8,8,8,8,8,13)]
   133       5.532714       5.532714       5.532714    8[6-(6,6),13-(8,8,8,8,8,13)]
   134       3.209686       3.209686       3.209686    8[6-(6,6),13-(8,8,8,8,8,13)]
   135       2.039086       2.039086       2.039086    8[6-(6,6),13-(8,8,8,8,8,13)]
   136       4.362114       4.362114       4.362114    8[6-(6,6),13-(8,8,8,8,8,13)]
   137       5.532714       5.532714       5.532714    8[6-(6,6),13-(8,8,8,8,8,13)]
   138       3.209686       3.209686       3.209686    8[6-(6,6),13-(8,8,8,8,8,13)]
   139       5.532714       5.532714       5.532714    8[6-(6,6),13-(8,8,8,8,8,13)]
   140       3.209686       3.209686       3.209686    8[6-(6,6),13-(8,8,8,8,8,13)]
   141       2.039086       2.039086       2.039086    8[6-(6,6),13-(8,8,8,8,8,13)]
   142       4.362114       4.362114       4.362114    8[6-(6,6),13-(8,8,8,8,8,13)]
   143        3.31342        3.31342        3.31342    8[6-(1,1,1),13-(8,8,8,8,8,13),13-(8,8,8,8,8,13)]
   144        4.25838        4.25838        4.25838    8[6-(1,1,1),13-(8,8,8,8,8,13),13-(8,8,8,8,8,13)]
   145        4.25838        4.25838        4.25838    8[6-(1,1,1),13-(8,8,8,8,8,13),13-(8,8,8,8,8,13)]
   146        3.31342        3.31342        3.31342    8[6-(1,1,1),13-(8,8,8,8,8,13),13-(8,8,8,8,8,13)]
