# Supplementary material for: A collection of forcefield precursors for metal–organic frameworks
Source: RSC Adv. 2019 Nov 13;9(63):36492–507. doi: 10.1039/c9ra07327b (PMC9075174; doi:10.1039/c9ra07327b)
Supplement: RA-009-C9RA07327B-s1221 [file RA-009-C9RA07327B-s1221.txt]

KEDQAN_clean

11.980000    0.000000    0.000000
0.000000    17.982000    0.000000
0.000000    0.000000    18.625000

     1       4.671002       4.671002       4.671002    30[8-(1,30),8-(6),8-(6),8-(6)]
     2       1.318998       1.318998       1.318998    30[8-(1,30),8-(6),8-(6),8-(6)]
     3       7.308998       7.308998       7.308998    30[8-(1,30),8-(6),8-(6),8-(6)]
     4      10.661002      10.661002      10.661002    30[8-(1,30),8-(6),8-(6),8-(6)]
     5       7.308998       7.308998       7.308998    30[8-(1,30),8-(6),8-(6),8-(6)]
     6      10.661002      10.661002      10.661002    30[8-(1,30),8-(6),8-(6),8-(6)]
     7       4.671002       4.671002       4.671002    30[8-(1,30),8-(6),8-(6),8-(6)]
     8       1.318998       1.318998       1.318998    30[8-(1,30),8-(6),8-(6),8-(6)]
     9        4.48651        4.48651        4.48651    1[6-(6,6)]
    10       4.603914       4.603914       4.603914    1[6-(6,6)]
    11       4.754862       4.754862       4.754862    1[6-(6,6)]
    12       4.635062       4.635062       4.635062    1[6-(6,6)]
    13       4.281652       4.281652       4.281652    1[6-(6,6)]
    14       3.484982       3.484982       3.484982    1[6-(6,6)]
    15       4.256494       4.256494       4.256494    1[6-(6,6)]
    16       1.811376       1.811376       1.811376    1[6-(6,6)]
    17       6.120582       6.120582       6.120582    1[6-(6,6)]
    18       5.131034       5.131034       5.131034    1[6-(6,6)]
    19       0.614574       0.614574       0.614574    1[6-(6,6)]
    20       3.560456       3.560456       3.560456    1[6-(6,6)]
    21        1.50349        1.50349        1.50349    1[6-(6,6)]
    22       1.386086       1.386086       1.386086    1[6-(6,6)]
    23       1.235138       1.235138       1.235138    1[6-(6,6)]
    24       1.354938       1.354938       1.354938    1[6-(6,6)]
    25       1.708348       1.708348       1.708348    1[6-(6,6)]
    26       2.505018       2.505018       2.505018    1[6-(6,6)]
    27       1.733506       1.733506       1.733506    1[6-(6,6)]
    28       4.178624       4.178624       4.178624    1[6-(6,6)]
    29      11.849418      11.849418      11.849418    1[6-(6,6)]
    30       0.858966       0.858966       0.858966    1[6-(6,6)]
    31       5.375426       5.375426       5.375426    1[6-(6,6)]
    32       2.429544       2.429544       2.429544    1[6-(6,6)]
    33        7.49349        7.49349        7.49349    1[6-(6,6)]
    34       7.376086       7.376086       7.376086    1[6-(6,6)]
    35       7.225138       7.225138       7.225138    1[6-(6,6)]
    36       7.344938       7.344938       7.344938    1[6-(6,6)]
    37       7.698348       7.698348       7.698348    1[6-(6,6)]
    38       8.495018       8.495018       8.495018    1[6-(6,6)]
    39       7.723506       7.723506       7.723506    1[6-(6,6)]
    40      10.168624      10.168624      10.168624    1[6-(6,6)]
    41       5.859418       5.859418       5.859418    1[6-(6,6)]
    42       6.848966       6.848966       6.848966    1[6-(6,6)]
    43      11.365426      11.365426      11.365426    1[6-(6,6)]
    44       8.419544       8.419544       8.419544    1[6-(6,6)]
    45       10.47651       10.47651       10.47651    1[6-(6,6)]
    46      10.593914      10.593914      10.593914    1[6-(6,6)]
    47      10.744862      10.744862      10.744862    1[6-(6,6)]
    48      10.625062      10.625062      10.625062    1[6-(6,6)]
    49      10.271652      10.271652      10.271652    1[6-(6,6)]
    50       9.474982       9.474982       9.474982    1[6-(6,6)]
    51      10.246494      10.246494      10.246494    1[6-(6,6)]
    52       7.801376       7.801376       7.801376    1[6-(6,6)]
    53       0.130582       0.130582       0.130582    1[6-(6,6)]
    54      11.121034      11.121034      11.121034    1[6-(6,6)]
    55       6.604574       6.604574       6.604574    1[6-(6,6)]
    56       9.550456       9.550456       9.550456    1[6-(6,6)]
    57        7.49349        7.49349        7.49349    1[6-(6,6)]
    58       7.376086       7.376086       7.376086    1[6-(6,6)]
    59       7.225138       7.225138       7.225138    1[6-(6,6)]
    60       7.344938       7.344938       7.344938    1[6-(6,6)]
    61       7.698348       7.698348       7.698348    1[6-(6,6)]
    62       8.495018       8.495018       8.495018    1[6-(6,6)]
    63       7.723506       7.723506       7.723506    1[6-(6,6)]
    64      10.168624      10.168624      10.168624    1[6-(6,6)]
    65       5.859418       5.859418       5.859418    1[6-(6,6)]
    66       6.848966       6.848966       6.848966    1[6-(6,6)]
    67      11.365426      11.365426      11.365426    1[6-(6,6)]
    68       8.419544       8.419544       8.419544    1[6-(6,6)]
    69       10.47651       10.47651       10.47651    1[6-(6,6)]
    70      10.593914      10.593914      10.593914    1[6-(6,6)]
    71      10.744862      10.744862      10.744862    1[6-(6,6)]
    72      10.625062      10.625062      10.625062    1[6-(6,6)]
    73      10.271652      10.271652      10.271652    1[6-(6,6)]
    74       9.474982       9.474982       9.474982    1[6-(6,6)]
    75      10.246494      10.246494      10.246494    1[6-(6,6)]
    76       7.801376       7.801376       7.801376    1[6-(6,6)]
    77       0.130582       0.130582       0.130582    1[6-(6,6)]
    78      11.121034      11.121034      11.121034    1[6-(6,6)]
    79       6.604574       6.604574       6.604574    1[6-(6,6)]
    80       9.550456       9.550456       9.550456    1[6-(6,6)]
    81        4.48651        4.48651        4.48651    1[6-(6,6)]
    82       4.603914       4.603914       4.603914    1[6-(6,6)]
    83       4.754862       4.754862       4.754862    1[6-(6,6)]
    84       4.635062       4.635062       4.635062    1[6-(6,6)]
    85       4.281652       4.281652       4.281652    1[6-(6,6)]
    86       3.484982       3.484982       3.484982    1[6-(6,6)]
    87       4.256494       4.256494       4.256494    1[6-(6,6)]
    88       1.811376       1.811376       1.811376    1[6-(6,6)]
    89       6.120582       6.120582       6.120582    1[6-(6,6)]
    90       5.131034       5.131034       5.131034    1[6-(6,6)]
    91       0.614574       0.614574       0.614574    1[6-(6,6)]
    92       3.560456       3.560456       3.560456    1[6-(6,6)]
    93        1.50349        1.50349        1.50349    1[6-(6,6)]
    94       1.386086       1.386086       1.386086    1[6-(6,6)]
    95       1.235138       1.235138       1.235138    1[6-(6,6)]
    96       1.354938       1.354938       1.354938    1[6-(6,6)]
    97       1.708348       1.708348       1.708348    1[6-(6,6)]
    98       2.505018       2.505018       2.505018    1[6-(6,6)]
    99       1.733506       1.733506       1.733506    1[6-(6,6)]
   100       4.178624       4.178624       4.178624    1[6-(6,6)]
   101      11.849418      11.849418      11.849418    1[6-(6,6)]
   102       0.858966       0.858966       0.858966    1[6-(6,6)]
   103       5.375426       5.375426       5.375426    1[6-(6,6)]
   104       2.429544       2.429544       2.429544    1[6-(6,6)]
   105          2.995          2.995          2.995    1[8-(30,30)]
   106          8.985          8.985          8.985    1[8-(30,30)]
   107          8.985          8.985          8.985    1[8-(30,30)]
   108          2.995          2.995          2.995    1[8-(30,30)]
   109        4.60631        4.60631        4.60631    6[1-(0),6-(1,6),6-(6,7)]
   110       5.170568       5.170568       5.170568    6[1-(0),6-(1,6),6-(6,6)]
   111       5.380218       5.380218       5.380218    6[6-(1,6),6-(1,6),7-(6,6)]
   112       3.922252       3.922252       3.922252    6[1-(0),6-(1,6),6-(6,6)]
   113        5.18135        5.18135        5.18135    6[1-(0),6-(1,6),6-(6,6)]
   114       3.419092       3.419092       3.419092    6[6-(1,6),6-(1,6),6-(6,6)]
   115       4.155862       4.155862       4.155862    6[6-(1,6),6-(1,6),6-(6,6)]
   116       4.975294       4.975294       4.975294    6[1-(0),6-(1,6),6-(6,6)]
   117       4.003716       4.003716       4.003716    6[1-(0),6-(1,6),6-(6,6)]
   118       4.963314       4.963314       4.963314    6[1-(0),6-(1,6),6-(6,7)]
   119       2.169578       2.169578       2.169578    6[1-(0),6-(1,6),6-(6,6)]
   120       5.580284       5.580284       5.580284    6[1-(0),6-(1,6),6-(6,7)]
   121       4.978888       4.978888       4.978888    6[1-(0),6-(1,6),6-(6,6)]
   122       1.953938       1.953938       1.953938    6[6-(1,6),6-(1,6),6-(8,8)]
   123       1.445986       1.445986       1.445986    6[1-(0),6-(1,6),6-(6,6)]
   124       3.203452       3.203452       3.203452    6[1-(0),6-(1,6),6-(6,6)]
   125        1.17404        1.17404        1.17404    6[6-(6,6),8-(30),8-(30)]
   126        1.38369        1.38369        1.38369    6[1-(0),6-(1,6),6-(6,7)]
   127       0.819432       0.819432       0.819432    6[1-(0),6-(1,6),6-(6,6)]
   128       0.609782       0.609782       0.609782    6[6-(1,6),6-(1,6),7-(6,6)]
   129       2.067748       2.067748       2.067748    6[1-(0),6-(1,6),6-(6,6)]
   130        0.80865        0.80865        0.80865    6[1-(0),6-(1,6),6-(6,6)]
   131       2.570908       2.570908       2.570908    6[6-(1,6),6-(1,6),6-(6,6)]
   132       1.834138       1.834138       1.834138    6[6-(1,6),6-(1,6),6-(6,6)]
   133       1.014706       1.014706       1.014706    6[1-(0),6-(1,6),6-(6,6)]
   134       1.986284       1.986284       1.986284    6[1-(0),6-(1,6),6-(6,6)]
   135       1.026686       1.026686       1.026686    6[1-(0),6-(1,6),6-(6,7)]
   136       3.820422       3.820422       3.820422    6[1-(0),6-(1,6),6-(6,6)]
   137       0.409716       0.409716       0.409716    6[1-(0),6-(1,6),6-(6,7)]
   138       1.011112       1.011112       1.011112    6[1-(0),6-(1,6),6-(6,6)]
   139       4.036062       4.036062       4.036062    6[6-(1,6),6-(1,6),6-(8,8)]
   140       4.544014       4.544014       4.544014    6[1-(0),6-(1,6),6-(6,6)]
   141       2.786548       2.786548       2.786548    6[1-(0),6-(1,6),6-(6,6)]
   142        4.81596        4.81596        4.81596    6[6-(6,6),8-(30),8-(30)]
   143        7.37369        7.37369        7.37369    6[1-(0),6-(1,6),6-(6,7)]
   144       6.809432       6.809432       6.809432    6[1-(0),6-(1,6),6-(6,6)]
   145       6.599782       6.599782       6.599782    6[6-(1,6),6-(1,6),7-(6,6)]
   146       8.057748       8.057748       8.057748    6[1-(0),6-(1,6),6-(6,6)]
   147        6.79865        6.79865        6.79865    6[1-(0),6-(1,6),6-(6,6)]
   148       8.560908       8.560908       8.560908    6[6-(1,6),6-(1,6),6-(6,6)]
   149       7.824138       7.824138       7.824138    6[6-(1,6),6-(1,6),6-(6,6)]
   150       7.004706       7.004706       7.004706    6[1-(0),6-(1,6),6-(6,6)]
   151       7.976284       7.976284       7.976284    6[1-(0),6-(1,6),6-(6,6)]
   152       7.016686       7.016686       7.016686    6[1-(0),6-(1,6),6-(6,7)]
   153       9.810422       9.810422       9.810422    6[1-(0),6-(1,6),6-(6,6)]
   154       6.399716       6.399716       6.399716    6[1-(0),6-(1,6),6-(6,7)]
   155       7.001112       7.001112       7.001112    6[1-(0),6-(1,6),6-(6,6)]
   156      10.026062      10.026062      10.026062    6[6-(1,6),6-(1,6),6-(8,8)]
   157      10.534014      10.534014      10.534014    6[1-(0),6-(1,6),6-(6,6)]
   158       8.776548       8.776548       8.776548    6[1-(0),6-(1,6),6-(6,6)]
   159       10.80596       10.80596       10.80596    6[6-(6,6),8-(30),8-(30)]
   160       10.59631       10.59631       10.59631    6[1-(0),6-(1,6),6-(6,7)]
   161      11.160568      11.160568      11.160568    6[1-(0),6-(1,6),6-(6,6)]
   162      11.370218      11.370218      11.370218    6[6-(1,6),6-(1,6),7-(6,6)]
   163       9.912252       9.912252       9.912252    6[1-(0),6-(1,6),6-(6,6)]
   164       11.17135       11.17135       11.17135    6[1-(0),6-(1,6),6-(6,6)]
   165       9.409092       9.409092       9.409092    6[6-(1,6),6-(1,6),6-(6,6)]
   166      10.145862      10.145862      10.145862    6[6-(1,6),6-(1,6),6-(6,6)]
   167      10.965294      10.965294      10.965294    6[1-(0),6-(1,6),6-(6,6)]
   168       9.993716       9.993716       9.993716    6[1-(0),6-(1,6),6-(6,6)]
   169      10.953314      10.953314      10.953314    6[1-(0),6-(1,6),6-(6,7)]
   170       8.159578       8.159578       8.159578    6[1-(0),6-(1,6),6-(6,6)]
   171      11.570284      11.570284      11.570284    6[1-(0),6-(1,6),6-(6,7)]
   172      10.968888      10.968888      10.968888    6[1-(0),6-(1,6),6-(6,6)]
   173       7.943938       7.943938       7.943938    6[6-(1,6),6-(1,6),6-(8,8)]
   174       7.435986       7.435986       7.435986    6[1-(0),6-(1,6),6-(6,6)]
   175       9.193452       9.193452       9.193452    6[1-(0),6-(1,6),6-(6,6)]
   176        7.16404        7.16404        7.16404    6[6-(6,6),8-(30),8-(30)]
   177        7.37369        7.37369        7.37369    6[1-(0),6-(1,6),6-(6,7)]
   178       6.809432       6.809432       6.809432    6[1-(0),6-(1,6),6-(6,6)]
   179       6.599782       6.599782       6.599782    6[6-(1,6),6-(1,6),7-(6,6)]
   180       8.057748       8.057748       8.057748    6[1-(0),6-(1,6),6-(6,6)]
   181        6.79865        6.79865        6.79865    6[1-(0),6-(1,6),6-(6,6)]
   182       8.560908       8.560908       8.560908    6[6-(1,6),6-(1,6),6-(6,6)]
   183       7.824138       7.824138       7.824138    6[6-(1,6),6-(1,6),6-(6,6)]
   184       7.004706       7.004706       7.004706    6[1-(0),6-(1,6),6-(6,6)]
   185       7.976284       7.976284       7.976284    6[1-(0),6-(1,6),6-(6,6)]
   186       7.016686       7.016686       7.016686    6[1-(0),6-(1,6),6-(6,7)]
   187       9.810422       9.810422       9.810422    6[1-(0),6-(1,6),6-(6,6)]
   188       6.399716       6.399716       6.399716    6[1-(0),6-(1,6),6-(6,7)]
   189       7.001112       7.001112       7.001112    6[1-(0),6-(1,6),6-(6,6)]
   190      10.026062      10.026062      10.026062    6[6-(1,6),6-(1,6),6-(8,8)]
   191      10.534014      10.534014      10.534014    6[1-(0),6-(1,6),6-(6,6)]
   192       8.776548       8.776548       8.776548    6[1-(0),6-(1,6),6-(6,6)]
   193       10.80596       10.80596       10.80596    6[6-(6,6),8-(30),8-(30)]
   194       10.59631       10.59631       10.59631    6[1-(0),6-(1,6),6-(6,7)]
   195      11.160568      11.160568      11.160568    6[1-(0),6-(1,6),6-(6,6)]
   196      11.370218      11.370218      11.370218    6[6-(1,6),6-(1,6),7-(6,6)]
   197       9.912252       9.912252       9.912252    6[1-(0),6-(1,6),6-(6,6)]
   198       11.17135       11.17135       11.17135    6[1-(0),6-(1,6),6-(6,6)]
   199       9.409092       9.409092       9.409092    6[6-(1,6),6-(1,6),6-(6,6)]
   200      10.145862      10.145862      10.145862    6[6-(1,6),6-(1,6),6-(6,6)]
   201      10.965294      10.965294      10.965294    6[1-(0),6-(1,6),6-(6,6)]
   202       9.993716       9.993716       9.993716    6[1-(0),6-(1,6),6-(6,6)]
   203      10.953314      10.953314      10.953314    6[1-(0),6-(1,6),6-(6,7)]
   204       8.159578       8.159578       8.159578    6[1-(0),6-(1,6),6-(6,6)]
   205      11.570284      11.570284      11.570284    6[1-(0),6-(1,6),6-(6,7)]
   206      10.968888      10.968888      10.968888    6[1-(0),6-(1,6),6-(6,6)]
   207       7.943938       7.943938       7.943938    6[6-(1,6),6-(1,6),6-(8,8)]
   208       7.435986       7.435986       7.435986    6[1-(0),6-(1,6),6-(6,6)]
   209       9.193452       9.193452       9.193452    6[1-(0),6-(1,6),6-(6,6)]
   210        7.16404        7.16404        7.16404    6[6-(6,6),8-(30),8-(30)]
   211        4.60631        4.60631        4.60631    6[1-(0),6-(1,6),6-(6,7)]
   212       5.170568       5.170568       5.170568    6[1-(0),6-(1,6),6-(6,6)]
   213       5.380218       5.380218       5.380218    6[6-(1,6),6-(1,6),7-(6,6)]
   214       3.922252       3.922252       3.922252    6[1-(0),6-(1,6),6-(6,6)]
   215        5.18135        5.18135        5.18135    6[1-(0),6-(1,6),6-(6,6)]
   216       3.419092       3.419092       3.419092    6[6-(1,6),6-(1,6),6-(6,6)]
   217       4.155862       4.155862       4.155862    6[6-(1,6),6-(1,6),6-(6,6)]
   218       4.975294       4.975294       4.975294    6[1-(0),6-(1,6),6-(6,6)]
   219       4.003716       4.003716       4.003716    6[1-(0),6-(1,6),6-(6,6)]
   220       4.963314       4.963314       4.963314    6[1-(0),6-(1,6),6-(6,7)]
   221       2.169578       2.169578       2.169578    6[1-(0),6-(1,6),6-(6,6)]
   222       5.580284       5.580284       5.580284    6[1-(0),6-(1,6),6-(6,7)]
   223       4.978888       4.978888       4.978888    6[1-(0),6-(1,6),6-(6,6)]
   224       1.953938       1.953938       1.953938    6[6-(1,6),6-(1,6),6-(8,8)]
   225       1.445986       1.445986       1.445986    6[1-(0),6-(1,6),6-(6,6)]
   226       3.203452       3.203452       3.203452    6[1-(0),6-(1,6),6-(6,6)]
   227        1.17404        1.17404        1.17404    6[6-(6,6),8-(30),8-(30)]
   228        1.38369        1.38369        1.38369    6[1-(0),6-(1,6),6-(6,7)]
   229       0.819432       0.819432       0.819432    6[1-(0),6-(1,6),6-(6,6)]
   230       0.609782       0.609782       0.609782    6[6-(1,6),6-(1,6),7-(6,6)]
   231       2.067748       2.067748       2.067748    6[1-(0),6-(1,6),6-(6,6)]
   232        0.80865        0.80865        0.80865    6[1-(0),6-(1,6),6-(6,6)]
   233       2.570908       2.570908       2.570908    6[6-(1,6),6-(1,6),6-(6,6)]
   234       1.834138       1.834138       1.834138    6[6-(1,6),6-(1,6),6-(6,6)]
   235       1.014706       1.014706       1.014706    6[1-(0),6-(1,6),6-(6,6)]
   236       1.986284       1.986284       1.986284    6[1-(0),6-(1,6),6-(6,6)]
   237       1.026686       1.026686       1.026686    6[1-(0),6-(1,6),6-(6,7)]
   238       3.820422       3.820422       3.820422    6[1-(0),6-(1,6),6-(6,6)]
   239       0.409716       0.409716       0.409716    6[1-(0),6-(1,6),6-(6,7)]
   240       1.011112       1.011112       1.011112    6[1-(0),6-(1,6),6-(6,6)]
   241       4.036062       4.036062       4.036062    6[6-(1,6),6-(1,6),6-(8,8)]
   242       4.544014       4.544014       4.544014    6[1-(0),6-(1,6),6-(6,6)]
   243       2.786548       2.786548       2.786548    6[1-(0),6-(1,6),6-(6,6)]
   244        4.81596        4.81596        4.81596    6[6-(6,6),8-(30),8-(30)]
   245           5.99           5.99           5.99    6[6-(1,6),6-(1,6),7-(6,6)]
   246           5.99           5.99           5.99    6[6-(1,6),6-(1,6),6-(6,6)]
   247           5.99           5.99           5.99    6[6-(6,6),8-(30),8-(30)]
   248           5.99           5.99           5.99    6[6-(1,6),6-(1,6),6-(8,8)]
   249           5.99           5.99           5.99    6[6-(1,6),6-(1,6),6-(6,6)]
   250            0.0            0.0            0.0    6[6-(1,6),6-(1,6),7-(6,6)]
   251            0.0            0.0            0.0    6[6-(1,6),6-(1,6),6-(6,6)]
   252            0.0            0.0            0.0    6[6-(6,6),8-(30),8-(30)]
   253            0.0            0.0            0.0    6[6-(1,6),6-(1,6),6-(8,8)]
   254            0.0            0.0            0.0    6[6-(1,6),6-(1,6),6-(6,6)]
   255           5.99           5.99           5.99    6[6-(1,6),6-(1,6),7-(6,6)]
   256           5.99           5.99           5.99    6[6-(1,6),6-(1,6),6-(6,6)]
   257           5.99           5.99           5.99    6[6-(6,6),8-(30),8-(30)]
   258           5.99           5.99           5.99    6[6-(1,6),6-(1,6),6-(8,8)]
   259           5.99           5.99           5.99    6[6-(1,6),6-(1,6),6-(6,6)]
   260            0.0            0.0            0.0    6[6-(1,6),6-(1,6),7-(6,6)]
   261            0.0            0.0            0.0    6[6-(1,6),6-(1,6),6-(6,6)]
   262            0.0            0.0            0.0    6[6-(6,6),8-(30),8-(30)]
   263            0.0            0.0            0.0    6[6-(1,6),6-(1,6),6-(8,8)]
   264            0.0            0.0            0.0    6[6-(1,6),6-(1,6),6-(6,6)]
   265           5.99           5.99           5.99    7[6-(6,6),6-(6,6),6-(6,6)]
   266            0.0            0.0            0.0    7[6-(6,6),6-(6,6),6-(6,6)]
   267           5.99           5.99           5.99    7[6-(6,6),6-(6,6),6-(6,6)]
   268            0.0            0.0            0.0    7[6-(6,6),6-(6,6),6-(6,6)]
   269       5.068259       5.068259       5.068259    8[6-(6,8),30-(8,8,8)]
   270       1.672408       1.672408       1.672408    8[6-(6,8),30-(8,8,8)]
   271       0.066968       0.066968       0.066968    8[6-(6,8),30-(8,8,8)]
   272       0.921741       0.921741       0.921741    8[6-(6,8),30-(8,8,8)]
   273       4.317592       4.317592       4.317592    8[6-(6,8),30-(8,8,8)]
   274       5.923032       5.923032       5.923032    8[6-(6,8),30-(8,8,8)]
   275       6.911741       6.911741       6.911741    8[6-(6,8),30-(8,8,8)]
   276      10.307592      10.307592      10.307592    8[6-(6,8),30-(8,8,8)]
   277      11.913032      11.913032      11.913032    8[6-(6,8),30-(8,8,8)]
   278      11.058259      11.058259      11.058259    8[6-(6,8),30-(8,8,8)]
   279       7.662408       7.662408       7.662408    8[6-(6,8),30-(8,8,8)]
   280       6.056968       6.056968       6.056968    8[6-(6,8),30-(8,8,8)]
   281       6.911741       6.911741       6.911741    8[6-(6,8),30-(8,8,8)]
   282      10.307592      10.307592      10.307592    8[6-(6,8),30-(8,8,8)]
   283      11.913032      11.913032      11.913032    8[6-(6,8),30-(8,8,8)]
   284      11.058259      11.058259      11.058259    8[6-(6,8),30-(8,8,8)]
   285       7.662408       7.662408       7.662408    8[6-(6,8),30-(8,8,8)]
   286       6.056968       6.056968       6.056968    8[6-(6,8),30-(8,8,8)]
   287       5.068259       5.068259       5.068259    8[6-(6,8),30-(8,8,8)]
   288       1.672408       1.672408       1.672408    8[6-(6,8),30-(8,8,8)]
   289       0.066968       0.066968       0.066968    8[6-(6,8),30-(8,8,8)]
   290       0.921741       0.921741       0.921741    8[6-(6,8),30-(8,8,8)]
   291       4.317592       4.317592       4.317592    8[6-(6,8),30-(8,8,8)]
   292       5.923032       5.923032       5.923032    8[6-(6,8),30-(8,8,8)]
   293          2.995          2.995          2.995    8[1-(0),30-(8,8,8),30-(8,8,8)]
   294          8.985          8.985          8.985    8[1-(0),30-(8,8,8),30-(8,8,8)]
   295          8.985          8.985          8.985    8[1-(0),30-(8,8,8),30-(8,8,8)]
   296          2.995          2.995          2.995    8[1-(0),30-(8,8,8),30-(8,8,8)]
