# Supplementary material for: A collection of forcefield precursors for metal–organic frameworks
Source: RSC Adv. 2019 Nov 13;9(63):36492–507. doi: 10.1039/c9ra07327b (PMC9075174; doi:10.1039/c9ra07327b)
Supplement: RA-009-C9RA07327B-s1222 [file RA-009-C9RA07327B-s1222.txt]

KEFBEE_clean

15.412800    0.000000    0.000000
3.639570    14.976913    0.000000
3.639570    2.861037    14.701102

     1       5.095654       5.095654       5.095654    30[8-(6),8-(6),8-(6),8-(6)]
     2      10.099866      10.099866      10.099866    30[8-(6),8-(6),8-(6),8-(6)]
     3      10.099866      10.099866      10.099866    30[8-(6),8-(6),8-(6),8-(6)]
     4      12.592074      12.592074      12.592074    30[8-(6),8-(6),8-(6),8-(6)]
     5      17.596286      17.596286      17.596286    30[8-(6),8-(6),8-(6),8-(6)]
     6      12.592074      12.592074      12.592074    30[8-(6),8-(6),8-(6),8-(6)]
     7      17.769061      17.769061      17.769061    1[6-(6,6)]
     8      12.113201      12.113201      12.113201    1[6-(6,6)]
     9       8.469386       8.469386       8.469386    1[6-(6,6)]
    10      14.222554      14.222554      14.222554    1[6-(6,6)]
    11       4.922879       4.922879       4.922879    1[6-(6,6)]
    12      10.578739      10.578739      10.578739    1[6-(6,6)]
    13       4.922879       4.922879       4.922879    1[6-(6,6)]
    14      10.578739      10.578739      10.578739    1[6-(6,6)]
    15      14.222554      14.222554      14.222554    1[6-(6,6)]
    16       8.469386       8.469386       8.469386    1[6-(6,6)]
    17      17.769061      17.769061      17.769061    1[6-(6,6)]
    18      12.113201      12.113201      12.113201    1[6-(6,6)]
    19       6.333171       6.333171       6.333171    1[6-(6,6)]
    20       9.753294       9.753294       9.753294    1[6-(6,6)]
    21       6.333171       6.333171       6.333171    1[6-(6,6)]
    22      16.358769      16.358769      16.358769    1[6-(6,6)]
    23      16.358769      16.358769      16.358769    1[6-(6,6)]
    24      12.938646      12.938646      12.938646    1[6-(6,6)]
    25       4.079552       4.079552       4.079552    6[6-(6,6),8-(30),8-(30)]
    26        4.31321        4.31321        4.31321    6[6-(1,6),6-(1,6),6-(8,8)]
    27       3.219929       3.219929       3.219929    6[1-(0),6-(6,6),6-(6,6)]
    28       9.363025       9.363025       9.363025    6[6-(6,6),8-(30),8-(30)]
    29       9.158012       9.158012       9.158012    6[6-(1,6),6-(1,6),6-(8,8)]
    30       8.659162       8.659162       8.659162    6[1-(0),6-(6,6),6-(6,6)]
    31       7.184624       7.184624       7.184624    6[6-(6,6),8-(30),8-(30)]
    32       5.799227       5.799227       5.799227    6[6-(1,6),6-(1,6),6-(8,8)]
    33       4.701002       4.701002       4.701002    6[1-(0),6-(6,6),6-(6,6)]
    34      15.507316      15.507316      15.507316    6[6-(6,6),8-(30),8-(30)]
    35      16.892713      16.892713      16.892713    6[6-(1,6),6-(1,6),6-(8,8)]
    36      17.990938      17.990938      17.990938    6[1-(0),6-(6,6),6-(6,6)]
    37      18.612388      18.612388      18.612388    6[6-(6,6),8-(30),8-(30)]
    38       18.37873       18.37873       18.37873    6[6-(1,6),6-(1,6),6-(8,8)]
    39      19.472011      19.472011      19.472011    6[1-(0),6-(6,6),6-(6,6)]
    40      13.328915      13.328915      13.328915    6[6-(6,6),8-(30),8-(30)]
    41      13.533928      13.533928      13.533928    6[6-(1,6),6-(1,6),6-(8,8)]
    42      14.032778      14.032778      14.032778    6[1-(0),6-(6,6),6-(6,6)]
    43      18.612388      18.612388      18.612388    6[6-(6,6),8-(30),8-(30)]
    44       18.37873       18.37873       18.37873    6[6-(1,6),6-(1,6),6-(8,8)]
    45      19.472011      19.472011      19.472011    6[1-(0),6-(6,6),6-(6,6)]
    46      13.328915      13.328915      13.328915    6[6-(6,6),8-(30),8-(30)]
    47      13.533928      13.533928      13.533928    6[6-(1,6),6-(1,6),6-(8,8)]
    48      14.032778      14.032778      14.032778    6[1-(0),6-(6,6),6-(6,6)]
    49      15.507316      15.507316      15.507316    6[6-(6,6),8-(30),8-(30)]
    50      16.892713      16.892713      16.892713    6[6-(1,6),6-(1,6),6-(8,8)]
    51      17.990938      17.990938      17.990938    6[1-(0),6-(6,6),6-(6,6)]
    52       7.184624       7.184624       7.184624    6[6-(6,6),8-(30),8-(30)]
    53       5.799227       5.799227       5.799227    6[6-(1,6),6-(1,6),6-(8,8)]
    54       4.701002       4.701002       4.701002    6[1-(0),6-(6,6),6-(6,6)]
    55       4.079552       4.079552       4.079552    6[6-(6,6),8-(30),8-(30)]
    56        4.31321        4.31321        4.31321    6[6-(1,6),6-(1,6),6-(8,8)]
    57       3.219929       3.219929       3.219929    6[1-(0),6-(6,6),6-(6,6)]
    58       9.363025       9.363025       9.363025    6[6-(6,6),8-(30),8-(30)]
    59       9.158012       9.158012       9.158012    6[6-(1,6),6-(1,6),6-(8,8)]
    60       8.659162       8.659162       8.659162    6[1-(0),6-(6,6),6-(6,6)]
    61       3.421636       3.421636       3.421636    6[6-(1,6),6-(1,6),6-(6)]
    62       2.269854       2.269854       2.269854    6[6-(6),6-(6,6)]
    63       5.603102       5.603102       5.603102    6[1-(0),6-(6,6),6-(6,6)]
    64       8.439976       8.439976       8.439976    6[6-(1,6),6-(1,6),6-(6)]
    65       7.911586       7.911586       7.911586    6[6-(6),6-(6,6)]
    66       9.413508       9.413508       9.413508    6[1-(0),6-(6,6),6-(6,6)]
    67       3.421636       3.421636       3.421636    6[6-(1,6),6-(1,6),6-(6)]
    68       2.269854       2.269854       2.269854    6[6-(6),6-(6,6)]
    69       5.603102       5.603102       5.603102    6[1-(0),6-(6,6),6-(6,6)]
    70      19.270304      19.270304      19.270304    6[6-(1,6),6-(1,6),6-(6)]
    71      20.422086      20.422086      20.422086    6[6-(6),6-(6,6)]
    72      17.088838      17.088838      17.088838    6[1-(0),6-(6,6),6-(6,6)]
    73      19.270304      19.270304      19.270304    6[6-(1,6),6-(1,6),6-(6)]
    74      20.422086      20.422086      20.422086    6[6-(6),6-(6,6)]
    75      17.088838      17.088838      17.088838    6[1-(0),6-(6,6),6-(6,6)]
    76      14.251964      14.251964      14.251964    6[6-(1,6),6-(1,6),6-(6)]
    77      14.780354      14.780354      14.780354    6[6-(6),6-(6,6)]
    78      13.278432      13.278432      13.278432    6[1-(0),6-(6,6),6-(6,6)]
    79      18.334442      18.334442      18.334442    8[6-(6,8),30-(8,8,8)]
    80        5.10369        5.10369        5.10369    8[6-(6,8),30-(8,8,8)]
    81      12.680937      12.680937      12.680937    8[6-(6,8),30-(8,8,8)]
    82       9.839354       9.839354       9.839354    8[6-(6,8),30-(8,8,8)]
    83      10.935438      10.935438      10.935438    8[6-(6,8),30-(8,8,8)]
    84       8.123994       8.123994       8.123994    8[6-(6,8),30-(8,8,8)]
    85      11.756502      11.756502      11.756502    8[6-(6,8),30-(8,8,8)]
    86      14.567946      14.567946      14.567946    8[6-(6,8),30-(8,8,8)]
    87       4.357498       4.357498       4.357498    8[6-(6,8),30-(8,8,8)]
    88       17.58825       17.58825       17.58825    8[6-(6,8),30-(8,8,8)]
    89      10.011003      10.011003      10.011003    8[6-(6,8),30-(8,8,8)]
    90      12.852586      12.852586      12.852586    8[6-(6,8),30-(8,8,8)]
    91       4.357498       4.357498       4.357498    8[6-(6,8),30-(8,8,8)]
    92       17.58825       17.58825       17.58825    8[6-(6,8),30-(8,8,8)]
    93      10.011003      10.011003      10.011003    8[6-(6,8),30-(8,8,8)]
    94      12.852586      12.852586      12.852586    8[6-(6,8),30-(8,8,8)]
    95      11.756502      11.756502      11.756502    8[6-(6,8),30-(8,8,8)]
    96      14.567946      14.567946      14.567946    8[6-(6,8),30-(8,8,8)]
    97      10.935438      10.935438      10.935438    8[6-(6,8),30-(8,8,8)]
    98       8.123994       8.123994       8.123994    8[6-(6,8),30-(8,8,8)]
    99      18.334442      18.334442      18.334442    8[6-(6,8),30-(8,8,8)]
   100        5.10369        5.10369        5.10369    8[6-(6,8),30-(8,8,8)]
   101      12.680937      12.680937      12.680937    8[6-(6,8),30-(8,8,8)]
   102       9.839354       9.839354       9.839354    8[6-(6,8),30-(8,8,8)]
