# Supplementary material for: A collection of forcefield precursors for metal–organic frameworks
Source: RSC Adv. 2019 Nov 13;9(63):36492–507. doi: 10.1039/c9ra07327b (PMC9075174; doi:10.1039/c9ra07327b)
Supplement: RA-009-C9RA07327B-s1223 [file RA-009-C9RA07327B-s1223.txt]

KEFBII_clean

17.208900    0.000000    0.000000
0.000000    17.208900    0.000000
0.000000    0.000000    28.523000

     1      14.391975      14.391975      14.391975    30[8-(6),8-(6),8-(6),8-(6)]
     2      11.421375      11.421375      11.421375    30[8-(6),8-(6),8-(6),8-(6)]
     3      12.906675      12.906675      12.906675    30[8-(6),8-(6),8-(6),8-(6)]
     4      12.906675      12.906675      12.906675    30[8-(6),8-(6),8-(6),8-(6)]
     5       2.816925       2.816925       2.816925    30[8-(6),8-(6),8-(6),8-(6)]
     6       5.787525       5.787525       5.787525    30[8-(6),8-(6),8-(6),8-(6)]
     7       4.302225       4.302225       4.302225    30[8-(6),8-(6),8-(6),8-(6)]
     8       4.302225       4.302225       4.302225    30[8-(6),8-(6),8-(6),8-(6)]
     9       0.802107       0.802107       0.802107    30[8-(6),8-(6),8-(6),8-(6)]
    10       7.802343       7.802343       7.802343    30[8-(6),8-(6),8-(6),8-(6)]
    11       9.406557       9.406557       9.406557    30[8-(6),8-(6),8-(6),8-(6)]
    12      16.406793      16.406793      16.406793    30[8-(6),8-(6),8-(6),8-(6)]
    13       7.802343       7.802343       7.802343    30[8-(6),8-(6),8-(6),8-(6)]
    14       0.802107       0.802107       0.802107    30[8-(6),8-(6),8-(6),8-(6)]
    15      16.406793      16.406793      16.406793    30[8-(6),8-(6),8-(6),8-(6)]
    16       9.406557       9.406557       9.406557    30[8-(6),8-(6),8-(6),8-(6)]
    17      10.974116      10.974116      10.974116    1[6-(6,6)]
    18      14.742865      14.742865      14.742865    1[6-(6,6)]
    19      12.767283      12.767283      12.767283    1[6-(6,6)]
    20      14.839234      14.839234      14.839234    1[6-(6,6)]
    21      11.070485      11.070485      11.070485    1[6-(6,6)]
    22      13.046067      13.046067      13.046067    1[6-(6,6)]
    23       9.406385       9.406385       9.406385    1[6-(6,6)]
    24      10.561102      10.561102      10.561102    1[6-(6,6)]
    25       7.664844       7.664844       7.664844    1[6-(6,6)]
    26      16.406965      16.406965      16.406965    1[6-(6,6)]
    27      15.252248      15.252248      15.252248    1[6-(6,6)]
    28       0.939606       0.939606       0.939606    1[6-(6,6)]
    29      14.839234      14.839234      14.839234    1[6-(6,6)]
    30      11.070485      11.070485      11.070485    1[6-(6,6)]
    31      13.046067      13.046067      13.046067    1[6-(6,6)]
    32      10.974116      10.974116      10.974116    1[6-(6,6)]
    33      14.742865      14.742865      14.742865    1[6-(6,6)]
    34      12.767283      12.767283      12.767283    1[6-(6,6)]
    35      16.406965      16.406965      16.406965    1[6-(6,6)]
    36      15.252248      15.252248      15.252248    1[6-(6,6)]
    37       0.939606       0.939606       0.939606    1[6-(6,6)]
    38       9.406385       9.406385       9.406385    1[6-(6,6)]
    39      10.561102      10.561102      10.561102    1[6-(6,6)]
    40       7.664844       7.664844       7.664844    1[6-(6,6)]
    41       6.234784       6.234784       6.234784    1[6-(6,6)]
    42       2.466035       2.466035       2.466035    1[6-(6,6)]
    43       4.441617       4.441617       4.441617    1[6-(6,6)]
    44       2.369666       2.369666       2.369666    1[6-(6,6)]
    45       6.138415       6.138415       6.138415    1[6-(6,6)]
    46       4.162833       4.162833       4.162833    1[6-(6,6)]
    47       7.802515       7.802515       7.802515    1[6-(6,6)]
    48       6.647798       6.647798       6.647798    1[6-(6,6)]
    49       9.544056       9.544056       9.544056    1[6-(6,6)]
    50       0.801935       0.801935       0.801935    1[6-(6,6)]
    51       1.956652       1.956652       1.956652    1[6-(6,6)]
    52      16.269294      16.269294      16.269294    1[6-(6,6)]
    53       2.369666       2.369666       2.369666    1[6-(6,6)]
    54       6.138415       6.138415       6.138415    1[6-(6,6)]
    55       4.162833       4.162833       4.162833    1[6-(6,6)]
    56       6.234784       6.234784       6.234784    1[6-(6,6)]
    57       2.466035       2.466035       2.466035    1[6-(6,6)]
    58       4.441617       4.441617       4.441617    1[6-(6,6)]
    59       0.801935       0.801935       0.801935    1[6-(6,6)]
    60       1.956652       1.956652       1.956652    1[6-(6,6)]
    61      16.269294      16.269294      16.269294    1[6-(6,6)]
    62       7.802515       7.802515       7.802515    1[6-(6,6)]
    63       6.647798       6.647798       6.647798    1[6-(6,6)]
    64       9.544056       9.544056       9.544056    1[6-(6,6)]
    65      11.673485      11.673485      11.673485    6[6-(1,6),6-(1,6),6-(6)]
    66      11.698266      11.698266      11.698266    6[1-(0),6-(6,6),6-(6,6)]
    67      12.809789      12.809789      12.809789    6[6-(1,6),6-(1,6),6-(8,8)]
    68      13.938693      13.938693      13.938693    6[1-(0),6-(6,6),6-(6,6)]
    69      13.890852      13.890852      13.890852    6[6-(1,6),6-(1,6),6-(8,8)]
    70      12.779501      12.779501      12.779501    6[1-(0),6-(6,6),6-(6,6)]
    71      12.824072      12.824072      12.824072    6[6-(6,6),8-(30),8-(30)]
    72      15.088764      15.088764      15.088764    6[6-(6,6),8-(30),8-(30)]
    73      10.614966      10.614966      10.614966    6[6-(6),6-(6,6)]
    74      14.139865      14.139865      14.139865    6[6-(1,6),6-(1,6),6-(6)]
    75      14.115084      14.115084      14.115084    6[1-(0),6-(6,6),6-(6,6)]
    76      13.003561      13.003561      13.003561    6[6-(1,6),6-(1,6),6-(8,8)]
    77      11.874657      11.874657      11.874657    6[1-(0),6-(6,6),6-(6,6)]
    78      11.922498      11.922498      11.922498    6[6-(1,6),6-(1,6),6-(8,8)]
    79      13.033849      13.033849      13.033849    6[1-(0),6-(6,6),6-(6,6)]
    80      12.989278      12.989278      12.989278    6[6-(6,6),8-(30),8-(30)]
    81      10.724586      10.724586      10.724586    6[6-(6,6),8-(30),8-(30)]
    82      15.198384      15.198384      15.198384    6[6-(6),6-(6,6)]
    83       8.346144       8.346144       8.346144    6[6-(1,6),6-(1,6),6-(6)]
    84       9.319996       9.319996       9.319996    6[1-(0),6-(6,6),6-(6,6)]
    85      10.140344      10.140344      10.140344    6[6-(1,6),6-(1,6),6-(8,8)]
    86      10.032617      10.032617      10.032617    6[1-(0),6-(6,6),6-(6,6)]
    87       9.106434       9.106434       9.106434    6[6-(1,6),6-(1,6),6-(8,8)]
    88        8.26836        8.26836        8.26836    6[1-(0),6-(6,6),6-(6,6)]
    89        11.1376        11.1376        11.1376    6[6-(6,6),8-(30),8-(30)]
    90       9.010236       9.010236       9.010236    6[6-(6,6),8-(30),8-(30)]
    91        7.44044        7.44044        7.44044    6[6-(6),6-(6,6)]
    92       0.258306       0.258306       0.258306    6[6-(1,6),6-(1,6),6-(6)]
    93      16.493354      16.493354      16.493354    6[1-(0),6-(6,6),6-(6,6)]
    94      15.673006      15.673006      15.673006    6[6-(1,6),6-(1,6),6-(8,8)]
    95      15.780733      15.780733      15.780733    6[1-(0),6-(6,6),6-(6,6)]
    96      16.706916      16.706916      16.706916    6[6-(1,6),6-(1,6),6-(8,8)]
    97        0.33609        0.33609        0.33609    6[1-(0),6-(6,6),6-(6,6)]
    98       14.67575       14.67575       14.67575    6[6-(6,6),8-(30),8-(30)]
    99      16.803114      16.803114      16.803114    6[6-(6,6),8-(30),8-(30)]
   100        1.16401        1.16401        1.16401    6[6-(6),6-(6,6)]
   101      14.139865      14.139865      14.139865    6[6-(1,6),6-(1,6),6-(6)]
   102      14.115084      14.115084      14.115084    6[1-(0),6-(6,6),6-(6,6)]
   103      13.003561      13.003561      13.003561    6[6-(1,6),6-(1,6),6-(8,8)]
   104      11.874657      11.874657      11.874657    6[1-(0),6-(6,6),6-(6,6)]
   105      11.922498      11.922498      11.922498    6[6-(1,6),6-(1,6),6-(8,8)]
   106      13.033849      13.033849      13.033849    6[1-(0),6-(6,6),6-(6,6)]
   107      12.989278      12.989278      12.989278    6[6-(6,6),8-(30),8-(30)]
   108      10.724586      10.724586      10.724586    6[6-(6,6),8-(30),8-(30)]
   109      15.198384      15.198384      15.198384    6[6-(6),6-(6,6)]
   110      11.673485      11.673485      11.673485    6[6-(1,6),6-(1,6),6-(6)]
   111      11.698266      11.698266      11.698266    6[1-(0),6-(6,6),6-(6,6)]
   112      12.809789      12.809789      12.809789    6[6-(1,6),6-(1,6),6-(8,8)]
   113      13.938693      13.938693      13.938693    6[1-(0),6-(6,6),6-(6,6)]
   114      13.890852      13.890852      13.890852    6[6-(1,6),6-(1,6),6-(8,8)]
   115      12.779501      12.779501      12.779501    6[1-(0),6-(6,6),6-(6,6)]
   116      12.824072      12.824072      12.824072    6[6-(6,6),8-(30),8-(30)]
   117      15.088764      15.088764      15.088764    6[6-(6,6),8-(30),8-(30)]
   118      10.614966      10.614966      10.614966    6[6-(6),6-(6,6)]
   119       0.258306       0.258306       0.258306    6[6-(1,6),6-(1,6),6-(6)]
   120      16.493354      16.493354      16.493354    6[1-(0),6-(6,6),6-(6,6)]
   121      15.673006      15.673006      15.673006    6[6-(1,6),6-(1,6),6-(8,8)]
   122      15.780733      15.780733      15.780733    6[1-(0),6-(6,6),6-(6,6)]
   123      16.706916      16.706916      16.706916    6[6-(1,6),6-(1,6),6-(8,8)]
   124        0.33609        0.33609        0.33609    6[1-(0),6-(6,6),6-(6,6)]
   125       14.67575       14.67575       14.67575    6[6-(6,6),8-(30),8-(30)]
   126      16.803114      16.803114      16.803114    6[6-(6,6),8-(30),8-(30)]
   127        1.16401        1.16401        1.16401    6[6-(6),6-(6,6)]
   128       8.346144       8.346144       8.346144    6[6-(1,6),6-(1,6),6-(6)]
   129       9.319996       9.319996       9.319996    6[1-(0),6-(6,6),6-(6,6)]
   130      10.140344      10.140344      10.140344    6[6-(1,6),6-(1,6),6-(8,8)]
   131      10.032617      10.032617      10.032617    6[1-(0),6-(6,6),6-(6,6)]
   132       9.106434       9.106434       9.106434    6[6-(1,6),6-(1,6),6-(8,8)]
   133        8.26836        8.26836        8.26836    6[1-(0),6-(6,6),6-(6,6)]
   134        11.1376        11.1376        11.1376    6[6-(6,6),8-(30),8-(30)]
   135       9.010236       9.010236       9.010236    6[6-(6,6),8-(30),8-(30)]
   136        7.44044        7.44044        7.44044    6[6-(6),6-(6,6)]
   137       5.535415       5.535415       5.535415    6[6-(1,6),6-(1,6),6-(6)]
   138       5.510634       5.510634       5.510634    6[1-(0),6-(6,6),6-(6,6)]
   139       4.399111       4.399111       4.399111    6[6-(1,6),6-(1,6),6-(8,8)]
   140       3.270207       3.270207       3.270207    6[1-(0),6-(6,6),6-(6,6)]
   141       3.318048       3.318048       3.318048    6[6-(1,6),6-(1,6),6-(8,8)]
   142       4.429399       4.429399       4.429399    6[1-(0),6-(6,6),6-(6,6)]
   143       4.384828       4.384828       4.384828    6[6-(6,6),8-(30),8-(30)]
   144       2.120136       2.120136       2.120136    6[6-(6,6),8-(30),8-(30)]
   145       6.593934       6.593934       6.593934    6[6-(6),6-(6,6)]
   146       3.069035       3.069035       3.069035    6[6-(1,6),6-(1,6),6-(6)]
   147       3.093816       3.093816       3.093816    6[1-(0),6-(6,6),6-(6,6)]
   148       4.205339       4.205339       4.205339    6[6-(1,6),6-(1,6),6-(8,8)]
   149       5.334243       5.334243       5.334243    6[1-(0),6-(6,6),6-(6,6)]
   150       5.286402       5.286402       5.286402    6[6-(1,6),6-(1,6),6-(8,8)]
   151       4.175051       4.175051       4.175051    6[1-(0),6-(6,6),6-(6,6)]
   152       4.219622       4.219622       4.219622    6[6-(6,6),8-(30),8-(30)]
   153       6.484314       6.484314       6.484314    6[6-(6,6),8-(30),8-(30)]
   154       2.010516       2.010516       2.010516    6[6-(6),6-(6,6)]
   155       8.862756       8.862756       8.862756    6[6-(1,6),6-(1,6),6-(6)]
   156       7.888904       7.888904       7.888904    6[1-(0),6-(6,6),6-(6,6)]
   157       7.068556       7.068556       7.068556    6[6-(1,6),6-(1,6),6-(8,8)]
   158       7.176283       7.176283       7.176283    6[1-(0),6-(6,6),6-(6,6)]
   159       8.102466       8.102466       8.102466    6[6-(1,6),6-(1,6),6-(8,8)]
   160        8.94054        8.94054        8.94054    6[1-(0),6-(6,6),6-(6,6)]
   161         6.0713         6.0713         6.0713    6[6-(6,6),8-(30),8-(30)]
   162       8.198664       8.198664       8.198664    6[6-(6,6),8-(30),8-(30)]
   163        9.76846        9.76846        9.76846    6[6-(6),6-(6,6)]
   164      16.950594      16.950594      16.950594    6[6-(1,6),6-(1,6),6-(6)]
   165       0.715546       0.715546       0.715546    6[1-(0),6-(6,6),6-(6,6)]
   166       1.535894       1.535894       1.535894    6[6-(1,6),6-(1,6),6-(8,8)]
   167       1.428167       1.428167       1.428167    6[1-(0),6-(6,6),6-(6,6)]
   168       0.501984       0.501984       0.501984    6[6-(1,6),6-(1,6),6-(8,8)]
   169       16.87281       16.87281       16.87281    6[1-(0),6-(6,6),6-(6,6)]
   170        2.53315        2.53315        2.53315    6[6-(6,6),8-(30),8-(30)]
   171       0.405786       0.405786       0.405786    6[6-(6,6),8-(30),8-(30)]
   172       16.04489       16.04489       16.04489    6[6-(6),6-(6,6)]
   173       3.069035       3.069035       3.069035    6[6-(1,6),6-(1,6),6-(6)]
   174       3.093816       3.093816       3.093816    6[1-(0),6-(6,6),6-(6,6)]
   175       4.205339       4.205339       4.205339    6[6-(1,6),6-(1,6),6-(8,8)]
   176       5.334243       5.334243       5.334243    6[1-(0),6-(6,6),6-(6,6)]
   177       5.286402       5.286402       5.286402    6[6-(1,6),6-(1,6),6-(8,8)]
   178       4.175051       4.175051       4.175051    6[1-(0),6-(6,6),6-(6,6)]
   179       4.219622       4.219622       4.219622    6[6-(6,6),8-(30),8-(30)]
   180       6.484314       6.484314       6.484314    6[6-(6,6),8-(30),8-(30)]
   181       2.010516       2.010516       2.010516    6[6-(6),6-(6,6)]
   182       5.535415       5.535415       5.535415    6[6-(1,6),6-(1,6),6-(6)]
   183       5.510634       5.510634       5.510634    6[1-(0),6-(6,6),6-(6,6)]
   184       4.399111       4.399111       4.399111    6[6-(1,6),6-(1,6),6-(8,8)]
   185       3.270207       3.270207       3.270207    6[1-(0),6-(6,6),6-(6,6)]
   186       3.318048       3.318048       3.318048    6[6-(1,6),6-(1,6),6-(8,8)]
   187       4.429399       4.429399       4.429399    6[1-(0),6-(6,6),6-(6,6)]
   188       4.384828       4.384828       4.384828    6[6-(6,6),8-(30),8-(30)]
   189       2.120136       2.120136       2.120136    6[6-(6,6),8-(30),8-(30)]
   190       6.593934       6.593934       6.593934    6[6-(6),6-(6,6)]
   191      16.950594      16.950594      16.950594    6[6-(1,6),6-(1,6),6-(6)]
   192       0.715546       0.715546       0.715546    6[1-(0),6-(6,6),6-(6,6)]
   193       1.535894       1.535894       1.535894    6[6-(1,6),6-(1,6),6-(8,8)]
   194       1.428167       1.428167       1.428167    6[1-(0),6-(6,6),6-(6,6)]
   195       0.501984       0.501984       0.501984    6[6-(1,6),6-(1,6),6-(8,8)]
   196       16.87281       16.87281       16.87281    6[1-(0),6-(6,6),6-(6,6)]
   197        2.53315        2.53315        2.53315    6[6-(6,6),8-(30),8-(30)]
   198       0.405786       0.405786       0.405786    6[6-(6,6),8-(30),8-(30)]
   199       16.04489       16.04489       16.04489    6[6-(6),6-(6,6)]
   200       8.862756       8.862756       8.862756    6[6-(1,6),6-(1,6),6-(6)]
   201       7.888904       7.888904       7.888904    6[1-(0),6-(6,6),6-(6,6)]
   202       7.068556       7.068556       7.068556    6[6-(1,6),6-(1,6),6-(8,8)]
   203       7.176283       7.176283       7.176283    6[1-(0),6-(6,6),6-(6,6)]
   204       8.102466       8.102466       8.102466    6[6-(1,6),6-(1,6),6-(8,8)]
   205        8.94054        8.94054        8.94054    6[1-(0),6-(6,6),6-(6,6)]
   206         6.0713         6.0713         6.0713    6[6-(6,6),8-(30),8-(30)]
   207       8.198664       8.198664       8.198664    6[6-(6,6),8-(30),8-(30)]
   208        9.76846        9.76846        9.76846    6[6-(6),6-(6,6)]
   209      13.924754      13.924754      13.924754    8[6-(6,8),30-(8,8,8)]
   210      11.738879      11.738879      11.738879    8[6-(6,8),30-(8,8,8)]
   211      16.156404      16.156404      16.156404    8[6-(6,8),30-(8,8,8)]
   212      14.931818      14.931818      14.931818    8[6-(6,8),30-(8,8,8)]
   213      11.888596      11.888596      11.888596    8[6-(6,8),30-(8,8,8)]
   214      14.074471      14.074471      14.074471    8[6-(6,8),30-(8,8,8)]
   215       9.656946       9.656946       9.656946    8[6-(6,8),30-(8,8,8)]
   216      10.881532      10.881532      10.881532    8[6-(6,8),30-(8,8,8)]
   217      11.703945      11.703945      11.703945    8[6-(6,8),30-(8,8,8)]
   218      11.332749      11.332749      11.332749    8[6-(6,8),30-(8,8,8)]
   219        9.54853        9.54853        9.54853    8[6-(6,8),30-(8,8,8)]
   220        8.32515        8.32515        8.32515    8[6-(6,8),30-(8,8,8)]
   221      14.109405      14.109405      14.109405    8[6-(6,8),30-(8,8,8)]
   222      14.480601      14.480601      14.480601    8[6-(6,8),30-(8,8,8)]
   223       16.26482       16.26482       16.26482    8[6-(6,8),30-(8,8,8)]
   224         0.2793         0.2793         0.2793    8[6-(6,8),30-(8,8,8)]
   225      11.888596      11.888596      11.888596    8[6-(6,8),30-(8,8,8)]
   226      14.074471      14.074471      14.074471    8[6-(6,8),30-(8,8,8)]
   227       9.656946       9.656946       9.656946    8[6-(6,8),30-(8,8,8)]
   228      10.881532      10.881532      10.881532    8[6-(6,8),30-(8,8,8)]
   229      13.924754      13.924754      13.924754    8[6-(6,8),30-(8,8,8)]
   230      11.738879      11.738879      11.738879    8[6-(6,8),30-(8,8,8)]
   231      16.156404      16.156404      16.156404    8[6-(6,8),30-(8,8,8)]
   232      14.931818      14.931818      14.931818    8[6-(6,8),30-(8,8,8)]
   233      14.109405      14.109405      14.109405    8[6-(6,8),30-(8,8,8)]
   234      14.480601      14.480601      14.480601    8[6-(6,8),30-(8,8,8)]
   235       16.26482       16.26482       16.26482    8[6-(6,8),30-(8,8,8)]
   236         0.2793         0.2793         0.2793    8[6-(6,8),30-(8,8,8)]
   237      11.703945      11.703945      11.703945    8[6-(6,8),30-(8,8,8)]
   238      11.332749      11.332749      11.332749    8[6-(6,8),30-(8,8,8)]
   239        9.54853        9.54853        9.54853    8[6-(6,8),30-(8,8,8)]
   240        8.32515        8.32515        8.32515    8[6-(6,8),30-(8,8,8)]
   241       3.284146       3.284146       3.284146    8[6-(6,8),30-(8,8,8)]
   242       5.470021       5.470021       5.470021    8[6-(6,8),30-(8,8,8)]
   243       1.052496       1.052496       1.052496    8[6-(6,8),30-(8,8,8)]
   244       2.277082       2.277082       2.277082    8[6-(6,8),30-(8,8,8)]
   245       5.320304       5.320304       5.320304    8[6-(6,8),30-(8,8,8)]
   246       3.134429       3.134429       3.134429    8[6-(6,8),30-(8,8,8)]
   247       7.551954       7.551954       7.551954    8[6-(6,8),30-(8,8,8)]
   248       6.327368       6.327368       6.327368    8[6-(6,8),30-(8,8,8)]
   249       5.504955       5.504955       5.504955    8[6-(6,8),30-(8,8,8)]
   250       5.876151       5.876151       5.876151    8[6-(6,8),30-(8,8,8)]
   251        7.66037        7.66037        7.66037    8[6-(6,8),30-(8,8,8)]
   252        8.88375        8.88375        8.88375    8[6-(6,8),30-(8,8,8)]
   253       3.099495       3.099495       3.099495    8[6-(6,8),30-(8,8,8)]
   254       2.728299       2.728299       2.728299    8[6-(6,8),30-(8,8,8)]
   255        0.94408        0.94408        0.94408    8[6-(6,8),30-(8,8,8)]
   256        16.9296        16.9296        16.9296    8[6-(6,8),30-(8,8,8)]
   257       5.320304       5.320304       5.320304    8[6-(6,8),30-(8,8,8)]
   258       3.134429       3.134429       3.134429    8[6-(6,8),30-(8,8,8)]
   259       7.551954       7.551954       7.551954    8[6-(6,8),30-(8,8,8)]
   260       6.327368       6.327368       6.327368    8[6-(6,8),30-(8,8,8)]
   261       3.284146       3.284146       3.284146    8[6-(6,8),30-(8,8,8)]
   262       5.470021       5.470021       5.470021    8[6-(6,8),30-(8,8,8)]
   263       1.052496       1.052496       1.052496    8[6-(6,8),30-(8,8,8)]
   264       2.277082       2.277082       2.277082    8[6-(6,8),30-(8,8,8)]
   265       3.099495       3.099495       3.099495    8[6-(6,8),30-(8,8,8)]
   266       2.728299       2.728299       2.728299    8[6-(6,8),30-(8,8,8)]
   267        0.94408        0.94408        0.94408    8[6-(6,8),30-(8,8,8)]
   268        16.9296        16.9296        16.9296    8[6-(6,8),30-(8,8,8)]
   269       5.504955       5.504955       5.504955    8[6-(6,8),30-(8,8,8)]
   270       5.876151       5.876151       5.876151    8[6-(6,8),30-(8,8,8)]
   271        7.66037        7.66037        7.66037    8[6-(6,8),30-(8,8,8)]
   272        8.88375        8.88375        8.88375    8[6-(6,8),30-(8,8,8)]
