# Supplementary material for: A collection of forcefield precursors for metal–organic frameworks
Source: RSC Adv. 2019 Nov 13;9(63):36492–507. doi: 10.1039/c9ra07327b (PMC9075174; doi:10.1039/c9ra07327b)
Supplement: RA-009-C9RA07327B-s1224 [file RA-009-C9RA07327B-s1224.txt]

KEFBOO_clean

15.330100    0.000000    0.000000
-3.197251    14.992983    0.000000
-3.197251    -3.950955    14.463039

     1      -1.052938      -1.052938      -1.052938    30[8-(6),8-(6),8-(6),8-(6)]
     2       6.238501       6.238501       6.238501    30[8-(6),8-(6),8-(6),8-(6)]
     3      -1.052938      -1.052938      -1.052938    30[8-(6),8-(6),8-(6),8-(6)]
     4       9.988536       9.988536       9.988536    30[8-(6),8-(6),8-(6),8-(6)]
     5       9.988536       9.988536       9.988536    30[8-(6),8-(6),8-(6),8-(6)]
     6       2.697097       2.697097       2.697097    30[8-(6),8-(6),8-(6),8-(6)]
     7       3.031548       3.031548       3.031548    1[6-(6,6)]
     8       6.553597       6.553597       6.553597    1[6-(6,6)]
     9       -2.33212       -2.33212       -2.33212    1[6-(6,6)]
    10      11.267718      11.267718      11.267718    1[6-(6,6)]
    11        5.90405        5.90405        5.90405    1[6-(6,6)]
    12       2.382001       2.382001       2.382001    1[6-(6,6)]
    13        5.90405        5.90405        5.90405    1[6-(6,6)]
    14       2.382001       2.382001       2.382001    1[6-(6,6)]
    15      11.267718      11.267718      11.267718    1[6-(6,6)]
    16       -2.33212       -2.33212       -2.33212    1[6-(6,6)]
    17       3.031548       3.031548       3.031548    1[6-(6,6)]
    18       6.553597       6.553597       6.553597    1[6-(6,6)]
    19       1.605965       1.605965       1.605965    1[6-(6,6)]
    20      10.526884      10.526884      10.526884    1[6-(6,6)]
    21      -3.197251      -3.197251      -3.197251    1[6-(6,6)]
    22      10.526884      10.526884      10.526884    1[6-(6,6)]
    23       1.605965       1.605965       1.605965    1[6-(6,6)]
    24      -3.197251      -3.197251      -3.197251    1[6-(6,6)]
    25       2.112659       2.112659       2.112659    6[6-(1,6),6-(1,6),6-(8,8)]
    26       3.172189       3.172189       3.172189    6[1-(0),6-(6,6),6-(6,6)]
    27       0.703773       0.703773       0.703773    6[6-(6,6),8-(30),8-(30)]
    28       8.514045       8.514045       8.514045    6[6-(1,6),6-(1,6),6-(8,8)]
    29       7.418843       7.418843       7.418843    6[1-(0),6-(6,6),6-(6,6)]
    30       8.282572       8.282572       8.282572    6[6-(6,6),8-(30),8-(30)]
    31       -2.71316       -2.71316       -2.71316    6[6-(1,6),6-(1,6),6-(8,8)]
    32      -2.680972      -2.680972      -2.680972    6[1-(0),6-(6,6),6-(6,6)]
    33      -2.195201      -2.195201      -2.195201    6[6-(6,6),8-(30),8-(30)]
    34      11.648758      11.648758      11.648758    6[6-(1,6),6-(1,6),6-(8,8)]
    35       11.61657       11.61657       11.61657    6[1-(0),6-(6,6),6-(6,6)]
    36      11.130799      11.130799      11.130799    6[6-(6,6),8-(30),8-(30)]
    37       6.822939       6.822939       6.822939    6[6-(1,6),6-(1,6),6-(8,8)]
    38       5.763409       5.763409       5.763409    6[1-(0),6-(6,6),6-(6,6)]
    39       8.231825       8.231825       8.231825    6[6-(6,6),8-(30),8-(30)]
    40       0.421553       0.421553       0.421553    6[6-(1,6),6-(1,6),6-(8,8)]
    41       1.516755       1.516755       1.516755    6[1-(0),6-(6,6),6-(6,6)]
    42       0.653026       0.653026       0.653026    6[6-(6,6),8-(30),8-(30)]
    43       6.822939       6.822939       6.822939    6[6-(1,6),6-(1,6),6-(8,8)]
    44       5.763409       5.763409       5.763409    6[1-(0),6-(6,6),6-(6,6)]
    45       8.231825       8.231825       8.231825    6[6-(6,6),8-(30),8-(30)]
    46       0.421553       0.421553       0.421553    6[6-(1,6),6-(1,6),6-(8,8)]
    47       1.516755       1.516755       1.516755    6[1-(0),6-(6,6),6-(6,6)]
    48       0.653026       0.653026       0.653026    6[6-(6,6),8-(30),8-(30)]
    49      11.648758      11.648758      11.648758    6[6-(1,6),6-(1,6),6-(8,8)]
    50       11.61657       11.61657       11.61657    6[1-(0),6-(6,6),6-(6,6)]
    51      11.130799      11.130799      11.130799    6[6-(6,6),8-(30),8-(30)]
    52       -2.71316       -2.71316       -2.71316    6[6-(1,6),6-(1,6),6-(8,8)]
    53      -2.680972      -2.680972      -2.680972    6[1-(0),6-(6,6),6-(6,6)]
    54      -2.195201      -2.195201      -2.195201    6[6-(6,6),8-(30),8-(30)]
    55       2.112659       2.112659       2.112659    6[6-(1,6),6-(1,6),6-(8,8)]
    56       3.172189       3.172189       3.172189    6[1-(0),6-(6,6),6-(6,6)]
    57       0.703773       0.703773       0.703773    6[6-(6,6),8-(30),8-(30)]
    58       8.514045       8.514045       8.514045    6[6-(1,6),6-(1,6),6-(8,8)]
    59       7.418843       7.418843       7.418843    6[1-(0),6-(6,6),6-(6,6)]
    60       8.282572       8.282572       8.282572    6[6-(6,6),8-(30),8-(30)]
    61       4.465106       4.465106       4.465106    6[6-(1,6),6-(1,6),6-(6)]
    62       2.329273       2.329273       2.329273    6[1-(0),6-(6,6),6-(6,6)]
    63       5.621366       5.621366       5.621366    6[6-(6),6-(6,6)]
    64       7.667743       7.667743       7.667743    6[6-(1,6),6-(1,6),6-(6)]
    65       9.803576       9.803576       9.803576    6[1-(0),6-(6,6),6-(6,6)]
    66       6.511637       6.511637       6.511637    6[6-(6),6-(6,6)]
    67      -3.197251      -3.197251      -3.197251    6[6-(1,6),6-(1,6),6-(6)]
    68      -3.197251      -3.197251      -3.197251    6[1-(0),6-(6,6),6-(6,6)]
    69      -3.197219      -3.197219      -3.197219    6[6-(6),6-(6,6)]
    70       7.667743       7.667743       7.667743    6[6-(1,6),6-(1,6),6-(6)]
    71       9.803576       9.803576       9.803576    6[1-(0),6-(6,6),6-(6,6)]
    72       6.511483       6.511483       6.511483    6[6-(6),6-(6,6)]
    73       4.465106       4.465106       4.465106    6[6-(1,6),6-(1,6),6-(6)]
    74       2.329273       2.329273       2.329273    6[1-(0),6-(6,6),6-(6,6)]
    75       5.621244       5.621244       5.621244    6[6-(6),6-(6,6)]
    76      -3.197251      -3.197251      -3.197251    6[6-(1,6),6-(1,6),6-(6)]
    77      -3.197251      -3.197251      -3.197251    6[1-(0),6-(6,6),6-(6,6)]
    78      -3.197283      -3.197283      -3.197283    6[6-(6),6-(6,6)]
    79       0.565058       0.565058       0.565058    8[6-(6,8),30-(8,8,8)]
    80       -0.20803       -0.20803       -0.20803    8[6-(6,8),30-(8,8,8)]
    81       7.109104       7.109104       7.109104    8[6-(6,8),30-(8,8,8)]
    82       9.266858       9.266858       9.266858    8[6-(6,8),30-(8,8,8)]
    83      -1.667117      -1.667117      -1.667117    8[6-(6,8),30-(8,8,8)]
    84      -2.420751      -2.420751      -2.420751    8[6-(6,8),30-(8,8,8)]
    85      10.602715      10.602715      10.602715    8[6-(6,8),30-(8,8,8)]
    86      -3.973751      -3.973751      -3.973751    8[6-(6,8),30-(8,8,8)]
    87        8.37054        8.37054        8.37054    8[6-(6,8),30-(8,8,8)]
    88      12.340879      12.340879      12.340879    8[6-(6,8),30-(8,8,8)]
    89       1.826494       1.826494       1.826494    8[6-(6,8),30-(8,8,8)]
    90       2.865991       2.865991       2.865991    8[6-(6,8),30-(8,8,8)]
    91        8.37054        8.37054        8.37054    8[6-(6,8),30-(8,8,8)]
    92      12.340879      12.340879      12.340879    8[6-(6,8),30-(8,8,8)]
    93       1.826494       1.826494       1.826494    8[6-(6,8),30-(8,8,8)]
    94       2.865991       2.865991       2.865991    8[6-(6,8),30-(8,8,8)]
    95      10.602715      10.602715      10.602715    8[6-(6,8),30-(8,8,8)]
    96      -3.973751      -3.973751      -3.973751    8[6-(6,8),30-(8,8,8)]
    97      -1.667117      -1.667117      -1.667117    8[6-(6,8),30-(8,8,8)]
    98      -2.420751      -2.420751      -2.420751    8[6-(6,8),30-(8,8,8)]
    99       0.565058       0.565058       0.565058    8[6-(6,8),30-(8,8,8)]
   100       -0.20803       -0.20803       -0.20803    8[6-(6,8),30-(8,8,8)]
   101       7.109104       7.109104       7.109104    8[6-(6,8),30-(8,8,8)]
   102       9.266858       9.266858       9.266858    8[6-(6,8),30-(8,8,8)]
