# Supplementary material for: A collection of forcefield precursors for metal–organic frameworks
Source: RSC Adv. 2019 Nov 13;9(63):36492–507. doi: 10.1039/c9ra07327b (PMC9075174; doi:10.1039/c9ra07327b)
Supplement: RA-009-C9RA07327B-s1225 [file RA-009-C9RA07327B-s1225.txt]

KEFWEZ_charged

9.291500    0.000000    0.000000
0.000000    15.073400    0.000000
-2.271119    0.000000    17.672566

     1       3.165183       3.165183       3.165183    27[8-(6),8-(6),8-(6),8-(6)]
     2       4.990757       4.990757       4.990757    27[8-(6),8-(6),8-(6),8-(6)]
     3       3.855198       3.855198       3.855198    27[8-(6),8-(6),8-(6),8-(6)]
     4       2.029624       2.029624       2.029624    27[8-(6),8-(6),8-(6),8-(6)]
     5        3.51019        3.51019        3.51019    27[8-(6),8-(6),8-(6),8-(6)]
     6        4.64575        4.64575        4.64575    27[8-(6),8-(6),8-(6),8-(6)]
     7       -0.60436       -0.60436       -0.60436    1[6-(6,6)]
     8        6.18665        6.18665        6.18665    1[6-(6,6)]
     9       4.889847       4.889847       4.889847    1[6-(6,6)]
    10       4.391219       4.391219       4.391219    1[6-(6,6)]
    11       8.760301       8.760301       8.760301    1[6-(6,6)]
    12       1.969291       1.969291       1.969291    1[6-(6,6)]
    13       3.266093       3.266093       3.266093    1[6-(6,6)]
    14       1.493602       1.493602       1.493602    1[6-(6,6)]
    15       7.624741       7.624741       7.624741    1[6-(6,6)]
    16       0.833731       0.833731       0.833731    1[6-(6,6)]
    17       2.130534       2.130534       2.130534    1[6-(6,6)]
    18       2.629162       2.629162       2.629162    1[6-(6,6)]
    19       -1.73992       -1.73992       -1.73992    1[6-(6,6)]
    20        5.05109        5.05109        5.05109    1[6-(6,6)]
    21       3.754288       3.754288       3.754288    1[6-(6,6)]
    22       5.526779       5.526779       5.526779    1[6-(6,6)]
    23       2.645988       2.645988       2.645988    1[7-(1,6,6)]
    24       2.180108       2.180108       2.180108    1[7-(1,6,6)]
    25       4.046928       4.046928       4.046928    1[6-(1,1,7)]
    26       3.914834       3.914834       3.914834    1[6-(1,1,7)]
    27       4.503998       4.503998       4.503998    1[6-(1,1,7)]
    28       2.035614       2.035614       2.035614    1[6-(1,1,7)]
    29       1.080669       1.080669       1.080669    1[6-(1,1,7)]
    30       0.989941       0.989941       0.989941    1[6-(1,1,7)]
    31       3.238834       3.238834       3.238834    1[7-(1,6,6)]
    32       3.704714       3.704714       3.704714    1[7-(1,6,6)]
    33       1.837893       1.837893       1.837893    1[6-(1,1,7)]
    34       1.969988       1.969988       1.969988    1[6-(1,1,7)]
    35       1.380823       1.380823       1.380823    1[6-(1,1,7)]
    36       3.849207       3.849207       3.849207    1[6-(1,1,7)]
    37       4.804153       4.804153       4.804153    1[6-(1,1,7)]
    38       4.894881       4.894881       4.894881    1[6-(1,1,7)]
    39       4.374393       4.374393       4.374393    1[7-(1,6,6)]
    40       4.840273       4.840273       4.840273    1[7-(1,6,6)]
    41       2.973453       2.973453       2.973453    1[6-(1,1,7)]
    42       3.105547       3.105547       3.105547    1[6-(1,1,7)]
    43       2.516383       2.516383       2.516383    1[6-(1,1,7)]
    44       4.984767       4.984767       4.984767    1[6-(1,1,7)]
    45       5.939712       5.939712       5.939712    1[6-(1,1,7)]
    46        6.03044        6.03044        6.03044    1[6-(1,1,7)]
    47       3.781547       3.781547       3.781547    1[7-(1,6,6)]
    48       3.315667       3.315667       3.315667    1[7-(1,6,6)]
    49       5.182488       5.182488       5.182488    1[6-(1,1,7)]
    50       5.050393       5.050393       5.050393    1[6-(1,1,7)]
    51       5.639558       5.639558       5.639558    1[6-(1,1,7)]
    52       3.171174       3.171174       3.171174    1[6-(1,1,7)]
    53       2.216228       2.216228       2.216228    1[6-(1,1,7)]
    54         2.1255         2.1255         2.1255    1[6-(1,1,7)]
    55      -0.425083      -0.425083      -0.425083    6[6-(1,6),6-(8,8),8-(6)]
    56       8.268338       8.268338       8.268338    6[1-(0),6-(1,6),6-(6,8)]
    57         6.8615         6.8615         6.8615    6[1-(0),6-(1,6),6-(6,8)]
    58       6.709094       6.709094       6.709094    6[6-(1,6),6-(8,8),8-(6)]
    59       5.535286       5.535286       5.535286    6[6-(6,8),8-(0),8-(27)]
    60       0.999407       0.999407       0.999407    6[6-(6,8),8-(27),8-(27)]
    61       4.346011       4.346011       4.346011    6[6-(1,6),6-(8,8),8-(6)]
    62       4.816436       4.816436       4.816436    6[6-(1,6),6-(8,8),8-(6)]
    63       4.763276       4.763276       4.763276    6[1-(0),6-(1,6),6-(6,8)]
    64       4.475517       4.475517       4.475517    6[1-(0),6-(1,6),6-(6,8)]
    65       4.034028       4.034028       4.034028    6[6-(6,8),8-(27),8-(27)]
    66       5.017762       5.017762       5.017762    6[6-(6,8),8-(0),8-(27)]
    67       8.581023       8.581023       8.581023    6[6-(1,6),6-(8,8),8-(6)]
    68      -0.112397      -0.112397      -0.112397    6[1-(0),6-(1,6),6-(6,8)]
    69       1.294441       1.294441       1.294441    6[1-(0),6-(1,6),6-(6,8)]
    70       1.446846       1.446846       1.446846    6[6-(1,6),6-(8,8),8-(6)]
    71       2.620655       2.620655       2.620655    6[6-(6,8),8-(0),8-(27)]
    72       7.156533       7.156533       7.156533    6[6-(6,8),8-(27),8-(27)]
    73        3.80993        3.80993        3.80993    6[6-(1,6),6-(8,8),8-(6)]
    74       3.339504       3.339504       3.339504    6[6-(1,6),6-(8,8),8-(6)]
    75       3.392664       3.392664       3.392664    6[1-(0),6-(1,6),6-(6,8)]
    76       1.409304       1.409304       1.409304    6[1-(0),6-(1,6),6-(6,8)]
    77       1.850793       1.850793       1.850793    6[6-(6,8),8-(27),8-(27)]
    78       3.138179       3.138179       3.138179    6[6-(6,8),8-(0),8-(27)]
    79       7.445464       7.445464       7.445464    6[6-(1,6),6-(8,8),8-(6)]
    80      -1.247957      -1.247957      -1.247957    6[1-(0),6-(1,6),6-(6,8)]
    81       0.158881       0.158881       0.158881    6[1-(0),6-(1,6),6-(6,8)]
    82       0.311287       0.311287       0.311287    6[6-(1,6),6-(8,8),8-(6)]
    83       1.485095       1.485095       1.485095    6[6-(6,8),8-(0),8-(27)]
    84       6.020974       6.020974       6.020974    6[6-(6,8),8-(27),8-(27)]
    85        2.67437        2.67437        2.67437    6[6-(1,6),6-(8,8),8-(6)]
    86       2.203945       2.203945       2.203945    6[6-(1,6),6-(8,8),8-(6)]
    87       2.257105       2.257105       2.257105    6[1-(0),6-(1,6),6-(6,8)]
    88       2.544864       2.544864       2.544864    6[1-(0),6-(1,6),6-(6,8)]
    89       2.986353       2.986353       2.986353    6[6-(6,8),8-(27),8-(27)]
    90       2.002619       2.002619       2.002619    6[6-(6,8),8-(0),8-(27)]
    91      -1.560642      -1.560642      -1.560642    6[6-(1,6),6-(8,8),8-(6)]
    92       7.132778       7.132778       7.132778    6[1-(0),6-(1,6),6-(6,8)]
    93        5.72594        5.72594        5.72594    6[1-(0),6-(1,6),6-(6,8)]
    94       5.573535       5.573535       5.573535    6[6-(1,6),6-(8,8),8-(6)]
    95       4.399726       4.399726       4.399726    6[6-(6,8),8-(0),8-(27)]
    96      -0.136152      -0.136152      -0.136152    6[6-(6,8),8-(27),8-(27)]
    97       3.210451       3.210451       3.210451    6[6-(1,6),6-(8,8),8-(6)]
    98       3.680877       3.680877       3.680877    6[6-(1,6),6-(8,8),8-(6)]
    99       3.627717       3.627717       3.627717    6[1-(0),6-(1,6),6-(6,8)]
   100       5.611077       5.611077       5.611077    6[1-(0),6-(1,6),6-(6,8)]
   101       5.169588       5.169588       5.169588    6[6-(6,8),8-(27),8-(27)]
   102       3.882202       3.882202       3.882202    6[6-(6,8),8-(0),8-(27)]
   103       3.860926       3.860926       3.860926    6[1-(0),1-(0),1-(0),7-(1,1,6)]
   104        1.58369        1.58369        1.58369    6[1-(0),1-(0),1-(0),7-(1,1,6)]
   105       2.023895       2.023895       2.023895    6[1-(0),1-(0),1-(0),7-(1,1,6)]
   106       4.301132       4.301132       4.301132    6[1-(0),1-(0),1-(0),7-(1,1,6)]
   107       3.159455       3.159455       3.159455    6[1-(0),1-(0),1-(0),7-(1,1,6)]
   108       5.436691       5.436691       5.436691    6[1-(0),1-(0),1-(0),7-(1,1,6)]
   109       4.996486       4.996486       4.996486    6[1-(0),1-(0),1-(0),7-(1,1,6)]
   110       2.719249       2.719249       2.719249    6[1-(0),1-(0),1-(0),7-(1,1,6)]
   111       7.945358       7.945358       7.945358    8[6-(6,6),6-(6,6)]
   112       5.598607       5.598607       5.598607    8[6-(6,8)]
   113       4.374223       4.374223       4.374223    8[6-(6,8),27-(8,8,8)]
   114        1.30247        1.30247        1.30247    8[6-(6,8),27-(8,8,8)]
   115       1.755927       1.755927       1.755927    8[6-(6,8),27-(8,8,8)]
   116       4.549278       4.549278       4.549278    8[6-(6,6),6-(6,6)]
   117       4.033549       4.033549       4.033549    8[6-(6,8),27-(8,8,8)]
   118       3.825351       3.825351       3.825351    8[6-(6,8),27-(8,8,8)]
   119       5.018561       5.018561       5.018561    8[6-(6,8),27-(8,8,8)]
   120       5.136999       5.136999       5.136999    8[6-(6,8)]
   121       0.210583       0.210583       0.210583    8[6-(6,6),6-(6,6)]
   122       2.557333       2.557333       2.557333    8[6-(6,8)]
   123       3.781718       3.781718       3.781718    8[6-(6,8),27-(8,8,8)]
   124       6.853471       6.853471       6.853471    8[6-(6,8),27-(8,8,8)]
   125       6.400013       6.400013       6.400013    8[6-(6,8),27-(8,8,8)]
   126       3.606663       3.606663       3.606663    8[6-(6,6),6-(6,6)]
   127       4.122392       4.122392       4.122392    8[6-(6,8),27-(8,8,8)]
   128       2.059471       2.059471       2.059471    8[6-(6,8),27-(8,8,8)]
   129       3.137379       3.137379       3.137379    8[6-(6,8),27-(8,8,8)]
   130       3.018941       3.018941       3.018941    8[6-(6,8)]
   131      -0.924977      -0.924977      -0.924977    8[6-(6,6),6-(6,6)]
   132       1.421774       1.421774       1.421774    8[6-(6,8)]
   133       2.646158       2.646158       2.646158    8[6-(6,8),27-(8,8,8)]
   134       5.717911       5.717911       5.717911    8[6-(6,8),27-(8,8,8)]
   135       5.264454       5.264454       5.264454    8[6-(6,8),27-(8,8,8)]
   136       2.471103       2.471103       2.471103    8[6-(6,6),6-(6,6)]
   137       2.986832       2.986832       2.986832    8[6-(6,8),27-(8,8,8)]
   138        3.19503        3.19503        3.19503    8[6-(6,8),27-(8,8,8)]
   139        2.00182        2.00182        2.00182    8[6-(6,8),27-(8,8,8)]
   140       1.883382       1.883382       1.883382    8[6-(6,8)]
   141       6.809798       6.809798       6.809798    8[6-(6,6),6-(6,6)]
   142       4.463048       4.463048       4.463048    8[6-(6,8)]
   143       3.238663       3.238663       3.238663    8[6-(6,8),27-(8,8,8)]
   144        0.16691        0.16691        0.16691    8[6-(6,8),27-(8,8,8)]
   145       0.620368       0.620368       0.620368    8[6-(6,8),27-(8,8,8)]
   146       3.413718       3.413718       3.413718    8[6-(6,6),6-(6,6)]
   147       2.897989       2.897989       2.897989    8[6-(6,8),27-(8,8,8)]
   148        4.96091        4.96091        4.96091    8[6-(6,8),27-(8,8,8)]
   149       3.883002       3.883002       3.883002    8[6-(6,8),27-(8,8,8)]
   150        4.00144        4.00144        4.00144    8[6-(6,8)]
   151       2.548077       2.548077       2.548077    7[1-(0),1-(0),6-(1,1,1),6-(1,1,1)]
   152       3.336744       3.336744       3.336744    7[1-(0),1-(0),6-(1,1,1),6-(1,1,1)]
   153       4.472304       4.472304       4.472304    7[1-(0),1-(0),6-(1,1,1),6-(1,1,1)]
   154       3.683637       3.683637       3.683637    7[1-(0),1-(0),6-(1,1,1),6-(1,1,1)]
