# Supplementary material for: A collection of forcefield precursors for metal–organic frameworks
Source: RSC Adv. 2019 Nov 13;9(63):36492–507. doi: 10.1039/c9ra07327b (PMC9075174; doi:10.1039/c9ra07327b)
Supplement: RA-009-C9RA07327B-s1226 [file RA-009-C9RA07327B-s1226.txt]

KEFWID_clean

10.760800    0.000000    0.000000
5.380397    10.316340    0.000000
3.197923    0.000000    16.547624

     1       9.090767       9.090767       9.090767    64[8-(6),8-(6),8-(6),8-(6),8-(6),8-(6,27),8-(6,27)]
     2       3.268993       3.268993       3.268993    64[8-(6),8-(6),8-(6),8-(6),8-(6),8-(6,27),8-(6,27)]
     3      10.248353      10.248353      10.248353    64[8-(6),8-(6),8-(6),8-(6),8-(6),8-(6,27),8-(6,27)]
     4      16.070127      16.070127      16.070127    64[8-(6),8-(6),8-(6),8-(6),8-(6),8-(6,27),8-(6,27)]
     5       8.070598       8.070598       8.070598    27[8-(6),8-(6),8-(6,64),8-(6,64),8-(6,64),8-(6,64)]
     6        4.28916        4.28916        4.28916    27[8-(6),8-(6),8-(6,64),8-(6,64),8-(6,64),8-(6,64)]
     7      12.864126      12.864126      12.864126    1[6-(6,6)]
     8      10.742094      10.742094      10.742094    1[6-(6,6)]
     9       12.92378       12.92378       12.92378    1[6-(6,6)]
    10       4.602586       4.602586       4.602586    1[6-(6,6)]
    11      13.454355      13.454355      13.454355    1[6-(6,6)]
    12      12.378463      12.378463      12.378463    1[6-(6,6)]
    13      10.196779      10.196779      10.196779    1[6-(6,6)]
    14       7.757172       7.757172       7.757172    1[6-(6,6)]
    15       6.474994       6.474994       6.474994    1[6-(6,6)]
    16       8.597026       8.597026       8.597026    1[6-(6,6)]
    17        6.41534        6.41534        6.41534    1[6-(6,6)]
    18      14.736534      14.736534      14.736534    1[6-(6,6)]
    19       5.884765       5.884765       5.884765    1[6-(6,6)]
    20       6.960657       6.960657       6.960657    1[6-(6,6)]
    21       9.142341       9.142341       9.142341    1[6-(6,6)]
    22      11.581948      11.581948      11.581948    1[6-(6,6)]
    23      12.909772      12.909772      12.909772    6[6-(1,6),6-(8,8),8-(6)]
    24      12.992104      12.992104      12.992104    6[1-(0),6-(1,6),6-(6,8)]
    25      12.642809      12.642809      12.642809    6[6-(6,8),8-(27,64),8-(64)]
    26      11.093068      11.093068      11.093068    6[1-(0),6-(1,6),6-(6,8)]
    27      10.818833      10.818833      10.818833    6[6-(1,6),6-(8,8),8-(6)]
    28       9.909009       9.909009       9.909009    6[6-(6,8),8-(27),8-(64)]
    29       6.362565       6.362565       6.362565    6[6-(6,8),8-(27,64),8-(64)]
    30       1.720526       1.720526       1.720526    6[6-(6,8),8-(64),8-(64)]
    31       2.822063       2.822063       2.822063    6[6-(1,6),6-(8,8),8-(6)]
    32       2.882896       2.882896       2.882896    6[1-(0),6-(1,6),6-(6,8)]
    33        4.24829        4.24829        4.24829    6[1-(0),6-(1,6),6-(6,8)]
    34       4.940216       4.940216       4.940216    6[6-(1,6),6-(8,8),8-(6)]
    35       13.40871       13.40871       13.40871    6[6-(1,6),6-(8,8),8-(6)]
    36      13.326378      13.326378      13.326378    6[1-(0),6-(1,6),6-(6,8)]
    37      13.675674      13.675674      13.675674    6[6-(6,8),8-(27,64),8-(64)]
    38       12.02749       12.02749       12.02749    6[1-(0),6-(1,6),6-(6,8)]
    39      12.301725      12.301725      12.301725    6[6-(1,6),6-(8,8),8-(6)]
    40      13.211549      13.211549      13.211549    6[6-(6,8),8-(27),8-(64)]
    41       5.997195       5.997195       5.997195    6[6-(6,8),8-(27,64),8-(64)]
    42      10.639235      10.639235      10.639235    6[6-(6,8),8-(64),8-(64)]
    43       9.537697       9.537697       9.537697    6[6-(1,6),6-(8,8),8-(6)]
    44       9.476864       9.476864       9.476864    6[1-(0),6-(1,6),6-(6,8)]
    45        8.11147        8.11147        8.11147    6[1-(0),6-(1,6),6-(6,8)]
    46       7.419544       7.419544       7.419544    6[6-(1,6),6-(8,8),8-(6)]
    47       6.429348       6.429348       6.429348    6[6-(1,6),6-(8,8),8-(6)]
    48       6.347016       6.347016       6.347016    6[1-(0),6-(1,6),6-(6,8)]
    49       6.696311       6.696311       6.696311    6[6-(6,8),8-(27,64),8-(64)]
    50       8.246052       8.246052       8.246052    6[1-(0),6-(1,6),6-(6,8)]
    51       8.520287       8.520287       8.520287    6[6-(1,6),6-(8,8),8-(6)]
    52       9.430111       9.430111       9.430111    6[6-(6,8),8-(27),8-(64)]
    53      12.976555      12.976555      12.976555    6[6-(6,8),8-(27,64),8-(64)]
    54      17.618594      17.618594      17.618594    6[6-(6,8),8-(64),8-(64)]
    55      16.517057      16.517057      16.517057    6[6-(1,6),6-(8,8),8-(6)]
    56      16.456224      16.456224      16.456224    6[1-(0),6-(1,6),6-(6,8)]
    57       15.09083       15.09083       15.09083    6[1-(0),6-(1,6),6-(6,8)]
    58      14.398904      14.398904      14.398904    6[6-(1,6),6-(8,8),8-(6)]
    59        5.93041        5.93041        5.93041    6[6-(1,6),6-(8,8),8-(6)]
    60       6.012742       6.012742       6.012742    6[1-(0),6-(1,6),6-(6,8)]
    61       5.663446       5.663446       5.663446    6[6-(6,8),8-(27,64),8-(64)]
    62        7.31163        7.31163        7.31163    6[1-(0),6-(1,6),6-(6,8)]
    63       7.037395       7.037395       7.037395    6[6-(1,6),6-(8,8),8-(6)]
    64       6.127571       6.127571       6.127571    6[6-(6,8),8-(27),8-(64)]
    65      13.341925      13.341925      13.341925    6[6-(6,8),8-(27,64),8-(64)]
    66       8.699885       8.699885       8.699885    6[6-(6,8),8-(64),8-(64)]
    67       9.801423       9.801423       9.801423    6[6-(1,6),6-(8,8),8-(6)]
    68       9.862256       9.862256       9.862256    6[1-(0),6-(1,6),6-(6,8)]
    69       11.22765       11.22765       11.22765    6[1-(0),6-(1,6),6-(6,8)]
    70      11.919576      11.919576      11.919576    6[6-(1,6),6-(8,8),8-(6)]
    71      12.602899      12.602899      12.602899    8[6-(6,8),64-(8,8,8,8,8,8)]
    72      12.497724      12.497724      12.497724    8[6-(6,8),27-(8,8,8,8,8),64-(8,8,8,8,8,8)]
    73       5.185323       5.185323       5.185323    8[6-(6,8),64-(8,8,8,8,8,8)]
    74      11.336094      11.336094      11.336094    8[6-(6,8),64-(8,8,8,8,8,8)]
    75       4.082288       4.082288       4.082288    8[6-(6,6),6-(6,6)]
    76       7.185115       7.185115       7.185115    8[6-(6,8),27-(8,8,8,8,8),64-(8,8,8,8,8,8)]
    77       9.979703       9.979703       9.979703    8[6-(6,8),64-(8,8,8,8,8,8)]
    78       9.804803       9.804803       9.804803    8[6-(6,8),64-(8,8,8,8,8,8)]
    79       9.332143       9.332143       9.332143    8[6-(6,8),27-(8,8,8,8,8)]
    80       2.954785       2.954785       2.954785    8[6-(6,8),64-(8,8,8,8,8,8)]
    81      13.820759      13.820759      13.820759    8[6-(6,8),27-(8,8,8,8,8),64-(8,8,8,8,8,8)]
    82      10.372361      10.372361      10.372361    8[6-(6,8),64-(8,8,8,8,8,8)]
    83      11.784466      11.784466      11.784466    8[6-(6,8),64-(8,8,8,8,8,8)]
    84       8.277473       8.277473       8.277473    8[6-(6,6),6-(6,6)]
    85       5.174644       5.174644       5.174644    8[6-(6,8),27-(8,8,8,8,8),64-(8,8,8,8,8,8)]
    86       5.577981       5.577981       5.577981    8[6-(6,8),64-(8,8,8,8,8,8)]
    87      13.315757      13.315757      13.315757    8[6-(6,8),64-(8,8,8,8,8,8)]
    88      13.788416      13.788416      13.788416    8[6-(6,8),27-(8,8,8,8,8)]
    89       6.736221       6.736221       6.736221    8[6-(6,8),64-(8,8,8,8,8,8)]
    90       6.841396       6.841396       6.841396    8[6-(6,8),27-(8,8,8,8,8),64-(8,8,8,8,8,8)]
    91      14.153797      14.153797      14.153797    8[6-(6,8),64-(8,8,8,8,8,8)]
    92       8.003026       8.003026       8.003026    8[6-(6,8),64-(8,8,8,8,8,8)]
    93      15.256832      15.256832      15.256832    8[6-(6,6),6-(6,6)]
    94      12.154005      12.154005      12.154005    8[6-(6,8),27-(8,8,8,8,8),64-(8,8,8,8,8,8)]
    95       9.359417       9.359417       9.359417    8[6-(6,8),64-(8,8,8,8,8,8)]
    96       9.534317       9.534317       9.534317    8[6-(6,8),64-(8,8,8,8,8,8)]
    97      10.006977      10.006977      10.006977    8[6-(6,8),27-(8,8,8,8,8)]
    98      16.384335      16.384335      16.384335    8[6-(6,8),64-(8,8,8,8,8,8)]
    99       5.518361       5.518361       5.518361    8[6-(6,8),27-(8,8,8,8,8),64-(8,8,8,8,8,8)]
   100       8.966759       8.966759       8.966759    8[6-(6,8),64-(8,8,8,8,8,8)]
   101       7.554654       7.554654       7.554654    8[6-(6,8),64-(8,8,8,8,8,8)]
   102      11.061647      11.061647      11.061647    8[6-(6,6),6-(6,6)]
   103      14.164476      14.164476      14.164476    8[6-(6,8),27-(8,8,8,8,8),64-(8,8,8,8,8,8)]
   104      13.761139      13.761139      13.761139    8[6-(6,8),64-(8,8,8,8,8,8)]
   105       6.023363       6.023363       6.023363    8[6-(6,8),64-(8,8,8,8,8,8)]
   106       5.550704       5.550704       5.550704    8[6-(6,8),27-(8,8,8,8,8)]
   107      13.159241      13.159241      13.159241    8[6-(6,6),6-(6,6)]
   108       6.179879       6.179879       6.179879    8[6-(6,6),6-(6,6)]
   109      11.560279      11.560279      11.560279    8[6-(6,6),6-(6,6)]
   110       7.778841       7.778841       7.778841    8[6-(6,6),6-(6,6)]
