# Supplementary material for: A collection of forcefield precursors for metal–organic frameworks
Source: RSC Adv. 2019 Nov 13;9(63):36492–507. doi: 10.1039/c9ra07327b (PMC9075174; doi:10.1039/c9ra07327b)
Supplement: RA-009-C9RA07327B-s1227 [file RA-009-C9RA07327B-s1227.txt]

KEGYAX_clean

6.363200    0.000000    0.000000
-1.684064    9.339990    0.000000
-0.815022    -1.903864    14.957509

     1       2.935278       2.935278       2.935278    47[8-(6),8-(6),47-(8,8)]
     2       -0.57746       -0.57746       -0.57746    47[8-(6),8-(6),47-(8,8)]
     3       1.498733       1.498733       1.498733    47[8-(6),8-(6)]
     4       0.928836       0.928836       0.928836    47[8-(6),8-(6),47-(8,8)]
     5       4.441574       4.441574       4.441574    47[8-(6),8-(6),47-(8,8)]
     6       2.365381       2.365381       2.365381    47[8-(6),8-(6)]
     7      -0.043292      -0.043292      -0.043292    1[8-(6)]
     8       2.963395       2.963395       2.963395    1[8-(6)]
     9       0.450235       0.450235       0.450235    1[8-(6)]
    10       4.676777       4.676777       4.676777    1[6-(6,6,6)]
    11       3.442193       3.442193       3.442193    1[6-(6,6,6)]
    12       3.676074       3.676074       3.676074    1[6-(6,6,6)]
    13        0.79911        0.79911        0.79911    1[6-(6,6,6)]
    14      -0.537472      -0.537472      -0.537472    1[6-(6,6,6)]
    15       -0.42579       -0.42579       -0.42579    1[6-(6,6,6)]
    16       3.907406       3.907406       3.907406    1[8-(6)]
    17       0.900719       0.900719       0.900719    1[8-(6)]
    18       3.413879       3.413879       3.413879    1[8-(6)]
    19       0.871401       0.871401       0.871401    1[6-(6,6,6)]
    20       0.421921       0.421921       0.421921    1[6-(6,6,6)]
    21        0.18804        0.18804        0.18804    1[6-(6,6,6)]
    22       3.065004       3.065004       3.065004    1[6-(6,6,6)]
    23      -1.961614      -1.961614      -1.961614    1[6-(6,6,6)]
    24       4.289904       4.289904       4.289904    1[6-(6,6,6)]
    25        3.79267        3.79267        3.79267    6[1-(0),6-(1,6,6),6-(1,6,6),6-(8,8)]
    26       4.222921       4.222921       4.222921    6[1-(0),6-(1,6,6),6-(1,6,6),6-(8,8)]
    27       4.517627       4.517627       4.517627    6[1-(0),6-(1,6,6),6-(1,6,6),6-(8,8)]
    28      -0.826656      -0.826656      -0.826656    6[1-(0),6-(1,6,6),6-(1,6,6),6-(8,8)]
    29       0.357414       0.357414       0.357414    6[1-(0),6-(1,6,6),6-(1,6,6),6-(8,8)]
    30       0.077922       0.077922       0.077922    6[1-(0),6-(1,6,6),6-(1,6,6),6-(8,8)]
    31       3.273448       3.273448       3.273448    6[6-(1,6,6),8-(47),8-(47)]
    32      -1.051105      -1.051105      -1.051105    6[6-(1,6,6),8-(0),8-(1)]
    33       4.707656       4.707656       4.707656    6[6-(1,6,6),8-(47),8-(47)]
    34       0.623426       0.623426       0.623426    6[6-(1,6,6),8-(0),8-(1)]
    35       1.070485       1.070485       1.070485    6[6-(1,6,6),8-(47),8-(47)]
    36       1.365724       1.365724       1.365724    6[6-(1,6,6),8-(0),8-(1)]
    37       0.071444       0.071444       0.071444    6[1-(0),6-(1,6,6),6-(1,6,6),6-(8,8)]
    38      -0.358807      -0.358807      -0.358807    6[1-(0),6-(1,6,6),6-(1,6,6),6-(8,8)]
    39      -0.653513      -0.653513      -0.653513    6[1-(0),6-(1,6,6),6-(1,6,6),6-(8,8)]
    40        4.69077        4.69077        4.69077    6[1-(0),6-(1,6,6),6-(1,6,6),6-(8,8)]
    41         3.5067         3.5067         3.5067    6[1-(0),6-(1,6,6),6-(1,6,6),6-(8,8)]
    42       3.786192       3.786192       3.786192    6[1-(0),6-(1,6,6),6-(1,6,6),6-(8,8)]
    43       0.590666       0.590666       0.590666    6[6-(1,6,6),8-(47),8-(47)]
    44       4.915219       4.915219       4.915219    6[6-(1,6,6),8-(0),8-(1)]
    45      -0.843542      -0.843542      -0.843542    6[6-(1,6,6),8-(47),8-(47)]
    46       3.240688       3.240688       3.240688    6[6-(1,6,6),8-(0),8-(1)]
    47       2.793629       2.793629       2.793629    6[6-(1,6,6),8-(47),8-(47)]
    48        2.49839        2.49839        2.49839    6[6-(1,6,6),8-(0),8-(1)]
    49       5.148272       5.148272       5.148272    8[6-(6,8),47-(8,47)]
    50       2.609206       2.609206       2.609206    8[6-(6,8),47-(8,47)]
    51      -0.524897      -0.524897      -0.524897    8[6-(6,8)]
    52      -0.793004      -0.793004      -0.793004    8[1-(0),6-(6,8)]
    53      -0.860176      -0.860176      -0.860176    8[6-(6,8),47-(8,47)]
    54       3.973006       3.973006       3.973006    8[6-(6,8),47-(8,47)]
    55       0.928917       0.928917       0.928917    8[6-(6,8)]
    56       3.250681       3.250681       3.250681    8[1-(0),6-(6,8)]
    57       1.960278       1.960278       1.960278    8[6-(6,8),47-(8)]
    58       0.659143       0.659143       0.659143    8[6-(6,8),47-(8)]
    59       2.446553       2.446553       2.446553    8[6-(6,8)]
    60       1.269234       1.269234       1.269234    8[1-(0),6-(6,8)]
    61      -1.284158      -1.284158      -1.284158    8[6-(6,8),47-(8,47)]
    62       1.254908       1.254908       1.254908    8[6-(6,8),47-(8,47)]
    63       4.389011       4.389011       4.389011    8[6-(6,8)]
    64       4.657118       4.657118       4.657118    8[1-(0),6-(6,8)]
    65        4.72429        4.72429        4.72429    8[6-(6,8),47-(8,47)]
    66      -0.108892      -0.108892      -0.108892    8[6-(6,8),47-(8,47)]
    67       2.935197       2.935197       2.935197    8[6-(6,8)]
    68       0.613433       0.613433       0.613433    8[1-(0),6-(6,8)]
    69       1.903836       1.903836       1.903836    8[6-(6,8),47-(8)]
    70       3.204971       3.204971       3.204971    8[6-(6,8),47-(8)]
    71       1.417561       1.417561       1.417561    8[6-(6,8)]
    72        2.59488        2.59488        2.59488    8[1-(0),6-(6,8)]
