# Supplementary material for: A collection of forcefield precursors for metal–organic frameworks
Source: RSC Adv. 2019 Nov 13;9(63):36492–507. doi: 10.1039/c9ra07327b (PMC9075174; doi:10.1039/c9ra07327b)
Supplement: RA-009-C9RA07327B-s1228 [file RA-009-C9RA07327B-s1228.txt]

KEHGOV_clean5b

8.780900    0.000000    0.000000
0.000000    28.233300    0.000000
0.000000    0.000000    11.383300

     1       6.000516       6.000516       6.000516    48[7-(6,7),7-(6,7),7-(6,7),17-(0),17-(0),17-(48)]
     2       2.779682       2.779682       2.779682    48[7-(6,7),7-(6,7),7-(6,7),17-(0),17-(0),17-(48)]
     3       1.610856       1.610856       1.610856    48[7-(6,7),7-(6,7),7-(6,7),17-(0),17-(0),17-(48)]
     4       7.170834       7.170834       7.170834    48[7-(6,7),7-(6,7),7-(6,7),17-(0),17-(0),17-(48)]
     5       4.390801       4.390801       4.390801    48[7-(6,7),7-(6,7),7-(6,7),7-(6,7),17-(48),17-(48)]
     6       0.003425       0.003425       0.003425    48[7-(6,7),7-(6,7),7-(6,7),7-(6,7),17-(48),17-(48)]
     7       4.553863       4.553863       4.553863    1[6-(7,7)]
     8       2.548305       2.548305       2.548305    1[6-(7,7)]
     9       7.322656       7.322656       7.322656    1[6-(7,7)]
    10       1.591275       1.591275       1.591275    1[6-(1,6,6)]
    11       3.097287       3.097287       3.097287    1[6-(1,6,6)]
    12       1.316608       1.316608       1.316608    1[6-(1,6,6)]
    13       0.592447       0.592447       0.592447    1[6-(1,6,6)]
    14       8.186082       8.186082       8.186082    1[6-(1,6,6)]
    15       4.233535       4.233535       4.233535    1[6-(7,7)]
    16       6.250069       6.250069       6.250069    1[6-(7,7)]
    17       1.461142       1.461142       1.461142    1[6-(7,7)]
    18       7.198055       7.198055       7.198055    1[6-(1,6,6)]
    19       5.688443       5.688443       5.688443    1[6-(1,6,6)]
    20       7.468155       7.468155       7.468155    1[6-(1,6,6)]
    21       8.196531       8.196531       8.196531    1[6-(1,6,6)]
    22       0.597189       0.597189       0.597189    1[6-(1,6,6)]
    23       0.164642       0.164642       0.164642    1[6-(7,7)]
    24       6.933662       6.933662       6.933662    1[6-(7,7)]
    25       2.930274       2.930274       2.930274    1[6-(7,7)]
    26       5.979881       5.979881       5.979881    1[6-(1,6,6)]
    27       7.486947       7.486947       7.486947    1[6-(1,6,6)]
    28       5.706795       5.706795       5.706795    1[6-(1,6,6)]
    29       4.981053       4.981053       4.981053    1[6-(1,6,6)]
    30       3.795632       3.795632       3.795632    1[6-(1,6,6)]
    31       8.613799       8.613799       8.613799    1[6-(7,7)]
    32       1.850399       1.850399       1.850399    1[6-(7,7)]
    33       5.850099       5.850099       5.850099    1[6-(7,7)]
    34       2.800141       2.800141       2.800141    1[6-(1,6,6)]
    35       1.293427       1.293427       1.293427    1[6-(1,6,6)]
    36       3.072964       3.072964       3.072964    1[6-(1,6,6)]
    37       3.798881       3.798881       3.798881    1[6-(1,6,6)]
    38       4.984917       4.984917       4.984917    1[6-(1,6,6)]
    39       4.226335       4.226335       4.226335    1[6-(7,7)]
    40        6.23198        6.23198        6.23198    1[6-(7,7)]
    41       1.458683       1.458683       1.458683    1[6-(7,7)]
    42       7.188659       7.188659       7.188659    1[6-(1,6,6)]
    43       5.682911       5.682911       5.682911    1[6-(1,6,6)]
    44       7.464028       7.464028       7.464028    1[6-(1,6,6)]
    45       8.187926       8.187926       8.187926    1[6-(1,6,6)]
    46       0.594555       0.594555       0.594555    1[6-(1,6,6)]
    47       4.547365       4.547365       4.547365    1[6-(7,7)]
    48       2.531446       2.531446       2.531446    1[6-(7,7)]
    49       7.319144       7.319144       7.319144    1[6-(7,7)]
    50       1.583021       1.583021       1.583021    1[6-(1,6,6)]
    51       3.092194       3.092194       3.092194    1[6-(1,6,6)]
    52        1.31292        1.31292        1.31292    1[6-(1,6,6)]
    53       0.584545       0.584545       0.584545    1[6-(1,6,6)]
    54       8.183096       8.183096       8.183096    1[6-(1,6,6)]
    55        8.62662        8.62662        8.62662    1[6-(7,7)]
    56       1.852155       1.852155       1.852155    1[6-(7,7)]
    57       5.848079       5.848079       5.848079    1[6-(7,7)]
    58       2.804093       2.804093       2.804093    1[6-(1,6,6)]
    59       1.295446       1.295446       1.295446    1[6-(1,6,6)]
    60       3.076388       3.076388       3.076388    1[6-(1,6,6)]
    61       3.803008       3.803008       3.803008    1[6-(1,6,6)]
    62       4.986234       4.986234       4.986234    1[6-(1,6,6)]
    63       0.153051       0.153051       0.153051    1[6-(7,7)]
    64       6.932345       6.932345       6.932345    1[6-(7,7)]
    65       2.931767       2.931767       2.931767    1[6-(7,7)]
    66       5.977071       5.977071       5.977071    1[6-(1,6,6)]
    67       7.485278       7.485278       7.485278    1[6-(1,6,6)]
    68       5.703985       5.703985       5.703985    1[6-(1,6,6)]
    69       4.977804       4.977804       4.977804    1[6-(1,6,6)]
    70       3.794227       3.794227       3.794227    1[6-(1,6,6)]
    71       2.865822       2.865822       2.865822    1[6-(7,7)]
    72       7.584063       7.584063       7.584063    1[6-(7,7)]
    73       4.251097       4.251097       4.251097    1[6-(1,6,6)]
    74       3.519297       3.519297       3.519297    1[6-(1,6,6)]
    75       5.913936       5.913936       5.913936    1[6-(7,7)]
    76       1.195783       1.195783       1.195783    1[6-(7,7)]
    77       4.529539       4.529539       4.529539    1[6-(1,6,6)]
    78       5.261427       5.261427       5.261427    1[6-(1,6,6)]
    79       7.258029       7.258029       7.258029    1[6-(7,7)]
    80       3.195106       3.195106       3.195106    1[6-(7,7)]
    81       8.641986       8.641986       8.641986    1[6-(1,6,6)]
    82       7.910274       7.910274       7.910274    1[6-(1,6,6)]
    83       1.523047       1.523047       1.523047    1[6-(7,7)]
    84       5.585706       5.585706       5.585706    1[6-(7,7)]
    85       0.138299       0.138299       0.138299    1[6-(1,6,6)]
    86       0.869924       0.869924       0.869924    1[6-(1,6,6)]
    87       4.221681       4.221681       4.221681    6[1-(0),7-(6,6),7-(7,48)]
    88        3.20055        3.20055        3.20055    6[1-(0),7-(6,6),7-(7,48)]
    89       7.064146       7.064146       7.064146    6[1-(0),7-(6,6),7-(7)]
    90       2.155799       2.155799       2.155799    6[1-(0),1-(0),6-(6,6,7),6-(6,6,7)]
    91       2.483151       2.483151       2.483151    6[6-(1,1,6),6-(1,1,6),6-(1,1,6),7-(6,6)]
    92       1.141605       1.141605       1.141605    6[1-(0),1-(0),6-(6,6,7),6-(6,6,7)]
    93       4.570195       4.570195       4.570195    6[1-(0),7-(6,6),7-(7,48)]
    94        5.59677        5.59677        5.59677    6[1-(0),7-(6,6),7-(7,48)]
    95       1.718071       1.718071       1.718071    6[1-(0),7-(6,6),7-(7)]
    96       6.630194       6.630194       6.630194    6[1-(0),1-(0),6-(6,6,7),6-(6,6,7)]
    97       6.303808       6.303808       6.303808    6[6-(1,1,6),6-(1,1,6),6-(1,1,6),7-(6,6)]
    98       7.644037       7.644037       7.644037    6[1-(0),1-(0),6-(6,6,7),6-(6,6,7)]
    99       8.611516       8.611516       8.611516    6[1-(0),7-(6,6),7-(7,48)]
   100         7.5874         7.5874         7.5874    6[1-(0),7-(6,6),7-(7,48)]
   101       2.672906       2.672906       2.672906    6[1-(0),7-(6,6),7-(7)]
   102       6.545371       6.545371       6.545371    6[1-(0),1-(0),6-(6,6,7),6-(6,6,7)]
   103       6.872547       6.872547       6.872547    6[6-(1,1,6),6-(1,1,6),6-(1,1,6),7-(6,6)]
   104       5.531265       5.531265       5.531265    6[1-(0),1-(0),6-(6,6,7),6-(6,6,7)]
   105       0.168505       0.168505       0.168505    6[1-(0),7-(6,6),7-(7,48)]
   106       1.195607       1.195607       1.195607    6[1-(0),7-(6,6),7-(7,48)]
   107       6.107467       6.107467       6.107467    6[1-(0),7-(6,6),7-(7)]
   108       2.235002       2.235002       2.235002    6[1-(0),1-(0),6-(6,6,7),6-(6,6,7)]
   109       1.907738       1.907738       1.907738    6[6-(1,1,6),6-(1,1,6),6-(1,1,6),7-(6,6)]
   110       3.248845       3.248845       3.248845    6[1-(0),1-(0),6-(6,6,7),6-(6,6,7)]
   111       4.558516       4.558516       4.558516    6[1-(0),7-(6,6),7-(7,48)]
   112       5.579559       5.579559       5.579559    6[1-(0),7-(6,6),7-(7,48)]
   113       1.716929       1.716929       1.716929    6[1-(0),7-(6,6),7-(7)]
   114       6.624399       6.624399       6.624399    6[1-(0),1-(0),6-(6,6,7),6-(6,6,7)]
   115       6.297222       6.297222       6.297222    6[6-(1,1,6),6-(1,1,6),6-(1,1,6),7-(6,6)]
   116       7.638856       7.638856       7.638856    6[1-(0),1-(0),6-(6,6,7),6-(6,6,7)]
   117       4.210793       4.210793       4.210793    6[1-(0),7-(6,6),7-(7,48)]
   118       3.184569       3.184569       3.184569    6[1-(0),7-(6,6),7-(7,48)]
   119        7.06239        7.06239        7.06239    6[1-(0),7-(6,6),7-(7)]
   120       2.150442       2.150442       2.150442    6[1-(0),1-(0),6-(6,6,7),6-(6,6,7)]
   121        2.47718        2.47718        2.47718    6[6-(1,1,6),6-(1,1,6),6-(1,1,6),7-(6,6)]
   122       1.136863       1.136863       1.136863    6[1-(0),1-(0),6-(6,6,7),6-(6,6,7)]
   123       0.179657       0.179657       0.179657    6[1-(0),7-(6,6),7-(7,48)]
   124       1.201578       1.201578       1.201578    6[1-(0),7-(6,6),7-(7,48)]
   125       6.106326       6.106326       6.106326    6[1-(0),7-(6,6),7-(7)]
   126       2.237373       2.237373       2.237373    6[1-(0),1-(0),6-(6,6,7),6-(6,6,7)]
   127       1.911075       1.911075       1.911075    6[6-(1,1,6),6-(1,1,6),6-(1,1,6),7-(6,6)]
   128       3.251655       3.251655       3.251655    6[1-(0),1-(0),6-(6,6,7),6-(6,6,7)]
   129       8.602033       8.602033       8.602033    6[1-(0),7-(6,6),7-(7,48)]
   130       7.582834       7.582834       7.582834    6[1-(0),7-(6,6),7-(7,48)]
   131       2.673784       2.673784       2.673784    6[1-(0),7-(6,6),7-(7)]
   132       6.543439       6.543439       6.543439    6[1-(0),1-(0),6-(6,6,7),6-(6,6,7)]
   133       6.869737       6.869737       6.869737    6[6-(1,1,6),6-(1,1,6),6-(1,1,6),7-(6,6)]
   134       5.528981       5.528981       5.528981    6[1-(0),1-(0),6-(6,6,7),6-(6,6,7)]
   135       1.784454       1.784454       1.784454    6[1-(0),7-(6,6),7-(7,48)]
   136       8.518088       8.518088       8.518088    6[1-(0),7-(6,6),7-(7)]
   137       1.321262       1.321262       1.321262    6[6-(1,1,6),6-(1,1,6),6-(1,1,6),7-(6,6)]
   138        0.30136        0.30136        0.30136    6[6-(1,1,6),6-(1,1,6),6-(1,1,6),7-(6,6)]
   139       0.010625       0.010625       0.010625    6[1-(0),1-(0),6-(6,6,7),6-(6,6,7)]
   140       3.286779       3.286779       3.286779    6[1-(0),1-(0),6-(6,6,7),6-(6,6,7)]
   141       6.995304       6.995304       6.995304    6[1-(0),7-(6,6),7-(7,48)]
   142       0.261671       0.261671       0.261671    6[1-(0),7-(6,6),7-(7)]
   143       7.459023       7.459023       7.459023    6[6-(1,1,6),6-(1,1,6),6-(1,1,6),7-(6,6)]
   144       8.479364       8.479364       8.479364    6[6-(1,1,6),6-(1,1,6),6-(1,1,6),7-(6,6)]
   145      -0.011064      -0.011064      -0.011064    6[1-(0),1-(0),6-(6,6,7),6-(6,6,7)]
   146       5.493858       5.493858       5.493858    6[1-(0),1-(0),6-(6,6,7),6-(6,6,7)]
   147       6.176661       6.176661       6.176661    6[1-(0),7-(6,6),7-(7,48)]
   148       4.129218       4.129218       4.129218    6[1-(0),7-(6,6),7-(7)]
   149       5.712766       5.712766       5.712766    6[6-(1,1,6),6-(1,1,6),6-(1,1,6),7-(6,6)]
   150        4.69225        4.69225        4.69225    6[6-(1,1,6),6-(1,1,6),6-(1,1,6),7-(6,6)]
   151       4.401865       4.401865       4.401865    6[1-(0),1-(0),6-(6,6,7),6-(6,6,7)]
   152       7.677756       7.677756       7.677756    6[1-(0),1-(0),6-(6,6,7),6-(6,6,7)]
   153       2.604415       2.604415       2.604415    6[1-(0),7-(6,6),7-(7,48)]
   154       4.651682       4.651682       4.651682    6[1-(0),7-(6,6),7-(7)]
   155       3.067871       3.067871       3.067871    6[6-(1,1,6),6-(1,1,6),6-(1,1,6),7-(6,6)]
   156       4.088124       4.088124       4.088124    6[6-(1,1,6),6-(1,1,6),6-(1,1,6),7-(6,6)]
   157       4.378684       4.378684       4.378684    6[1-(0),1-(0),6-(6,6,7),6-(6,6,7)]
   158        1.10253        1.10253        1.10253    6[1-(0),1-(0),6-(6,6,7),6-(6,6,7)]
   159       4.691196       4.691196       4.691196    7[6-(1,7),7-(6,48),48-(7,7,17,17,17)]
   160       4.056688       4.056688       4.056688    7[6-(1,7),7-(6,48),48-(7,7,7,17,17)]
   161       3.261402       3.261402       3.261402    7[6-(1,7),6-(1,7),6-(6,6,6)]
   162       5.939664       5.939664       5.939664    7[6-(1,7),7-(6)]
   163       4.101471       4.101471       4.101471    7[6-(1,7),7-(6,48),48-(7,7,17,17,17)]
   164       4.738788       4.738788       4.738788    7[6-(1,7),7-(6,48),48-(7,7,7,17,17)]
   165       5.532406       5.532406       5.532406    7[6-(1,7),6-(1,7),6-(6,6,6)]
   166        2.84185        2.84185        2.84185    7[6-(1,7),7-(6)]
   167       0.299604       0.299604       0.299604    7[6-(1,7),7-(6,48),48-(7,7,17,17,17)]
   168       8.444767       8.444767       8.444767    7[6-(1,7),7-(6,48),48-(7,7,7,17,17)]
   169       7.649657       7.649657       7.649657    7[6-(1,7),6-(1,7),6-(6,6,6)]
   170       1.549214       1.549214       1.549214    7[6-(1,7),7-(6)]
   171       8.482086       8.482086       8.482086    7[6-(1,7),7-(6,48),48-(7,7,17,17,17)]
   172       0.338855       0.338855       0.338855    7[6-(1,7),7-(6,48),48-(7,7,7,17,17)]
   173       1.130804       1.130804       1.130804    7[6-(1,7),6-(1,7),6-(6,6,6)]
   174       7.231247       7.231247       7.231247    7[6-(1,7),7-(6)]
   175       4.089353       4.089353       4.089353    7[6-(1,7),7-(6,48),48-(7,7,17,17,17)]
   176       4.723861       4.723861       4.723861    7[6-(1,7),7-(6,48),48-(7,7,7,17,17)]
   177       5.518444       5.518444       5.518444    7[6-(1,7),6-(1,7),6-(6,6,6)]
   178       2.841236       2.841236       2.841236    7[6-(1,7),7-(6)]
   179       4.679166       4.679166       4.679166    7[6-(1,7),7-(6,48),48-(7,7,17,17,17)]
   180       4.042287       4.042287       4.042287    7[6-(1,7),7-(6,48),48-(7,7,7,17,17)]
   181       3.248933       3.248933       3.248933    7[6-(1,7),6-(1,7),6-(6,6,6)]
   182       5.938698       5.938698       5.938698    7[6-(1,7),7-(6)]
   183       8.491745       8.491745       8.491745    7[6-(1,7),7-(6,48),48-(7,7,17,17,17)]
   184       0.346231       0.346231       0.346231    7[6-(1,7),7-(6,48),48-(7,7,7,17,17)]
   185       1.138883       1.138883       1.138883    7[6-(1,7),6-(1,7),6-(6,6,6)]
   186       7.230456       7.230456       7.230456    7[6-(1,7),7-(6)]
   187       0.291789       0.291789       0.291789    7[6-(1,7),7-(6,48),48-(7,7,17,17,17)]
   188       8.439411       8.439411       8.439411    7[6-(1,7),7-(6,48),48-(7,7,7,17,17)]
   189       7.643159       7.643159       7.643159    7[6-(1,7),6-(1,7),6-(6,6,6)]
   190       1.549741       1.549741       1.549741    7[6-(1,7),7-(6)]
   191       1.058889       1.058889       1.058889    7[6-(1,7),7-(6),48-(7,7,17,17,17)]
   192       8.565241       8.565241       8.565241    7[6-(1,7),7-(6,48)]
   193        0.97547        0.97547        0.97547    7[6-(1,7),6-(1,7),6-(6,6,6)]
   194       7.807098       7.807098       7.807098    7[6-(1,7),6-(1,7),6-(6,6,6)]
   195        7.72087        7.72087        7.72087    7[6-(1,7),7-(6),48-(7,7,17,17,17)]
   196       0.214517       0.214517       0.214517    7[6-(1,7),7-(6,48)]
   197       7.804464       7.804464       7.804464    7[6-(1,7),6-(1,7),6-(6,6,6)]
   198       0.973714       0.973714       0.973714    7[6-(1,7),6-(1,7),6-(6,6,6)]
   199       5.451183       5.451183       5.451183    7[6-(1,7),7-(6),48-(7,7,17,17,17)]
   200       4.176635       4.176635       4.176635    7[6-(1,7),7-(6,48)]
   201       5.367325       5.367325       5.367325    7[6-(1,7),6-(1,7),6-(6,6,6)]
   202       3.416999       3.416999       3.416999    7[6-(1,7),6-(1,7),6-(6,6,6)]
   203       3.330156       3.330156       3.330156    7[6-(1,7),7-(6),48-(7,7,17,17,17)]
   204       4.604616       4.604616       4.604616    7[6-(1,7),7-(6,48)]
   205       3.413487       3.413487       3.413487    7[6-(1,7),6-(1,7),6-(6,6,6)]
   206       5.363198       5.363198       5.363198    7[6-(1,7),6-(1,7),6-(6,6,6)]
   207       7.806571       7.806571       7.806571    17[48-(7,7,7,17,17)]
   208       2.151408       2.151408       2.151408    17[48-(7,7,7,17,17),48-(7,7,7,7,17)]
   209       0.988378       0.988378       0.988378    17[48-(7,7,7,17,17)]
   210       3.408658       3.408658       3.408658    17[48-(7,7,7,17,17)]
   211       5.374262       5.374262       5.374262    17[48-(7,7,7,17,17)]
   212       0.975821       0.975821       0.975821    17[48-(7,7,7,17,17)]
   213       6.630721       6.630721       6.630721    17[48-(7,7,7,17,17),48-(7,7,7,7,17)]
   214       7.790063       7.790063       7.790063    17[48-(7,7,7,17,17)]
   215       6.544932       6.544932       6.544932    17[48-(7,7,7,17,17),48-(7,7,7,7,17)]
   216       5.372594       5.372594       5.372594    17[48-(7,7,7,17,17)]
   217       2.242466       2.242466       2.242466    17[48-(7,7,7,17,17),48-(7,7,7,7,17)]
   218       3.407692       3.407692       3.407692    17[48-(7,7,7,17,17)]
