# Supplementary material for: A collection of forcefield precursors for metal–organic frameworks
Source: RSC Adv. 2019 Nov 13;9(63):36492–507. doi: 10.1039/c9ra07327b (PMC9075174; doi:10.1039/c9ra07327b)
Supplement: RA-009-C9RA07327B-s1229 [file RA-009-C9RA07327B-s1229.txt]

KEJBOQ_clean_h

12.691000    0.000000    0.000000
0.000000    15.545000    0.000000
0.000000    0.000000    18.342000

     1       2.320676       2.320676       2.320676    48[7-(6,6),7-(6,6),8-(6),8-(6),8-(6)]
     2       4.024824       4.024824       4.024824    48[7-(6,6),7-(6,6),8-(6),8-(6),8-(6)]
     3      10.370324      10.370324      10.370324    48[7-(6,6),7-(6,6),8-(6),8-(6),8-(6)]
     4       8.666176       8.666176       8.666176    48[7-(6,6),7-(6,6),8-(6),8-(6),8-(6)]
     5      10.370324      10.370324      10.370324    48[7-(6,6),7-(6,6),8-(6),8-(6),8-(6)]
     6       8.666176       8.666176       8.666176    48[7-(6,6),7-(6,6),8-(6),8-(6),8-(6)]
     7       2.320676       2.320676       2.320676    48[7-(6,6),7-(6,6),8-(6),8-(6),8-(6)]
     8       4.024824       4.024824       4.024824    48[7-(6,6),7-(6,6),8-(6),8-(6),8-(6)]
     9       0.619321       0.619321       0.619321    6[6-(6,6),8-(0),8-(48)]
    10       12.55013       12.55013       12.55013    6[6-(1,6),6-(1,6),6-(8,8)]
    11       0.329966       0.329966       0.329966    6[1-(0),6-(1,7),6-(6,6)]
    12      12.339459      12.339459      12.339459    6[1-(0),6-(1,6),7-(6,48)]
    13      10.788619      10.788619      10.788619    6[1-(0),6-(1,6),7-(6,48)]
    14      11.404133      11.404133      11.404133    6[1-(0),6-(1,7),6-(6,6)]
    15      10.814001      10.814001      10.814001    6[6-(6,6),8-(48),8-(48)]
    16      11.886391      11.886391      11.886391    6[6-(1,6),6-(1,6),6-(8,8)]
    17      12.140211      12.140211      12.140211    6[1-(0),6-(1,7),6-(6,6)]
    18       0.370577       0.370577       0.370577    6[1-(0),6-(1,6),7-(6,48)]
    19       0.876948       0.876948       0.876948    6[1-(0),6-(1,6),7-(6,48)]
    20      12.631352      12.631352      12.631352    6[1-(0),6-(1,7),6-(6,6)]
    21       5.726179       5.726179       5.726179    6[6-(6,6),8-(0),8-(48)]
    22        6.48637        6.48637        6.48637    6[6-(1,6),6-(1,6),6-(8,8)]
    23       6.015534       6.015534       6.015534    6[1-(0),6-(1,7),6-(6,6)]
    24       6.697041       6.697041       6.697041    6[1-(0),6-(1,6),7-(6,48)]
    25       8.247881       8.247881       8.247881    6[1-(0),6-(1,6),7-(6,48)]
    26       7.632367       7.632367       7.632367    6[1-(0),6-(1,7),6-(6,6)]
    27       8.222499       8.222499       8.222499    6[6-(6,6),8-(48),8-(48)]
    28       7.150109       7.150109       7.150109    6[6-(1,6),6-(1,6),6-(8,8)]
    29       6.896289       6.896289       6.896289    6[1-(0),6-(1,7),6-(6,6)]
    30       5.974923       5.974923       5.974923    6[1-(0),6-(1,6),7-(6,48)]
    31       5.468552       5.468552       5.468552    6[1-(0),6-(1,6),7-(6,48)]
    32       6.405148       6.405148       6.405148    6[1-(0),6-(1,7),6-(6,6)]
    33      12.071679      12.071679      12.071679    6[6-(6,6),8-(0),8-(48)]
    34        0.14087        0.14087        0.14087    6[6-(1,6),6-(1,6),6-(8,8)]
    35      12.361034      12.361034      12.361034    6[1-(0),6-(1,7),6-(6,6)]
    36       0.351541       0.351541       0.351541    6[1-(0),6-(1,6),7-(6,48)]
    37       1.902381       1.902381       1.902381    6[1-(0),6-(1,6),7-(6,48)]
    38       1.286867       1.286867       1.286867    6[1-(0),6-(1,7),6-(6,6)]
    39       1.876999       1.876999       1.876999    6[6-(6,6),8-(48),8-(48)]
    40       0.804609       0.804609       0.804609    6[6-(1,6),6-(1,6),6-(8,8)]
    41       0.550789       0.550789       0.550789    6[1-(0),6-(1,7),6-(6,6)]
    42      12.320423      12.320423      12.320423    6[1-(0),6-(1,6),7-(6,48)]
    43      11.814052      11.814052      11.814052    6[1-(0),6-(1,6),7-(6,48)]
    44       0.059648       0.059648       0.059648    6[1-(0),6-(1,7),6-(6,6)]
    45       6.964821       6.964821       6.964821    6[6-(6,6),8-(0),8-(48)]
    46        6.20463        6.20463        6.20463    6[6-(1,6),6-(1,6),6-(8,8)]
    47       6.675466       6.675466       6.675466    6[1-(0),6-(1,7),6-(6,6)]
    48       5.993959       5.993959       5.993959    6[1-(0),6-(1,6),7-(6,48)]
    49       4.443119       4.443119       4.443119    6[1-(0),6-(1,6),7-(6,48)]
    50       5.058633       5.058633       5.058633    6[1-(0),6-(1,7),6-(6,6)]
    51       4.468501       4.468501       4.468501    6[6-(6,6),8-(48),8-(48)]
    52       5.540891       5.540891       5.540891    6[6-(1,6),6-(1,6),6-(8,8)]
    53       5.794711       5.794711       5.794711    6[1-(0),6-(1,7),6-(6,6)]
    54       6.716077       6.716077       6.716077    6[1-(0),6-(1,6),7-(6,48)]
    55       7.222448       7.222448       7.222448    6[1-(0),6-(1,6),7-(6,48)]
    56       6.285852       6.285852       6.285852    6[1-(0),6-(1,7),6-(6,6)]
    57      12.071679      12.071679      12.071679    6[6-(6,6),8-(0),8-(48)]
    58        0.14087        0.14087        0.14087    6[6-(1,6),6-(1,6),6-(8,8)]
    59      12.361034      12.361034      12.361034    6[1-(0),6-(1,7),6-(6,6)]
    60       0.351541       0.351541       0.351541    6[1-(0),6-(1,6),7-(6,48)]
    61       1.902381       1.902381       1.902381    6[1-(0),6-(1,6),7-(6,48)]
    62       1.286867       1.286867       1.286867    6[1-(0),6-(1,7),6-(6,6)]
    63       1.876999       1.876999       1.876999    6[6-(6,6),8-(48),8-(48)]
    64       0.804609       0.804609       0.804609    6[6-(1,6),6-(1,6),6-(8,8)]
    65       0.550789       0.550789       0.550789    6[1-(0),6-(1,7),6-(6,6)]
    66      12.320423      12.320423      12.320423    6[1-(0),6-(1,6),7-(6,48)]
    67      11.814052      11.814052      11.814052    6[1-(0),6-(1,6),7-(6,48)]
    68       0.059648       0.059648       0.059648    6[1-(0),6-(1,7),6-(6,6)]
    69       6.964821       6.964821       6.964821    6[6-(6,6),8-(0),8-(48)]
    70        6.20463        6.20463        6.20463    6[6-(1,6),6-(1,6),6-(8,8)]
    71       6.675466       6.675466       6.675466    6[1-(0),6-(1,7),6-(6,6)]
    72       5.993959       5.993959       5.993959    6[1-(0),6-(1,6),7-(6,48)]
    73       4.443119       4.443119       4.443119    6[1-(0),6-(1,6),7-(6,48)]
    74       5.058633       5.058633       5.058633    6[1-(0),6-(1,7),6-(6,6)]
    75       4.468501       4.468501       4.468501    6[6-(6,6),8-(48),8-(48)]
    76       5.540891       5.540891       5.540891    6[6-(1,6),6-(1,6),6-(8,8)]
    77       5.794711       5.794711       5.794711    6[1-(0),6-(1,7),6-(6,6)]
    78       6.716077       6.716077       6.716077    6[1-(0),6-(1,6),7-(6,48)]
    79       7.222448       7.222448       7.222448    6[1-(0),6-(1,6),7-(6,48)]
    80       6.285852       6.285852       6.285852    6[1-(0),6-(1,7),6-(6,6)]
    81       0.619321       0.619321       0.619321    6[6-(6,6),8-(0),8-(48)]
    82       12.55013       12.55013       12.55013    6[6-(1,6),6-(1,6),6-(8,8)]
    83       0.329966       0.329966       0.329966    6[1-(0),6-(1,7),6-(6,6)]
    84      12.339459      12.339459      12.339459    6[1-(0),6-(1,6),7-(6,48)]
    85      10.788619      10.788619      10.788619    6[1-(0),6-(1,6),7-(6,48)]
    86      11.404133      11.404133      11.404133    6[1-(0),6-(1,7),6-(6,6)]
    87      10.814001      10.814001      10.814001    6[6-(6,6),8-(48),8-(48)]
    88      11.886391      11.886391      11.886391    6[6-(1,6),6-(1,6),6-(8,8)]
    89      12.140211      12.140211      12.140211    6[1-(0),6-(1,7),6-(6,6)]
    90       0.370577       0.370577       0.370577    6[1-(0),6-(1,6),7-(6,48)]
    91       0.876948       0.876948       0.876948    6[1-(0),6-(1,6),7-(6,48)]
    92      12.631352      12.631352      12.631352    6[1-(0),6-(1,7),6-(6,6)]
    93       5.726179       5.726179       5.726179    6[6-(6,6),8-(0),8-(48)]
    94        6.48637        6.48637        6.48637    6[6-(1,6),6-(1,6),6-(8,8)]
    95       6.015534       6.015534       6.015534    6[1-(0),6-(1,7),6-(6,6)]
    96       6.697041       6.697041       6.697041    6[1-(0),6-(1,6),7-(6,48)]
    97       8.247881       8.247881       8.247881    6[1-(0),6-(1,6),7-(6,48)]
    98       7.632367       7.632367       7.632367    6[1-(0),6-(1,7),6-(6,6)]
    99       8.222499       8.222499       8.222499    6[6-(6,6),8-(48),8-(48)]
   100       7.150109       7.150109       7.150109    6[6-(1,6),6-(1,6),6-(8,8)]
   101       6.896289       6.896289       6.896289    6[1-(0),6-(1,7),6-(6,6)]
   102       5.974923       5.974923       5.974923    6[1-(0),6-(1,6),7-(6,48)]
   103       5.468552       5.468552       5.468552    6[1-(0),6-(1,6),7-(6,48)]
   104       6.405148       6.405148       6.405148    6[1-(0),6-(1,7),6-(6,6)]
   105      11.241688      11.241688      11.241688    7[6-(1,6),6-(1,6),48-(7,8,8,8)]
   106       1.064775       1.064775       1.064775    7[6-(1,6),6-(1,6),48-(7,8,8,8)]
   107       7.794812       7.794812       7.794812    7[6-(1,6),6-(1,6),48-(7,8,8,8)]
   108       5.280725       5.280725       5.280725    7[6-(1,6),6-(1,6),48-(7,8,8,8)]
   109       1.449312       1.449312       1.449312    7[6-(1,6),6-(1,6),48-(7,8,8,8)]
   110      11.626225      11.626225      11.626225    7[6-(1,6),6-(1,6),48-(7,8,8,8)]
   111       4.896188       4.896188       4.896188    7[6-(1,6),6-(1,6),48-(7,8,8,8)]
   112       7.410275       7.410275       7.410275    7[6-(1,6),6-(1,6),48-(7,8,8,8)]
   113       1.449312       1.449312       1.449312    7[6-(1,6),6-(1,6),48-(7,8,8,8)]
   114      11.626225      11.626225      11.626225    7[6-(1,6),6-(1,6),48-(7,8,8,8)]
   115       4.896188       4.896188       4.896188    7[6-(1,6),6-(1,6),48-(7,8,8,8)]
   116       7.410275       7.410275       7.410275    7[6-(1,6),6-(1,6),48-(7,8,8,8)]
   117      11.241688      11.241688      11.241688    7[6-(1,6),6-(1,6),48-(7,8,8,8)]
   118       1.064775       1.064775       1.064775    7[6-(1,6),6-(1,6),48-(7,8,8,8)]
   119       7.794812       7.794812       7.794812    7[6-(1,6),6-(1,6),48-(7,8,8,8)]
   120       5.280725       5.280725       5.280725    7[6-(1,6),6-(1,6),48-(7,8,8,8)]
   121       0.069801       0.069801       0.069801    8[6-(6,8)]
   122       1.747551       1.747551       1.747551    8[6-(6,8),48-(7,7,8,8)]
   123      10.444693      10.444693      10.444693    8[6-(6,8),48-(7,7,8,8)]
   124      10.301285      10.301285      10.301285    8[6-(6,8),48-(7,7,8,8)]
   125         6.2757         6.2757         6.2757    8[6-(6,8)]
   126       4.597949       4.597949       4.597949    8[6-(6,8),48-(7,7,8,8)]
   127       8.591807       8.591807       8.591807    8[6-(6,8),48-(7,7,8,8)]
   128       8.735215       8.735215       8.735215    8[6-(6,8),48-(7,7,8,8)]
   129        12.6212        12.6212        12.6212    8[6-(6,8)]
   130      10.943449      10.943449      10.943449    8[6-(6,8),48-(7,7,8,8)]
   131       2.246307       2.246307       2.246307    8[6-(6,8),48-(7,7,8,8)]
   132       2.389715       2.389715       2.389715    8[6-(6,8),48-(7,7,8,8)]
   133       6.415301       6.415301       6.415301    8[6-(6,8)]
   134       8.093051       8.093051       8.093051    8[6-(6,8),48-(7,7,8,8)]
   135       4.099193       4.099193       4.099193    8[6-(6,8),48-(7,7,8,8)]
   136       3.955785       3.955785       3.955785    8[6-(6,8),48-(7,7,8,8)]
   137        12.6212        12.6212        12.6212    8[6-(6,8)]
   138      10.943449      10.943449      10.943449    8[6-(6,8),48-(7,7,8,8)]
   139       2.246307       2.246307       2.246307    8[6-(6,8),48-(7,7,8,8)]
   140       2.389715       2.389715       2.389715    8[6-(6,8),48-(7,7,8,8)]
   141       6.415301       6.415301       6.415301    8[6-(6,8)]
   142       8.093051       8.093051       8.093051    8[6-(6,8),48-(7,7,8,8)]
   143       4.099193       4.099193       4.099193    8[6-(6,8),48-(7,7,8,8)]
   144       3.955785       3.955785       3.955785    8[6-(6,8),48-(7,7,8,8)]
   145       0.069801       0.069801       0.069801    8[6-(6,8)]
   146       1.747551       1.747551       1.747551    8[6-(6,8),48-(7,7,8,8)]
   147      10.444693      10.444693      10.444693    8[6-(6,8),48-(7,7,8,8)]
   148      10.301285      10.301285      10.301285    8[6-(6,8),48-(7,7,8,8)]
   149         6.2757         6.2757         6.2757    8[6-(6,8)]
   150       4.597949       4.597949       4.597949    8[6-(6,8),48-(7,7,8,8)]
   151       8.591807       8.591807       8.591807    8[6-(6,8),48-(7,7,8,8)]
   152       8.735215       8.735215       8.735215    8[6-(6,8),48-(7,7,8,8)]
   153       1.253109       1.253109       1.253109    1[6-(6,6)]
   154       0.021829       0.021829       0.021829    1[6-(6,7)]
   155       9.846059       9.846059       9.846059    1[6-(6,7)]
   156      10.991929      10.991929      10.991929    1[6-(6,6)]
   157       11.58904       11.58904       11.58904    1[6-(6,6)]
   158       0.575156       0.575156       0.575156    1[6-(6,7)]
   159       1.526727       1.526727       1.526727    1[6-(6,7)]
   160      12.460658      12.460658      12.460658    1[6-(6,6)]
   161       5.092391       5.092391       5.092391    1[6-(6,6)]
   162       6.323671       6.323671       6.323671    1[6-(6,7)]
   163       9.190441       9.190441       9.190441    1[6-(6,7)]
   164       8.044571       8.044571       8.044571    1[6-(6,6)]
   165        7.44746        7.44746        7.44746    1[6-(6,6)]
   166       5.770344       5.770344       5.770344    1[6-(6,7)]
   167       4.818773       4.818773       4.818773    1[6-(6,7)]
   168       6.575842       6.575842       6.575842    1[6-(6,6)]
   169      11.437891      11.437891      11.437891    1[6-(6,6)]
   170      -0.021829      -0.021829      -0.021829    1[6-(6,7)]
   171       2.844941       2.844941       2.844941    1[6-(6,7)]
   172       1.699071       1.699071       1.699071    1[6-(6,6)]
   173        1.10196        1.10196        1.10196    1[6-(6,6)]
   174      12.115844      12.115844      12.115844    1[6-(6,7)]
   175      11.164273      11.164273      11.164273    1[6-(6,7)]
   176       0.230342       0.230342       0.230342    1[6-(6,6)]
   177       7.598609       7.598609       7.598609    1[6-(6,6)]
   178       6.367329       6.367329       6.367329    1[6-(6,7)]
   179       3.500559       3.500559       3.500559    1[6-(6,7)]
   180       4.646429       4.646429       4.646429    1[6-(6,6)]
   181        5.24354        5.24354        5.24354    1[6-(6,6)]
   182       6.920656       6.920656       6.920656    1[6-(6,7)]
   183       7.872227       7.872227       7.872227    1[6-(6,7)]
   184       6.115158       6.115158       6.115158    1[6-(6,6)]
   185      11.437891      11.437891      11.437891    1[6-(6,6)]
   186      -0.021829      -0.021829      -0.021829    1[6-(6,7)]
   187       2.844941       2.844941       2.844941    1[6-(6,7)]
   188       1.699071       1.699071       1.699071    1[6-(6,6)]
   189        1.10196        1.10196        1.10196    1[6-(6,6)]
   190      12.115844      12.115844      12.115844    1[6-(6,7)]
   191      11.164273      11.164273      11.164273    1[6-(6,7)]
   192       0.230342       0.230342       0.230342    1[6-(6,6)]
   193       7.598609       7.598609       7.598609    1[6-(6,6)]
   194       6.367329       6.367329       6.367329    1[6-(6,7)]
   195       3.500559       3.500559       3.500559    1[6-(6,7)]
   196       4.646429       4.646429       4.646429    1[6-(6,6)]
   197        5.24354        5.24354        5.24354    1[6-(6,6)]
   198       6.920656       6.920656       6.920656    1[6-(6,7)]
   199       7.872227       7.872227       7.872227    1[6-(6,7)]
   200       6.115158       6.115158       6.115158    1[6-(6,6)]
   201       1.253109       1.253109       1.253109    1[6-(6,6)]
   202       0.021829       0.021829       0.021829    1[6-(6,7)]
   203       9.846059       9.846059       9.846059    1[6-(6,7)]
   204      10.991929      10.991929      10.991929    1[6-(6,6)]
   205       11.58904       11.58904       11.58904    1[6-(6,6)]
   206       0.575156       0.575156       0.575156    1[6-(6,7)]
   207       1.526727       1.526727       1.526727    1[6-(6,7)]
   208      12.460658      12.460658      12.460658    1[6-(6,6)]
   209       5.092391       5.092391       5.092391    1[6-(6,6)]
   210       6.323671       6.323671       6.323671    1[6-(6,7)]
   211       9.190441       9.190441       9.190441    1[6-(6,7)]
   212       8.044571       8.044571       8.044571    1[6-(6,6)]
   213        7.44746        7.44746        7.44746    1[6-(6,6)]
   214       5.770344       5.770344       5.770344    1[6-(6,7)]
   215       4.818773       4.818773       4.818773    1[6-(6,7)]
   216       6.575842       6.575842       6.575842    1[6-(6,6)]
