# Supplementary material for: A collection of forcefield precursors for metal–organic frameworks
Source: RSC Adv. 2019 Nov 13;9(63):36492–507. doi: 10.1039/c9ra07327b (PMC9075174; doi:10.1039/c9ra07327b)
Supplement: RA-009-C9RA07327B-s1230 [file RA-009-C9RA07327B-s1230.txt]

KEJHIQ_clean_h

12.081000    0.000000    0.000000
0.000000    15.323000    0.000000
0.000000    0.000000    19.705000

     1       8.321997       8.321997       8.321997    48[7-(6,6),7-(6,6),8-(6),8-(6)]
     2       9.799503       9.799503       9.799503    48[7-(6,6),7-(6,6),8-(6),8-(6)]
     3       3.759003       3.759003       3.759003    48[7-(6,6),7-(6,6),8-(6),8-(6)]
     4       2.281497       2.281497       2.281497    48[7-(6,6),7-(6,6),8-(6),8-(6)]
     5       3.759003       3.759003       3.759003    48[7-(6,6),7-(6,6),8-(6),8-(6)]
     6       2.281497       2.281497       2.281497    48[7-(6,6),7-(6,6),8-(6),8-(6)]
     7       8.321997       8.321997       8.321997    48[7-(6,6),7-(6,6),8-(6),8-(6)]
     8       9.799503       9.799503       9.799503    48[7-(6,6),7-(6,6),8-(6),8-(6)]
     9       6.704955       6.704955       6.704955    6[6-(6,6),8-(0),8-(48)]
    10        5.96439        5.96439        5.96439    6[6-(1,6),6-(1,6),6-(8,8)]
    11       5.018447       5.018447       5.018447    6[1-(0),6-(1,7),6-(6,6)]
    12        4.41923        4.41923        4.41923    6[1-(0),6-(1,6),7-(6,48)]
    13       5.592295       5.592295       5.592295    6[1-(0),6-(1,6),7-(6,48)]
    14        6.25675        6.25675        6.25675    6[1-(0),6-(1,7),6-(6,6)]
    15       4.409565       4.409565       4.409565    6[6-(6,6),8-(0),8-(48)]
    16       5.435242       5.435242       5.435242    6[6-(1,6),6-(1,6),6-(8,8)]
    17       5.464236       5.464236       5.464236    6[1-(0),6-(1,7),6-(6,6)]
    18       6.306282       6.306282       6.306282    6[1-(0),6-(1,6),7-(6,48)]
    19       7.115709       7.115709       7.115709    6[1-(0),6-(1,6),7-(6,48)]
    20       6.296617       6.296617       6.296617    6[1-(0),6-(1,7),6-(6,6)]
    21      11.416545      11.416545      11.416545    6[6-(6,6),8-(0),8-(48)]
    22        0.07611        0.07611        0.07611    6[6-(1,6),6-(1,6),6-(8,8)]
    23       1.022053       1.022053       1.022053    6[1-(0),6-(1,7),6-(6,6)]
    24        1.62127        1.62127        1.62127    6[1-(0),6-(1,6),7-(6,48)]
    25       0.448205       0.448205       0.448205    6[1-(0),6-(1,6),7-(6,48)]
    26       11.86475       11.86475       11.86475    6[1-(0),6-(1,7),6-(6,6)]
    27       1.630935       1.630935       1.630935    6[6-(6,6),8-(0),8-(48)]
    28       0.605258       0.605258       0.605258    6[6-(1,6),6-(1,6),6-(8,8)]
    29       0.576264       0.576264       0.576264    6[1-(0),6-(1,7),6-(6,6)]
    30      11.815218      11.815218      11.815218    6[1-(0),6-(1,6),7-(6,48)]
    31      11.005791      11.005791      11.005791    6[1-(0),6-(1,6),7-(6,48)]
    32      11.824883      11.824883      11.824883    6[1-(0),6-(1,7),6-(6,6)]
    33       5.376045       5.376045       5.376045    6[6-(6,6),8-(0),8-(48)]
    34        6.11661        6.11661        6.11661    6[6-(1,6),6-(1,6),6-(8,8)]
    35       7.062553       7.062553       7.062553    6[1-(0),6-(1,7),6-(6,6)]
    36        7.66177        7.66177        7.66177    6[1-(0),6-(1,6),7-(6,48)]
    37       6.488705       6.488705       6.488705    6[1-(0),6-(1,6),7-(6,48)]
    38        5.82425        5.82425        5.82425    6[1-(0),6-(1,7),6-(6,6)]
    39       7.671435       7.671435       7.671435    6[6-(6,6),8-(0),8-(48)]
    40       6.645758       6.645758       6.645758    6[6-(1,6),6-(1,6),6-(8,8)]
    41       6.616764       6.616764       6.616764    6[1-(0),6-(1,7),6-(6,6)]
    42       5.774718       5.774718       5.774718    6[1-(0),6-(1,6),7-(6,48)]
    43       4.965291       4.965291       4.965291    6[1-(0),6-(1,6),7-(6,48)]
    44       5.784383       5.784383       5.784383    6[1-(0),6-(1,7),6-(6,6)]
    45       0.664455       0.664455       0.664455    6[6-(6,6),8-(0),8-(48)]
    46       12.00489       12.00489       12.00489    6[6-(1,6),6-(1,6),6-(8,8)]
    47      11.058947      11.058947      11.058947    6[1-(0),6-(1,7),6-(6,6)]
    48       10.45973       10.45973       10.45973    6[1-(0),6-(1,6),7-(6,48)]
    49      11.632795      11.632795      11.632795    6[1-(0),6-(1,6),7-(6,48)]
    50        0.21625        0.21625        0.21625    6[1-(0),6-(1,7),6-(6,6)]
    51      10.450065      10.450065      10.450065    6[6-(6,6),8-(0),8-(48)]
    52      11.475742      11.475742      11.475742    6[6-(1,6),6-(1,6),6-(8,8)]
    53      11.504736      11.504736      11.504736    6[1-(0),6-(1,7),6-(6,6)]
    54       0.265782       0.265782       0.265782    6[1-(0),6-(1,6),7-(6,48)]
    55       1.075209       1.075209       1.075209    6[1-(0),6-(1,6),7-(6,48)]
    56       0.256117       0.256117       0.256117    6[1-(0),6-(1,7),6-(6,6)]
    57       5.376045       5.376045       5.376045    6[6-(6,6),8-(0),8-(48)]
    58        6.11661        6.11661        6.11661    6[6-(1,6),6-(1,6),6-(8,8)]
    59       7.062553       7.062553       7.062553    6[1-(0),6-(1,7),6-(6,6)]
    60        7.66177        7.66177        7.66177    6[1-(0),6-(1,6),7-(6,48)]
    61       6.488705       6.488705       6.488705    6[1-(0),6-(1,6),7-(6,48)]
    62        5.82425        5.82425        5.82425    6[1-(0),6-(1,7),6-(6,6)]
    63       7.671435       7.671435       7.671435    6[6-(6,6),8-(0),8-(48)]
    64       6.645758       6.645758       6.645758    6[6-(1,6),6-(1,6),6-(8,8)]
    65       6.616764       6.616764       6.616764    6[1-(0),6-(1,7),6-(6,6)]
    66       5.774718       5.774718       5.774718    6[1-(0),6-(1,6),7-(6,48)]
    67       4.965291       4.965291       4.965291    6[1-(0),6-(1,6),7-(6,48)]
    68       5.784383       5.784383       5.784383    6[1-(0),6-(1,7),6-(6,6)]
    69       0.664455       0.664455       0.664455    6[6-(6,6),8-(0),8-(48)]
    70       12.00489       12.00489       12.00489    6[6-(1,6),6-(1,6),6-(8,8)]
    71      11.058947      11.058947      11.058947    6[1-(0),6-(1,7),6-(6,6)]
    72       10.45973       10.45973       10.45973    6[1-(0),6-(1,6),7-(6,48)]
    73      11.632795      11.632795      11.632795    6[1-(0),6-(1,6),7-(6,48)]
    74        0.21625        0.21625        0.21625    6[1-(0),6-(1,7),6-(6,6)]
    75      10.450065      10.450065      10.450065    6[6-(6,6),8-(0),8-(48)]
    76      11.475742      11.475742      11.475742    6[6-(1,6),6-(1,6),6-(8,8)]
    77      11.504736      11.504736      11.504736    6[1-(0),6-(1,7),6-(6,6)]
    78       0.265782       0.265782       0.265782    6[1-(0),6-(1,6),7-(6,48)]
    79       1.075209       1.075209       1.075209    6[1-(0),6-(1,6),7-(6,48)]
    80       0.256117       0.256117       0.256117    6[1-(0),6-(1,7),6-(6,6)]
    81       6.704955       6.704955       6.704955    6[6-(6,6),8-(0),8-(48)]
    82        5.96439        5.96439        5.96439    6[6-(1,6),6-(1,6),6-(8,8)]
    83       5.018447       5.018447       5.018447    6[1-(0),6-(1,7),6-(6,6)]
    84        4.41923        4.41923        4.41923    6[1-(0),6-(1,6),7-(6,48)]
    85       5.592295       5.592295       5.592295    6[1-(0),6-(1,6),7-(6,48)]
    86        6.25675        6.25675        6.25675    6[1-(0),6-(1,7),6-(6,6)]
    87       4.409565       4.409565       4.409565    6[6-(6,6),8-(0),8-(48)]
    88       5.435242       5.435242       5.435242    6[6-(1,6),6-(1,6),6-(8,8)]
    89       5.464236       5.464236       5.464236    6[1-(0),6-(1,7),6-(6,6)]
    90       6.306282       6.306282       6.306282    6[1-(0),6-(1,6),7-(6,48)]
    91       7.115709       7.115709       7.115709    6[1-(0),6-(1,6),7-(6,48)]
    92       6.296617       6.296617       6.296617    6[1-(0),6-(1,7),6-(6,6)]
    93      11.416545      11.416545      11.416545    6[6-(6,6),8-(0),8-(48)]
    94        0.07611        0.07611        0.07611    6[6-(1,6),6-(1,6),6-(8,8)]
    95       1.022053       1.022053       1.022053    6[1-(0),6-(1,7),6-(6,6)]
    96        1.62127        1.62127        1.62127    6[1-(0),6-(1,6),7-(6,48)]
    97       0.448205       0.448205       0.448205    6[1-(0),6-(1,6),7-(6,48)]
    98       11.86475       11.86475       11.86475    6[1-(0),6-(1,7),6-(6,6)]
    99       1.630935       1.630935       1.630935    6[6-(6,6),8-(0),8-(48)]
   100       0.605258       0.605258       0.605258    6[6-(1,6),6-(1,6),6-(8,8)]
   101       0.576264       0.576264       0.576264    6[1-(0),6-(1,7),6-(6,6)]
   102      11.815218      11.815218      11.815218    6[1-(0),6-(1,6),7-(6,48)]
   103      11.005791      11.005791      11.005791    6[1-(0),6-(1,6),7-(6,48)]
   104      11.824883      11.824883      11.824883    6[1-(0),6-(1,7),6-(6,6)]
   105       4.693468       4.693468       4.693468    7[6-(1,6),6-(1,6),48-(7,8,8)]
   106       7.115709       7.115709       7.115709    7[6-(1,6),6-(1,6),48-(7,8,8)]
   107       1.347031       1.347031       1.347031    7[6-(1,6),6-(1,6),48-(7,8,8)]
   108      11.005791      11.005791      11.005791    7[6-(1,6),6-(1,6),48-(7,8,8)]
   109       7.387532       7.387532       7.387532    7[6-(1,6),6-(1,6),48-(7,8,8)]
   110       4.965291       4.965291       4.965291    7[6-(1,6),6-(1,6),48-(7,8,8)]
   111      10.733968      10.733968      10.733968    7[6-(1,6),6-(1,6),48-(7,8,8)]
   112       1.075209       1.075209       1.075209    7[6-(1,6),6-(1,6),48-(7,8,8)]
   113       7.387532       7.387532       7.387532    7[6-(1,6),6-(1,6),48-(7,8,8)]
   114       4.965291       4.965291       4.965291    7[6-(1,6),6-(1,6),48-(7,8,8)]
   115      10.733968      10.733968      10.733968    7[6-(1,6),6-(1,6),48-(7,8,8)]
   116       1.075209       1.075209       1.075209    7[6-(1,6),6-(1,6),48-(7,8,8)]
   117       4.693468       4.693468       4.693468    7[6-(1,6),6-(1,6),48-(7,8,8)]
   118       7.115709       7.115709       7.115709    7[6-(1,6),6-(1,6),48-(7,8,8)]
   119       1.347031       1.347031       1.347031    7[6-(1,6),6-(1,6),48-(7,8,8)]
   120      11.005791      11.005791      11.005791    7[6-(1,6),6-(1,6),48-(7,8,8)]
   121       6.172183       6.172183       6.172183    8[6-(6,8)]
   122       7.823414       7.823414       7.823414    8[6-(6,8),48-(7,7,8)]
   123       3.809743       3.809743       3.809743    8[6-(6,8)]
   124       4.164321       4.164321       4.164321    8[6-(6,8),48-(7,7,8)]
   125      11.949317      11.949317      11.949317    8[6-(6,8)]
   126      10.298086      10.298086      10.298086    8[6-(6,8),48-(7,7,8)]
   127       2.230757       2.230757       2.230757    8[6-(6,8)]
   128       1.876179       1.876179       1.876179    8[6-(6,8),48-(7,7,8)]
   129       5.908817       5.908817       5.908817    8[6-(6,8)]
   130       4.257586       4.257586       4.257586    8[6-(6,8),48-(7,7,8)]
   131       8.271257       8.271257       8.271257    8[6-(6,8)]
   132       7.916679       7.916679       7.916679    8[6-(6,8),48-(7,7,8)]
   133       0.131683       0.131683       0.131683    8[6-(6,8)]
   134       1.782914       1.782914       1.782914    8[6-(6,8),48-(7,7,8)]
   135       9.850243       9.850243       9.850243    8[6-(6,8)]
   136      10.204821      10.204821      10.204821    8[6-(6,8),48-(7,7,8)]
   137       5.908817       5.908817       5.908817    8[6-(6,8)]
   138       4.257586       4.257586       4.257586    8[6-(6,8),48-(7,7,8)]
   139       8.271257       8.271257       8.271257    8[6-(6,8)]
   140       7.916679       7.916679       7.916679    8[6-(6,8),48-(7,7,8)]
   141       0.131683       0.131683       0.131683    8[6-(6,8)]
   142       1.782914       1.782914       1.782914    8[6-(6,8),48-(7,7,8)]
   143       9.850243       9.850243       9.850243    8[6-(6,8)]
   144      10.204821      10.204821      10.204821    8[6-(6,8),48-(7,7,8)]
   145       6.172183       6.172183       6.172183    8[6-(6,8)]
   146       7.823414       7.823414       7.823414    8[6-(6,8),48-(7,7,8)]
   147       3.809743       3.809743       3.809743    8[6-(6,8)]
   148       4.164321       4.164321       4.164321    8[6-(6,8),48-(7,7,8)]
   149      11.949317      11.949317      11.949317    8[6-(6,8)]
   150      10.298086      10.298086      10.298086    8[6-(6,8),48-(7,7,8)]
   151       2.230757       2.230757       2.230757    8[6-(6,8)]
   152       1.876179       1.876179       1.876179    8[6-(6,8),48-(7,7,8)]
   153       4.748558       4.748558       4.748558    1[6-(6,6)]
   154       3.642784       3.642784       3.642784    1[6-(6,7)]
   155        5.80335        5.80335        5.80335    1[6-(6,7)]
   156       7.028847       7.028847       7.028847    1[6-(6,6)]
   157       4.799781       4.799781       4.799781    1[6-(6,6)]
   158       6.327907       6.327907       6.327907    1[6-(6,7)]
   159       7.837307       7.837307       7.837307    1[6-(6,7)]
   160       6.326578       6.326578       6.326578    1[6-(6,6)]
   161       1.291942       1.291942       1.291942    1[6-(6,6)]
   162       2.397716       2.397716       2.397716    1[6-(6,7)]
   163        0.23715        0.23715        0.23715    1[6-(6,7)]
   164      11.092653      11.092653      11.092653    1[6-(6,6)]
   165       1.240719       1.240719       1.240719    1[6-(6,6)]
   166      11.793593      11.793593      11.793593    1[6-(6,7)]
   167      10.284193      10.284193      10.284193    1[6-(6,7)]
   168      11.794922      11.794922      11.794922    1[6-(6,6)]
   169       7.332442       7.332442       7.332442    1[6-(6,6)]
   170       8.438216       8.438216       8.438216    1[6-(6,7)]
   171        6.27765        6.27765        6.27765    1[6-(6,7)]
   172       5.052153       5.052153       5.052153    1[6-(6,6)]
   173       7.281219       7.281219       7.281219    1[6-(6,6)]
   174       5.753093       5.753093       5.753093    1[6-(6,7)]
   175       4.243693       4.243693       4.243693    1[6-(6,7)]
   176       5.754422       5.754422       5.754422    1[6-(6,6)]
   177      10.789058      10.789058      10.789058    1[6-(6,6)]
   178       9.683284       9.683284       9.683284    1[6-(6,7)]
   179       11.84385       11.84385       11.84385    1[6-(6,7)]
   180       0.988347       0.988347       0.988347    1[6-(6,6)]
   181      10.840281      10.840281      10.840281    1[6-(6,6)]
   182       0.287407       0.287407       0.287407    1[6-(6,7)]
   183       1.796807       1.796807       1.796807    1[6-(6,7)]
   184       0.286078       0.286078       0.286078    1[6-(6,6)]
   185       7.332442       7.332442       7.332442    1[6-(6,6)]
   186       8.438216       8.438216       8.438216    1[6-(6,7)]
   187        6.27765        6.27765        6.27765    1[6-(6,7)]
   188       5.052153       5.052153       5.052153    1[6-(6,6)]
   189       7.281219       7.281219       7.281219    1[6-(6,6)]
   190       5.753093       5.753093       5.753093    1[6-(6,7)]
   191       4.243693       4.243693       4.243693    1[6-(6,7)]
   192       5.754422       5.754422       5.754422    1[6-(6,6)]
   193      10.789058      10.789058      10.789058    1[6-(6,6)]
   194       9.683284       9.683284       9.683284    1[6-(6,7)]
   195       11.84385       11.84385       11.84385    1[6-(6,7)]
   196       0.988347       0.988347       0.988347    1[6-(6,6)]
   197      10.840281      10.840281      10.840281    1[6-(6,6)]
   198       0.287407       0.287407       0.287407    1[6-(6,7)]
   199       1.796807       1.796807       1.796807    1[6-(6,7)]
   200       0.286078       0.286078       0.286078    1[6-(6,6)]
   201       4.748558       4.748558       4.748558    1[6-(6,6)]
   202       3.642784       3.642784       3.642784    1[6-(6,7)]
   203        5.80335        5.80335        5.80335    1[6-(6,7)]
   204       7.028847       7.028847       7.028847    1[6-(6,6)]
   205       4.799781       4.799781       4.799781    1[6-(6,6)]
   206       6.327907       6.327907       6.327907    1[6-(6,7)]
   207       7.837307       7.837307       7.837307    1[6-(6,7)]
   208       6.326578       6.326578       6.326578    1[6-(6,6)]
   209       1.291942       1.291942       1.291942    1[6-(6,6)]
   210       2.397716       2.397716       2.397716    1[6-(6,7)]
   211        0.23715        0.23715        0.23715    1[6-(6,7)]
   212      11.092653      11.092653      11.092653    1[6-(6,6)]
   213       1.240719       1.240719       1.240719    1[6-(6,6)]
   214      11.793593      11.793593      11.793593    1[6-(6,7)]
   215      10.284193      10.284193      10.284193    1[6-(6,7)]
   216      11.794922      11.794922      11.794922    1[6-(6,6)]
