# Supplementary material for: A collection of forcefield precursors for metal–organic frameworks
Source: RSC Adv. 2019 Nov 13;9(63):36492–507. doi: 10.1039/c9ra07327b (PMC9075174; doi:10.1039/c9ra07327b)
Supplement: RA-009-C9RA07327B-s1231 [file RA-009-C9RA07327B-s1231.txt]

KEJQAR01_clean

14.523700    0.000000    0.000000
-4.841181    13.693094    0.000000
-4.841181    -6.846435    11.858632

     1      -4.841181      -4.841181      -4.841181    13[8-(15),8-(15),8-(15),8-(15)]
     2       4.841259       4.841259       4.841259    13[8-(15),8-(15),8-(15),8-(15)]
     3       4.841259       4.841259       4.841259    13[8-(15),8-(15),8-(15),8-(15)]
     4       7.261889       7.261889       7.261889    13[8-(15),8-(15),8-(15),8-(15)]
     5      -2.420551      -2.420551      -2.420551    13[8-(15),8-(15),8-(15),8-(15)]
     6       2.420669       2.420669       2.420669    13[8-(15),8-(15),8-(15),8-(15)]
     7       2.420669       2.420669       2.420669    13[8-(15),8-(15),8-(15),8-(15)]
     8      -2.420551      -2.420551      -2.420551    13[8-(15),8-(15),8-(15),8-(15)]
     9       7.261889       7.261889       7.261889    13[8-(15),8-(15),8-(15),8-(15)]
    10      -4.195077      -4.195077      -4.195077    15[8-(0),8-(13),8-(13),8-(13)]
    11       6.652579       6.652579       6.652579    15[8-(0),8-(13),8-(13),8-(13)]
    12      -3.103449      -3.103449      -3.103449    15[8-(0),8-(13),8-(13),8-(13)]
    13      -4.195077      -4.195077      -4.195077    15[8-(0),8-(13),8-(13),8-(13)]
    14       5.487393       5.487393       5.487393    15[8-(0),8-(13),8-(13),8-(13)]
    15       1.811328       1.811328       1.811328    15[8-(0),8-(13),8-(13),8-(13)]
    16       6.578962       6.578962       6.578962    15[8-(0),8-(13),8-(13),8-(13)]
    17       0.646174       0.646174       0.646174    15[8-(0),8-(13),8-(13),8-(13)]
    18       0.646174       0.646174       0.646174    15[8-(0),8-(13),8-(13),8-(13)]
    19       1.811328       1.811328       1.811328    15[8-(0),8-(13),8-(13),8-(13)]
    20       6.578962       6.578962       6.578962    15[8-(0),8-(13),8-(13),8-(13)]
    21       5.487393       5.487393       5.487393    15[8-(0),8-(13),8-(13),8-(13)]
    22       8.879448       8.879448       8.879448    8[13-(8,8,8),15-(8,8,8)]
    23       6.683459       6.683459       6.683459    8[13-(8,8,8),15-(8,8,8)]
    24      -2.229028      -2.229028      -2.229028    8[13-(8,8,8),15-(8,8,8)]
    25      -3.651203      -3.651203      -3.651203    8[13-(8,8,8),15-(8,8,8)]
    26       4.038222       4.038222       4.038222    8[13-(8,8,8),15-(8,8,8)]
    27       1.842227       1.842227       1.842227    8[13-(8,8,8),15-(8,8,8)]
    28       2.612198       2.612198       2.612198    8[13-(8,8,8),15-(8,8,8)]
    29       1.190029       1.190029       1.190029    8[13-(8,8,8),15-(8,8,8)]
    30      -0.803004      -0.803004      -0.803004    8[13-(8,8,8),15-(8,8,8)]
    31       -2.99897       -2.99897       -2.99897    8[13-(8,8,8),15-(8,8,8)]
    32       7.453395       7.453395       7.453395    8[13-(8,8,8),15-(8,8,8)]
    33       6.031256       6.031256       6.031256    8[13-(8,8,8),15-(8,8,8)]
    34      -0.803004      -0.803004      -0.803004    8[13-(8,8,8),15-(8,8,8)]
    35       -2.99897       -2.99897       -2.99897    8[13-(8,8,8),15-(8,8,8)]
    36       7.453395       7.453395       7.453395    8[13-(8,8,8),15-(8,8,8)]
    37       6.031256       6.031256       6.031256    8[13-(8,8,8),15-(8,8,8)]
    38       8.879448       8.879448       8.879448    8[13-(8,8,8),15-(8,8,8)]
    39       6.683459       6.683459       6.683459    8[13-(8,8,8),15-(8,8,8)]
    40      -2.229028      -2.229028      -2.229028    8[13-(8,8,8),15-(8,8,8)]
    41      -3.651203      -3.651203      -3.651203    8[13-(8,8,8),15-(8,8,8)]
    42       4.038222       4.038222       4.038222    8[13-(8,8,8),15-(8,8,8)]
    43       1.842227       1.842227       1.842227    8[13-(8,8,8),15-(8,8,8)]
    44       2.612198       2.612198       2.612198    8[13-(8,8,8),15-(8,8,8)]
    45       1.190029       1.190029       1.190029    8[13-(8,8,8),15-(8,8,8)]
    46      -3.371011      -3.371011      -3.371011    8[15-(8,8,8)]
    47      -4.223543      -4.223543      -4.223543    8[13-(8,8,8),15-(8,8,8)]
    48        5.44005        5.44005        5.44005    8[15-(8,8,8)]
    49        7.94016        7.94016        7.94016    8[13-(8,8,8),15-(8,8,8)]
    50      -3.539052      -3.539052      -3.539052    8[15-(8,8,8)]
    51      -4.334097      -4.334097      -4.334097    8[13-(8,8,8),15-(8,8,8)]
    52      -3.371011      -3.371011      -3.371011    8[15-(8,8,8)]
    53      -4.223543      -4.223543      -4.223543    8[13-(8,8,8),15-(8,8,8)]
    54       6.311476       6.311476       6.311476    8[15-(8,8,8)]
    55       5.458917       5.458917       5.458917    8[13-(8,8,8),15-(8,8,8)]
    56       0.598789       0.598789       0.598789    8[15-(8,8,8)]
    57       3.098899       3.098899       3.098899    8[13-(8,8,8),15-(8,8,8)]
    58       6.143342       6.143342       6.143342    8[15-(8,8,8)]
    59       5.348324       5.348324       5.348324    8[13-(8,8,8),15-(8,8,8)]
    60        1.47025        1.47025        1.47025    8[15-(8,8,8)]
    61       0.617717       0.617717       0.617717    8[13-(8,8,8),15-(8,8,8)]
    62        1.47025        1.47025        1.47025    8[15-(8,8,8)]
    63       0.617717       0.617717       0.617717    8[13-(8,8,8),15-(8,8,8)]
    64       0.598789       0.598789       0.598789    8[15-(8,8,8)]
    65       3.098899       3.098899       3.098899    8[13-(8,8,8),15-(8,8,8)]
    66       6.143342       6.143342       6.143342    8[15-(8,8,8)]
    67       5.348324       5.348324       5.348324    8[13-(8,8,8),15-(8,8,8)]
    68       6.311476       6.311476       6.311476    8[15-(8,8,8)]
    69       5.458917       5.458917       5.458917    8[13-(8,8,8),15-(8,8,8)]
