# Supplementary material for: A collection of forcefield precursors for metal–organic frameworks
Source: RSC Adv. 2019 Nov 13;9(63):36492–507. doi: 10.1039/c9ra07327b (PMC9075174; doi:10.1039/c9ra07327b)
Supplement: RA-009-C9RA07327B-s1232 [file RA-009-C9RA07327B-s1232.txt]

KEQDER_clean

18.765000    0.000000    0.000000
-0.000033    18.765000    0.000000
-9.382498    -9.382514    23.231508

     1        3.98811        3.98811        3.98811    30[8-(6),8-(6),8-(6),8-(6)]
     2      -3.988126      -3.988126      -3.988126    30[8-(6),8-(6),8-(6),8-(6)]
     3       3.988125       3.988125       3.988125    30[8-(6),8-(6),8-(6),8-(6)]
     4       -3.98814       -3.98814       -3.98814    30[8-(6),8-(6),8-(6),8-(6)]
     5      13.370609      13.370609      13.370609    30[8-(6),8-(6),8-(6),8-(6)]
     6       5.394344       5.394344       5.394344    30[8-(6),8-(6),8-(6),8-(6)]
     7      13.370595      13.370595      13.370595    30[8-(6),8-(6),8-(6),8-(6)]
     8       5.394359       5.394359       5.394359    30[8-(6),8-(6),8-(6),8-(6)]
     9       2.000334       2.000334       2.000334    1[6-(6,6)]
    10       1.936534       1.936534       1.936534    1[6-(6,6)]
    11       1.919645       1.919645       1.919645    1[6-(6,6)]
    12      -2.000377      -2.000377      -2.000377    1[6-(6,6)]
    13      16.828429      16.828429      16.828429    1[6-(6,6)]
    14       16.84532       16.84532       16.84532    1[6-(6,6)]
    15       5.563821       5.563821       5.563821    1[6-(6,6)]
    16       6.896106       6.896106       6.896106    1[6-(6,6)]
    17       7.740532       7.740532       7.740532    1[6-(6,6)]
    18      13.201169      13.201169      13.201169    1[6-(6,6)]
    19      11.868857      11.868857      11.868857    1[6-(6,6)]
    20      11.024433      11.024433      11.024433    1[6-(6,6)]
    21      11.382833      11.382833      11.382833    1[6-(6,6)]
    22      -7.445969      -7.445969      -7.445969    1[6-(6,6)]
    23      -7.462857      -7.462857      -7.462857    1[6-(6,6)]
    24       7.382148       7.382148       7.382148    1[6-(6,6)]
    25       7.445944       7.445944       7.445944    1[6-(6,6)]
    26        7.46283        7.46283        7.46283    1[6-(6,6)]
    27      -3.818707      -3.818707      -3.818707    1[6-(6,6)]
    28      -2.486362      -2.486362      -2.486362    1[6-(6,6)]
    29      -1.641938      -1.641938      -1.641938    1[6-(6,6)]
    30       3.818655       3.818655       3.818655    1[6-(6,6)]
    31       2.486337       2.486337       2.486337    1[6-(6,6)]
    32       1.641911       1.641911       1.641911    1[6-(6,6)]
    33       7.382135       7.382135       7.382135    1[6-(6,6)]
    34       7.445935       7.445935       7.445935    1[6-(6,6)]
    35       7.462824       7.462824       7.462824    1[6-(6,6)]
    36      11.382846      11.382846      11.382846    1[6-(6,6)]
    37       -7.44596       -7.44596       -7.44596    1[6-(6,6)]
    38      -7.462851      -7.462851      -7.462851    1[6-(6,6)]
    39       3.818648       3.818648       3.818648    1[6-(6,6)]
    40       2.486363       2.486363       2.486363    1[6-(6,6)]
    41       1.641937       1.641937       1.641937    1[6-(6,6)]
    42        -3.8187        -3.8187        -3.8187    1[6-(6,6)]
    43      -2.486388      -2.486388      -2.486388    1[6-(6,6)]
    44      -1.641964      -1.641964      -1.641964    1[6-(6,6)]
    45      -2.000364      -2.000364      -2.000364    1[6-(6,6)]
    46      16.828438      16.828438      16.828438    1[6-(6,6)]
    47      16.845326      16.845326      16.845326    1[6-(6,6)]
    48       2.000321       2.000321       2.000321    1[6-(6,6)]
    49       1.936525       1.936525       1.936525    1[6-(6,6)]
    50       1.919639       1.919639       1.919639    1[6-(6,6)]
    51      13.201176      13.201176      13.201176    1[6-(6,6)]
    52      11.868831      11.868831      11.868831    1[6-(6,6)]
    53      11.024407      11.024407      11.024407    1[6-(6,6)]
    54       5.563814       5.563814       5.563814    1[6-(6,6)]
    55       6.896132       6.896132       6.896132    1[6-(6,6)]
    56       7.740558       7.740558       7.740558    1[6-(6,6)]
    57       -1.5e-05       -1.5e-05       -1.5e-05    1[6-(6,6)]
    58       -3.2e-05       -3.2e-05       -3.2e-05    1[6-(6,6)]
    59       4.584283       4.584283       4.584283    1[6-(6,6)]
    60      14.180704      14.180704      14.180704    1[6-(6,6)]
    61       9.382484       9.382484       9.382484    1[6-(6,6)]
    62       9.382501       9.382501       9.382501    1[6-(6,6)]
    63      -4.798235      -4.798235      -4.798235    1[6-(6,6)]
    64       4.798186       4.798186       4.798186    1[6-(6,6)]
    65        1.18781        1.18781        1.18781    6[1-(0),6-(6,6),6-(6,6)]
    66       1.232845       1.232845       1.232845    6[6-(1,6),6-(1,6),6-(8,8)]
    67        1.11275        1.11275        1.11275    6[1-(0),6-(1,6),6-(6,6)]
    68       1.095862       1.095862       1.095862    6[1-(0),6-(1,6),6-(6,6)]
    69       2.514495       2.514495       2.514495    6[6-(6,6),8-(30),8-(30)]
    70      -1.187853      -1.187853      -1.187853    6[1-(0),6-(6,6),6-(6,6)]
    71      -1.232891      -1.232891      -1.232891    6[6-(1,6),6-(1,6),6-(8,8)]
    72      -1.112787      -1.112787      -1.112787    6[1-(0),6-(1,6),6-(6,6)]
    73      17.669103      17.669103      17.669103    6[1-(0),6-(1,6),6-(6,6)]
    74      -2.514541      -2.514541      -2.514541    6[6-(6,6),8-(30),8-(30)]
    75       5.441847       5.441847       5.441847    6[1-(0),6-(6,6),6-(6,6)]
    76       5.100323       5.100323       5.100323    6[6-(1,6),6-(1,6),6-(8,8)]
    77       6.986209       6.986209       6.986209    6[1-(0),6-(1,6),6-(6,6)]
    78       7.537868       7.537868       7.537868    6[1-(0),6-(1,6),6-(6,6)]
    79       4.993364       4.993364       4.993364    6[6-(6,6),8-(30),8-(30)]
    80      13.323143      13.323143      13.323143    6[1-(0),6-(6,6),6-(6,6)]
    81      13.664665      13.664665      13.664665    6[6-(1,6),6-(1,6),6-(8,8)]
    82      11.778787      11.778787      11.778787    6[1-(0),6-(1,6),6-(6,6)]
    83      11.227096      11.227096      11.227096    6[1-(0),6-(1,6),6-(6,6)]
    84      13.771623      13.771623      13.771623    6[6-(6,6),8-(30),8-(30)]
    85      10.570308      10.570308      10.570308    6[1-(0),6-(6,6),6-(6,6)]
    86      10.615345      10.615345      10.615345    6[6-(1,6),6-(1,6),6-(8,8)]
    87      10.495248      10.495248      10.495248    6[1-(0),6-(1,6),6-(6,6)]
    88      -8.286641      -8.286641      -8.286641    6[1-(0),6-(1,6),6-(6,6)]
    89      11.896994      11.896994      11.896994    6[6-(6,6),8-(30),8-(30)]
    90       8.194673       8.194673       8.194673    6[1-(0),6-(6,6),6-(6,6)]
    91       8.149639       8.149639       8.149639    6[6-(1,6),6-(1,6),6-(8,8)]
    92       8.269727       8.269727       8.269727    6[1-(0),6-(1,6),6-(6,6)]
    93       8.286614       8.286614       8.286614    6[1-(0),6-(1,6),6-(6,6)]
    94        6.86799        6.86799        6.86799    6[6-(6,6),8-(30),8-(30)]
    95      -3.940678      -3.940678      -3.940678    6[1-(0),6-(6,6),6-(6,6)]
    96        -4.2822        -4.2822        -4.2822    6[6-(1,6),6-(1,6),6-(8,8)]
    97      -2.396321      -2.396321      -2.396321    6[1-(0),6-(1,6),6-(6,6)]
    98      -1.844598      -1.844598      -1.844598    6[1-(0),6-(1,6),6-(6,6)]
    99      -4.389162      -4.389162      -4.389162    6[6-(6,6),8-(30),8-(30)]
   100       3.940626       3.940626       3.940626    6[1-(0),6-(6,6),6-(6,6)]
   101        4.28215        4.28215        4.28215    6[6-(1,6),6-(1,6),6-(8,8)]
   102       2.396263       2.396263       2.396263    6[1-(0),6-(1,6),6-(6,6)]
   103       1.844572       1.844572       1.844572    6[1-(0),6-(1,6),6-(6,6)]
   104       4.389113       4.389113       4.389113    6[6-(6,6),8-(30),8-(30)]
   105       8.194659       8.194659       8.194659    6[1-(0),6-(6,6),6-(6,6)]
   106       8.149624       8.149624       8.149624    6[6-(1,6),6-(1,6),6-(8,8)]
   107       8.269719       8.269719       8.269719    6[1-(0),6-(1,6),6-(6,6)]
   108       8.286607       8.286607       8.286607    6[1-(0),6-(1,6),6-(6,6)]
   109       6.867974       6.867974       6.867974    6[6-(6,6),8-(30),8-(30)]
   110      10.570322      10.570322      10.570322    6[1-(0),6-(6,6),6-(6,6)]
   111       10.61536       10.61536       10.61536    6[6-(1,6),6-(1,6),6-(8,8)]
   112      10.495256      10.495256      10.495256    6[1-(0),6-(1,6),6-(6,6)]
   113      -8.286634      -8.286634      -8.286634    6[1-(0),6-(1,6),6-(6,6)]
   114       11.89701       11.89701       11.89701    6[6-(6,6),8-(30),8-(30)]
   115       3.940622       3.940622       3.940622    6[1-(0),6-(6,6),6-(6,6)]
   116       4.282146       4.282146       4.282146    6[6-(1,6),6-(1,6),6-(8,8)]
   117        2.39626        2.39626        2.39626    6[1-(0),6-(1,6),6-(6,6)]
   118       1.844601       1.844601       1.844601    6[1-(0),6-(1,6),6-(6,6)]
   119       4.389105       4.389105       4.389105    6[6-(6,6),8-(30),8-(30)]
   120      -3.940674      -3.940674      -3.940674    6[1-(0),6-(6,6),6-(6,6)]
   121      -4.282196      -4.282196      -4.282196    6[6-(1,6),6-(1,6),6-(8,8)]
   122      -2.396318      -2.396318      -2.396318    6[1-(0),6-(1,6),6-(6,6)]
   123      -1.844627      -1.844627      -1.844627    6[1-(0),6-(1,6),6-(6,6)]
   124      -4.389154      -4.389154      -4.389154    6[6-(6,6),8-(30),8-(30)]
   125      -1.187839      -1.187839      -1.187839    6[1-(0),6-(6,6),6-(6,6)]
   126      -1.232876      -1.232876      -1.232876    6[6-(1,6),6-(1,6),6-(8,8)]
   127      -1.112779      -1.112779      -1.112779    6[1-(0),6-(1,6),6-(6,6)]
   128       17.66911       17.66911       17.66911    6[1-(0),6-(1,6),6-(6,6)]
   129      -2.514525      -2.514525      -2.514525    6[6-(6,6),8-(30),8-(30)]
   130       1.187796       1.187796       1.187796    6[1-(0),6-(6,6),6-(6,6)]
   131        1.23283        1.23283        1.23283    6[6-(1,6),6-(1,6),6-(8,8)]
   132       1.112742       1.112742       1.112742    6[1-(0),6-(1,6),6-(6,6)]
   133       1.095855       1.095855       1.095855    6[1-(0),6-(1,6),6-(6,6)]
   134       2.514479       2.514479       2.514479    6[6-(6,6),8-(30),8-(30)]
   135      13.323147      13.323147      13.323147    6[1-(0),6-(6,6),6-(6,6)]
   136      13.664669      13.664669      13.664669    6[6-(1,6),6-(1,6),6-(8,8)]
   137       11.77879       11.77879       11.77879    6[1-(0),6-(1,6),6-(6,6)]
   138      11.227067      11.227067      11.227067    6[1-(0),6-(1,6),6-(6,6)]
   139      13.771631      13.771631      13.771631    6[6-(6,6),8-(30),8-(30)]
   140       5.441843       5.441843       5.441843    6[1-(0),6-(6,6),6-(6,6)]
   141       5.100319       5.100319       5.100319    6[6-(1,6),6-(1,6),6-(8,8)]
   142       6.986206       6.986206       6.986206    6[1-(0),6-(1,6),6-(6,6)]
   143       7.537897       7.537897       7.537897    6[1-(0),6-(1,6),6-(6,6)]
   144       4.993356       4.993356       4.993356    6[6-(6,6),8-(30),8-(30)]
   145       -1.5e-05       -1.5e-05       -1.5e-05    6[6-(1,6),6-(1,6),6-(6)]
   146       -1.5e-05       -1.5e-05       -1.5e-05    6[1-(0),6-(6,6),6-(6,6)]
   147       -1.4e-05       -1.4e-05       -1.4e-05    6[6-(6),6-(6,6)]
   148       -1.4e-05       -1.4e-05       -1.4e-05    6[6-(6),6-(6,6)]
   149       -1.4e-05       -1.4e-05       -1.4e-05    6[6-(1,6),6-(1,6),6-(6)]
   150       -1.4e-05       -1.4e-05       -1.4e-05    6[6-(1,6),6-(1,6),6-(6,6)]
   151       -2.8e-05       -2.8e-05       -2.8e-05    6[6-(1,6),6-(1,6),6-(6)]
   152       -3.1e-05       -3.1e-05       -3.1e-05    6[1-(0),6-(6,6),6-(6,6)]
   153       -2.5e-05       -2.5e-05       -2.5e-05    6[6-(6),6-(6,6)]
   154       -2.6e-05       -2.6e-05       -2.6e-05    6[6-(6),6-(6,6)]
   155       -2.4e-05       -2.4e-05       -2.4e-05    6[6-(1,6),6-(1,6),6-(6)]
   156         -2e-05         -2e-05         -2e-05    6[6-(1,6),6-(1,6),6-(6,6)]
   157       5.605101       5.605101       5.605101    6[6-(1,6),6-(1,6),6-(6)]
   158       4.888276       4.888276       4.888276    6[1-(0),6-(6,6),6-(6,6)]
   159       6.194323       6.194323       6.194323    6[6-(6),6-(6,6)]
   160       5.956007       5.956007       5.956007    6[6-(6),6-(6,6)]
   161       6.592142       6.592142       6.592142    6[6-(1,6),6-(1,6),6-(6)]
   162       7.781845       7.781845       7.781845    6[6-(1,6),6-(1,6),6-(6,6)]
   163       13.15989       13.15989       13.15989    6[6-(1,6),6-(1,6),6-(6)]
   164      13.876711      13.876711      13.876711    6[1-(0),6-(6,6),6-(6,6)]
   165       12.57067       12.57067       12.57067    6[6-(6),6-(6,6)]
   166      12.808985      12.808985      12.808985    6[6-(6),6-(6,6)]
   167      12.172853      12.172853      12.172853    6[6-(1,6),6-(1,6),6-(6)]
   168      10.983154      10.983154      10.983154    6[6-(1,6),6-(1,6),6-(6,6)]
   169       9.382484       9.382484       9.382484    6[6-(1,6),6-(1,6),6-(6)]
   170       9.382484       9.382484       9.382484    6[1-(0),6-(6,6),6-(6,6)]
   171       9.382483       9.382483       9.382483    6[6-(6),6-(6,6)]
   172       9.382483       9.382483       9.382483    6[6-(6),6-(6,6)]
   173       9.382483       9.382483       9.382483    6[6-(1,6),6-(1,6),6-(6)]
   174       9.382483       9.382483       9.382483    6[6-(1,6),6-(1,6),6-(6,6)]
   175       9.382497       9.382497       9.382497    6[6-(1,6),6-(1,6),6-(6)]
   176         9.3825         9.3825         9.3825    6[1-(0),6-(6,6),6-(6,6)]
   177       9.382494       9.382494       9.382494    6[6-(6),6-(6,6)]
   178       9.382495       9.382495       9.382495    6[6-(6),6-(6,6)]
   179       9.382493       9.382493       9.382493    6[6-(1,6),6-(1,6),6-(6)]
   180       9.382489       9.382489       9.382489    6[6-(1,6),6-(1,6),6-(6,6)]
   181      -3.777421      -3.777421      -3.777421    6[6-(1,6),6-(1,6),6-(6)]
   182      -4.494242      -4.494242      -4.494242    6[1-(0),6-(6,6),6-(6,6)]
   183      -3.188201      -3.188201      -3.188201    6[6-(6),6-(6,6)]
   184      -3.426516      -3.426516      -3.426516    6[6-(6),6-(6,6)]
   185      -2.790384      -2.790384      -2.790384    6[6-(1,6),6-(1,6),6-(6)]
   186      -1.600685      -1.600685      -1.600685    6[6-(1,6),6-(1,6),6-(6,6)]
   187       3.777368       3.777368       3.777368    6[6-(1,6),6-(1,6),6-(6)]
   188       4.494193       4.494193       4.494193    6[1-(0),6-(6,6),6-(6,6)]
   189       3.188146       3.188146       3.188146    6[6-(6),6-(6,6)]
   190       3.426462       3.426462       3.426462    6[6-(6),6-(6,6)]
   191       2.790327       2.790327       2.790327    6[6-(1,6),6-(1,6),6-(6)]
   192       1.600624       1.600624       1.600624    6[6-(1,6),6-(1,6),6-(6,6)]
   193       -1.5e-05       -1.5e-05       -1.5e-05    6[6-(6,6),6-(6,6),6-(6,6)]
   194       -1.8e-05       -1.8e-05       -1.8e-05    6[6-(6,6),6-(6,6),6-(6,6)]
   195       8.731355       8.731355       8.731355    6[6-(6,6),6-(6,6),6-(6,6)]
   196      10.033646      10.033646      10.033646    6[6-(6,6),6-(6,6),6-(6,6)]
   197       2.458012       2.458012       2.458012    8[6-(6,8),30-(8,8,8)]
   198        3.54094        3.54094        3.54094    8[6-(6,8),30-(8,8,8)]
   199      -2.458027      -2.458027      -2.458027    8[6-(6,8),30-(8,8,8)]
   200      -3.540985      -3.540985      -3.540985    8[6-(6,8),30-(8,8,8)]
   201       4.452932       4.452932       4.452932    8[6-(6,8),30-(8,8,8)]
   202       5.460615       5.460615       5.460615    8[6-(6,8),30-(8,8,8)]
   203      -4.452946      -4.452946      -4.452946    8[6-(6,8),30-(8,8,8)]
   204      13.304373      13.304373      13.304373    8[6-(6,8),30-(8,8,8)]
   205      11.840511      11.840511      11.840511    8[6-(6,8),30-(8,8,8)]
   206       12.92344       12.92344       12.92344    8[6-(6,8),30-(8,8,8)]
   207       6.924441       6.924441       6.924441    8[6-(6,8),30-(8,8,8)]
   208       5.841543       5.841543       5.841543    8[6-(6,8),30-(8,8,8)]
   209      13.835406      13.835406      13.835406    8[6-(6,8),30-(8,8,8)]
   210      -3.921916      -3.921916      -3.921916    8[6-(6,8),30-(8,8,8)]
   211       4.929546       4.929546       4.929546    8[6-(6,8),30-(8,8,8)]
   212       3.921866       3.921866       3.921866    8[6-(6,8),30-(8,8,8)]
   213       6.924457       6.924457       6.924457    8[6-(6,8),30-(8,8,8)]
   214       5.841529       5.841529       5.841529    8[6-(6,8),30-(8,8,8)]
   215      11.840496      11.840496      11.840496    8[6-(6,8),30-(8,8,8)]
   216      12.923454      12.923454      12.923454    8[6-(6,8),30-(8,8,8)]
   217       4.929537       4.929537       4.929537    8[6-(6,8),30-(8,8,8)]
   218       3.921854       3.921854       3.921854    8[6-(6,8),30-(8,8,8)]
   219      13.835415      13.835415      13.835415    8[6-(6,8),30-(8,8,8)]
   220      -3.921904      -3.921904      -3.921904    8[6-(6,8),30-(8,8,8)]
   221      -2.458042      -2.458042      -2.458042    8[6-(6,8),30-(8,8,8)]
   222      -3.540971      -3.540971      -3.540971    8[6-(6,8),30-(8,8,8)]
   223       2.458028       2.458028       2.458028    8[6-(6,8),30-(8,8,8)]
   224       3.540926       3.540926       3.540926    8[6-(6,8),30-(8,8,8)]
   225      -4.452937      -4.452937      -4.452937    8[6-(6,8),30-(8,8,8)]
   226      13.304385      13.304385      13.304385    8[6-(6,8),30-(8,8,8)]
   227       4.452923       4.452923       4.452923    8[6-(6,8),30-(8,8,8)]
   228       5.460603       5.460603       5.460603    8[6-(6,8),30-(8,8,8)]
