# Supplementary material for: A collection of forcefield precursors for metal–organic frameworks
Source: RSC Adv. 2019 Nov 13;9(63):36492–507. doi: 10.1039/c9ra07327b (PMC9075174; doi:10.1039/c9ra07327b)
Supplement: RA-009-C9RA07327B-s1233 [file RA-009-C9RA07327B-s1233.txt]

KESBIU_charged

12.627200    0.000000    0.000000
0.000000    26.847000    0.000000
0.000000    0.000000    33.438000

     1       0.319721       0.319721       0.319721    27[7-(6,6),7-(6,6),7-(6,6),7-(6,6),7-(6,6),7-(6,6)]
     2       5.993879       5.993879       5.993879    27[7-(6,6),7-(6,6),7-(6,6),7-(6,6),7-(6,6),7-(6,6)]
     3       6.633321       6.633321       6.633321    27[7-(6,6),7-(6,6),7-(6,6),7-(6,6),7-(6,6),7-(6,6)]
     4      12.307479      12.307479      12.307479    27[7-(6,6),7-(6,6),7-(6,6),7-(6,6),7-(6,6),7-(6,6)]
     5       5.993879       5.993879       5.993879    27[7-(6,6),7-(6,6),7-(6,6),7-(6,6),7-(6,6),7-(6,6)]
     6       0.319721       0.319721       0.319721    27[7-(6,6),7-(6,6),7-(6,6),7-(6,6),7-(6,6),7-(6,6)]
     7      12.307479      12.307479      12.307479    27[7-(6,6),7-(6,6),7-(6,6),7-(6,6),7-(6,6),7-(6,6)]
     8       6.633321       6.633321       6.633321    27[7-(6,6),7-(6,6),7-(6,6),7-(6,6),7-(6,6),7-(6,6)]
     9        2.99252        2.99252        2.99252    47[7-(6,6),7-(6,6),7-(6,6)]
    10        3.32108        3.32108        3.32108    47[7-(6,6),7-(6,6),7-(6,6)]
    11        9.30612        9.30612        9.30612    47[7-(6,6),7-(6,6),7-(6,6)]
    12        9.63468        9.63468        9.63468    47[7-(6,6),7-(6,6),7-(6,6)]
    13        3.32108        3.32108        3.32108    47[7-(6,6),7-(6,6),7-(6,6)]
    14        2.99252        2.99252        2.99252    47[7-(6,6),7-(6,6),7-(6,6)]
    15        9.63468        9.63468        9.63468    47[7-(6,6),7-(6,6),7-(6,6)]
    16        9.30612        9.30612        9.30612    47[7-(6,6),7-(6,6),7-(6,6)]
    17      10.051251      10.051251      10.051251    1[6-(6,7)]
    18       9.299933       9.299933       9.299933    1[6-(6,6)]
    19      11.257149      11.257149      11.257149    1[6-(6,6)]
    20       3.603803       3.603803       3.603803    1[6-(6,6)]
    21       4.792022       4.792022       4.792022    1[6-(6,6)]
    22        3.19847        3.19847        3.19847    1[6-(6,7)]
    23       2.531754       2.531754       2.531754    1[6-(6,6)]
    24       3.069672       3.069672       3.069672    1[6-(6,7)]
    25       0.670504       0.670504       0.670504    1[6-(6,7)]
    26       0.049246       0.049246       0.049246    1[6-(6,6)]
    27       8.033425       8.033425       8.033425    1[6-(6,7)]
    28       8.378147       8.378147       8.378147    1[6-(6,6)]
    29       6.730298       6.730298       6.730298    1[6-(6,6)]
    30       3.471217       3.471217       3.471217    1[6-(6,6)]
    31       3.106291       3.106291       3.106291    1[6-(6,6)]
    32       4.360172       4.360172       4.360172    1[6-(6,7)]
    33       3.738914       3.738914       3.738914    1[6-(6,6)]
    34       2.916883       2.916883       2.916883    1[6-(6,7)]
    35       4.716259       4.716259       4.716259    1[6-(6,7)]
    36        5.60774        5.60774        5.60774    1[6-(6,6)]
    37       9.102948       9.102948       9.102948    1[6-(6,7)]
    38       9.283517       9.283517       9.283517    1[6-(6,6)]
    39       7.173512       7.173512       7.173512    1[6-(6,6)]
    40         3.1568         3.1568         3.1568    1[6-(6,6)]
    41       2.620144       2.620144       2.620144    1[6-(6,6)]
    42       4.382901       4.382901       4.382901    1[6-(6,7)]
    43       3.178266       3.178266       3.178266    1[6-(6,6)]
    44       2.320879       2.320879       2.320879    1[6-(6,7)]
    45       5.487781       5.487781       5.487781    1[6-(6,7)]
    46       6.441135       6.441135       6.441135    1[6-(6,6)]
    47       8.889549       8.889549       8.889549    1[6-(6,7)]
    48       9.640867       9.640867       9.640867    1[6-(6,6)]
    49       7.683651       7.683651       7.683651    1[6-(6,6)]
    50       2.709797       2.709797       2.709797    1[6-(6,6)]
    51       1.521578       1.521578       1.521578    1[6-(6,6)]
    52        3.11513        3.11513        3.11513    1[6-(6,7)]
    53       3.781846       3.781846       3.781846    1[6-(6,6)]
    54       3.243928       3.243928       3.243928    1[6-(6,7)]
    55       5.643096       5.643096       5.643096    1[6-(6,7)]
    56       6.264354       6.264354       6.264354    1[6-(6,6)]
    57      10.907375      10.907375      10.907375    1[6-(6,7)]
    58      10.562653      10.562653      10.562653    1[6-(6,6)]
    59      12.210502      12.210502      12.210502    1[6-(6,6)]
    60       2.842383       2.842383       2.842383    1[6-(6,6)]
    61       3.207309       3.207309       3.207309    1[6-(6,6)]
    62       1.953428       1.953428       1.953428    1[6-(6,7)]
    63       2.574686       2.574686       2.574686    1[6-(6,6)]
    64       3.396717       3.396717       3.396717    1[6-(6,7)]
    65       1.597341       1.597341       1.597341    1[6-(6,7)]
    66        0.70586        0.70586        0.70586    1[6-(6,6)]
    67       9.837852       9.837852       9.837852    1[6-(6,7)]
    68       9.657283       9.657283       9.657283    1[6-(6,6)]
    69      11.767288      11.767288      11.767288    1[6-(6,6)]
    70         3.1568         3.1568         3.1568    1[6-(6,6)]
    71       3.693456       3.693456       3.693456    1[6-(6,6)]
    72       1.930699       1.930699       1.930699    1[6-(6,7)]
    73       3.135334       3.135334       3.135334    1[6-(6,6)]
    74       3.992721       3.992721       3.992721    1[6-(6,7)]
    75       0.825819       0.825819       0.825819    1[6-(6,7)]
    76      12.499665      12.499665      12.499665    1[6-(6,6)]
    77       3.737651       3.737651       3.737651    1[6-(6,7)]
    78       2.986333       2.986333       2.986333    1[6-(6,6)]
    79       4.943549       4.943549       4.943549    1[6-(6,6)]
    80       9.917403       9.917403       9.917403    1[6-(6,6)]
    81      11.105622      11.105622      11.105622    1[6-(6,6)]
    82        9.51207        9.51207        9.51207    1[6-(6,7)]
    83       8.845354       8.845354       8.845354    1[6-(6,6)]
    84       9.383272       9.383272       9.383272    1[6-(6,7)]
    85       6.984104       6.984104       6.984104    1[6-(6,7)]
    86       6.362846       6.362846       6.362846    1[6-(6,6)]
    87       1.719825       1.719825       1.719825    1[6-(6,7)]
    88       2.064547       2.064547       2.064547    1[6-(6,6)]
    89       0.416698       0.416698       0.416698    1[6-(6,6)]
    90       9.784817       9.784817       9.784817    1[6-(6,6)]
    91       9.419891       9.419891       9.419891    1[6-(6,6)]
    92      10.673772      10.673772      10.673772    1[6-(6,7)]
    93      10.052514      10.052514      10.052514    1[6-(6,6)]
    94       9.230483       9.230483       9.230483    1[6-(6,7)]
    95      11.029859      11.029859      11.029859    1[6-(6,7)]
    96       11.92134       11.92134       11.92134    1[6-(6,6)]
    97       2.789348       2.789348       2.789348    1[6-(6,7)]
    98       2.969917       2.969917       2.969917    1[6-(6,6)]
    99       0.859912       0.859912       0.859912    1[6-(6,6)]
   100         9.4704         9.4704         9.4704    1[6-(6,6)]
   101       8.933744       8.933744       8.933744    1[6-(6,6)]
   102      10.696501      10.696501      10.696501    1[6-(6,7)]
   103       9.491866       9.491866       9.491866    1[6-(6,6)]
   104       8.634479       8.634479       8.634479    1[6-(6,7)]
   105      11.801381      11.801381      11.801381    1[6-(6,7)]
   106       0.127535       0.127535       0.127535    1[6-(6,6)]
   107       2.575949       2.575949       2.575949    1[6-(6,7)]
   108       3.327267       3.327267       3.327267    1[6-(6,6)]
   109       1.370051       1.370051       1.370051    1[6-(6,6)]
   110       9.023397       9.023397       9.023397    1[6-(6,6)]
   111       7.835178       7.835178       7.835178    1[6-(6,6)]
   112        9.42873        9.42873        9.42873    1[6-(6,7)]
   113      10.095446      10.095446      10.095446    1[6-(6,6)]
   114       9.557528       9.557528       9.557528    1[6-(6,7)]
   115      11.956696      11.956696      11.956696    1[6-(6,7)]
   116      12.577954      12.577954      12.577954    1[6-(6,6)]
   117       4.593775       4.593775       4.593775    1[6-(6,7)]
   118       4.249053       4.249053       4.249053    1[6-(6,6)]
   119       5.896902       5.896902       5.896902    1[6-(6,6)]
   120       9.155983       9.155983       9.155983    1[6-(6,6)]
   121       9.520909       9.520909       9.520909    1[6-(6,6)]
   122       8.267028       8.267028       8.267028    1[6-(6,7)]
   123       8.888286       8.888286       8.888286    1[6-(6,6)]
   124       9.710317       9.710317       9.710317    1[6-(6,7)]
   125       7.910941       7.910941       7.910941    1[6-(6,7)]
   126        7.01946        7.01946        7.01946    1[6-(6,6)]
   127       3.524252       3.524252       3.524252    1[6-(6,7)]
   128       3.343683       3.343683       3.343683    1[6-(6,6)]
   129       5.453688       5.453688       5.453688    1[6-(6,6)]
   130         9.4704         9.4704         9.4704    1[6-(6,6)]
   131      10.007056      10.007056      10.007056    1[6-(6,6)]
   132       8.244299       8.244299       8.244299    1[6-(6,7)]
   133       9.448934       9.448934       9.448934    1[6-(6,6)]
   134      10.306321      10.306321      10.306321    1[6-(6,7)]
   135       7.139419       7.139419       7.139419    1[6-(6,7)]
   136       6.186065       6.186065       6.186065    1[6-(6,6)]
   137       8.889549       8.889549       8.889549    1[6-(6,7)]
   138       9.640867       9.640867       9.640867    1[6-(6,6)]
   139       7.683651       7.683651       7.683651    1[6-(6,6)]
   140       2.709797       2.709797       2.709797    1[6-(6,6)]
   141       1.521578       1.521578       1.521578    1[6-(6,6)]
   142        3.11513        3.11513        3.11513    1[6-(6,7)]
   143       3.781846       3.781846       3.781846    1[6-(6,6)]
   144       3.243928       3.243928       3.243928    1[6-(6,7)]
   145       5.643096       5.643096       5.643096    1[6-(6,7)]
   146       6.264354       6.264354       6.264354    1[6-(6,6)]
   147      10.907375      10.907375      10.907375    1[6-(6,7)]
   148      10.562653      10.562653      10.562653    1[6-(6,6)]
   149      12.210502      12.210502      12.210502    1[6-(6,6)]
   150       2.842383       2.842383       2.842383    1[6-(6,6)]
   151       3.207309       3.207309       3.207309    1[6-(6,6)]
   152       1.953428       1.953428       1.953428    1[6-(6,7)]
   153       2.574686       2.574686       2.574686    1[6-(6,6)]
   154       3.396717       3.396717       3.396717    1[6-(6,7)]
   155       1.597341       1.597341       1.597341    1[6-(6,7)]
   156        0.70586        0.70586        0.70586    1[6-(6,6)]
   157       9.837852       9.837852       9.837852    1[6-(6,7)]
   158       9.657283       9.657283       9.657283    1[6-(6,6)]
   159      11.767288      11.767288      11.767288    1[6-(6,6)]
   160         3.1568         3.1568         3.1568    1[6-(6,6)]
   161       3.693456       3.693456       3.693456    1[6-(6,6)]
   162       1.930699       1.930699       1.930699    1[6-(6,7)]
   163       3.135334       3.135334       3.135334    1[6-(6,6)]
   164       3.992721       3.992721       3.992721    1[6-(6,7)]
   165       0.825819       0.825819       0.825819    1[6-(6,7)]
   166      12.499665      12.499665      12.499665    1[6-(6,6)]
   167      10.051251      10.051251      10.051251    1[6-(6,7)]
   168       9.299933       9.299933       9.299933    1[6-(6,6)]
   169      11.257149      11.257149      11.257149    1[6-(6,6)]
   170       3.603803       3.603803       3.603803    1[6-(6,6)]
   171       4.792022       4.792022       4.792022    1[6-(6,6)]
   172        3.19847        3.19847        3.19847    1[6-(6,7)]
   173       2.531754       2.531754       2.531754    1[6-(6,6)]
   174       3.069672       3.069672       3.069672    1[6-(6,7)]
   175       0.670504       0.670504       0.670504    1[6-(6,7)]
   176       0.049246       0.049246       0.049246    1[6-(6,6)]
   177       8.033425       8.033425       8.033425    1[6-(6,7)]
   178       8.378147       8.378147       8.378147    1[6-(6,6)]
   179       6.730298       6.730298       6.730298    1[6-(6,6)]
   180       3.471217       3.471217       3.471217    1[6-(6,6)]
   181       3.106291       3.106291       3.106291    1[6-(6,6)]
   182       4.360172       4.360172       4.360172    1[6-(6,7)]
   183       3.738914       3.738914       3.738914    1[6-(6,6)]
   184       2.916883       2.916883       2.916883    1[6-(6,7)]
   185       4.716259       4.716259       4.716259    1[6-(6,7)]
   186        5.60774        5.60774        5.60774    1[6-(6,6)]
   187       9.102948       9.102948       9.102948    1[6-(6,7)]
   188       9.283517       9.283517       9.283517    1[6-(6,6)]
   189       7.173512       7.173512       7.173512    1[6-(6,6)]
   190         3.1568         3.1568         3.1568    1[6-(6,6)]
   191       2.620144       2.620144       2.620144    1[6-(6,6)]
   192       4.382901       4.382901       4.382901    1[6-(6,7)]
   193       3.178266       3.178266       3.178266    1[6-(6,6)]
   194       2.320879       2.320879       2.320879    1[6-(6,7)]
   195       5.487781       5.487781       5.487781    1[6-(6,7)]
   196       6.441135       6.441135       6.441135    1[6-(6,6)]
   197       2.575949       2.575949       2.575949    1[6-(6,7)]
   198       3.327267       3.327267       3.327267    1[6-(6,6)]
   199       1.370051       1.370051       1.370051    1[6-(6,6)]
   200       9.023397       9.023397       9.023397    1[6-(6,6)]
   201       7.835178       7.835178       7.835178    1[6-(6,6)]
   202        9.42873        9.42873        9.42873    1[6-(6,7)]
   203      10.095446      10.095446      10.095446    1[6-(6,6)]
   204       9.557528       9.557528       9.557528    1[6-(6,7)]
   205      11.956696      11.956696      11.956696    1[6-(6,7)]
   206      12.577954      12.577954      12.577954    1[6-(6,6)]
   207       4.593775       4.593775       4.593775    1[6-(6,7)]
   208       4.249053       4.249053       4.249053    1[6-(6,6)]
   209       5.896902       5.896902       5.896902    1[6-(6,6)]
   210       9.155983       9.155983       9.155983    1[6-(6,6)]
   211       9.520909       9.520909       9.520909    1[6-(6,6)]
   212       8.267028       8.267028       8.267028    1[6-(6,7)]
   213       8.888286       8.888286       8.888286    1[6-(6,6)]
   214       9.710317       9.710317       9.710317    1[6-(6,7)]
   215       7.910941       7.910941       7.910941    1[6-(6,7)]
   216        7.01946        7.01946        7.01946    1[6-(6,6)]
   217       3.524252       3.524252       3.524252    1[6-(6,7)]
   218       3.343683       3.343683       3.343683    1[6-(6,6)]
   219       5.453688       5.453688       5.453688    1[6-(6,6)]
   220         9.4704         9.4704         9.4704    1[6-(6,6)]
   221      10.007056      10.007056      10.007056    1[6-(6,6)]
   222       8.244299       8.244299       8.244299    1[6-(6,7)]
   223       9.448934       9.448934       9.448934    1[6-(6,6)]
   224      10.306321      10.306321      10.306321    1[6-(6,7)]
   225       7.139419       7.139419       7.139419    1[6-(6,7)]
   226       6.186065       6.186065       6.186065    1[6-(6,6)]
   227       3.737651       3.737651       3.737651    1[6-(6,7)]
   228       2.986333       2.986333       2.986333    1[6-(6,6)]
   229       4.943549       4.943549       4.943549    1[6-(6,6)]
   230       9.917403       9.917403       9.917403    1[6-(6,6)]
   231      11.105622      11.105622      11.105622    1[6-(6,6)]
   232        9.51207        9.51207        9.51207    1[6-(6,7)]
   233       8.845354       8.845354       8.845354    1[6-(6,6)]
   234       9.383272       9.383272       9.383272    1[6-(6,7)]
   235       6.984104       6.984104       6.984104    1[6-(6,7)]
   236       6.362846       6.362846       6.362846    1[6-(6,6)]
   237       1.719825       1.719825       1.719825    1[6-(6,7)]
   238       2.064547       2.064547       2.064547    1[6-(6,6)]
   239       0.416698       0.416698       0.416698    1[6-(6,6)]
   240       9.784817       9.784817       9.784817    1[6-(6,6)]
   241       9.419891       9.419891       9.419891    1[6-(6,6)]
   242      10.673772      10.673772      10.673772    1[6-(6,7)]
   243      10.052514      10.052514      10.052514    1[6-(6,6)]
   244       9.230483       9.230483       9.230483    1[6-(6,7)]
   245      11.029859      11.029859      11.029859    1[6-(6,7)]
   246       11.92134       11.92134       11.92134    1[6-(6,6)]
   247       2.789348       2.789348       2.789348    1[6-(6,7)]
   248       2.969917       2.969917       2.969917    1[6-(6,6)]
   249       0.859912       0.859912       0.859912    1[6-(6,6)]
   250         9.4704         9.4704         9.4704    1[6-(6,6)]
   251       8.933744       8.933744       8.933744    1[6-(6,6)]
   252      10.696501      10.696501      10.696501    1[6-(6,7)]
   253       9.491866       9.491866       9.491866    1[6-(6,6)]
   254       8.634479       8.634479       8.634479    1[6-(6,7)]
   255      11.801381      11.801381      11.801381    1[6-(6,7)]
   256       0.127535       0.127535       0.127535    1[6-(6,6)]
   257      10.592958      10.592958      10.592958    6[1-(0),6-(1,6),7-(6,27)]
   258      10.162371      10.162371      10.162371    6[1-(0),6-(1,6),6-(1,7)]
   259      11.231894      11.231894      11.231894    6[1-(0),6-(1,6),6-(6,7)]
   260      12.296367      12.296367      12.296367    6[6-(1,6),6-(6,6),7-(6,27)]
   261       0.939464       0.939464       0.939464    6[6-(6,6),6-(6,7),6-(6,7)]
   262       1.934487       1.934487       1.934487    6[6-(1,6),6-(6,6),7-(6,27)]
   263       3.254029       3.254029       3.254029    6[1-(0),6-(1,6),6-(6,7)]
   264       3.901805       3.901805       3.901805    6[1-(0),6-(1,6),6-(1,7)]
   265        2.99896        2.99896        2.99896    6[1-(0),6-(1,6),7-(6,27)]
   266       1.253881       1.253881       1.253881    6[6-(1,6),6-(1,6),6-(6,6)]
   267       2.145361       2.145361       2.145361    6[1-(0),6-(1,7),6-(6,6)]
   268       2.466092       2.466092       2.466092    6[1-(0),6-(1,6),7-(6,47)]
   269       1.073312       1.073312       1.073312    6[1-(0),6-(1,6),7-(6,47)]
   270       0.690708       0.690708       0.690708    6[1-(0),6-(1,7),6-(6,6)]
   271       7.551066       7.551066       7.551066    6[1-(0),6-(1,6),7-(6,27)]
   272       7.749313       7.749313       7.749313    6[1-(0),6-(1,6),6-(1,7)]
   273       6.851519       6.851519       6.851519    6[1-(0),6-(1,6),6-(6,7)]
   274        6.12798        6.12798        6.12798    6[6-(1,6),6-(6,6),7-(6,27)]
   275       5.225135       5.225135       5.225135    6[6-(6,6),6-(6,7),6-(6,7)]
   276       4.697318       4.697318       4.697318    6[6-(1,6),6-(6,6),7-(6,27)]
   277       3.837406       3.837406       3.837406    6[1-(0),6-(1,6),6-(6,7)]
   278       3.622744       3.622744       3.622744    6[1-(0),6-(1,6),6-(1,7)]
   279       4.334918       4.334918       4.334918    6[1-(0),6-(1,6),7-(6,27)]
   280       4.741514       4.741514       4.741514    6[6-(1,6),6-(1,6),6-(6,6)]
   281       3.949788       3.949788       3.949788    6[1-(0),6-(1,7),6-(6,6)]
   282        3.47248        3.47248        3.47248    6[1-(0),6-(1,6),7-(6,47)]
   283       4.523063       4.523063       4.523063    6[1-(0),6-(1,6),7-(6,47)]
   284       5.047092       5.047092       5.047092    6[1-(0),6-(1,7),6-(6,6)]
   285       8.450122       8.450122       8.450122    6[1-(0),6-(1,6),7-(6,27)]
   286       8.556191       8.556191       8.556191    6[1-(0),6-(1,6),6-(1,7)]
   287       7.408378       7.408378       7.408378    6[1-(0),6-(1,6),6-(6,7)]
   288       6.620441       6.620441       6.620441    6[6-(1,6),6-(6,6),7-(6,27)]
   289       5.460001       5.460001       5.460001    6[6-(6,6),6-(6,7),6-(6,7)]
   290       4.778132       4.778132       4.778132    6[6-(1,6),6-(6,6),7-(6,27)]
   291       3.631583       3.631583       3.631583    6[1-(0),6-(1,6),6-(6,7)]
   292       3.344945       3.344945       3.344945    6[1-(0),6-(1,6),6-(1,7)]
   293        4.33113        4.33113        4.33113    6[1-(0),6-(1,6),7-(6,27)]
   294       4.886726       4.886726       4.886726    6[6-(1,6),6-(1,6),6-(6,6)]
   295       3.664413       3.664413       3.664413    6[1-(0),6-(1,7),6-(6,6)]
   296       3.165639       3.165639       3.165639    6[1-(0),6-(1,6),7-(6,47)]
   297       5.004159       5.004159       5.004159    6[1-(0),6-(1,6),7-(6,47)]
   298       5.581222       5.581222       5.581222    6[1-(0),6-(1,7),6-(6,6)]
   299       8.347842       8.347842       8.347842    6[1-(0),6-(1,6),7-(6,27)]
   300       8.778429       8.778429       8.778429    6[1-(0),6-(1,6),6-(1,7)]
   301       7.708906       7.708906       7.708906    6[1-(0),6-(1,6),6-(6,7)]
   302       6.644433       6.644433       6.644433    6[6-(1,6),6-(6,6),7-(6,27)]
   303       5.374136       5.374136       5.374136    6[6-(6,6),6-(6,7),6-(6,7)]
   304       4.379113       4.379113       4.379113    6[6-(1,6),6-(6,6),7-(6,27)]
   305       3.059571       3.059571       3.059571    6[1-(0),6-(1,6),6-(6,7)]
   306       2.411795       2.411795       2.411795    6[1-(0),6-(1,6),6-(1,7)]
   307        3.31464        3.31464        3.31464    6[1-(0),6-(1,6),7-(6,27)]
   308       5.059719       5.059719       5.059719    6[6-(1,6),6-(1,6),6-(6,6)]
   309       4.168239       4.168239       4.168239    6[1-(0),6-(1,7),6-(6,6)]
   310       3.847508       3.847508       3.847508    6[1-(0),6-(1,6),7-(6,47)]
   311       5.240288       5.240288       5.240288    6[1-(0),6-(1,6),7-(6,47)]
   312       5.622892       5.622892       5.622892    6[1-(0),6-(1,7),6-(6,6)]
   313      11.389734      11.389734      11.389734    6[1-(0),6-(1,6),7-(6,27)]
   314      11.191487      11.191487      11.191487    6[1-(0),6-(1,6),6-(1,7)]
   315      12.089281      12.089281      12.089281    6[1-(0),6-(1,6),6-(6,7)]
   316        0.18562        0.18562        0.18562    6[6-(1,6),6-(6,6),7-(6,27)]
   317       1.088465       1.088465       1.088465    6[6-(6,6),6-(6,7),6-(6,7)]
   318       1.616282       1.616282       1.616282    6[6-(1,6),6-(6,6),7-(6,27)]
   319       2.476194       2.476194       2.476194    6[1-(0),6-(1,6),6-(6,7)]
   320       2.690856       2.690856       2.690856    6[1-(0),6-(1,6),6-(1,7)]
   321       1.978682       1.978682       1.978682    6[1-(0),6-(1,6),7-(6,27)]
   322       1.572086       1.572086       1.572086    6[6-(1,6),6-(1,6),6-(6,6)]
   323       2.363812       2.363812       2.363812    6[1-(0),6-(1,7),6-(6,6)]
   324        2.84112        2.84112        2.84112    6[1-(0),6-(1,6),7-(6,47)]
   325       1.790537       1.790537       1.790537    6[1-(0),6-(1,6),7-(6,47)]
   326       1.266508       1.266508       1.266508    6[1-(0),6-(1,7),6-(6,6)]
   327      10.490678      10.490678      10.490678    6[1-(0),6-(1,6),7-(6,27)]
   328      10.384609      10.384609      10.384609    6[1-(0),6-(1,6),6-(1,7)]
   329      11.532422      11.532422      11.532422    6[1-(0),6-(1,6),6-(6,7)]
   330      12.320359      12.320359      12.320359    6[6-(1,6),6-(6,6),7-(6,27)]
   331       0.853599       0.853599       0.853599    6[6-(6,6),6-(6,7),6-(6,7)]
   332       1.535468       1.535468       1.535468    6[6-(1,6),6-(6,6),7-(6,27)]
   333       2.682017       2.682017       2.682017    6[1-(0),6-(1,6),6-(6,7)]
   334       2.968655       2.968655       2.968655    6[1-(0),6-(1,6),6-(1,7)]
   335        1.98247        1.98247        1.98247    6[1-(0),6-(1,6),7-(6,27)]
   336       1.426874       1.426874       1.426874    6[6-(1,6),6-(1,6),6-(6,6)]
   337       2.649187       2.649187       2.649187    6[1-(0),6-(1,7),6-(6,6)]
   338       3.147961       3.147961       3.147961    6[1-(0),6-(1,6),7-(6,47)]
   339       1.309441       1.309441       1.309441    6[1-(0),6-(1,6),7-(6,47)]
   340       0.732378       0.732378       0.732378    6[1-(0),6-(1,7),6-(6,6)]
   341       4.279358       4.279358       4.279358    6[1-(0),6-(1,6),7-(6,27)]
   342       3.848771       3.848771       3.848771    6[1-(0),6-(1,6),6-(1,7)]
   343       4.918294       4.918294       4.918294    6[1-(0),6-(1,6),6-(6,7)]
   344       5.982767       5.982767       5.982767    6[6-(1,6),6-(6,6),7-(6,27)]
   345       7.253064       7.253064       7.253064    6[6-(6,6),6-(6,7),6-(6,7)]
   346       8.248087       8.248087       8.248087    6[6-(1,6),6-(6,6),7-(6,27)]
   347       9.567629       9.567629       9.567629    6[1-(0),6-(1,6),6-(6,7)]
   348      10.215405      10.215405      10.215405    6[1-(0),6-(1,6),6-(1,7)]
   349        9.31256        9.31256        9.31256    6[1-(0),6-(1,6),7-(6,27)]
   350       7.567481       7.567481       7.567481    6[6-(1,6),6-(1,6),6-(6,6)]
   351       8.458961       8.458961       8.458961    6[1-(0),6-(1,7),6-(6,6)]
   352       8.779692       8.779692       8.779692    6[1-(0),6-(1,6),7-(6,47)]
   353       7.386912       7.386912       7.386912    6[1-(0),6-(1,6),7-(6,47)]
   354       7.004308       7.004308       7.004308    6[1-(0),6-(1,7),6-(6,6)]
   355       1.237466       1.237466       1.237466    6[1-(0),6-(1,6),7-(6,27)]
   356       1.435713       1.435713       1.435713    6[1-(0),6-(1,6),6-(1,7)]
   357       0.537919       0.537919       0.537919    6[1-(0),6-(1,6),6-(6,7)]
   358       12.44158       12.44158       12.44158    6[6-(1,6),6-(6,6),7-(6,27)]
   359      11.538735      11.538735      11.538735    6[6-(6,6),6-(6,7),6-(6,7)]
   360      11.010918      11.010918      11.010918    6[6-(1,6),6-(6,6),7-(6,27)]
   361      10.151006      10.151006      10.151006    6[1-(0),6-(1,6),6-(6,7)]
   362       9.936344       9.936344       9.936344    6[1-(0),6-(1,6),6-(1,7)]
   363      10.648518      10.648518      10.648518    6[1-(0),6-(1,6),7-(6,27)]
   364      11.055114      11.055114      11.055114    6[6-(1,6),6-(1,6),6-(6,6)]
   365      10.263388      10.263388      10.263388    6[1-(0),6-(1,7),6-(6,6)]
   366        9.78608        9.78608        9.78608    6[1-(0),6-(1,6),7-(6,47)]
   367      10.836663      10.836663      10.836663    6[1-(0),6-(1,6),7-(6,47)]
   368      11.360692      11.360692      11.360692    6[1-(0),6-(1,7),6-(6,6)]
   369       2.136522       2.136522       2.136522    6[1-(0),6-(1,6),7-(6,27)]
   370       2.242591       2.242591       2.242591    6[1-(0),6-(1,6),6-(1,7)]
   371       1.094778       1.094778       1.094778    6[1-(0),6-(1,6),6-(6,7)]
   372       0.306841       0.306841       0.306841    6[6-(1,6),6-(6,6),7-(6,27)]
   373      11.773601      11.773601      11.773601    6[6-(6,6),6-(6,7),6-(6,7)]
   374      11.091732      11.091732      11.091732    6[6-(1,6),6-(6,6),7-(6,27)]
   375       9.945183       9.945183       9.945183    6[1-(0),6-(1,6),6-(6,7)]
   376       9.658545       9.658545       9.658545    6[1-(0),6-(1,6),6-(1,7)]
   377       10.64473       10.64473       10.64473    6[1-(0),6-(1,6),7-(6,27)]
   378      11.200326      11.200326      11.200326    6[6-(1,6),6-(1,6),6-(6,6)]
   379       9.978013       9.978013       9.978013    6[1-(0),6-(1,7),6-(6,6)]
   380       9.479239       9.479239       9.479239    6[1-(0),6-(1,6),7-(6,47)]
   381      11.317759      11.317759      11.317759    6[1-(0),6-(1,6),7-(6,47)]
   382      11.894822      11.894822      11.894822    6[1-(0),6-(1,7),6-(6,6)]
   383       2.034242       2.034242       2.034242    6[1-(0),6-(1,6),7-(6,27)]
   384       2.464829       2.464829       2.464829    6[1-(0),6-(1,6),6-(1,7)]
   385       1.395306       1.395306       1.395306    6[1-(0),6-(1,6),6-(6,7)]
   386       0.330833       0.330833       0.330833    6[6-(1,6),6-(6,6),7-(6,27)]
   387      11.687736      11.687736      11.687736    6[6-(6,6),6-(6,7),6-(6,7)]
   388      10.692713      10.692713      10.692713    6[6-(1,6),6-(6,6),7-(6,27)]
   389       9.373171       9.373171       9.373171    6[1-(0),6-(1,6),6-(6,7)]
   390       8.725395       8.725395       8.725395    6[1-(0),6-(1,6),6-(1,7)]
   391        9.62824        9.62824        9.62824    6[1-(0),6-(1,6),7-(6,27)]
   392      11.373319      11.373319      11.373319    6[6-(1,6),6-(1,6),6-(6,6)]
   393      10.481839      10.481839      10.481839    6[1-(0),6-(1,7),6-(6,6)]
   394      10.161108      10.161108      10.161108    6[1-(0),6-(1,6),7-(6,47)]
   395      11.553888      11.553888      11.553888    6[1-(0),6-(1,6),7-(6,47)]
   396      11.936492      11.936492      11.936492    6[1-(0),6-(1,7),6-(6,6)]
   397       5.076134       5.076134       5.076134    6[1-(0),6-(1,6),7-(6,27)]
   398       4.877887       4.877887       4.877887    6[1-(0),6-(1,6),6-(1,7)]
   399       5.775681       5.775681       5.775681    6[1-(0),6-(1,6),6-(6,7)]
   400        6.49922        6.49922        6.49922    6[6-(1,6),6-(6,6),7-(6,27)]
   401       7.402065       7.402065       7.402065    6[6-(6,6),6-(6,7),6-(6,7)]
   402       7.929882       7.929882       7.929882    6[6-(1,6),6-(6,6),7-(6,27)]
   403       8.789794       8.789794       8.789794    6[1-(0),6-(1,6),6-(6,7)]
   404       9.004456       9.004456       9.004456    6[1-(0),6-(1,6),6-(1,7)]
   405       8.292282       8.292282       8.292282    6[1-(0),6-(1,6),7-(6,27)]
   406       7.885686       7.885686       7.885686    6[6-(1,6),6-(1,6),6-(6,6)]
   407       8.677412       8.677412       8.677412    6[1-(0),6-(1,7),6-(6,6)]
   408        9.15472        9.15472        9.15472    6[1-(0),6-(1,6),7-(6,47)]
   409       8.104137       8.104137       8.104137    6[1-(0),6-(1,6),7-(6,47)]
   410       7.580108       7.580108       7.580108    6[1-(0),6-(1,7),6-(6,6)]
   411       4.177078       4.177078       4.177078    6[1-(0),6-(1,6),7-(6,27)]
   412       4.071009       4.071009       4.071009    6[1-(0),6-(1,6),6-(1,7)]
   413       5.218822       5.218822       5.218822    6[1-(0),6-(1,6),6-(6,7)]
   414       6.006759       6.006759       6.006759    6[6-(1,6),6-(6,6),7-(6,27)]
   415       7.167199       7.167199       7.167199    6[6-(6,6),6-(6,7),6-(6,7)]
   416       7.849068       7.849068       7.849068    6[6-(1,6),6-(6,6),7-(6,27)]
   417       8.995617       8.995617       8.995617    6[1-(0),6-(1,6),6-(6,7)]
   418       9.282255       9.282255       9.282255    6[1-(0),6-(1,6),6-(1,7)]
   419        8.29607        8.29607        8.29607    6[1-(0),6-(1,6),7-(6,27)]
   420       7.740474       7.740474       7.740474    6[6-(1,6),6-(1,6),6-(6,6)]
   421       8.962787       8.962787       8.962787    6[1-(0),6-(1,7),6-(6,6)]
   422       9.461561       9.461561       9.461561    6[1-(0),6-(1,6),7-(6,47)]
   423       7.623041       7.623041       7.623041    6[1-(0),6-(1,6),7-(6,47)]
   424       7.045978       7.045978       7.045978    6[1-(0),6-(1,7),6-(6,6)]
   425       8.347842       8.347842       8.347842    6[1-(0),6-(1,6),7-(6,27)]
   426       8.778429       8.778429       8.778429    6[1-(0),6-(1,6),6-(1,7)]
   427       7.708906       7.708906       7.708906    6[1-(0),6-(1,6),6-(6,7)]
   428       6.644433       6.644433       6.644433    6[6-(1,6),6-(6,6),7-(6,27)]
   429       5.374136       5.374136       5.374136    6[6-(6,6),6-(6,7),6-(6,7)]
   430       4.379113       4.379113       4.379113    6[6-(1,6),6-(6,6),7-(6,27)]
   431       3.059571       3.059571       3.059571    6[1-(0),6-(1,6),6-(6,7)]
   432       2.411795       2.411795       2.411795    6[1-(0),6-(1,6),6-(1,7)]
   433        3.31464        3.31464        3.31464    6[1-(0),6-(1,6),7-(6,27)]
   434       5.059719       5.059719       5.059719    6[6-(1,6),6-(1,6),6-(6,6)]
   435       4.168239       4.168239       4.168239    6[1-(0),6-(1,7),6-(6,6)]
   436       3.847508       3.847508       3.847508    6[1-(0),6-(1,6),7-(6,47)]
   437       5.240288       5.240288       5.240288    6[1-(0),6-(1,6),7-(6,47)]
   438       5.622892       5.622892       5.622892    6[1-(0),6-(1,7),6-(6,6)]
   439      11.389734      11.389734      11.389734    6[1-(0),6-(1,6),7-(6,27)]
   440      11.191487      11.191487      11.191487    6[1-(0),6-(1,6),6-(1,7)]
   441      12.089281      12.089281      12.089281    6[1-(0),6-(1,6),6-(6,7)]
   442        0.18562        0.18562        0.18562    6[6-(1,6),6-(6,6),7-(6,27)]
   443       1.088465       1.088465       1.088465    6[6-(6,6),6-(6,7),6-(6,7)]
   444       1.616282       1.616282       1.616282    6[6-(1,6),6-(6,6),7-(6,27)]
   445       2.476194       2.476194       2.476194    6[1-(0),6-(1,6),6-(6,7)]
   446       2.690856       2.690856       2.690856    6[1-(0),6-(1,6),6-(1,7)]
   447       1.978682       1.978682       1.978682    6[1-(0),6-(1,6),7-(6,27)]
   448       1.572086       1.572086       1.572086    6[6-(1,6),6-(1,6),6-(6,6)]
   449       2.363812       2.363812       2.363812    6[1-(0),6-(1,7),6-(6,6)]
   450        2.84112        2.84112        2.84112    6[1-(0),6-(1,6),7-(6,47)]
   451       1.790537       1.790537       1.790537    6[1-(0),6-(1,6),7-(6,47)]
   452       1.266508       1.266508       1.266508    6[1-(0),6-(1,7),6-(6,6)]
   453      10.490678      10.490678      10.490678    6[1-(0),6-(1,6),7-(6,27)]
   454      10.384609      10.384609      10.384609    6[1-(0),6-(1,6),6-(1,7)]
   455      11.532422      11.532422      11.532422    6[1-(0),6-(1,6),6-(6,7)]
   456      12.320359      12.320359      12.320359    6[6-(1,6),6-(6,6),7-(6,27)]
   457       0.853599       0.853599       0.853599    6[6-(6,6),6-(6,7),6-(6,7)]
   458       1.535468       1.535468       1.535468    6[6-(1,6),6-(6,6),7-(6,27)]
   459       2.682017       2.682017       2.682017    6[1-(0),6-(1,6),6-(6,7)]
   460       2.968655       2.968655       2.968655    6[1-(0),6-(1,6),6-(1,7)]
   461        1.98247        1.98247        1.98247    6[1-(0),6-(1,6),7-(6,27)]
   462       1.426874       1.426874       1.426874    6[6-(1,6),6-(1,6),6-(6,6)]
   463       2.649187       2.649187       2.649187    6[1-(0),6-(1,7),6-(6,6)]
   464       3.147961       3.147961       3.147961    6[1-(0),6-(1,6),7-(6,47)]
   465       1.309441       1.309441       1.309441    6[1-(0),6-(1,6),7-(6,47)]
   466       0.732378       0.732378       0.732378    6[1-(0),6-(1,7),6-(6,6)]
   467      10.592958      10.592958      10.592958    6[1-(0),6-(1,6),7-(6,27)]
   468      10.162371      10.162371      10.162371    6[1-(0),6-(1,6),6-(1,7)]
   469      11.231894      11.231894      11.231894    6[1-(0),6-(1,6),6-(6,7)]
   470      12.296367      12.296367      12.296367    6[6-(1,6),6-(6,6),7-(6,27)]
   471       0.939464       0.939464       0.939464    6[6-(6,6),6-(6,7),6-(6,7)]
   472       1.934487       1.934487       1.934487    6[6-(1,6),6-(6,6),7-(6,27)]
   473       3.254029       3.254029       3.254029    6[1-(0),6-(1,6),6-(6,7)]
   474       3.901805       3.901805       3.901805    6[1-(0),6-(1,6),6-(1,7)]
   475        2.99896        2.99896        2.99896    6[1-(0),6-(1,6),7-(6,27)]
   476       1.253881       1.253881       1.253881    6[6-(1,6),6-(1,6),6-(6,6)]
   477       2.145361       2.145361       2.145361    6[1-(0),6-(1,7),6-(6,6)]
   478       2.466092       2.466092       2.466092    6[1-(0),6-(1,6),7-(6,47)]
   479       1.073312       1.073312       1.073312    6[1-(0),6-(1,6),7-(6,47)]
   480       0.690708       0.690708       0.690708    6[1-(0),6-(1,7),6-(6,6)]
   481       7.551066       7.551066       7.551066    6[1-(0),6-(1,6),7-(6,27)]
   482       7.749313       7.749313       7.749313    6[1-(0),6-(1,6),6-(1,7)]
   483       6.851519       6.851519       6.851519    6[1-(0),6-(1,6),6-(6,7)]
   484        6.12798        6.12798        6.12798    6[6-(1,6),6-(6,6),7-(6,27)]
   485       5.225135       5.225135       5.225135    6[6-(6,6),6-(6,7),6-(6,7)]
   486       4.697318       4.697318       4.697318    6[6-(1,6),6-(6,6),7-(6,27)]
   487       3.837406       3.837406       3.837406    6[1-(0),6-(1,6),6-(6,7)]
   488       3.622744       3.622744       3.622744    6[1-(0),6-(1,6),6-(1,7)]
   489       4.334918       4.334918       4.334918    6[1-(0),6-(1,6),7-(6,27)]
   490       4.741514       4.741514       4.741514    6[6-(1,6),6-(1,6),6-(6,6)]
   491       3.949788       3.949788       3.949788    6[1-(0),6-(1,7),6-(6,6)]
   492        3.47248        3.47248        3.47248    6[1-(0),6-(1,6),7-(6,47)]
   493       4.523063       4.523063       4.523063    6[1-(0),6-(1,6),7-(6,47)]
   494       5.047092       5.047092       5.047092    6[1-(0),6-(1,7),6-(6,6)]
   495       8.450122       8.450122       8.450122    6[1-(0),6-(1,6),7-(6,27)]
   496       8.556191       8.556191       8.556191    6[1-(0),6-(1,6),6-(1,7)]
   497       7.408378       7.408378       7.408378    6[1-(0),6-(1,6),6-(6,7)]
   498       6.620441       6.620441       6.620441    6[6-(1,6),6-(6,6),7-(6,27)]
   499       5.460001       5.460001       5.460001    6[6-(6,6),6-(6,7),6-(6,7)]
   500       4.778132       4.778132       4.778132    6[6-(1,6),6-(6,6),7-(6,27)]
   501       3.631583       3.631583       3.631583    6[1-(0),6-(1,6),6-(6,7)]
   502       3.344945       3.344945       3.344945    6[1-(0),6-(1,6),6-(1,7)]
   503        4.33113        4.33113        4.33113    6[1-(0),6-(1,6),7-(6,27)]
   504       4.886726       4.886726       4.886726    6[6-(1,6),6-(1,6),6-(6,6)]
   505       3.664413       3.664413       3.664413    6[1-(0),6-(1,7),6-(6,6)]
   506       3.165639       3.165639       3.165639    6[1-(0),6-(1,6),7-(6,47)]
   507       5.004159       5.004159       5.004159    6[1-(0),6-(1,6),7-(6,47)]
   508       5.581222       5.581222       5.581222    6[1-(0),6-(1,7),6-(6,6)]
   509       2.034242       2.034242       2.034242    6[1-(0),6-(1,6),7-(6,27)]
   510       2.464829       2.464829       2.464829    6[1-(0),6-(1,6),6-(1,7)]
   511       1.395306       1.395306       1.395306    6[1-(0),6-(1,6),6-(6,7)]
   512       0.330833       0.330833       0.330833    6[6-(1,6),6-(6,6),7-(6,27)]
   513      11.687736      11.687736      11.687736    6[6-(6,6),6-(6,7),6-(6,7)]
   514      10.692713      10.692713      10.692713    6[6-(1,6),6-(6,6),7-(6,27)]
   515       9.373171       9.373171       9.373171    6[1-(0),6-(1,6),6-(6,7)]
   516       8.725395       8.725395       8.725395    6[1-(0),6-(1,6),6-(1,7)]
   517        9.62824        9.62824        9.62824    6[1-(0),6-(1,6),7-(6,27)]
   518      11.373319      11.373319      11.373319    6[6-(1,6),6-(1,6),6-(6,6)]
   519      10.481839      10.481839      10.481839    6[1-(0),6-(1,7),6-(6,6)]
   520      10.161108      10.161108      10.161108    6[1-(0),6-(1,6),7-(6,47)]
   521      11.553888      11.553888      11.553888    6[1-(0),6-(1,6),7-(6,47)]
   522      11.936492      11.936492      11.936492    6[1-(0),6-(1,7),6-(6,6)]
   523       5.076134       5.076134       5.076134    6[1-(0),6-(1,6),7-(6,27)]
   524       4.877887       4.877887       4.877887    6[1-(0),6-(1,6),6-(1,7)]
   525       5.775681       5.775681       5.775681    6[1-(0),6-(1,6),6-(6,7)]
   526        6.49922        6.49922        6.49922    6[6-(1,6),6-(6,6),7-(6,27)]
   527       7.402065       7.402065       7.402065    6[6-(6,6),6-(6,7),6-(6,7)]
   528       7.929882       7.929882       7.929882    6[6-(1,6),6-(6,6),7-(6,27)]
   529       8.789794       8.789794       8.789794    6[1-(0),6-(1,6),6-(6,7)]
   530       9.004456       9.004456       9.004456    6[1-(0),6-(1,6),6-(1,7)]
   531       8.292282       8.292282       8.292282    6[1-(0),6-(1,6),7-(6,27)]
   532       7.885686       7.885686       7.885686    6[6-(1,6),6-(1,6),6-(6,6)]
   533       8.677412       8.677412       8.677412    6[1-(0),6-(1,7),6-(6,6)]
   534        9.15472        9.15472        9.15472    6[1-(0),6-(1,6),7-(6,47)]
   535       8.104137       8.104137       8.104137    6[1-(0),6-(1,6),7-(6,47)]
   536       7.580108       7.580108       7.580108    6[1-(0),6-(1,7),6-(6,6)]
   537       4.177078       4.177078       4.177078    6[1-(0),6-(1,6),7-(6,27)]
   538       4.071009       4.071009       4.071009    6[1-(0),6-(1,6),6-(1,7)]
   539       5.218822       5.218822       5.218822    6[1-(0),6-(1,6),6-(6,7)]
   540       6.006759       6.006759       6.006759    6[6-(1,6),6-(6,6),7-(6,27)]
   541       7.167199       7.167199       7.167199    6[6-(6,6),6-(6,7),6-(6,7)]
   542       7.849068       7.849068       7.849068    6[6-(1,6),6-(6,6),7-(6,27)]
   543       8.995617       8.995617       8.995617    6[1-(0),6-(1,6),6-(6,7)]
   544       9.282255       9.282255       9.282255    6[1-(0),6-(1,6),6-(1,7)]
   545        8.29607        8.29607        8.29607    6[1-(0),6-(1,6),7-(6,27)]
   546       7.740474       7.740474       7.740474    6[6-(1,6),6-(1,6),6-(6,6)]
   547       8.962787       8.962787       8.962787    6[1-(0),6-(1,7),6-(6,6)]
   548       9.461561       9.461561       9.461561    6[1-(0),6-(1,6),7-(6,47)]
   549       7.623041       7.623041       7.623041    6[1-(0),6-(1,6),7-(6,47)]
   550       7.045978       7.045978       7.045978    6[1-(0),6-(1,7),6-(6,6)]
   551       4.279358       4.279358       4.279358    6[1-(0),6-(1,6),7-(6,27)]
   552       3.848771       3.848771       3.848771    6[1-(0),6-(1,6),6-(1,7)]
   553       4.918294       4.918294       4.918294    6[1-(0),6-(1,6),6-(6,7)]
   554       5.982767       5.982767       5.982767    6[6-(1,6),6-(6,6),7-(6,27)]
   555       7.253064       7.253064       7.253064    6[6-(6,6),6-(6,7),6-(6,7)]
   556       8.248087       8.248087       8.248087    6[6-(1,6),6-(6,6),7-(6,27)]
   557       9.567629       9.567629       9.567629    6[1-(0),6-(1,6),6-(6,7)]
   558      10.215405      10.215405      10.215405    6[1-(0),6-(1,6),6-(1,7)]
   559        9.31256        9.31256        9.31256    6[1-(0),6-(1,6),7-(6,27)]
   560       7.567481       7.567481       7.567481    6[6-(1,6),6-(1,6),6-(6,6)]
   561       8.458961       8.458961       8.458961    6[1-(0),6-(1,7),6-(6,6)]
   562       8.779692       8.779692       8.779692    6[1-(0),6-(1,6),7-(6,47)]
   563       7.386912       7.386912       7.386912    6[1-(0),6-(1,6),7-(6,47)]
   564       7.004308       7.004308       7.004308    6[1-(0),6-(1,7),6-(6,6)]
   565       1.237466       1.237466       1.237466    6[1-(0),6-(1,6),7-(6,27)]
   566       1.435713       1.435713       1.435713    6[1-(0),6-(1,6),6-(1,7)]
   567       0.537919       0.537919       0.537919    6[1-(0),6-(1,6),6-(6,7)]
   568       12.44158       12.44158       12.44158    6[6-(1,6),6-(6,6),7-(6,27)]
   569      11.538735      11.538735      11.538735    6[6-(6,6),6-(6,7),6-(6,7)]
   570      11.010918      11.010918      11.010918    6[6-(1,6),6-(6,6),7-(6,27)]
   571      10.151006      10.151006      10.151006    6[1-(0),6-(1,6),6-(6,7)]
   572       9.936344       9.936344       9.936344    6[1-(0),6-(1,6),6-(1,7)]
   573      10.648518      10.648518      10.648518    6[1-(0),6-(1,6),7-(6,27)]
   574      11.055114      11.055114      11.055114    6[6-(1,6),6-(1,6),6-(6,6)]
   575      10.263388      10.263388      10.263388    6[1-(0),6-(1,7),6-(6,6)]
   576        9.78608        9.78608        9.78608    6[1-(0),6-(1,6),7-(6,47)]
   577      10.836663      10.836663      10.836663    6[1-(0),6-(1,6),7-(6,47)]
   578      11.360692      11.360692      11.360692    6[1-(0),6-(1,7),6-(6,6)]
   579       2.136522       2.136522       2.136522    6[1-(0),6-(1,6),7-(6,27)]
   580       2.242591       2.242591       2.242591    6[1-(0),6-(1,6),6-(1,7)]
   581       1.094778       1.094778       1.094778    6[1-(0),6-(1,6),6-(6,7)]
   582       0.306841       0.306841       0.306841    6[6-(1,6),6-(6,6),7-(6,27)]
   583      11.773601      11.773601      11.773601    6[6-(6,6),6-(6,7),6-(6,7)]
   584      11.091732      11.091732      11.091732    6[6-(1,6),6-(6,6),7-(6,27)]
   585       9.945183       9.945183       9.945183    6[1-(0),6-(1,6),6-(6,7)]
   586       9.658545       9.658545       9.658545    6[1-(0),6-(1,6),6-(1,7)]
   587       10.64473       10.64473       10.64473    6[1-(0),6-(1,6),7-(6,27)]
   588      11.200326      11.200326      11.200326    6[6-(1,6),6-(1,6),6-(6,6)]
   589       9.978013       9.978013       9.978013    6[1-(0),6-(1,7),6-(6,6)]
   590       9.479239       9.479239       9.479239    6[1-(0),6-(1,6),7-(6,47)]
   591      11.317759      11.317759      11.317759    6[1-(0),6-(1,6),7-(6,47)]
   592      11.894822      11.894822      11.894822    6[1-(0),6-(1,7),6-(6,6)]
   593      11.863254      11.863254      11.863254    7[6-(1,6),6-(6,6),27-(7,7,7,7,7)]
   594       1.828419       1.828419       1.828419    7[6-(1,6),6-(6,6),27-(7,7,7,7,7)]
   595       1.971106       1.971106       1.971106    7[6-(1,6),6-(1,6),47-(7,7)]
   596        6.61539        6.61539        6.61539    7[6-(1,6),6-(6,6),27-(7,7,7,7,7)]
   597       4.966278       4.966278       4.966278    7[6-(1,6),6-(6,6),27-(7,7,7,7,7)]
   598       3.757855       3.757855       3.757855    7[6-(1,6),6-(1,6),47-(7,7)]
   599       7.295996       7.295996       7.295996    7[6-(1,6),6-(6,6),27-(7,7,7,7,7)]
   600       5.169576       5.169576       5.169576    7[6-(1,6),6-(6,6),27-(7,7,7,7,7)]
   601       3.814677       3.814677       3.814677    7[6-(1,6),6-(1,6),47-(7,7)]
   602       7.077546       7.077546       7.077546    7[6-(1,6),6-(6,6),27-(7,7,7,7,7)]
   603       4.485181       4.485181       4.485181    7[6-(1,6),6-(6,6),27-(7,7,7,7,7)]
   604       4.342494       4.342494       4.342494    7[6-(1,6),6-(1,6),47-(7,7)]
   605       12.32541       12.32541       12.32541    7[6-(1,6),6-(6,6),27-(7,7,7,7,7)]
   606       1.347322       1.347322       1.347322    7[6-(1,6),6-(6,6),27-(7,7,7,7,7)]
   607       2.555745       2.555745       2.555745    7[6-(1,6),6-(1,6),47-(7,7)]
   608      11.644804      11.644804      11.644804    7[6-(1,6),6-(6,6),27-(7,7,7,7,7)]
   609       1.144024       1.144024       1.144024    7[6-(1,6),6-(6,6),27-(7,7,7,7,7)]
   610       2.498923       2.498923       2.498923    7[6-(1,6),6-(1,6),47-(7,7)]
   611       5.549654       5.549654       5.549654    7[6-(1,6),6-(6,6),27-(7,7,7,7,7)]
   612       8.142019       8.142019       8.142019    7[6-(1,6),6-(6,6),27-(7,7,7,7,7)]
   613       8.284706       8.284706       8.284706    7[6-(1,6),6-(1,6),47-(7,7)]
   614        0.30179        0.30179        0.30179    7[6-(1,6),6-(6,6),27-(7,7,7,7,7)]
   615      11.279878      11.279878      11.279878    7[6-(1,6),6-(6,6),27-(7,7,7,7,7)]
   616      10.071455      10.071455      10.071455    7[6-(1,6),6-(1,6),47-(7,7)]
   617       0.982396       0.982396       0.982396    7[6-(1,6),6-(6,6),27-(7,7,7,7,7)]
   618      11.483176      11.483176      11.483176    7[6-(1,6),6-(6,6),27-(7,7,7,7,7)]
   619      10.128277      10.128277      10.128277    7[6-(1,6),6-(1,6),47-(7,7)]
   620       0.763946       0.763946       0.763946    7[6-(1,6),6-(6,6),27-(7,7,7,7,7)]
   621      10.798781      10.798781      10.798781    7[6-(1,6),6-(6,6),27-(7,7,7,7,7)]
   622      10.656094      10.656094      10.656094    7[6-(1,6),6-(1,6),47-(7,7)]
   623        6.01181        6.01181        6.01181    7[6-(1,6),6-(6,6),27-(7,7,7,7,7)]
   624       7.660922       7.660922       7.660922    7[6-(1,6),6-(6,6),27-(7,7,7,7,7)]
   625       8.869345       8.869345       8.869345    7[6-(1,6),6-(1,6),47-(7,7)]
   626       5.331204       5.331204       5.331204    7[6-(1,6),6-(6,6),27-(7,7,7,7,7)]
   627       7.457624       7.457624       7.457624    7[6-(1,6),6-(6,6),27-(7,7,7,7,7)]
   628       8.812523       8.812523       8.812523    7[6-(1,6),6-(1,6),47-(7,7)]
   629       7.077546       7.077546       7.077546    7[6-(1,6),6-(6,6),27-(7,7,7,7,7)]
   630       4.485181       4.485181       4.485181    7[6-(1,6),6-(6,6),27-(7,7,7,7,7)]
   631       4.342494       4.342494       4.342494    7[6-(1,6),6-(1,6),47-(7,7)]
   632       12.32541       12.32541       12.32541    7[6-(1,6),6-(6,6),27-(7,7,7,7,7)]
   633       1.347322       1.347322       1.347322    7[6-(1,6),6-(6,6),27-(7,7,7,7,7)]
   634       2.555745       2.555745       2.555745    7[6-(1,6),6-(1,6),47-(7,7)]
   635      11.644804      11.644804      11.644804    7[6-(1,6),6-(6,6),27-(7,7,7,7,7)]
   636       1.144024       1.144024       1.144024    7[6-(1,6),6-(6,6),27-(7,7,7,7,7)]
   637       2.498923       2.498923       2.498923    7[6-(1,6),6-(1,6),47-(7,7)]
   638      11.863254      11.863254      11.863254    7[6-(1,6),6-(6,6),27-(7,7,7,7,7)]
   639       1.828419       1.828419       1.828419    7[6-(1,6),6-(6,6),27-(7,7,7,7,7)]
   640       1.971106       1.971106       1.971106    7[6-(1,6),6-(1,6),47-(7,7)]
   641        6.61539        6.61539        6.61539    7[6-(1,6),6-(6,6),27-(7,7,7,7,7)]
   642       4.966278       4.966278       4.966278    7[6-(1,6),6-(6,6),27-(7,7,7,7,7)]
   643       3.757855       3.757855       3.757855    7[6-(1,6),6-(1,6),47-(7,7)]
   644       7.295996       7.295996       7.295996    7[6-(1,6),6-(6,6),27-(7,7,7,7,7)]
   645       5.169576       5.169576       5.169576    7[6-(1,6),6-(6,6),27-(7,7,7,7,7)]
   646       3.814677       3.814677       3.814677    7[6-(1,6),6-(1,6),47-(7,7)]
   647       0.763946       0.763946       0.763946    7[6-(1,6),6-(6,6),27-(7,7,7,7,7)]
   648      10.798781      10.798781      10.798781    7[6-(1,6),6-(6,6),27-(7,7,7,7,7)]
   649      10.656094      10.656094      10.656094    7[6-(1,6),6-(1,6),47-(7,7)]
   650        6.01181        6.01181        6.01181    7[6-(1,6),6-(6,6),27-(7,7,7,7,7)]
   651       7.660922       7.660922       7.660922    7[6-(1,6),6-(6,6),27-(7,7,7,7,7)]
   652       8.869345       8.869345       8.869345    7[6-(1,6),6-(1,6),47-(7,7)]
   653       5.331204       5.331204       5.331204    7[6-(1,6),6-(6,6),27-(7,7,7,7,7)]
   654       7.457624       7.457624       7.457624    7[6-(1,6),6-(6,6),27-(7,7,7,7,7)]
   655       8.812523       8.812523       8.812523    7[6-(1,6),6-(1,6),47-(7,7)]
   656       5.549654       5.549654       5.549654    7[6-(1,6),6-(6,6),27-(7,7,7,7,7)]
   657       8.142019       8.142019       8.142019    7[6-(1,6),6-(6,6),27-(7,7,7,7,7)]
   658       8.284706       8.284706       8.284706    7[6-(1,6),6-(1,6),47-(7,7)]
   659        0.30179        0.30179        0.30179    7[6-(1,6),6-(6,6),27-(7,7,7,7,7)]
   660      11.279878      11.279878      11.279878    7[6-(1,6),6-(6,6),27-(7,7,7,7,7)]
   661      10.071455      10.071455      10.071455    7[6-(1,6),6-(1,6),47-(7,7)]
   662       0.982396       0.982396       0.982396    7[6-(1,6),6-(6,6),27-(7,7,7,7,7)]
   663      11.483176      11.483176      11.483176    7[6-(1,6),6-(6,6),27-(7,7,7,7,7)]
   664      10.128277      10.128277      10.128277    7[6-(1,6),6-(1,6),47-(7,7)]
   665       6.001582       6.001582       6.001582    15[9-(0),9-(0),9-(0),9-(0),9-(0),9-(0)]
   666       0.312018       0.312018       0.312018    15[9-(0),9-(0),9-(0),9-(0),9-(0),9-(0)]
   667       6.001582       6.001582       6.001582    15[9-(0),9-(0),9-(0),9-(0),9-(0),9-(0)]
   668       0.312018       0.312018       0.312018    15[9-(0),9-(0),9-(0),9-(0),9-(0),9-(0)]
   669       6.625618       6.625618       6.625618    15[9-(0),9-(0),9-(0),9-(0),9-(0),9-(0)]
   670      12.315182      12.315182      12.315182    15[9-(0),9-(0),9-(0),9-(0),9-(0),9-(0)]
   671       6.625618       6.625618       6.625618    15[9-(0),9-(0),9-(0),9-(0),9-(0),9-(0)]
   672      12.315182      12.315182      12.315182    15[9-(0),9-(0),9-(0),9-(0),9-(0),9-(0)]
   673       5.239909       5.239909       5.239909    9[15-(9,9,9,9,9)]
   674       6.788635       6.788635       6.788635    9[15-(9,9,9,9,9)]
   675       7.370497       7.370497       7.370497    9[15-(9,9,9,9,9)]
   676       5.684765       5.684765       5.684765    9[15-(9,9,9,9,9)]
   677       4.606403       4.606403       4.606403    9[15-(9,9,9,9,9)]
   678       6.283295       6.283295       6.283295    9[15-(9,9,9,9,9)]
   679       1.073691       1.073691       1.073691    9[15-(9,9,9,9,9)]
   680      12.152165      12.152165      12.152165    9[15-(9,9,9,9,9)]
   681      11.570303      11.570303      11.570303    9[15-(9,9,9,9,9)]
   682       0.628835       0.628835       0.628835    9[15-(9,9,9,9,9)]
   683       1.707197       1.707197       1.707197    9[15-(9,9,9,9,9)]
   684       0.030305       0.030305       0.030305    9[15-(9,9,9,9,9)]
   685       5.239909       5.239909       5.239909    9[15-(9,9,9,9,9)]
   686       6.788635       6.788635       6.788635    9[15-(9,9,9,9,9)]
   687       7.370497       7.370497       7.370497    9[15-(9,9,9,9,9)]
   688       5.684765       5.684765       5.684765    9[15-(9,9,9,9,9)]
   689       4.606403       4.606403       4.606403    9[15-(9,9,9,9,9)]
   690       6.283295       6.283295       6.283295    9[15-(9,9,9,9,9)]
   691       1.073691       1.073691       1.073691    9[15-(9,9,9,9,9)]
   692      12.152165      12.152165      12.152165    9[15-(9,9,9,9,9)]
   693      11.570303      11.570303      11.570303    9[15-(9,9,9,9,9)]
   694       0.628835       0.628835       0.628835    9[15-(9,9,9,9,9)]
   695       1.707197       1.707197       1.707197    9[15-(9,9,9,9,9)]
   696       0.030305       0.030305       0.030305    9[15-(9,9,9,9,9)]
   697       7.387291       7.387291       7.387291    9[15-(9,9,9,9,9)]
   698       5.838565       5.838565       5.838565    9[15-(9,9,9,9,9)]
   699       5.256703       5.256703       5.256703    9[15-(9,9,9,9,9)]
   700       6.942435       6.942435       6.942435    9[15-(9,9,9,9,9)]
   701       8.020797       8.020797       8.020797    9[15-(9,9,9,9,9)]
   702       6.343905       6.343905       6.343905    9[15-(9,9,9,9,9)]
   703      11.553509      11.553509      11.553509    9[15-(9,9,9,9,9)]
   704       0.475035       0.475035       0.475035    9[15-(9,9,9,9,9)]
   705       1.056897       1.056897       1.056897    9[15-(9,9,9,9,9)]
   706      11.998365      11.998365      11.998365    9[15-(9,9,9,9,9)]
   707      10.920003      10.920003      10.920003    9[15-(9,9,9,9,9)]
   708      -0.030305      -0.030305      -0.030305    9[15-(9,9,9,9,9)]
   709       7.387291       7.387291       7.387291    9[15-(9,9,9,9,9)]
   710       5.838565       5.838565       5.838565    9[15-(9,9,9,9,9)]
   711       5.256703       5.256703       5.256703    9[15-(9,9,9,9,9)]
   712       6.942435       6.942435       6.942435    9[15-(9,9,9,9,9)]
   713       8.020797       8.020797       8.020797    9[15-(9,9,9,9,9)]
   714       6.343905       6.343905       6.343905    9[15-(9,9,9,9,9)]
   715      11.553509      11.553509      11.553509    9[15-(9,9,9,9,9)]
   716       0.475035       0.475035       0.475035    9[15-(9,9,9,9,9)]
   717       1.056897       1.056897       1.056897    9[15-(9,9,9,9,9)]
   718      11.998365      11.998365      11.998365    9[15-(9,9,9,9,9)]
   719      10.920003      10.920003      10.920003    9[15-(9,9,9,9,9)]
   720      -0.030305      -0.030305      -0.030305    9[15-(9,9,9,9,9)]
