# Supplementary material for: A collection of forcefield precursors for metal–organic frameworks
Source: RSC Adv. 2019 Nov 13;9(63):36492–507. doi: 10.1039/c9ra07327b (PMC9075174; doi:10.1039/c9ra07327b)
Supplement: RA-009-C9RA07327B-s1234 [file RA-009-C9RA07327B-s1234.txt]

KESHAT_clean

10.377900    0.000000    0.000000
0.000000    11.382900    0.000000
-2.883063    0.000000    22.201386

     1       2.534995       2.534995       2.534995    59[8-(6),8-(6),8-(6),8-(6),8-(6)]
     2       8.459903       8.459903       8.459903    59[8-(6),8-(6),8-(6),8-(6),8-(6),8-(6),8-(6)]
     3       1.212423       1.212423       1.212423    59[8-(6),8-(6),8-(6),8-(6),8-(6)]
     4       5.665415       5.665415       5.665415    59[8-(6),8-(6),8-(6),8-(6),8-(6),8-(6),8-(6)]
     5       4.959842       4.959842       4.959842    59[8-(6),8-(6),8-(6),8-(6),8-(6)]
     6      -0.965066      -0.965066      -0.965066    59[8-(6),8-(6),8-(6),8-(6),8-(6),8-(6),8-(6)]
     7       6.282414       6.282414       6.282414    59[8-(6),8-(6),8-(6),8-(6),8-(6)]
     8       1.829422       1.829422       1.829422    59[8-(6),8-(6),8-(6),8-(6),8-(6),8-(6),8-(6)]
     9         0.9295         0.9295         0.9295    1[6-(1,1,6)]
    10      -0.212068      -0.212068      -0.212068    1[6-(1,1,6)]
    11       1.255824       1.255824       1.255824    1[6-(1,1,6)]
    12        7.06862        7.06862        7.06862    1[6-(1,1,6)]
    13       8.206217       8.206217       8.206217    1[6-(1,1,6)]
    14      -1.904625      -1.904625      -1.904625    1[6-(1,1,6)]
    15       2.520053       2.520053       2.520053    1[7-(6,6)]
    16       6.782099       6.782099       6.782099    1[7-(6,6)]
    17       2.817919       2.817919       2.817919    1[6-(1,1,6)]
    18       3.959486       3.959486       3.959486    1[6-(1,1,6)]
    19       2.491595       2.491595       2.491595    1[6-(1,1,6)]
    20       4.173635       4.173635       4.173635    1[6-(1,1,6)]
    21       3.036038       3.036038       3.036038    1[6-(1,1,6)]
    22       2.768981       2.768981       2.768981    1[6-(1,1,6)]
    23       1.227366       1.227366       1.227366    1[7-(6,6)]
    24       4.460157       4.460157       4.460157    1[7-(6,6)]
    25       6.565337       6.565337       6.565337    1[6-(1,1,6)]
    26       7.706905       7.706905       7.706905    1[6-(1,1,6)]
    27       6.239013       6.239013       6.239013    1[6-(1,1,6)]
    28       0.426217       0.426217       0.426217    1[6-(1,1,6)]
    29       -0.71138       -0.71138       -0.71138    1[6-(1,1,6)]
    30       9.399462       9.399462       9.399462    1[6-(1,1,6)]
    31       4.974784       4.974784       4.974784    1[7-(6,6)]
    32       0.712738       0.712738       0.712738    1[7-(6,6)]
    33       4.676918       4.676918       4.676918    1[6-(1,1,6)]
    34       3.535351       3.535351       3.535351    1[6-(1,1,6)]
    35       5.003242       5.003242       5.003242    1[6-(1,1,6)]
    36       3.321202       3.321202       3.321202    1[6-(1,1,6)]
    37       4.458799       4.458799       4.458799    1[6-(1,1,6)]
    38       4.725856       4.725856       4.725856    1[6-(1,1,6)]
    39       6.267471       6.267471       6.267471    1[7-(6,6)]
    40        3.03468        3.03468        3.03468    1[7-(6,6)]
    41       0.341434       0.341434       0.341434    6[6-(6,7),8-(59),8-(59)]
    42       0.896576       0.896576       0.896576    6[6-(6,7),6-(8,8),7-(6)]
    43       1.944134       1.944134       1.944134    6[6-(6,7),6-(8,8),7-(1,6)]
    44       2.890782       2.890782       2.890782    6[6-(6,7),8-(59),8-(59)]
    45       0.982797       0.982797       0.982797    6[6-(1,1,1),7-(1,6),7-(6)]
    46       0.714912       0.714912       0.714912    6[1-(0),1-(0),1-(0),6-(7,7)]
    47       0.531466       0.531466       0.531466    6[6-(6,7),8-(59),8-(59)]
    48      -0.735837      -0.735837      -0.735837    6[6-(6,7),6-(8,8),7-(6)]
    49      -2.040085      -2.040085      -2.040085    6[6-(6,7),6-(8,8),7-(1,6)]
    50       7.587879       7.587879       7.587879    6[6-(6,7),8-(59),8-(59)]
    51       -1.90615       -1.90615       -1.90615    6[6-(1,1,1),7-(1,6),7-(6)]
    52       8.014565       8.014565       8.014565    6[1-(0),1-(0),1-(0),6-(7,7)]
    53        7.10981        7.10981        7.10981    6[6-(8,8),8-(59),8-(59)]
    54       6.661706       6.661706       6.661706    6[6-(8,8),8-(59),8-(59)]
    55       3.405984       3.405984       3.405984    6[6-(6,7),8-(59),8-(59)]
    56       2.850843       2.850843       2.850843    6[6-(6,7),6-(8,8),7-(6)]
    57       1.803285       1.803285       1.803285    6[6-(6,7),6-(8,8),7-(1,6)]
    58       0.856636       0.856636       0.856636    6[6-(6,7),8-(59),8-(59)]
    59       2.764621       2.764621       2.764621    6[6-(1,1,1),7-(1,6),7-(6)]
    60       3.032507       3.032507       3.032507    6[1-(0),1-(0),1-(0),6-(7,7)]
    61       0.332889       0.332889       0.332889    6[6-(6,7),8-(59),8-(59)]
    62       1.600193       1.600193       1.600193    6[6-(6,7),6-(8,8),7-(6)]
    63       2.904441       2.904441       2.904441    6[6-(6,7),6-(8,8),7-(1,6)]
    64       3.654377       3.654377       3.654377    6[6-(6,7),8-(59),8-(59)]
    65       2.770506       2.770506       2.770506    6[6-(1,1,1),7-(1,6),7-(6)]
    66        3.22769        3.22769        3.22769    6[1-(0),1-(0),1-(0),6-(7,7)]
    67       7.015509       7.015509       7.015509    6[6-(8,8),8-(59),8-(59)]
    68       7.463612       7.463612       7.463612    6[6-(8,8),8-(59),8-(59)]
    69       7.153403       7.153403       7.153403    6[6-(6,7),8-(59),8-(59)]
    70       6.598261       6.598261       6.598261    6[6-(6,7),6-(8,8),7-(6)]
    71       5.550703       5.550703       5.550703    6[6-(6,7),6-(8,8),7-(1,6)]
    72       4.604055       4.604055       4.604055    6[6-(6,7),8-(59),8-(59)]
    73        6.51204        6.51204        6.51204    6[6-(1,1,1),7-(1,6),7-(6)]
    74       6.779925       6.779925       6.779925    6[1-(0),1-(0),1-(0),6-(7,7)]
    75       6.963371       6.963371       6.963371    6[6-(6,7),8-(59),8-(59)]
    76       8.230674       8.230674       8.230674    6[6-(6,7),6-(8,8),7-(6)]
    77       9.534922       9.534922       9.534922    6[6-(6,7),6-(8,8),7-(1,6)]
    78      -0.093042      -0.093042      -0.093042    6[6-(6,7),8-(59),8-(59)]
    79       9.400987       9.400987       9.400987    6[6-(1,1,1),7-(1,6),7-(6)]
    80      -0.519728      -0.519728      -0.519728    6[1-(0),1-(0),1-(0),6-(7,7)]
    81       0.385027       0.385027       0.385027    6[6-(8,8),8-(59),8-(59)]
    82       0.833131       0.833131       0.833131    6[6-(8,8),8-(59),8-(59)]
    83       4.088853       4.088853       4.088853    6[6-(6,7),8-(59),8-(59)]
    84       4.643994       4.643994       4.643994    6[6-(6,7),6-(8,8),7-(6)]
    85       5.691552       5.691552       5.691552    6[6-(6,7),6-(8,8),7-(1,6)]
    86       6.638201       6.638201       6.638201    6[6-(6,7),8-(59),8-(59)]
    87       4.730216       4.730216       4.730216    6[6-(1,1,1),7-(1,6),7-(6)]
    88        4.46233        4.46233        4.46233    6[1-(0),1-(0),1-(0),6-(7,7)]
    89       7.161948       7.161948       7.161948    6[6-(6,7),8-(59),8-(59)]
    90       5.894644       5.894644       5.894644    6[6-(6,7),6-(8,8),7-(6)]
    91       4.590396       4.590396       4.590396    6[6-(6,7),6-(8,8),7-(1,6)]
    92        3.84046        3.84046        3.84046    6[6-(6,7),8-(59),8-(59)]
    93       4.724331       4.724331       4.724331    6[6-(1,1,1),7-(1,6),7-(6)]
    94       4.267147       4.267147       4.267147    6[1-(0),1-(0),1-(0),6-(7,7)]
    95       0.479328       0.479328       0.479328    6[6-(8,8),8-(59),8-(59)]
    96       0.031225       0.031225       0.031225    6[6-(8,8),8-(59),8-(59)]
    97       0.303751       0.303751       0.303751    7[6-(6,6),6-(6,7)]
    98       1.965735       1.965735       1.965735    7[1-(0),6-(6,6),6-(6,7)]
    99      -0.667295      -0.667295      -0.667295    7[6-(6,6),6-(6,7)]
   100       7.632163       7.632163       7.632163    7[1-(0),6-(6,6),6-(6,7)]
   101       3.443668       3.443668       3.443668    7[6-(6,6),6-(6,7)]
   102       1.781683       1.781683       1.781683    7[1-(0),6-(6,6),6-(6,7)]
   103        1.53165        1.53165        1.53165    7[6-(6,6),6-(6,7)]
   104       3.610092       3.610092       3.610092    7[1-(0),6-(6,6),6-(6,7)]
   105       7.191086       7.191086       7.191086    7[6-(6,6),6-(6,7)]
   106       5.529102       5.529102       5.529102    7[1-(0),6-(6,6),6-(6,7)]
   107       8.162132       8.162132       8.162132    7[6-(6,6),6-(6,7)]
   108      -0.137326      -0.137326      -0.137326    7[1-(0),6-(6,6),6-(6,7)]
   109       4.051169       4.051169       4.051169    7[6-(6,6),6-(6,7)]
   110       5.713154       5.713154       5.713154    7[1-(0),6-(6,6),6-(6,7)]
   111       5.963187       5.963187       5.963187    7[6-(6,6),6-(6,7)]
   112       3.884745       3.884745       3.884745    7[1-(0),6-(6,6),6-(6,7)]
   113       9.631787       9.631787       9.631787    8[6-(6,8),59-(8,8,8,8,8,8)]
   114       0.946884       0.946884       0.946884    8[6-(6,8),59-(8,8,8,8)]
   115       2.795265       2.795265       2.795265    8[6-(6,8),59-(8,8,8,8)]
   116       3.701228       3.701228       3.701228    8[6-(6,8),59-(8,8,8,8,8,8)]
   117       1.591145       1.591145       1.591145    8[6-(6,8),59-(8,8,8,8,8,8)]
   118       0.527586       0.527586       0.527586    8[6-(6,8),59-(8,8,8,8)]
   119       0.649339       0.649339       0.649339    8[6-(6,8),59-(8,8,8,8)]
   120       6.363894       6.363894       6.363894    8[6-(6,8),59-(8,8,8,8)]
   121        7.82651        7.82651        7.82651    8[6-(6,8),59-(8,8,8,8,8,8)]
   122       6.729397       6.729397       6.729397    8[6-(6,8),59-(8,8,8,8,8,8)]
   123       6.981695       6.981695       6.981695    8[6-(6,8),59-(8,8,8,8,8,8)]
   124       6.002662       6.002662       6.002662    8[6-(6,8),59-(8,8,8,8,8,8)]
   125       4.493531       4.493531       4.493531    8[6-(6,8),59-(8,8,8,8,8,8)]
   126       2.800534       2.800534       2.800534    8[6-(6,8),59-(8,8,8,8)]
   127       0.952153       0.952153       0.952153    8[6-(6,8),59-(8,8,8,8)]
   128        0.04619        0.04619        0.04619    8[6-(6,8),59-(8,8,8,8,8,8)]
   129       -0.72679       -0.72679       -0.72679    8[6-(6,8),59-(8,8,8,8,8,8)]
   130       0.336769       0.336769       0.336769    8[6-(6,8),59-(8,8,8,8)]
   131       3.098079       3.098079       3.098079    8[6-(6,8),59-(8,8,8,8)]
   132       4.878362       4.878362       4.878362    8[6-(6,8),59-(8,8,8,8)]
   133       6.298809       6.298809       6.298809    8[6-(6,8),59-(8,8,8,8,8,8)]
   134       7.395921       7.395921       7.395921    8[6-(6,8),59-(8,8,8,8,8,8)]
   135       7.143623       7.143623       7.143623    8[6-(6,8),59-(8,8,8,8,8,8)]
   136       8.122657       8.122657       8.122657    8[6-(6,8),59-(8,8,8,8,8,8)]
   137       -2.13695       -2.13695       -2.13695    8[6-(6,8),59-(8,8,8,8,8,8)]
   138       6.547953       6.547953       6.547953    8[6-(6,8),59-(8,8,8,8)]
   139       4.699572       4.699572       4.699572    8[6-(6,8),59-(8,8,8,8)]
   140       3.793609       3.793609       3.793609    8[6-(6,8),59-(8,8,8,8,8,8)]
   141       5.903692       5.903692       5.903692    8[6-(6,8),59-(8,8,8,8,8,8)]
   142       6.967251       6.967251       6.967251    8[6-(6,8),59-(8,8,8,8)]
   143       9.728561       9.728561       9.728561    8[6-(6,8),59-(8,8,8,8)]
   144       1.130943       1.130943       1.130943    8[6-(6,8),59-(8,8,8,8)]
   145      -0.331673      -0.331673      -0.331673    8[6-(6,8),59-(8,8,8,8,8,8)]
   146        0.76544        0.76544        0.76544    8[6-(6,8),59-(8,8,8,8,8,8)]
   147       0.513142       0.513142       0.513142    8[6-(6,8),59-(8,8,8,8,8,8)]
   148       1.492175       1.492175       1.492175    8[6-(6,8),59-(8,8,8,8,8,8)]
   149       3.001306       3.001306       3.001306    8[6-(6,8),59-(8,8,8,8,8,8)]
   150       4.694303       4.694303       4.694303    8[6-(6,8),59-(8,8,8,8)]
   151       6.542684       6.542684       6.542684    8[6-(6,8),59-(8,8,8,8)]
   152       7.448647       7.448647       7.448647    8[6-(6,8),59-(8,8,8,8,8,8)]
   153       8.221627       8.221627       8.221627    8[6-(6,8),59-(8,8,8,8,8,8)]
   154       7.158068       7.158068       7.158068    8[6-(6,8),59-(8,8,8,8)]
   155       4.396758       4.396758       4.396758    8[6-(6,8),59-(8,8,8,8)]
   156       2.616475       2.616475       2.616475    8[6-(6,8),59-(8,8,8,8)]
   157       1.196028       1.196028       1.196028    8[6-(6,8),59-(8,8,8,8,8,8)]
   158       0.098916       0.098916       0.098916    8[6-(6,8),59-(8,8,8,8,8,8)]
   159       0.351214       0.351214       0.351214    8[6-(6,8),59-(8,8,8,8,8,8)]
   160       -0.62782       -0.62782       -0.62782    8[6-(6,8),59-(8,8,8,8,8,8)]
