# Supplementary material for: A collection of forcefield precursors for metal–organic frameworks
Source: RSC Adv. 2019 Nov 13;9(63):36492–507. doi: 10.1039/c9ra07327b (PMC9075174; doi:10.1039/c9ra07327b)
Supplement: RA-009-C9RA07327B-s1235 [file RA-009-C9RA07327B-s1235.txt]

KETHEY_clean

9.238000    0.000000    0.000000
-2.511817    9.413651    0.000000
0.000000    0.000000    18.225000

     1       0.129562       0.129562       0.129562    48[7-(6,6),8-(6),8-(6),8-(6)]
     2       7.852529       7.852529       7.852529    48[7-(6,6),8-(6),8-(6),8-(6)]
     3       6.596621       6.596621       6.596621    48[7-(6,6),8-(6),8-(6),8-(6)]
     4      -1.126346      -1.126346      -1.126346    48[7-(6,6),8-(6),8-(6),8-(6)]
     5         3.6869         3.6869         3.6869    1[6-(6,6)]
     6       8.522256       8.522256       8.522256    1[6-(6,6)]
     7       6.862495       6.862495       6.862495    1[6-(6,6)]
     8       0.473506       0.473506       0.473506    1[6-(6,7)]
     9       1.694339       1.694339       1.694339    1[6-(6,6)]
    10       4.199311       4.199311       4.199311    1[6-(6,6)]
    11       2.870508       2.870508       2.870508    1[6-(6,7)]
    12       1.783375       1.783375       1.783375    1[6-(6,6)]
    13      -0.540164      -0.540164      -0.540164    1[6-(6,6)]
    14       1.119597       1.119597       1.119597    1[6-(6,6)]
    15       4.996768       4.996768       4.996768    1[6-(6,7)]
    16       3.775935       3.775935       3.775935    1[6-(6,6)]
    17       1.270964       1.270964       1.270964    1[6-(6,6)]
    18       2.599767       2.599767       2.599767    1[6-(6,7)]
    19       3.039283       3.039283       3.039283    1[6-(6,6)]
    20      -1.796073      -1.796073      -1.796073    1[6-(6,6)]
    21      -0.136312      -0.136312      -0.136312    1[6-(6,6)]
    22       6.252677       6.252677       6.252677    1[6-(6,7)]
    23       5.031844       5.031844       5.031844    1[6-(6,6)]
    24       2.526872       2.526872       2.526872    1[6-(6,6)]
    25       3.855675       3.855675       3.855675    1[6-(6,7)]
    26       4.942808       4.942808       4.942808    1[6-(6,6)]
    27       7.266347       7.266347       7.266347    1[6-(6,6)]
    28       5.606586       5.606586       5.606586    1[6-(6,6)]
    29       1.729415       1.729415       1.729415    1[6-(6,7)]
    30       2.950248       2.950248       2.950248    1[6-(6,6)]
    31       5.455219       5.455219       5.455219    1[6-(6,6)]
    32       4.126416       4.126416       4.126416    1[6-(6,7)]
    33        3.89832        3.89832        3.89832    6[6-(1,6),6-(1,6),6-(6,6)]
    34       4.097239       4.097239       4.097239    6[1-(0),6-(6,6),6-(6,6)]
    35       7.409443       7.409443       7.409443    6[6-(1,6),6-(1,6),6-(8,8)]
    36       7.980882       7.980882       7.980882    6[1-(0),6-(6,6),6-(6,6)]
    37       7.753627       7.753627       7.753627    6[6-(1,6),6-(1,6),6-(8,8)]
    38       6.989996       6.989996       6.989996    6[1-(0),6-(6,6),6-(6,6)]
    39       1.221389       1.221389       1.221389    6[1-(0),6-(1,6),7-(6,48)]
    40        1.95468        1.95468        1.95468    6[1-(0),6-(1,7),6-(6,6)]
    41       3.089696       3.089696       3.089696    6[6-(1,6),6-(1,6),6-(6,6)]
    42       3.431398       3.431398       3.431398    6[1-(0),6-(1,7),6-(6,6)]
    43       2.631853       2.631853       2.631853    6[1-(0),6-(1,6),7-(6,48)]
    44       7.654931       7.654931       7.654931    6[6-(6,6),8-(48),8-(48)]
    45       8.353723       8.353723       8.353723    6[6-(6,6),8-(0),8-(48)]
    46       1.571954       1.571954       1.571954    6[6-(1,6),6-(1,6),6-(6,6)]
    47       1.373036       1.373036       1.373036    6[1-(0),6-(6,6),6-(6,6)]
    48       0.572648       0.572648       0.572648    6[6-(1,6),6-(1,6),6-(8,8)]
    49        0.00121        0.00121        0.00121    6[1-(0),6-(6,6),6-(6,6)]
    50       0.228464       0.228464       0.228464    6[6-(1,6),6-(1,6),6-(8,8)]
    51       0.992095       0.992095       0.992095    6[1-(0),6-(6,6),6-(6,6)]
    52       4.248885       4.248885       4.248885    6[1-(0),6-(1,6),7-(6,48)]
    53       3.515595       3.515595       3.515595    6[1-(0),6-(1,7),6-(6,6)]
    54       2.380578       2.380578       2.380578    6[6-(1,6),6-(1,6),6-(6,6)]
    55       2.038877       2.038877       2.038877    6[1-(0),6-(1,7),6-(6,6)]
    56       2.838421       2.838421       2.838421    6[1-(0),6-(1,6),7-(6,48)]
    57        0.32716        0.32716        0.32716    6[6-(6,6),8-(48),8-(48)]
    58      -0.371632      -0.371632      -0.371632    6[6-(6,6),8-(0),8-(48)]
    59       2.827863       2.827863       2.827863    6[6-(1,6),6-(1,6),6-(6,6)]
    60       2.628944       2.628944       2.628944    6[1-(0),6-(6,6),6-(6,6)]
    61       -0.68326       -0.68326       -0.68326    6[6-(1,6),6-(1,6),6-(8,8)]
    62      -1.254699      -1.254699      -1.254699    6[1-(0),6-(6,6),6-(6,6)]
    63      -1.027444      -1.027444      -1.027444    6[6-(1,6),6-(1,6),6-(8,8)]
    64      -0.263813      -0.263813      -0.263813    6[1-(0),6-(6,6),6-(6,6)]
    65       5.504794       5.504794       5.504794    6[1-(0),6-(1,6),7-(6,48)]
    66       4.771503       4.771503       4.771503    6[1-(0),6-(1,7),6-(6,6)]
    67       3.636487       3.636487       3.636487    6[6-(1,6),6-(1,6),6-(6,6)]
    68       3.294785       3.294785       3.294785    6[1-(0),6-(1,7),6-(6,6)]
    69        4.09433        4.09433        4.09433    6[1-(0),6-(1,6),7-(6,48)]
    70      -0.928748      -0.928748      -0.928748    6[6-(6,6),8-(48),8-(48)]
    71       -1.62754       -1.62754       -1.62754    6[6-(6,6),8-(0),8-(48)]
    72       5.154229       5.154229       5.154229    6[6-(1,6),6-(1,6),6-(6,6)]
    73       5.353147       5.353147       5.353147    6[1-(0),6-(6,6),6-(6,6)]
    74       6.153535       6.153535       6.153535    6[6-(1,6),6-(1,6),6-(8,8)]
    75       6.724973       6.724973       6.724973    6[1-(0),6-(6,6),6-(6,6)]
    76       6.497719       6.497719       6.497719    6[6-(1,6),6-(1,6),6-(8,8)]
    77       5.734088       5.734088       5.734088    6[1-(0),6-(6,6),6-(6,6)]
    78       2.477298       2.477298       2.477298    6[1-(0),6-(1,6),7-(6,48)]
    79       3.210588       3.210588       3.210588    6[1-(0),6-(1,7),6-(6,6)]
    80       4.345605       4.345605       4.345605    6[6-(1,6),6-(1,6),6-(6,6)]
    81       4.687306       4.687306       4.687306    6[1-(0),6-(1,7),6-(6,6)]
    82       3.887762       3.887762       3.887762    6[1-(0),6-(1,6),7-(6,48)]
    83       6.399023       6.399023       6.399023    6[6-(6,6),8-(48),8-(48)]
    84       7.097815       7.097815       7.097815    6[6-(6,6),8-(0),8-(48)]
    85       1.532145       1.532145       1.532145    7[6-(1,6),6-(1,6),48-(8,8,8)]
    86        3.93813        3.93813        3.93813    7[6-(1,6),6-(1,6),48-(8,8,8)]
    87       5.194038       5.194038       5.194038    7[6-(1,6),6-(1,6),48-(8,8,8)]
    88       2.788053       2.788053       2.788053    7[6-(1,6),6-(1,6),48-(8,8,8)]
    89       8.713477       8.713477       8.713477    8[6-(6,8),48-(7,8,8)]
    90       4.306987       4.306987       4.306987    8[6-(6,8),48-(7,8,8)]
    91      -0.135901      -0.135901      -0.135901    8[6-(6,8)]
    92         8.0419         8.0419         8.0419    8[6-(6,8),48-(7,8,8)]
    93      -0.731385      -0.731385      -0.731385    8[6-(6,8),48-(7,8,8)]
    94       1.163287       1.163287       1.163287    8[6-(6,8),48-(7,8,8)]
    95       8.117993       8.117993       8.117993    8[6-(6,8)]
    96      -0.059809      -0.059809      -0.059809    8[6-(6,8),48-(7,8,8)]
    97      -1.987294      -1.987294      -1.987294    8[6-(6,8),48-(7,8,8)]
    98       2.419196       2.419196       2.419196    8[6-(6,8),48-(7,8,8)]
    99       6.862084       6.862084       6.862084    8[6-(6,8)]
   100      -1.315717      -1.315717      -1.315717    8[6-(6,8),48-(7,8,8)]
   101       7.457568       7.457568       7.457568    8[6-(6,8),48-(7,8,8)]
   102       5.562896       5.562896       5.562896    8[6-(6,8),48-(7,8,8)]
   103       -1.39181       -1.39181       -1.39181    8[6-(6,8)]
   104       6.785992       6.785992       6.785992    8[6-(6,8),48-(7,8,8)]
