# Supplementary material for: A collection of forcefield precursors for metal–organic frameworks
Source: RSC Adv. 2019 Nov 13;9(63):36492–507. doi: 10.1039/c9ra07327b (PMC9075174; doi:10.1039/c9ra07327b)
Supplement: RA-009-C9RA07327B-s1236 [file RA-009-C9RA07327B-s1236.txt]

KETSEI_clean

7.918000    0.000000    0.000000
3.959003    7.456002    0.000000
1.593738    -0.000009    19.552153

     1      10.730922      10.730922      10.730922    66[8-(6),8-(6),8-(6),8-(6),8-(6,66),8-(6,66),8-(6,66),8-(6,66)]
     2       5.901953       5.901953       5.901953    66[8-(6),8-(6),8-(6),8-(6),8-(6,66),8-(6,66),8-(6,66),8-(6,66)]
     3       2.739819       2.739819       2.739819    66[8-(6),8-(6),8-(6),8-(6),8-(6,66),8-(6,66),8-(6,66),8-(6,66)]
     4       7.568788       7.568788       7.568788    66[8-(6),8-(6),8-(6),8-(6),8-(6,66),8-(6,66),8-(6,66),8-(6,66)]
     5       4.575752       4.575752       4.575752    1[6-(1,6,6)]
     6       3.099732       3.099732       3.099732    1[6-(1,6,6)]
     7       5.075752       5.075752       5.075752    1[6-(1,6,6)]
     8       8.187306       8.187306       8.187306    1[6-(1,6,6)]
     9       9.127412       9.127412       9.127412    1[6-(1,6,6)]
    10       7.387638       7.387638       7.387638    1[6-(1,6,6)]
    11       6.462736       6.462736       6.462736    1[6-(1,6,6)]
    12       7.497934       7.497934       7.497934    1[6-(1,6,6)]
    13       8.879651       8.879651       8.879651    1[6-(1,6,6)]
    14       4.139121       4.139121       4.139121    1[6-(1,6,6)]
    15        5.61514        5.61514        5.61514    1[6-(1,6,6)]
    16       3.639122       3.639122       3.639122    1[6-(1,6,6)]
    17       8.445566       8.445566       8.445566    1[6-(1,6,6)]
    18        7.50546        7.50546        7.50546    1[6-(1,6,6)]
    19       9.245234       9.245234       9.245234    1[6-(1,6,6)]
    20      10.170136      10.170136      10.170136    1[6-(1,6,6)]
    21       9.134939       9.134939       9.134939    1[6-(1,6,6)]
    22       7.753222       7.753222       7.753222    1[6-(1,6,6)]
    23       8.894989       8.894989       8.894989    1[6-(1,6,6)]
    24      10.371009      10.371009      10.371009    1[6-(1,6,6)]
    25       8.394989       8.394989       8.394989    1[6-(1,6,6)]
    26       5.283435       5.283435       5.283435    1[6-(1,6,6)]
    27       4.343329       4.343329       4.343329    1[6-(1,6,6)]
    28       6.083103       6.083103       6.083103    1[6-(1,6,6)]
    29       7.008005       7.008005       7.008005    1[6-(1,6,6)]
    30       5.972807       5.972807       5.972807    1[6-(1,6,6)]
    31        4.59109        4.59109        4.59109    1[6-(1,6,6)]
    32        9.33162        9.33162        9.33162    1[6-(1,6,6)]
    33       7.855601       7.855601       7.855601    1[6-(1,6,6)]
    34       9.831619       9.831619       9.831619    1[6-(1,6,6)]
    35       5.025175       5.025175       5.025175    1[6-(1,6,6)]
    36       5.965281       5.965281       5.965281    1[6-(1,6,6)]
    37       4.225507       4.225507       4.225507    1[6-(1,6,6)]
    38       3.300605       3.300605       3.300605    1[6-(1,6,6)]
    39       4.335802       4.335802       4.335802    1[6-(1,6,6)]
    40       5.717519       5.717519       5.717519    1[6-(1,6,6)]
    41       3.529664       3.529664       3.529664    6[6-(1,1,6),8-(66),8-(66)]
    42       3.879957       3.879957       3.879957    6[1-(0),1-(0),6-(1,1,6),6-(8,8)]
    43       7.734691       7.734691       7.734691    6[6-(1,1,6),8-(66),8-(66,66)]
    44       8.206068       8.206068       8.206068    6[1-(0),1-(0),6-(1,1,6),6-(8,8)]
    45       7.381545       7.381545       7.381545    6[1-(0),1-(0),6-(1,1,6),6-(1,1,6)]
    46       7.925299       7.925299       7.925299    6[1-(0),1-(0),6-(1,1,6),6-(8,8)]
    47       7.662507       7.662507       7.662507    6[6-(1,1,6),8-(66),8-(66,66)]
    48       5.185209       5.185209       5.185209    6[6-(1,1,6),8-(66),8-(66)]
    49       4.834916       4.834916       4.834916    6[1-(0),1-(0),6-(1,1,6),6-(8,8)]
    50       8.898179       8.898179       8.898179    6[6-(1,1,6),8-(66),8-(66,66)]
    51       8.426804       8.426804       8.426804    6[1-(0),1-(0),6-(1,1,6),6-(8,8)]
    52       9.251327       9.251327       9.251327    6[1-(0),1-(0),6-(1,1,6),6-(1,1,6)]
    53       8.707574       8.707574       8.707574    6[1-(0),1-(0),6-(1,1,6),6-(8,8)]
    54       8.970367       8.970367       8.970367    6[6-(1,1,6),8-(66),8-(66,66)]
    55       9.941077       9.941077       9.941077    6[6-(1,1,6),8-(66),8-(66)]
    56       9.590784       9.590784       9.590784    6[1-(0),1-(0),6-(1,1,6),6-(8,8)]
    57        5.73605        5.73605        5.73605    6[6-(1,1,6),8-(66),8-(66,66)]
    58       5.264673       5.264673       5.264673    6[1-(0),1-(0),6-(1,1,6),6-(8,8)]
    59       6.089196       6.089196       6.089196    6[1-(0),1-(0),6-(1,1,6),6-(1,1,6)]
    60       5.545442       5.545442       5.545442    6[1-(0),1-(0),6-(1,1,6),6-(8,8)]
    61       5.808234       5.808234       5.808234    6[6-(1,1,6),8-(66),8-(66,66)]
    62       8.285532       8.285532       8.285532    6[6-(1,1,6),8-(66),8-(66)]
    63       8.635825       8.635825       8.635825    6[1-(0),1-(0),6-(1,1,6),6-(8,8)]
    64       4.572562       4.572562       4.572562    6[6-(1,1,6),8-(66),8-(66,66)]
    65       5.043937       5.043937       5.043937    6[1-(0),1-(0),6-(1,1,6),6-(8,8)]
    66       4.219414       4.219414       4.219414    6[1-(0),1-(0),6-(1,1,6),6-(1,1,6)]
    67       4.763167       4.763167       4.763167    6[1-(0),1-(0),6-(1,1,6),6-(8,8)]
    68       4.500374       4.500374       4.500374    6[6-(1,1,6),8-(66),8-(66,66)]
    69       4.357437       4.357437       4.357437    6[1-(0),1-(0),6-(1,1,6),6-(1,1,6)]
    70       9.113304       9.113304       9.113304    6[1-(0),1-(0),6-(1,1,6),6-(1,1,6)]
    71      11.321913      11.321913      11.321913    8[6-(6,8),66-(8,8,8,8,8,8,8)]
    72       3.323609       3.323609       3.323609    8[6-(6,8),66-(8,8,8,8,8,8,8)]
    73       8.562477       8.562477       8.562477    8[6-(6,8),66-(8,8,8,8,8,8,8),66-(8,8,8,8,8,8,8)]
    74        6.50424        6.50424        6.50424    8[6-(6,8),66-(8,8,8,8,8,8,8)]
    75       6.498636       6.498636       6.498636    8[6-(6,8),66-(8,8,8,8,8,8,8)]
    76       8.589531       8.589531       8.589531    8[6-(6,8),66-(8,8,8,8,8,8,8),66-(8,8,8,8,8,8,8)]
    77       5.310961       5.310961       5.310961    8[6-(6,8),66-(8,8,8,8,8,8,8)]
    78       5.391264       5.391264       5.391264    8[6-(6,8),66-(8,8,8,8,8,8,8)]
    79       8.070392       8.070392       8.070392    8[6-(6,8),66-(8,8,8,8,8,8,8),66-(8,8,8,8,8,8,8)]
    80        2.21063        2.21063        2.21063    8[6-(6,8),66-(8,8,8,8,8,8,8)]
    81      10.134238      10.134238      10.134238    8[6-(6,8),66-(8,8,8,8,8,8,8)]
    82       8.043343       8.043343       8.043343    8[6-(6,8),66-(8,8,8,8,8,8,8),66-(8,8,8,8,8,8,8)]
    83       2.148828       2.148828       2.148828    8[6-(6,8),66-(8,8,8,8,8,8,8)]
    84      10.147132      10.147132      10.147132    8[6-(6,8),66-(8,8,8,8,8,8,8)]
    85       4.908264       4.908264       4.908264    8[6-(6,8),66-(8,8,8,8,8,8,8),66-(8,8,8,8,8,8,8)]
    86       6.966501       6.966501       6.966501    8[6-(6,8),66-(8,8,8,8,8,8,8)]
    87       6.972105       6.972105       6.972105    8[6-(6,8),66-(8,8,8,8,8,8,8)]
    88        4.88121        4.88121        4.88121    8[6-(6,8),66-(8,8,8,8,8,8,8),66-(8,8,8,8,8,8,8)]
    89        8.15978        8.15978        8.15978    8[6-(6,8),66-(8,8,8,8,8,8,8)]
    90       8.079477       8.079477       8.079477    8[6-(6,8),66-(8,8,8,8,8,8,8)]
    91       5.400349       5.400349       5.400349    8[6-(6,8),66-(8,8,8,8,8,8,8),66-(8,8,8,8,8,8,8)]
    92      11.260111      11.260111      11.260111    8[6-(6,8),66-(8,8,8,8,8,8,8)]
    93       3.336503       3.336503       3.336503    8[6-(6,8),66-(8,8,8,8,8,8,8)]
    94       5.427398       5.427398       5.427398    8[6-(6,8),66-(8,8,8,8,8,8,8),66-(8,8,8,8,8,8,8)]
