# Supplementary material for: A collection of forcefield precursors for metal–organic frameworks
Source: RSC Adv. 2019 Nov 13;9(63):36492–507. doi: 10.1039/c9ra07327b (PMC9075174; doi:10.1039/c9ra07327b)
Supplement: RA-009-C9RA07327B-s1237 [file RA-009-C9RA07327B-s1237.txt]

KEVWUF_clean

15.646000    0.000000    0.000000
7.822994    15.403501    0.000000
7.823013    0.231346    16.082895

     1       9.978864       9.978864       9.978864    57[7-(6,6),8-(6),8-(6),8-(6),8-(6)]
     2       5.800753       5.800753       5.800753    57[7-(6,6),8-(6),8-(6),8-(6),8-(6)]
     3      17.801864      17.801864      17.801864    57[7-(6,6),8-(6),8-(6),8-(6),8-(6)]
     4       13.62376       13.62376       13.62376    57[7-(6,6),8-(6),8-(6),8-(6),8-(6)]
     5      21.313143      21.313143      21.313143    57[7-(6,6),8-(6),8-(6),8-(6),8-(6)]
     6      25.491254      25.491254      25.491254    57[7-(6,6),8-(6),8-(6),8-(6),8-(6)]
     7      13.490143      13.490143      13.490143    57[7-(6,6),8-(6),8-(6),8-(6),8-(6)]
     8      17.668247      17.668247      17.668247    57[7-(6,6),8-(6),8-(6),8-(6),8-(6)]
     9       6.489966       6.489966       6.489966    1[6-(6,6)]
    10       5.131892       5.131892       5.131892    1[6-(6,6)]
    11       5.429164       5.429164       5.429164    1[6-(6,6)]
    12      16.555033      16.555033      16.555033    1[6-(6,6)]
    13      16.151366      16.151366      16.151366    1[6-(6,6)]
    14       9.950868       9.950868       9.950868    1[6-(6,6)]
    15      14.312959      14.312959      14.312959    1[6-(6,6)]
    16      12.954887      12.954887      12.954887    1[6-(6,6)]
    17      13.252163      13.252163      13.252163    1[6-(6,6)]
    18       8.732036       8.732036       8.732036    1[6-(6,6)]
    19       8.328369       8.328369       8.328369    1[6-(6,6)]
    20        9.95086        9.95086        9.95086    1[6-(6,6)]
    21      24.802041      24.802041      24.802041    1[6-(6,6)]
    22      26.160115      26.160115      26.160115    1[6-(6,6)]
    23      25.862843      25.862843      25.862843    1[6-(6,6)]
    24      14.736974      14.736974      14.736974    1[6-(6,6)]
    25      15.140641      15.140641      15.140641    1[6-(6,6)]
    26      21.341139      21.341139      21.341139    1[6-(6,6)]
    27      16.979048      16.979048      16.979048    1[6-(6,6)]
    28       18.33712       18.33712       18.33712    1[6-(6,6)]
    29      18.039844      18.039844      18.039844    1[6-(6,6)]
    30      22.559971      22.559971      22.559971    1[6-(6,6)]
    31      22.963638      22.963638      22.963638    1[6-(6,6)]
    32      21.341147      21.341147      21.341147    1[6-(6,6)]
    33       16.48306       16.48306       16.48306    6[6-(6,7),8-(57),8-(57)]
    34       7.610219       7.610219       7.610219    6[6-(1,6),6-(8,8),7-(6,57)]
    35       6.612004       6.612004       6.612004    6[1-(0),6-(1,6),6-(6,7)]
    36       5.792153       5.792153       5.792153    6[1-(0),6-(1,6),6-(1,6)]
    37       5.965823       5.965823       5.965823    6[1-(0),6-(1,6),6-(6,7)]
    38       6.945262       6.945262       6.945262    6[6-(1,6),6-(8,8),7-(6,57)]
    39       7.139271       7.139271       7.139271    6[6-(6,7),8-(57),8-(57)]
    40      18.715745      18.715745      18.715745    6[6-(6,7),8-(57),8-(57)]
    41       2.706758       2.706758       2.706758    6[6-(1,6),6-(8,8),7-(6,57)]
    42      17.174614      17.174614      17.174614    6[1-(0),6-(1,6),6-(6,7)]
    43      16.939924      16.939924      16.939924    6[1-(0),6-(1,6),6-(1,6)]
    44      10.076036      10.076036      10.076036    6[1-(0),6-(1,6),6-(6,7)]
    45      11.222888      11.222888      11.222888    6[6-(1,6),6-(8,8),7-(6,57)]
    46      12.340011      12.340011      12.340011    6[6-(6,7),8-(57),8-(57)]
    47       16.48306       16.48306       16.48306    6[6-(6,7),8-(57),8-(57)]
    48      15.433214      15.433214      15.433214    6[6-(1,6),6-(8,8),7-(6,57)]
    49      14.434998      14.434998      14.434998    6[1-(0),6-(1,6),6-(6,7)]
    50      13.615149      13.615149      13.615149    6[1-(0),6-(1,6),6-(1,6)]
    51       13.78882       13.78882       13.78882    6[1-(0),6-(1,6),6-(6,7)]
    52      14.768261      14.768261      14.768261    6[6-(1,6),6-(8,8),7-(6,57)]
    53      14.962272      14.962272      14.962272    6[6-(6,7),8-(57),8-(57)]
    54      10.892749      10.892749      10.892749    6[6-(6,7),8-(57),8-(57)]
    55      10.529762      10.529762      10.529762    6[6-(1,6),6-(8,8),7-(6,57)]
    56       9.351618       9.351618       9.351618    6[1-(0),6-(1,6),6-(6,7)]
    57       9.116928       9.116928       9.116928    6[1-(0),6-(1,6),6-(1,6)]
    58      10.076028      10.076028      10.076028    6[1-(0),6-(1,6),6-(6,7)]
    59       11.22288       11.22288       11.22288    6[6-(1,6),6-(8,8),7-(6,57)]
    60      12.340005      12.340005      12.340005    6[6-(6,7),8-(57),8-(57)]
    61      14.808947      14.808947      14.808947    6[6-(6,7),8-(57),8-(57)]
    62      23.681788      23.681788      23.681788    6[6-(1,6),6-(8,8),7-(6,57)]
    63      24.680003      24.680003      24.680003    6[1-(0),6-(1,6),6-(6,7)]
    64      25.499854      25.499854      25.499854    6[1-(0),6-(1,6),6-(1,6)]
    65      25.326184      25.326184      25.326184    6[1-(0),6-(1,6),6-(6,7)]
    66      24.346745      24.346745      24.346745    6[6-(1,6),6-(8,8),7-(6,57)]
    67      24.152736      24.152736      24.152736    6[6-(6,7),8-(57),8-(57)]
    68      12.576262      12.576262      12.576262    6[6-(6,7),8-(57),8-(57)]
    69      12.939249      12.939249      12.939249    6[6-(1,6),6-(8,8),7-(6,57)]
    70      14.117393      14.117393      14.117393    6[1-(0),6-(1,6),6-(6,7)]
    71      14.352083      14.352083      14.352083    6[1-(0),6-(1,6),6-(1,6)]
    72      21.215971      21.215971      21.215971    6[1-(0),6-(1,6),6-(6,7)]
    73      20.069119      20.069119      20.069119    6[6-(1,6),6-(8,8),7-(6,57)]
    74      18.951996      18.951996      18.951996    6[6-(6,7),8-(57),8-(57)]
    75      14.808947      14.808947      14.808947    6[6-(6,7),8-(57),8-(57)]
    76      15.858793      15.858793      15.858793    6[6-(1,6),6-(8,8),7-(6,57)]
    77      16.857009      16.857009      16.857009    6[1-(0),6-(1,6),6-(6,7)]
    78      17.676858      17.676858      17.676858    6[1-(0),6-(1,6),6-(1,6)]
    79      17.503187      17.503187      17.503187    6[1-(0),6-(1,6),6-(6,7)]
    80      16.523746      16.523746      16.523746    6[6-(1,6),6-(8,8),7-(6,57)]
    81      16.329735      16.329735      16.329735    6[6-(6,7),8-(57),8-(57)]
    82      20.399258      20.399258      20.399258    6[6-(6,7),8-(57),8-(57)]
    83      20.762245      20.762245      20.762245    6[6-(1,6),6-(8,8),7-(6,57)]
    84      21.940389      21.940389      21.940389    6[1-(0),6-(1,6),6-(6,7)]
    85      22.175079      22.175079      22.175079    6[1-(0),6-(1,6),6-(1,6)]
    86      21.215979      21.215979      21.215979    6[1-(0),6-(1,6),6-(6,7)]
    87      20.069127      20.069127      20.069127    6[6-(1,6),6-(8,8),7-(6,57)]
    88      18.952002      18.952002      18.952002    6[6-(6,7),8-(57),8-(57)]
    89         7.7745         7.7745         7.7745    7[6-(6,6),6-(6,6),57-(8,8,8,8)]
    90        3.61579        3.61579        3.61579    7[6-(6,6),6-(6,6),57-(8,8,8,8)]
    91      15.597498      15.597498      15.597498    7[6-(6,6),6-(6,6),57-(8,8,8,8)]
    92      11.438795      11.438795      11.438795    7[6-(6,6),6-(6,6),57-(8,8,8,8)]
    93      23.517507      23.517507      23.517507    7[6-(6,6),6-(6,6),57-(8,8,8,8)]
    94      27.676217      27.676217      27.676217    7[6-(6,6),6-(6,6),57-(8,8,8,8)]
    95      15.694509      15.694509      15.694509    7[6-(6,6),6-(6,6),57-(8,8,8,8)]
    96      19.853212      19.853212      19.853212    7[6-(6,6),6-(6,6),57-(8,8,8,8)]
    97      17.454676      17.454676      17.454676    8[6-(6,8),57-(7,8,8,8)]
    98      16.351634      16.351634      16.351634    8[6-(6,8),57-(7,8,8,8)]
    99        8.19694        8.19694        8.19694    8[6-(6,8),57-(7,8,8,8)]
   100       6.288128       6.288128       6.288128    8[6-(6,8),57-(7,8,8,8)]
   101       4.127414       4.127414       4.127414    8[6-(6,8),57-(7,8,8,8)]
   102      18.000724      18.000724      18.000724    8[6-(6,8),57-(7,8,8,8)]
   103      12.216408      12.216408      12.216408    8[6-(6,8),57-(7,8,8,8)]
   104      13.352307      13.352307      13.352307    8[6-(6,8),57-(7,8,8,8)]
   105      17.454677      17.454677      17.454677    8[6-(6,8),57-(7,8,8,8)]
   106      16.351632      16.351632      16.351632    8[6-(6,8),57-(7,8,8,8)]
   107      16.019942      16.019942      16.019942    8[6-(6,8),57-(7,8,8,8)]
   108      14.111131      14.111131      14.111131    8[6-(6,8),57-(7,8,8,8)]
   109      11.950419      11.950419      11.950419    8[6-(6,8),57-(7,8,8,8)]
   110      10.177726      10.177726      10.177726    8[6-(6,8),57-(7,8,8,8)]
   111      12.216402      12.216402      12.216402    8[6-(6,8),57-(7,8,8,8)]
   112      13.352302      13.352302      13.352302    8[6-(6,8),57-(7,8,8,8)]
   113      13.837331      13.837331      13.837331    8[6-(6,8),57-(7,8,8,8)]
   114      14.940373      14.940373      14.940373    8[6-(6,8),57-(7,8,8,8)]
   115      23.095067      23.095067      23.095067    8[6-(6,8),57-(7,8,8,8)]
   116      25.003879      25.003879      25.003879    8[6-(6,8),57-(7,8,8,8)]
   117      27.164593      27.164593      27.164593    8[6-(6,8),57-(7,8,8,8)]
   118      13.291283      13.291283      13.291283    8[6-(6,8),57-(7,8,8,8)]
   119      19.075599      19.075599      19.075599    8[6-(6,8),57-(7,8,8,8)]
   120        17.9397        17.9397        17.9397    8[6-(6,8),57-(7,8,8,8)]
   121       13.83733       13.83733       13.83733    8[6-(6,8),57-(7,8,8,8)]
   122      14.940375      14.940375      14.940375    8[6-(6,8),57-(7,8,8,8)]
   123      15.272065      15.272065      15.272065    8[6-(6,8),57-(7,8,8,8)]
   124      17.180876      17.180876      17.180876    8[6-(6,8),57-(7,8,8,8)]
   125      19.341588      19.341588      19.341588    8[6-(6,8),57-(7,8,8,8)]
   126      21.114281      21.114281      21.114281    8[6-(6,8),57-(7,8,8,8)]
   127      19.075605      19.075605      19.075605    8[6-(6,8),57-(7,8,8,8)]
   128      17.939705      17.939705      17.939705    8[6-(6,8),57-(7,8,8,8)]
