# Supplementary material for: A collection of forcefield precursors for metal–organic frameworks
Source: RSC Adv. 2019 Nov 13;9(63):36492–507. doi: 10.1039/c9ra07327b (PMC9075174; doi:10.1039/c9ra07327b)
Supplement: RA-009-C9RA07327B-s1238 [file RA-009-C9RA07327B-s1238.txt]

KEWZOD_clean

11.441400    0.000000    0.000000
0.000000    15.130900    0.000000
0.000000    0.000000    18.085500

     1         5.7207         5.7207         5.7207    30[7-(6,6),7-(6,6),8-(6),8-(6),8-(6)]
     2         5.7207         5.7207         5.7207    30[7-(6,6),7-(6,6),8-(6),8-(6),8-(6)]
     3         5.7207         5.7207         5.7207    30[7-(6,6),7-(6,6),8-(6),8-(6),8-(6)]
     4         5.7207         5.7207         5.7207    30[7-(6,6),7-(6,6),8-(6),8-(6),8-(6)]
     5       8.130259       8.130259       8.130259    1[6-(6,7)]
     6      10.434557      10.434557      10.434557    1[6-(6,6)]
     7      10.388791      10.388791      10.388791    1[6-(6,6)]
     8        8.17488        8.17488        8.17488    1[6-(6,7)]
     9       8.130259       8.130259       8.130259    1[6-(6,7)]
    10      10.434557      10.434557      10.434557    1[6-(6,6)]
    11      10.388791      10.388791      10.388791    1[6-(6,6)]
    12        8.17488        8.17488        8.17488    1[6-(6,7)]
    13       3.311141       3.311141       3.311141    1[6-(6,7)]
    14       1.006843       1.006843       1.006843    1[6-(6,6)]
    15       1.052609       1.052609       1.052609    1[6-(6,6)]
    16        3.26652        3.26652        3.26652    1[6-(6,7)]
    17       3.311141       3.311141       3.311141    1[6-(6,7)]
    18       1.006843       1.006843       1.006843    1[6-(6,6)]
    19       1.052609       1.052609       1.052609    1[6-(6,6)]
    20        3.26652        3.26652        3.26652    1[6-(6,7)]
    21       3.311141       3.311141       3.311141    1[6-(6,7)]
    22       1.006843       1.006843       1.006843    1[6-(6,6)]
    23       1.052609       1.052609       1.052609    1[6-(6,6)]
    24        3.26652        3.26652        3.26652    1[6-(6,7)]
    25       3.311141       3.311141       3.311141    1[6-(6,7)]
    26       1.006843       1.006843       1.006843    1[6-(6,6)]
    27       1.052609       1.052609       1.052609    1[6-(6,6)]
    28        3.26652        3.26652        3.26652    1[6-(6,7)]
    29       8.130259       8.130259       8.130259    1[6-(6,7)]
    30      10.434557      10.434557      10.434557    1[6-(6,6)]
    31      10.388791      10.388791      10.388791    1[6-(6,6)]
    32        8.17488        8.17488        8.17488    1[6-(6,7)]
    33       8.130259       8.130259       8.130259    1[6-(6,7)]
    34      10.434557      10.434557      10.434557    1[6-(6,6)]
    35      10.388791      10.388791      10.388791    1[6-(6,6)]
    36        8.17488        8.17488        8.17488    1[6-(6,7)]
    37         5.7207         5.7207         5.7207    1[6-(6,6)]
    38         5.7207         5.7207         5.7207    1[6-(6,6)]
    39         5.7207         5.7207         5.7207    1[6-(6,6)]
    40         5.7207         5.7207         5.7207    1[6-(6,6)]
    41         5.7207         5.7207         5.7207    1[6-(6,6)]
    42         5.7207         5.7207         5.7207    1[6-(6,6)]
    43         5.7207         5.7207         5.7207    1[6-(6,6)]
    44         5.7207         5.7207         5.7207    1[6-(6,6)]
    45         5.7207         5.7207         5.7207    1[6-(6,6)]
    46         5.7207         5.7207         5.7207    1[6-(6,6)]
    47         5.7207         5.7207         5.7207    1[6-(6,6)]
    48         5.7207         5.7207         5.7207    1[6-(6,6)]
    49       8.590203       8.590203       8.590203    6[1-(0),6-(1,6),7-(6,30)]
    50       9.996351       9.996351       9.996351    6[1-(0),6-(1,7),6-(6,6)]
    51      10.702286      10.702286      10.702286    6[6-(1,6),6-(1,6),6-(6,6)]
    52       9.958595       9.958595       9.958595    6[1-(0),6-(1,7),6-(6,6)]
    53       8.622239       8.622239       8.622239    6[1-(0),6-(1,6),7-(6,30)]
    54       8.590203       8.590203       8.590203    6[1-(0),6-(1,6),7-(6,30)]
    55       9.996351       9.996351       9.996351    6[1-(0),6-(1,7),6-(6,6)]
    56      10.702286      10.702286      10.702286    6[6-(1,6),6-(1,6),6-(6,6)]
    57       9.958595       9.958595       9.958595    6[1-(0),6-(1,7),6-(6,6)]
    58       8.622239       8.622239       8.622239    6[1-(0),6-(1,6),7-(6,30)]
    59       2.851197       2.851197       2.851197    6[1-(0),6-(1,6),7-(6,30)]
    60       1.445049       1.445049       1.445049    6[1-(0),6-(1,7),6-(6,6)]
    61       0.739114       0.739114       0.739114    6[6-(1,6),6-(1,6),6-(6,6)]
    62       1.482805       1.482805       1.482805    6[1-(0),6-(1,7),6-(6,6)]
    63       2.819161       2.819161       2.819161    6[1-(0),6-(1,6),7-(6,30)]
    64       2.851197       2.851197       2.851197    6[1-(0),6-(1,6),7-(6,30)]
    65       1.445049       1.445049       1.445049    6[1-(0),6-(1,7),6-(6,6)]
    66       0.739114       0.739114       0.739114    6[6-(1,6),6-(1,6),6-(6,6)]
    67       1.482805       1.482805       1.482805    6[1-(0),6-(1,7),6-(6,6)]
    68       2.819161       2.819161       2.819161    6[1-(0),6-(1,6),7-(6,30)]
    69       2.851197       2.851197       2.851197    6[1-(0),6-(1,6),7-(6,30)]
    70       1.445049       1.445049       1.445049    6[1-(0),6-(1,7),6-(6,6)]
    71       0.739114       0.739114       0.739114    6[6-(1,6),6-(1,6),6-(6,6)]
    72       1.482805       1.482805       1.482805    6[1-(0),6-(1,7),6-(6,6)]
    73       2.819161       2.819161       2.819161    6[1-(0),6-(1,6),7-(6,30)]
    74       2.851197       2.851197       2.851197    6[1-(0),6-(1,6),7-(6,30)]
    75       1.445049       1.445049       1.445049    6[1-(0),6-(1,7),6-(6,6)]
    76       0.739114       0.739114       0.739114    6[6-(1,6),6-(1,6),6-(6,6)]
    77       1.482805       1.482805       1.482805    6[1-(0),6-(1,7),6-(6,6)]
    78       2.819161       2.819161       2.819161    6[1-(0),6-(1,6),7-(6,30)]
    79       8.590203       8.590203       8.590203    6[1-(0),6-(1,6),7-(6,30)]
    80       9.996351       9.996351       9.996351    6[1-(0),6-(1,7),6-(6,6)]
    81      10.702286      10.702286      10.702286    6[6-(1,6),6-(1,6),6-(6,6)]
    82       9.958595       9.958595       9.958595    6[1-(0),6-(1,7),6-(6,6)]
    83       8.622239       8.622239       8.622239    6[1-(0),6-(1,6),7-(6,30)]
    84       8.590203       8.590203       8.590203    6[1-(0),6-(1,6),7-(6,30)]
    85       9.996351       9.996351       9.996351    6[1-(0),6-(1,7),6-(6,6)]
    86      10.702286      10.702286      10.702286    6[6-(1,6),6-(1,6),6-(6,6)]
    87       9.958595       9.958595       9.958595    6[1-(0),6-(1,7),6-(6,6)]
    88       8.622239       8.622239       8.622239    6[1-(0),6-(1,6),7-(6,30)]
    89         5.7207         5.7207         5.7207    6[6-(1,6),6-(1,6),6-(8,8)]
    90         5.7207         5.7207         5.7207    6[1-(0),6-(6,6),6-(6,6)]
    91         5.7207         5.7207         5.7207    6[6-(1,6),6-(1,6),6-(6)]
    92         5.7207         5.7207         5.7207    6[1-(0),6-(6,6),6-(6,6)]
    93         5.7207         5.7207         5.7207    6[6-(1,6),6-(1,6),6-(8,8)]
    94         5.7207         5.7207         5.7207    6[1-(0),6-(6,6),6-(6,6)]
    95         5.7207         5.7207         5.7207    6[6-(6,6),8-(0),8-(30)]
    96         5.7207         5.7207         5.7207    6[6-(6,6),8-(30),8-(30)]
    97         5.7207         5.7207         5.7207    6[6-(6),6-(6,6)]
    98         5.7207         5.7207         5.7207    6[6-(1,6),6-(1,6),6-(8,8)]
    99         5.7207         5.7207         5.7207    6[1-(0),6-(6,6),6-(6,6)]
   100         5.7207         5.7207         5.7207    6[6-(1,6),6-(1,6),6-(6)]
   101         5.7207         5.7207         5.7207    6[1-(0),6-(6,6),6-(6,6)]
   102         5.7207         5.7207         5.7207    6[6-(1,6),6-(1,6),6-(8,8)]
   103         5.7207         5.7207         5.7207    6[1-(0),6-(6,6),6-(6,6)]
   104         5.7207         5.7207         5.7207    6[6-(6,6),8-(0),8-(30)]
   105         5.7207         5.7207         5.7207    6[6-(6,6),8-(30),8-(30)]
   106         5.7207         5.7207         5.7207    6[6-(6),6-(6,6)]
   107         5.7207         5.7207         5.7207    6[6-(1,6),6-(1,6),6-(8,8)]
   108         5.7207         5.7207         5.7207    6[1-(0),6-(6,6),6-(6,6)]
   109         5.7207         5.7207         5.7207    6[6-(1,6),6-(1,6),6-(6)]
   110         5.7207         5.7207         5.7207    6[1-(0),6-(6,6),6-(6,6)]
   111         5.7207         5.7207         5.7207    6[6-(1,6),6-(1,6),6-(8,8)]
   112         5.7207         5.7207         5.7207    6[1-(0),6-(6,6),6-(6,6)]
   113         5.7207         5.7207         5.7207    6[6-(6,6),8-(0),8-(30)]
   114         5.7207         5.7207         5.7207    6[6-(6,6),8-(30),8-(30)]
   115         5.7207         5.7207         5.7207    6[6-(6),6-(6,6)]
   116         5.7207         5.7207         5.7207    6[6-(1,6),6-(1,6),6-(8,8)]
   117         5.7207         5.7207         5.7207    6[1-(0),6-(6,6),6-(6,6)]
   118         5.7207         5.7207         5.7207    6[6-(1,6),6-(1,6),6-(6)]
   119         5.7207         5.7207         5.7207    6[1-(0),6-(6,6),6-(6,6)]
   120         5.7207         5.7207         5.7207    6[6-(1,6),6-(1,6),6-(8,8)]
   121         5.7207         5.7207         5.7207    6[1-(0),6-(6,6),6-(6,6)]
   122         5.7207         5.7207         5.7207    6[6-(6,6),8-(0),8-(30)]
   123         5.7207         5.7207         5.7207    6[6-(6,6),8-(30),8-(30)]
   124         5.7207         5.7207         5.7207    6[6-(6),6-(6,6)]
   125       7.903719       7.903719       7.903719    7[6-(1,6),6-(1,6),30-(7,8,8,8)]
   126       7.903719       7.903719       7.903719    7[6-(1,6),6-(1,6),30-(7,8,8,8)]
   127       3.537681       3.537681       3.537681    7[6-(1,6),6-(1,6),30-(7,8,8,8)]
   128       3.537681       3.537681       3.537681    7[6-(1,6),6-(1,6),30-(7,8,8,8)]
   129       3.537681       3.537681       3.537681    7[6-(1,6),6-(1,6),30-(7,8,8,8)]
   130       3.537681       3.537681       3.537681    7[6-(1,6),6-(1,6),30-(7,8,8,8)]
   131       7.903719       7.903719       7.903719    7[6-(1,6),6-(1,6),30-(7,8,8,8)]
   132       7.903719       7.903719       7.903719    7[6-(1,6),6-(1,6),30-(7,8,8,8)]
   133         5.7207         5.7207         5.7207    8[6-(6,8),30-(7,7,8,8)]
   134         5.7207         5.7207         5.7207    8[6-(6,8),30-(7,7,8,8)]
   135         5.7207         5.7207         5.7207    8[6-(6,8),30-(7,7,8,8)]
   136         5.7207         5.7207         5.7207    8[6-(6,8)]
   137         5.7207         5.7207         5.7207    8[6-(6,8),30-(7,7,8,8)]
   138         5.7207         5.7207         5.7207    8[6-(6,8),30-(7,7,8,8)]
   139         5.7207         5.7207         5.7207    8[6-(6,8),30-(7,7,8,8)]
   140         5.7207         5.7207         5.7207    8[6-(6,8)]
   141         5.7207         5.7207         5.7207    8[6-(6,8),30-(7,7,8,8)]
   142         5.7207         5.7207         5.7207    8[6-(6,8),30-(7,7,8,8)]
   143         5.7207         5.7207         5.7207    8[6-(6,8),30-(7,7,8,8)]
   144         5.7207         5.7207         5.7207    8[6-(6,8)]
   145         5.7207         5.7207         5.7207    8[6-(6,8),30-(7,7,8,8)]
   146         5.7207         5.7207         5.7207    8[6-(6,8),30-(7,7,8,8)]
   147         5.7207         5.7207         5.7207    8[6-(6,8),30-(7,7,8,8)]
   148         5.7207         5.7207         5.7207    8[6-(6,8)]
