# Supplementary material for: A collection of forcefield precursors for metal–organic frameworks
Source: RSC Adv. 2019 Nov 13;9(63):36492–507. doi: 10.1039/c9ra07327b (PMC9075174; doi:10.1039/c9ra07327b)
Supplement: RA-009-C9RA07327B-s1239 [file RA-009-C9RA07327B-s1239.txt]

KEXFAU_clean

9.087000    0.000000    0.000000
-4.543442    14.295039    0.000000
0.000000    -4.774969    16.564504

     1            0.0            0.0            0.0    48[7-(1,1,6),7-(1,1,6),7-(1,1,6),7-(1,1,6),7-(6),7-(6)]
     2            0.0            0.0            0.0    48[7-(1,1,6),7-(1,1,6),7-(1,1,6),7-(1,1,6),7-(6),7-(6)]
     3       3.112661       3.112661       3.112661    28[6-(7),6-(7),6-(7),6-(7)]
     4       5.974339       5.974339       5.974339    28[6-(7),6-(7),6-(7),6-(7)]
     5      -3.453011      -3.453011      -3.453011    1[7-(1,6,48)]
     6       -2.53522       -2.53522       -2.53522    1[7-(1,6,48)]
     7      -1.744654      -1.744654      -1.744654    1[6-(1,6,7)]
     8      -1.626527      -1.626527      -1.626527    1[6-(1,6,7)]
     9       5.479506       5.479506       5.479506    1[6-(1,6,6)]
    10       5.515851       5.515851       5.515851    1[6-(1,6,6)]
    11       -1.72649       -1.72649       -1.72649    1[6-(1,6,6)]
    12      -1.535666      -1.535666      -1.535666    1[6-(1,6,6)]
    13       5.615798       5.615798       5.615798    1[6-(1,6,6)]
    14       5.506757       5.506757       5.506757    1[6-(1,6,6)]
    15      -1.599281      -1.599281      -1.599281    1[6-(1,6,6)]
    16      -1.635632      -1.635632      -1.635632    1[6-(1,6,6)]
    17       5.543096       5.543096       5.543096    1[6-(1,6,6)]
    18       5.515832       5.515832       5.515832    1[6-(1,6,6)]
    19       7.487706       7.487706       7.487706    1[6-(1,6,6)]
    20      -1.553856      -1.553856      -1.553856    1[6-(1,6,6)]
    21       5.479475       5.479475       5.479475    1[6-(1,6,6)]
    22       5.561261       5.561261       5.561261    1[6-(1,6,6)]
    23        6.32456        6.32456        6.32456    1[6-(1,6,7)]
    24       7.560396       7.560396       7.560396    1[6-(1,6,7)]
    25       7.914786       7.914786       7.914786    1[7-(1,6,48)]
    26       6.851603       6.851603       6.851603    1[7-(1,6,48)]
    27       1.090449       1.090449       1.090449    1[7-(1,6,48)]
    28       2.008232       2.008232       2.008232    1[7-(1,6,48)]
    29       2.798804       2.798804       2.798804    1[6-(1,6,7)]
    30       2.916939       2.916939       2.916939    1[6-(1,6,7)]
    31       0.935974       0.935974       0.935974    1[6-(1,6,6)]
    32       0.972325       0.972325       0.972325    1[6-(1,6,6)]
    33       2.816988       2.816988       2.816988    1[6-(1,6,6)]
    34       3.007818       3.007818       3.007818    1[6-(1,6,6)]
    35       1.072292       1.072292       1.072292    1[6-(1,6,6)]
    36       0.963245       0.963245       0.963245    1[6-(1,6,6)]
    37       2.944215       2.944215       2.944215    1[6-(1,6,6)]
    38        2.90787        2.90787        2.90787    1[6-(1,6,6)]
    39       0.999602       0.999602       0.999602    1[6-(1,6,6)]
    40       0.972344       0.972344       0.972344    1[6-(1,6,6)]
    41       2.944228       2.944228       2.944228    1[6-(1,6,6)]
    42        2.98966        2.98966        2.98966    1[6-(1,6,6)]
    43       0.936005       0.936005       0.936005    1[6-(1,6,6)]
    44       1.017785       1.017785       1.017785    1[6-(1,6,6)]
    45       1.781102       1.781102       1.781102    1[6-(1,6,7)]
    46        3.01693        3.01693        3.01693    1[6-(1,6,7)]
    47       3.371326       3.371326       3.371326    1[7-(1,6,48)]
    48       2.308151       2.308151       2.308151    1[7-(1,6,48)]
    49       7.996569       7.996569       7.996569    1[7-(1,6,48)]
    50       7.078778       7.078778       7.078778    1[7-(1,6,48)]
    51       6.288212       6.288212       6.288212    1[6-(1,6,7)]
    52       6.170085       6.170085       6.170085    1[6-(1,6,7)]
    53      -0.935948      -0.935948      -0.935948    1[6-(1,6,6)]
    54      -0.972293      -0.972293      -0.972293    1[6-(1,6,6)]
    55       6.270048       6.270048       6.270048    1[6-(1,6,6)]
    56       6.079224       6.079224       6.079224    1[6-(1,6,6)]
    57       -1.07224       -1.07224       -1.07224    1[6-(1,6,6)]
    58      -0.963199      -0.963199      -0.963199    1[6-(1,6,6)]
    59       6.142839       6.142839       6.142839    1[6-(1,6,6)]
    60        6.17919        6.17919        6.17919    1[6-(1,6,6)]
    61      -0.999538      -0.999538      -0.999538    1[6-(1,6,6)]
    62      -0.972274      -0.972274      -0.972274    1[6-(1,6,6)]
    63      -2.944148      -2.944148      -2.944148    1[6-(1,6,6)]
    64       6.097414       6.097414       6.097414    1[6-(1,6,6)]
    65      -0.935917      -0.935917      -0.935917    1[6-(1,6,6)]
    66      -1.017703      -1.017703      -1.017703    1[6-(1,6,6)]
    67      -1.781002      -1.781002      -1.781002    1[6-(1,6,7)]
    68      -3.016838      -3.016838      -3.016838    1[6-(1,6,7)]
    69      -3.371228      -3.371228      -3.371228    1[7-(1,6,48)]
    70      -2.308045      -2.308045      -2.308045    1[7-(1,6,48)]
    71       3.453109       3.453109       3.453109    1[7-(1,6,48)]
    72       2.535326       2.535326       2.535326    1[7-(1,6,48)]
    73       1.744754       1.744754       1.744754    1[6-(1,6,7)]
    74       1.626619       1.626619       1.626619    1[6-(1,6,7)]
    75       3.607584       3.607584       3.607584    1[6-(1,6,6)]
    76       3.571233       3.571233       3.571233    1[6-(1,6,6)]
    77        1.72657        1.72657        1.72657    1[6-(1,6,6)]
    78        1.53574        1.53574        1.53574    1[6-(1,6,6)]
    79       3.471266       3.471266       3.471266    1[6-(1,6,6)]
    80       3.580313       3.580313       3.580313    1[6-(1,6,6)]
    81       1.599343       1.599343       1.599343    1[6-(1,6,6)]
    82       1.635688       1.635688       1.635688    1[6-(1,6,6)]
    83       3.543956       3.543956       3.543956    1[6-(1,6,6)]
    84       3.571214       3.571214       3.571214    1[6-(1,6,6)]
    85        1.59933        1.59933        1.59933    1[6-(1,6,6)]
    86       1.553898       1.553898       1.553898    1[6-(1,6,6)]
    87       3.607553       3.607553       3.607553    1[6-(1,6,6)]
    88       3.525773       3.525773       3.525773    1[6-(1,6,6)]
    89       2.762456       2.762456       2.762456    1[6-(1,6,7)]
    90       1.526628       1.526628       1.526628    1[6-(1,6,7)]
    91       1.172232       1.172232       1.172232    1[7-(1,6,48)]
    92       2.235407       2.235407       2.235407    1[7-(1,6,48)]
    93      -2.206276      -2.206276      -2.206276    6[1-(0),1-(0),6-(1,1,6),7-(1,1,48)]
    94      -3.018658      -3.018658      -3.018658    6[1-(0),1-(0),6-(1,1,6),6-(1,1,7)]
    95      -2.173572      -2.173572      -2.173572    6[1-(0),1-(0),6-(1,1,6),6-(1,1,6)]
    96       6.097411       6.097411       6.097411    6[1-(0),1-(0),6-(1,1,6),6-(1,1,6)]
    97      -2.161768      -2.161768      -2.161768    6[1-(0),1-(0),6-(1,1,6),6-(1,1,6)]
    98       6.083771       6.083771       6.083771    6[1-(0),1-(0),6-(1,1,6),6-(1,1,6)]
    99       6.897053       6.897053       6.897053    6[1-(0),1-(0),6-(1,1,6),6-(1,1,6)]
   100       6.064679       6.064679       6.064679    6[1-(0),1-(0),6-(1,1,6),6-(1,1,7)]
   101       6.880687       6.880687       6.880687    6[1-(0),1-(0),6-(1,1,6),7-(1,1,48)]
   102      -2.734221      -2.734221      -2.734221    6[7-(48),28-(6,6,6)]
   103      -0.105352      -0.105352      -0.105352    6[7-(0),28-(6,6,6)]
   104       2.337187       2.337187       2.337187    6[1-(0),1-(0),6-(1,1,6),7-(1,1,48)]
   105       1.524814       1.524814       1.524814    6[1-(0),1-(0),6-(1,1,6),6-(1,1,7)]
   106       2.369909       2.369909       2.369909    6[1-(0),1-(0),6-(1,1,6),6-(1,1,6)]
   107       1.553901       1.553901       1.553901    6[1-(0),1-(0),6-(1,1,6),6-(1,1,6)]
   108       2.381731       2.381731       2.381731    6[1-(0),1-(0),6-(1,1,6),6-(1,1,6)]
   109        1.54028        1.54028        1.54028    6[1-(0),1-(0),6-(1,1,6),6-(1,1,6)]
   110       2.353571       2.353571       2.353571    6[1-(0),1-(0),6-(1,1,6),6-(1,1,6)]
   111       1.521206       1.521206       1.521206    6[1-(0),1-(0),6-(1,1,6),6-(1,1,7)]
   112       2.337224       2.337224       2.337224    6[1-(0),1-(0),6-(1,1,6),7-(1,1,48)]
   113       1.809222       1.809222       1.809222    6[7-(48),28-(6,6,6)]
   114       4.438091       4.438091       4.438091    6[7-(0),28-(6,6,6)]
   115       6.749834       6.749834       6.749834    6[1-(0),1-(0),6-(1,1,6),7-(1,1,48)]
   116       7.562216       7.562216       7.562216    6[1-(0),1-(0),6-(1,1,6),6-(1,1,7)]
   117        6.71713        6.71713        6.71713    6[1-(0),1-(0),6-(1,1,6),6-(1,1,6)]
   118      -1.553853      -1.553853      -1.553853    6[1-(0),1-(0),6-(1,1,6),6-(1,1,6)]
   119       6.705326       6.705326       6.705326    6[1-(0),1-(0),6-(1,1,6),6-(1,1,6)]
   120      -1.540213      -1.540213      -1.540213    6[1-(0),1-(0),6-(1,1,6),6-(1,1,6)]
   121      -2.353495      -2.353495      -2.353495    6[1-(0),1-(0),6-(1,1,6),6-(1,1,6)]
   122      -1.521121      -1.521121      -1.521121    6[1-(0),1-(0),6-(1,1,6),6-(1,1,7)]
   123      -2.337129      -2.337129      -2.337129    6[1-(0),1-(0),6-(1,1,6),7-(1,1,48)]
   124       7.277779       7.277779       7.277779    6[7-(48),28-(6,6,6)]
   125        4.64891        4.64891        4.64891    6[7-(0),28-(6,6,6)]
   126       2.206371       2.206371       2.206371    6[1-(0),1-(0),6-(1,1,6),7-(1,1,48)]
   127       3.018744       3.018744       3.018744    6[1-(0),1-(0),6-(1,1,6),6-(1,1,7)]
   128       2.173649       2.173649       2.173649    6[1-(0),1-(0),6-(1,1,6),6-(1,1,6)]
   129       2.989657       2.989657       2.989657    6[1-(0),1-(0),6-(1,1,6),6-(1,1,6)]
   130       2.161827       2.161827       2.161827    6[1-(0),1-(0),6-(1,1,6),6-(1,1,6)]
   131       3.003278       3.003278       3.003278    6[1-(0),1-(0),6-(1,1,6),6-(1,1,6)]
   132       2.189987       2.189987       2.189987    6[1-(0),1-(0),6-(1,1,6),6-(1,1,6)]
   133       3.022352       3.022352       3.022352    6[1-(0),1-(0),6-(1,1,6),6-(1,1,7)]
   134       2.206334       2.206334       2.206334    6[1-(0),1-(0),6-(1,1,6),7-(1,1,48)]
   135       2.734336       2.734336       2.734336    6[7-(48),28-(6,6,6)]
   136       0.105467       0.105467       0.105467    6[7-(0),28-(6,6,6)]
   137      -3.064085      -3.064085      -3.064085    7[1-(0),1-(0),6-(1,1,6),48-(7,7,7,7,7)]
   138        7.50496        7.50496        7.50496    7[1-(0),1-(0),6-(1,1,6),48-(7,7,7,7,7)]
   139      -3.521155      -3.521155      -3.521155    7[6-(28),48-(7,7,7,7,7)]
   140       0.740648       0.740648       0.740648    7[6-(28)]
   141        1.47937        1.47937        1.47937    7[1-(0),1-(0),6-(1,1,6),48-(7,7,7,7,7)]
   142       2.961504       2.961504       2.961504    7[1-(0),1-(0),6-(1,1,6),48-(7,7,7,7,7)]
   143       1.022288       1.022288       1.022288    7[6-(28),48-(7,7,7,7,7)]
   144       5.284091       5.284091       5.284091    7[6-(28)]
   145       7.607643       7.607643       7.607643    7[1-(0),1-(0),6-(1,1,6),48-(7,7,7,7,7)]
   146      -2.961402      -2.961402      -2.961402    7[1-(0),1-(0),6-(1,1,6),48-(7,7,7,7,7)]
   147       8.064713       8.064713       8.064713    7[6-(28),48-(7,7,7,7,7)]
   148        3.80291        3.80291        3.80291    7[6-(28)]
   149       3.064188       3.064188       3.064188    7[1-(0),1-(0),6-(1,1,6),48-(7,7,7,7,7)]
   150       1.582054       1.582054       1.582054    7[1-(0),1-(0),6-(1,1,6),48-(7,7,7,7,7)]
   151        3.52127        3.52127        3.52127    7[6-(28),48-(7,7,7,7,7)]
   152      -0.740533      -0.740533      -0.740533    7[6-(28)]
