# Supplementary material for: A collection of forcefield precursors for metal–organic frameworks
Source: RSC Adv. 2019 Nov 13;9(63):36492–507. doi: 10.1039/c9ra07327b (PMC9075174; doi:10.1039/c9ra07327b)
Supplement: RA-009-C9RA07327B-s1240 [file RA-009-C9RA07327B-s1240.txt]

KEXKAB_clean

7.319000    0.000000    0.000000
0.000000    14.610000    0.000000
0.000000    0.000000    20.564000

     1       1.829018       1.829018       1.829018    30[7-(6,6),8-(6),8-(6),8-(6),8-(6)]
     2       5.581469       5.581469       5.581469    30[7-(6,6),8-(6),8-(6),8-(6),8-(6)]
     3       5.489982       5.489982       5.489982    30[7-(6,6),8-(6),8-(6),8-(6),8-(6)]
     4       1.737531       1.737531       1.737531    30[7-(6,6),8-(6),8-(6),8-(6),8-(6)]
     5       1.830482       1.830482       1.830482    30[7-(6,6),8-(6),8-(6),8-(6),8-(6)]
     6       5.397031       5.397031       5.397031    30[7-(6,6),8-(6),8-(6),8-(6),8-(6)]
     7       5.488518       5.488518       5.488518    30[7-(6,6),8-(6),8-(6),8-(6),8-(6)]
     8       1.921969       1.921969       1.921969    30[7-(6,6),8-(6),8-(6),8-(6),8-(6)]
     9       1.895621       1.895621       1.895621    1[6-(1,6,6)]
    10       1.916114       1.916114       1.916114    1[6-(1,6,6)]
    11       5.476808       5.476808       5.476808    1[6-(1,6,6)]
    12       5.519258       5.519258       5.519258    1[6-(1,6,6)]
    13       0.836562       0.836562       0.836562    1[6-(6,7)]
    14       0.682131       0.682131       0.682131    1[6-(6,6)]
    15       2.113727       2.113727       2.113727    1[6-(6,6)]
    16       2.266694       2.266694       2.266694    1[6-(6,7)]
    17       0.871693       0.871693       0.871693    1[6-(6,6)]
    18       1.011486       1.011486       1.011486    1[6-(6,7)]
    19        2.06103        2.06103        2.06103    1[6-(6,7)]
    20       1.935876       1.935876       1.935876    1[6-(6,6)]
    21       5.423379       5.423379       5.423379    1[6-(1,6,6)]
    22       5.402886       5.402886       5.402886    1[6-(1,6,6)]
    23       1.842192       1.842192       1.842192    1[6-(1,6,6)]
    24       1.799742       1.799742       1.799742    1[6-(1,6,6)]
    25       6.482438       6.482438       6.482438    1[6-(6,7)]
    26       6.636869       6.636869       6.636869    1[6-(6,6)]
    27       5.205273       5.205273       5.205273    1[6-(6,6)]
    28       5.052306       5.052306       5.052306    1[6-(6,7)]
    29       6.447307       6.447307       6.447307    1[6-(6,6)]
    30       6.307514       6.307514       6.307514    1[6-(6,7)]
    31        5.25797        5.25797        5.25797    1[6-(6,7)]
    32       5.383124       5.383124       5.383124    1[6-(6,6)]
    33       1.763879       1.763879       1.763879    1[6-(1,6,6)]
    34       1.743386       1.743386       1.743386    1[6-(1,6,6)]
    35       5.501692       5.501692       5.501692    1[6-(1,6,6)]
    36       5.459242       5.459242       5.459242    1[6-(1,6,6)]
    37       2.822938       2.822938       2.822938    1[6-(6,7)]
    38       2.977369       2.977369       2.977369    1[6-(6,6)]
    39       1.545773       1.545773       1.545773    1[6-(6,6)]
    40       1.392806       1.392806       1.392806    1[6-(6,7)]
    41       2.787807       2.787807       2.787807    1[6-(6,6)]
    42       2.648014       2.648014       2.648014    1[6-(6,7)]
    43        1.59847        1.59847        1.59847    1[6-(6,7)]
    44       1.723624       1.723624       1.723624    1[6-(6,6)]
    45       5.555121       5.555121       5.555121    1[6-(1,6,6)]
    46       5.575614       5.575614       5.575614    1[6-(1,6,6)]
    47       1.817308       1.817308       1.817308    1[6-(1,6,6)]
    48       1.859758       1.859758       1.859758    1[6-(1,6,6)]
    49       4.496062       4.496062       4.496062    1[6-(6,7)]
    50       4.341631       4.341631       4.341631    1[6-(6,6)]
    51       5.773227       5.773227       5.773227    1[6-(6,6)]
    52       5.926194       5.926194       5.926194    1[6-(6,7)]
    53       4.531193       4.531193       4.531193    1[6-(6,6)]
    54       4.670986       4.670986       4.670986    1[6-(6,7)]
    55        5.72053        5.72053        5.72053    1[6-(6,7)]
    56       5.595375       5.595375       5.595375    1[6-(6,6)]
    57        3.17425        3.17425        3.17425    6[6-(1,1,6),8-(30),8-(30)]
    58       1.898549       1.898549       1.898549    6[1-(0),1-(0),6-(8,8),6-(8,8)]
    59       0.605281       0.605281       0.605281    6[6-(1,1,6),8-(30),8-(30)]
    60       4.277224       4.277224       4.277224    6[6-(1,1,6),8-(30),8-(30)]
    61       5.505352       5.505352       5.505352    6[1-(0),1-(0),6-(8,8),6-(8,8)]
    62       6.754705       6.754705       6.754705    6[6-(1,1,6),8-(30),8-(30)]
    63       1.120539       1.120539       1.120539    6[1-(0),6-(1,6),7-(6,30)]
    64       1.015145       1.015145       1.015145    6[1-(0),6-(1,7),6-(6,6)]
    65       1.416226       1.416226       1.416226    6[6-(1,6),6-(1,6),6-(6,6)]
    66       1.867809       1.867809       1.867809    6[1-(0),6-(1,7),6-(6,6)]
    67        1.94905        1.94905        1.94905    6[1-(0),6-(1,6),7-(6,30)]
    68       1.419886       1.419886       1.419886    6[6-(1,6),6-(1,6),6-(6,6)]
    69       1.126394       1.126394       1.126394    6[1-(0),6-(1,7),6-(6,6)]
    70        1.21349        1.21349        1.21349    6[1-(0),6-(1,6),7-(6,30)]
    71       1.830482       1.830482       1.830482    6[1-(0),6-(1,6),7-(6,30)]
    72       1.757292       1.757292       1.757292    6[1-(0),6-(1,7),6-(6,6)]
    73        4.14475        4.14475        4.14475    6[6-(1,1,6),8-(30),8-(30)]
    74       5.420451       5.420451       5.420451    6[1-(0),1-(0),6-(8,8),6-(8,8)]
    75       6.713719       6.713719       6.713719    6[6-(1,1,6),8-(30),8-(30)]
    76       3.041776       3.041776       3.041776    6[6-(1,1,6),8-(30),8-(30)]
    77       1.813648       1.813648       1.813648    6[1-(0),1-(0),6-(8,8),6-(8,8)]
    78       0.564295       0.564295       0.564295    6[6-(1,1,6),8-(30),8-(30)]
    79       6.198461       6.198461       6.198461    6[1-(0),6-(1,6),7-(6,30)]
    80       6.303855       6.303855       6.303855    6[1-(0),6-(1,7),6-(6,6)]
    81       5.902774       5.902774       5.902774    6[6-(1,6),6-(1,6),6-(6,6)]
    82       5.451191       5.451191       5.451191    6[1-(0),6-(1,7),6-(6,6)]
    83        5.36995        5.36995        5.36995    6[1-(0),6-(1,6),7-(6,30)]
    84       5.899114       5.899114       5.899114    6[6-(1,6),6-(1,6),6-(6,6)]
    85       6.192606       6.192606       6.192606    6[1-(0),6-(1,7),6-(6,6)]
    86        6.10551        6.10551        6.10551    6[1-(0),6-(1,6),7-(6,30)]
    87       5.488518       5.488518       5.488518    6[1-(0),6-(1,6),7-(6,30)]
    88       5.561708       5.561708       5.561708    6[1-(0),6-(1,7),6-(6,6)]
    89        0.48525        0.48525        0.48525    6[6-(1,1,6),8-(30),8-(30)]
    90       1.760951       1.760951       1.760951    6[1-(0),1-(0),6-(8,8),6-(8,8)]
    91       3.054219       3.054219       3.054219    6[6-(1,1,6),8-(30),8-(30)]
    92       6.701276       6.701276       6.701276    6[6-(1,1,6),8-(30),8-(30)]
    93       5.473148       5.473148       5.473148    6[1-(0),1-(0),6-(8,8),6-(8,8)]
    94       4.223795       4.223795       4.223795    6[6-(1,1,6),8-(30),8-(30)]
    95       2.538961       2.538961       2.538961    6[1-(0),6-(1,6),7-(6,30)]
    96       2.644355       2.644355       2.644355    6[1-(0),6-(1,7),6-(6,6)]
    97       2.243273       2.243273       2.243273    6[6-(1,6),6-(1,6),6-(6,6)]
    98       1.791691       1.791691       1.791691    6[1-(0),6-(1,7),6-(6,6)]
    99        1.71045        1.71045        1.71045    6[1-(0),6-(1,6),7-(6,30)]
   100       2.239614       2.239614       2.239614    6[6-(1,6),6-(1,6),6-(6,6)]
   101       2.533106       2.533106       2.533106    6[1-(0),6-(1,7),6-(6,6)]
   102        2.44601        2.44601        2.44601    6[1-(0),6-(1,6),7-(6,30)]
   103       1.829018       1.829018       1.829018    6[1-(0),6-(1,6),7-(6,30)]
   104       1.902208       1.902208       1.902208    6[1-(0),6-(1,7),6-(6,6)]
   105        6.83375        6.83375        6.83375    6[6-(1,1,6),8-(30),8-(30)]
   106       5.558049       5.558049       5.558049    6[1-(0),1-(0),6-(8,8),6-(8,8)]
   107       4.264781       4.264781       4.264781    6[6-(1,1,6),8-(30),8-(30)]
   108       0.617724       0.617724       0.617724    6[6-(1,1,6),8-(30),8-(30)]
   109       1.845852       1.845852       1.845852    6[1-(0),1-(0),6-(8,8),6-(8,8)]
   110       3.095205       3.095205       3.095205    6[6-(1,1,6),8-(30),8-(30)]
   111       4.780039       4.780039       4.780039    6[1-(0),6-(1,6),7-(6,30)]
   112       4.674645       4.674645       4.674645    6[1-(0),6-(1,7),6-(6,6)]
   113       5.075727       5.075727       5.075727    6[6-(1,6),6-(1,6),6-(6,6)]
   114       5.527309       5.527309       5.527309    6[1-(0),6-(1,7),6-(6,6)]
   115        5.60855        5.60855        5.60855    6[1-(0),6-(1,6),7-(6,30)]
   116       5.079386       5.079386       5.079386    6[6-(1,6),6-(1,6),6-(6,6)]
   117       4.785894       4.785894       4.785894    6[1-(0),6-(1,7),6-(6,6)]
   118        4.87299        4.87299        4.87299    6[1-(0),6-(1,6),7-(6,30)]
   119       5.489982       5.489982       5.489982    6[1-(0),6-(1,6),7-(6,30)]
   120       5.416792       5.416792       5.416792    6[1-(0),6-(1,7),6-(6,6)]
   121       1.597738       1.597738       1.597738    7[6-(1,6),6-(1,6),30-(8,8,8,8)]
   122       1.578708       1.578708       1.578708    7[6-(1,6),6-(1,6),30-(8,8,8,8)]
   123       5.721262       5.721262       5.721262    7[6-(1,6),6-(1,6),30-(8,8,8,8)]
   124       5.740292       5.740292       5.740292    7[6-(1,6),6-(1,6),30-(8,8,8,8)]
   125       2.061762       2.061762       2.061762    7[6-(1,6),6-(1,6),30-(8,8,8,8)]
   126       2.080792       2.080792       2.080792    7[6-(1,6),6-(1,6),30-(8,8,8,8)]
   127       5.257238       5.257238       5.257238    7[6-(1,6),6-(1,6),30-(8,8,8,8)]
   128       5.238208       5.238208       5.238208    7[6-(1,6),6-(1,6),30-(8,8,8,8)]
   129       3.284035       3.284035       3.284035    8[6-(6,8),30-(7,8,8,8)]
   130       3.999833       3.999833       3.999833    8[6-(6,8),30-(7,8,8,8)]
   131       0.420111       0.420111       0.420111    8[6-(6,8),30-(7,8,8,8)]
   132       7.138221       7.138221       7.138221    8[6-(6,8),30-(7,8,8,8)]
   133       4.135235       4.135235       4.135235    8[6-(6,8),30-(7,8,8,8)]
   134        3.37845        3.37845        3.37845    8[6-(6,8),30-(7,8,8,8)]
   135       6.990377       6.990377       6.990377    8[6-(6,8),30-(7,8,8,8)]
   136       0.245187       0.245187       0.245187    8[6-(6,8),30-(7,8,8,8)]
   137       4.034965       4.034965       4.034965    8[6-(6,8),30-(7,8,8,8)]
   138       3.319167       3.319167       3.319167    8[6-(6,8),30-(7,8,8,8)]
   139       6.898889       6.898889       6.898889    8[6-(6,8),30-(7,8,8,8)]
   140       0.180779       0.180779       0.180779    8[6-(6,8),30-(7,8,8,8)]
   141       3.183765       3.183765       3.183765    8[6-(6,8),30-(7,8,8,8)]
   142        3.94055        3.94055        3.94055    8[6-(6,8),30-(7,8,8,8)]
   143       0.328623       0.328623       0.328623    8[6-(6,8),30-(7,8,8,8)]
   144       7.073814       7.073814       7.073814    8[6-(6,8),30-(7,8,8,8)]
   145       0.375465       0.375465       0.375465    8[6-(6,8),30-(7,8,8,8)]
   146       6.978667       6.978667       6.978667    8[6-(6,8),30-(7,8,8,8)]
   147       3.239389       3.239389       3.239389    8[6-(6,8),30-(7,8,8,8)]
   148       3.840279       3.840279       3.840279    8[6-(6,8),30-(7,8,8,8)]
   149       6.843265       6.843265       6.843265    8[6-(6,8),30-(7,8,8,8)]
   150        0.28105        0.28105        0.28105    8[6-(6,8),30-(7,8,8,8)]
   151       3.988123       3.988123       3.988123    8[6-(6,8),30-(7,8,8,8)]
   152       3.414314       3.414314       3.414314    8[6-(6,8),30-(7,8,8,8)]
   153       6.943535       6.943535       6.943535    8[6-(6,8),30-(7,8,8,8)]
   154       0.340334       0.340334       0.340334    8[6-(6,8),30-(7,8,8,8)]
   155       4.079611       4.079611       4.079611    8[6-(6,8),30-(7,8,8,8)]
   156       3.478721       3.478721       3.478721    8[6-(6,8),30-(7,8,8,8)]
   157       0.475735       0.475735       0.475735    8[6-(6,8),30-(7,8,8,8)]
   158        7.03795        7.03795        7.03795    8[6-(6,8),30-(7,8,8,8)]
   159       3.330877       3.330877       3.330877    8[6-(6,8),30-(7,8,8,8)]
   160       3.904687       3.904687       3.904687    8[6-(6,8),30-(7,8,8,8)]
