# Supplementary material for: A collection of forcefield precursors for metal–organic frameworks
Source: RSC Adv. 2019 Nov 13;9(63):36492–507. doi: 10.1039/c9ra07327b (PMC9075174; doi:10.1039/c9ra07327b)
Supplement: RA-009-C9RA07327B-s1241 [file RA-009-C9RA07327B-s1241.txt]

KEXKEF_clean

7.277600    0.000000    0.000000
-0.062225    7.277334    0.000000
0.000000    0.000000    26.931000

     1       0.246192       0.246192       0.246192    30[7-(6,6),8-(6),8-(6),8-(6),8-(6)]
     2       5.003426       5.003426       5.003426    30[7-(6,6),8-(6),8-(6),8-(6),8-(6)]
     3       1.333514       1.333514       1.333514    30[7-(6,6),8-(6),8-(6),8-(6),8-(6)]
     4       3.916105       3.916105       3.916105    30[7-(6,6),8-(6),8-(6),8-(6),8-(6)]
     5       2.305055       2.305055       2.305055    1[6-(1,6,6)]
     6       0.799363       0.799363       0.799363    1[6-(1,6,6)]
     7        4.79912        4.79912        4.79912    1[6-(6,6)]
     8       3.264293       3.264293       3.264293    1[6-(6,7)]
     9       0.281247       0.281247       0.281247    1[6-(6,7)]
    10       1.727971       1.727971       1.727971    1[6-(6,6)]
    11       4.284931       4.284931       4.284931    1[6-(1,6,6)]
    12       5.344167       5.344167       5.344167    1[6-(1,6,6)]
    13       3.414872       3.414872       3.414872    1[6-(1,6,6)]
    14       4.973815       4.973815       4.973815    1[6-(1,6,6)]
    15       4.981595       4.981595       4.981595    1[6-(1,6,6)]
    16       4.948852       4.948852       4.948852    1[6-(6,6)]
    17       4.789509       4.789509       4.789509    1[6-(6,7)]
    18        5.32077        5.32077        5.32077    1[6-(6,7)]
    19       5.485961       5.485961       5.485961    1[6-(6,6)]
    20       6.275492       6.275492       6.275492    1[6-(1,6,6)]
    21       5.374994       5.374994       5.374994    1[6-(1,6,6)]
    22       4.370517       4.370517       4.370517    1[6-(1,6,6)]
    23       1.303903       1.303903       1.303903    1[6-(1,6,6)]
    24       1.311683       1.311683       1.311683    1[6-(1,6,6)]
    25       1.341165       1.341165       1.341165    1[6-(6,6)]
    26       1.119596       1.119596       1.119596    1[6-(6,7)]
    27       1.650858       1.650858       1.650858    1[6-(6,7)]
    28       1.816049       1.816049       1.816049    1[6-(6,6)]
    29       2.667804       2.667804       2.667804    1[6-(1,6,6)]
    30       1.767307       1.767307       1.767307    1[6-(1,6,6)]
    31       0.700605       0.700605       0.700605    1[6-(1,6,6)]
    32       5.974967       5.974967       5.974967    1[6-(1,6,6)]
    33       4.469276       4.469276       4.469276    1[6-(1,6,6)]
    34       1.191432       1.191432       1.191432    1[6-(6,6)]
    35       6.934205       6.934205       6.934205    1[6-(6,7)]
    36       3.951159       3.951159       3.951159    1[6-(6,7)]
    37       5.397883       5.397883       5.397883    1[6-(6,6)]
    38       0.677244       0.677244       0.677244    1[6-(1,6,6)]
    39       1.736479       1.736479       1.736479    1[6-(1,6,6)]
    40       7.084785       7.084785       7.084785    1[6-(1,6,6)]
    41       2.030741       2.030741       2.030741    6[6-(1,1,6),8-(30),8-(30)]
    42       1.751198       1.751198       1.751198    6[1-(0),1-(0),6-(8,8),6-(8,8)]
    43       2.050119       2.050119       2.050119    6[6-(1,1,6),8-(30),8-(30)]
    44       3.872015       3.872015       3.872015    6[1-(0),6-(1,7),6-(6,6)]
    45       2.945708       2.945708       2.945708    6[1-(0),6-(1,6),7-(6,30)]
    46       1.214783       1.214783       1.214783    6[1-(0),6-(1,6),7-(6,30)]
    47       2.072606       2.072606       2.072606    6[1-(0),6-(1,7),6-(6,6)]
    48       3.439327       3.439327       3.439327    6[6-(1,1,6),6-(1,6),6-(1,6)]
    49       4.425634       4.425634       4.425634    6[1-(0),1-(0),6-(1,1,6),6-(6,6)]
    50       6.246737       6.246737       6.246737    6[6-(1,1,6),8-(30),8-(30)]
    51       4.982189       4.982189       4.982189    6[1-(0),1-(0),6-(8,8),6-(8,8)]
    52       3.725067       3.725067       3.725067    6[6-(1,1,6),8-(30),8-(30)]
    53       5.034644       5.034644       5.034644    6[1-(0),6-(1,7),6-(6,6)]
    54        4.94214        4.94214        4.94214    6[1-(0),6-(1,6),7-(6,30)]
    55        5.24875        5.24875        5.24875    6[1-(0),6-(1,6),7-(6,30)]
    56       5.350572       5.350572       5.350572    6[1-(0),6-(1,7),6-(6,6)]
    57         5.2552         5.2552         5.2552    6[6-(1,1,6),6-(1,6),6-(1,6)]
    58       5.394491       5.394491       5.394491    6[1-(0),1-(0),6-(1,1,6),6-(6,6)]
    59       2.576824       2.576824       2.576824    6[6-(1,1,6),8-(30),8-(30)]
    60       1.312277       1.312277       1.312277    6[1-(0),1-(0),6-(8,8),6-(8,8)]
    61       0.055155       0.055155       0.055155    6[6-(1,1,6),8-(30),8-(30)]
    62       1.426956       1.426956       1.426956    6[1-(0),6-(1,7),6-(6,6)]
    63       1.272228       1.272228       1.272228    6[1-(0),6-(1,6),7-(6,30)]
    64       1.578838       1.578838       1.578838    6[1-(0),6-(1,6),7-(6,30)]
    65       1.680659       1.680659       1.680659    6[1-(0),6-(1,7),6-(6,6)]
    66       1.585287       1.585287       1.585287    6[6-(1,1,6),6-(1,6),6-(1,6)]
    67       1.786804       1.786804       1.786804    6[1-(0),1-(0),6-(1,1,6),6-(6,6)]
    68       5.700654       5.700654       5.700654    6[6-(1,1,6),8-(30),8-(30)]
    69       5.421111       5.421111       5.421111    6[1-(0),1-(0),6-(8,8),6-(8,8)]
    70       5.720032       5.720032       5.720032    6[6-(1,1,6),8-(30),8-(30)]
    71       0.264328       0.264328       0.264328    6[1-(0),6-(1,7),6-(6,6)]
    72        6.61562        6.61562        6.61562    6[1-(0),6-(1,6),7-(6,30)]
    73       4.884695       4.884695       4.884695    6[1-(0),6-(1,6),7-(6,30)]
    74       5.742518       5.742518       5.742518    6[1-(0),6-(1,7),6-(6,6)]
    75        7.10924        7.10924        7.10924    6[6-(1,1,6),6-(1,6),6-(1,6)]
    76       0.817947       0.817947       0.817947    6[1-(0),1-(0),6-(1,1,6),6-(6,6)]
    77       4.301807       4.301807       4.301807    6[1-(0),1-(0),6-(1,1,6),6-(1,1,6)]
    78       0.694119       0.694119       0.694119    6[1-(0),1-(0),6-(1,1,6),6-(1,1,6)]
    79       1.628337       1.628337       1.628337    7[6-(1,6),6-(1,6),30-(8,8,8,8)]
    80         5.0531         5.0531         5.0531    7[6-(1,6),6-(1,6),30-(8,8,8,8)]
    81       1.383187       1.383187       1.383187    7[6-(1,6),6-(1,6),30-(8,8,8,8)]
    82        5.29825        5.29825        5.29825    7[6-(1,6),6-(1,6),30-(8,8,8,8)]
    83       1.391021       1.391021       1.391021    8[6-(6,8),30-(7,8,8,8)]
    84       2.872427       2.872427       2.872427    8[6-(6,8),30-(7,8,8,8)]
    85        1.41747        1.41747        1.41747    8[6-(6,8),30-(7,8,8,8)]
    86       2.910172       2.910172       2.910172    8[6-(6,8),30-(7,8,8,8)]
    87       6.424673       6.424673       6.424673    8[6-(6,8),30-(7,8,8,8)]
    88       7.044384       7.044384       7.044384    8[6-(6,8),30-(7,8,8,8)]
    89       3.561139       3.561139       3.561139    8[6-(6,8),30-(7,8,8,8)]
    90       2.927788       2.927788       2.927788    8[6-(6,8),30-(7,8,8,8)]
    91       2.754761       2.754761       2.754761    8[6-(6,8),30-(7,8,8,8)]
    92       3.374471       3.374471       3.374471    8[6-(6,8),30-(7,8,8,8)]
    93       7.168827       7.168827       7.168827    8[6-(6,8),30-(7,8,8,8)]
    94       6.535475       6.535475       6.535475    8[6-(6,8),30-(7,8,8,8)]
    95       5.060934       5.060934       5.060934    8[6-(6,8),30-(7,8,8,8)]
    96        6.54234        6.54234        6.54234    8[6-(6,8),30-(7,8,8,8)]
    97       5.025157       5.025157       5.025157    8[6-(6,8),30-(7,8,8,8)]
    98        6.51786        6.51786        6.51786    8[6-(6,8),30-(7,8,8,8)]
