# Supplementary material for: A collection of forcefield precursors for metal–organic frameworks
Source: RSC Adv. 2019 Nov 13;9(63):36492–507. doi: 10.1039/c9ra07327b (PMC9075174; doi:10.1039/c9ra07327b)
Supplement: RA-009-C9RA07327B-s1242 [file RA-009-C9RA07327B-s1242.txt]

KEXPOU_clean

7.249000    0.000000    0.000000
-0.047909    7.418845    0.000000
0.000000    0.000000    23.930000

     1       3.086368       3.086368       3.086368    30[7-(6,6),8-(6),8-(6),8-(6),8-(6)]
     2       0.514177       0.514177       0.514177    30[7-(6,6),8-(6),8-(6),8-(6),8-(6)]
     3       4.114723       4.114723       4.114723    30[7-(6,6),8-(6),8-(6),8-(6),8-(6)]
     4       6.686914       6.686914       6.686914    30[7-(6,6),8-(6),8-(6),8-(6),8-(6)]
     5       3.071954       3.071954       3.071954    1[6-(1,6,6)]
     6       3.081763       3.081763       3.081763    1[6-(1,6,6)]
     7       2.726173       2.726173       2.726173    1[6-(6,6)]
     8       2.823685       2.823685       2.823685    1[6-(6,7)]
     9       3.234566       3.234566       3.234566    1[6-(6,7)]
    10       3.199582       3.199582       3.199582    1[6-(6,6)]
    11       2.426699       2.426699       2.426699    1[6-(1,6,6)]
    12       2.413632       2.413632       2.413632    1[6-(1,6,6)]
    13       0.528591       0.528591       0.528591    1[6-(1,6,6)]
    14       0.470874       0.470874       0.470874    1[6-(1,6,6)]
    15       0.826463       0.826463       0.826463    1[6-(6,6)]
    16       0.776861       0.776861       0.776861    1[6-(6,7)]
    17       0.318071       0.318071       0.318071    1[6-(6,7)]
    18       0.400963       0.400963       0.400963    1[6-(6,6)]
    19       1.173846       1.173846       1.173846    1[6-(1,6,6)]
    20       1.139005       1.139005       1.139005    1[6-(1,6,6)]
    21       4.129137       4.129137       4.129137    1[6-(1,6,6)]
    22       4.119328       4.119328       4.119328    1[6-(1,6,6)]
    23       4.474918       4.474918       4.474918    1[6-(6,6)]
    24       4.377406       4.377406       4.377406    1[6-(6,7)]
    25       3.966525       3.966525       3.966525    1[6-(6,7)]
    26       4.001509       4.001509       4.001509    1[6-(6,6)]
    27       4.774392       4.774392       4.774392    1[6-(1,6,6)]
    28       4.787459       4.787459       4.787459    1[6-(1,6,6)]
    29       6.720409       6.720409       6.720409    1[6-(1,6,6)]
    30       6.730217       6.730217       6.730217    1[6-(1,6,6)]
    31       6.374628       6.374628       6.374628    1[6-(6,6)]
    32        6.42423        6.42423        6.42423    1[6-(6,7)]
    33        6.88302        6.88302        6.88302    1[6-(6,7)]
    34       6.800128       6.800128       6.800128    1[6-(6,6)]
    35       6.027245       6.027245       6.027245    1[6-(1,6,6)]
    36       6.062086       6.062086       6.062086    1[6-(1,6,6)]
    37       4.328242       4.328242       4.328242    6[6-(1,1,6),8-(30),8-(30)]
    38       3.075251       3.075251       3.075251    6[1-(0),1-(0),6-(8,8),6-(8,8)]
    39       1.814937       1.814937       1.814937    6[6-(1,1,6),8-(30),8-(30)]
    40       2.834716       2.834716       2.834716    6[1-(0),6-(1,7),6-(6,6)]
    41       2.893748       2.893748       2.893748    6[1-(0),6-(1,6),7-(6,30)]
    42       3.133085       3.133085       3.133085    6[1-(0),6-(1,6),7-(6,30)]
    43       3.083756       3.083756       3.083756    6[1-(0),6-(1,7),6-(6,6)]
    44       2.933085       2.933085       2.933085    6[6-(1,1,6),6-(1,6),6-(1,6)]
    45       2.889988       2.889988       2.889988    6[1-(0),1-(0),6-(1,1,6),6-(6,6)]
    46       6.473395       6.473395       6.473395    6[6-(1,1,6),8-(30),8-(30)]
    47       0.477386       0.477386       0.477386    6[1-(0),1-(0),6-(8,8),6-(8,8)]
    48         1.7377         1.7377         1.7377    6[6-(1,1,6),8-(30),8-(30)]
    49        0.71792        0.71792        0.71792    6[1-(0),6-(1,7),6-(6,6)]
    50       0.658888       0.658888       0.658888    6[1-(0),6-(1,6),7-(6,30)]
    51       0.419552       0.419552       0.419552    6[1-(0),6-(1,6),7-(6,30)]
    52       0.468881       0.468881       0.468881    6[1-(0),6-(1,7),6-(6,6)]
    53       0.619551       0.619551       0.619551    6[6-(1,1,6),6-(1,6),6-(1,6)]
    54       0.662649       0.662649       0.662649    6[1-(0),1-(0),6-(1,1,6),6-(6,6)]
    55       2.872849       2.872849       2.872849    6[6-(1,1,6),8-(30),8-(30)]
    56        4.12584        4.12584        4.12584    6[1-(0),1-(0),6-(8,8),6-(8,8)]
    57       5.386154       5.386154       5.386154    6[6-(1,1,6),8-(30),8-(30)]
    58       4.366375       4.366375       4.366375    6[1-(0),6-(1,7),6-(6,6)]
    59       4.307343       4.307343       4.307343    6[1-(0),6-(1,6),7-(6,30)]
    60       4.068006       4.068006       4.068006    6[1-(0),6-(1,6),7-(6,30)]
    61       4.117335       4.117335       4.117335    6[1-(0),6-(1,7),6-(6,6)]
    62       4.268006       4.268006       4.268006    6[6-(1,1,6),6-(1,6),6-(1,6)]
    63       4.311103       4.311103       4.311103    6[1-(0),1-(0),6-(1,1,6),6-(6,6)]
    64       0.727696       0.727696       0.727696    6[6-(1,1,6),8-(30),8-(30)]
    65       6.723705       6.723705       6.723705    6[1-(0),1-(0),6-(8,8),6-(8,8)]
    66       5.463391       5.463391       5.463391    6[6-(1,1,6),8-(30),8-(30)]
    67       6.483171       6.483171       6.483171    6[1-(0),6-(1,7),6-(6,6)]
    68       6.542203       6.542203       6.542203    6[1-(0),6-(1,6),7-(6,30)]
    69       6.781539       6.781539       6.781539    6[1-(0),6-(1,6),7-(6,30)]
    70        6.73221        6.73221        6.73221    6[1-(0),6-(1,7),6-(6,6)]
    71        6.58154        6.58154        6.58154    6[6-(1,1,6),6-(1,6),6-(1,6)]
    72       6.538442       6.538442       6.538442    6[1-(0),1-(0),6-(1,1,6),6-(6,6)]
    73       3.044534       3.044534       3.044534    7[6-(1,6),6-(1,6),30-(8,8,8,8)]
    74       0.508103       0.508103       0.508103    7[6-(1,6),6-(1,6),30-(8,8,8,8)]
    75       4.156557       4.156557       4.156557    7[6-(1,6),6-(1,6),30-(8,8,8,8)]
    76       6.692988       6.692988       6.692988    7[6-(1,6),6-(1,6),30-(8,8,8,8)]
    77       4.506366       4.506366       4.506366    8[6-(6,8),30-(7,8,8,8)]
    78       5.125816       5.125816       5.125816    8[6-(6,8),30-(7,8,8,8)]
    79       1.642243       1.642243       1.642243    8[6-(6,8),30-(7,8,8,8)]
    80       1.019973       1.019973       1.019973    8[6-(6,8),30-(7,8,8,8)]
    81        6.29527        6.29527        6.29527    8[6-(6,8),30-(7,8,8,8)]
    82       5.675821       5.675821       5.675821    8[6-(6,8),30-(7,8,8,8)]
    83       1.910393       1.910393       1.910393    8[6-(6,8),30-(7,8,8,8)]
    84       2.532664       2.532664       2.532664    8[6-(6,8),30-(7,8,8,8)]
    85       2.694725       2.694725       2.694725    8[6-(6,8),30-(7,8,8,8)]
    86       2.075275       2.075275       2.075275    8[6-(6,8),30-(7,8,8,8)]
    87       5.558848       5.558848       5.558848    8[6-(6,8),30-(7,8,8,8)]
    88       6.181118       6.181118       6.181118    8[6-(6,8),30-(7,8,8,8)]
    89       0.905821       0.905821       0.905821    8[6-(6,8),30-(7,8,8,8)]
    90        1.52527        1.52527        1.52527    8[6-(6,8),30-(7,8,8,8)]
    91       5.290698       5.290698       5.290698    8[6-(6,8),30-(7,8,8,8)]
    92       4.668427       4.668427       4.668427    8[6-(6,8),30-(7,8,8,8)]
