# Supplementary material for: A collection of forcefield precursors for metal–organic frameworks
Source: RSC Adv. 2019 Nov 13;9(63):36492–507. doi: 10.1039/c9ra07327b (PMC9075174; doi:10.1039/c9ra07327b)
Supplement: RA-009-C9RA07327B-s1243 [file RA-009-C9RA07327B-s1243.txt]

KEYDEZ_clean

13.903000    0.000000    0.000000
6.951448    13.846513    0.000000
6.951385    0.000059    14.394502

     1       8.715854       8.715854       8.715854    28[7-(6,6),7-(6,6),8-(1,1,28),8-(6),8-(6),8-(6)]
     2        12.1385        12.1385        12.1385    28[7-(6,6),7-(6,6),8-(1,1,28),8-(6),8-(6),8-(6)]
     3       8.662776       8.662776       8.662776    28[7-(6,6),7-(6,6),8-(1,1,28),8-(6),8-(6),8-(6)]
     4      26.094526      26.094526      26.094526    28[7-(6,6),7-(6,6),8-(1,1,28),8-(6),8-(6),8-(6)]
     5      10.288146      10.288146      10.288146    1[8-(1,28,28)]
     6       8.173515       8.173515       8.173515    1[6-(6,6)]
     7       18.14614       18.14614       18.14614    1[6-(6,6)]
     8      19.397398      19.397398      19.397398    1[6-(6,6)]
     9      19.672665      19.672665      19.672665    1[6-(6,7)]
    10      17.733195      17.733195      17.733195    1[6-(6,6)]
    11       5.684867       5.684867       5.684867    1[6-(6,6)]
    12       7.671607       7.671607       7.671607    1[6-(6,7)]
    13      18.912144      18.912144      18.912144    1[6-(6,7)]
    14      18.102998      18.102998      18.102998    1[6-(6,6)]
    15      24.392692      24.392692      24.392692    1[6-(6,6)]
    16      11.348889      11.348889      11.348889    1[6-(6,7)]
    17      10.566195      10.566195      10.566195    1[8-(1,28,28)]
    18      12.680808      12.680808      12.680808    1[6-(6,6)]
    19      16.611179      16.611179      16.611179    1[6-(6,6)]
    20      15.359942      15.359942      15.359942    1[6-(6,6)]
    21      15.084685      15.084685      15.084685    1[6-(6,7)]
    22      17.024163      17.024163      17.024163    1[6-(6,6)]
    23      15.169516      15.169516      15.169516    1[6-(6,6)]
    24      13.182768      13.182768      13.182768    1[6-(6,7)]
    25       1.942239       1.942239       1.942239    1[6-(6,7)]
    26       2.751375       2.751375       2.751375    1[6-(6,6)]
    27      10.364602      10.364602      10.364602    1[6-(6,6)]
    28       9.505414       9.505414       9.505414    1[6-(6,7)]
    29      14.041873      14.041873      14.041873    1[8-(1,28,28)]
    30       9.205087       9.205087       9.205087    1[6-(6,6)]
    31      13.135467      13.135467      13.135467    1[6-(6,6)]
    32      18.835633      18.835633      18.835633    1[6-(6,6)]
    33      11.608956      11.608956      11.608956    1[6-(6,7)]
    34      13.548423      13.548423      13.548423    1[6-(6,6)]
    35      11.693775      11.693775      11.693775    1[6-(6,6)]
    36       9.707038       9.707038       9.707038    1[6-(6,7)]
    37      12.369424      12.369424      12.369424    1[6-(6,7)]
    38      13.178587      13.178587      13.178587    1[6-(6,6)]
    39      13.840399      13.840399      13.840399    1[6-(6,6)]
    40      12.981185      12.981185      12.981185    1[6-(6,7)]
    41       6.812417       6.812417       6.812417    1[8-(1,28,28)]
    42      11.649289      11.649289      11.649289    1[6-(6,6)]
    43       7.718904       7.718904       7.718904    1[6-(6,6)]
    44      15.921654      15.921654      15.921654    1[6-(6,6)]
    45      23.148341      23.148341      23.148341    1[6-(6,7)]
    46      21.208882      21.208882      21.208882    1[6-(6,6)]
    47      23.063556      23.063556      23.063556    1[6-(6,6)]
    48      11.147285      11.147285      11.147285    1[6-(6,7)]
    49       8.484908       8.484908       8.484908    1[6-(6,7)]
    50      21.578734      21.578734      21.578734    1[6-(6,6)]
    51      20.916947      20.916947      20.916947    1[6-(6,6)]
    52        7.87317        7.87317        7.87317    1[6-(6,7)]
    53       8.084527       8.084527       8.084527    6[6-(6,6),8-(0),8-(28)]
    54       6.955607       6.955607       6.955607    6[6-(1,6),6-(1,6),6-(8,8)]
    55       7.286503       7.286503       7.286503    6[1-(0),6-(6,6),6-(6,6)]
    56       6.300784       6.300784       6.300784    6[6-(1,6),6-(1,6),6-(8,8)]
    57      18.832946      18.832946      18.832946    6[1-(0),6-(6,35),6-(6,6)]
    58      18.572955      18.572955      18.572955    6[6-(1,6),6-(1,6),35-(0)]
    59      19.607336      19.607336      19.607336    6[1-(0),6-(6,35),6-(6,6)]
    60       6.574678       6.574678       6.574678    6[6-(6,6),8-(28),8-(28)]
    61       5.782179       5.782179       5.782179    6[1-(0),6-(1,6),7-(6,28)]
    62      18.510375      18.510375      18.510375    6[1-(0),6-(1,7),6-(6,16)]
    63      18.506207      18.506207      18.506207    6[6-(1,6),6-(1,6),16-(6)]
    64        5.70711        5.70711        5.70711    6[1-(0),6-(1,7),6-(6,16)]
    65       6.893036       6.893036       6.893036    6[1-(0),6-(1,6),7-(6,28)]
    66      25.554953      25.554953      25.554953    6[1-(0),6-(1,6),7-(6,28)]
    67      18.112734      18.112734      18.112734    6[1-(0),6-(1,7),6-(6,16)]
    68      17.674801      17.674801      17.674801    6[6-(1,6),6-(1,6),16-(6)]
    69      24.691599      24.691599      24.691599    6[1-(0),6-(1,7),6-(6,16)]
    70      25.186541      25.186541      25.186541    6[1-(0),6-(1,6),7-(6,28)]
    71      12.769811      12.769811      12.769811    6[6-(6,6),8-(0),8-(28)]
    72      13.898726      13.898726      13.898726    6[6-(1,6),6-(1,6),6-(8,8)]
    73      13.567822      13.567822      13.567822    6[1-(0),6-(6,6),6-(6,6)]
    74      14.553537      14.553537      14.553537    6[6-(1,6),6-(1,6),6-(8,8)]
    75      15.924376      15.924376      15.924376    6[1-(0),6-(6,35),6-(6,6)]
    76      16.184374      16.184374      16.184374    6[6-(1,6),6-(1,6),35-(0)]
    77      15.149999      15.149999      15.149999    6[1-(0),6-(6,35),6-(6,6)]
    78      14.279635      14.279635      14.279635    6[6-(6,6),8-(28),8-(28)]
    79      15.072177      15.072177      15.072177    6[1-(0),6-(1,6),7-(6,28)]
    80      16.246986      16.246986      16.246986    6[1-(0),6-(1,7),6-(6,16)]
    81      16.251163      16.251163      16.251163    6[6-(1,6),6-(1,6),16-(6)]
    82      15.147266      15.147266      15.147266    6[1-(0),6-(1,7),6-(6,16)]
    83      13.961335      13.961335      13.961335    6[1-(0),6-(1,6),7-(6,28)]
    84       9.202329       9.202329       9.202329    6[1-(0),6-(1,6),7-(6,28)]
    85       2.741646       2.741646       2.741646    6[1-(0),6-(1,7),6-(6,16)]
    86       3.179584       3.179584       3.179584    6[6-(1,6),6-(1,6),16-(6)]
    87      10.065692      10.065692      10.065692    6[1-(0),6-(1,7),6-(6,16)]
    88       9.570756       9.570756       9.570756    6[1-(0),6-(1,6),7-(6,28)]
    89      16.245504      16.245504      16.245504    6[6-(6,6),8-(0),8-(28)]
    90      10.422983      10.422983      10.422983    6[6-(1,6),6-(1,6),6-(8,8)]
    91      10.092097      10.092097      10.092097    6[1-(0),6-(6,6),6-(6,6)]
    92      11.077823      11.077823      11.077823    6[6-(1,6),6-(1,6),6-(8,8)]
    93      12.448657      12.448657      12.448657    6[1-(0),6-(6,35),6-(6,6)]
    94      12.708638      12.708638      12.708638    6[6-(1,6),6-(1,6),35-(0)]
    95        18.6257        18.6257        18.6257    6[1-(0),6-(6,35),6-(6,6)]
    96      10.803939      10.803939      10.803939    6[6-(6,6),8-(28),8-(28)]
    97      11.596446      11.596446      11.596446    6[1-(0),6-(1,6),7-(6,28)]
    98      12.771248      12.771248      12.771248    6[1-(0),6-(1,7),6-(6,16)]
    99      12.775422      12.775422      12.775422    6[6-(1,6),6-(1,6),16-(6)]
   100      11.671528      11.671528      11.671528    6[1-(0),6-(1,7),6-(6,16)]
   101      10.485603      10.485603      10.485603    6[1-(0),6-(1,6),7-(6,28)]
   102      12.678078      12.678078      12.678078    6[1-(0),6-(1,6),7-(6,28)]
   103      13.168859      13.168859      13.168859    6[1-(0),6-(1,7),6-(6,16)]
   104      13.606814      13.606814      13.606814    6[6-(1,6),6-(1,6),16-(6)]
   105      13.541477      13.541477      13.541477    6[1-(0),6-(1,7),6-(6,16)]
   106      13.046524      13.046524      13.046524    6[1-(0),6-(1,6),7-(6,28)]
   107      18.511781      18.511781      18.511781    6[6-(6,6),8-(0),8-(28)]
   108      10.431401      10.431401      10.431401    6[6-(1,6),6-(1,6),6-(8,8)]
   109       10.76228       10.76228       10.76228    6[1-(0),6-(6,6),6-(6,6)]
   110        9.77655        9.77655        9.77655    6[6-(1,6),6-(1,6),6-(8,8)]
   111       8.405717       8.405717       8.405717    6[1-(0),6-(6,35),6-(6,6)]
   112       8.145743       8.145743       8.145743    6[6-(1,6),6-(1,6),35-(0)]
   113      16.131582      16.131582      16.131582    6[1-(0),6-(6,35),6-(6,6)]
   114      10.050426      10.050426      10.050426    6[6-(6,6),8-(28),8-(28)]
   115      23.160859      23.160859      23.160859    6[1-(0),6-(1,6),7-(6,28)]
   116      21.986061      21.986061      21.986061    6[1-(0),6-(1,7),6-(6,16)]
   117      21.981896      21.981896      21.981896    6[6-(1,6),6-(1,6),16-(6)]
   118      23.085796      23.085796      23.085796    6[1-(0),6-(1,7),6-(6,16)]
   119      24.271716      24.271716      24.271716    6[1-(0),6-(1,6),7-(6,28)]
   120       8.176256       8.176256       8.176256    6[1-(0),6-(1,6),7-(6,28)]
   121      21.588469      21.588469      21.588469    6[1-(0),6-(1,7),6-(6,16)]
   122      21.150518      21.150518      21.150518    6[6-(1,6),6-(1,6),16-(6)]
   123      21.215866      21.215866      21.215866    6[1-(0),6-(1,7),6-(6,16)]
   124       7.807824       7.807824       7.807824    6[1-(0),6-(1,6),7-(6,28)]
   125      16.965754      16.965754      16.965754    16[6-(6,6),6-(6,6)]
   126       3.888623       3.888623       3.888623    16[6-(6,6),6-(6,6)]
   127      14.315874      14.315874      14.315874    16[6-(6,6),6-(6,6)]
   128      20.441451      20.441451      20.441451    16[6-(6,6),6-(6,6)]
   129       16.76445       16.76445       16.76445    35[6-(6,6)]
   130      17.992881      17.992881      17.992881    35[6-(6,6)]
   131      14.517138      14.517138      14.517138    35[6-(6,6)]
   132       6.337246       6.337246       6.337246    35[6-(6,6)]
   133       25.60362       25.60362       25.60362    7[6-(1,6),6-(1,6),28-(7,8,8,8,8)]
   134       6.930571       6.930571       6.930571    7[6-(1,6),6-(1,6),28-(7,8,8,8,8)]
   135       9.153673       9.153673       9.153673    7[6-(1,6),6-(1,6),28-(7,8,8,8,8)]
   136       13.92379       13.92379       13.92379    7[6-(1,6),6-(1,6),28-(7,8,8,8,8)]
   137      12.629423      12.629423      12.629423    7[6-(1,6),6-(1,6),28-(7,8,8,8,8)]
   138      10.448061      10.448061      10.448061    7[6-(1,6),6-(1,6),28-(7,8,8,8,8)]
   139       8.224921       8.224921       8.224921    7[6-(1,6),6-(1,6),28-(7,8,8,8,8)]
   140      24.309248      24.309248      24.309248    7[6-(1,6),6-(1,6),28-(7,8,8,8,8)]
   141       7.666043       7.666043       7.666043    8[6-(6,8),28-(7,7,8,8,8)]
   142       9.244037       9.244037       9.244037    8[6-(6,8)]
   143        7.78563        7.78563        7.78563    8[6-(6,8),28-(7,7,8,8,8)]
   144       5.613985       5.613985       5.613985    8[6-(6,8),28-(7,7,8,8,8)]
   145      13.188301      13.188301      13.188301    8[6-(6,8),28-(7,7,8,8,8)]
   146      11.610298      11.610298      11.610298    8[6-(6,8)]
   147      13.068682      13.068682      13.068682    8[6-(6,8),28-(7,7,8,8,8)]
   148      15.240326      15.240326      15.240326    8[6-(6,8),28-(7,7,8,8,8)]
   149      16.663981      16.663981      16.663981    8[6-(6,8),28-(7,7,8,8,8)]
   150      15.085994      15.085994      15.085994    8[6-(6,8)]
   151       9.592988       9.592988       9.592988    8[6-(6,8),28-(7,7,8,8,8)]
   152       11.76464       11.76464       11.76464    8[6-(6,8),28-(7,7,8,8,8)]
   153      18.093311      18.093311      18.093311    8[6-(6,8),28-(7,7,8,8,8)]
   154      19.671289      19.671289      19.671289    8[6-(6,8)]
   155      11.261375      11.261375      11.261375    8[6-(6,8),28-(7,7,8,8,8)]
   156       9.089722       9.089722       9.089722    8[6-(6,8),28-(7,7,8,8,8)]
   157      10.427173      10.427173      10.427173    8[1-(0),1-(0),28-(7,7,8,8,8),28-(7,7,8,8,8)]
   158       6.951454       6.951454       6.951454    8[1-(0),1-(0),28-(7,7,8,8,8),28-(7,7,8,8,8)]
