# Supplementary material for: A collection of forcefield precursors for metal–organic frameworks
Source: RSC Adv. 2019 Nov 13;9(63):36492–507. doi: 10.1039/c9ra07327b (PMC9075174; doi:10.1039/c9ra07327b)
Supplement: RA-009-C9RA07327B-s1244 [file RA-009-C9RA07327B-s1244.txt]

KIBDEF_clean

9.117600    0.000000    0.000000
-3.960381    8.212552    0.000000
2.578634    4.106288    13.710231

     1       8.127505       8.127505       8.127505    63[8-(6),8-(6),8-(6),8-(6),8-(6),8-(6)]
     2       8.127517       8.127517       8.127517    63[8-(6),8-(6),8-(6),8-(6),8-(6),8-(6)]
     3      -0.391652      -0.391652      -0.391652    63[8-(6),8-(6),8-(6),8-(6),8-(6),8-(6)]
     4      -0.391664      -0.391664      -0.391664    63[8-(6),8-(6),8-(6),8-(6),8-(6),8-(6)]
     5       7.255247       7.255247       7.255247    1[6-(6,6)]
     6       5.039428       5.039428       5.039428    1[6-(6,6)]
     7       7.320219       7.320219       7.320219    1[6-(6,6)]
     8       4.974438       4.974438       4.974438    1[6-(6,6)]
     9       0.480606       0.480606       0.480606    1[6-(6,6)]
    10       2.696425       2.696425       2.696425    1[6-(6,6)]
    11       0.415634       0.415634       0.415634    1[6-(6,6)]
    12       2.761415       2.761415       2.761415    1[6-(6,6)]
    13        7.57757        7.57757        7.57757    6[6-(1,6),8-(63),8-(63)]
    14       6.784832       6.784832       6.784832    6[1-(0),6-(1,6),6-(8,8)]
    15       4.717104       4.717104       4.717104    6[6-(1,6),8-(63),8-(63)]
    16       5.509843       5.509843       5.509843    6[1-(0),6-(1,6),6-(8,8)]
    17       5.611629       5.611629       5.611629    6[6-(1,6),8-(63),8-(63)]
    18       6.393905       6.393905       6.393905    6[1-(0),6-(1,6),6-(8,8)]
    19       6.683027       6.683027       6.683027    6[6-(1,6),8-(63),8-(63)]
    20       5.900751       5.900751       5.900751    6[1-(0),6-(1,6),6-(8,8)]
    21       0.158283       0.158283       0.158283    6[6-(1,6),8-(63),8-(63)]
    22       0.951021       0.951021       0.951021    6[1-(0),6-(1,6),6-(8,8)]
    23       3.018749       3.018749       3.018749    6[6-(1,6),8-(63),8-(63)]
    24        2.22601        2.22601        2.22601    6[1-(0),6-(1,6),6-(8,8)]
    25       2.124224       2.124224       2.124224    6[6-(1,6),8-(63),8-(63)]
    26       1.341948       1.341948       1.341948    6[1-(0),6-(1,6),6-(8,8)]
    27       1.052826       1.052826       1.052826    6[6-(1,6),8-(63),8-(63)]
    28       1.835102       1.835102       1.835102    6[1-(0),6-(1,6),6-(8,8)]
    29       8.776179       8.776179       8.776179    6[6-(8,8),8-(63),8-(63)]
    30       7.478843       7.478843       7.478843    6[6-(8,8),8-(63),8-(63)]
    31      -1.040326      -1.040326      -1.040326    6[6-(8,8),8-(63),8-(63)]
    32        0.25701        0.25701        0.25701    6[6-(8,8),8-(63),8-(63)]
    33       8.770377       8.770377       8.770377    8[6-(6,8),63-(8,8,8,8,8)]
    34       7.079001       7.079001       7.079001    8[6-(6,8),63-(8,8,8,8,8)]
    35       9.201196       9.201196       9.201196    8[6-(6,8),63-(8,8,8,8,8)]
    36       3.524299       3.524299       3.524299    8[6-(6,8),63-(8,8,8,8,8)]
    37       1.255291       1.255291       1.255291    8[6-(6,8),63-(8,8,8,8,8)]
    38       7.053822       7.053822       7.053822    8[6-(6,8),63-(8,8,8,8,8)]
    39       6.234046       6.234046       6.234046    8[6-(6,8),63-(8,8,8,8,8)]
    40       4.378673       4.378673       4.378673    8[6-(6,8),63-(8,8,8,8,8)]
    41        9.30847        9.30847        9.30847    8[6-(6,8),63-(8,8,8,8,8)]
    42       6.060609       6.060609       6.060609    8[6-(6,8),63-(8,8,8,8,8)]
    43      -1.201616      -1.201616      -1.201616    8[6-(6,8),63-(8,8,8,8,8)]
    44       6.946556       6.946556       6.946556    8[6-(6,8),63-(8,8,8,8,8)]
    45      -1.034524      -1.034524      -1.034524    8[6-(6,8),63-(8,8,8,8,8)]
    46       0.656852       0.656852       0.656852    8[6-(6,8),63-(8,8,8,8,8)]
    47      -1.465343      -1.465343      -1.465343    8[6-(6,8),63-(8,8,8,8,8)]
    48       4.211554       4.211554       4.211554    8[6-(6,8),63-(8,8,8,8,8)]
    49       6.480562       6.480562       6.480562    8[6-(6,8),63-(8,8,8,8,8)]
    50       0.682031       0.682031       0.682031    8[6-(6,8),63-(8,8,8,8,8)]
    51       1.501807       1.501807       1.501807    8[6-(6,8),63-(8,8,8,8,8)]
    52        3.35718        3.35718        3.35718    8[6-(6,8),63-(8,8,8,8,8)]
    53      -1.572617      -1.572617      -1.572617    8[6-(6,8),63-(8,8,8,8,8)]
    54       1.675244       1.675244       1.675244    8[6-(6,8),63-(8,8,8,8,8)]
    55       8.937469       8.937469       8.937469    8[6-(6,8),63-(8,8,8,8,8)]
    56       0.789297       0.789297       0.789297    8[6-(6,8),63-(8,8,8,8,8)]
