# Supplementary material for: A collection of forcefield precursors for metal–organic frameworks
Source: RSC Adv. 2019 Nov 13;9(63):36492–507. doi: 10.1039/c9ra07327b (PMC9075174; doi:10.1039/c9ra07327b)
Supplement: RA-009-C9RA07327B-s1245 [file RA-009-C9RA07327B-s1245.txt]

KIBDIJ_clean

9.126500    0.000000    0.000000
-4.009096    8.198790    0.000000
-2.558713    -4.099412    13.565160

     1       0.277066       0.277066       0.277066    65[8-(6),8-(6),8-(6),8-(6),8-(6),8-(6)]
     2       0.277071       0.277071       0.277071    65[8-(6),8-(6),8-(6),8-(6),8-(6),8-(6)]
     3       2.281625       2.281625       2.281625    65[8-(6),8-(6),8-(6),8-(6),8-(6),8-(6)]
     4        2.28162        2.28162        2.28162    65[8-(6),8-(6),8-(6),8-(6),8-(6),8-(6)]
     5         6.0489         6.0489         6.0489    1[6-(6,6)]
     6       3.631753       3.631753       3.631753    1[6-(6,6)]
     7       -3.18814       -3.18814       -3.18814    1[6-(6,6)]
     8       3.742285       3.742285       3.742285    1[6-(6,6)]
     9      -3.490209      -3.490209      -3.490209    1[6-(6,6)]
    10      -1.073062      -1.073062      -1.073062    1[6-(6,6)]
    11       5.746831       5.746831       5.746831    1[6-(6,6)]
    12      -1.183594      -1.183594      -1.183594    1[6-(6,6)]
    13       4.350386       4.350386       4.350386    6[6-(1,6),8-(65),8-(65)]
    14         5.1211         5.1211         5.1211    6[1-(0),6-(1,6),6-(8,8)]
    15       5.330267       5.330267       5.330267    6[6-(1,6),8-(65),8-(65)]
    16       4.559553       4.559553       4.559553    6[1-(0),6-(1,6),6-(8,8)]
    17      -2.829458      -2.829458      -2.829458    6[6-(1,6),8-(65),8-(65)]
    18      -3.636951      -3.636951      -3.636951    6[1-(0),6-(1,6),6-(8,8)]
    19       3.383602       3.383602       3.383602    6[6-(1,6),8-(65),8-(65)]
    20       4.191096       4.191096       4.191096    6[1-(0),6-(1,6),6-(8,8)]
    21      -1.791695      -1.791695      -1.791695    6[6-(1,6),8-(65),8-(65)]
    22      -2.562409      -2.562409      -2.562409    6[1-(0),6-(1,6),6-(8,8)]
    23      -2.771576      -2.771576      -2.771576    6[6-(1,6),8-(65),8-(65)]
    24      -2.000862      -2.000862      -2.000862    6[1-(0),6-(1,6),6-(8,8)]
    25       5.388149       5.388149       5.388149    6[6-(1,6),8-(65),8-(65)]
    26       6.195642       6.195642       6.195642    6[1-(0),6-(1,6),6-(8,8)]
    27      -0.824911      -0.824911      -0.824911    6[6-(1,6),8-(65),8-(65)]
    28      -1.632405      -1.632405      -1.632405    6[1-(0),6-(1,6),6-(8,8)]
    29       0.932535       0.932535       0.932535    6[6-(8,8),8-(65),8-(65)]
    30      -0.378397      -0.378397      -0.378397    6[6-(8,8),8-(65),8-(65)]
    31       1.626156       1.626156       1.626156    6[6-(8,8),8-(65),8-(65)]
    32       2.937088       2.937088       2.937088    6[6-(8,8),8-(65),8-(65)]
    33       5.000544       5.000544       5.000544    8[6-(6,8),65-(8,8,8,8,8)]
    34        3.11344        3.11344        3.11344    8[6-(6,8),65-(8,8,8,8,8)]
    35       1.457419       1.457419       1.457419    8[6-(6,8),65-(8,8,8,8,8)]
    36       4.680109       4.680109       4.680109    8[6-(6,8),65-(8,8,8,8,8)]
    37      -2.559288      -2.559288      -2.559288    8[6-(6,8),65-(8,8,8,8,8)]
    38      -0.903283      -0.903283      -0.903283    8[6-(6,8),65-(8,8,8,8,8)]
    39      -1.642996      -1.642996      -1.642996    8[6-(6,8),65-(8,8,8,8,8)]
    40       0.691881       0.691881       0.691881    8[6-(6,8),65-(8,8,8,8,8)]
    41       1.358143       1.358143       1.358143    8[6-(6,8),65-(8,8,8,8,8)]
    42        2.19714        2.19714        2.19714    8[6-(6,8),65-(8,8,8,8,8)]
    43        3.87136        3.87136        3.87136    8[6-(6,8),65-(8,8,8,8,8)]
    44      -0.804004      -0.804004      -0.804004    8[6-(6,8),65-(8,8,8,8,8)]
    45      -2.441853      -2.441853      -2.441853    8[6-(6,8),65-(8,8,8,8,8)]
    46      -0.554749      -0.554749      -0.554749    8[6-(6,8),65-(8,8,8,8,8)]
    47       1.101272       1.101272       1.101272    8[6-(6,8),65-(8,8,8,8,8)]
    48      -2.121418      -2.121418      -2.121418    8[6-(6,8),65-(8,8,8,8,8)]
    49       5.117979       5.117979       5.117979    8[6-(6,8),65-(8,8,8,8,8)]
    50       3.461974       3.461974       3.461974    8[6-(6,8),65-(8,8,8,8,8)]
    51       4.201687       4.201687       4.201687    8[6-(6,8),65-(8,8,8,8,8)]
    52        1.86681        1.86681        1.86681    8[6-(6,8),65-(8,8,8,8,8)]
    53       1.200548       1.200548       1.200548    8[6-(6,8),65-(8,8,8,8,8)]
    54       0.361551       0.361551       0.361551    8[6-(6,8),65-(8,8,8,8,8)]
    55      -1.312669      -1.312669      -1.312669    8[6-(6,8),65-(8,8,8,8,8)]
    56       3.362695       3.362695       3.362695    8[6-(6,8),65-(8,8,8,8,8)]
