# Supplementary material for: A collection of forcefield precursors for metal–organic frameworks
Source: RSC Adv. 2019 Nov 13;9(63):36492–507. doi: 10.1039/c9ra07327b (PMC9075174; doi:10.1039/c9ra07327b)
Supplement: RA-009-C9RA07327B-s1246 [file RA-009-C9RA07327B-s1246.txt]

KIBYAW_charged

13.627000    0.000000    0.000000
-5.976539    12.708852    0.000000
0.000000    0.000000    16.321000

     1       1.228717       1.228717       1.228717    47[7-(6,6),7-(6,6),16-(6,6),16-(6,6)]
     2      -0.391756      -0.391756      -0.391756    47[7-(6,6),7-(6,6),16-(6,6),16-(6,6)]
     3       6.421744       6.421744       6.421744    47[7-(6,6),7-(6,6),16-(6,6),16-(6,6)]
     4       8.042217       8.042217       8.042217    47[7-(6,6),7-(6,6),16-(6,6),16-(6,6)]
     5      -0.931988      -0.931988      -0.931988    1[6-(6,7)]
     6      -1.360142      -1.360142      -1.360142    1[6-(6,6)]
     7       1.802923       1.802923       1.802923    1[6-(6,6)]
     8       2.109223       2.109223       2.109223    1[6-(6,7)]
     9      -0.745011      -0.745011      -0.745011    1[6-(1,6,16)]
    10       0.800075       0.800075       0.800075    1[6-(1,6,16)]
    11       -2.50235       -2.50235       -2.50235    1[6-(1,6,16)]
    12      -1.977805      -1.977805      -1.977805    1[6-(1,6,16)]
    13        -1.5122        -1.5122        -1.5122    1[6-(6,6)]
    14       8.852953       8.852953       8.852953    1[6-(1,6,16)]
    15       9.642658       9.642658       9.642658    1[6-(1,6,16)]
    16       9.420637       9.420637       9.420637    1[6-(1,6,16)]
    17      10.540003      10.540003      10.540003    1[6-(1,6,16)]
    18       4.363071       4.363071       4.363071    1[6-(6,6)]
    19      12.369922      12.369922      12.369922    1[6-(6,6)]
    20       7.628579       7.628579       7.628579    1[6-(6,7)]
    21       5.651006       5.651006       5.651006    1[6-(6,7)]
    22       1.768949       1.768949       1.768949    1[6-(6,7)]
    23       2.197103       2.197103       2.197103    1[6-(6,6)]
    24      -0.965962      -0.965962      -0.965962    1[6-(6,6)]
    25      -1.272262      -1.272262      -1.272262    1[6-(6,7)]
    26       1.581972       1.581972       1.581972    1[6-(1,6,16)]
    27       0.036886       0.036886       0.036886    1[6-(1,6,16)]
    28       3.339311       3.339311       3.339311    1[6-(1,6,16)]
    29       2.814766       2.814766       2.814766    1[6-(1,6,16)]
    30       2.349161       2.349161       2.349161    1[6-(6,6)]
    31       5.611008       5.611008       5.611008    1[6-(1,6,16)]
    32       4.821303       4.821303       4.821303    1[6-(1,6,16)]
    33       5.043324       5.043324       5.043324    1[6-(1,6,16)]
    34       3.923958       3.923958       3.923958    1[6-(1,6,16)]
    35       10.10089       10.10089       10.10089    1[6-(6,6)]
    36       2.094039       2.094039       2.094039    1[6-(6,6)]
    37       6.835382       6.835382       6.835382    1[6-(6,7)]
    38       8.812955       8.812955       8.812955    1[6-(6,7)]
    39       8.582449       8.582449       8.582449    1[6-(6,7)]
    40       9.010603       9.010603       9.010603    1[6-(6,6)]
    41       5.847538       5.847538       5.847538    1[6-(6,6)]
    42       5.541238       5.541238       5.541238    1[6-(6,7)]
    43       8.395472       8.395472       8.395472    1[6-(1,6,16)]
    44       6.850386       6.850386       6.850386    1[6-(1,6,16)]
    45      10.152811      10.152811      10.152811    1[6-(1,6,16)]
    46       9.628266       9.628266       9.628266    1[6-(1,6,16)]
    47       9.162661       9.162661       9.162661    1[6-(6,6)]
    48      -1.202492      -1.202492      -1.202492    1[6-(1,6,16)]
    49      -1.992197      -1.992197      -1.992197    1[6-(1,6,16)]
    50      -1.770176      -1.770176      -1.770176    1[6-(1,6,16)]
    51      -2.889542      -2.889542      -2.889542    1[6-(1,6,16)]
    52        3.28739        3.28739        3.28739    1[6-(6,6)]
    53      -4.719461      -4.719461      -4.719461    1[6-(6,6)]
    54       0.021882       0.021882       0.021882    1[6-(6,7)]
    55       1.999455       1.999455       1.999455    1[6-(6,7)]
    56       5.881512       5.881512       5.881512    1[6-(6,7)]
    57       5.453358       5.453358       5.453358    1[6-(6,6)]
    58       8.616423       8.616423       8.616423    1[6-(6,6)]
    59       8.922723       8.922723       8.922723    1[6-(6,7)]
    60       6.068489       6.068489       6.068489    1[6-(1,6,16)]
    61       7.613575       7.613575       7.613575    1[6-(1,6,16)]
    62        4.31115        4.31115        4.31115    1[6-(1,6,16)]
    63       4.835695       4.835695       4.835695    1[6-(1,6,16)]
    64         5.3013         5.3013         5.3013    1[6-(6,6)]
    65       2.039453       2.039453       2.039453    1[6-(1,6,16)]
    66       2.829158       2.829158       2.829158    1[6-(1,6,16)]
    67       2.607137       2.607137       2.607137    1[6-(1,6,16)]
    68       3.726503       3.726503       3.726503    1[6-(1,6,16)]
    69      -2.450429      -2.450429      -2.450429    1[6-(6,6)]
    70       5.556422       5.556422       5.556422    1[6-(6,6)]
    71       0.815079       0.815079       0.815079    1[6-(6,7)]
    72      -1.162494      -1.162494      -1.162494    1[6-(6,7)]
    73      -0.370317      -0.370317      -0.370317    6[1-(0),6-(1,6),7-(6,47)]
    74      -0.632355      -0.632355      -0.632355    6[1-(0),6-(1,7),6-(6,6)]
    75       0.195711       0.195711       0.195711    6[6-(1,1,16),6-(1,6),6-(1,6)]
    76        1.23243        1.23243        1.23243    6[1-(0),6-(1,7),6-(6,6)]
    77       1.412992       1.412992       1.412992    6[1-(0),6-(1,6),7-(6,47)]
    78       0.015863       0.015863       0.015863    6[1-(0),1-(0),6-(6,6),16-(6,47)]
    79      -1.959841      -1.959841      -1.959841    6[1-(0),1-(0),6-(6,6),16-(6,47)]
    80      -2.512857      -2.512857      -2.512857    6[6-(1,1,16),6-(1,6),6-(6,6)]
    81      10.223949      10.223949      10.223949    6[6-(1,1,16),6-(1,6),6-(6,6)]
    82      -2.112349      -2.112349      -2.112349    6[1-(0),6-(6,6),6-(6,6)]
    83       9.732974       9.732974       9.732974    6[1-(0),1-(0),6-(6,6),16-(6,47)]
    84       10.36516       10.36516       10.36516    6[1-(0),1-(0),6-(6,6),16-(6,47)]
    85      11.193923      11.193923      11.193923    6[6-(1,1,16),6-(1,6),6-(1,6)]
    86       5.019008       5.019008       5.019008    6[1-(0),6-(1,7),6-(6,6)]
    87      12.196033      12.196033      12.196033    6[1-(0),6-(1,7),6-(6,6)]
    88       6.955668       6.955668       6.955668    6[1-(0),6-(1,6),7-(6,47)]
    89       5.796947       5.796947       5.796947    6[1-(0),6-(1,6),7-(6,47)]
    90       1.207278       1.207278       1.207278    6[1-(0),6-(1,6),7-(6,47)]
    91       1.469316       1.469316       1.469316    6[1-(0),6-(1,7),6-(6,6)]
    92        0.64125        0.64125        0.64125    6[6-(1,1,16),6-(1,6),6-(1,6)]
    93      -0.395469      -0.395469      -0.395469    6[1-(0),6-(1,7),6-(6,6)]
    94      -0.576031      -0.576031      -0.576031    6[1-(0),6-(1,6),7-(6,47)]
    95       0.821098       0.821098       0.821098    6[1-(0),1-(0),6-(6,6),16-(6,47)]
    96       2.796802       2.796802       2.796802    6[1-(0),1-(0),6-(6,6),16-(6,47)]
    97       3.349818       3.349818       3.349818    6[6-(1,1,16),6-(1,6),6-(6,6)]
    98       4.240012       4.240012       4.240012    6[6-(1,1,16),6-(1,6),6-(6,6)]
    99        2.94931        2.94931        2.94931    6[1-(0),6-(6,6),6-(6,6)]
   100       4.730987       4.730987       4.730987    6[1-(0),1-(0),6-(6,6),16-(6,47)]
   101       4.098801       4.098801       4.098801    6[1-(0),1-(0),6-(6,6),16-(6,47)]
   102       3.270038       3.270038       3.270038    6[6-(1,1,16),6-(1,6),6-(1,6)]
   103       9.444953       9.444953       9.444953    6[1-(0),6-(1,7),6-(6,6)]
   104       2.267928       2.267928       2.267928    6[1-(0),6-(1,7),6-(6,6)]
   105       7.508293       7.508293       7.508293    6[1-(0),6-(1,6),7-(6,47)]
   106       8.667014       8.667014       8.667014    6[1-(0),6-(1,6),7-(6,47)]
   107       8.020778       8.020778       8.020778    6[1-(0),6-(1,6),7-(6,47)]
   108       8.282816       8.282816       8.282816    6[1-(0),6-(1,7),6-(6,6)]
   109        7.45475        7.45475        7.45475    6[6-(1,1,16),6-(1,6),6-(1,6)]
   110       6.418031       6.418031       6.418031    6[1-(0),6-(1,7),6-(6,6)]
   111       6.237469       6.237469       6.237469    6[1-(0),6-(1,6),7-(6,47)]
   112       7.634598       7.634598       7.634598    6[1-(0),1-(0),6-(6,6),16-(6,47)]
   113       9.610302       9.610302       9.610302    6[1-(0),1-(0),6-(6,6),16-(6,47)]
   114      10.163318      10.163318      10.163318    6[6-(1,1,16),6-(1,6),6-(6,6)]
   115      -2.573488      -2.573488      -2.573488    6[6-(1,1,16),6-(1,6),6-(6,6)]
   116        9.76281        9.76281        9.76281    6[1-(0),6-(6,6),6-(6,6)]
   117      -2.082513      -2.082513      -2.082513    6[1-(0),1-(0),6-(6,6),16-(6,47)]
   118      -2.714699      -2.714699      -2.714699    6[1-(0),1-(0),6-(6,6),16-(6,47)]
   119      -3.543462      -3.543462      -3.543462    6[6-(1,1,16),6-(1,6),6-(1,6)]
   120       2.631453       2.631453       2.631453    6[1-(0),6-(1,7),6-(6,6)]
   121      -4.545572      -4.545572      -4.545572    6[1-(0),6-(1,7),6-(6,6)]
   122       0.694793       0.694793       0.694793    6[1-(0),6-(1,6),7-(6,47)]
   123       1.853514       1.853514       1.853514    6[1-(0),6-(1,6),7-(6,47)]
   124       6.443183       6.443183       6.443183    6[1-(0),6-(1,6),7-(6,47)]
   125       6.181145       6.181145       6.181145    6[1-(0),6-(1,7),6-(6,6)]
   126       7.009211       7.009211       7.009211    6[6-(1,1,16),6-(1,6),6-(1,6)]
   127        8.04593        8.04593        8.04593    6[1-(0),6-(1,7),6-(6,6)]
   128       8.226492       8.226492       8.226492    6[1-(0),6-(1,6),7-(6,47)]
   129       6.829363       6.829363       6.829363    6[1-(0),1-(0),6-(6,6),16-(6,47)]
   130       4.853659       4.853659       4.853659    6[1-(0),1-(0),6-(6,6),16-(6,47)]
   131       4.300643       4.300643       4.300643    6[6-(1,1,16),6-(1,6),6-(6,6)]
   132       3.410449       3.410449       3.410449    6[6-(1,1,16),6-(1,6),6-(6,6)]
   133       4.701151       4.701151       4.701151    6[1-(0),6-(6,6),6-(6,6)]
   134       2.919474       2.919474       2.919474    6[1-(0),1-(0),6-(6,6),16-(6,47)]
   135        3.55166        3.55166        3.55166    6[1-(0),1-(0),6-(6,6),16-(6,47)]
   136       4.380423       4.380423       4.380423    6[6-(1,1,16),6-(1,6),6-(1,6)]
   137      -1.794492      -1.794492      -1.794492    6[1-(0),6-(1,7),6-(6,6)]
   138       5.382533       5.382533       5.382533    6[1-(0),6-(1,7),6-(6,6)]
   139       0.142168       0.142168       0.142168    6[1-(0),6-(1,6),7-(6,47)]
   140      -1.016553      -1.016553      -1.016553    6[1-(0),6-(1,6),7-(6,47)]
   141      -0.239034      -0.239034      -0.239034    16[6-(1,1,6),6-(1,1,6),47-(7,7,16)]
   142      10.823982      10.823982      10.823982    16[6-(1,1,6),6-(1,1,6),47-(7,7,16)]
   143       1.075995       1.075995       1.075995    16[6-(1,1,6),6-(1,1,6),47-(7,7,16)]
   144       3.639979       3.639979       3.639979    16[6-(1,1,6),6-(1,1,6),47-(7,7,16)]
   145       7.889495       7.889495       7.889495    16[6-(1,1,6),6-(1,1,6),47-(7,7,16)]
   146      -3.173521      -3.173521      -3.173521    16[6-(1,1,6),6-(1,1,6),47-(7,7,16)]
   147       6.574466       6.574466       6.574466    16[6-(1,1,6),6-(1,1,6),47-(7,7,16)]
   148       4.010482       4.010482       4.010482    16[6-(1,1,6),6-(1,1,6),47-(7,7,16)]
   149       0.645339       0.645339       0.645339    7[6-(1,6),6-(1,6),47-(7,16,16)]
   150       6.751291       6.751291       6.751291    7[6-(1,6),6-(1,6),47-(7,16,16)]
   151       0.191622       0.191622       0.191622    7[6-(1,6),6-(1,6),47-(7,16,16)]
   152        7.71267        7.71267        7.71267    7[6-(1,6),6-(1,6),47-(7,16,16)]
   153       7.005122       7.005122       7.005122    7[6-(1,6),6-(1,6),47-(7,16,16)]
   154        0.89917        0.89917        0.89917    7[6-(1,6),6-(1,6),47-(7,16,16)]
   155       7.458839       7.458839       7.458839    7[6-(1,6),6-(1,6),47-(7,16,16)]
   156      -0.062209      -0.062209      -0.062209    7[6-(1,6),6-(1,6),47-(7,16,16)]
   157       5.221317       5.221317       5.221317    15[9-(0),9-(0),9-(0),9-(0),9-(0),9-(0)]
   158       9.242644       9.242644       9.242644    15[9-(0),9-(0),9-(0),9-(0),9-(0),9-(0)]
   159       2.429144       2.429144       2.429144    15[9-(0),9-(0),9-(0),9-(0),9-(0),9-(0)]
   160      -1.592183      -1.592183      -1.592183    15[9-(0),9-(0),9-(0),9-(0),9-(0),9-(0)]
   161       6.141778       6.141778       6.141778    9[15-(9,9,9,9,9)]
   162       4.253772       4.253772       4.253772    9[15-(9,9,9,9,9)]
   163       6.486351       6.486351       6.486351    9[15-(9,9,9,9,9)]
   164       5.194209       5.194209       5.194209    9[15-(9,9,9,9,9)]
   165       5.259221       5.259221       5.259221    9[15-(9,9,9,9,9)]
   166       3.944008       3.944008       3.944008    9[15-(9,9,9,9,9)]
   167       8.322183       8.322183       8.322183    9[15-(9,9,9,9,9)]
   168      10.210189      10.210189      10.210189    9[15-(9,9,9,9,9)]
   169        7.97761        7.97761        7.97761    9[15-(9,9,9,9,9)]
   170       9.269752       9.269752       9.269752    9[15-(9,9,9,9,9)]
   171        9.20474        9.20474        9.20474    9[15-(9,9,9,9,9)]
   172      10.519953      10.519953      10.519953    9[15-(9,9,9,9,9)]
   173       1.508683       1.508683       1.508683    9[15-(9,9,9,9,9)]
   174       3.396689       3.396689       3.396689    9[15-(9,9,9,9,9)]
   175        1.16411        1.16411        1.16411    9[15-(9,9,9,9,9)]
   176       2.456252       2.456252       2.456252    9[15-(9,9,9,9,9)]
   177        2.39124        2.39124        2.39124    9[15-(9,9,9,9,9)]
   178       3.706453       3.706453       3.706453    9[15-(9,9,9,9,9)]
   179      -0.671722      -0.671722      -0.671722    9[15-(9,9,9,9,9)]
   180      -2.559728      -2.559728      -2.559728    9[15-(9,9,9,9,9)]
   181      -0.327149      -0.327149      -0.327149    9[15-(9,9,9,9,9)]
   182      -1.619291      -1.619291      -1.619291    9[15-(9,9,9,9,9)]
   183      -1.554279      -1.554279      -1.554279    9[15-(9,9,9,9,9)]
   184      -2.869492      -2.869492      -2.869492    9[15-(9,9,9,9,9)]
