# Supplementary material for: A collection of forcefield precursors for metal–organic frameworks
Source: RSC Adv. 2019 Nov 13;9(63):36492–507. doi: 10.1039/c9ra07327b (PMC9075174; doi:10.1039/c9ra07327b)
Supplement: RA-009-C9RA07327B-s1247 [file RA-009-C9RA07327B-s1247.txt]

KIDDIM_clean

16.263600    0.000000    0.000000
8.131800    14.084691    0.000000
8.131817    4.694865    20.115683

     1       12.64593       12.64593       12.64593    48[7-(6,6,6),8-(1,1,48),8-(6),8-(6),8-(6)]
     2      17.732452      17.732452      17.732452    48[7-(6,6,6),8-(1,1,48),8-(6),8-(6),8-(6)]
     3      18.412433      18.412433      18.412433    48[7-(6,6,6),8-(1,1,48),8-(6),8-(6),8-(6)]
     4       9.600651       9.600651       9.600651    48[7-(6,6,6),8-(1,1,48),8-(6),8-(6),8-(6)]
     5      18.412432      18.412432      18.412432    48[7-(6,6,6),8-(1,1,48),8-(6),8-(6),8-(6)]
     6      20.777729      20.777729      20.777729    48[7-(6,6,6),8-(1,1,48),8-(6),8-(6),8-(6)]
     7      19.881287      19.881287      19.881287    48[7-(6,6,6),8-(1,1,48),8-(6),8-(6),8-(6)]
     8      14.794765      14.794765      14.794765    48[7-(6,6,6),8-(1,1,48),8-(6),8-(6),8-(6)]
     9      14.114784      14.114784      14.114784    48[7-(6,6,6),8-(1,1,48),8-(6),8-(6),8-(6)]
    10      22.926566      22.926566      22.926566    48[7-(6,6,6),8-(1,1,48),8-(6),8-(6),8-(6)]
    11      14.114785      14.114785      14.114785    48[7-(6,6,6),8-(1,1,48),8-(6),8-(6),8-(6)]
    12      11.749488      11.749488      11.749488    48[7-(6,6,6),8-(1,1,48),8-(6),8-(6),8-(6)]
    13      10.181018      10.181018      10.181018    1[8-(1,48,48)]
    14       8.939296       8.939296       8.939296    1[6-(6,6)]
    15       9.378415       9.378415       9.378415    1[6-(6,6)]
    16      14.333931      14.333931      14.333931    1[6-(1,7,7)]
    17       14.55105       14.55105       14.55105    1[6-(1,7,7)]
    18      15.380492      15.380492      15.380492    1[6-(1,7,7)]
    19      15.728532      15.728532      15.728532    1[6-(1,7,7)]
    20      18.345346      18.345346      18.345346    1[8-(1,48,48)]
    21         9.0938         9.0938         9.0938    1[6-(6,6)]
    22         8.2546         8.2546         8.2546    1[6-(6,6)]
    23      17.699683      17.699683      17.699683    1[6-(1,7,7)]
    24      16.216443      16.216443      16.216443    1[6-(1,7,7)]
    25       14.84298       14.84298       14.84298    1[6-(1,7,7)]
    26       15.40082       15.40082       15.40082    1[6-(1,7,7)]
    27       20.26445       20.26445       20.26445    1[8-(1,48,48)]
    28       6.362328       6.362328       6.362328    1[6-(6,6)]
    29       6.762415       6.762415       6.762415    1[6-(6,6)]
    30      16.757207      16.757207      16.757207    1[6-(1,7,7)]
    31      18.023329      18.023329      18.023329    1[6-(1,7,7)]
    32      18.567344      18.567344      18.567344    1[6-(1,7,7)]
    33      17.661461      17.661461      17.661461    1[6-(1,7,7)]
    34      10.213544      10.213544      10.213544    1[8-(1,48,48)]
    35       9.093792       9.093792       9.093792    1[6-(6,6)]
    36      16.386406      16.386406      16.386406    1[6-(6,6)]
    37       9.567877       9.567877       9.567877    1[6-(1,7,7)]
    38       8.084637       8.084637       8.084637    1[6-(1,7,7)]
    39      22.974778      22.974778      22.974778    1[6-(1,7,7)]
    40       23.53262       23.53262       23.53262    1[6-(1,7,7)]
    41       4.000849       4.000849       4.000849    1[8-(1,48,48)]
    42       6.362321       6.362321       6.362321    1[6-(6,6)]
    43       14.89422       14.89422       14.89422    1[6-(6,6)]
    44      16.757202      16.757202      16.757202    1[6-(1,7,7)]
    45       1.759723       1.759723       1.759723    1[6-(1,7,7)]
    46      10.435542      10.435542      10.435542    1[6-(1,7,7)]
    47       9.529661       9.529661       9.529661    1[6-(1,7,7)]
    48      10.181017      10.181017      10.181017    1[8-(1,48,48)]
    49       8.939288       8.939288       8.939288    1[6-(6,6)]
    50       17.51022       17.51022       17.51022    1[6-(6,6)]
    51      22.465725      22.465725      22.465725    1[6-(1,7,7)]
    52      14.551044      14.551044      14.551044    1[6-(1,7,7)]
    53       15.38049       15.38049       15.38049    1[6-(1,7,7)]
    54      15.728532      15.728532      15.728532    1[6-(1,7,7)]
    55      22.346199      22.346199      22.346199    1[8-(1,48,48)]
    56      23.587921      23.587921      23.587921    1[6-(6,6)]
    57      23.148802      23.148802      23.148802    1[6-(6,6)]
    58      18.193286      18.193286      18.193286    1[6-(1,7,7)]
    59      17.976167      17.976167      17.976167    1[6-(1,7,7)]
    60      17.146725      17.146725      17.146725    1[6-(1,7,7)]
    61      16.798685      16.798685      16.798685    1[6-(1,7,7)]
    62      14.181871      14.181871      14.181871    1[8-(1,48,48)]
    63      23.433417      23.433417      23.433417    1[6-(6,6)]
    64      24.272617      24.272617      24.272617    1[6-(6,6)]
    65      14.827534      14.827534      14.827534    1[6-(1,7,7)]
    66      16.310774      16.310774      16.310774    1[6-(1,7,7)]
    67      17.684237      17.684237      17.684237    1[6-(1,7,7)]
    68      17.126397      17.126397      17.126397    1[6-(1,7,7)]
    69      12.262767      12.262767      12.262767    1[8-(1,48,48)]
    70      26.164889      26.164889      26.164889    1[6-(6,6)]
    71      25.764802      25.764802      25.764802    1[6-(6,6)]
    72       15.77001       15.77001       15.77001    1[6-(1,7,7)]
    73      14.503888      14.503888      14.503888    1[6-(1,7,7)]
    74      13.959873      13.959873      13.959873    1[6-(1,7,7)]
    75      14.865756      14.865756      14.865756    1[6-(1,7,7)]
    76      22.313673      22.313673      22.313673    1[8-(1,48,48)]
    77      23.433425      23.433425      23.433425    1[6-(6,6)]
    78      16.140811      16.140811      16.140811    1[6-(6,6)]
    79       22.95934       22.95934       22.95934    1[6-(1,7,7)]
    80       24.44258       24.44258       24.44258    1[6-(1,7,7)]
    81       9.552439       9.552439       9.552439    1[6-(1,7,7)]
    82       8.994597       8.994597       8.994597    1[6-(1,7,7)]
    83      28.526368      28.526368      28.526368    1[8-(1,48,48)]
    84      26.164896      26.164896      26.164896    1[6-(6,6)]
    85      17.632997      17.632997      17.632997    1[6-(6,6)]
    86      15.770015      15.770015      15.770015    1[6-(1,7,7)]
    87      30.767494      30.767494      30.767494    1[6-(1,7,7)]
    88      22.091675      22.091675      22.091675    1[6-(1,7,7)]
    89      22.997556      22.997556      22.997556    1[6-(1,7,7)]
    90        22.3462        22.3462        22.3462    1[8-(1,48,48)]
    91      23.587929      23.587929      23.587929    1[6-(6,6)]
    92      15.016997      15.016997      15.016997    1[6-(6,6)]
    93      10.061492      10.061492      10.061492    1[6-(1,7,7)]
    94      17.976173      17.976173      17.976173    1[6-(1,7,7)]
    95      17.146727      17.146727      17.146727    1[6-(1,7,7)]
    96      16.798685      16.798685      16.798685    1[6-(1,7,7)]
    97      10.955168      10.955168      10.955168    6[6-(6,16),8-(0),8-(48)]
    98       10.84539       10.84539       10.84539    6[6-(1,6),6-(8,8),16-(6)]
    99       9.763861       9.763861       9.763861    6[1-(0),6-(1,6),6-(6,16)]
   100      10.014321      10.014321      10.014321    6[1-(0),6-(1,6),6-(6,16)]
   101      11.269058      11.269058      11.269058    6[6-(1,6),6-(8,8),16-(6)]
   102      11.875692      11.875692      11.875692    6[6-(6,16),8-(48),8-(48)]
   103      14.908849      14.908849      14.908849    6[1-(0),1-(0),7-(6,6),7-(6,6,48)]
   104      15.735038      15.735038      15.735038    6[1-(0),1-(0),7-(6,6,48),7-(6,6,48)]
   105       17.34107       17.34107       17.34107    6[6-(6,16),8-(0),8-(48)]
   106      16.936108      16.936108      16.936108    6[6-(1,6),6-(8,8),16-(6)]
   107       8.805935       8.805935       8.805935    6[1-(0),6-(1,6),6-(6,16)]
   108      16.461212      16.461212      16.461212    6[1-(0),6-(1,6),6-(6,16)]
   109       16.12049       16.12049       16.12049    6[6-(1,6),6-(8,8),16-(6)]
   110      15.592737      15.592737      15.592737    6[6-(6,16),8-(48),8-(48)]
   111      16.781602      16.781602      16.781602    6[1-(0),1-(0),7-(6,6),7-(6,6,48)]
   112      15.414645      15.414645      15.414645    6[1-(0),1-(0),7-(6,6,48),7-(6,6,48)]
   113      20.494582      20.494582      20.494582    6[6-(6,16),8-(0),8-(48)]
   114      21.009326      21.009326      21.009326    6[6-(1,6),6-(8,8),16-(6)]
   115        5.82563        5.82563        5.82563    6[1-(0),6-(1,6),6-(6,16)]
   116      22.315295      22.315295      22.315295    6[1-(0),6-(1,6),6-(6,16)]
   117      21.401281      21.401281      21.401281    6[6-(1,6),6-(8,8),16-(6)]
   118      21.322404      21.322404      21.322404    6[6-(6,16),8-(48),8-(48)]
   119      17.100369      17.100369      17.100369    6[1-(0),1-(0),7-(6,6),7-(6,6,48)]
   120      17.641132      17.641132      17.641132    6[1-(0),1-(0),7-(6,6,48),7-(6,6,48)]
   121       9.209265       9.209265       9.209265    6[6-(6,16),8-(0),8-(48)]
   122         8.8043         8.8043         8.8043    6[6-(1,6),6-(8,8),16-(6)]
   123       8.805926       8.805926       8.805926    6[1-(0),6-(1,6),6-(6,16)]
   124      16.461219      16.461219      16.461219    6[1-(0),6-(1,6),6-(6,16)]
   125      16.120496      16.120496      16.120496    6[6-(1,6),6-(8,8),16-(6)]
   126      15.592741      15.592741      15.592741    6[6-(6,16),8-(48),8-(48)]
   127       8.649797       8.649797       8.649797    6[1-(0),1-(0),7-(6,6),7-(6,6,48)]
   128      23.546444      23.546444      23.546444    6[1-(0),1-(0),7-(6,6,48),7-(6,6,48)]
   129       4.230977       4.230977       4.230977    6[6-(6,16),8-(0),8-(48)]
   130       4.745719       4.745719       4.745719    6[6-(1,6),6-(8,8),16-(6)]
   131       5.825622       5.825622       5.825622    6[1-(0),6-(1,6),6-(6,16)]
   132      14.183502      14.183502      14.183502    6[1-(0),6-(1,6),6-(6,16)]
   133      13.269487      13.269487      13.269487    6[6-(1,6),6-(8,8),16-(6)]
   134      13.190607      13.190607      13.190607    6[6-(6,16),8-(48),8-(48)]
   135      17.100364      17.100364      17.100364    6[1-(0),1-(0),7-(6,6),7-(6,6,48)]
   136        9.50933        9.50933        9.50933    6[1-(0),1-(0),7-(6,6,48),7-(6,6,48)]
   137      10.955163      10.955163      10.955163    6[6-(6,16),8-(0),8-(48)]
   138      10.845382      10.845382      10.845382    6[6-(1,6),6-(8,8),16-(6)]
   139       9.763852       9.763852       9.763852    6[1-(0),6-(1,6),6-(6,16)]
   140      18.146128      18.146128      18.146128    6[1-(0),6-(1,6),6-(6,16)]
   141      19.400864      19.400864      19.400864    6[6-(1,6),6-(8,8),16-(6)]
   142      20.007495      20.007495      20.007495    6[6-(6,16),8-(48),8-(48)]
   143      23.040644      23.040644      23.040644    6[1-(0),1-(0),7-(6,6),7-(6,6,48)]
   144      15.735036      15.735036      15.735036    6[1-(0),1-(0),7-(6,6,48),7-(6,6,48)]
   145      21.572049      21.572049      21.572049    6[6-(6,16),8-(0),8-(48)]
   146      21.681827      21.681827      21.681827    6[6-(1,6),6-(8,8),16-(6)]
   147      22.763356      22.763356      22.763356    6[1-(0),6-(1,6),6-(6,16)]
   148      22.512896      22.512896      22.512896    6[1-(0),6-(1,6),6-(6,16)]
   149      21.258159      21.258159      21.258159    6[6-(1,6),6-(8,8),16-(6)]
   150      20.651525      20.651525      20.651525    6[6-(6,16),8-(48),8-(48)]
   151      17.618368      17.618368      17.618368    6[1-(0),1-(0),7-(6,6),7-(6,6,48)]
   152      16.792179      16.792179      16.792179    6[1-(0),1-(0),7-(6,6,48),7-(6,6,48)]
   153      15.186147      15.186147      15.186147    6[6-(6,16),8-(0),8-(48)]
   154      15.591109      15.591109      15.591109    6[6-(1,6),6-(8,8),16-(6)]
   155      23.721282      23.721282      23.721282    6[1-(0),6-(1,6),6-(6,16)]
   156      16.066005      16.066005      16.066005    6[1-(0),6-(1,6),6-(6,16)]
   157      16.406727      16.406727      16.406727    6[6-(1,6),6-(8,8),16-(6)]
   158       16.93448       16.93448       16.93448    6[6-(6,16),8-(48),8-(48)]
   159      15.745615      15.745615      15.745615    6[1-(0),1-(0),7-(6,6),7-(6,6,48)]
   160      17.112572      17.112572      17.112572    6[1-(0),1-(0),7-(6,6,48),7-(6,6,48)]
   161      12.032635      12.032635      12.032635    6[6-(6,16),8-(0),8-(48)]
   162      11.517891      11.517891      11.517891    6[6-(1,6),6-(8,8),16-(6)]
   163      26.701587      26.701587      26.701587    6[1-(0),6-(1,6),6-(6,16)]
   164      10.211922      10.211922      10.211922    6[1-(0),6-(1,6),6-(6,16)]
   165      11.125936      11.125936      11.125936    6[6-(1,6),6-(8,8),16-(6)]
   166      11.204813      11.204813      11.204813    6[6-(6,16),8-(48),8-(48)]
   167      15.426848      15.426848      15.426848    6[1-(0),1-(0),7-(6,6),7-(6,6,48)]
   168      14.886085      14.886085      14.886085    6[1-(0),1-(0),7-(6,6,48),7-(6,6,48)]
   169      23.317952      23.317952      23.317952    6[6-(6,16),8-(0),8-(48)]
   170      23.722917      23.722917      23.722917    6[6-(1,6),6-(8,8),16-(6)]
   171      23.721291      23.721291      23.721291    6[1-(0),6-(1,6),6-(6,16)]
   172      16.065998      16.065998      16.065998    6[1-(0),6-(1,6),6-(6,16)]
   173      16.406721      16.406721      16.406721    6[6-(1,6),6-(8,8),16-(6)]
   174      16.934476      16.934476      16.934476    6[6-(6,16),8-(48),8-(48)]
   175       23.87742       23.87742       23.87742    6[1-(0),1-(0),7-(6,6),7-(6,6,48)]
   176       8.980773       8.980773       8.980773    6[1-(0),1-(0),7-(6,6,48),7-(6,6,48)]
   177       28.29624       28.29624       28.29624    6[6-(6,16),8-(0),8-(48)]
   178      27.781498      27.781498      27.781498    6[6-(1,6),6-(8,8),16-(6)]
   179      26.701595      26.701595      26.701595    6[1-(0),6-(1,6),6-(6,16)]
   180      18.343715      18.343715      18.343715    6[1-(0),6-(1,6),6-(6,16)]
   181       19.25773       19.25773       19.25773    6[6-(1,6),6-(8,8),16-(6)]
   182       19.33661       19.33661       19.33661    6[6-(6,16),8-(48),8-(48)]
   183      15.426853      15.426853      15.426853    6[1-(0),1-(0),7-(6,6),7-(6,6,48)]
   184      23.017887      23.017887      23.017887    6[1-(0),1-(0),7-(6,6,48),7-(6,6,48)]
   185      21.572054      21.572054      21.572054    6[6-(6,16),8-(0),8-(48)]
   186      21.681835      21.681835      21.681835    6[6-(1,6),6-(8,8),16-(6)]
   187      22.763365      22.763365      22.763365    6[1-(0),6-(1,6),6-(6,16)]
   188      14.381089      14.381089      14.381089    6[1-(0),6-(1,6),6-(6,16)]
   189      13.126353      13.126353      13.126353    6[6-(1,6),6-(8,8),16-(6)]
   190      12.519722      12.519722      12.519722    6[6-(6,16),8-(48),8-(48)]
   191       9.486573       9.486573       9.486573    6[1-(0),1-(0),7-(6,6),7-(6,6,48)]
   192      16.792181      16.792181      16.792181    6[1-(0),1-(0),7-(6,6,48),7-(6,6,48)]
   193      12.171118      12.171118      12.171118    16[6-(6,6),6-(6,6)]
   194      16.344845      16.344845      16.344845    16[6-(6,6),6-(6,6)]
   195      20.274863      20.274863      20.274863    16[6-(6,6),6-(6,6)]
   196      16.344853      16.344853      16.344853    16[6-(6,6),6-(6,6)]
   197      12.143071      12.143071      12.143071    16[6-(6,6),6-(6,6)]
   198      20.302926      20.302926      20.302926    16[6-(6,6),6-(6,6)]
   199      20.356099      20.356099      20.356099    16[6-(6,6),6-(6,6)]
   200      16.182372      16.182372      16.182372    16[6-(6,6),6-(6,6)]
   201      12.252354      12.252354      12.252354    16[6-(6,6),6-(6,6)]
   202      16.182364      16.182364      16.182364    16[6-(6,6),6-(6,6)]
   203      20.384146      20.384146      20.384146    16[6-(6,6),6-(6,6)]
   204      12.224291      12.224291      12.224291    16[6-(6,6),6-(6,6)]
   205      14.861683      14.861683      14.861683    7[6-(1,1,7),6-(1,1,7),6-(1,1,7),48-(8,8,8,8)]
   206      16.802744      16.802744      16.802744    7[6-(1,1,7),6-(1,1,7),6-(1,1,7),48-(8,8,8,8)]
   207      17.126389      17.126389      17.126389    7[6-(1,1,7),6-(1,1,7),6-(1,1,7),48-(8,8,8,8)]
   208       8.670941       8.670941       8.670941    7[6-(1,1,7),6-(1,1,7),6-(1,1,7),48-(8,8,8,8)]
   209      17.126387      17.126387      17.126387    7[6-(1,1,7),6-(1,1,7),6-(1,1,7),48-(8,8,8,8)]
   210      22.993481      22.993481      22.993481    7[6-(1,1,7),6-(1,1,7),6-(1,1,7),48-(8,8,8,8)]
   211      17.665534      17.665534      17.665534    7[6-(1,1,7),6-(1,1,7),6-(1,1,7),48-(8,8,8,8)]
   212      15.724473      15.724473      15.724473    7[6-(1,1,7),6-(1,1,7),6-(1,1,7),48-(8,8,8,8)]
   213      15.400828      15.400828      15.400828    7[6-(1,1,7),6-(1,1,7),6-(1,1,7),48-(8,8,8,8)]
   214      23.856276      23.856276      23.856276    7[6-(1,1,7),6-(1,1,7),6-(1,1,7),48-(8,8,8,8)]
   215       15.40083       15.40083       15.40083    7[6-(1,1,7),6-(1,1,7),6-(1,1,7),48-(8,8,8,8)]
   216       9.533736       9.533736       9.533736    7[6-(1,1,7),6-(1,1,7),6-(1,1,7),48-(8,8,8,8)]
   217      16.263607      16.263607      16.263607    7[6-(1,1,7),6-(1,1,7),6-(1,1,7)]
   218      24.395401      24.395401      24.395401    7[6-(1,1,7),6-(1,1,7),6-(1,1,7)]
   219       16.26361       16.26361       16.26361    7[6-(1,1,7),6-(1,1,7),6-(1,1,7)]
   220       8.131816       8.131816       8.131816    7[6-(1,1,7),6-(1,1,7),6-(1,1,7)]
   221      12.129887      12.129887      12.129887    8[6-(6,8),48-(7,8,8,8)]
   222       9.903725       9.903725       9.903725    8[6-(6,8)]
   223      11.222384      11.222384      11.222384    8[6-(6,8),48-(7,8,8,8)]
   224       12.97625       12.97625       12.97625    8[6-(6,8),48-(7,8,8,8)]
   225      17.003275      17.003275      17.003275    8[6-(6,8),48-(7,8,8,8)]
   226      17.963152      17.963152      17.963152    8[6-(6,8)]
   227      15.261937      15.261937      15.261937    8[6-(6,8),48-(7,8,8,8)]
   228      15.517437      15.517437      15.517437    8[6-(6,8),48-(7,8,8,8)]
   229      19.657657      19.657657      19.657657    8[6-(6,8),48-(7,8,8,8)]
   230      20.923941      20.923941      20.923941    8[6-(6,8)]
   231      22.306515      22.306515      22.306515    8[6-(6,8),48-(7,8,8,8)]
   232      20.297147      20.297147      20.297147    8[6-(6,8),48-(7,8,8,8)]
   233       8.871471       8.871471       8.871471    8[6-(6,8),48-(7,8,8,8)]
   234       9.831349       9.831349       9.831349    8[6-(6,8)]
   235      15.261939      15.261939      15.261939    8[6-(6,8),48-(7,8,8,8)]
   236       15.51744       15.51744       15.51744    8[6-(6,8),48-(7,8,8,8)]
   237       3.394053       3.394053       3.394053    8[6-(6,8),48-(7,8,8,8)]
   238       4.660337       4.660337       4.660337    8[6-(6,8)]
   239      14.174717      14.174717      14.174717    8[6-(6,8),48-(7,8,8,8)]
   240       12.16535       12.16535       12.16535    8[6-(6,8),48-(7,8,8,8)]
   241      12.129883      12.129883      12.129883    8[6-(6,8),48-(7,8,8,8)]
   242       9.903722       9.903722       9.903722    8[6-(6,8)]
   243      19.354186      19.354186      19.354186    8[6-(6,8),48-(7,8,8,8)]
   244      21.108053      21.108053      21.108053    8[6-(6,8),48-(7,8,8,8)]
   245       20.39733       20.39733       20.39733    8[6-(6,8),48-(7,8,8,8)]
   246      22.623492      22.623492      22.623492    8[6-(6,8)]
   247      21.304833      21.304833      21.304833    8[6-(6,8),48-(7,8,8,8)]
   248      19.550967      19.550967      19.550967    8[6-(6,8),48-(7,8,8,8)]
   249      15.523942      15.523942      15.523942    8[6-(6,8),48-(7,8,8,8)]
   250      14.564065      14.564065      14.564065    8[6-(6,8)]
   251       17.26528       17.26528       17.26528    8[6-(6,8),48-(7,8,8,8)]
   252       17.00978       17.00978       17.00978    8[6-(6,8),48-(7,8,8,8)]
   253       12.86956       12.86956       12.86956    8[6-(6,8),48-(7,8,8,8)]
   254      11.603276      11.603276      11.603276    8[6-(6,8)]
   255      10.220702      10.220702      10.220702    8[6-(6,8),48-(7,8,8,8)]
   256       12.23007       12.23007       12.23007    8[6-(6,8),48-(7,8,8,8)]
   257      23.655746      23.655746      23.655746    8[6-(6,8),48-(7,8,8,8)]
   258      22.695868      22.695868      22.695868    8[6-(6,8)]
   259      17.265278      17.265278      17.265278    8[6-(6,8),48-(7,8,8,8)]
   260      17.009777      17.009777      17.009777    8[6-(6,8),48-(7,8,8,8)]
   261      29.133164      29.133164      29.133164    8[6-(6,8),48-(7,8,8,8)]
   262       27.86688       27.86688       27.86688    8[6-(6,8)]
   263        18.3525        18.3525        18.3525    8[6-(6,8),48-(7,8,8,8)]
   264      20.361867      20.361867      20.361867    8[6-(6,8),48-(7,8,8,8)]
   265      20.397334      20.397334      20.397334    8[6-(6,8),48-(7,8,8,8)]
   266      22.623495      22.623495      22.623495    8[6-(6,8)]
   267      13.173031      13.173031      13.173031    8[6-(6,8),48-(7,8,8,8)]
   268      11.419164      11.419164      11.419164    8[6-(6,8),48-(7,8,8,8)]
   269      10.449774      10.449774      10.449774    8[1-(0),1-(0),48-(7,8,8,8),48-(7,8,8,8)]
   270      18.581574      18.581574      18.581574    8[1-(0),1-(0),48-(7,8,8,8),48-(7,8,8,8)]
   271      19.759465      19.759465      19.759465    8[1-(0),1-(0),48-(7,8,8,8),48-(7,8,8,8)]
   272      22.077443      22.077443      22.077443    8[1-(0),1-(0),48-(7,8,8,8),48-(7,8,8,8)]
   273      13.945643      13.945643      13.945643    8[1-(0),1-(0),48-(7,8,8,8),48-(7,8,8,8)]
   274      12.767752      12.767752      12.767752    8[1-(0),1-(0),48-(7,8,8,8),48-(7,8,8,8)]
