# Supplementary material for: A collection of forcefield precursors for metal–organic frameworks
Source: RSC Adv. 2019 Nov 13;9(63):36492–507. doi: 10.1039/c9ra07327b (PMC9075174; doi:10.1039/c9ra07327b)
Supplement: RA-009-C9RA07327B-s1248 [file RA-009-C9RA07327B-s1248.txt]

KIDDOS_clean

15.953100    0.000000    0.000000
7.976550    13.815790    0.000000
7.976570    4.605275    19.581795

     1      19.468859      19.468859      19.468859    30[7-(6,6,6),8-(1,1,30),8-(6),8-(6),8-(6)]
     2      14.473624      14.473624      14.473624    30[7-(6,6,6),8-(1,1,30),8-(6),8-(6),8-(6)]
     3      13.916861      13.916861      13.916861    30[7-(6,6,6),8-(1,1,30),8-(6),8-(6),8-(6)]
     4      22.450175      22.450175      22.450175    30[7-(6,6,6),8-(1,1,30),8-(6),8-(6),8-(6)]
     5      13.916862      13.916862      13.916862    30[7-(6,6,6),8-(1,1,30),8-(6),8-(6),8-(6)]
     6       11.49231       11.49231       11.49231    30[7-(6,6,6),8-(1,1,30),8-(6),8-(6),8-(6)]
     7      12.437361      12.437361      12.437361    30[7-(6,6,6),8-(1,1,30),8-(6),8-(6),8-(6)]
     8      17.432596      17.432596      17.432596    30[7-(6,6,6),8-(1,1,30),8-(6),8-(6),8-(6)]
     9      17.989359      17.989359      17.989359    30[7-(6,6,6),8-(1,1,30),8-(6),8-(6),8-(6)]
    10       9.456045       9.456045       9.456045    30[7-(6,6,6),8-(1,1,30),8-(6),8-(6),8-(6)]
    11      17.989358      17.989358      17.989358    30[7-(6,6,6),8-(1,1,30),8-(6),8-(6),8-(6)]
    12       20.41391       20.41391       20.41391    30[7-(6,6,6),8-(1,1,30),8-(6),8-(6),8-(6)]
    13      21.863738      21.863738      21.863738    1[8-(1,30,30)]
    14      23.077765      23.077765      23.077765    1[6-(6,6)]
    15       22.65341       22.65341       22.65341    1[6-(6,6)]
    16       17.67844       17.67844       17.67844    1[6-(1,7,7)]
    17       17.87546       17.87546       17.87546    1[6-(1,7,7)]
    18      16.880787      16.880787      16.880787    1[6-(1,7,7)]
    19      16.515462      16.515462      16.515462    1[6-(1,7,7)]
    20      13.783493      13.783493      13.783493    1[8-(1,30,30)]
    21      23.043466      23.043466      23.043466    1[6-(6,6)]
    22      23.908919      23.908919      23.908919    1[6-(6,6)]
    23      15.973053      15.973053      15.973053    1[6-(1,7,7)]
    24      14.497391      14.497391      14.497391    1[6-(1,7,7)]
    25      17.338641      17.338641      17.338641    1[6-(1,7,7)]
    26      16.786665      16.786665      16.786665    1[6-(1,7,7)]
    27      12.212112      12.212112      12.212112    1[8-(1,30,30)]
    28      25.667751      25.667751      25.667751    1[6-(6,6)]
    29      25.226645      25.226645      25.226645    1[6-(6,6)]
    30      14.207843      14.207843      14.207843    1[6-(1,7,7)]
    31      15.486484      15.486484      15.486484    1[6-(1,7,7)]
    32      13.639914      13.639914      13.639914    1[6-(1,7,7)]
    33      14.557219      14.557219      14.557219    1[6-(1,7,7)]
    34      21.760044      21.760044      21.760044    1[8-(1,30,30)]
    35      23.043475      23.043475      23.043475    1[6-(6,6)]
    36      15.932363      15.932363      15.932363    1[6-(6,6)]
    37       23.94961       23.94961       23.94961    1[6-(1,7,7)]
    38      22.473948      22.473948      22.473948    1[6-(1,7,7)]
    39       9.362093       9.362093       9.362093    1[6-(1,7,7)]
    40       8.810114       8.810114       8.810114    1[6-(1,7,7)]
    41      12.212114      12.212114      12.212114    1[8-(1,30,30)]
    42       25.66776       25.66776       25.66776    1[6-(6,6)]
    43      17.250089      17.250089      17.250089    1[6-(6,6)]
    44      30.160949      30.160949      30.160949    1[6-(1,7,7)]
    45       15.48649       15.48649       15.48649    1[6-(1,7,7)]
    46      21.616467      21.616467      21.616467    1[6-(1,7,7)]
    47      22.533769      22.533769      22.533769    1[6-(1,7,7)]
    48      13.887189      13.887189      13.887189    1[8-(1,30,30)]
    49      23.077774      23.077774      23.077774    1[6-(6,6)]
    50      14.676854      14.676854      14.676854    1[6-(6,6)]
    51      17.678446      17.678446      17.678446    1[6-(1,7,7)]
    52       9.898917       9.898917       9.898917    1[6-(1,7,7)]
    53      16.880789      16.880789      16.880789    1[6-(1,7,7)]
    54      16.515462      16.515462      16.515462    1[6-(1,7,7)]
    55      10.042482      10.042482      10.042482    1[8-(1,30,30)]
    56       8.828455       8.828455       8.828455    1[6-(6,6)]
    57        9.25281        9.25281        9.25281    1[6-(6,6)]
    58       14.22778       14.22778       14.22778    1[6-(1,7,7)]
    59       14.03076       14.03076       14.03076    1[6-(1,7,7)]
    60      15.025433      15.025433      15.025433    1[6-(1,7,7)]
    61      15.390758      15.390758      15.390758    1[6-(1,7,7)]
    62      18.122727      18.122727      18.122727    1[8-(1,30,30)]
    63       8.862754       8.862754       8.862754    1[6-(6,6)]
    64       7.997301       7.997301       7.997301    1[6-(6,6)]
    65      15.933167      15.933167      15.933167    1[6-(1,7,7)]
    66      17.408829      17.408829      17.408829    1[6-(1,7,7)]
    67      14.567579      14.567579      14.567579    1[6-(1,7,7)]
    68      15.119555      15.119555      15.119555    1[6-(1,7,7)]
    69      19.694108      19.694108      19.694108    1[8-(1,30,30)]
    70       6.238469       6.238469       6.238469    1[6-(6,6)]
    71       6.679575       6.679575       6.679575    1[6-(6,6)]
    72      17.698377      17.698377      17.698377    1[6-(1,7,7)]
    73      16.419736      16.419736      16.419736    1[6-(1,7,7)]
    74      18.266306      18.266306      18.266306    1[6-(1,7,7)]
    75      17.349001      17.349001      17.349001    1[6-(1,7,7)]
    76      10.146176      10.146176      10.146176    1[8-(1,30,30)]
    77       8.862745       8.862745       8.862745    1[6-(6,6)]
    78      15.973857      15.973857      15.973857    1[6-(6,6)]
    79        7.95661        7.95661        7.95661    1[6-(1,7,7)]
    80       9.432272       9.432272       9.432272    1[6-(1,7,7)]
    81      22.544127      22.544127      22.544127    1[6-(1,7,7)]
    82      23.096106      23.096106      23.096106    1[6-(1,7,7)]
    83      19.694106      19.694106      19.694106    1[8-(1,30,30)]
    84        6.23846        6.23846        6.23846    1[6-(6,6)]
    85      14.656131      14.656131      14.656131    1[6-(6,6)]
    86       1.745271       1.745271       1.745271    1[6-(1,7,7)]
    87       16.41973       16.41973       16.41973    1[6-(1,7,7)]
    88      10.289753      10.289753      10.289753    1[6-(1,7,7)]
    89       9.372451       9.372451       9.372451    1[6-(1,7,7)]
    90      18.019031      18.019031      18.019031    1[8-(1,30,30)]
    91       8.828446       8.828446       8.828446    1[6-(6,6)]
    92      17.229366      17.229366      17.229366    1[6-(6,6)]
    93      14.227774      14.227774      14.227774    1[6-(1,7,7)]
    94      22.007303      22.007303      22.007303    1[6-(1,7,7)]
    95      15.025431      15.025431      15.025431    1[6-(1,7,7)]
    96      15.390758      15.390758      15.390758    1[6-(1,7,7)]
    97      21.096392      21.096392      21.096392    6[6-(6,16),8-(0),8-(30)]
    98      21.188121      21.188121      21.188121    6[6-(1,6),6-(8,8),16-(6)]
    99      22.258573      22.258573      22.258573    6[1-(0),6-(1,6),6-(6,16)]
   100       22.02087       22.02087       22.02087    6[1-(0),6-(1,6),6-(6,16)]
   101      20.776528      20.776528      20.776528    6[6-(1,6),6-(8,8),16-(6)]
   102      20.197429      20.197429      20.197429    6[6-(6,16),8-(30),8-(30)]
   103      17.313114      17.313114      17.313114    6[1-(0),1-(0),7-(6,6),7-(6,6,30)]
   104       16.50908       16.50908       16.50908    6[1-(0),1-(0),7-(6,6,30),7-(6,6,30)]
   105      14.873087      14.873087      14.873087    6[6-(6,16),8-(0),8-(30)]
   106      15.335726      15.335726      15.335726    6[6-(1,6),6-(8,8),16-(6)]
   107      23.327431      23.327431      23.327431    6[1-(0),6-(1,6),6-(6,16)]
   108      15.835854      15.835854      15.835854    6[1-(0),6-(1,6),6-(6,16)]
   109      16.151724      16.151724      16.151724    6[6-(1,6),6-(8,8),16-(6)]
   110      16.642281      16.642281      16.642281    6[6-(6,16),8-(30),8-(30)]
   111       15.41629       15.41629       15.41629    6[1-(0),1-(0),7-(6,6),7-(6,6,30)]
   112      16.780282      16.780282      16.780282    6[1-(0),1-(0),7-(6,6,30),7-(6,6,30)]
   113      11.889858      11.889858      11.889858    6[6-(6,16),8-(0),8-(30)]
   114      11.335486      11.335486      11.335486    6[6-(1,6),6-(8,8),16-(6)]
   115      26.202977      26.202977      26.202977    6[1-(0),6-(1,6),6-(6,16)]
   116      10.002603      10.002603      10.002603    6[1-(0),6-(1,6),6-(6,16)]
   117      10.931073      10.931073      10.931073    6[6-(1,6),6-(8,8),16-(6)]
   118      11.019611      11.019611      11.019611    6[6-(6,16),8-(30),8-(30)]
   119      15.129932      15.129932      15.129932    6[1-(0),1-(0),7-(6,6),7-(6,6,30)]
   120       14.56998       14.56998       14.56998    6[1-(0),1-(0),7-(6,6,30),7-(6,6,30)]
   121      22.849643      22.849643      22.849643    6[6-(6,16),8-(0),8-(30)]
   122      23.312284      23.312284      23.312284    6[6-(1,6),6-(8,8),16-(6)]
   123       23.32744       23.32744       23.32744    6[1-(0),6-(1,6),6-(6,16)]
   124      15.835846      15.835846      15.835846    6[1-(0),6-(1,6),6-(6,16)]
   125      16.151718      16.151718      16.151718    6[6-(1,6),6-(8,8),16-(6)]
   126      16.642277      16.642277      16.642277    6[6-(6,16),8-(30),8-(30)]
   127      23.392846      23.392846      23.392846    6[1-(0),1-(0),7-(6,6),7-(6,6,30)]
   128       8.803734       8.803734       8.803734    6[1-(0),1-(0),7-(6,6,30),7-(6,6,30)]
   129      27.842963      27.842963      27.842963    6[6-(6,16),8-(0),8-(30)]
   130      27.288594      27.288594      27.288594    6[6-(1,6),6-(8,8),16-(6)]
   131      26.202987      26.202987      26.202987    6[1-(0),6-(1,6),6-(6,16)]
   132      17.979145      17.979145      17.979145    6[1-(0),6-(1,6),6-(6,16)]
   133      18.907616      18.907616      18.907616    6[6-(1,6),6-(8,8),16-(6)]
   134      18.996157      18.996157      18.996157    6[6-(6,16),8-(30),8-(30)]
   135      15.129938      15.129938      15.129938    6[1-(0),1-(0),7-(6,6),7-(6,6,30)]
   136      22.546532      22.546532      22.546532    6[1-(0),1-(0),7-(6,6,30),7-(6,6,30)]
   137      21.096397      21.096397      21.096397    6[6-(6,16),8-(0),8-(30)]
   138      21.188129      21.188129      21.188129    6[6-(1,6),6-(8,8),16-(6)]
   139      22.258583      22.258583      22.258583    6[1-(0),6-(1,6),6-(6,16)]
   140      14.044313      14.044313      14.044313    6[1-(0),6-(1,6),6-(6,16)]
   141      12.799971      12.799971      12.799971    6[6-(1,6),6-(8,8),16-(6)]
   142      12.220875      12.220875      12.220875    6[6-(6,16),8-(30),8-(30)]
   143        9.33657        9.33657        9.33657    6[1-(0),1-(0),7-(6,6),7-(6,6,30)]
   144      16.509081      16.509081      16.509081    6[1-(0),1-(0),7-(6,6,30),7-(6,6,30)]
   145      10.809828      10.809828      10.809828    6[6-(6,16),8-(0),8-(30)]
   146      10.718099      10.718099      10.718099    6[6-(1,6),6-(8,8),16-(6)]
   147       9.647647       9.647647       9.647647    6[1-(0),6-(1,6),6-(6,16)]
   148        9.88535        9.88535        9.88535    6[1-(0),6-(1,6),6-(6,16)]
   149      11.129692      11.129692      11.129692    6[6-(1,6),6-(8,8),16-(6)]
   150      11.708791      11.708791      11.708791    6[6-(6,16),8-(30),8-(30)]
   151      14.593106      14.593106      14.593106    6[1-(0),1-(0),7-(6,6),7-(6,6,30)]
   152       15.39714       15.39714       15.39714    6[1-(0),1-(0),7-(6,6,30),7-(6,6,30)]
   153      17.033133      17.033133      17.033133    6[6-(6,16),8-(0),8-(30)]
   154      16.570494      16.570494      16.570494    6[6-(1,6),6-(8,8),16-(6)]
   155       8.578789       8.578789       8.578789    6[1-(0),6-(1,6),6-(6,16)]
   156      16.070366      16.070366      16.070366    6[1-(0),6-(1,6),6-(6,16)]
   157      15.754496      15.754496      15.754496    6[6-(1,6),6-(8,8),16-(6)]
   158      15.263939      15.263939      15.263939    6[6-(6,16),8-(30),8-(30)]
   159       16.48993       16.48993       16.48993    6[1-(0),1-(0),7-(6,6),7-(6,6,30)]
   160      15.125938      15.125938      15.125938    6[1-(0),1-(0),7-(6,6,30),7-(6,6,30)]
   161      20.016362      20.016362      20.016362    6[6-(6,16),8-(0),8-(30)]
   162      20.570734      20.570734      20.570734    6[6-(1,6),6-(8,8),16-(6)]
   163       5.703243       5.703243       5.703243    6[1-(0),6-(1,6),6-(6,16)]
   164      21.903617      21.903617      21.903617    6[1-(0),6-(1,6),6-(6,16)]
   165      20.975147      20.975147      20.975147    6[6-(1,6),6-(8,8),16-(6)]
   166      20.886609      20.886609      20.886609    6[6-(6,16),8-(30),8-(30)]
   167      16.776288      16.776288      16.776288    6[1-(0),1-(0),7-(6,6),7-(6,6,30)]
   168       17.33624       17.33624       17.33624    6[1-(0),1-(0),7-(6,6,30),7-(6,6,30)]
   169       9.056577       9.056577       9.056577    6[6-(6,16),8-(0),8-(30)]
   170       8.593936       8.593936       8.593936    6[6-(1,6),6-(8,8),16-(6)]
   171        8.57878        8.57878        8.57878    6[1-(0),6-(1,6),6-(6,16)]
   172      16.070374      16.070374      16.070374    6[1-(0),6-(1,6),6-(6,16)]
   173      15.754502      15.754502      15.754502    6[6-(1,6),6-(8,8),16-(6)]
   174      15.263943      15.263943      15.263943    6[6-(6,16),8-(30),8-(30)]
   175       8.513374       8.513374       8.513374    6[1-(0),1-(0),7-(6,6),7-(6,6,30)]
   176      23.102486      23.102486      23.102486    6[1-(0),1-(0),7-(6,6,30),7-(6,6,30)]
   177       4.063257       4.063257       4.063257    6[6-(6,16),8-(0),8-(30)]
   178       4.617626       4.617626       4.617626    6[6-(1,6),6-(8,8),16-(6)]
   179       5.703233       5.703233       5.703233    6[1-(0),6-(1,6),6-(6,16)]
   180      13.927075      13.927075      13.927075    6[1-(0),6-(1,6),6-(6,16)]
   181      12.998604      12.998604      12.998604    6[6-(1,6),6-(8,8),16-(6)]
   182      12.910063      12.910063      12.910063    6[6-(6,16),8-(30),8-(30)]
   183      16.776282      16.776282      16.776282    6[1-(0),1-(0),7-(6,6),7-(6,6,30)]
   184       9.359688       9.359688       9.359688    6[1-(0),1-(0),7-(6,6,30),7-(6,6,30)]
   185      10.809823      10.809823      10.809823    6[6-(6,16),8-(0),8-(30)]
   186      10.718091      10.718091      10.718091    6[6-(1,6),6-(8,8),16-(6)]
   187       9.647637       9.647637       9.647637    6[1-(0),6-(1,6),6-(6,16)]
   188      17.861907      17.861907      17.861907    6[1-(0),6-(1,6),6-(6,16)]
   189      19.106249      19.106249      19.106249    6[6-(1,6),6-(8,8),16-(6)]
   190      19.685345      19.685345      19.685345    6[6-(6,16),8-(30),8-(30)]
   191       22.56965       22.56965       22.56965    6[1-(0),1-(0),7-(6,6),7-(6,6,30)]
   192      15.397139      15.397139      15.397139    6[1-(0),1-(0),7-(6,6,30),7-(6,6,30)]
   193      19.873185      19.873185      19.873185    16[6-(6,6),6-(6,6)]
   194        15.9019        15.9019        15.9019    16[6-(6,6),6-(6,6)]
   195      12.084244      12.084244      12.084244    16[6-(6,6),6-(6,6)]
   196      15.901891      15.901891      15.901891    16[6-(6,6),6-(6,6)]
   197      20.060784      20.060784      20.060784    16[6-(6,6),6-(6,6)]
   198      11.896626      11.896626      11.896626    16[6-(6,6),6-(6,6)]
   199      12.033035      12.033035      12.033035    16[6-(6,6),6-(6,6)]
   200       16.00432       16.00432       16.00432    16[6-(6,6),6-(6,6)]
   201      19.821976      19.821976      19.821976    16[6-(6,6),6-(6,6)]
   202      16.004329      16.004329      16.004329    16[6-(6,6),6-(6,6)]
   203      11.845436      11.845436      11.845436    16[6-(6,6),6-(6,6)]
   204      20.009594      20.009594      20.009594    16[6-(6,6),6-(6,6)]
   205      17.367356      17.367356      17.367356    7[6-(1,1,7),6-(1,1,7),6-(1,1,7),30-(8,8,8,8)]
   206      15.389172      15.389172      15.389172    7[6-(1,1,7),6-(1,1,7),6-(1,1,7),30-(8,8,8,8)]
   207      15.102813      15.102813      15.102813    7[6-(1,1,7),6-(1,1,7),6-(1,1,7),30-(8,8,8,8)]
   208      23.365724      23.365724      23.365724    7[6-(1,1,7),6-(1,1,7),6-(1,1,7),30-(8,8,8,8)]
   209      15.102816      15.102816      15.102816    7[6-(1,1,7),6-(1,1,7),6-(1,1,7),30-(8,8,8,8)]
   210       9.390809       9.390809       9.390809    7[6-(1,1,7),6-(1,1,7),6-(1,1,7),30-(8,8,8,8)]
   211      14.538864      14.538864      14.538864    7[6-(1,1,7),6-(1,1,7),6-(1,1,7),30-(8,8,8,8)]
   212      16.517048      16.517048      16.517048    7[6-(1,1,7),6-(1,1,7),6-(1,1,7),30-(8,8,8,8)]
   213      16.803407      16.803407      16.803407    7[6-(1,1,7),6-(1,1,7),6-(1,1,7),30-(8,8,8,8)]
   214       8.540496       8.540496       8.540496    7[6-(1,1,7),6-(1,1,7),6-(1,1,7),30-(8,8,8,8)]
   215      16.803404      16.803404      16.803404    7[6-(1,1,7),6-(1,1,7),6-(1,1,7),30-(8,8,8,8)]
   216      22.515411      22.515411      22.515411    7[6-(1,1,7),6-(1,1,7),6-(1,1,7),30-(8,8,8,8)]
   217      15.953112      15.953112      15.953112    7[6-(1,1,7),6-(1,1,7),6-(1,1,7)]
   218       7.976568       7.976568       7.976568    7[6-(1,1,7),6-(1,1,7),6-(1,1,7)]
   219      15.953108      15.953108      15.953108    7[6-(1,1,7),6-(1,1,7),6-(1,1,7)]
   220      23.929652      23.929652      23.929652    7[6-(1,1,7),6-(1,1,7),6-(1,1,7)]
   221      19.949444      19.949444      19.949444    8[6-(6,8),30-(7,8,8,8)]
   222      22.173226      22.173226      22.173226    8[6-(6,8)]
   223      20.870649      20.870649      20.870649    8[6-(6,8),30-(7,8,8,8)]
   224      19.098899      19.098899      19.098899    8[6-(6,8),30-(7,8,8,8)]
   225      15.186566      15.186566      15.186566    8[6-(6,8),30-(7,8,8,8)]
   226      14.217416      14.217416      14.217416    8[6-(6,8)]
   227      16.944352      16.944352      16.944352    8[6-(6,8),30-(7,8,8,8)]
   228      16.708406      16.708406      16.708406    8[6-(6,8),30-(7,8,8,8)]
   229      12.723328      12.723328      12.723328    8[6-(6,8),30-(7,8,8,8)]
   230      11.468696      11.468696      11.468696    8[6-(6,8)]
   231      10.044317      10.044317      10.044317    8[6-(6,8),30-(7,8,8,8)]
   232      12.052015      12.052015      12.052015    8[6-(6,8),30-(7,8,8,8)]
   233      23.163121      23.163121      23.163121    8[6-(6,8),30-(7,8,8,8)]
   234       22.19397       22.19397       22.19397    8[6-(6,8)]
   235       16.94435       16.94435       16.94435    8[6-(6,8),30-(7,8,8,8)]
   236      16.708403      16.708403      16.708403    8[6-(6,8),30-(7,8,8,8)]
   237      28.676433      28.676433      28.676433    8[6-(6,8),30-(7,8,8,8)]
   238      27.421801      27.421801      27.421801    8[6-(6,8)]
   239      18.020865      18.020865      18.020865    8[6-(6,8),30-(7,8,8,8)]
   240      20.028562      20.028562      20.028562    8[6-(6,8),30-(7,8,8,8)]
   241      19.949449      19.949449      19.949449    8[6-(6,8),30-(7,8,8,8)]
   242      22.173231      22.173231      22.173231    8[6-(6,8)]
   243      12.894097      12.894097      12.894097    8[6-(6,8),30-(7,8,8,8)]
   244      11.122345      11.122345      11.122345    8[6-(6,8),30-(7,8,8,8)]
   245      11.956776      11.956776      11.956776    8[6-(6,8),30-(7,8,8,8)]
   246       9.732994       9.732994       9.732994    8[6-(6,8)]
   247      11.035571      11.035571      11.035571    8[6-(6,8),30-(7,8,8,8)]
   248      12.807321      12.807321      12.807321    8[6-(6,8),30-(7,8,8,8)]
   249      16.719654      16.719654      16.719654    8[6-(6,8),30-(7,8,8,8)]
   250      17.688804      17.688804      17.688804    8[6-(6,8)]
   251      14.961868      14.961868      14.961868    8[6-(6,8),30-(7,8,8,8)]
   252      15.197814      15.197814      15.197814    8[6-(6,8),30-(7,8,8,8)]
   253      19.182892      19.182892      19.182892    8[6-(6,8),30-(7,8,8,8)]
   254      20.437524      20.437524      20.437524    8[6-(6,8)]
   255      21.861903      21.861903      21.861903    8[6-(6,8),30-(7,8,8,8)]
   256      19.854205      19.854205      19.854205    8[6-(6,8),30-(7,8,8,8)]
   257       8.743099       8.743099       8.743099    8[6-(6,8),30-(7,8,8,8)]
   258        9.71225        9.71225        9.71225    8[6-(6,8)]
   259       14.96187       14.96187       14.96187    8[6-(6,8),30-(7,8,8,8)]
   260      15.197817      15.197817      15.197817    8[6-(6,8),30-(7,8,8,8)]
   261       3.229787       3.229787       3.229787    8[6-(6,8),30-(7,8,8,8)]
   262       4.484419       4.484419       4.484419    8[6-(6,8)]
   263      13.885355      13.885355      13.885355    8[6-(6,8),30-(7,8,8,8)]
   264      11.877658      11.877658      11.877658    8[6-(6,8),30-(7,8,8,8)]
   265      11.956771      11.956771      11.956771    8[6-(6,8),30-(7,8,8,8)]
   266       9.732989       9.732989       9.732989    8[6-(6,8)]
   267      19.012123      19.012123      19.012123    8[6-(6,8),30-(7,8,8,8)]
   268      20.783875      20.783875      20.783875    8[6-(6,8),30-(7,8,8,8)]
   269      21.517955      21.517955      21.517955    8[1-(0),1-(0),30-(7,8,8,8),30-(7,8,8,8)]
   270      13.541405      13.541405      13.541405    8[1-(0),1-(0),30-(7,8,8,8),30-(7,8,8,8)]
   271      12.799985      12.799985      12.799985    8[1-(0),1-(0),30-(7,8,8,8),30-(7,8,8,8)]
   272      10.388265      10.388265      10.388265    8[1-(0),1-(0),30-(7,8,8,8),30-(7,8,8,8)]
   273      18.364815      18.364815      18.364815    8[1-(0),1-(0),30-(7,8,8,8),30-(7,8,8,8)]
   274      19.106235      19.106235      19.106235    8[1-(0),1-(0),30-(7,8,8,8),30-(7,8,8,8)]
