# Supplementary material for: A collection of forcefield precursors for metal–organic frameworks
Source: RSC Adv. 2019 Nov 13;9(63):36492–507. doi: 10.1039/c9ra07327b (PMC9075174; doi:10.1039/c9ra07327b)
Supplement: RA-009-C9RA07327B-s1249 [file RA-009-C9RA07327B-s1249.txt]

KIDVIE_clean

10.016000    0.000000    0.000000
4.566890    10.423431    0.000000
2.082963    1.424147    12.570247

     1      12.712154      12.712154      12.712154    57[8-(6),8-(6),8-(6),8-(6),8-(6),8-(6),8-(6),8-(6)]
     2       7.708744       7.708744       7.708744    57[8-(6),8-(6),8-(6),8-(6),8-(6),8-(6),8-(6),8-(6)]
     3       3.953699       3.953699       3.953699    57[8-(6),8-(6),8-(6),8-(6),8-(6),8-(6),8-(6),8-(6)]
     4       8.957109       8.957109       8.957109    57[8-(6),8-(6),8-(6),8-(6),8-(6),8-(6),8-(6),8-(6)]
     5      10.290279      10.290279      10.290279    6[6-(8,8),8-(57),8-(57)]
     6      10.074717      10.074717      10.074717    6[6-(8,8),8-(57),8-(57)]
     7        8.59592        8.59592        8.59592    6[6-(8,8),8-(57),8-(57)]
     8       7.496337       7.496337       7.496337    6[6-(8,8),8-(57),8-(57)]
     9       5.606701       5.606701       5.606701    6[6-(8,8),8-(57),8-(57)]
    10       4.694925       4.694925       4.694925    6[6-(8,8),8-(57),8-(57)]
    11       8.997975       8.997975       8.997975    6[6-(8,8),8-(57),8-(57)]
    12       6.478817       6.478817       6.478817    6[6-(8,8),8-(57),8-(57)]
    13       6.375574       6.375574       6.375574    6[6-(8,8),8-(57),8-(57)]
    14       6.591136       6.591136       6.591136    6[6-(8,8),8-(57),8-(57)]
    15       8.069933       8.069933       8.069933    6[6-(8,8),8-(57),8-(57)]
    16       9.169516       9.169516       9.169516    6[6-(8,8),8-(57),8-(57)]
    17      11.059152      11.059152      11.059152    6[6-(8,8),8-(57),8-(57)]
    18      11.970928      11.970928      11.970928    6[6-(8,8),8-(57),8-(57)]
    19       7.667878       7.667878       7.667878    6[6-(8,8),8-(57),8-(57)]
    20      10.187036      10.187036      10.187036    6[6-(8,8),8-(57),8-(57)]
    21       9.092855       9.092855       9.092855    8[6-(6,8),57-(8,8,8,8,8,8,8)]
    22      10.856327      10.856327      10.856327    8[6-(6,8),57-(8,8,8,8,8,8,8)]
    23      11.195272      11.195272      11.195272    8[6-(6,8),57-(8,8,8,8,8,8,8)]
    24       9.548896       9.548896       9.548896    8[6-(6,8),57-(8,8,8,8,8,8,8)]
    25       6.809054       6.809054       6.809054    8[6-(6,8),57-(8,8,8,8,8,8,8)]
    26        8.94866        8.94866        8.94866    8[6-(6,8),57-(8,8,8,8,8,8,8)]
    27       7.282841       7.282841       7.282841    8[6-(6,8),57-(8,8,8,8,8,8,8)]
    28       9.286135       9.286135       9.286135    8[6-(6,8),57-(8,8,8,8,8,8,8)]
    29      15.093308      15.093308      15.093308    8[6-(6,8),57-(8,8,8,8,8,8,8)]
    30      13.523971      13.523971      13.523971    8[6-(6,8),57-(8,8,8,8,8,8,8)]
    31       5.218112       5.218112       5.218112    8[6-(6,8),57-(8,8,8,8,8,8,8)]
    32       6.822282       6.822282       6.822282    8[6-(6,8),57-(8,8,8,8,8,8,8)]
    33       9.280264       9.280264       9.280264    8[6-(6,8),57-(8,8,8,8,8,8,8)]
    34       9.678831       9.678831       9.678831    8[6-(6,8),57-(8,8,8,8,8,8,8)]
    35       6.346279       6.346279       6.346279    8[6-(6,8),57-(8,8,8,8,8,8,8)]
    36       3.667387       3.667387       3.667387    8[6-(6,8),57-(8,8,8,8,8,8,8)]
    37       7.572998       7.572998       7.572998    8[6-(6,8),57-(8,8,8,8,8,8,8)]
    38       5.809526       5.809526       5.809526    8[6-(6,8),57-(8,8,8,8,8,8,8)]
    39       5.470581       5.470581       5.470581    8[6-(6,8),57-(8,8,8,8,8,8,8)]
    40       7.116957       7.116957       7.116957    8[6-(6,8),57-(8,8,8,8,8,8,8)]
    41       9.856799       9.856799       9.856799    8[6-(6,8),57-(8,8,8,8,8,8,8)]
    42       7.717193       7.717193       7.717193    8[6-(6,8),57-(8,8,8,8,8,8,8)]
    43       9.383012       9.383012       9.383012    8[6-(6,8),57-(8,8,8,8,8,8,8)]
    44       7.379718       7.379718       7.379718    8[6-(6,8),57-(8,8,8,8,8,8,8)]
    45       1.572545       1.572545       1.572545    8[6-(6,8),57-(8,8,8,8,8,8,8)]
    46       3.141882       3.141882       3.141882    8[6-(6,8),57-(8,8,8,8,8,8,8)]
    47      11.447741      11.447741      11.447741    8[6-(6,8),57-(8,8,8,8,8,8,8)]
    48       9.843571       9.843571       9.843571    8[6-(6,8),57-(8,8,8,8,8,8,8)]
    49       7.385589       7.385589       7.385589    8[6-(6,8),57-(8,8,8,8,8,8,8)]
    50       6.987022       6.987022       6.987022    8[6-(6,8),57-(8,8,8,8,8,8,8)]
    51      10.319574      10.319574      10.319574    8[6-(6,8),57-(8,8,8,8,8,8,8)]
    52      12.998466      12.998466      12.998466    8[6-(6,8),57-(8,8,8,8,8,8,8)]
