# Supplementary material for: A collection of forcefield precursors for metal–organic frameworks
Source: RSC Adv. 2019 Nov 13;9(63):36492–507. doi: 10.1039/c9ra07327b (PMC9075174; doi:10.1039/c9ra07327b)
Supplement: RA-009-C9RA07327B-s1250 [file RA-009-C9RA07327B-s1250.txt]

KIFJIT_charged

7.663400    0.000000    0.000000
0.000000    9.682500    0.000000
0.000000    0.000000    27.110500

     1         3.8317         3.8317         3.8317    26[8-(6),8-(6),8-(6),8-(6),8-(6,26),8-(6,26)]
     2         3.8317         3.8317         3.8317    26[8-(6),8-(6),8-(6),8-(6),8-(6,26),8-(6,26)]
     3         3.8317         3.8317         3.8317    26[8-(6),8-(6),8-(6),8-(6),8-(6,26),8-(6,26)]
     4         3.8317         3.8317         3.8317    26[8-(6),8-(6),8-(6),8-(6),8-(6,26),8-(6,26)]
     5            0.0            0.0            0.0    47[7-(6),7-(6),7-(6),7-(6)]
     6            0.0            0.0            0.0    47[7-(6),7-(6),7-(6),7-(6)]
     7       0.291209       0.291209       0.291209    1[6-(1,1,6)]
     8        0.04598        0.04598        0.04598    1[6-(1,1,6)]
     9       0.238332       0.238332       0.238332    1[6-(1,1,6)]
    10       5.303839       5.303839       5.303839    1[6-(1,8)]
    11       3.561182       3.561182       3.561182    1[6-(1,1,6)]
    12       2.262236       2.262236       2.262236    1[6-(1,1,6)]
    13        2.66763        2.66763        2.66763    1[6-(1,1,6)]
    14       7.372191       7.372191       7.372191    1[6-(1,1,6)]
    15        7.61742        7.61742        7.61742    1[6-(1,1,6)]
    16       7.425068       7.425068       7.425068    1[6-(1,1,6)]
    17       2.359561       2.359561       2.359561    1[6-(1,8)]
    18       4.102218       4.102218       4.102218    1[6-(1,1,6)]
    19       5.401164       5.401164       5.401164    1[6-(1,1,6)]
    20        4.99577        4.99577        4.99577    1[6-(1,1,6)]
    21       7.372191       7.372191       7.372191    1[6-(1,1,6)]
    22        7.61742        7.61742        7.61742    1[6-(1,1,6)]
    23       7.425068       7.425068       7.425068    1[6-(1,1,6)]
    24       2.359561       2.359561       2.359561    1[6-(1,8)]
    25       4.102218       4.102218       4.102218    1[6-(1,1,6)]
    26       5.401164       5.401164       5.401164    1[6-(1,1,6)]
    27        4.99577        4.99577        4.99577    1[6-(1,1,6)]
    28       0.291209       0.291209       0.291209    1[6-(1,1,6)]
    29        0.04598        0.04598        0.04598    1[6-(1,1,6)]
    30       0.238332       0.238332       0.238332    1[6-(1,1,6)]
    31       5.303839       5.303839       5.303839    1[6-(1,8)]
    32       3.561182       3.561182       3.561182    1[6-(1,1,6)]
    33       2.262236       2.262236       2.262236    1[6-(1,1,6)]
    34        2.66763        2.66763        2.66763    1[6-(1,1,6)]
    35       7.372191       7.372191       7.372191    1[6-(1,1,6)]
    36        7.61742        7.61742        7.61742    1[6-(1,1,6)]
    37       7.425068       7.425068       7.425068    1[6-(1,1,6)]
    38       2.359561       2.359561       2.359561    1[6-(1,8)]
    39       4.102218       4.102218       4.102218    1[6-(1,1,6)]
    40       5.401164       5.401164       5.401164    1[6-(1,1,6)]
    41        4.99577        4.99577        4.99577    1[6-(1,1,6)]
    42       0.291209       0.291209       0.291209    1[6-(1,1,6)]
    43        0.04598        0.04598        0.04598    1[6-(1,1,6)]
    44       0.238332       0.238332       0.238332    1[6-(1,1,6)]
    45       5.303839       5.303839       5.303839    1[6-(1,8)]
    46       3.561182       3.561182       3.561182    1[6-(1,1,6)]
    47       2.262236       2.262236       2.262236    1[6-(1,1,6)]
    48        2.66763        2.66763        2.66763    1[6-(1,1,6)]
    49       0.291209       0.291209       0.291209    1[6-(1,1,6)]
    50        0.04598        0.04598        0.04598    1[6-(1,1,6)]
    51       0.238332       0.238332       0.238332    1[6-(1,1,6)]
    52       5.303839       5.303839       5.303839    1[6-(1,8)]
    53       3.561182       3.561182       3.561182    1[6-(1,1,6)]
    54       2.262236       2.262236       2.262236    1[6-(1,1,6)]
    55        2.66763        2.66763        2.66763    1[6-(1,1,6)]
    56       7.372191       7.372191       7.372191    1[6-(1,1,6)]
    57        7.61742        7.61742        7.61742    1[6-(1,1,6)]
    58       7.425068       7.425068       7.425068    1[6-(1,1,6)]
    59       2.359561       2.359561       2.359561    1[6-(1,8)]
    60       4.102218       4.102218       4.102218    1[6-(1,1,6)]
    61       5.401164       5.401164       5.401164    1[6-(1,1,6)]
    62        4.99577        4.99577        4.99577    1[6-(1,1,6)]
    63       7.533122       7.533122       7.533122    6[1-(0),1-(0),1-(0),6-(6,8)]
    64       6.069413       6.069413       6.069413    6[6-(1,1,1),6-(6,6),8-(26)]
    65       5.244831       5.244831       5.244831    6[6-(6,8),6-(6,8),6-(7)]
    66       3.856223       3.856223       3.856223    6[6-(1,1,1),6-(6,6),8-(26)]
    67       3.012483       3.012483       3.012483    6[1-(0),1-(0),1-(0),6-(6,8)]
    68       5.878594       5.878594       5.878594    6[6-(6,6),7-(47)]
    69       0.130278       0.130278       0.130278    6[1-(0),1-(0),1-(0),6-(6,8)]
    70       1.593987       1.593987       1.593987    6[6-(1,1,1),6-(6,6),8-(26)]
    71       2.418569       2.418569       2.418569    6[6-(6,8),6-(6,8),6-(7)]
    72       3.807177       3.807177       3.807177    6[6-(1,1,1),6-(6,6),8-(26)]
    73       4.650917       4.650917       4.650917    6[1-(0),1-(0),1-(0),6-(6,8)]
    74       1.784806       1.784806       1.784806    6[6-(6,6),7-(47)]
    75       0.130278       0.130278       0.130278    6[1-(0),1-(0),1-(0),6-(6,8)]
    76       1.593987       1.593987       1.593987    6[6-(1,1,1),6-(6,6),8-(26)]
    77       2.418569       2.418569       2.418569    6[6-(6,8),6-(6,8),6-(7)]
    78       3.807177       3.807177       3.807177    6[6-(1,1,1),6-(6,6),8-(26)]
    79       4.650917       4.650917       4.650917    6[1-(0),1-(0),1-(0),6-(6,8)]
    80       1.784806       1.784806       1.784806    6[6-(6,6),7-(47)]
    81       7.533122       7.533122       7.533122    6[1-(0),1-(0),1-(0),6-(6,8)]
    82       6.069413       6.069413       6.069413    6[6-(1,1,1),6-(6,6),8-(26)]
    83       5.244831       5.244831       5.244831    6[6-(6,8),6-(6,8),6-(7)]
    84       3.856223       3.856223       3.856223    6[6-(1,1,1),6-(6,6),8-(26)]
    85       3.012483       3.012483       3.012483    6[1-(0),1-(0),1-(0),6-(6,8)]
    86       5.878594       5.878594       5.878594    6[6-(6,6),7-(47)]
    87       0.130278       0.130278       0.130278    6[1-(0),1-(0),1-(0),6-(6,8)]
    88       1.593987       1.593987       1.593987    6[6-(1,1,1),6-(6,6),8-(26)]
    89       2.418569       2.418569       2.418569    6[6-(6,8),6-(6,8),6-(7)]
    90       3.807177       3.807177       3.807177    6[6-(1,1,1),6-(6,6),8-(26)]
    91       4.650917       4.650917       4.650917    6[1-(0),1-(0),1-(0),6-(6,8)]
    92       1.784806       1.784806       1.784806    6[6-(6,6),7-(47)]
    93       7.533122       7.533122       7.533122    6[1-(0),1-(0),1-(0),6-(6,8)]
    94       6.069413       6.069413       6.069413    6[6-(1,1,1),6-(6,6),8-(26)]
    95       5.244831       5.244831       5.244831    6[6-(6,8),6-(6,8),6-(7)]
    96       3.856223       3.856223       3.856223    6[6-(1,1,1),6-(6,6),8-(26)]
    97       3.012483       3.012483       3.012483    6[1-(0),1-(0),1-(0),6-(6,8)]
    98       5.878594       5.878594       5.878594    6[6-(6,6),7-(47)]
    99       7.533122       7.533122       7.533122    6[1-(0),1-(0),1-(0),6-(6,8)]
   100       6.069413       6.069413       6.069413    6[6-(1,1,1),6-(6,6),8-(26)]
   101       5.244831       5.244831       5.244831    6[6-(6,8),6-(6,8),6-(7)]
   102       3.856223       3.856223       3.856223    6[6-(1,1,1),6-(6,6),8-(26)]
   103       3.012483       3.012483       3.012483    6[1-(0),1-(0),1-(0),6-(6,8)]
   104       5.878594       5.878594       5.878594    6[6-(6,6),7-(47)]
   105       0.130278       0.130278       0.130278    6[1-(0),1-(0),1-(0),6-(6,8)]
   106       1.593987       1.593987       1.593987    6[6-(1,1,1),6-(6,6),8-(26)]
   107       2.418569       2.418569       2.418569    6[6-(6,8),6-(6,8),6-(7)]
   108       3.807177       3.807177       3.807177    6[6-(1,1,1),6-(6,6),8-(26)]
   109       4.650917       4.650917       4.650917    6[1-(0),1-(0),1-(0),6-(6,8)]
   110       1.784806       1.784806       1.784806    6[6-(6,6),7-(47)]
   111       4.605703       4.605703       4.605703    6[1-(0),1-(0),8-(26,26)]
   112       3.057697       3.057697       3.057697    6[1-(0),1-(0),8-(26,26)]
   113       3.057697       3.057697       3.057697    6[1-(0),1-(0),8-(26,26)]
   114       4.605703       4.605703       4.605703    6[1-(0),1-(0),8-(26,26)]
   115       6.395107       6.395107       6.395107    7[6-(6),47-(7,7,7)]
   116       1.268293       1.268293       1.268293    7[6-(6),47-(7,7,7)]
   117       1.268293       1.268293       1.268293    7[6-(6),47-(7,7,7)]
   118       6.395107       6.395107       6.395107    7[6-(6),47-(7,7,7)]
   119       1.268293       1.268293       1.268293    7[6-(6),47-(7,7,7)]
   120       6.395107       6.395107       6.395107    7[6-(6),47-(7,7,7)]
   121       6.395107       6.395107       6.395107    7[6-(6),47-(7,7,7)]
   122       1.268293       1.268293       1.268293    7[6-(6),47-(7,7,7)]
   123         5.6303         5.6303         5.6303    8[6-(6,6),26-(8,8,8,8,8)]
   124       3.201002       3.201002       3.201002    8[6-(6,6),26-(8,8,8,8,8)]
   125         2.0331         2.0331         2.0331    8[6-(6,6),26-(8,8,8,8,8)]
   126       4.462398       4.462398       4.462398    8[6-(6,6),26-(8,8,8,8,8)]
   127         2.0331         2.0331         2.0331    8[6-(6,6),26-(8,8,8,8,8)]
   128       4.462398       4.462398       4.462398    8[6-(6,6),26-(8,8,8,8,8)]
   129         5.6303         5.6303         5.6303    8[6-(6,6),26-(8,8,8,8,8)]
   130       3.201002       3.201002       3.201002    8[6-(6,6),26-(8,8,8,8,8)]
   131         2.0331         2.0331         2.0331    8[6-(6,6),26-(8,8,8,8,8)]
   132       4.462398       4.462398       4.462398    8[6-(6,6),26-(8,8,8,8,8)]
   133         5.6303         5.6303         5.6303    8[6-(6,6),26-(8,8,8,8,8)]
   134       3.201002       3.201002       3.201002    8[6-(6,6),26-(8,8,8,8,8)]
   135         5.6303         5.6303         5.6303    8[6-(6,6),26-(8,8,8,8,8)]
   136       3.201002       3.201002       3.201002    8[6-(6,6),26-(8,8,8,8,8)]
   137         2.0331         2.0331         2.0331    8[6-(6,6),26-(8,8,8,8,8)]
   138       4.462398       4.462398       4.462398    8[6-(6,6),26-(8,8,8,8,8)]
   139       4.404922       4.404922       4.404922    8[6-(1,1),26-(8,8,8,8,8),26-(8,8,8,8,8)]
   140       3.258478       3.258478       3.258478    8[6-(1,1),26-(8,8,8,8,8),26-(8,8,8,8,8)]
   141       3.258478       3.258478       3.258478    8[6-(1,1),26-(8,8,8,8,8),26-(8,8,8,8,8)]
   142       4.404922       4.404922       4.404922    8[6-(1,1),26-(8,8,8,8,8),26-(8,8,8,8,8)]
