# Supplementary material for: A collection of forcefield precursors for metal–organic frameworks
Source: RSC Adv. 2019 Nov 13;9(63):36492–507. doi: 10.1039/c9ra07327b (PMC9075174; doi:10.1039/c9ra07327b)
Supplement: RA-009-C9RA07327B-s1251 [file RA-009-C9RA07327B-s1251.txt]

KIFJUF_clean

9.821000    0.000000    0.000000
0.000000    15.076000    0.000000
0.000000    -5.989389    15.433575

     1       0.794715       0.794715       0.794715    12[8-(6),8-(6),8-(6,12)]
     2       5.705215       5.705215       5.705215    12[8-(6),8-(6),8-(6,12)]
     3       9.026285       9.026285       9.026285    12[8-(6),8-(6),8-(6,12)]
     4       4.115785       4.115785       4.115785    12[8-(6),8-(6),8-(6,12)]
     5            0.0            0.0            0.0    12[8-(6),8-(6),8-(6),8-(6),8-(6,12),8-(6,12)]
     6         4.9105         4.9105         4.9105    12[8-(6),8-(6),8-(6),8-(6),8-(6,12),8-(6,12)]
     7       7.217453       7.217453       7.217453    1[6-(6,6)]
     8       6.100805       6.100805       6.100805    1[6-(6,6)]
     9       6.756848       6.756848       6.756848    1[6-(6,6)]
    10       7.939296       7.939296       7.939296    1[6-(6,6)]
    11       4.957641       4.957641       4.957641    1[6-(6,6)]
    12       3.010136       3.010136       3.010136    1[6-(6,6)]
    13       2.306953       2.306953       2.306953    1[6-(6,6)]
    14       1.190305       1.190305       1.190305    1[6-(6,6)]
    15       1.846348       1.846348       1.846348    1[6-(6,6)]
    16       3.028796       3.028796       3.028796    1[6-(6,6)]
    17       0.047141       0.047141       0.047141    1[6-(6,6)]
    18       7.920636       7.920636       7.920636    1[6-(6,6)]
    19       2.603547       2.603547       2.603547    1[6-(6,6)]
    20       3.720195       3.720195       3.720195    1[6-(6,6)]
    21       3.064152       3.064152       3.064152    1[6-(6,6)]
    22       1.881704       1.881704       1.881704    1[6-(6,6)]
    23       4.863359       4.863359       4.863359    1[6-(6,6)]
    24       6.810864       6.810864       6.810864    1[6-(6,6)]
    25       7.514047       7.514047       7.514047    1[6-(6,6)]
    26       8.630695       8.630695       8.630695    1[6-(6,6)]
    27       7.974652       7.974652       7.974652    1[6-(6,6)]
    28       6.792204       6.792204       6.792204    1[6-(6,6)]
    29       9.773859       9.773859       9.773859    1[6-(6,6)]
    30       1.900363       1.900363       1.900363    1[6-(6,6)]
    31       8.505968       8.505968       8.505968    6[6-(6,6),8-(12),8-(12)]
    32       7.692789       7.692789       7.692789    6[6-(1,6),6-(1,6),6-(8,8)]
    33       7.137903       7.137903       7.137903    6[1-(0),6-(1,6),6-(6,6)]
    34       6.454361       6.454361       6.454361    6[1-(0),6-(1,6),6-(6,6)]
    35       6.292315       6.292315       6.292315    6[6-(1,6),6-(1,6),6-(8,8)]
    36        6.85113        6.85113        6.85113    6[1-(0),6-(1,6),6-(6,6)]
    37       7.555295       7.555295       7.555295    6[1-(0),6-(1,6),6-(6,6)]
    38       5.568507       5.568507       5.568507    6[6-(6,6),8-(12),8-(12)]
    39       2.592744       2.592744       2.592744    6[6-(6,6),8-(0),8-(12,12)]
    40       3.790906       3.790906       3.790906    6[6-(1,6),6-(1,6),6-(8,8)]
    41       4.935052       4.935052       4.935052    6[1-(0),6-(1,6),6-(6,6)]
    42       3.773228       3.773228       3.773228    6[1-(0),6-(1,6),6-(6,6)]
    43       3.595468       3.595468       3.595468    6[6-(6,6),8-(12),8-(12)]
    44       2.782289       2.782289       2.782289    6[6-(1,6),6-(1,6),6-(8,8)]
    45       2.227403       2.227403       2.227403    6[1-(0),6-(1,6),6-(6,6)]
    46       1.543861       1.543861       1.543861    6[1-(0),6-(1,6),6-(6,6)]
    47       1.381815       1.381815       1.381815    6[6-(1,6),6-(1,6),6-(8,8)]
    48        1.94063        1.94063        1.94063    6[1-(0),6-(1,6),6-(6,6)]
    49       2.644795       2.644795       2.644795    6[1-(0),6-(1,6),6-(6,6)]
    50       0.658007       0.658007       0.658007    6[6-(6,6),8-(12),8-(12)]
    51       7.503244       7.503244       7.503244    6[6-(6,6),8-(0),8-(12,12)]
    52       8.701406       8.701406       8.701406    6[6-(1,6),6-(1,6),6-(8,8)]
    53       0.024552       0.024552       0.024552    6[1-(0),6-(1,6),6-(6,6)]
    54       8.683728       8.683728       8.683728    6[1-(0),6-(1,6),6-(6,6)]
    55       1.315032       1.315032       1.315032    6[6-(6,6),8-(12),8-(12)]
    56       2.128211       2.128211       2.128211    6[6-(1,6),6-(1,6),6-(8,8)]
    57       2.683097       2.683097       2.683097    6[1-(0),6-(1,6),6-(6,6)]
    58       3.366639       3.366639       3.366639    6[1-(0),6-(1,6),6-(6,6)]
    59       3.528685       3.528685       3.528685    6[6-(1,6),6-(1,6),6-(8,8)]
    60        2.96987        2.96987        2.96987    6[1-(0),6-(1,6),6-(6,6)]
    61       2.265705       2.265705       2.265705    6[1-(0),6-(1,6),6-(6,6)]
    62       4.252493       4.252493       4.252493    6[6-(6,6),8-(12),8-(12)]
    63       7.228256       7.228256       7.228256    6[6-(6,6),8-(0),8-(12,12)]
    64       6.030094       6.030094       6.030094    6[6-(1,6),6-(1,6),6-(8,8)]
    65       4.885947       4.885947       4.885947    6[1-(0),6-(1,6),6-(6,6)]
    66       6.047772       6.047772       6.047772    6[1-(0),6-(1,6),6-(6,6)]
    67       6.225532       6.225532       6.225532    6[6-(6,6),8-(12),8-(12)]
    68       7.038711       7.038711       7.038711    6[6-(1,6),6-(1,6),6-(8,8)]
    69       7.593597       7.593597       7.593597    6[1-(0),6-(1,6),6-(6,6)]
    70       8.277139       8.277139       8.277139    6[1-(0),6-(1,6),6-(6,6)]
    71       8.439185       8.439185       8.439185    6[6-(1,6),6-(1,6),6-(8,8)]
    72        7.88037        7.88037        7.88037    6[1-(0),6-(1,6),6-(6,6)]
    73       7.176205       7.176205       7.176205    6[1-(0),6-(1,6),6-(6,6)]
    74       9.162993       9.162993       9.162993    6[6-(6,6),8-(12),8-(12)]
    75       2.317756       2.317756       2.317756    6[6-(6,6),8-(0),8-(12,12)]
    76       1.119594       1.119594       1.119594    6[6-(1,6),6-(1,6),6-(8,8)]
    77      -0.024553      -0.024553      -0.024553    6[1-(0),6-(1,6),6-(6,6)]
    78       1.137272       1.137272       1.137272    6[1-(0),6-(1,6),6-(6,6)]
    79       9.102103       9.102103       9.102103    8[6-(6,8),12-(8,8)]
    80        8.54427        8.54427        8.54427    8[6-(6,8),12-(8,8,8,8,8)]
    81       5.388783       5.388783       5.388783    8[6-(6,8),12-(8,8,8,8,8)]
    82       5.231647       5.231647       5.231647    8[6-(6,8),12-(8,8)]
    83       2.705685       2.705685       2.705685    8[6-(6,8)]
    84       1.511452       1.511452       1.511452    8[6-(6,8),12-(8,8),12-(8,8,8,8,8)]
    85       4.191603       4.191603       4.191603    8[6-(6,8),12-(8,8)]
    86        3.63377        3.63377        3.63377    8[6-(6,8),12-(8,8,8,8,8)]
    87       0.478283       0.478283       0.478283    8[6-(6,8),12-(8,8,8,8,8)]
    88       0.321147       0.321147       0.321147    8[6-(6,8),12-(8,8)]
    89       7.616185       7.616185       7.616185    8[6-(6,8)]
    90       6.421952       6.421952       6.421952    8[6-(6,8),12-(8,8),12-(8,8,8,8,8)]
    91       0.718897       0.718897       0.718897    8[6-(6,8),12-(8,8)]
    92        1.27673        1.27673        1.27673    8[6-(6,8),12-(8,8,8,8,8)]
    93       4.432217       4.432217       4.432217    8[6-(6,8),12-(8,8,8,8,8)]
    94       4.589353       4.589353       4.589353    8[6-(6,8),12-(8,8)]
    95       7.115315       7.115315       7.115315    8[6-(6,8)]
    96       8.309548       8.309548       8.309548    8[6-(6,8),12-(8,8),12-(8,8,8,8,8)]
    97       5.629397       5.629397       5.629397    8[6-(6,8),12-(8,8)]
    98        6.18723        6.18723        6.18723    8[6-(6,8),12-(8,8,8,8,8)]
    99       9.342717       9.342717       9.342717    8[6-(6,8),12-(8,8,8,8,8)]
   100       9.499853       9.499853       9.499853    8[6-(6,8),12-(8,8)]
   101       2.204815       2.204815       2.204815    8[6-(6,8)]
   102       3.399048       3.399048       3.399048    8[6-(6,8),12-(8,8),12-(8,8,8,8,8)]
