# Supplementary material for: A collection of forcefield precursors for metal–organic frameworks
Source: RSC Adv. 2019 Nov 13;9(63):36492–507. doi: 10.1039/c9ra07327b (PMC9075174; doi:10.1039/c9ra07327b)
Supplement: RA-009-C9RA07327B-s1252 [file RA-009-C9RA07327B-s1252.txt]

KIFKAM_clean

8.977800    0.000000    0.000000
-0.450967    9.862695    0.000000
0.000000    0.000000    17.253000

     1       5.407617       5.407617       5.407617    12[8-(6),8-(6),8-(6,12),8-(6,12),8-(6,12)]
     2         7.8336         7.8336         7.8336    12[8-(6),8-(6),8-(6,12),8-(6,12),8-(6,12)]
     3       3.119216       3.119216       3.119216    12[8-(6),8-(6),8-(6,12),8-(6,12),8-(6,12)]
     4       0.693233       0.693233       0.693233    12[8-(6),8-(6),8-(6,12),8-(6,12),8-(6,12)]
     5      -0.225483      -0.225483      -0.225483    12[8-(6),8-(6),8-(6),8-(6),8-(6,12),8-(6,12)]
     6         4.4889         4.4889         4.4889    12[8-(6),8-(6),8-(6),8-(6),8-(6,12),8-(6,12)]
     7      -0.170925      -0.170925      -0.170925    1[6-(6,6)]
     8      -0.289743      -0.289743      -0.289743    1[6-(6,6)]
     9       4.914519       4.914519       4.914519    1[6-(6,6)]
    10       5.036075       5.036075       5.036075    1[6-(6,6)]
    11       6.810356       6.810356       6.810356    1[6-(6,6)]
    12        0.25366        0.25366        0.25366    1[6-(6,6)]
    13       3.983375       3.983375       3.983375    1[6-(6,6)]
    14       4.102193       4.102193       4.102193    1[6-(6,6)]
    15       7.875731       7.875731       7.875731    1[6-(6,6)]
    16       7.754174       7.754174       7.754174    1[6-(6,6)]
    17       5.979894       5.979894       5.979894    1[6-(6,6)]
    18       4.009756       4.009756       4.009756    1[6-(6,6)]
    19       8.697758       8.697758       8.697758    1[6-(6,6)]
    20       8.816576       8.816576       8.816576    1[6-(6,6)]
    21       3.612314       3.612314       3.612314    1[6-(6,6)]
    22       3.490758       3.490758       3.490758    1[6-(6,6)]
    23       1.716477       1.716477       1.716477    1[6-(6,6)]
    24       8.273173       8.273173       8.273173    1[6-(6,6)]
    25       4.543458       4.543458       4.543458    1[6-(6,6)]
    26        4.42464        4.42464        4.42464    1[6-(6,6)]
    27       0.651102       0.651102       0.651102    1[6-(6,6)]
    28       0.772659       0.772659       0.772659    1[6-(6,6)]
    29       2.546939       2.546939       2.546939    1[6-(6,6)]
    30       4.517077       4.517077       4.517077    1[6-(6,6)]
    31       6.993882       6.993882       6.993882    6[6-(6,6),8-(12),8-(12)]
    32        6.93009        6.93009        6.93009    6[6-(1,6),6-(1,6),6-(8,8)]
    33       8.011578       8.011578       8.011578    6[1-(0),6-(1,6),6-(6,6)]
    34       7.943589       7.943589       7.943589    6[1-(0),6-(1,6),6-(6,6)]
    35       6.789859       6.789859       6.789859    6[6-(1,6),6-(1,6),6-(8,8)]
    36       5.706492       5.706492       5.706492    6[1-(0),6-(1,6),6-(6,6)]
    37       5.776677       5.776677       5.776677    6[1-(0),6-(1,6),6-(6,6)]
    38       6.640687       6.640687       6.640687    6[6-(6,6),8-(12),8-(12,12)]
    39       7.155821       7.155821       7.155821    6[6-(6,6),8-(12),8-(12,12)]
    40       8.116361       8.116361       8.116361    6[6-(1,6),6-(1,6),6-(8,8)]
    41       7.507689       7.507689       7.507689    6[1-(0),6-(1,6),6-(6,6)]
    42       0.152558       0.152558       0.152558    6[1-(0),6-(1,6),6-(6,6)]
    43       5.796368       5.796368       5.796368    6[6-(6,6),8-(12),8-(12)]
    44        5.86016        5.86016        5.86016    6[6-(1,6),6-(1,6),6-(8,8)]
    45       4.778671       4.778671       4.778671    6[1-(0),6-(1,6),6-(6,6)]
    46       4.846661       4.846661       4.846661    6[1-(0),6-(1,6),6-(6,6)]
    47        6.00039        6.00039        6.00039    6[6-(1,6),6-(1,6),6-(8,8)]
    48       7.083758       7.083758       7.083758    6[1-(0),6-(1,6),6-(6,6)]
    49       7.013573       7.013573       7.013573    6[1-(0),6-(1,6),6-(6,6)]
    50       6.149562       6.149562       6.149562    6[6-(6,6),8-(12),8-(12,12)]
    51       6.085395       6.085395       6.085395    6[6-(6,6),8-(12),8-(12,12)]
    52       5.124855       5.124855       5.124855    6[6-(1,6),6-(1,6),6-(8,8)]
    53       5.282561       5.282561       5.282561    6[1-(0),6-(1,6),6-(6,6)]
    54       4.110859       4.110859       4.110859    6[1-(0),6-(1,6),6-(6,6)]
    55       1.532951       1.532951       1.532951    6[6-(6,6),8-(12),8-(12)]
    56       1.596743       1.596743       1.596743    6[6-(1,6),6-(1,6),6-(8,8)]
    57       0.515255       0.515255       0.515255    6[1-(0),6-(1,6),6-(6,6)]
    58       0.583244       0.583244       0.583244    6[1-(0),6-(1,6),6-(6,6)]
    59       1.736974       1.736974       1.736974    6[6-(1,6),6-(1,6),6-(8,8)]
    60       2.820341       2.820341       2.820341    6[1-(0),6-(1,6),6-(6,6)]
    61       2.750156       2.750156       2.750156    6[1-(0),6-(1,6),6-(6,6)]
    62       1.886146       1.886146       1.886146    6[6-(6,6),8-(12),8-(12,12)]
    63       1.371012       1.371012       1.371012    6[6-(6,6),8-(12),8-(12,12)]
    64       0.410472       0.410472       0.410472    6[6-(1,6),6-(1,6),6-(8,8)]
    65       1.019144       1.019144       1.019144    6[1-(0),6-(1,6),6-(6,6)]
    66       8.374275       8.374275       8.374275    6[1-(0),6-(1,6),6-(6,6)]
    67       2.730465       2.730465       2.730465    6[6-(6,6),8-(12),8-(12)]
    68       2.666673       2.666673       2.666673    6[6-(1,6),6-(1,6),6-(8,8)]
    69       3.748162       3.748162       3.748162    6[1-(0),6-(1,6),6-(6,6)]
    70       3.680172       3.680172       3.680172    6[1-(0),6-(1,6),6-(6,6)]
    71       2.526443       2.526443       2.526443    6[6-(1,6),6-(1,6),6-(8,8)]
    72       1.443075       1.443075       1.443075    6[1-(0),6-(1,6),6-(6,6)]
    73        1.51326        1.51326        1.51326    6[1-(0),6-(1,6),6-(6,6)]
    74       2.377271       2.377271       2.377271    6[6-(6,6),8-(12),8-(12,12)]
    75       2.441438       2.441438       2.441438    6[6-(6,6),8-(12),8-(12,12)]
    76       3.401978       3.401978       3.401978    6[6-(1,6),6-(1,6),6-(8,8)]
    77       3.244272       3.244272       3.244272    6[1-(0),6-(1,6),6-(6,6)]
    78       4.415974       4.415974       4.415974    6[1-(0),6-(1,6),6-(6,6)]
    79       5.895727       5.895727       5.895727    8[6-(6,8),12-(8,8,8,8)]
    80       8.105198       8.105198       8.105198    8[6-(6,8),12-(8,8,8,8,8)]
    81       7.676106       7.676106       7.676106    8[6-(6,8),12-(8,8,8,8),12-(8,8,8,8)]
    82       5.503692       5.503692       5.503692    8[6-(6,8),12-(8,8,8,8,8)]
    83       6.079169       6.079169       6.079169    8[6-(6,8),12-(8,8,8,8)]
    84        7.40718        7.40718        7.40718    8[6-(6,8),12-(8,8,8,8),12-(8,8,8,8,8)]
    85       6.894523       6.894523       6.894523    8[6-(6,8),12-(8,8,8,8)]
    86       4.685052       4.685052       4.685052    8[6-(6,8),12-(8,8,8,8,8)]
    87       5.114143       5.114143       5.114143    8[6-(6,8),12-(8,8,8,8),12-(8,8,8,8)]
    88       7.286557       7.286557       7.286557    8[6-(6,8),12-(8,8,8,8,8)]
    89       7.162047       7.162047       7.162047    8[6-(6,8),12-(8,8,8,8)]
    90       5.834036       5.834036       5.834036    8[6-(6,8),12-(8,8,8,8),12-(8,8,8,8,8)]
    91       2.631106       2.631106       2.631106    8[6-(6,8),12-(8,8,8,8)]
    92       0.421635       0.421635       0.421635    8[6-(6,8),12-(8,8,8,8,8)]
    93       0.850727       0.850727       0.850727    8[6-(6,8),12-(8,8,8,8),12-(8,8,8,8)]
    94       3.023141       3.023141       3.023141    8[6-(6,8),12-(8,8,8,8,8)]
    95       2.447664       2.447664       2.447664    8[6-(6,8),12-(8,8,8,8)]
    96       1.119653       1.119653       1.119653    8[6-(6,8),12-(8,8,8,8),12-(8,8,8,8,8)]
    97        1.63231        1.63231        1.63231    8[6-(6,8),12-(8,8,8,8)]
    98       3.841781       3.841781       3.841781    8[6-(6,8),12-(8,8,8,8,8)]
    99        3.41269        3.41269        3.41269    8[6-(6,8),12-(8,8,8,8),12-(8,8,8,8)]
   100       1.240276       1.240276       1.240276    8[6-(6,8),12-(8,8,8,8,8)]
   101       1.364786       1.364786       1.364786    8[6-(6,8),12-(8,8,8,8)]
   102       2.692797       2.692797       2.692797    8[6-(6,8),12-(8,8,8,8),12-(8,8,8,8,8)]
