# Supplementary material for: A collection of forcefield precursors for metal–organic frameworks
Source: RSC Adv. 2019 Nov 13;9(63):36492–507. doi: 10.1039/c9ra07327b (PMC9075174; doi:10.1039/c9ra07327b)
Supplement: RA-009-C9RA07327B-s1253 [file RA-009-C9RA07327B-s1253.txt]

KIFKEQ_clean

12.194800    0.000000    0.000000
-5.597462    12.595765    0.000000
0.000000    0.000000    18.384000

     1       3.166994       3.166994       3.166994    12[8-(6),8-(6),8-(6),8-(6,12)]
     2       9.527744       9.527744       9.527744    12[8-(6),8-(6),8-(6),8-(6,12)]
     3       3.430344       3.430344       3.430344    12[8-(6),8-(6),8-(6),8-(6,12)]
     4      -2.930406      -2.930406      -2.930406    12[8-(6),8-(6),8-(6),8-(6,12)]
     5            0.0            0.0            0.0    12[8-(6),8-(6),8-(6),8-(6),8-(6,12),8-(6,12)]
     6         6.0974         6.0974         6.0974    12[8-(6),8-(6),8-(6),8-(6),8-(6,12),8-(6,12)]
     7       4.060856       4.060856       4.060856    1[6-(6,6)]
     8       4.617816       4.617816       4.617816    1[6-(6,6)]
     9       8.382931       8.382931       8.382931    1[6-(6,6)]
    10       7.847422       7.847422       7.847422    1[6-(6,6)]
    11       5.065337       5.065337       5.065337    1[6-(6,6)]
    12        5.51924        5.51924        5.51924    1[6-(6,6)]
    13       9.184534       9.184534       9.184534    1[6-(6,6)]
    14       8.758639       8.758639       8.758639    1[6-(6,6)]
    15      -1.261628      -1.261628      -1.261628    1[6-(6,6)]
    16      -1.216999      -1.216999      -1.216999    1[6-(6,6)]
    17       7.851357       7.851357       7.851357    1[6-(6,6)]
    18       7.752971       7.752971       7.752971    1[6-(6,6)]
    19       8.633882       8.633882       8.633882    1[6-(6,6)]
    20       8.076922       8.076922       8.076922    1[6-(6,6)]
    21       4.311807       4.311807       4.311807    1[6-(6,6)]
    22       4.847316       4.847316       4.847316    1[6-(6,6)]
    23       7.629401       7.629401       7.629401    1[6-(6,6)]
    24       7.175498       7.175498       7.175498    1[6-(6,6)]
    25       3.510204       3.510204       3.510204    1[6-(6,6)]
    26       3.936099       3.936099       3.936099    1[6-(6,6)]
    27       1.761566       1.761566       1.761566    1[6-(6,6)]
    28       1.716937       1.716937       1.716937    1[6-(6,6)]
    29       4.843381       4.843381       4.843381    1[6-(6,6)]
    30       4.941767       4.941767       4.941767    1[6-(6,6)]
    31       2.536482       2.536482       2.536482    1[6-(6,6)]
    32       1.979522       1.979522       1.979522    1[6-(6,6)]
    33      -1.785593      -1.785593      -1.785593    1[6-(6,6)]
    34      -1.250084      -1.250084      -1.250084    1[6-(6,6)]
    35       1.532001       1.532001       1.532001    1[6-(6,6)]
    36       1.078098       1.078098       1.078098    1[6-(6,6)]
    37      -2.587196      -2.587196      -2.587196    1[6-(6,6)]
    38      -2.161301      -2.161301      -2.161301    1[6-(6,6)]
    39      -4.335834      -4.335834      -4.335834    1[6-(6,6)]
    40       7.814337       7.814337       7.814337    1[6-(6,6)]
    41      -1.254019      -1.254019      -1.254019    1[6-(6,6)]
    42      -1.155633      -1.155633      -1.155633    1[6-(6,6)]
    43      -2.036544      -2.036544      -2.036544    1[6-(6,6)]
    44      -1.479584      -1.479584      -1.479584    1[6-(6,6)]
    45       2.285531       2.285531       2.285531    1[6-(6,6)]
    46       1.750022       1.750022       1.750022    1[6-(6,6)]
    47      -1.032063      -1.032063      -1.032063    1[6-(6,6)]
    48       -0.57816       -0.57816       -0.57816    1[6-(6,6)]
    49       3.087134       3.087134       3.087134    1[6-(6,6)]
    50       2.661239       2.661239       2.661239    1[6-(6,6)]
    51       4.835772       4.835772       4.835772    1[6-(6,6)]
    52       4.880401       4.880401       4.880401    1[6-(6,6)]
    53       1.753957       1.753957       1.753957    1[6-(6,6)]
    54       1.655571       1.655571       1.655571    1[6-(6,6)]
    55       5.503231       5.503231       5.503231    6[6-(6,6),8-(12),8-(12)]
    56       5.890896       5.890896       5.890896    6[6-(1,6),6-(1,6),6-(8,8)]
    57       4.940662       4.940662       4.940662    6[1-(0),6-(1,6),6-(6,6)]
    58       5.270005       5.270005       5.270005    6[1-(0),6-(1,6),6-(6,6)]
    59       6.546402       6.546402       6.546402    6[6-(1,6),6-(1,6),6-(6,6)]
    60       7.502479       7.502479       7.502479    6[1-(0),6-(1,6),6-(6,6)]
    61        7.17987        7.17987        7.17987    6[1-(0),6-(1,6),6-(6,6)]
    62       6.853136       6.853136       6.853136    6[6-(1,6),6-(1,6),6-(6,6)]
    63       5.901579       5.901579       5.901579    6[1-(0),6-(1,6),6-(6,6)]
    64       6.170177       6.170177       6.170177    6[1-(0),6-(1,6),6-(6,6)]
    65        7.38165        7.38165        7.38165    6[6-(1,6),6-(1,6),6-(8,8)]
    66       8.344078       8.344078       8.344078    6[1-(0),6-(1,6),6-(6,6)]
    67       8.086286       8.086286       8.086286    6[1-(0),6-(1,6),6-(6,6)]
    68       7.627445       7.627445       7.627445    6[6-(6,6),8-(12),8-(12)]
    69       9.239801       9.239801       9.239801    6[6-(6,6),8-(12),8-(12,12)]
    70       9.328685       9.328685       9.328685    6[6-(1,6),6-(1,6),6-(8,8)]
    71      10.289525      10.289525      10.289525    6[1-(0),6-(1,6),6-(6,6)]
    72      -1.877752      -1.877752      -1.877752    6[1-(0),6-(1,6),6-(6,6)]
    73       9.390438       9.390438       9.390438    6[6-(1,6),6-(1,6),6-(6,6)]
    74       8.461869       8.461869       8.461869    6[1-(0),6-(1,6),6-(6,6)]
    75       8.412583       8.412583       8.412583    6[1-(0),6-(1,6),6-(6,6)]
    76       7.191507       7.191507       7.191507    6[6-(6,6),8-(12),8-(12)]
    77       6.803842       6.803842       6.803842    6[6-(1,6),6-(1,6),6-(8,8)]
    78       7.754076       7.754076       7.754076    6[1-(0),6-(1,6),6-(6,6)]
    79       7.424733       7.424733       7.424733    6[1-(0),6-(1,6),6-(6,6)]
    80       6.148336       6.148336       6.148336    6[6-(1,6),6-(1,6),6-(6,6)]
    81       5.192259       5.192259       5.192259    6[1-(0),6-(1,6),6-(6,6)]
    82       5.514868       5.514868       5.514868    6[1-(0),6-(1,6),6-(6,6)]
    83       5.841602       5.841602       5.841602    6[6-(1,6),6-(1,6),6-(6,6)]
    84       6.793159       6.793159       6.793159    6[1-(0),6-(1,6),6-(6,6)]
    85       6.524561       6.524561       6.524561    6[1-(0),6-(1,6),6-(6,6)]
    86       5.313088       5.313088       5.313088    6[6-(1,6),6-(1,6),6-(8,8)]
    87        4.35066        4.35066        4.35066    6[1-(0),6-(1,6),6-(6,6)]
    88       4.608452       4.608452       4.608452    6[1-(0),6-(1,6),6-(6,6)]
    89       5.067293       5.067293       5.067293    6[6-(6,6),8-(12),8-(12)]
    90       3.454937       3.454937       3.454937    6[6-(6,6),8-(12),8-(12,12)]
    91       3.366053       3.366053       3.366053    6[6-(1,6),6-(1,6),6-(8,8)]
    92       2.405213       2.405213       2.405213    6[1-(0),6-(1,6),6-(6,6)]
    93        2.37769        2.37769        2.37769    6[1-(0),6-(1,6),6-(6,6)]
    94         3.3043         3.3043         3.3043    6[6-(1,6),6-(1,6),6-(6,6)]
    95       4.232869       4.232869       4.232869    6[1-(0),6-(1,6),6-(6,6)]
    96       4.282155       4.282155       4.282155    6[1-(0),6-(1,6),6-(6,6)]
    97       1.094107       1.094107       1.094107    6[6-(6,6),8-(12),8-(12)]
    98       0.706442       0.706442       0.706442    6[6-(1,6),6-(1,6),6-(8,8)]
    99       1.656676       1.656676       1.656676    6[1-(0),6-(1,6),6-(6,6)]
   100       1.327333       1.327333       1.327333    6[1-(0),6-(1,6),6-(6,6)]
   101       0.050936       0.050936       0.050936    6[6-(1,6),6-(1,6),6-(6,6)]
   102      -0.905141      -0.905141      -0.905141    6[1-(0),6-(1,6),6-(6,6)]
   103      -0.582532      -0.582532      -0.582532    6[1-(0),6-(1,6),6-(6,6)]
   104      -0.255798      -0.255798      -0.255798    6[6-(1,6),6-(1,6),6-(6,6)]
   105       0.695759       0.695759       0.695759    6[1-(0),6-(1,6),6-(6,6)]
   106       0.427161       0.427161       0.427161    6[1-(0),6-(1,6),6-(6,6)]
   107      -0.784312      -0.784312      -0.784312    6[6-(1,6),6-(1,6),6-(8,8)]
   108       -1.74674       -1.74674       -1.74674    6[1-(0),6-(1,6),6-(6,6)]
   109      -1.488948      -1.488948      -1.488948    6[1-(0),6-(1,6),6-(6,6)]
   110      -1.030107      -1.030107      -1.030107    6[6-(6,6),8-(12),8-(12)]
   111      -2.642463      -2.642463      -2.642463    6[6-(6,6),8-(12),8-(12,12)]
   112      -2.731347      -2.731347      -2.731347    6[6-(1,6),6-(1,6),6-(8,8)]
   113      -3.692187      -3.692187      -3.692187    6[1-(0),6-(1,6),6-(6,6)]
   114        8.47509        8.47509        8.47509    6[1-(0),6-(1,6),6-(6,6)]
   115        -2.7931        -2.7931        -2.7931    6[6-(1,6),6-(1,6),6-(6,6)]
   116      -1.864531      -1.864531      -1.864531    6[1-(0),6-(1,6),6-(6,6)]
   117      -1.815245      -1.815245      -1.815245    6[1-(0),6-(1,6),6-(6,6)]
   118      -0.594169      -0.594169      -0.594169    6[6-(6,6),8-(12),8-(12)]
   119      -0.206504      -0.206504      -0.206504    6[6-(1,6),6-(1,6),6-(8,8)]
   120      -1.156738      -1.156738      -1.156738    6[1-(0),6-(1,6),6-(6,6)]
   121      -0.827395      -0.827395      -0.827395    6[1-(0),6-(1,6),6-(6,6)]
   122       0.449002       0.449002       0.449002    6[6-(1,6),6-(1,6),6-(6,6)]
   123       1.405079       1.405079       1.405079    6[1-(0),6-(1,6),6-(6,6)]
   124        1.08247        1.08247        1.08247    6[1-(0),6-(1,6),6-(6,6)]
   125       0.755736       0.755736       0.755736    6[6-(1,6),6-(1,6),6-(6,6)]
   126      -0.195821      -0.195821      -0.195821    6[1-(0),6-(1,6),6-(6,6)]
   127       0.072777       0.072777       0.072777    6[1-(0),6-(1,6),6-(6,6)]
   128        1.28425        1.28425        1.28425    6[6-(1,6),6-(1,6),6-(8,8)]
   129       2.246678       2.246678       2.246678    6[1-(0),6-(1,6),6-(6,6)]
   130       1.988886       1.988886       1.988886    6[1-(0),6-(1,6),6-(6,6)]
   131       1.530045       1.530045       1.530045    6[6-(6,6),8-(12),8-(12)]
   132       3.142401       3.142401       3.142401    6[6-(6,6),8-(12),8-(12,12)]
   133       3.231285       3.231285       3.231285    6[6-(1,6),6-(1,6),6-(8,8)]
   134       4.192125       4.192125       4.192125    6[1-(0),6-(1,6),6-(6,6)]
   135       4.219648       4.219648       4.219648    6[1-(0),6-(1,6),6-(6,6)]
   136       3.293038       3.293038       3.293038    6[6-(1,6),6-(1,6),6-(6,6)]
   137       2.364469       2.364469       2.364469    6[1-(0),6-(1,6),6-(6,6)]
   138       2.315183       2.315183       2.315183    6[1-(0),6-(1,6),6-(6,6)]
   139       6.413624       6.413624       6.413624    8[6-(6,8),12-(8,8,8,8,8)]
   140       4.272591       4.272591       4.272591    8[6-(6,8),12-(8,8,8)]
   141         6.6514         6.6514         6.6514    8[6-(6,8),12-(8,8,8,8,8)]
   142       8.790162       8.790162       8.790162    8[6-(6,8),12-(8,8,8)]
   143       8.194302       8.194302       8.194302    8[6-(6,8),12-(8,8,8)]
   144        10.1904        10.1904        10.1904    8[6-(6,8),12-(8,8,8),12-(8,8,8,8,8)]
   145       6.281114       6.281114       6.281114    8[6-(6,8),12-(8,8,8,8,8)]
   146       8.422147       8.422147       8.422147    8[6-(6,8),12-(8,8,8)]
   147       6.043338       6.043338       6.043338    8[6-(6,8),12-(8,8,8,8,8)]
   148       3.904576       3.904576       3.904576    8[6-(6,8),12-(8,8,8)]
   149       4.500436       4.500436       4.500436    8[6-(6,8),12-(8,8,8)]
   150       2.504338       2.504338       2.504338    8[6-(6,8),12-(8,8,8),12-(8,8,8,8,8)]
   151       0.183714       0.183714       0.183714    8[6-(6,8),12-(8,8,8,8,8)]
   152       2.324747       2.324747       2.324747    8[6-(6,8),12-(8,8,8)]
   153      -0.054062      -0.054062      -0.054062    8[6-(6,8),12-(8,8,8,8,8)]
   154      -2.192824      -2.192824      -2.192824    8[6-(6,8),12-(8,8,8)]
   155      -1.596964      -1.596964      -1.596964    8[6-(6,8),12-(8,8,8)]
   156      -3.593062      -3.593062      -3.593062    8[6-(6,8),12-(8,8,8),12-(8,8,8,8,8)]
   157       0.316224       0.316224       0.316224    8[6-(6,8),12-(8,8,8,8,8)]
   158      -1.824809      -1.824809      -1.824809    8[6-(6,8),12-(8,8,8)]
   159          0.554          0.554          0.554    8[6-(6,8),12-(8,8,8,8,8)]
   160       2.692762       2.692762       2.692762    8[6-(6,8),12-(8,8,8)]
   161       2.096902       2.096902       2.096902    8[6-(6,8),12-(8,8,8)]
   162          4.093          4.093          4.093    8[6-(6,8),12-(8,8,8),12-(8,8,8,8,8)]
