# Supplementary material for: A collection of forcefield precursors for metal–organic frameworks
Source: RSC Adv. 2019 Nov 13;9(63):36492–507. doi: 10.1039/c9ra07327b (PMC9075174; doi:10.1039/c9ra07327b)
Supplement: RA-009-C9RA07327B-s1254 [file RA-009-C9RA07327B-s1254.txt]

KIHTOL_clean

8.952900    0.000000    0.000000
-4.181393    11.482669    0.000000
0.000000    0.000000    16.733800

     1       4.846903       4.846903       4.846903    60[8-(6),8-(6),8-(6),8-(6),8-(6),8-(6,6),8-(6,60),8-(6,60)]
     2       4.401054       4.401054       4.401054    60[8-(6),8-(6),8-(6),8-(6),8-(6),8-(6,6),8-(6,60),8-(6,60)]
     3      -0.075396      -0.075396      -0.075396    60[8-(6),8-(6),8-(6),8-(6),8-(6),8-(6,6),8-(6,60),8-(6,60)]
     4       0.370453       0.370453       0.370453    60[8-(6),8-(6),8-(6),8-(6),8-(6),8-(6,6),8-(6,60),8-(6,60)]
     5      -0.357369      -0.357369      -0.357369    1[6-(1,6,8)]
     6       0.768865       0.768865       0.768865    1[6-(1,6,8)]
     7       2.179044       2.179044       2.179044    1[6-(6,6)]
     8         3.1478         3.1478         3.1478    1[6-(6,6)]
     9       1.060023       1.060023       1.060023    1[6-(6,6)]
    10       0.065943       0.065943       0.065943    1[6-(6,6)]
    11       1.743481       1.743481       1.743481    1[6-(1,6,8)]
    12        2.92051        2.92051        2.92051    1[6-(1,6,8)]
    13       4.199223       4.199223       4.199223    1[6-(1,6,8)]
    14       3.238091       3.238091       3.238091    1[6-(1,6,8)]
    15       1.755464       1.755464       1.755464    1[6-(6,6)]
    16       4.209783       4.209783       4.209783    1[6-(6,6)]
    17       0.652426       0.652426       0.652426    1[6-(1,6,8)]
    18      -0.473808      -0.473808      -0.473808    1[6-(1,6,8)]
    19      -1.883987      -1.883987      -1.883987    1[6-(6,6)]
    20       6.100157       6.100157       6.100157    1[6-(6,6)]
    21      -0.764966      -0.764966      -0.764966    1[6-(6,6)]
    22       0.229114       0.229114       0.229114    1[6-(6,6)]
    23       7.504476       7.504476       7.504476    1[6-(1,6,8)]
    24       6.327447       6.327447       6.327447    1[6-(1,6,8)]
    25       5.048734       5.048734       5.048734    1[6-(1,6,8)]
    26       6.009866       6.009866       6.009866    1[6-(1,6,8)]
    27       7.492493       7.492493       7.492493    1[6-(6,6)]
    28       5.038174       5.038174       5.038174    1[6-(6,6)]
    29       5.128876       5.128876       5.128876    1[6-(1,6,8)]
    30       4.002642       4.002642       4.002642    1[6-(1,6,8)]
    31       2.592463       2.592463       2.592463    1[6-(6,6)]
    32       1.623707       1.623707       1.623707    1[6-(6,6)]
    33       3.711484       3.711484       3.711484    1[6-(6,6)]
    34       4.705564       4.705564       4.705564    1[6-(6,6)]
    35       3.028026       3.028026       3.028026    1[6-(1,6,8)]
    36       1.850997       1.850997       1.850997    1[6-(1,6,8)]
    37       0.572284       0.572284       0.572284    1[6-(1,6,8)]
    38       1.533416       1.533416       1.533416    1[6-(1,6,8)]
    39       3.016043       3.016043       3.016043    1[6-(6,6)]
    40       0.561724       0.561724       0.561724    1[6-(6,6)]
    41       4.119081       4.119081       4.119081    1[6-(1,6,8)]
    42       5.245315       5.245315       5.245315    1[6-(1,6,8)]
    43       6.655494       6.655494       6.655494    1[6-(6,6)]
    44       -1.32865       -1.32865       -1.32865    1[6-(6,6)]
    45       5.536473       5.536473       5.536473    1[6-(6,6)]
    46       4.542393       4.542393       4.542393    1[6-(6,6)]
    47      -2.732969      -2.732969      -2.732969    1[6-(1,6,8)]
    48       -1.55594       -1.55594       -1.55594    1[6-(1,6,8)]
    49      -0.277227      -0.277227      -0.277227    1[6-(1,6,8)]
    50      -1.238359      -1.238359      -1.238359    1[6-(1,6,8)]
    51      -2.720986      -2.720986      -2.720986    1[6-(6,6)]
    52      -0.266667      -0.266667      -0.266667    1[6-(6,6)]
    53       7.942944       7.942944       7.942944    6[6-(1,1,8),8-(60),8-(60)]
    54       0.025157       0.025157       0.025157    6[1-(0),1-(0),6-(8,8),8-(6,60)]
    55       1.064026       1.064026       1.064026    6[6-(1,6),6-(1,6),8-(6,60)]
    56        1.96184        1.96184        1.96184    6[1-(0),6-(1,6),6-(6,8)]
    57       2.548432       2.548432       2.548432    6[1-(0),6-(1,6),6-(6,8)]
    58       2.242537       2.242537       2.242537    6[6-(1,6),6-(1,6),8-(6)]
    59       1.292684       1.292684       1.292684    6[1-(0),6-(1,6),6-(6,8)]
    60       0.706918       0.706918       0.706918    6[1-(0),6-(1,6),6-(6,8)]
    61       2.685446       2.685446       2.685446    6[1-(0),1-(0),6-(8,8),8-(6)]
    62       3.508444       3.508444       3.508444    6[6-(1,1,8),8-(60),8-(60)]
    63       2.278064       2.278064       2.278064    6[6-(1,1,8),8-(60),8-(60,60)]
    64       3.471003       3.471003       3.471003    6[1-(0),1-(0),6-(8,8),8-(6)]
    65       3.118711       3.118711       3.118711    6[6-(1,6),6-(1,6),8-(6)]
    66       2.012153       2.012153       2.012153    6[1-(0),6-(1,6),6-(6,8)]
    67       3.471838       3.471838       3.471838    6[1-(0),6-(1,6),6-(6,8)]
    68       1.305013       1.305013       1.305013    6[6-(1,1,8),8-(60),8-(60)]
    69         0.2699         0.2699         0.2699    6[1-(0),1-(0),6-(8,8),8-(6,60)]
    70      -0.768969      -0.768969      -0.768969    6[6-(1,6),6-(1,6),8-(6,60)]
    71      -1.666783      -1.666783      -1.666783    6[1-(0),6-(1,6),6-(6,8)]
    72       6.699525       6.699525       6.699525    6[1-(0),6-(1,6),6-(6,8)]
    73        7.00542        7.00542        7.00542    6[6-(1,6),6-(1,6),8-(6)]
    74      -0.997627      -0.997627      -0.997627    6[1-(0),6-(1,6),6-(6,8)]
    75      -0.411861      -0.411861      -0.411861    6[1-(0),6-(1,6),6-(6,8)]
    76       6.562511       6.562511       6.562511    6[1-(0),1-(0),6-(8,8),8-(6)]
    77       5.739513       5.739513       5.739513    6[6-(1,1,8),8-(60),8-(60)]
    78       6.969893       6.969893       6.969893    6[6-(1,1,8),8-(60),8-(60,60)]
    79       5.776954       5.776954       5.776954    6[1-(0),1-(0),6-(8,8),8-(6)]
    80       6.129246       6.129246       6.129246    6[6-(1,6),6-(1,6),8-(6)]
    81      -1.717096      -1.717096      -1.717096    6[1-(0),6-(1,6),6-(6,8)]
    82       5.776119       5.776119       5.776119    6[1-(0),6-(1,6),6-(6,8)]
    83      -3.171437      -3.171437      -3.171437    6[6-(1,1,8),8-(60),8-(60)]
    84        4.74635        4.74635        4.74635    6[1-(0),1-(0),6-(8,8),8-(6,60)]
    85       3.707481       3.707481       3.707481    6[6-(1,6),6-(1,6),8-(6,60)]
    86       2.809667       2.809667       2.809667    6[1-(0),6-(1,6),6-(6,8)]
    87       2.223075       2.223075       2.223075    6[1-(0),6-(1,6),6-(6,8)]
    88        2.52897        2.52897        2.52897    6[6-(1,6),6-(1,6),8-(6)]
    89       3.478823       3.478823       3.478823    6[1-(0),6-(1,6),6-(6,8)]
    90       4.064589       4.064589       4.064589    6[1-(0),6-(1,6),6-(6,8)]
    91       2.086061       2.086061       2.086061    6[1-(0),1-(0),6-(8,8),8-(6)]
    92       1.263063       1.263063       1.263063    6[6-(1,1,8),8-(60),8-(60)]
    93       2.493443       2.493443       2.493443    6[6-(1,1,8),8-(60),8-(60,60)]
    94       1.300504       1.300504       1.300504    6[1-(0),1-(0),6-(8,8),8-(6)]
    95       1.652796       1.652796       1.652796    6[6-(1,6),6-(1,6),8-(6)]
    96       2.759354       2.759354       2.759354    6[1-(0),6-(1,6),6-(6,8)]
    97       1.299669       1.299669       1.299669    6[1-(0),6-(1,6),6-(6,8)]
    98       3.466494       3.466494       3.466494    6[6-(1,1,8),8-(60),8-(60)]
    99       4.501607       4.501607       4.501607    6[1-(0),1-(0),6-(8,8),8-(6,60)]
   100       5.540476       5.540476       5.540476    6[6-(1,6),6-(1,6),8-(6,60)]
   101        6.43829        6.43829        6.43829    6[1-(0),6-(1,6),6-(6,8)]
   102      -1.928018      -1.928018      -1.928018    6[1-(0),6-(1,6),6-(6,8)]
   103      -2.233913      -2.233913      -2.233913    6[6-(1,6),6-(1,6),8-(6)]
   104       5.769134       5.769134       5.769134    6[1-(0),6-(1,6),6-(6,8)]
   105       5.183368       5.183368       5.183368    6[1-(0),6-(1,6),6-(6,8)]
   106      -1.791004      -1.791004      -1.791004    6[1-(0),1-(0),6-(8,8),8-(6)]
   107      -0.968006      -0.968006      -0.968006    6[6-(1,1,8),8-(60),8-(60)]
   108      -2.198386      -2.198386      -2.198386    6[6-(1,1,8),8-(60),8-(60,60)]
   109      -1.005447      -1.005447      -1.005447    6[1-(0),1-(0),6-(8,8),8-(6)]
   110      -1.357739      -1.357739      -1.357739    6[6-(1,6),6-(1,6),8-(6)]
   111      -2.464297      -2.464297      -2.464297    6[1-(0),6-(1,6),6-(6,8)]
   112      -1.004612      -1.004612      -1.004612    6[1-(0),6-(1,6),6-(6,8)]
   113        7.19398        7.19398        7.19398    8[6-(6,8),60-(8,8,8,8,8,8,8)]
   114       7.892784       7.892784       7.892784    8[6-(6,8),60-(8,8,8,8,8,8,8)]
   115       0.484906       0.484906       0.484906    8[6-(1,1,6),6-(6,6),60-(8,8,8,8,8,8,8)]
   116       2.900586       2.900586       2.900586    8[6-(1,1,6),6-(6,6)]
   117       3.847841       3.847841       3.847841    8[6-(6,8),60-(8,8,8,8,8,8,8)]
   118       3.740455       3.740455       3.740455    8[6-(6,8),60-(8,8,8,8,8,8,8)]
   119       1.683072       1.683072       1.683072    8[6-(6,8),60-(8,8,8,8,8,8,8),60-(8,8,8,8,8,8,8)]
   120       1.932544       1.932544       1.932544    8[6-(6,8),60-(8,8,8,8,8,8,8)]
   121       3.915362       3.915362       3.915362    8[6-(1,1,6),6-(6,6)]
   122       2.053977       2.053977       2.053977    8[6-(6,8),60-(8,8,8,8,8,8,8)]
   123       1.355173       1.355173       1.355173    8[6-(6,8),60-(8,8,8,8,8,8,8)]
   124      -0.189849      -0.189849      -0.189849    8[6-(1,1,6),6-(6,6),60-(8,8,8,8,8,8,8)]
   125       6.347371       6.347371       6.347371    8[6-(1,1,6),6-(6,6)]
   126       5.400116       5.400116       5.400116    8[6-(6,8),60-(8,8,8,8,8,8,8)]
   127       5.507502       5.507502       5.507502    8[6-(6,8),60-(8,8,8,8,8,8,8)]
   128       7.564885       7.564885       7.564885    8[6-(6,8),60-(8,8,8,8,8,8,8),60-(8,8,8,8,8,8,8)]
   129       7.315413       7.315413       7.315413    8[6-(6,8),60-(8,8,8,8,8,8,8)]
   130       5.332595       5.332595       5.332595    8[6-(1,1,6),6-(6,6)]
   131      -2.422473      -2.422473      -2.422473    8[6-(6,8),60-(8,8,8,8,8,8,8)]
   132      -3.121277      -3.121277      -3.121277    8[6-(6,8),60-(8,8,8,8,8,8,8)]
   133       4.286601       4.286601       4.286601    8[6-(1,1,6),6-(6,6),60-(8,8,8,8,8,8,8)]
   134       1.870921       1.870921       1.870921    8[6-(1,1,6),6-(6,6)]
   135       0.923666       0.923666       0.923666    8[6-(6,8),60-(8,8,8,8,8,8,8)]
   136       1.031052       1.031052       1.031052    8[6-(6,8),60-(8,8,8,8,8,8,8)]
   137       3.088435       3.088435       3.088435    8[6-(6,8),60-(8,8,8,8,8,8,8),60-(8,8,8,8,8,8,8)]
   138       2.838963       2.838963       2.838963    8[6-(6,8),60-(8,8,8,8,8,8,8)]
   139       0.856145       0.856145       0.856145    8[6-(1,1,6),6-(6,6)]
   140        2.71753        2.71753        2.71753    8[6-(6,8),60-(8,8,8,8,8,8,8)]
   141       3.416334       3.416334       3.416334    8[6-(6,8),60-(8,8,8,8,8,8,8)]
   142       4.961356       4.961356       4.961356    8[6-(1,1,6),6-(6,6),60-(8,8,8,8,8,8,8)]
   143      -1.575864      -1.575864      -1.575864    8[6-(1,1,6),6-(6,6)]
   144      -0.628609      -0.628609      -0.628609    8[6-(6,8),60-(8,8,8,8,8,8,8)]
   145      -0.735995      -0.735995      -0.735995    8[6-(6,8),60-(8,8,8,8,8,8,8)]
   146      -2.793378      -2.793378      -2.793378    8[6-(6,8),60-(8,8,8,8,8,8,8),60-(8,8,8,8,8,8,8)]
   147      -2.543906      -2.543906      -2.543906    8[6-(6,8),60-(8,8,8,8,8,8,8)]
   148      -0.561088      -0.561088      -0.561088    8[6-(1,1,6),6-(6,6)]
