# Supplementary material for: A collection of forcefield precursors for metal–organic frameworks
Source: RSC Adv. 2019 Nov 13;9(63):36492–507. doi: 10.1039/c9ra07327b (PMC9075174; doi:10.1039/c9ra07327b)
Supplement: RA-009-C9RA07327B-s1255 [file RA-009-C9RA07327B-s1255.txt]

KIJRUS_clean

18.139900    0.000000    0.000000
9.069989    19.938136    0.000000
9.069954    0.000006    19.938152

     1      25.163517      25.163517      25.163517    29[8-(6),8-(6),8-(6),8-(6)]
     2      27.120633      27.120633      27.120633    29[8-(6),8-(6),8-(6),8-(6)]
     3      25.163502      25.163502      25.163502    29[8-(6),8-(6),8-(6),8-(6)]
     4      27.120613      27.120613      27.120613    29[8-(6),8-(6),8-(6),8-(6)]
     5      20.186274      20.186274      20.186274    29[8-(6),8-(6),8-(6),8-(6)]
     6      18.229158      18.229158      18.229158    29[8-(6),8-(6),8-(6),8-(6)]
     7      20.186293      20.186293      20.186293    29[8-(6),8-(6),8-(6),8-(6)]
     8      18.229182      18.229182      18.229182    29[8-(6),8-(6),8-(6),8-(6)]
     9      22.665832      22.665832      22.665832    1[6-(6,6)]
    10      21.646368      21.646368      21.646368    1[6-(6,6)]
    11      15.723698      15.723698      15.723698    1[6-(6,6)]
    12       7.638742       7.638742       7.638742    1[6-(6,6)]
    13      32.004259      32.004259      32.004259    1[6-(6,6)]
    14      29.705928      29.705928      29.705928    1[6-(6,6)]
    15      30.649202      30.649202      30.649202    1[6-(6,6)]
    16      12.400458      12.400458      12.400458    1[6-(6,6)]
    17      11.417271      11.417271      11.417271    1[6-(6,6)]
    18       26.79084       26.79084       26.79084    1[6-(6,6)]
    19      27.870168      27.870168      27.870168    1[6-(6,6)]
    20      22.665821      22.665821      22.665821    1[6-(6,6)]
    21       21.64636       21.64636       21.64636    1[6-(6,6)]
    22      15.723676      15.723676      15.723676    1[6-(6,6)]
    23      25.778625      25.778625      25.778625    1[6-(6,6)]
    24      13.864335      13.864335      13.864335    1[6-(6,6)]
    25      11.566015      11.566015      11.566015    1[6-(6,6)]
    26      12.509291      12.509291      12.509291    1[6-(6,6)]
    27      12.400456      12.400456      12.400456    1[6-(6,6)]
    28      11.417278      11.417278      11.417278    1[6-(6,6)]
    29        8.65094        8.65094        8.65094    1[6-(6,6)]
    30        9.73026        9.73026        9.73026    1[6-(6,6)]
    31      22.665841      22.665841      22.665841    1[6-(6,6)]
    32      21.646383      21.646383      21.646383    1[6-(6,6)]
    33       15.72367       15.72367       15.72367    1[6-(6,6)]
    34      25.778651      25.778651      25.778651    1[6-(6,6)]
    35      13.864333      13.864333      13.864333    1[6-(6,6)]
    36      11.566013      11.566013      11.566013    1[6-(6,6)]
    37       12.50928       12.50928       12.50928    1[6-(6,6)]
    38      12.400443      12.400443      12.400443    1[6-(6,6)]
    39      11.417262      11.417262      11.417262    1[6-(6,6)]
    40       8.650931       8.650931       8.650931    1[6-(6,6)]
    41       9.730254       9.730254       9.730254    1[6-(6,6)]
    42      22.665812      22.665812      22.665812    1[6-(6,6)]
    43      21.646346      21.646346      21.646346    1[6-(6,6)]
    44      15.723704      15.723704      15.723704    1[6-(6,6)]
    45       7.638715       7.638715       7.638715    1[6-(6,6)]
    46      32.004261      32.004261      32.004261    1[6-(6,6)]
    47      29.705931      29.705931      29.705931    1[6-(6,6)]
    48      30.649213      30.649213      30.649213    1[6-(6,6)]
    49      12.400471      12.400471      12.400471    1[6-(6,6)]
    50      11.417287      11.417287      11.417287    1[6-(6,6)]
    51      26.790849      26.790849      26.790849    1[6-(6,6)]
    52      27.870174      27.870174      27.870174    1[6-(6,6)]
    53        4.54405        4.54405        4.54405    1[6-(6,6)]
    54       5.563509       5.563509       5.563509    1[6-(6,6)]
    55      11.486221      11.486221      11.486221    1[6-(6,6)]
    56      19.571139      19.571139      19.571139    1[6-(6,6)]
    57      13.345558      13.345558      13.345558    1[6-(6,6)]
    58      15.643879      15.643879      15.643879    1[6-(6,6)]
    59      14.700612      14.700612      14.700612    1[6-(6,6)]
    60       14.80945       14.80945       14.80945    1[6-(6,6)]
    61      15.792632      15.792632      15.792632    1[6-(6,6)]
    62      18.558962      18.558962      18.558962    1[6-(6,6)]
    63      17.479638      17.479638      17.479638    1[6-(6,6)]
    64      22.683983      22.683983      22.683983    1[6-(6,6)]
    65      23.703449      23.703449      23.703449    1[6-(6,6)]
    66      11.486191      11.486191      11.486191    1[6-(6,6)]
    67       19.57118       19.57118       19.57118    1[6-(6,6)]
    68      13.345534      13.345534      13.345534    1[6-(6,6)]
    69      15.643863      15.643863      15.643863    1[6-(6,6)]
    70      14.700581      14.700581      14.700581    1[6-(6,6)]
    71      14.809422      14.809422      14.809422    1[6-(6,6)]
    72      15.792605      15.792605      15.792605    1[6-(6,6)]
    73      18.558944      18.558944      18.558944    1[6-(6,6)]
    74       17.47962       17.47962       17.47962    1[6-(6,6)]
    75      22.683975      22.683975      22.683975    1[6-(6,6)]
    76      23.703437      23.703437      23.703437    1[6-(6,6)]
    77      11.486214      11.486214      11.486214    1[6-(6,6)]
    78      19.571172      19.571172      19.571172    1[6-(6,6)]
    79      13.345555      13.345555      13.345555    1[6-(6,6)]
    80      15.643876      15.643876      15.643876    1[6-(6,6)]
    81      14.700598      14.700598      14.700598    1[6-(6,6)]
    82      14.809434      14.809434      14.809434    1[6-(6,6)]
    83      15.792613      15.792613      15.792613    1[6-(6,6)]
    84      18.558951      18.558951      18.558951    1[6-(6,6)]
    85      17.479631      17.479631      17.479631    1[6-(6,6)]
    86       4.544058       4.544058       4.544058    1[6-(6,6)]
    87       5.563521       5.563521       5.563521    1[6-(6,6)]
    88      11.486199      11.486199      11.486199    1[6-(6,6)]
    89      19.571148      19.571148      19.571148    1[6-(6,6)]
    90      13.345537      13.345537      13.345537    1[6-(6,6)]
    91      15.643866      15.643866      15.643866    1[6-(6,6)]
    92      14.700595      14.700595      14.700595    1[6-(6,6)]
    93      14.809438      14.809438      14.809438    1[6-(6,6)]
    94      15.792624      15.792624      15.792624    1[6-(6,6)]
    95      18.558955      18.558955      18.558955    1[6-(6,6)]
    96      17.479627      17.479627      17.479627    1[6-(6,6)]
    97      25.022207      25.022207      25.022207    6[6-(6,6),8-(29),8-(29)]
    98      24.338332      24.338332      24.338332    6[6-(1,6),6-(1,6),6-(8,8)]
    99      23.093934      23.093934      23.093934    6[1-(0),6-(1,6),6-(6,6)]
   100      22.477177      22.477177      22.477177    6[1-(0),6-(1,6),6-(6,6)]
   101      32.153004      32.153004      32.153004    6[6-(1,6),6-(1,6),6-(6,6)]
   102      15.286526      15.286526      15.286526    6[1-(0),6-(1,6),6-(6,6)]
   103       6.807933       6.807933       6.807933    6[1-(0),6-(1,6),6-(6,6)]
   104       31.49271       31.49271       31.49271    6[6-(1,6),6-(1,6),6-(6,6)]
   105      31.525364      31.525364      31.525364    6[1-(0),6-(6,6),6-(6,6)]
   106      30.863257      30.863257      30.863257    6[6-(1,6),6-(1,6),6-(6,6)]
   107      30.153984      30.153984      30.153984    6[1-(0),6-(6,6),6-(6,6)]
   108      30.101377      30.101377      30.101377    6[6-(1,6),6-(1,6),6-(6,6)]
   109      30.729018      30.729018      30.729018    6[1-(0),6-(6,6),6-(6,6)]
   110      29.350383      29.350383      29.350383    6[6-(1,6),6-(1,6),6-(6,6)]
   111      29.807506      29.807506      29.807506    6[1-(0),6-(1,6),6-(6,6)]
   112      29.181677      29.181677      29.181677    6[1-(0),6-(1,6),6-(6,6)]
   113      28.049747      28.049747      28.049747    6[6-(1,6),6-(1,6),6-(8,8)]
   114      27.565414      27.565414      27.565414    6[1-(0),6-(1,6),6-(6,6)]
   115      28.214825      28.214825      28.214825    6[1-(0),6-(1,6),6-(6,6)]
   116      27.335032      27.335032      27.335032    6[6-(6,6),8-(29),8-(29)]
   117      25.022192      25.022192      25.022192    6[6-(6,6),8-(29),8-(29)]
   118      24.338318      24.338318      24.338318    6[6-(1,6),6-(1,6),6-(8,8)]
   119      23.093922      23.093922      23.093922    6[1-(0),6-(1,6),6-(6,6)]
   120      22.477167      22.477167      22.477167    6[1-(0),6-(1,6),6-(6,6)]
   121      14.013085      14.013085      14.013085    6[6-(1,6),6-(1,6),6-(6,6)]
   122      15.286505      15.286505      15.286505    6[1-(0),6-(1,6),6-(6,6)]
   123      24.947819      24.947819      24.947819    6[1-(0),6-(1,6),6-(6,6)]
   124      13.352793      13.352793      13.352793    6[6-(1,6),6-(1,6),6-(6,6)]
   125      13.385444      13.385444      13.385444    6[1-(0),6-(6,6),6-(6,6)]
   126      12.723338      12.723338      12.723338    6[6-(1,6),6-(1,6),6-(6,6)]
   127       12.01407       12.01407       12.01407    6[1-(0),6-(6,6),6-(6,6)]
   128      11.961466      11.961466      11.961466    6[6-(1,6),6-(1,6),6-(6,6)]
   129      12.589106      12.589106      12.589106    6[1-(0),6-(6,6),6-(6,6)]
   130      11.210477      11.210477      11.210477    6[6-(1,6),6-(1,6),6-(6,6)]
   131      11.667604      11.667604      11.667604    6[1-(0),6-(1,6),6-(6,6)]
   132       11.04178       11.04178       11.04178    6[1-(0),6-(1,6),6-(6,6)]
   133       9.909851       9.909851       9.909851    6[6-(1,6),6-(1,6),6-(8,8)]
   134       9.425513       9.425513       9.425513    6[1-(0),6-(1,6),6-(6,6)]
   135      10.074919      10.074919      10.074919    6[1-(0),6-(1,6),6-(6,6)]
   136       9.195141       9.195141       9.195141    6[6-(6,6),8-(29),8-(29)]
   137      25.022213      25.022213      25.022213    6[6-(6,6),8-(29),8-(29)]
   138      24.338341      24.338341      24.338341    6[6-(1,6),6-(1,6),6-(8,8)]
   139      23.093944      23.093944      23.093944    6[1-(0),6-(1,6),6-(6,6)]
   140       22.47719       22.47719       22.47719    6[1-(0),6-(1,6),6-(6,6)]
   141      14.013076      14.013076      14.013076    6[6-(1,6),6-(1,6),6-(6,6)]
   142      15.286497      15.286497      15.286497    6[1-(0),6-(1,6),6-(6,6)]
   143      24.947844      24.947844      24.947844    6[1-(0),6-(1,6),6-(6,6)]
   144      13.352786      13.352786      13.352786    6[6-(1,6),6-(1,6),6-(6,6)]
   145       13.38544       13.38544       13.38544    6[1-(0),6-(6,6),6-(6,6)]
   146      12.723336      12.723336      12.723336    6[6-(1,6),6-(1,6),6-(6,6)]
   147      12.014066      12.014066      12.014066    6[1-(0),6-(6,6),6-(6,6)]
   148      11.961459      11.961459      11.961459    6[6-(1,6),6-(1,6),6-(6,6)]
   149      12.589097      12.589097      12.589097    6[1-(0),6-(6,6),6-(6,6)]
   150      11.210468      11.210468      11.210468    6[6-(1,6),6-(1,6),6-(6,6)]
   151      11.667592      11.667592      11.667592    6[1-(0),6-(1,6),6-(6,6)]
   152      11.041767      11.041767      11.041767    6[1-(0),6-(1,6),6-(6,6)]
   153       9.909838       9.909838       9.909838    6[6-(1,6),6-(1,6),6-(8,8)]
   154       9.425504       9.425504       9.425504    6[1-(0),6-(1,6),6-(6,6)]
   155      10.074911      10.074911      10.074911    6[1-(0),6-(1,6),6-(6,6)]
   156       9.195127       9.195127       9.195127    6[6-(6,6),8-(29),8-(29)]
   157      25.022186      25.022186      25.022186    6[6-(6,6),8-(29),8-(29)]
   158      24.338309      24.338309      24.338309    6[6-(1,6),6-(1,6),6-(8,8)]
   159      23.093912      23.093912      23.093912    6[1-(0),6-(1,6),6-(6,6)]
   160      22.477153      22.477153      22.477153    6[1-(0),6-(1,6),6-(6,6)]
   161      32.153012      32.153012      32.153012    6[6-(1,6),6-(1,6),6-(6,6)]
   162      15.286534      15.286534      15.286534    6[1-(0),6-(1,6),6-(6,6)]
   163       6.807908       6.807908       6.807908    6[1-(0),6-(1,6),6-(6,6)]
   164      31.492717      31.492717      31.492717    6[6-(1,6),6-(1,6),6-(6,6)]
   165      31.525367      31.525367      31.525367    6[1-(0),6-(6,6),6-(6,6)]
   166      30.863259      30.863259      30.863259    6[6-(1,6),6-(1,6),6-(6,6)]
   167      30.153988      30.153988      30.153988    6[1-(0),6-(6,6),6-(6,6)]
   168      30.101384      30.101384      30.101384    6[6-(1,6),6-(1,6),6-(6,6)]
   169      30.729027      30.729027      30.729027    6[1-(0),6-(6,6),6-(6,6)]
   170      29.350392      29.350392      29.350392    6[6-(1,6),6-(1,6),6-(6,6)]
   171      29.807518      29.807518      29.807518    6[1-(0),6-(1,6),6-(6,6)]
   172      29.181691      29.181691      29.181691    6[1-(0),6-(1,6),6-(6,6)]
   173       28.04976       28.04976       28.04976    6[6-(1,6),6-(1,6),6-(8,8)]
   174      27.565423      27.565423      27.565423    6[1-(0),6-(1,6),6-(6,6)]
   175      28.214832      28.214832      28.214832    6[1-(0),6-(1,6),6-(6,6)]
   176      27.335047      27.335047      27.335047    6[6-(6,6),8-(29),8-(29)]
   177      20.327578      20.327578      20.327578    6[6-(6,6),8-(29),8-(29)]
   178       21.01145       21.01145       21.01145    6[6-(1,6),6-(1,6),6-(8,8)]
   179       4.115947       4.115947       4.115947    6[1-(0),6-(1,6),6-(6,6)]
   180       4.732701       4.732701       4.732701    6[1-(0),6-(1,6),6-(6,6)]
   181      13.196815      13.196815      13.196815    6[6-(1,6),6-(1,6),6-(6,6)]
   182      11.923394      11.923394      11.923394    6[1-(0),6-(1,6),6-(6,6)]
   183      20.401947      20.401947      20.401947    6[1-(0),6-(1,6),6-(6,6)]
   184      13.857105      13.857105      13.857105    6[6-(1,6),6-(1,6),6-(6,6)]
   185      13.824451      13.824451      13.824451    6[1-(0),6-(6,6),6-(6,6)]
   186      14.486555      14.486555      14.486555    6[6-(1,6),6-(1,6),6-(6,6)]
   187      15.195825      15.195825      15.195825    6[1-(0),6-(6,6),6-(6,6)]
   188      15.248433      15.248433      15.248433    6[6-(1,6),6-(1,6),6-(6,6)]
   189      14.620795      14.620795      14.620795    6[1-(0),6-(6,6),6-(6,6)]
   190      15.999425      15.999425      15.999425    6[6-(1,6),6-(1,6),6-(6,6)]
   191      15.542301      15.542301      15.542301    6[1-(0),6-(1,6),6-(6,6)]
   192      16.168127      16.168127      16.168127    6[1-(0),6-(1,6),6-(6,6)]
   193      17.300055      17.300055      17.300055    6[6-(1,6),6-(1,6),6-(8,8)]
   194      17.784389      17.784389      17.784389    6[1-(0),6-(1,6),6-(6,6)]
   195      17.134981      17.134981      17.134981    6[1-(0),6-(1,6),6-(6,6)]
   196      18.014767      18.014767      18.014767    6[6-(6,6),8-(29),8-(29)]
   197      20.327609      20.327609      20.327609    6[6-(6,6),8-(29),8-(29)]
   198      21.011485      21.011485      21.011485    6[6-(1,6),6-(1,6),6-(8,8)]
   199      22.255882      22.255882      22.255882    6[1-(0),6-(1,6),6-(6,6)]
   200      22.872641      22.872641      22.872641    6[1-(0),6-(1,6),6-(6,6)]
   201      13.196782      13.196782      13.196782    6[6-(1,6),6-(1,6),6-(6,6)]
   202      11.923361      11.923361      11.923361    6[1-(0),6-(1,6),6-(6,6)]
   203      20.401987      20.401987      20.401987    6[1-(0),6-(1,6),6-(6,6)]
   204      13.857077      13.857077      13.857077    6[6-(1,6),6-(1,6),6-(6,6)]
   205      13.824427      13.824427      13.824427    6[1-(0),6-(6,6),6-(6,6)]
   206      14.486536      14.486536      14.486536    6[6-(1,6),6-(1,6),6-(6,6)]
   207      15.195806      15.195806      15.195806    6[1-(0),6-(6,6),6-(6,6)]
   208       15.24841       15.24841       15.24841    6[6-(1,6),6-(1,6),6-(6,6)]
   209      14.620767      14.620767      14.620767    6[1-(0),6-(6,6),6-(6,6)]
   210      15.999402      15.999402      15.999402    6[6-(1,6),6-(1,6),6-(6,6)]
   211      15.542275      15.542275      15.542275    6[1-(0),6-(1,6),6-(6,6)]
   212      16.168102      16.168102      16.168102    6[1-(0),6-(1,6),6-(6,6)]
   213      17.300033      17.300033      17.300033    6[6-(1,6),6-(1,6),6-(8,8)]
   214      17.784369      17.784369      17.784369    6[1-(0),6-(1,6),6-(6,6)]
   215      17.134961      17.134961      17.134961    6[1-(0),6-(1,6),6-(6,6)]
   216      18.014745      18.014745      18.014745    6[6-(6,6),8-(29),8-(29)]
   217      20.327604      20.327604      20.327604    6[6-(6,6),8-(29),8-(29)]
   218      21.011478      21.011478      21.011478    6[6-(1,6),6-(1,6),6-(8,8)]
   219      22.255874      22.255874      22.255874    6[1-(0),6-(1,6),6-(6,6)]
   220       22.87263       22.87263       22.87263    6[1-(0),6-(1,6),6-(6,6)]
   221      13.196804      13.196804      13.196804    6[6-(1,6),6-(1,6),6-(6,6)]
   222      11.923385      11.923385      11.923385    6[1-(0),6-(1,6),6-(6,6)]
   223      20.401978      20.401978      20.401978    6[1-(0),6-(1,6),6-(6,6)]
   224      13.857097      13.857097      13.857097    6[6-(1,6),6-(1,6),6-(6,6)]
   225      13.824447      13.824447      13.824447    6[1-(0),6-(6,6),6-(6,6)]
   226      14.486553      14.486553      14.486553    6[6-(1,6),6-(1,6),6-(6,6)]
   227      15.195821      15.195821      15.195821    6[1-(0),6-(6,6),6-(6,6)]
   228      15.248424      15.248424      15.248424    6[6-(1,6),6-(1,6),6-(6,6)]
   229      14.620784      14.620784      14.620784    6[1-(0),6-(6,6),6-(6,6)]
   230      15.999414      15.999414      15.999414    6[6-(1,6),6-(1,6),6-(6,6)]
   231      15.542286      15.542286      15.542286    6[1-(0),6-(1,6),6-(6,6)]
   232       16.16811       16.16811       16.16811    6[1-(0),6-(1,6),6-(6,6)]
   233       17.30004       17.30004       17.30004    6[6-(1,6),6-(1,6),6-(8,8)]
   234      17.784378      17.784378      17.784378    6[1-(0),6-(1,6),6-(6,6)]
   235      17.134971      17.134971      17.134971    6[1-(0),6-(1,6),6-(6,6)]
   236      18.014749      18.014749      18.014749    6[6-(6,6),8-(29),8-(29)]
   237      20.327583      20.327583      20.327583    6[6-(6,6),8-(29),8-(29)]
   238      21.011457      21.011457      21.011457    6[6-(1,6),6-(1,6),6-(8,8)]
   239       4.115956       4.115956       4.115956    6[1-(0),6-(1,6),6-(6,6)]
   240       4.732713       4.732713       4.732713    6[1-(0),6-(1,6),6-(6,6)]
   241      13.196793      13.196793      13.196793    6[6-(1,6),6-(1,6),6-(6,6)]
   242      11.923371      11.923371      11.923371    6[1-(0),6-(1,6),6-(6,6)]
   243      20.401956      20.401956      20.401956    6[1-(0),6-(1,6),6-(6,6)]
   244      13.857086      13.857086      13.857086    6[6-(1,6),6-(1,6),6-(6,6)]
   245      13.824432      13.824432      13.824432    6[1-(0),6-(6,6),6-(6,6)]
   246      14.486538      14.486538      14.486538    6[6-(1,6),6-(1,6),6-(6,6)]
   247      15.195811      15.195811      15.195811    6[1-(0),6-(6,6),6-(6,6)]
   248      15.248418      15.248418      15.248418    6[6-(1,6),6-(1,6),6-(6,6)]
   249      14.620778      14.620778      14.620778    6[1-(0),6-(6,6),6-(6,6)]
   250      15.999413      15.999413      15.999413    6[6-(1,6),6-(1,6),6-(6,6)]
   251       15.54229       15.54229       15.54229    6[1-(0),6-(1,6),6-(6,6)]
   252      16.168119      16.168119      16.168119    6[1-(0),6-(1,6),6-(6,6)]
   253      17.300048      17.300048      17.300048    6[6-(1,6),6-(1,6),6-(8,8)]
   254      17.784381      17.784381      17.784381    6[1-(0),6-(1,6),6-(6,6)]
   255      17.134971      17.134971      17.134971    6[1-(0),6-(1,6),6-(6,6)]
   256      18.014763      18.014763      18.014763    6[6-(6,6),8-(29),8-(29)]
   257      26.090467      26.090467      26.090467    8[6-(6,8),29-(8,8,8)]
   258       24.40019       24.40019       24.40019    8[6-(6,8),29-(8,8,8)]
   259       27.88086       27.88086       27.88086    8[6-(6,8),29-(8,8,8)]
   260      26.233759      26.233759      26.233759    8[6-(6,8),29-(8,8,8)]
   261      26.090449      26.090449      26.090449    8[6-(6,8),29-(8,8,8)]
   262      24.400175      24.400175      24.400175    8[6-(6,8),29-(8,8,8)]
   263       9.740973       9.740973       9.740973    8[6-(6,8),29-(8,8,8)]
   264      26.233768      26.233768      26.233768    8[6-(6,8),29-(8,8,8)]
   265      26.090472      26.090472      26.090472    8[6-(6,8),29-(8,8,8)]
   266      24.400194      24.400194      24.400194    8[6-(6,8),29-(8,8,8)]
   267       9.740956       9.740956       9.740956    8[6-(6,8),29-(8,8,8)]
   268      26.233755      26.233755      26.233755    8[6-(6,8),29-(8,8,8)]
   269      26.090445      26.090445      26.090445    8[6-(6,8),29-(8,8,8)]
   270      24.400171      24.400171      24.400171    8[6-(6,8),29-(8,8,8)]
   271      27.880877      27.880877      27.880877    8[6-(6,8),29-(8,8,8)]
   272      26.233772      26.233772      26.233772    8[6-(6,8),29-(8,8,8)]
   273      19.259319      19.259319      19.259319    8[6-(6,8),29-(8,8,8)]
   274      20.949598      20.949598      20.949598    8[6-(6,8),29-(8,8,8)]
   275      17.468939      17.468939      17.468939    8[6-(6,8),29-(8,8,8)]
   276      19.116039      19.116039      19.116039    8[6-(6,8),29-(8,8,8)]
   277       19.25935       19.25935       19.25935    8[6-(6,8),29-(8,8,8)]
   278      20.949624      20.949624      20.949624    8[6-(6,8),29-(8,8,8)]
   279      17.468914      17.468914      17.468914    8[6-(6,8),29-(8,8,8)]
   280       19.11602       19.11602       19.11602    8[6-(6,8),29-(8,8,8)]
   281      19.259347      19.259347      19.259347    8[6-(6,8),29-(8,8,8)]
   282       20.94962       20.94962       20.94962    8[6-(6,8),29-(8,8,8)]
   283      17.468918      17.468918      17.468918    8[6-(6,8),29-(8,8,8)]
   284      19.116023      19.116023      19.116023    8[6-(6,8),29-(8,8,8)]
   285      19.259323      19.259323      19.259323    8[6-(6,8),29-(8,8,8)]
   286      20.949601      20.949601      20.949601    8[6-(6,8),29-(8,8,8)]
   287      17.468935      17.468935      17.468935    8[6-(6,8),29-(8,8,8)]
   288      19.116036      19.116036      19.116036    8[6-(6,8),29-(8,8,8)]
