# Supplementary material for: A collection of forcefield precursors for metal–organic frameworks
Source: RSC Adv. 2019 Nov 13;9(63):36492–507. doi: 10.1039/c9ra07327b (PMC9075174; doi:10.1039/c9ra07327b)
Supplement: RA-009-C9RA07327B-s1256 [file RA-009-C9RA07327B-s1256.txt]

KIJYIM_clean

5.980400    0.000000    0.000000
0.000000    8.826300    0.000000
0.000000    -0.928906    15.274982

     1       4.094959       4.094959       4.094959    47[7-(6,6),8-(6),47-(7,8)]
     2       2.736153       2.736153       2.736153    47[7-(6,6),8-(6),47-(7,8)]
     3       1.104759       1.104759       1.104759    47[7-(6,6),8-(6),47-(7,8)]
     4       5.726353       5.726353       5.726353    47[7-(6,6),8-(6),47-(7,8)]
     5       1.885441       1.885441       1.885441    47[7-(6,6),8-(6),47-(7,8)]
     6       3.244247       3.244247       3.244247    47[7-(6,6),8-(6),47-(7,8)]
     7       4.875641       4.875641       4.875641    47[7-(6,6),8-(6),47-(7,8)]
     8       0.254047       0.254047       0.254047    47[7-(6,6),8-(6),47-(7,8)]
     9        2.39515        2.39515        2.39515    1[6-(6,7)]
    10        5.70889        5.70889        5.70889    1[6-(6,7)]
    11       4.323829       4.323829       4.323829    1[6-(6,7)]
    12        5.38535        5.38535        5.38535    1[6-(6,7)]
    13        2.71869        2.71869        2.71869    1[6-(6,7)]
    14       1.333629       1.333629       1.333629    1[6-(6,7)]
    15        3.58525        3.58525        3.58525    1[6-(6,7)]
    16        0.27151        0.27151        0.27151    1[6-(6,7)]
    17       1.656571       1.656571       1.656571    1[6-(6,7)]
    18        0.59505        0.59505        0.59505    1[6-(6,7)]
    19        3.26171        3.26171        3.26171    1[6-(6,7)]
    20       4.646771       4.646771       4.646771    1[6-(6,7)]
    21       0.678177       0.678177       0.678177    6[6-(1,7),6-(8,8),7-(6,47)]
    22       1.541747       1.541747       1.541747    6[1-(0),6-(6,7),7-(6,47)]
    23       0.010167       0.010167       0.010167    6[1-(0),6-(1,7),7-(6,47)]
    24       5.147928       5.147928       5.147928    6[1-(0),6-(1,7),7-(6,47)]
    25       1.106972       1.106972       1.106972    6[6-(6,7),8-(47),8-(47)]
    26       3.668377       3.668377       3.668377    6[6-(1,7),6-(8,8),7-(6,47)]
    27       4.531947       4.531947       4.531947    6[1-(0),6-(6,7),7-(6,47)]
    28       3.000367       3.000367       3.000367    6[1-(0),6-(1,7),7-(6,47)]
    29       2.157728       2.157728       2.157728    6[1-(0),6-(1,7),7-(6,47)]
    30       4.097172       4.097172       4.097172    6[6-(6,7),8-(47),8-(47)]
    31       5.302223       5.302223       5.302223    6[6-(1,7),6-(8,8),7-(6,47)]
    32       4.438653       4.438653       4.438653    6[1-(0),6-(6,7),7-(6,47)]
    33      -0.010167      -0.010167      -0.010167    6[1-(0),6-(1,7),7-(6,47)]
    34       0.832472       0.832472       0.832472    6[1-(0),6-(1,7),7-(6,47)]
    35       4.873428       4.873428       4.873428    6[6-(6,7),8-(47),8-(47)]
    36       2.312023       2.312023       2.312023    6[6-(1,7),6-(8,8),7-(6,47)]
    37       1.448453       1.448453       1.448453    6[1-(0),6-(6,7),7-(6,47)]
    38       2.980033       2.980033       2.980033    6[1-(0),6-(1,7),7-(6,47)]
    39       3.822672       3.822672       3.822672    6[1-(0),6-(1,7),7-(6,47)]
    40       1.883228       1.883228       1.883228    6[6-(6,7),8-(47),8-(47)]
    41       5.458909       5.458909       5.458909    7[6-(1,6),6-(6,6),47-(8,47)]
    42       1.218207       1.218207       1.218207    7[6-(1,6),6-(1,6),47-(8,47)]
    43       2.468709       2.468709       2.468709    7[6-(1,6),6-(6,6),47-(8,47)]
    44       4.208407       4.208407       4.208407    7[6-(1,6),6-(1,6),47-(8,47)]
    45       0.521491       0.521491       0.521491    7[6-(1,6),6-(6,6),47-(8,47)]
    46       4.762193       4.762193       4.762193    7[6-(1,6),6-(1,6),47-(8,47)]
    47       3.511691       3.511691       3.511691    7[6-(1,6),6-(6,6),47-(8,47)]
    48       1.771993       1.771993       1.771993    7[6-(1,6),6-(1,6),47-(8,47)]
    49       0.330118       0.330118       0.330118    8[6-(6,8),47-(7,47)]
    50        2.20617        2.20617        2.20617    8[6-(6,8),47-(7,47)]
    51       3.320318       3.320318       3.320318    8[6-(6,8),47-(7,47)]
    52        5.19637        5.19637        5.19637    8[6-(6,8),47-(7,47)]
    53       5.650282       5.650282       5.650282    8[6-(6,8),47-(7,47)]
    54        3.77423        3.77423        3.77423    8[6-(6,8),47-(7,47)]
    55       2.660082       2.660082       2.660082    8[6-(6,8),47-(7,47)]
    56        0.78403        0.78403        0.78403    8[6-(6,8),47-(7,47)]
