# Supplementary material for: A collection of forcefield precursors for metal–organic frameworks
Source: RSC Adv. 2019 Nov 13;9(63):36492–507. doi: 10.1039/c9ra07327b (PMC9075174; doi:10.1039/c9ra07327b)
Supplement: RA-009-C9RA07327B-s1257 [file RA-009-C9RA07327B-s1257.txt]

KIKFIV_clean

9.935500    0.000000    0.000000
2.206864    11.964269    0.000000
3.809497    5.317183    22.543226

     1       5.571559       5.571559       5.571559    63[8-(6),8-(6),8-(6),8-(6),8-(6)]
     2      10.380302      10.380302      10.380302    63[8-(6),8-(6),8-(6),8-(6),8-(6)]
     3       7.933845       7.933845       7.933845    1[6-(6,6)]
     4       5.608027       5.608027       5.608027    1[6-(6,6)]
     5      11.096888      11.096888      11.096888    1[6-(6,6)]
     6        9.32485        9.32485        9.32485    1[6-(6,6)]
     7       7.845458       7.845458       7.845458    1[6-(6,6)]
     8        8.72751        8.72751        8.72751    1[6-(6,6)]
     9       4.403839       4.403839       4.403839    1[6-(6,6)]
    10       4.429554       4.429554       4.429554    1[6-(6,6)]
    11      10.600135      10.600135      10.600135    1[6-(6,6)]
    12       2.763936       2.763936       2.763936    1[6-(6,6)]
    13       4.826387       4.826387       4.826387    1[6-(6,6)]
    14      15.077201      15.077201      15.077201    1[6-(6,6)]
    15      10.096626      10.096626      10.096626    1[6-(6,6)]
    16       9.220089       9.220089       9.220089    1[6-(6,6)]
    17       3.895172       3.895172       3.895172    1[6-(6,6)]
    18       7.638334       7.638334       7.638334    1[6-(6,6)]
    19      11.700635      11.700635      11.700635    1[6-(6,6)]
    20       9.326935       9.326935       9.326935    1[6-(6,6)]
    21       3.331876       3.331876       3.331876    1[6-(6,6)]
    22       5.239975       5.239975       5.239975    1[6-(6,6)]
    23       8.461676       8.461676       8.461676    1[6-(6,6)]
    24        4.87047        4.87047        4.87047    1[6-(6,6)]
    25       3.713208       3.713208       3.713208    1[6-(6,6)]
    26       6.152051       6.152051       6.152051    1[6-(6,6)]
    27       8.018016       8.018016       8.018016    1[6-(6,6)]
    28      10.343834      10.343834      10.343834    1[6-(6,6)]
    29       4.854973       4.854973       4.854973    1[6-(6,6)]
    30       6.627011       6.627011       6.627011    1[6-(6,6)]
    31       8.106403       8.106403       8.106403    1[6-(6,6)]
    32       7.224351       7.224351       7.224351    1[6-(6,6)]
    33      11.548022      11.548022      11.548022    1[6-(6,6)]
    34      11.522307      11.522307      11.522307    1[6-(6,6)]
    35       5.351726       5.351726       5.351726    1[6-(6,6)]
    36      13.187925      13.187925      13.187925    1[6-(6,6)]
    37      11.125474      11.125474      11.125474    1[6-(6,6)]
    38        0.87466        0.87466        0.87466    1[6-(6,6)]
    39       5.855235       5.855235       5.855235    1[6-(6,6)]
    40       6.731772       6.731772       6.731772    1[6-(6,6)]
    41      12.056689      12.056689      12.056689    1[6-(6,6)]
    42       8.313527       8.313527       8.313527    1[6-(6,6)]
    43       4.251226       4.251226       4.251226    1[6-(6,6)]
    44       6.624926       6.624926       6.624926    1[6-(6,6)]
    45      12.619985      12.619985      12.619985    1[6-(6,6)]
    46      10.711886      10.711886      10.711886    1[6-(6,6)]
    47       7.490185       7.490185       7.490185    1[6-(6,6)]
    48      11.081391      11.081391      11.081391    1[6-(6,6)]
    49      12.238653      12.238653      12.238653    1[6-(6,6)]
    50        9.79981        9.79981        9.79981    1[6-(6,6)]
    51       3.157364       3.157364       3.157364    6[6-(6,6),8-(63),8-(63)]
    52       8.002904       8.002904       8.002904    6[6-(6,6),8-(63),8-(63)]
    53       6.228095       6.228095       6.228095    6[6-(1,6),6-(6,6),6-(6,6)]
    54       7.538148       7.538148       7.538148    6[1-(0),6-(1,6),6-(6,6)]
    55       7.496417       7.496417       7.496417    6[6-(1,6),6-(1,6),6-(8,8)]
    56      12.774626      12.774626      12.774626    6[6-(1,6),6-(1,6),6-(8,8)]
    57       2.030638       2.030638       2.030638    6[6-(1,6),6-(6,6),6-(6,6)]
    58       5.318406       5.318406       5.318406    6[6-(6),6-(6,6),6-(6,6)]
    59       6.193034       6.193034       6.193034    6[1-(0),6-(1,6),6-(6,6)]
    60        9.87096        9.87096        9.87096    6[6-(1,6),6-(6,6),6-(6,6)]
    61      11.375837      11.375837      11.375837    6[6-(6),6-(6,6)]
    62       5.931728       5.931728       5.931728    6[6-(6,6),8-(0),8-(63)]
    63       9.632512       9.632512       9.632512    6[6-(1,6),6-(6,6),6-(6,6)]
    64       6.390461       6.390461       6.390461    6[6-(6),6-(6,6),6-(6,6)]
    65       5.706116       5.706116       5.706116    6[6-(1,6),6-(6,6),6-(6,6)]
    66      10.933324      10.933324      10.933324    6[6-(6),6-(6,6),6-(6,6)]
    67       5.728736       5.728736       5.728736    6[6-(6),6-(6,6)]
    68       6.108054       6.108054       6.108054    6[6-(6),6-(6,6)]
    69       6.485571       6.485571       6.485571    6[6-(1,6),6-(1,6),6-(8,8)]
    70      11.596052      11.596052      11.596052    6[6-(1,6),6-(6,6),6-(6,6)]
    71       11.65369       11.65369       11.65369    6[1-(0),6-(1,6),6-(6,6)]
    72       7.401831       7.401831       7.401831    6[6-(1,6),6-(1,6),6-(6)]
    73      12.134317      12.134317      12.134317    6[6-(1,6),6-(1,6),6-(6)]
    74       9.121441       9.121441       9.121441    6[1-(0),6-(1,6),6-(6,6)]
    75       7.570275       7.570275       7.570275    6[1-(0),6-(1,6),6-(6,6)]
    76       8.005735       8.005735       8.005735    6[1-(0),6-(1,6),6-(6,6)]
    77       11.75346       11.75346       11.75346    6[6-(6),6-(6,6)]
    78       3.637266       3.637266       3.637266    6[1-(0),6-(1,6),6-(6,6)]
    79        8.20565        8.20565        8.20565    6[6-(6),6-(6,6)]
    80       4.663474       4.663474       4.663474    6[1-(0),6-(1,6),6-(6,6)]
    81       7.852694       7.852694       7.852694    6[6-(6),6-(6,6)]
    82       6.547358       6.547358       6.547358    6[6-(1,6),6-(1,6),6-(6)]
    83      11.348186      11.348186      11.348186    6[1-(0),6-(1,6),6-(6,6)]
    84       3.001607       3.001607       3.001607    6[1-(0),6-(1,6),6-(6,6)]
    85       5.722527       5.722527       5.722527    6[1-(0),6-(1,6),6-(6,6)]
    86      14.821166      14.821166      14.821166    6[1-(0),6-(1,6),6-(6,6)]
    87      10.316804      10.316804      10.316804    6[1-(0),6-(1,6),6-(6,6)]
    88        8.33032        8.33032        8.33032    6[1-(0),6-(1,6),6-(6,6)]
    89       3.333943       3.333943       3.333943    6[1-(0),6-(1,6),6-(6,6)]
    90       8.122478       8.122478       8.122478    6[1-(0),6-(1,6),6-(1,6)]
    91      11.268963      11.268963      11.268963    6[1-(0),6-(1,6),6-(1,6)]
    92       4.648109       4.648109       4.648109    6[1-(0),6-(1,6),6-(1,6)]
    93       4.001561       4.001561       4.001561    6[1-(0),6-(1,6),6-(1,6)]
    94        5.91771        5.91771        5.91771    6[1-(0),6-(1,6),6-(6,6)]
    95       7.875684       7.875684       7.875684    6[1-(0),6-(1,6),6-(6,6)]
    96       4.259767       4.259767       4.259767    6[1-(0),6-(1,6),6-(1,6)]
    97       6.347147       6.347147       6.347147    6[1-(0),6-(1,6),6-(6,6)]
    98      11.620372      11.620372      11.620372    6[1-(0),6-(1,6),6-(1,6)]
    99       2.858997       2.858997       2.858997    6[6-(6,6),8-(63),8-(63)]
   100       7.948957       7.948957       7.948957    6[6-(6,6),8-(63),8-(63)]
   101       9.723766       9.723766       9.723766    6[6-(1,6),6-(6,6),6-(6,6)]
   102       8.413713       8.413713       8.413713    6[1-(0),6-(1,6),6-(6,6)]
   103       8.455444       8.455444       8.455444    6[6-(1,6),6-(1,6),6-(8,8)]
   104       3.177235       3.177235       3.177235    6[6-(1,6),6-(1,6),6-(8,8)]
   105      13.921223      13.921223      13.921223    6[6-(1,6),6-(6,6),6-(6,6)]
   106      10.633455      10.633455      10.633455    6[6-(6),6-(6,6),6-(6,6)]
   107       9.758827       9.758827       9.758827    6[1-(0),6-(1,6),6-(6,6)]
   108       6.080901       6.080901       6.080901    6[6-(1,6),6-(6,6),6-(6,6)]
   109       4.576024       4.576024       4.576024    6[6-(6),6-(6,6)]
   110      10.020133      10.020133      10.020133    6[6-(6,6),8-(0),8-(63)]
   111       6.319349       6.319349       6.319349    6[6-(1,6),6-(6,6),6-(6,6)]
   112         9.5614         9.5614         9.5614    6[6-(6),6-(6,6),6-(6,6)]
   113      10.245745      10.245745      10.245745    6[6-(1,6),6-(6,6),6-(6,6)]
   114       5.018537       5.018537       5.018537    6[6-(6),6-(6,6),6-(6,6)]
   115      10.223125      10.223125      10.223125    6[6-(6),6-(6,6)]
   116       9.843807       9.843807       9.843807    6[6-(6),6-(6,6)]
   117        9.46629        9.46629        9.46629    6[6-(1,6),6-(1,6),6-(8,8)]
   118       2.148945       2.148945       2.148945    6[6-(1,6),6-(6,6),6-(6,6)]
   119       4.298171       4.298171       4.298171    6[1-(0),6-(1,6),6-(6,6)]
   120        8.55003        8.55003        8.55003    6[6-(1,6),6-(1,6),6-(6)]
   121       3.817544       3.817544       3.817544    6[6-(1,6),6-(1,6),6-(6)]
   122        6.83042        6.83042        6.83042    6[1-(0),6-(1,6),6-(6,6)]
   123       8.381586       8.381586       8.381586    6[1-(0),6-(1,6),6-(6,6)]
   124       7.946126       7.946126       7.946126    6[1-(0),6-(1,6),6-(6,6)]
   125       4.198401       4.198401       4.198401    6[6-(6),6-(6,6)]
   126      12.314595      12.314595      12.314595    6[1-(0),6-(1,6),6-(6,6)]
   127       7.746211       7.746211       7.746211    6[6-(6),6-(6,6)]
   128      11.288387      11.288387      11.288387    6[1-(0),6-(1,6),6-(6,6)]
   129       8.099167       8.099167       8.099167    6[6-(6),6-(6,6)]
   130       9.404503       9.404503       9.404503    6[6-(1,6),6-(1,6),6-(6)]
   131       4.603675       4.603675       4.603675    6[1-(0),6-(1,6),6-(6,6)]
   132      12.950254      12.950254      12.950254    6[1-(0),6-(1,6),6-(6,6)]
   133      10.229334      10.229334      10.229334    6[1-(0),6-(1,6),6-(6,6)]
   134       1.130695       1.130695       1.130695    6[1-(0),6-(1,6),6-(6,6)]
   135       5.635057       5.635057       5.635057    6[1-(0),6-(1,6),6-(6,6)]
   136       7.621541       7.621541       7.621541    6[1-(0),6-(1,6),6-(6,6)]
   137       2.682418       2.682418       2.682418    6[1-(0),6-(1,6),6-(6,6)]
   138       7.829383       7.829383       7.829383    6[1-(0),6-(1,6),6-(1,6)]
   139       4.682898       4.682898       4.682898    6[1-(0),6-(1,6),6-(1,6)]
   140      11.303752      11.303752      11.303752    6[1-(0),6-(1,6),6-(1,6)]
   141        11.9503        11.9503        11.9503    6[1-(0),6-(1,6),6-(1,6)]
   142      10.034151      10.034151      10.034151    6[1-(0),6-(1,6),6-(6,6)]
   143       8.076177       8.076177       8.076177    6[1-(0),6-(1,6),6-(6,6)]
   144      11.692094      11.692094      11.692094    6[1-(0),6-(1,6),6-(1,6)]
   145       9.604714       9.604714       9.604714    6[1-(0),6-(1,6),6-(6,6)]
   146       0.521992       0.521992       0.521992    6[1-(0),6-(1,6),6-(1,6)]
   147       6.427224       6.427224       6.427224    8[6-(6,8),63-(8,8,8,8)]
   148       4.295341       4.295341       4.295341    8[6-(6,8),63-(8,8,8,8)]
   149       7.211441       7.211441       7.211441    8[6-(6,8),63-(8,8,8,8)]
   150      12.182732      12.182732      12.182732    8[6-(6,8),63-(8,8,8,8)]
   151       9.246853       9.246853       9.246853    8[6-(6,8),63-(8,8,8,8)]
   152       5.011494       5.011494       5.011494    8[6-(6,8)]
   153       9.524637       9.524637       9.524637    8[6-(6,8),63-(8,8,8,8)]
   154       11.65652       11.65652       11.65652    8[6-(6,8),63-(8,8,8,8)]
   155        8.74042        8.74042        8.74042    8[6-(6,8),63-(8,8,8,8)]
   156       3.769129       3.769129       3.769129    8[6-(6,8),63-(8,8,8,8)]
   157       6.705008       6.705008       6.705008    8[6-(6,8),63-(8,8,8,8)]
   158      10.940367      10.940367      10.940367    8[6-(6,8)]
