# Supplementary material for: A collection of forcefield precursors for metal–organic frameworks
Source: RSC Adv. 2019 Nov 13;9(63):36492–507. doi: 10.1039/c9ra07327b (PMC9075174; doi:10.1039/c9ra07327b)
Supplement: RA-009-C9RA07327B-s1258 [file RA-009-C9RA07327B-s1258.txt]

KILFUI_clean

13.367000    0.000000    0.000000
-5.888509    13.038568    0.000000
-3.739246    -6.519313    15.051470

     1       2.720486       2.720486       2.720486    28[7-(1,6,6),7-(6),7-(6),7-(6),7-(6,6),7-(6,6)]
     2       0.138571       0.138571       0.138571    28[7-(1,6,6),7-(6),7-(6),7-(6,6),7-(6,6),7-(6,6)]
     3        5.66474        5.66474        5.66474    28[7-(1,6,6),7-(6),7-(6),7-(6),7-(6,6),7-(6,6)]
     4      -2.805683      -2.805683      -2.805683    28[7-(1,6,6),7-(6),7-(6),7-(6,6),7-(6,6),7-(6,6)]
     5      -0.641922      -0.641922      -0.641922    1[7-(6,6,28)]
     6      -1.210295      -1.210295      -1.210295    1[7-(6,6,28)]
     7       2.394704       2.394704       2.394704    1[6-(6,6)]
     8        4.02754        4.02754        4.02754    1[6-(6,6)]
     9       5.186565       5.186565       5.186565    1[6-(6,6)]
    10         5.8055         5.8055         5.8055    1[6-(1,1,6)]
    11       6.350736       6.350736       6.350736    1[6-(1,1,6)]
    12       5.115525       5.115525       5.115525    1[6-(1,1,6)]
    13       -0.44166       -0.44166       -0.44166    1[6-(1,1,6)]
    14       0.756067       0.756067       0.756067    1[6-(1,1,6)]
    15       -3.33249       -3.33249       -3.33249    1[6-(1,1,6)]
    16      -3.624492      -3.624492      -3.624492    1[6-(1,6)]
    17      -4.220928      -4.220928      -4.220928    1[6-(1,6)]
    18      -3.344551      -3.344551      -3.344551    1[6-(1,6,6)]
    19       -1.94781       -1.94781       -1.94781    1[6-(1,6,6)]
    20       -2.58359       -2.58359       -2.58359    1[6-(1,6,7)]
    21         0.4404         0.4404         0.4404    1[6-(1,6,7)]
    22       2.648511       2.648511       2.648511    1[6-(1,6,7)]
    23       2.148459       2.148459       2.148459    1[6-(1,6,7)]
    24       4.493246       4.493246       4.493246    1[6-(1,6,6)]
    25       4.729957       4.729957       4.729957    1[6-(1,6,6)]
    26       5.382522       5.382522       5.382522    1[6-(1,6,7)]
    27        3.90376        3.90376        3.90376    1[6-(1,6,7)]
    28       2.860198       2.860198       2.860198    1[6-(6,6)]
    29       4.855929       4.855929       4.855929    1[6-(6,6)]
    30       4.930965       4.930965       4.930965    1[6-(6,6)]
    31       1.137268       1.137268       1.137268    1[6-(1,1,6)]
    32      -0.206365      -0.206365      -0.206365    1[6-(1,1,6)]
    33      -0.233077      -0.233077      -0.233077    1[6-(1,1,6)]
    34       4.412736       4.412736       4.412736    1[6-(1,1,6)]
    35       3.501216       3.501216       3.501216    1[6-(1,1,6)]
    36       3.981653       3.981653       3.981653    1[6-(1,1,6)]
    37      -2.190606      -2.190606      -2.190606    1[6-(1,6,7)]
    38       -1.64735       -1.64735       -1.64735    1[6-(1,6,7)]
    39      -2.706881      -2.706881      -2.706881    1[6-(1,6,6)]
    40       9.784077       9.784077       9.784077    1[6-(1,6,6)]
    41      -3.042656      -3.042656      -3.042656    1[6-(1,6,7)]
    42       -3.11931       -3.11931       -3.11931    1[6-(1,6,7)]
    43       -2.01599       -2.01599       -2.01599    1[6-(1,6,7)]
    44      -1.421993      -1.421993      -1.421993    1[6-(1,6,7)]
    45      -0.102187      -0.102187      -0.102187    1[6-(1,6,6)]
    46       0.157399       0.157399       0.157399    1[6-(1,6,6)]
    47       2.011676       2.011676       2.011676    1[6-(1,6,7)]
    48       1.249101       1.249101       1.249101    1[6-(1,6,7)]
    49       9.780824       9.780824       9.780824    1[7-(6,6,28)]
    50      -4.154549      -4.154549      -4.154549    1[7-(6,6,28)]
    51      -8.028042      -8.028042      -8.028042    1[6-(6,6)]
    52      -6.395206      -6.395206      -6.395206    1[6-(6,6)]
    53      -5.236181      -5.236181      -5.236181    1[6-(6,6)]
    54       8.749754       8.749754       8.749754    1[6-(1,1,6)]
    55      -4.072009      -4.072009      -4.072009    1[6-(1,1,6)]
    56       8.059779       8.059779       8.059779    1[6-(1,1,6)]
    57       2.502594       2.502594       2.502594    1[6-(1,1,6)]
    58       3.700321       3.700321       3.700321    1[6-(1,1,6)]
    59       7.090256       7.090256       7.090256    1[6-(1,1,6)]
    60       6.798254       6.798254       6.798254    1[6-(1,6)]
    61       6.201818       6.201818       6.201818    1[6-(1,6)]
    62       7.078195       7.078195       7.078195    1[6-(1,6,6)]
    63       8.474936       8.474936       8.474936    1[6-(1,6,6)]
    64       7.839156       7.839156       7.839156    1[6-(1,6,7)]
    65       3.384654       3.384654       3.384654    1[6-(1,6,7)]
    66       5.592765       5.592765       5.592765    1[6-(1,6,7)]
    67       5.092713       5.092713       5.092713    1[6-(1,6,7)]
    68         7.4375         7.4375         7.4375    1[6-(1,6,6)]
    69       7.674211       7.674211       7.674211    1[6-(1,6,6)]
    70       8.326776       8.326776       8.326776    1[6-(1,6,7)]
    71       6.848014       6.848014       6.848014    1[6-(1,6,7)]
    72      -0.084056      -0.084056      -0.084056    1[6-(6,6)]
    73       1.911674       1.911674       1.911674    1[6-(6,6)]
    74        7.87522        7.87522        7.87522    1[6-(6,6)]
    75      -1.806987      -1.806987      -1.806987    1[6-(1,1,6)]
    76       -3.15062       -3.15062       -3.15062    1[6-(1,1,6)]
    77       2.711177       2.711177       2.711177    1[6-(1,1,6)]
    78       7.356991       7.356991       7.356991    1[6-(1,1,6)]
    79        6.44547        6.44547        6.44547    1[6-(1,1,6)]
    80       6.925907       6.925907       6.925907    1[6-(1,1,6)]
    81      -5.134861      -5.134861      -5.134861    1[6-(1,6,7)]
    82      -4.591605      -4.591605      -4.591605    1[6-(1,6,7)]
    83      -5.651135      -5.651135      -5.651135    1[6-(1,6,6)]
    84      -6.527178      -6.527178      -6.527178    1[6-(1,6,6)]
    85      -0.098401      -0.098401      -0.098401    1[6-(1,6,7)]
    86      -6.063564      -6.063564      -6.063564    1[6-(1,6,7)]
    87       0.928265       0.928265       0.928265    1[6-(1,6,7)]
    88       1.522262       1.522262       1.522262    1[6-(1,6,7)]
    89       2.842068       2.842068       2.842068    1[6-(1,6,6)]
    90      -2.786855      -2.786855      -2.786855    1[6-(1,6,6)]
    91       4.955931       4.955931       4.955931    1[6-(1,6,7)]
    92       4.193355       4.193355       4.193355    1[6-(1,6,7)]
    93       0.997828       0.997828       0.997828    74[6-(7),6-(7),6-(7),6-(7),6-(7),6-(7),6-(7)]
    94      -1.946426      -1.946426      -1.946426    74[6-(7),6-(7),6-(7),6-(7),6-(7),6-(7),6-(7)]
    95       0.637141       0.637141       0.637141    6[7-(28),74-(6,6,6,6,6,6)]
    96       0.866266       0.866266       0.866266    6[7-(28),74-(6,6,6,6,6,6)]
    97      -0.928315      -0.928315      -0.928315    6[7-(28),74-(6,6,6,6,6,6)]
    98       0.080043       0.080043       0.080043    6[7-(28),74-(6,6,6,6,6,6)]
    99      -0.761032      -0.761032      -0.761032    6[7-(0)]
   100       0.926557       0.926557       0.926557    6[7-(0),74-(6,6,6,6,6,6)]
   101       1.883692       1.883692       1.883692    6[7-(0),74-(6,6,6,6,6,6)]
   102      -0.735601      -0.735601      -0.735601    6[7-(0),74-(6,6,6,6,6,6)]
   103       2.426108       2.426108       2.426108    6[6-(1,6),6-(6,7),7-(6,28)]
   104       2.809868       2.809868       2.809868    6[1-(0),6-(1,6),6-(6,7)]
   105       3.802206       3.802206       3.802206    6[1-(0),6-(1,6),6-(1,6)]
   106       4.534738       4.534738       4.534738    6[1-(0),6-(1,6),6-(6,7)]
   107        4.10069        4.10069        4.10069    6[6-(1,6),6-(6,7),7-(6,28)]
   108       4.645141       4.645141       4.645141    6[6-(1,1,1),6-(6,7),7-(6,28)]
   109       5.557924       5.557924       5.557924    6[1-(0),1-(0),1-(0),6-(6,7)]
   110       1.328128       1.328128       1.328128    6[6-(1,1,1),6-(6,7),7-(28)]
   111      -3.296575      -3.296575      -3.296575    6[1-(0),1-(0),1-(0),6-(6,7)]
   112      -3.405581      -3.405581      -3.405581    6[1-(0),1-(0),6-(1,1,6)]
   113      -2.807662      -2.807662      -2.807662    6[1-(0),1-(0),6-(1,1),6-(1,1,7)]
   114      -2.588964      -2.588964      -2.588964    6[1-(0),1-(0),6-(1,1,6),7-(1,6,28)]
   115       2.758029       2.758029       2.758029    6[1-(0),1-(0),6-(1,1,6),7-(1,6,28)]
   116       4.184471       4.184471       4.184471    6[1-(0),1-(0),6-(1,1,7),6-(1,1,7)]
   117       4.449694       4.449694       4.449694    6[1-(0),1-(0),6-(1,1,6),7-(6,28)]
   118       1.665698       1.665698       1.665698    6[6-(1,6),6-(6,7),7-(6,28)]
   119       2.859835       2.859835       2.859835    6[1-(0),6-(1,6),6-(6,7)]
   120       4.066341       4.066341       4.066341    6[1-(0),6-(1,6),6-(1,6)]
   121        4.11881        4.11881        4.11881    6[1-(0),6-(1,6),6-(6,7)]
   122       2.917194       2.917194       2.917194    6[6-(1,6),6-(6,7),7-(6,28)]
   123       0.262986       0.262986       0.262986    6[6-(1,1,1),6-(6,7),7-(6,28)]
   124       0.244553       0.244553       0.244553    6[1-(0),1-(0),1-(0),6-(6,7)]
   125       2.554168       2.554168       2.554168    6[6-(1,1,1),6-(6,7),7-(6,28)]
   126        3.70067        3.70067        3.70067    6[1-(0),1-(0),1-(0),6-(6,7)]
   127      -1.740474      -1.740474      -1.740474    6[1-(0),1-(0),6-(1,1,6),7-(6,28)]
   128      -2.715323      -2.715323      -2.715323    6[1-(0),1-(0),6-(1,1,7),6-(1,1,7)]
   129       -2.56946       -2.56946       -2.56946    6[1-(0),1-(0),6-(1,1,6),7-(1,6,28)]
   130      -1.302239      -1.302239      -1.302239    6[1-(0),1-(0),6-(1,1,6),7-(1,6,28)]
   131       0.010907       0.010907       0.010907    6[1-(0),1-(0),6-(1,1,7),6-(1,1,7)]
   132       1.285366       1.285366       1.285366    6[1-(0),1-(0),6-(1,1,6),7-(6,28)]
   133      -2.307113      -2.307113      -2.307113    6[7-(28),74-(6,6,6,6,6,6)]
   134      -2.077988      -2.077988      -2.077988    6[7-(28),74-(6,6,6,6,6,6)]
   135        2.01594        2.01594        2.01594    6[7-(28),74-(6,6,6,6,6,6)]
   136       3.024297       3.024297       3.024297    6[7-(28),74-(6,6,6,6,6,6)]
   137      -3.705287      -3.705287      -3.705287    6[7-(0)]
   138      -2.017697      -2.017697      -2.017697    6[7-(0),74-(6,6,6,6,6,6)]
   139      -1.060562      -1.060562      -1.060562    6[7-(0),74-(6,6,6,6,6,6)]
   140      -3.679855      -3.679855      -3.679855    6[7-(0),74-(6,6,6,6,6,6)]
   141       5.370362       5.370362       5.370362    6[6-(1,6),6-(6,7),7-(6,28)]
   142      -7.612878      -7.612878      -7.612878    6[1-(0),6-(1,6),6-(6,7)]
   143       -6.62054       -6.62054       -6.62054    6[1-(0),6-(1,6),6-(1,6)]
   144      -5.888008      -5.888008      -5.888008    6[1-(0),6-(1,6),6-(6,7)]
   145      -6.322056      -6.322056      -6.322056    6[6-(1,6),6-(6,7),7-(6,28)]
   146       7.589396       7.589396       7.589396    6[6-(1,1,1),6-(6,7),7-(6,28)]
   147      -4.864821      -4.864821      -4.864821    6[1-(0),1-(0),1-(0),6-(6,7)]
   148       4.272382       4.272382       4.272382    6[6-(1,1,1),6-(6,7),7-(28)]
   149       7.126171       7.126171       7.126171    6[1-(0),1-(0),1-(0),6-(6,7)]
   150       7.017165       7.017165       7.017165    6[1-(0),1-(0),6-(1,1,6)]
   151       7.615084       7.615084       7.615084    6[1-(0),1-(0),6-(1,1),6-(1,1,7)]
   152       7.833782       7.833782       7.833782    6[1-(0),1-(0),6-(1,1,6),7-(1,6,28)]
   153       5.702283       5.702283       5.702283    6[1-(0),1-(0),6-(1,1,6),7-(1,6,28)]
   154       7.128725       7.128725       7.128725    6[1-(0),1-(0),6-(1,1,7),6-(1,1,7)]
   155       7.393948       7.393948       7.393948    6[1-(0),1-(0),6-(1,1,6),7-(6,28)]
   156      -1.278557      -1.278557      -1.278557    6[6-(1,6),6-(6,7),7-(6,28)]
   157       -0.08442       -0.08442       -0.08442    6[1-(0),6-(1,6),6-(6,7)]
   158       1.122086       1.122086       1.122086    6[1-(0),6-(1,6),6-(1,6)]
   159       7.063064       7.063064       7.063064    6[1-(0),6-(1,6),6-(6,7)]
   160       5.861449       5.861449       5.861449    6[6-(1,6),6-(6,7),7-(6,28)]
   161      -2.681269      -2.681269      -2.681269    6[6-(1,1,1),6-(6,7),7-(6,28)]
   162      -2.699702      -2.699702      -2.699702    6[1-(0),1-(0),1-(0),6-(6,7)]
   163       5.498423       5.498423       5.498423    6[6-(1,1,1),6-(6,7),7-(6,28)]
   164       6.644925       6.644925       6.644925    6[1-(0),1-(0),1-(0),6-(6,7)]
   165      -4.684729      -4.684729      -4.684729    6[1-(0),1-(0),6-(1,1,6),7-(6,28)]
   166      -5.659577      -5.659577      -5.659577    6[1-(0),1-(0),6-(1,1,7),6-(1,1,7)]
   167      -5.513715      -5.513715      -5.513715    6[1-(0),1-(0),6-(1,1,6),7-(1,6,28)]
   168       1.642015       1.642015       1.642015    6[1-(0),1-(0),6-(1,1,6),7-(1,6,28)]
   169       2.955161       2.955161       2.955161    6[1-(0),1-(0),6-(1,1,7),6-(1,1,7)]
   170        4.22962        4.22962        4.22962    6[1-(0),1-(0),6-(1,1,6),7-(6,28)]
   171       0.373823       0.373823       0.373823    7[6-(74),28-(7,7,7,7,7)]
   172       0.761216       0.761216       0.761216    7[6-(74),28-(7,7,7,7,7)]
   173      -0.451521      -0.451521      -0.451521    7[6-(74),28-(7,7,7,7,7)]
   174       1.178763       1.178763       1.178763    7[6-(74),28-(7,7,7,7,7)]
   175      -1.579986      -1.579986      -1.579986    7[6-(0)]
   176       0.835105       0.835105       0.835105    7[6-(74)]
   177       2.325866       2.325866       2.325866    7[6-(74)]
   178       -1.61541       -1.61541       -1.61541    7[6-(74)]
   179       3.088625       3.088625       3.088625    7[6-(6,6),6-(6,6),28-(7,7,7,7,7)]
   180       1.449606       1.449606       1.449606    7[6-(6,6),28-(7,7,7,7,7)]
   181       2.463899       2.463899       2.463899    7[1-(0),6-(1,1,6),6-(1,1,6),28-(7,7,7,7,7)]
   182       4.103039       4.103039       4.103039    7[6-(1,1,6),6-(6,6),28-(7,7,7,7,7)]
   183       1.764157       1.764157       1.764157    7[6-(6,6),6-(6,6),28-(7,7,7,7,7)]
   184       -0.53285       -0.53285       -0.53285    7[6-(1,1,6),6-(6,6),28-(7,7,7,7,7)]
   185      -1.378559      -1.378559      -1.378559    7[1-(0),6-(1,1,6),6-(1,1,6),28-(7,7,7,7,7)]
   186       1.486869       1.486869       1.486869    7[6-(1,1,6),6-(6,6),28-(7,7,7,7,7)]
   187      -2.570431      -2.570431      -2.570431    7[6-(74),28-(7,7,7,7,7)]
   188      -2.183039      -2.183039      -2.183039    7[6-(74),28-(7,7,7,7,7)]
   189       2.492733       2.492733       2.492733    7[6-(74),28-(7,7,7,7,7)]
   190       4.123018       4.123018       4.123018    7[6-(74),28-(7,7,7,7,7)]
   191       -4.52424       -4.52424       -4.52424    7[6-(0)]
   192      -2.109149      -2.109149      -2.109149    7[6-(74)]
   193      -0.618388      -0.618388      -0.618388    7[6-(74)]
   194       8.807336       8.807336       8.807336    7[6-(74)]
   195       6.032879       6.032879       6.032879    7[6-(6,6),6-(6,6),28-(7,7,7,7,7)]
   196        4.39386        4.39386        4.39386    7[6-(6,6),28-(7,7,7,7,7)]
   197       5.408153       5.408153       5.408153    7[1-(0),6-(1,1,6),6-(1,1,6),28-(7,7,7,7,7)]
   198       7.047293       7.047293       7.047293    7[6-(1,1,6),6-(6,6),28-(7,7,7,7,7)]
   199      -1.180098      -1.180098      -1.180098    7[6-(6,6),6-(6,6),28-(7,7,7,7,7)]
   200      -3.477105      -3.477105      -3.477105    7[6-(1,1,6),6-(6,6),28-(7,7,7,7,7)]
   201      -4.322813      -4.322813      -4.322813    7[1-(0),6-(1,1,6),6-(1,1,6),28-(7,7,7,7,7)]
   202       4.431124       4.431124       4.431124    7[6-(1,1,6),6-(6,6),28-(7,7,7,7,7)]
