# Supplementary material for: A collection of forcefield precursors for metal–organic frameworks
Source: RSC Adv. 2019 Nov 13;9(63):36492–507. doi: 10.1039/c9ra07327b (PMC9075174; doi:10.1039/c9ra07327b)
Supplement: RA-009-C9RA07327B-s1259 [file RA-009-C9RA07327B-s1259.txt]

KILJEV_clean

7.456400    0.000000    0.000000
-0.764386    9.152636    0.000000
-2.861330    -2.425139    10.957838

     1       1.071329       1.071329       1.071329    29[7-(6,6),8-(15),8-(15),8-(15)]
     2      -0.225115      -0.225115      -0.225115    29[7-(6,6),8-(15),8-(15),8-(15)]
     3       2.759355       2.759355       2.759355    29[7-(6,6),8-(15),8-(15),8-(15)]
     4       4.055799       4.055799       4.055799    29[7-(6,6),8-(15),8-(15),8-(15)]
     5        1.91803        1.91803        1.91803    15[6-(6,6),8-(29),8-(29),8-(29)]
     6      -0.499056      -0.499056      -0.499056    15[6-(6,6),8-(29),8-(29),8-(29)]
     7       1.912654       1.912654       1.912654    15[6-(6,6),8-(29),8-(29),8-(29)]
     8        4.32974        4.32974        4.32974    15[6-(6,6),8-(29),8-(29),8-(29)]
     9       0.371681       0.371681       0.371681    1[6-(6,7)]
    10       0.663982       0.663982       0.663982    1[6-(6,6)]
    11      -0.493994      -0.493994      -0.493994    1[6-(6,6)]
    12      -0.809959      -0.809959      -0.809959    1[6-(6,7)]
    13      -0.592319      -0.592319      -0.592319    1[6-(6,7)]
    14      -1.031057      -1.031057      -1.031057    1[6-(6,6)]
    15       0.576088       0.576088       0.576088    1[6-(6,6)]
    16       1.006742       1.006742       1.006742    1[6-(6,7)]
    17       3.459003       3.459003       3.459003    1[6-(6,7)]
    18       3.166702       3.166702       3.166702    1[6-(6,6)]
    19       4.324678       4.324678       4.324678    1[6-(6,6)]
    20       4.640643       4.640643       4.640643    1[6-(6,7)]
    21       4.423003       4.423003       4.423003    1[6-(6,7)]
    22       4.861741       4.861741       4.861741    1[6-(6,6)]
    23       3.254596       3.254596       3.254596    1[6-(6,6)]
    24       2.823942       2.823942       2.823942    1[6-(6,7)]
    25       0.783048       0.783048       0.783048    6[1-(0),6-(1,6),7-(6,29)]
    26       0.960473       0.960473       0.960473    6[1-(0),6-(1,7),6-(6,15)]
    27       1.576452       1.576452       1.576452    6[6-(1,6),6-(1,6),15-(8,8,8)]
    28      -0.889711      -0.889711      -0.889711    6[1-(0),6-(1,7),6-(6,15)]
    29      -1.087697      -1.087697      -1.087697    6[1-(0),6-(1,6),7-(6,29)]
    30      -0.531315      -0.531315      -0.531315    6[1-(0),6-(1,6),7-(6,29)]
    31      -0.800355      -0.800355      -0.800355    6[1-(0),6-(1,7),6-(6,15)]
    32        0.03609        0.03609        0.03609    6[6-(1,6),6-(1,6),15-(8,8,8)]
    33       0.464393       0.464393       0.464393    6[1-(0),6-(1,7),6-(6,15)]
    34       0.724245       0.724245       0.724245    6[1-(0),6-(1,6),7-(6,29)]
    35       3.047636       3.047636       3.047636    6[1-(0),6-(1,6),7-(6,29)]
    36       2.870211       2.870211       2.870211    6[1-(0),6-(1,7),6-(6,15)]
    37       2.254232       2.254232       2.254232    6[6-(1,6),6-(1,6),15-(8,8,8)]
    38       4.720395       4.720395       4.720395    6[1-(0),6-(1,7),6-(6,15)]
    39       4.918381       4.918381       4.918381    6[1-(0),6-(1,6),7-(6,29)]
    40       4.361999       4.361999       4.361999    6[1-(0),6-(1,6),7-(6,29)]
    41       4.631039       4.631039       4.631039    6[1-(0),6-(1,7),6-(6,15)]
    42       3.794594       3.794594       3.794594    6[6-(1,6),6-(1,6),15-(8,8,8)]
    43       3.366291       3.366291       3.366291    6[1-(0),6-(1,7),6-(6,15)]
    44       3.106439       3.106439       3.106439    6[1-(0),6-(1,6),7-(6,29)]
    45       1.190516       1.190516       1.190516    7[6-(1,6),6-(1,6),29-(8,8,8)]
    46      -0.184819      -0.184819      -0.184819    7[6-(1,6),6-(1,6),29-(8,8,8)]
    47       2.640168       2.640168       2.640168    7[6-(1,6),6-(1,6),29-(8,8,8)]
    48       4.015503       4.015503       4.015503    7[6-(1,6),6-(1,6),29-(8,8,8)]
    49       0.698581       0.698581       0.698581    8[15-(6,8,8),29-(7,8,8)]
    50       0.589278       0.589278       0.589278    8[15-(6,8,8),29-(7,8,8)]
    51       5.724335       5.724335       5.724335    8[15-(6,8,8),29-(7,8,8)]
    52       2.493306       2.493306       2.493306    8[15-(6,8,8),29-(7,8,8)]
    53       0.065666       0.065666       0.065666    8[15-(6,8,8),29-(7,8,8)]
    54       5.784043       5.784043       5.784043    8[15-(6,8,8),29-(7,8,8)]
    55       3.132103       3.132103       3.132103    8[15-(6,8,8),29-(7,8,8)]
    56       3.241406       3.241406       3.241406    8[15-(6,8,8),29-(7,8,8)]
    57      -1.893651      -1.893651      -1.893651    8[15-(6,8,8),29-(7,8,8)]
    58       1.337378       1.337378       1.337378    8[15-(6,8,8),29-(7,8,8)]
    59       3.765018       3.765018       3.765018    8[15-(6,8,8),29-(7,8,8)]
    60      -1.953359      -1.953359      -1.953359    8[15-(6,8,8),29-(7,8,8)]
