# Supplementary material for: A collection of forcefield precursors for metal–organic frameworks
Source: RSC Adv. 2019 Nov 13;9(63):36492–507. doi: 10.1039/c9ra07327b (PMC9075174; doi:10.1039/c9ra07327b)
Supplement: RA-009-C9RA07327B-s1260 [file RA-009-C9RA07327B-s1260.txt]

KINDIW_clean

10.069100    0.000000    0.000000
-3.345815    10.425369    0.000000
-4.574966    -3.820903    11.801181

     1       3.847888       3.847888       3.847888    68[7-(6,6),7-(6,6),8-(6),8-(6),8-(6),8-(6),8-(6),8-(6)]
     2      -1.699569      -1.699569      -1.699569    68[7-(6,6),7-(6,6),8-(6),8-(6),8-(6),8-(6),8-(6),8-(6)]
     3      -2.327951      -2.327951      -2.327951    1[6-(6,6)]
     4       2.173224       2.173224       2.173224    1[6-(6,6)]
     5      -1.796781      -1.796781      -1.796781    1[6-(6,6)]
     6       5.699791       5.699791       5.699791    1[6-(6,6)]
     7        3.11577        3.11577        3.11577    1[6-(6,6)]
     8       0.103555       0.103555       0.103555    1[6-(6,6)]
     9       -1.22906       -1.22906       -1.22906    1[6-(6,7)]
    10      -0.956249      -0.956249      -0.956249    1[6-(6,6)]
    11       8.844875       8.844875       8.844875    1[6-(6,6)]
    12        5.11134        5.11134        5.11134    1[6-(6,6)]
    13      -0.105151      -0.105151      -0.105151    1[6-(6,6)]
    14      -0.713378      -0.713378      -0.713378    1[6-(6,6)]
    15      -1.150919      -1.150919      -1.150919    1[6-(6,6)]
    16       2.527476       2.527476       2.527476    1[6-(6,7)]
    17        4.47627        4.47627        4.47627    1[6-(6,6)]
    18      -0.024905      -0.024905      -0.024905    1[6-(6,6)]
    19         3.9451         3.9451         3.9451    1[6-(6,6)]
    20      -3.551472      -3.551472      -3.551472    1[6-(6,6)]
    21      -0.967451      -0.967451      -0.967451    1[6-(6,6)]
    22       2.044764       2.044764       2.044764    1[6-(6,6)]
    23       3.377379       3.377379       3.377379    1[6-(6,7)]
    24       3.104568       3.104568       3.104568    1[6-(6,6)]
    25      -6.696556      -6.696556      -6.696556    1[6-(6,6)]
    26      -2.963021      -2.963021      -2.963021    1[6-(6,6)]
    27        2.25347        2.25347        2.25347    1[6-(6,6)]
    28       2.861697       2.861697       2.861697    1[6-(6,6)]
    29       3.299238       3.299238       3.299238    1[6-(6,6)]
    30      -0.379157      -0.379157      -0.379157    1[6-(6,7)]
    31      -4.104489      -4.104489      -4.104489    6[6-(6,6),8-(68),8-(68)]
    32      -2.599795      -2.599795      -2.599795    6[6-(1,6),6-(1,6),6-(8,8)]
    33      -1.880678      -1.880678      -1.880678    6[1-(0),6-(1,6),6-(6,6)]
    34        2.64686        2.64686        2.64686    6[1-(0),6-(1,6),6-(6,6)]
    35       5.789681       5.789681       5.789681    6[6-(6,6),8-(68),8-(68)]
    36       6.810284       6.810284       6.810284    6[6-(1,6),6-(1,6),6-(8,8)]
    37      -2.003063      -2.003063      -2.003063    6[1-(0),6-(1,6),6-(6,6)]
    38        6.54313        6.54313        6.54313    6[1-(0),6-(1,6),6-(6,6)]
    39       2.417205       2.417205       2.417205    6[6-(6,6),8-(68),8-(68)]
    40       1.718901       1.718901       1.718901    6[6-(1,6),6-(1,6),6-(8,8)]
    41       2.296836       2.296836       2.296836    6[1-(0),6-(1,6),6-(6,6)]
    42       0.492013       0.492013       0.492013    6[1-(0),6-(1,6),6-(6,6)]
    43       8.752615       8.752615       8.752615    6[1-(0),6-(1,6),7-(6,68)]
    44      -1.159109      -1.159109      -1.159109    6[1-(0),6-(1,6),6-(1,7)]
    45       8.757129       8.757129       8.757129    6[1-(0),6-(1,6),6-(6,6)]
    46       5.122483       5.122483       5.122483    6[6-(1,6),6-(1,6),6-(6,7)]
    47       0.387324       0.387324       0.387324    6[1-(0),6-(1,6),6-(6,6)]
    48       0.018764       0.018764       0.018764    6[1-(0),6-(1,6),6-(6,6)]
    49      -0.174503      -0.174503      -0.174503    6[6-(1,6),6-(1,6),6-(6,7)]
    50      -0.601378      -0.601378      -0.601378    6[1-(0),6-(1,6),6-(6,6)]
    51      -0.852674      -0.852674      -0.852674    6[1-(0),6-(1,6),6-(1,7)]
    52      -0.655802      -0.655802      -0.655802    6[1-(0),6-(1,6),7-(6,68)]
    53       0.005762       0.005762       0.005762    6[6-(6,6),6-(6,7),7-(6,68)]
    54       3.759745       3.759745       3.759745    6[6-(6,6),6-(6,7),7-(6,68)]
    55       6.252808       6.252808       6.252808    6[6-(6,6),8-(68),8-(68)]
    56       4.748114       4.748114       4.748114    6[6-(1,6),6-(1,6),6-(8,8)]
    57       4.028997       4.028997       4.028997    6[1-(0),6-(1,6),6-(6,6)]
    58      -0.498541      -0.498541      -0.498541    6[1-(0),6-(1,6),6-(6,6)]
    59      -3.641362      -3.641362      -3.641362    6[6-(6,6),8-(68),8-(68)]
    60      -4.661965      -4.661965      -4.661965    6[6-(1,6),6-(1,6),6-(8,8)]
    61       4.151382       4.151382       4.151382    6[1-(0),6-(1,6),6-(6,6)]
    62      -4.394811      -4.394811      -4.394811    6[1-(0),6-(1,6),6-(6,6)]
    63      -0.268886      -0.268886      -0.268886    6[6-(6,6),8-(68),8-(68)]
    64       0.429418       0.429418       0.429418    6[6-(1,6),6-(1,6),6-(8,8)]
    65      -0.148517      -0.148517      -0.148517    6[1-(0),6-(1,6),6-(6,6)]
    66       1.656306       1.656306       1.656306    6[1-(0),6-(1,6),6-(6,6)]
    67      -6.604296      -6.604296      -6.604296    6[1-(0),6-(1,6),7-(6,68)]
    68       3.307428       3.307428       3.307428    6[1-(0),6-(1,6),6-(1,7)]
    69       -6.60881       -6.60881       -6.60881    6[1-(0),6-(1,6),6-(6,6)]
    70      -2.974164      -2.974164      -2.974164    6[6-(1,6),6-(1,6),6-(6,7)]
    71       1.760995       1.760995       1.760995    6[1-(0),6-(1,6),6-(6,6)]
    72       2.129555       2.129555       2.129555    6[1-(0),6-(1,6),6-(6,6)]
    73       2.322822       2.322822       2.322822    6[6-(1,6),6-(1,6),6-(6,7)]
    74       2.749697       2.749697       2.749697    6[1-(0),6-(1,6),6-(6,6)]
    75       3.000993       3.000993       3.000993    6[1-(0),6-(1,6),6-(1,7)]
    76       2.804121       2.804121       2.804121    6[1-(0),6-(1,6),7-(6,68)]
    77       2.142557       2.142557       2.142557    6[6-(6,6),6-(6,7),7-(6,68)]
    78      -1.611426      -1.611426      -1.611426    6[6-(6,6),6-(6,7),7-(6,68)]
    79       3.912567       3.912567       3.912567    7[6-(1,6),6-(6,6),68-(7,8,8,8,8,8,8)]
    80       3.091964       3.091964       3.091964    7[6-(1,6),6-(6,6),68-(7,8,8,8,8,8,8)]
    81      -1.764248      -1.764248      -1.764248    7[6-(1,6),6-(6,6),68-(7,8,8,8,8,8,8)]
    82      -0.943645      -0.943645      -0.943645    7[6-(1,6),6-(6,6),68-(7,8,8,8,8,8,8)]
    83      -4.691087      -4.691087      -4.691087    8[6-(6,8),68-(7,7,8,8,8,8,8)]
    84      -0.112967      -0.112967      -0.112967    8[6-(6,8),68-(7,7,8,8,8,8,8)]
    85       5.910005       5.910005       5.910005    8[6-(6,8),68-(7,7,8,8,8,8,8)]
    86         4.7958         4.7958         4.7958    8[6-(6,8),68-(7,7,8,8,8,8,8)]
    87         3.4182         3.4182         3.4182    8[6-(6,8),68-(7,7,8,8,8,8,8)]
    88       2.019676       2.019676       2.019676    8[6-(6,8),68-(7,7,8,8,8,8,8)]
    89       6.839406       6.839406       6.839406    8[6-(6,8),68-(7,7,8,8,8,8,8)]
    90       2.261286       2.261286       2.261286    8[6-(6,8),68-(7,7,8,8,8,8,8)]
    91      -3.761686      -3.761686      -3.761686    8[6-(6,8),68-(7,7,8,8,8,8,8)]
    92      -2.647481      -2.647481      -2.647481    8[6-(6,8),68-(7,7,8,8,8,8,8)]
    93      -1.269881      -1.269881      -1.269881    8[6-(6,8),68-(7,7,8,8,8,8,8)]
    94       0.128643       0.128643       0.128643    8[6-(6,8),68-(7,7,8,8,8,8,8)]
