# Supplementary material for: A collection of forcefield precursors for metal–organic frameworks
Source: RSC Adv. 2019 Nov 13;9(63):36492–507. doi: 10.1039/c9ra07327b (PMC9075174; doi:10.1039/c9ra07327b)
Supplement: RA-009-C9RA07327B-s1261 [file RA-009-C9RA07327B-s1261.txt]

KINDOC_clean

9.955000    0.000000    0.000000
1.533382    12.702786    0.000000
1.786585    4.671947    12.862684

     1       6.929573       6.929573       6.929573    69[8-(6),8-(6),8-(6),8-(6),8-(6,69),8-(6,69)]
     2       6.345394       6.345394       6.345394    69[8-(6),8-(6),8-(6),8-(6),8-(6,69),8-(6,69)]
     3       4.195949       4.195949       4.195949    1[6-(1,1,6)]
     4       4.735105       4.735105       4.735105    1[6-(1,1,6)]
     5       4.961722       4.961722       4.961722    1[6-(1,1,6)]
     6       9.141327       9.141327       9.141327    1[6-(1,1,6)]
     7      10.255315      10.255315      10.255315    1[6-(1,1,6)]
     8       9.531364       9.531364       9.531364    1[6-(1,1,6)]
     9       3.970707       3.970707       3.970707    1[6-(1,1,6)]
    10       2.628472       2.628472       2.628472    1[6-(1,1,6)]
    11       3.129777       3.129777       3.129777    1[6-(1,1,6)]
    12       3.826419       3.826419       3.826419    1[6-(1,1,6)]
    13        2.45287        2.45287        2.45287    1[6-(1,1,6)]
    14       3.233202       3.233202       3.233202    1[6-(1,1,6)]
    15       4.473574       4.473574       4.473574    1[6-(1,1,6)]
    16       2.893263       2.893263       2.893263    1[6-(1,1,6)]
    17       3.549401       3.549401       3.549401    1[6-(1,1,6)]
    18       8.476765       8.476765       8.476765    1[6-(1,1,6)]
    19      10.801486      10.801486      10.801486    1[6-(1,1,6)]
    20       9.470184       9.470184       9.470184    1[6-(1,1,6)]
    21       9.079018       9.079018       9.079018    1[6-(1,1,6)]
    22       8.539862       8.539862       8.539862    1[6-(1,1,6)]
    23       8.313245       8.313245       8.313245    1[6-(1,1,6)]
    24        4.13364        4.13364        4.13364    1[6-(1,1,6)]
    25       3.019652       3.019652       3.019652    1[6-(1,1,6)]
    26       3.743603       3.743603       3.743603    1[6-(1,1,6)]
    27        9.30426        9.30426        9.30426    1[6-(1,1,6)]
    28      10.646495      10.646495      10.646495    1[6-(1,1,6)]
    29       10.14519       10.14519       10.14519    1[6-(1,1,6)]
    30       9.448548       9.448548       9.448548    1[6-(1,1,6)]
    31      10.822097      10.822097      10.822097    1[6-(1,1,6)]
    32      10.041765      10.041765      10.041765    1[6-(1,1,6)]
    33       8.801393       8.801393       8.801393    1[6-(1,1,6)]
    34      10.381704      10.381704      10.381704    1[6-(1,1,6)]
    35       9.725566       9.725566       9.725566    1[6-(1,1,6)]
    36       4.798202       4.798202       4.798202    1[6-(1,1,6)]
    37       2.473481       2.473481       2.473481    1[6-(1,1,6)]
    38       3.804783       3.804783       3.804783    1[6-(1,1,6)]
    39        6.88834        6.88834        6.88834    6[6-(6,6),8-(0),8-(69)]
    40       7.166447       7.166447       7.166447    6[6-(6,6),6-(6,6),6-(8,8)]
    41       6.179569       6.179569       6.179569    6[6-(1,1,1),6-(6,6),6-(6,6)]
    42       4.907682       4.907682       4.907682    6[1-(0),1-(0),1-(0),6-(6,6)]
    43       8.385534       8.385534       8.385534    6[6-(1,1,1),6-(6,6),6-(6,6)]
    44       9.421405       9.421405       9.421405    6[1-(0),1-(0),1-(0),6-(6,6)]
    45       4.356198       4.356198       4.356198    6[6-(6,6),8-(69),8-(69,69)]
    46       2.951674       2.951674       2.951674    6[6-(6,6),6-(6,6),6-(8,8)]
    47       2.330676       2.330676       2.330676    6[6-(1,1,1),6-(6,6),6-(6,6)]
    48       3.083258       3.083258       3.083258    6[1-(0),1-(0),1-(0),6-(6,6)]
    49       2.305668       2.305668       2.305668    6[6-(1,1,1),6-(6,6),6-(6,6)]
    50       3.018056       3.018056       3.018056    6[1-(0),1-(0),1-(0),6-(6,6)]
    51       6.628867       6.628867       6.628867    6[6-(6,6),8-(69),8-(69)]
    52       6.559916       6.559916       6.559916    6[6-(6,6),6-(6,6),6-(8,8)]
    53       5.496146       5.496146       5.496146    6[6-(1,1,1),6-(6,6),6-(6,6)]
    54       4.389561       4.389561       4.389561    6[1-(0),1-(0),1-(0),6-(6,6)]
    55       7.568447       7.568447       7.568447    6[6-(1,1,1),6-(6,6),6-(6,6)]
    56       8.740406       8.740406       8.740406    6[1-(0),1-(0),1-(0),6-(6,6)]
    57       6.386627       6.386627       6.386627    6[6-(6,6),8-(0),8-(69)]
    58        6.10852        6.10852        6.10852    6[6-(6,6),6-(6,6),6-(8,8)]
    59       7.095398       7.095398       7.095398    6[6-(1,1,1),6-(6,6),6-(6,6)]
    60       8.367285       8.367285       8.367285    6[1-(0),1-(0),1-(0),6-(6,6)]
    61       4.889433       4.889433       4.889433    6[6-(1,1,1),6-(6,6),6-(6,6)]
    62       3.853562       3.853562       3.853562    6[1-(0),1-(0),1-(0),6-(6,6)]
    63       8.918769       8.918769       8.918769    6[6-(6,6),8-(69),8-(69,69)]
    64      10.323293      10.323293      10.323293    6[6-(6,6),6-(6,6),6-(8,8)]
    65      10.944291      10.944291      10.944291    6[6-(1,1,1),6-(6,6),6-(6,6)]
    66      10.191709      10.191709      10.191709    6[1-(0),1-(0),1-(0),6-(6,6)]
    67      10.969299      10.969299      10.969299    6[6-(1,1,1),6-(6,6),6-(6,6)]
    68      10.256911      10.256911      10.256911    6[1-(0),1-(0),1-(0),6-(6,6)]
    69         6.6461         6.6461         6.6461    6[6-(6,6),8-(69),8-(69)]
    70       6.715051       6.715051       6.715051    6[6-(6,6),6-(6,6),6-(8,8)]
    71       7.778821       7.778821       7.778821    6[6-(1,1,1),6-(6,6),6-(6,6)]
    72       8.885406       8.885406       8.885406    6[1-(0),1-(0),1-(0),6-(6,6)]
    73        5.70652        5.70652        5.70652    6[6-(1,1,1),6-(6,6),6-(6,6)]
    74       4.534561       4.534561       4.534561    6[1-(0),1-(0),1-(0),6-(6,6)]
    75       7.241027       7.241027       7.241027    8[6-(6,8),69-(8,8,8,8,8)]
    76       6.326898       6.326898       6.326898    8[6-(6,8)]
    77       4.585651       4.585651       4.585651    8[6-(6,8),69-(8,8,8,8,8)]
    78       5.325669       5.325669       5.325669    8[6-(6,8),69-(8,8,8,8,8),69-(8,8,8,8,8)]
    79       6.832656       6.832656       6.832656    8[6-(6,8),69-(8,8,8,8,8)]
    80       6.488244       6.488244       6.488244    8[6-(6,8),69-(8,8,8,8,8)]
    81        6.03394        6.03394        6.03394    8[6-(6,8),69-(8,8,8,8,8)]
    82       6.948069       6.948069       6.948069    8[6-(6,8)]
    83       8.689316       8.689316       8.689316    8[6-(6,8),69-(8,8,8,8,8)]
    84       7.949298       7.949298       7.949298    8[6-(6,8),69-(8,8,8,8,8),69-(8,8,8,8,8)]
    85       6.442311       6.442311       6.442311    8[6-(6,8),69-(8,8,8,8,8)]
    86       6.786723       6.786723       6.786723    8[6-(6,8),69-(8,8,8,8,8)]
