# Supplementary material for: A collection of forcefield precursors for metal–organic frameworks
Source: RSC Adv. 2019 Nov 13;9(63):36492–507. doi: 10.1039/c9ra07327b (PMC9075174; doi:10.1039/c9ra07327b)
Supplement: RA-009-C9RA07327B-s1262 [file RA-009-C9RA07327B-s1262.txt]

KINFAQ_clean

10.970900    0.000000    0.000000
2.967256    10.562009    0.000000
5.392520    4.086326    17.585324

     1       9.721399       9.721399       9.721399    69[8-(6),8-(6),8-(6),8-(6),8-(6),8-(6)]
     2      11.372952      11.372952      11.372952    69[8-(6),8-(6),8-(6),8-(6),8-(6),8-(6)]
     3       9.609277       9.609277       9.609277    69[8-(6),8-(6),8-(6),8-(6),8-(6),8-(6)]
     4       7.957724       7.957724       7.957724    69[8-(6),8-(6),8-(6),8-(6),8-(6),8-(6)]
     5      11.956509      11.956509      11.956509    1[6-(6,6)]
     6       9.353504       9.353504       9.353504    1[6-(6,6)]
     7       9.636225       9.636225       9.636225    1[6-(6,6)]
     8      12.206546      12.206546      12.206546    1[6-(6,6)]
     9      14.100407      14.100407      14.100407    1[6-(6,6)]
    10      13.853638      13.853638      13.853638    1[6-(6,6)]
    11       8.016692       8.016692       8.016692    1[6-(6,6)]
    12      16.990597      16.990597      16.990597    1[6-(6,6)]
    13      15.296034      15.296034      15.296034    1[6-(6,6)]
    14       6.540496       6.540496       6.540496    1[6-(6,6)]
    15       6.936014       6.936014       6.936014    1[6-(6,6)]
    16      10.348688      10.348688      10.348688    1[6-(6,6)]
    17       7.374167       7.374167       7.374167    1[6-(6,6)]
    18       9.977172       9.977172       9.977172    1[6-(6,6)]
    19       9.694451       9.694451       9.694451    1[6-(6,6)]
    20        7.12413        7.12413        7.12413    1[6-(6,6)]
    21       5.230269       5.230269       5.230269    1[6-(6,6)]
    22       5.477038       5.477038       5.477038    1[6-(6,6)]
    23      11.313984      11.313984      11.313984    1[6-(6,6)]
    24       2.340079       2.340079       2.340079    1[6-(6,6)]
    25       4.034642       4.034642       4.034642    1[6-(6,6)]
    26       12.79018       12.79018       12.79018    1[6-(6,6)]
    27      12.394662      12.394662      12.394662    1[6-(6,6)]
    28       8.981988       8.981988       8.981988    1[6-(6,6)]
    29      11.795774      11.795774      11.795774    6[6-(6,6),8-(69),8-(69)]
    30      12.149112      12.149112      12.149112    6[6-(1,6),6-(1,6),6-(8,8)]
    31       12.12723       12.12723       12.12723    6[1-(0),6-(1,6),6-(6,6)]
    32       9.358884       9.358884       9.358884    6[1-(0),6-(1,6),6-(6,6)]
    33       9.588093       9.588093       9.588093    6[6-(1,6),6-(1,6),6-(8,8)]
    34       9.633545       9.633545       9.633545    6[6-(6,6),8-(69),8-(69)]
    35       9.530325       9.530325       9.530325    6[1-(0),6-(1,6),6-(6,6)]
    36      12.270325      12.270325      12.270325    6[1-(0),6-(1,6),6-(6,6)]
    37      12.254534      12.254534      12.254534    6[6-(6,6),8-(69),8-(69)]
    38      13.760865      13.760865      13.760865    6[6-(1,6),6-(1,6),6-(8,8)]
    39       14.50958       14.50958       14.50958    6[1-(0),6-(1,6),6-(6,6)]
    40       14.36264       14.36264       14.36264    6[1-(0),6-(1,6),6-(6,6)]
    41        8.86574        8.86574        8.86574    6[6-(6,6),8-(69),8-(69)]
    42       7.441515       7.441515       7.441515    6[6-(1,6),6-(1,6),6-(8,8)]
    43       7.274511       7.274511       7.274511    6[1-(0),6-(1,6),6-(6,6)]
    44      17.049247      17.049247      17.049247    6[1-(0),6-(1,6),6-(6,6)]
    45      15.849996      15.849996      15.849996    6[6-(1,6),6-(1,6),6-(8,8)]
    46      14.552774      14.552774      14.552774    6[6-(6,6),8-(69),8-(69)]
    47      16.024617      16.024617      16.024617    6[1-(0),6-(1,6),6-(6,6)]
    48        6.39508        6.39508        6.39508    6[1-(0),6-(1,6),6-(6,6)]
    49       6.372789       6.372789       6.372789    6[6-(6,6),8-(69),8-(69)]
    50       5.938947       5.938947       5.938947    6[6-(1,6),6-(1,6),6-(8,8)]
    51       6.334753       6.334753       6.334753    6[1-(0),6-(1,6),6-(6,6)]
    52      10.545608      10.545608      10.545608    6[1-(0),6-(1,6),6-(6,6)]
    53       7.534902       7.534902       7.534902    6[6-(6,6),8-(69),8-(69)]
    54       7.181564       7.181564       7.181564    6[6-(1,6),6-(1,6),6-(8,8)]
    55       7.203446       7.203446       7.203446    6[1-(0),6-(1,6),6-(6,6)]
    56       9.971792       9.971792       9.971792    6[1-(0),6-(1,6),6-(6,6)]
    57       9.742583       9.742583       9.742583    6[6-(1,6),6-(1,6),6-(8,8)]
    58       9.697131       9.697131       9.697131    6[6-(6,6),8-(69),8-(69)]
    59       9.800351       9.800351       9.800351    6[1-(0),6-(1,6),6-(6,6)]
    60       7.060351       7.060351       7.060351    6[1-(0),6-(1,6),6-(6,6)]
    61       7.076142       7.076142       7.076142    6[6-(6,6),8-(69),8-(69)]
    62       5.569811       5.569811       5.569811    6[6-(1,6),6-(1,6),6-(8,8)]
    63       4.821096       4.821096       4.821096    6[1-(0),6-(1,6),6-(6,6)]
    64       4.968036       4.968036       4.968036    6[1-(0),6-(1,6),6-(6,6)]
    65      10.464936      10.464936      10.464936    6[6-(6,6),8-(69),8-(69)]
    66      11.889161      11.889161      11.889161    6[6-(1,6),6-(1,6),6-(8,8)]
    67      12.056165      12.056165      12.056165    6[1-(0),6-(1,6),6-(6,6)]
    68       2.281429       2.281429       2.281429    6[1-(0),6-(1,6),6-(6,6)]
    69        3.48068        3.48068        3.48068    6[6-(1,6),6-(1,6),6-(8,8)]
    70       4.777902       4.777902       4.777902    6[6-(6,6),8-(69),8-(69)]
    71       3.306059       3.306059       3.306059    6[1-(0),6-(1,6),6-(6,6)]
    72      12.935596      12.935596      12.935596    6[1-(0),6-(1,6),6-(6,6)]
    73      12.957887      12.957887      12.957887    6[6-(6,6),8-(69),8-(69)]
    74      13.391729      13.391729      13.391729    6[6-(1,6),6-(1,6),6-(8,8)]
    75      12.995923      12.995923      12.995923    6[1-(0),6-(1,6),6-(6,6)]
    76       8.785068       8.785068       8.785068    6[1-(0),6-(1,6),6-(6,6)]
    77      11.321295      11.321295      11.321295    8[6-(6,8),69-(8,8,8,8,8)]
    78       12.00379       12.00379       12.00379    8[6-(6,8),69-(8,8,8,8,8)]
    79       9.603697       9.603697       9.603697    8[6-(6,8),69-(8,8,8,8,8)]
    80       9.716443       9.716443       9.716443    8[6-(6,8),69-(8,8,8,8,8)]
    81      11.726931      11.726931      11.726931    8[6-(6,8),69-(8,8,8,8,8)]
    82      11.705865      11.705865      11.705865    8[6-(6,8),69-(8,8,8,8,8)]
    83        9.75801        9.75801        9.75801    8[6-(6,8),69-(8,8,8,8,8)]
    84       8.925046       8.925046       8.925046    8[6-(6,8),69-(8,8,8,8,8)]
    85      14.448161      14.448161      14.448161    8[6-(6,8),69-(8,8,8,8,8)]
    86      13.587874      13.587874      13.587874    8[6-(6,8),69-(8,8,8,8,8)]
    87      11.510156      11.510156      11.510156    8[6-(6,8),69-(8,8,8,8,8)]
    88       6.918257       6.918257       6.918257    8[6-(6,8),69-(8,8,8,8,8)]
    89       8.009381       8.009381       8.009381    8[6-(6,8),69-(8,8,8,8,8)]
    90       7.326886       7.326886       7.326886    8[6-(6,8),69-(8,8,8,8,8)]
    91       9.726979       9.726979       9.726979    8[6-(6,8),69-(8,8,8,8,8)]
    92       9.614233       9.614233       9.614233    8[6-(6,8),69-(8,8,8,8,8)]
    93       7.603745       7.603745       7.603745    8[6-(6,8),69-(8,8,8,8,8)]
    94       7.624811       7.624811       7.624811    8[6-(6,8),69-(8,8,8,8,8)]
    95       9.572666       9.572666       9.572666    8[6-(6,8),69-(8,8,8,8,8)]
    96       10.40563       10.40563       10.40563    8[6-(6,8),69-(8,8,8,8,8)]
    97       4.882515       4.882515       4.882515    8[6-(6,8),69-(8,8,8,8,8)]
    98       5.742802       5.742802       5.742802    8[6-(6,8),69-(8,8,8,8,8)]
    99        7.82052        7.82052        7.82052    8[6-(6,8),69-(8,8,8,8,8)]
   100      12.412419      12.412419      12.412419    8[6-(6,8),69-(8,8,8,8,8)]
