# Supplementary material for: A collection of forcefield precursors for metal–organic frameworks
Source: RSC Adv. 2019 Nov 13;9(63):36492–507. doi: 10.1039/c9ra07327b (PMC9075174; doi:10.1039/c9ra07327b)
Supplement: RA-009-C9RA07327B-s1263 [file RA-009-C9RA07327B-s1263.txt]

KINFEU_clean

10.863900    0.000000    0.000000
-5.203234    17.927165    0.000000
-2.257993    -3.543009    19.390053

     1      -4.517056      -4.517056      -4.517056    69[8-(6),8-(6),8-(6),8-(6),8-(6),8-(6)]
     2      -3.044426      -3.044426      -3.044426    69[8-(6),8-(6),8-(6),8-(6),8-(6),8-(6)]
     3      -1.105117      -1.105117      -1.105117    69[8-(6),8-(6),8-(6),8-(6),8-(6),8-(6)]
     4       0.539191       0.539191       0.539191    69[8-(6),8-(6),8-(6),8-(6),8-(6),8-(6)]
     5       7.919729       7.919729       7.919729    69[8-(6),8-(6),8-(6),8-(6),8-(6),8-(6)]
     6       6.447099       6.447099       6.447099    69[8-(6),8-(6),8-(6),8-(6),8-(6),8-(6)]
     7        4.50779        4.50779        4.50779    69[8-(6),8-(6),8-(6),8-(6),8-(6),8-(6)]
     8       2.863482       2.863482       2.863482    69[8-(6),8-(6),8-(6),8-(6),8-(6),8-(6)]
     9      -0.453892      -0.453892      -0.453892    1[6-(6,6)]
    10       1.806683       1.806683       1.806683    1[6-(6,6)]
    11       7.317578       7.317578       7.317578    1[6-(6,6)]
    12         5.0771         5.0771         5.0771    1[6-(6,6)]
    13      -4.770149      -4.770149      -4.770149    1[6-(6,6)]
    14       5.747023       5.747023       5.747023    1[6-(6,6)]
    15      -5.367028      -5.367028      -5.367028    1[6-(6,6)]
    16       -5.03859       -5.03859       -5.03859    1[6-(6,6)]
    17      -1.265706      -1.265706      -1.265706    1[6-(6,6)]
    18       1.855622       1.855622       1.855622    1[6-(6,6)]
    19       1.591544       1.591544       1.591544    1[6-(6,6)]
    20      -1.677217      -1.677217      -1.677217    1[6-(6,6)]
    21       4.535206       4.535206       4.535206    1[6-(6,6)]
    22       2.447308       2.447308       2.447308    1[6-(6,6)]
    23       0.862022       0.862022       0.862022    1[6-(6,6)]
    24       2.926124       2.926124       2.926124    1[6-(6,6)]
    25       5.930309       5.930309       5.930309    1[6-(6,6)]
    26       3.804179       3.804179       3.804179    1[6-(6,6)]
    27       2.227984       2.227984       2.227984    1[6-(6,6)]
    28       4.365628       4.365628       4.365628    1[6-(6,6)]
    29       0.550583       0.550583       0.550583    1[6-(6,6)]
    30       1.460209       1.460209       1.460209    1[6-(6,6)]
    31      -2.291619      -2.291619      -2.291619    1[6-(6,6)]
    32      -4.444392      -4.444392      -4.444392    1[6-(6,6)]
    33       3.856565       3.856565       3.856565    1[6-(6,6)]
    34        1.59599        1.59599        1.59599    1[6-(6,6)]
    35      -3.914905      -3.914905      -3.914905    1[6-(6,6)]
    36      -1.674427      -1.674427      -1.674427    1[6-(6,6)]
    37       8.172822       8.172822       8.172822    1[6-(6,6)]
    38       -2.34435       -2.34435       -2.34435    1[6-(6,6)]
    39       8.769701       8.769701       8.769701    1[6-(6,6)]
    40       8.441263       8.441263       8.441263    1[6-(6,6)]
    41       4.668379       4.668379       4.668379    1[6-(6,6)]
    42       1.547051       1.547051       1.547051    1[6-(6,6)]
    43       1.811129       1.811129       1.811129    1[6-(6,6)]
    44        5.07989        5.07989        5.07989    1[6-(6,6)]
    45      -1.132533      -1.132533      -1.132533    1[6-(6,6)]
    46       0.955365       0.955365       0.955365    1[6-(6,6)]
    47       2.540651       2.540651       2.540651    1[6-(6,6)]
    48       0.476549       0.476549       0.476549    1[6-(6,6)]
    49      -2.527636      -2.527636      -2.527636    1[6-(6,6)]
    50      -0.401506      -0.401506      -0.401506    1[6-(6,6)]
    51       1.174689       1.174689       1.174689    1[6-(6,6)]
    52      -0.962955      -0.962955      -0.962955    1[6-(6,6)]
    53        2.85209        2.85209        2.85209    1[6-(6,6)]
    54       1.942464       1.942464       1.942464    1[6-(6,6)]
    55       5.694292       5.694292       5.694292    1[6-(6,6)]
    56      -3.016835      -3.016835      -3.016835    1[6-(6,6)]
    57       3.159241       3.159241       3.159241    6[6-(6,6),8-(69),8-(69)]
    58       4.677786       4.677786       4.677786    6[6-(1,6),6-(1,6),6-(8,8)]
    59       0.074298       0.074298       0.074298    6[1-(0),6-(1,6),6-(6,6)]
    60       1.419658       1.419658       1.419658    6[1-(0),6-(1,6),6-(6,6)]
    61       2.226241       2.226241       2.226241    6[6-(1,6),6-(1,6),6-(8,8)]
    62       3.713654       3.713654       3.713654    6[6-(6,6),8-(69),8-(69)]
    63       6.803769       6.803769       6.803769    6[1-(0),6-(1,6),6-(6,6)]
    64        5.47567        5.47567        5.47567    6[1-(0),6-(1,6),6-(6,6)]
    65      -4.750912      -4.750912      -4.750912    6[6-(6,6),8-(69),8-(69)]
    66      -4.899367      -4.899367      -4.899367    6[6-(1,6),6-(1,6),6-(8,8)]
    67      -4.915708      -4.915708      -4.915708    6[1-(0),6-(1,6),6-(6,6)]
    68      -5.146664      -5.146664      -5.146664    6[1-(0),6-(1,6),6-(6,6)]
    69       5.438645       5.438645       5.438645    6[6-(1,6),6-(1,6),6-(8,8)]
    70       5.004366       5.004366       5.004366    6[6-(6,6),8-(69),8-(69)]
    71      -5.298058      -5.298058      -5.298058    6[1-(0),6-(1,6),6-(6,6)]
    72      -5.076516      -5.076516      -5.076516    6[1-(0),6-(1,6),6-(6,6)]
    73      -2.359232      -2.359232      -2.359232    6[6-(6,6),8-(69),8-(69)]
    74      -1.635043      -1.635043      -1.635043    6[6-(1,6),6-(1,6),6-(8,8)]
    75       -1.18473       -1.18473       -1.18473    6[1-(0),6-(1,6),6-(6,6)]
    76        1.64025        1.64025        1.64025    6[1-(0),6-(1,6),6-(6,6)]
    77        1.87327        1.87327        1.87327    6[6-(1,6),6-(1,6),6-(8,8)]
    78       2.390268       2.390268       2.390268    6[6-(6,6),8-(69),8-(69)]
    79       1.456255       1.456255       1.456255    6[1-(0),6-(1,6),6-(6,6)]
    80      -1.413869      -1.413869      -1.413869    6[1-(0),6-(1,6),6-(6,6)]
    81       5.306991       5.306991       5.306991    6[6-(6,6),8-(69),8-(69)]
    82       3.959865       3.959865       3.959865    6[6-(1,6),6-(1,6),6-(8,8)]
    83       3.804734       3.804734       3.804734    6[1-(0),6-(1,6),6-(6,6)]
    84        2.55575        2.55575        2.55575    6[1-(0),6-(1,6),6-(6,6)]
    85       1.456348       1.456348       1.456348    6[6-(1,6),6-(1,6),6-(8,8)]
    86       0.104999       0.104999       0.104999    6[6-(6,6),8-(69),8-(69)]
    87       1.602212       1.602212       1.602212    6[1-(0),6-(1,6),6-(6,6)]
    88       2.831307       2.831307       2.831307    6[1-(0),6-(1,6),6-(6,6)]
    89       6.719592       6.719592       6.719592    6[6-(6,6),8-(69),8-(69)]
    90       5.365998       5.365998       5.365998    6[6-(1,6),6-(1,6),6-(8,8)]
    91       5.189128       5.189128       5.189128    6[1-(0),6-(1,6),6-(6,6)]
    92       3.913978       3.913978       3.913978    6[1-(0),6-(1,6),6-(6,6)]
    93        2.81663        2.81663        2.81663    6[6-(1,6),6-(1,6),6-(8,8)]
    94       1.440442       1.440442       1.440442    6[6-(6,6),8-(69),8-(69)]
    95        2.97336        2.97336        2.97336    6[1-(0),6-(1,6),6-(6,6)]
    96       4.264916       4.264916       4.264916    6[1-(0),6-(1,6),6-(6,6)]
    97      -1.219252      -1.219252      -1.219252    6[6-(6,6),8-(69),8-(69)]
    98      -0.306465      -0.306465      -0.306465    6[6-(1,6),6-(1,6),6-(8,8)]
    99        0.55416        0.55416        0.55416    6[1-(0),6-(1,6),6-(6,6)]
   100        2.00549        2.00549        2.00549    6[1-(0),6-(1,6),6-(6,6)]
   101       -2.82843       -2.82843       -2.82843    6[6-(6,6),8-(69),8-(69)]
   102      -3.286727      -3.286727      -3.286727    6[6-(1,6),6-(1,6),6-(8,8)]
   103      -2.876095      -2.876095      -2.876095    6[1-(0),6-(1,6),6-(6,6)]
   104      -4.150624      -4.150624      -4.150624    6[1-(0),6-(1,6),6-(6,6)]
   105       0.243432       0.243432       0.243432    6[6-(6,6),8-(69),8-(69)]
   106       3.928121       3.928121       3.928121    6[6-(1,6),6-(1,6),6-(8,8)]
   107       3.328375       3.328375       3.328375    6[1-(0),6-(1,6),6-(6,6)]
   108       1.983015       1.983015       1.983015    6[1-(0),6-(1,6),6-(6,6)]
   109       1.176432       1.176432       1.176432    6[6-(1,6),6-(1,6),6-(8,8)]
   110      -0.310981      -0.310981      -0.310981    6[6-(6,6),8-(69),8-(69)]
   111      -3.401096      -3.401096      -3.401096    6[1-(0),6-(1,6),6-(6,6)]
   112      -2.072997      -2.072997      -2.072997    6[1-(0),6-(1,6),6-(6,6)]
   113       8.153585       8.153585       8.153585    6[6-(6,6),8-(69),8-(69)]
   114        8.30204        8.30204        8.30204    6[6-(1,6),6-(1,6),6-(8,8)]
   115       8.318381       8.318381       8.318381    6[1-(0),6-(1,6),6-(6,6)]
   116      -2.314563      -2.314563      -2.314563    6[1-(0),6-(1,6),6-(6,6)]
   117      -2.035972      -2.035972      -2.035972    6[6-(1,6),6-(1,6),6-(8,8)]
   118      -1.601693      -1.601693      -1.601693    6[6-(6,6),8-(69),8-(69)]
   119       8.700731       8.700731       8.700731    6[1-(0),6-(1,6),6-(6,6)]
   120       8.479189       8.479189       8.479189    6[1-(0),6-(1,6),6-(6,6)]
   121       5.761905       5.761905       5.761905    6[6-(6,6),8-(69),8-(69)]
   122       5.037716       5.037716       5.037716    6[6-(1,6),6-(1,6),6-(8,8)]
   123       4.587403       4.587403       4.587403    6[1-(0),6-(1,6),6-(6,6)]
   124       1.762423       1.762423       1.762423    6[1-(0),6-(1,6),6-(6,6)]
   125       1.529403       1.529403       1.529403    6[6-(1,6),6-(1,6),6-(8,8)]
   126       1.012405       1.012405       1.012405    6[6-(6,6),8-(69),8-(69)]
   127       1.946418       1.946418       1.946418    6[1-(0),6-(1,6),6-(6,6)]
   128       4.816542       4.816542       4.816542    6[1-(0),6-(1,6),6-(6,6)]
   129      -1.904318      -1.904318      -1.904318    6[6-(6,6),8-(69),8-(69)]
   130      -0.557192      -0.557192      -0.557192    6[6-(1,6),6-(1,6),6-(8,8)]
   131      -0.402061      -0.402061      -0.402061    6[1-(0),6-(1,6),6-(6,6)]
   132       0.846923       0.846923       0.846923    6[1-(0),6-(1,6),6-(6,6)]
   133       1.946325       1.946325       1.946325    6[6-(1,6),6-(1,6),6-(8,8)]
   134       3.297674       3.297674       3.297674    6[6-(6,6),8-(69),8-(69)]
   135       1.800461       1.800461       1.800461    6[1-(0),6-(1,6),6-(6,6)]
   136       0.571366       0.571366       0.571366    6[1-(0),6-(1,6),6-(6,6)]
   137      -3.316919      -3.316919      -3.316919    6[6-(6,6),8-(69),8-(69)]
   138      -1.963325      -1.963325      -1.963325    6[6-(1,6),6-(1,6),6-(8,8)]
   139      -1.786455      -1.786455      -1.786455    6[1-(0),6-(1,6),6-(6,6)]
   140      -0.511305      -0.511305      -0.511305    6[1-(0),6-(1,6),6-(6,6)]
   141       0.586043       0.586043       0.586043    6[6-(1,6),6-(1,6),6-(8,8)]
   142       1.962231       1.962231       1.962231    6[6-(6,6),8-(69),8-(69)]
   143       0.429313       0.429313       0.429313    6[1-(0),6-(1,6),6-(6,6)]
   144      -0.862243      -0.862243      -0.862243    6[1-(0),6-(1,6),6-(6,6)]
   145       4.621925       4.621925       4.621925    6[6-(6,6),8-(69),8-(69)]
   146       3.709138       3.709138       3.709138    6[6-(1,6),6-(1,6),6-(8,8)]
   147       2.848513       2.848513       2.848513    6[1-(0),6-(1,6),6-(6,6)]
   148       1.397183       1.397183       1.397183    6[1-(0),6-(1,6),6-(6,6)]
   149       6.231103       6.231103       6.231103    6[6-(6,6),8-(69),8-(69)]
   150         6.6894         6.6894         6.6894    6[6-(1,6),6-(1,6),6-(8,8)]
   151       6.278768       6.278768       6.278768    6[1-(0),6-(1,6),6-(6,6)]
   152      -3.310603      -3.310603      -3.310603    6[1-(0),6-(1,6),6-(6,6)]
   153      -2.648492      -2.648492      -2.648492    8[6-(6,8),69-(8,8,8,8,8)]
   154       2.680328       2.680328       2.680328    8[6-(6,8),69-(8,8,8,8,8)]
   155       -6.64055       -6.64055       -6.64055    8[6-(6,8),69-(8,8,8,8,8)]
   156      -1.291362      -1.291362      -1.291362    8[6-(6,8),69-(8,8,8,8,8)]
   157      -4.707893      -4.707893      -4.707893    8[6-(6,8),69-(8,8,8,8,8)]
   158      -4.645232      -4.645232      -4.645232    8[6-(6,8),69-(8,8,8,8,8)]
   159        5.16186        5.16186        5.16186    8[6-(6,8),69-(8,8,8,8,8)]
   160       4.526835       4.526835       4.526835    8[6-(6,8),69-(8,8,8,8,8)]
   161      -2.833744      -2.833744      -2.833744    8[6-(6,8),69-(8,8,8,8,8)]
   162      -2.411385      -2.411385      -2.411385    8[6-(6,8),69-(8,8,8,8,8)]
   163         2.7674         2.7674         2.7674    8[6-(6,8),69-(8,8,8,8,8)]
   164        7.68881        7.68881        7.68881    8[6-(6,8),69-(8,8,8,8,8)]
   165      -5.532241      -5.532241      -5.532241    8[6-(6,8),69-(8,8,8,8,8)]
   166      -4.549254      -4.549254      -4.549254    8[6-(6,8),69-(8,8,8,8,8)]
   167       0.118559       0.118559       0.118559    8[6-(6,8),69-(8,8,8,8,8)]
   168      -0.854824      -0.854824      -0.854824    8[6-(6,8),69-(8,8,8,8,8)]
   169      -4.023966      -4.023966      -4.023966    8[6-(6,8),69-(8,8,8,8,8)]
   170       -3.20796       -3.20796       -3.20796    8[6-(6,8),69-(8,8,8,8,8)]
   171       1.346281       1.346281       1.346281    8[6-(6,8),69-(8,8,8,8,8)]
   172       0.469639       0.469639       0.469639    8[6-(6,8),69-(8,8,8,8,8)]
   173      -2.002991      -2.002991      -2.002991    8[6-(6,8),69-(8,8,8,8,8)]
   174      -1.161718      -1.161718      -1.161718    8[6-(6,8),69-(8,8,8,8,8)]
   175      -3.044088      -3.044088      -3.044088    8[6-(6,8),69-(8,8,8,8,8)]
   176      -2.307329      -2.307329      -2.307329    8[6-(6,8),69-(8,8,8,8,8)]
   177       6.051165       6.051165       6.051165    8[6-(6,8),69-(8,8,8,8,8)]
   178       0.722345       0.722345       0.722345    8[6-(6,8),69-(8,8,8,8,8)]
   179      -0.820677      -0.820677      -0.820677    8[6-(6,8),69-(8,8,8,8,8)]
   180       4.694035       4.694035       4.694035    8[6-(6,8),69-(8,8,8,8,8)]
   181       8.110566       8.110566       8.110566    8[6-(6,8),69-(8,8,8,8,8)]
   182       8.047905       8.047905       8.047905    8[6-(6,8),69-(8,8,8,8,8)]
   183      -1.759187      -1.759187      -1.759187    8[6-(6,8),69-(8,8,8,8,8)]
   184      -1.124162      -1.124162      -1.124162    8[6-(6,8),69-(8,8,8,8,8)]
   185       6.236417       6.236417       6.236417    8[6-(6,8),69-(8,8,8,8,8)]
   186       5.814058       5.814058       5.814058    8[6-(6,8),69-(8,8,8,8,8)]
   187       0.635273       0.635273       0.635273    8[6-(6,8),69-(8,8,8,8,8)]
   188       0.917097       0.917097       0.917097    8[6-(6,8),69-(8,8,8,8,8)]
   189       8.934914       8.934914       8.934914    8[6-(6,8),69-(8,8,8,8,8)]
   190       7.951927       7.951927       7.951927    8[6-(6,8),69-(8,8,8,8,8)]
   191       3.284114       3.284114       3.284114    8[6-(6,8),69-(8,8,8,8,8)]
   192       4.257497       4.257497       4.257497    8[6-(6,8),69-(8,8,8,8,8)]
   193       7.426639       7.426639       7.426639    8[6-(6,8),69-(8,8,8,8,8)]
   194       6.610633       6.610633       6.610633    8[6-(6,8),69-(8,8,8,8,8)]
   195       2.056392       2.056392       2.056392    8[6-(6,8),69-(8,8,8,8,8)]
   196       2.933034       2.933034       2.933034    8[6-(6,8),69-(8,8,8,8,8)]
   197       5.405664       5.405664       5.405664    8[6-(6,8),69-(8,8,8,8,8)]
   198       4.564391       4.564391       4.564391    8[6-(6,8),69-(8,8,8,8,8)]
   199       6.446761       6.446761       6.446761    8[6-(6,8),69-(8,8,8,8,8)]
   200       5.710002       5.710002       5.710002    8[6-(6,8),69-(8,8,8,8,8)]
