# Supplementary material for: A collection of forcefield precursors for metal–organic frameworks
Source: RSC Adv. 2019 Nov 13;9(63):36492–507. doi: 10.1039/c9ra07327b (PMC9075174; doi:10.1039/c9ra07327b)
Supplement: RA-009-C9RA07327B-s1264 [file RA-009-C9RA07327B-s1264.txt]

KINHAS_clean

6.277600    0.000000    0.000000
0.000000    12.987900    0.000000
0.000000    -5.118832    17.408003

     1       2.410975       2.410975       2.410975    30[7-(6,6),7-(6,6),8-(6),8-(6)]
     2       3.866625       3.866625       3.866625    30[7-(6,6),7-(6,6),8-(6),8-(6)]
     3        0.26052        0.26052        0.26052    1[6-(6,6)]
     4       4.556282       4.556282       4.556282    1[6-(6,6)]
     5       1.340268       1.340268       1.340268    1[6-(6,6,6)]
     6       2.959888       2.959888       2.959888    1[6-(6,7)]
     7       2.190882       2.190882       2.190882    1[6-(1,6,6)]
     8       0.917157       0.917157       0.917157    1[6-(1,6,6)]
     9       0.698069       0.698069       0.698069    1[6-(1,6,6)]
    10       0.910252       0.910252       0.910252    1[6-(1,6,6)]
    11       0.214694       0.214694       0.214694    1[6-(6,6)]
    12        2.18021        2.18021        2.18021    1[6-(6,6)]
    13       4.895272       4.895272       4.895272    1[6-(6,7)]
    14        0.26052        0.26052        0.26052    1[6-(6,6)]
    15       4.556282       4.556282       4.556282    1[6-(6,6)]
    16       1.340268       1.340268       1.340268    1[6-(6,6,6)]
    17       2.959888       2.959888       2.959888    1[6-(6,7)]
    18       2.190882       2.190882       2.190882    1[6-(1,6,6)]
    19       0.917157       0.917157       0.917157    1[6-(1,6,6)]
    20       0.698069       0.698069       0.698069    1[6-(1,6,6)]
    21       0.910252       0.910252       0.910252    1[6-(1,6,6)]
    22       0.214694       0.214694       0.214694    1[6-(6,6)]
    23        2.18021        2.18021        2.18021    1[6-(6,6)]
    24       4.895272       4.895272       4.895272    1[6-(6,7)]
    25        6.01708        6.01708        6.01708    1[6-(6,6)]
    26       1.721318       1.721318       1.721318    1[6-(6,6)]
    27       4.937332       4.937332       4.937332    1[6-(6,6,6)]
    28       3.317712       3.317712       3.317712    1[6-(6,7)]
    29       4.086718       4.086718       4.086718    1[6-(1,6,6)]
    30       5.360443       5.360443       5.360443    1[6-(1,6,6)]
    31       5.579531       5.579531       5.579531    1[6-(1,6,6)]
    32       5.367348       5.367348       5.367348    1[6-(1,6,6)]
    33       6.062906       6.062906       6.062906    1[6-(6,6)]
    34        4.09739        4.09739        4.09739    1[6-(6,6)]
    35       1.382328       1.382328       1.382328    1[6-(6,7)]
    36        6.01708        6.01708        6.01708    1[6-(6,6)]
    37       1.721318       1.721318       1.721318    1[6-(6,6)]
    38       4.937332       4.937332       4.937332    1[6-(6,6,6)]
    39       3.317712       3.317712       3.317712    1[6-(6,7)]
    40       4.086718       4.086718       4.086718    1[6-(1,6,6)]
    41       5.360443       5.360443       5.360443    1[6-(1,6,6)]
    42       5.579531       5.579531       5.579531    1[6-(1,6,6)]
    43       5.367348       5.367348       5.367348    1[6-(1,6,6)]
    44       6.062906       6.062906       6.062906    1[6-(6,6)]
    45        4.09739        4.09739        4.09739    1[6-(6,6)]
    46       1.382328       1.382328       1.382328    1[6-(6,7)]
    47       5.821846       5.821846       5.821846    6[1-(0),6-(1,7),6-(6,6)]
    48       4.648563       4.648563       4.648563    6[1-(0),6-(1,7),6-(6,6)]
    49       2.539917       2.539917       2.539917    6[6-(1,6),6-(6,16),16-(6)]
    50        0.53234        0.53234        0.53234    6[6-(1,6),6-(6,6),16-(6)]
    51       0.973028       0.973028       0.973028    6[1-(0),6-(1,1,6),6-(1,1,6),6-(8,8)]
    52       3.689973       3.689973       3.689973    6[1-(0),6-(1,6),7-(6,30)]
    53       1.236059       1.236059       1.236059    6[1-(0),1-(0),6-(1,1,6),6-(1,6,6)]
    54       0.536735       0.536735       0.536735    6[1-(0),1-(0),6-(1,1,6),6-(1,6,6)]
    55       0.757706       0.757706       0.757706    6[1-(0),6-(1,6),6-(6,16)]
    56       5.760326       5.760326       5.760326    6[6-(1,6),6-(1,6),6-(6,16)]
    57       1.683652       1.683652       1.683652    6[6-(1,6,6),8-(0),8-(30)]
    58       1.896463       1.896463       1.896463    6[1-(0),6-(1,6),6-(6,16)]
    59       4.824963       4.824963       4.824963    6[1-(0),6-(1,6),7-(6,30)]
    60       5.821846       5.821846       5.821846    6[1-(0),6-(1,7),6-(6,6)]
    61       4.648563       4.648563       4.648563    6[1-(0),6-(1,7),6-(6,6)]
    62       2.539917       2.539917       2.539917    6[6-(1,6),6-(6,16),16-(6)]
    63        0.53234        0.53234        0.53234    6[6-(1,6),6-(6,6),16-(6)]
    64       0.973028       0.973028       0.973028    6[1-(0),6-(1,1,6),6-(1,1,6),6-(8,8)]
    65       3.689973       3.689973       3.689973    6[1-(0),6-(1,6),7-(6,30)]
    66       1.236059       1.236059       1.236059    6[1-(0),1-(0),6-(1,1,6),6-(1,6,6)]
    67       0.536735       0.536735       0.536735    6[1-(0),1-(0),6-(1,1,6),6-(1,6,6)]
    68       0.757706       0.757706       0.757706    6[1-(0),6-(1,6),6-(6,16)]
    69       5.760326       5.760326       5.760326    6[6-(1,6),6-(1,6),6-(6,16)]
    70       1.683652       1.683652       1.683652    6[6-(1,6,6),8-(0),8-(30)]
    71       1.896463       1.896463       1.896463    6[1-(0),6-(1,6),6-(6,16)]
    72       4.824963       4.824963       4.824963    6[1-(0),6-(1,6),7-(6,30)]
    73       0.455754       0.455754       0.455754    6[1-(0),6-(1,7),6-(6,6)]
    74       1.629037       1.629037       1.629037    6[1-(0),6-(1,7),6-(6,6)]
    75       3.737683       3.737683       3.737683    6[6-(1,6),6-(6,16),16-(6)]
    76        5.74526        5.74526        5.74526    6[6-(1,6),6-(6,6),16-(6)]
    77       5.304572       5.304572       5.304572    6[1-(0),6-(1,1,6),6-(1,1,6),6-(8,8)]
    78       2.587627       2.587627       2.587627    6[1-(0),6-(1,6),7-(6,30)]
    79       5.041541       5.041541       5.041541    6[1-(0),1-(0),6-(1,1,6),6-(1,6,6)]
    80       5.740865       5.740865       5.740865    6[1-(0),1-(0),6-(1,1,6),6-(1,6,6)]
    81       5.519894       5.519894       5.519894    6[1-(0),6-(1,6),6-(6,16)]
    82       0.517274       0.517274       0.517274    6[6-(1,6),6-(1,6),6-(6,16)]
    83       4.593948       4.593948       4.593948    6[6-(1,6,6),8-(0),8-(30)]
    84       4.381137       4.381137       4.381137    6[1-(0),6-(1,6),6-(6,16)]
    85       1.452637       1.452637       1.452637    6[1-(0),6-(1,6),7-(6,30)]
    86       0.455754       0.455754       0.455754    6[1-(0),6-(1,7),6-(6,6)]
    87       1.629037       1.629037       1.629037    6[1-(0),6-(1,7),6-(6,6)]
    88       3.737683       3.737683       3.737683    6[6-(1,6),6-(6,16),16-(6)]
    89        5.74526        5.74526        5.74526    6[6-(1,6),6-(6,6),16-(6)]
    90       5.304572       5.304572       5.304572    6[1-(0),6-(1,1,6),6-(1,1,6),6-(8,8)]
    91       2.587627       2.587627       2.587627    6[1-(0),6-(1,6),7-(6,30)]
    92       5.041541       5.041541       5.041541    6[1-(0),1-(0),6-(1,1,6),6-(1,6,6)]
    93       5.740865       5.740865       5.740865    6[1-(0),1-(0),6-(1,1,6),6-(1,6,6)]
    94       5.519894       5.519894       5.519894    6[1-(0),6-(1,6),6-(6,16)]
    95       0.517274       0.517274       0.517274    6[6-(1,6),6-(1,6),6-(6,16)]
    96       4.593948       4.593948       4.593948    6[6-(1,6,6),8-(0),8-(30)]
    97       4.381137       4.381137       4.381137    6[1-(0),6-(1,6),6-(6,16)]
    98       1.452637       1.452637       1.452637    6[1-(0),6-(1,6),7-(6,30)]
    99       1.735505       1.735505       1.735505    16[6-(6,6),6-(6,6)]
   100       1.735505       1.735505       1.735505    16[6-(6,6),6-(6,6)]
   101       4.542095       4.542095       4.542095    16[6-(6,6),6-(6,6)]
   102       4.542095       4.542095       4.542095    16[6-(6,6),6-(6,6)]
   103       3.754005       3.754005       3.754005    7[6-(1,6),6-(1,6),30-(7,8,8)]
   104       3.754005       3.754005       3.754005    7[6-(1,6),6-(1,6),30-(7,8,8)]
   105       2.523595       2.523595       2.523595    7[6-(1,6),6-(1,6),30-(7,8,8)]
   106       2.523595       2.523595       2.523595    7[6-(1,6),6-(1,6),30-(7,8,8)]
   107       2.707529       2.707529       2.707529    8[6-(6,8)]
   108       1.234804       1.234804       1.234804    8[6-(6,8),30-(7,7,8)]
   109       2.707529       2.707529       2.707529    8[6-(6,8)]
   110       1.234804       1.234804       1.234804    8[6-(6,8),30-(7,7,8)]
   111       3.570071       3.570071       3.570071    8[6-(6,8)]
   112       5.042796       5.042796       5.042796    8[6-(6,8),30-(7,7,8)]
   113       3.570071       3.570071       3.570071    8[6-(6,8)]
   114       5.042796       5.042796       5.042796    8[6-(6,8),30-(7,7,8)]
