# Supplementary material for: A collection of forcefield precursors for metal–organic frameworks
Source: RSC Adv. 2019 Nov 13;9(63):36492–507. doi: 10.1039/c9ra07327b (PMC9075174; doi:10.1039/c9ra07327b)
Supplement: RA-009-C9RA07327B-s1265 [file RA-009-C9RA07327B-s1265.txt]

KINJUO_clean

10.566000    0.000000    0.000000
-4.056766    15.500941    0.000000
0.000000    0.000000    24.182000

     1      -0.725786      -0.725786      -0.725786    48[7-(6,6),7-(6,6),8-(6),8-(6),8-(6),8-(6)]
     2        1.95202        1.95202        1.95202    48[7-(6,6),7-(6,6),8-(6),8-(6),8-(6),8-(6)]
     3        7.23502        7.23502        7.23502    48[7-(6,6),7-(6,6),8-(6),8-(6),8-(6),8-(6)]
     4       4.557214       4.557214       4.557214    48[7-(6,6),7-(6,6),8-(6),8-(6),8-(6),8-(6)]
     5      -2.417628      -2.417628      -2.417628    1[6-(7,7)]
     6      -2.287361      -2.287361      -2.287361    1[6-(6,7)]
     7       6.564616       6.564616       6.564616    1[6-(6,7)]
     8       6.115318       6.115318       6.115318    1[6-(6,6)]
     9       4.661249       4.661249       4.661249    1[6-(6,6)]
    10       4.571008       4.571008       4.571008    1[6-(6,6)]
    11       6.027662       6.027662       6.027662    1[6-(6,6)]
    12       5.892604       5.892604       5.892604    1[6-(7,7)]
    13       2.192162       2.192162       2.192162    1[6-(6,7)]
    14       3.247134       3.247134       3.247134    1[6-(6,7)]
    15       6.974265       6.974265       6.974265    1[6-(6,6)]
    16       8.437419       8.437419       8.437419    1[6-(6,6)]
    17       6.638305       6.638305       6.638305    1[6-(6,6)]
    18       5.145736       5.145736       5.145736    1[6-(6,6)]
    19       3.074618       3.074618       3.074618    1[6-(6,6)]
    20       2.004987       2.004987       2.004987    1[6-(6,6)]
    21       9.017095       9.017095       9.017095    1[6-(6,6)]
    22      -0.493491      -0.493491      -0.493491    1[6-(6,6)]
    23      -1.265575      -1.265575      -1.265575    1[6-(6,6)]
    24      -1.326796      -1.326796      -1.326796    1[6-(6,6)]
    25       0.099157       0.099157       0.099157    1[6-(1,1,6)]
    26       1.128479       1.128479       1.128479    1[6-(1,1,6)]
    27      -0.151374      -0.151374      -0.151374    1[6-(1,1,6)]
    28       7.340366       7.340366       7.340366    1[6-(1,1,6)]
    29       7.115193       7.115193       7.115193    1[6-(1,1,6)]
    30      -2.176717      -2.176717      -2.176717    1[6-(1,1,6)]
    31      -1.101096      -1.101096      -1.101096    1[6-(6,6)]
    32      -2.183546      -2.183546      -2.183546    1[6-(6,6)]
    33       4.872266       4.872266       4.872266    1[6-(6,6)]
    34       6.004112       6.004112       6.004112    1[6-(6,6)]
    35       3.643862       3.643862       3.643862    1[6-(7,7)]
    36       3.513595       3.513595       3.513595    1[6-(6,7)]
    37       5.227618       5.227618       5.227618    1[6-(6,7)]
    38       5.676916       5.676916       5.676916    1[6-(6,6)]
    39       7.130985       7.130985       7.130985    1[6-(6,6)]
    40       7.221226       7.221226       7.221226    1[6-(6,6)]
    41       5.764572       5.764572       5.764572    1[6-(6,6)]
    42        5.89963        5.89963        5.89963    1[6-(7,7)]
    43      -0.965928      -0.965928      -0.965928    1[6-(6,7)]
    44        -2.0209        -2.0209        -2.0209    1[6-(6,7)]
    45       4.817969       4.817969       4.817969    1[6-(6,6)]
    46       3.354815       3.354815       3.354815    1[6-(6,6)]
    47       5.153929       5.153929       5.153929    1[6-(6,6)]
    48       6.646498       6.646498       6.646498    1[6-(6,6)]
    49      -1.848384      -1.848384      -1.848384    1[6-(6,6)]
    50      -0.778753      -0.778753      -0.778753    1[6-(6,6)]
    51       2.775139       2.775139       2.775139    1[6-(6,6)]
    52       1.719725       1.719725       1.719725    1[6-(6,6)]
    53       2.491809       2.491809       2.491809    1[6-(6,6)]
    54        2.55303        2.55303        2.55303    1[6-(6,6)]
    55       1.127077       1.127077       1.127077    1[6-(1,1,6)]
    56       0.097755       0.097755       0.097755    1[6-(1,1,6)]
    57       1.377608       1.377608       1.377608    1[6-(1,1,6)]
    58       4.451868       4.451868       4.451868    1[6-(1,1,6)]
    59       4.677041       4.677041       4.677041    1[6-(1,1,6)]
    60       3.402951       3.402951       3.402951    1[6-(1,1,6)]
    61        2.32733        2.32733        2.32733    1[6-(6,6)]
    62        3.40978        3.40978        3.40978    1[6-(6,6)]
    63       6.919968       6.919968       6.919968    1[6-(6,6)]
    64       5.788122       5.788122       5.788122    1[6-(6,6)]
    65       8.926862       8.926862       8.926862    1[6-(7,7)]
    66       8.796595       8.796595       8.796595    1[6-(6,7)]
    67      -0.055382      -0.055382      -0.055382    1[6-(6,7)]
    68       0.393916       0.393916       0.393916    1[6-(6,6)]
    69       1.847985       1.847985       1.847985    1[6-(6,6)]
    70       1.938226       1.938226       1.938226    1[6-(6,6)]
    71       0.481572       0.481572       0.481572    1[6-(6,6)]
    72        0.61663        0.61663        0.61663    1[6-(7,7)]
    73       4.317072       4.317072       4.317072    1[6-(6,7)]
    74         3.2621         3.2621         3.2621    1[6-(6,7)]
    75      -0.465031      -0.465031      -0.465031    1[6-(6,6)]
    76      -1.928185      -1.928185      -1.928185    1[6-(6,6)]
    77      -0.129071      -0.129071      -0.129071    1[6-(6,6)]
    78       1.363498       1.363498       1.363498    1[6-(6,6)]
    79       3.434616       3.434616       3.434616    1[6-(6,6)]
    80       4.504247       4.504247       4.504247    1[6-(6,6)]
    81      -2.507861      -2.507861      -2.507861    1[6-(6,6)]
    82      -3.563275      -3.563275      -3.563275    1[6-(6,6)]
    83       7.774809       7.774809       7.774809    1[6-(6,6)]
    84        7.83603        7.83603        7.83603    1[6-(6,6)]
    85       6.410077       6.410077       6.410077    1[6-(1,1,6)]
    86       5.380755       5.380755       5.380755    1[6-(1,1,6)]
    87       6.660608       6.660608       6.660608    1[6-(1,1,6)]
    88      -0.831132      -0.831132      -0.831132    1[6-(1,1,6)]
    89      -0.605959      -0.605959      -0.605959    1[6-(1,1,6)]
    90       8.685951       8.685951       8.685951    1[6-(1,1,6)]
    91        7.61033        7.61033        7.61033    1[6-(6,6)]
    92        8.69278        8.69278        8.69278    1[6-(6,6)]
    93       1.636968       1.636968       1.636968    1[6-(6,6)]
    94       0.505122       0.505122       0.505122    1[6-(6,6)]
    95       2.865372       2.865372       2.865372    1[6-(7,7)]
    96       2.995639       2.995639       2.995639    1[6-(6,7)]
    97       1.281616       1.281616       1.281616    1[6-(6,7)]
    98       0.832318       0.832318       0.832318    1[6-(6,6)]
    99      -0.621751      -0.621751      -0.621751    1[6-(6,6)]
   100      -0.711992      -0.711992      -0.711992    1[6-(6,6)]
   101       0.744662       0.744662       0.744662    1[6-(6,6)]
   102       0.609604       0.609604       0.609604    1[6-(7,7)]
   103       7.475162       7.475162       7.475162    1[6-(6,7)]
   104       8.530134       8.530134       8.530134    1[6-(6,7)]
   105       1.691265       1.691265       1.691265    1[6-(6,6)]
   106       3.154419       3.154419       3.154419    1[6-(6,6)]
   107       1.355305       1.355305       1.355305    1[6-(6,6)]
   108      -0.137264      -0.137264      -0.137264    1[6-(6,6)]
   109       8.357618       8.357618       8.357618    1[6-(6,6)]
   110       7.287987       7.287987       7.287987    1[6-(6,6)]
   111       3.734095       3.734095       3.734095    1[6-(6,6)]
   112       4.789509       4.789509       4.789509    1[6-(6,6)]
   113       4.017425       4.017425       4.017425    1[6-(6,6)]
   114       3.956204       3.956204       3.956204    1[6-(6,6)]
   115       5.382157       5.382157       5.382157    1[6-(1,1,6)]
   116       6.411479       6.411479       6.411479    1[6-(1,1,6)]
   117       5.131626       5.131626       5.131626    1[6-(1,1,6)]
   118       2.057366       2.057366       2.057366    1[6-(1,1,6)]
   119       1.832193       1.832193       1.832193    1[6-(1,1,6)]
   120       3.106283       3.106283       3.106283    1[6-(1,1,6)]
   121       4.181904       4.181904       4.181904    1[6-(6,6)]
   122       3.099454       3.099454       3.099454    1[6-(6,6)]
   123      -0.410734      -0.410734      -0.410734    1[6-(6,6)]
   124       0.721112       0.721112       0.721112    1[6-(6,6)]
   125      -2.596426      -2.596426      -2.596426    6[1-(0),7-(6,48),7-(6,6)]
   126       -2.52936       -2.52936       -2.52936    6[1-(0),6-(1,7),7-(6,48)]
   127      -3.478413      -3.478413      -3.478413    6[1-(0),6-(1,7),7-(6,6)]
   128       6.182718       6.182718       6.182718    6[6-(1,6),6-(1,6),7-(6,6)]
   129       5.797728       5.797728       5.797728    6[1-(0),6-(1,6),6-(6,7)]
   130       4.920007       4.920007       4.920007    6[1-(0),6-(1,6),6-(6,7)]
   131       4.435183       4.435183       4.435183    6[6-(1,6),6-(1,6),7-(7)]
   132       4.864787       4.864787       4.864787    6[1-(0),6-(1,6),6-(6,7)]
   133       5.740225       5.740225       5.740225    6[1-(0),6-(1,6),6-(6,7)]
   134       5.106065       5.106065       5.106065    6[1-(0),7-(6,48),7-(6,6)]
   135       3.074769       3.074769       3.074769    6[1-(0),6-(1,7),7-(6,48)]
   136       3.649367       3.649367       3.649367    6[1-(0),6-(1,7),7-(6,6)]
   137       5.894611       5.894611       5.894611    6[6-(1,6),6-(1,6),7-(6,6)]
   138       6.892154       6.892154       6.892154    6[1-(0),6-(1,6),6-(6,7)]
   139       7.764016       7.764016       7.764016    6[1-(0),6-(1,6),6-(6,7)]
   140       7.658807       7.658807       7.658807    6[6-(1,6),6-(1,6),7-(7)]
   141       6.696038       6.696038       6.696038    6[1-(0),6-(1,6),6-(6,7)]
   142       5.802723       5.802723       5.802723    6[1-(0),6-(1,6),6-(6,7)]
   143       2.091694       2.091694       2.091694    6[6-(6,6),8-(48),8-(48)]
   144       1.425919       1.425919       1.425919    6[6-(1,6),6-(1,6),6-(8,8)]
   145       2.145961       2.145961       2.145961    6[1-(0),6-(1,6),6-(6,6)]
   146       1.506431       1.506431       1.506431    6[1-(0),6-(1,6),6-(6,6)]
   147       0.106134       0.106134       0.106134    6[6-(1,6),6-(1,6),6-(6,6)]
   148      -0.619842      -0.619842      -0.619842    6[1-(0),6-(1,6),6-(6,6)]
   149       0.009943       0.009943       0.009943    6[1-(0),6-(1,6),6-(6,6)]
   150       -0.59001       -0.59001       -0.59001    6[6-(1,6),6-(6,6),6-(6,6)]
   151      -0.554477      -0.554477      -0.554477    6[6-(1,1,1),6-(1,6),6-(6,6)]
   152       -1.27927       -1.27927       -1.27927    6[1-(0),6-(6,6),6-(6,6)]
   153      -2.009851      -2.009851      -2.009851    6[6-(1,6),6-(6,6),6-(6,6)]
   154      -2.043507      -2.043507      -2.043507    6[6-(1,1,1),6-(1,6),6-(6,6)]
   155      -1.320988      -1.320988      -1.320988    6[1-(0),6-(6,6),6-(6,6)]
   156       0.198199       0.198199       0.198199    6[1-(0),1-(0),1-(0),6-(6,6)]
   157       7.773552       7.773552       7.773552    6[1-(0),1-(0),1-(0),6-(6,6)]
   158       7.839515       7.839515       7.839515    6[6-(1,6),6-(1,6),6-(6,6)]
   159      -2.025754      -2.025754      -2.025754    6[1-(0),6-(1,6),6-(6,6)]
   160      -2.667924      -2.667924      -2.667924    6[1-(0),6-(1,6),6-(6,6)]
   161         6.5109         6.5109         6.5109    6[6-(1,6),6-(1,6),6-(8,8)]
   162       5.795376       5.795376       5.795376    6[1-(0),6-(1,6),6-(6,6)]
   163       6.477282       6.477282       6.477282    6[1-(0),6-(1,6),6-(6,6)]
   164        5.76921        5.76921        5.76921    6[6-(6,6),8-(48),8-(48)]
   165        3.82266        3.82266        3.82266    6[1-(0),7-(6,48),7-(6,6)]
   166       3.755594       3.755594       3.755594    6[1-(0),6-(1,7),7-(6,48)]
   167       4.704647       4.704647       4.704647    6[1-(0),6-(1,7),7-(6,6)]
   168       5.609516       5.609516       5.609516    6[6-(1,6),6-(1,6),7-(6,6)]
   169       5.994506       5.994506       5.994506    6[1-(0),6-(1,6),6-(6,7)]
   170       6.872227       6.872227       6.872227    6[1-(0),6-(1,6),6-(6,7)]
   171       7.357051       7.357051       7.357051    6[6-(1,6),6-(1,6),7-(7)]
   172       6.927447       6.927447       6.927447    6[1-(0),6-(1,6),6-(6,7)]
   173       6.052009       6.052009       6.052009    6[1-(0),6-(1,6),6-(6,7)]
   174       6.686169       6.686169       6.686169    6[1-(0),7-(6,48),7-(6,6)]
   175      -1.848535      -1.848535      -1.848535    6[1-(0),6-(1,7),7-(6,48)]
   176      -2.423133      -2.423133      -2.423133    6[1-(0),6-(1,7),7-(6,6)]
   177       5.897623       5.897623       5.897623    6[6-(1,6),6-(1,6),7-(6,6)]
   178        4.90008        4.90008        4.90008    6[1-(0),6-(1,6),6-(6,7)]
   179       4.028218       4.028218       4.028218    6[1-(0),6-(1,6),6-(6,7)]
   180       4.133427       4.133427       4.133427    6[6-(1,6),6-(1,6),7-(7)]
   181       5.096196       5.096196       5.096196    6[1-(0),6-(1,6),6-(6,7)]
   182       5.989511       5.989511       5.989511    6[1-(0),6-(1,6),6-(6,7)]
   183       -0.86546       -0.86546       -0.86546    6[6-(6,6),8-(48),8-(48)]
   184      -0.199685      -0.199685      -0.199685    6[6-(1,6),6-(1,6),6-(8,8)]
   185      -0.919727      -0.919727      -0.919727    6[1-(0),6-(1,6),6-(6,6)]
   186      -0.280197      -0.280197      -0.280197    6[1-(0),6-(1,6),6-(6,6)]
   187         1.1201         1.1201         1.1201    6[6-(1,6),6-(1,6),6-(6,6)]
   188       1.846076       1.846076       1.846076    6[1-(0),6-(1,6),6-(6,6)]
   189       1.216291       1.216291       1.216291    6[1-(0),6-(1,6),6-(6,6)]
   190       1.816244       1.816244       1.816244    6[6-(1,6),6-(6,6),6-(6,6)]
   191       1.780711       1.780711       1.780711    6[6-(1,1,1),6-(1,6),6-(6,6)]
   192       2.505504       2.505504       2.505504    6[1-(0),6-(6,6),6-(6,6)]
   193       3.236085       3.236085       3.236085    6[6-(1,6),6-(6,6),6-(6,6)]
   194       3.269741       3.269741       3.269741    6[6-(1,1,1),6-(1,6),6-(6,6)]
   195       2.547222       2.547222       2.547222    6[1-(0),6-(6,6),6-(6,6)]
   196       1.028035       1.028035       1.028035    6[1-(0),1-(0),1-(0),6-(6,6)]
   197       4.018682       4.018682       4.018682    6[1-(0),1-(0),1-(0),6-(6,6)]
   198       3.952719       3.952719       3.952719    6[6-(1,6),6-(1,6),6-(6,6)]
   199       3.251988       3.251988       3.251988    6[1-(0),6-(1,6),6-(6,6)]
   200       3.894158       3.894158       3.894158    6[1-(0),6-(1,6),6-(6,6)]
   201       5.281334       5.281334       5.281334    6[6-(1,6),6-(1,6),6-(8,8)]
   202       5.996858       5.996858       5.996858    6[1-(0),6-(1,6),6-(6,6)]
   203       5.314952       5.314952       5.314952    6[1-(0),6-(1,6),6-(6,6)]
   204       6.023024       6.023024       6.023024    6[6-(6,6),8-(48),8-(48)]
   205        9.10566        9.10566        9.10566    6[1-(0),7-(6,48),7-(6,6)]
   206       9.038594       9.038594       9.038594    6[1-(0),6-(1,7),7-(6,48)]
   207      -0.578353      -0.578353      -0.578353    6[1-(0),6-(1,7),7-(6,6)]
   208       0.326516       0.326516       0.326516    6[6-(1,6),6-(1,6),7-(6,6)]
   209       0.711506       0.711506       0.711506    6[1-(0),6-(1,6),6-(6,7)]
   210       1.589227       1.589227       1.589227    6[1-(0),6-(1,6),6-(6,7)]
   211       2.074051       2.074051       2.074051    6[6-(1,6),6-(1,6),7-(7)]
   212       1.644447       1.644447       1.644447    6[1-(0),6-(1,6),6-(6,7)]
   213       0.769009       0.769009       0.769009    6[1-(0),6-(1,6),6-(6,7)]
   214       1.403169       1.403169       1.403169    6[1-(0),7-(6,48),7-(6,6)]
   215       3.434465       3.434465       3.434465    6[1-(0),6-(1,7),7-(6,48)]
   216       2.859867       2.859867       2.859867    6[1-(0),6-(1,7),7-(6,6)]
   217       0.614623       0.614623       0.614623    6[6-(1,6),6-(1,6),7-(6,6)]
   218       -0.38292       -0.38292       -0.38292    6[1-(0),6-(1,6),6-(6,7)]
   219      -1.254782      -1.254782      -1.254782    6[1-(0),6-(1,6),6-(6,7)]
   220      -1.149573      -1.149573      -1.149573    6[6-(1,6),6-(1,6),7-(7)]
   221      -0.186804      -0.186804      -0.186804    6[1-(0),6-(1,6),6-(6,7)]
   222       0.706511       0.706511       0.706511    6[1-(0),6-(1,6),6-(6,7)]
   223        4.41754        4.41754        4.41754    6[6-(6,6),8-(48),8-(48)]
   224       5.083315       5.083315       5.083315    6[6-(1,6),6-(1,6),6-(8,8)]
   225       4.363273       4.363273       4.363273    6[1-(0),6-(1,6),6-(6,6)]
   226       5.002803       5.002803       5.002803    6[1-(0),6-(1,6),6-(6,6)]
   227         6.4031         6.4031         6.4031    6[6-(1,6),6-(1,6),6-(6,6)]
   228       7.129076       7.129076       7.129076    6[1-(0),6-(1,6),6-(6,6)]
   229       6.499291       6.499291       6.499291    6[1-(0),6-(1,6),6-(6,6)]
   230       7.099244       7.099244       7.099244    6[6-(1,6),6-(6,6),6-(6,6)]
   231       7.063711       7.063711       7.063711    6[6-(1,1,1),6-(1,6),6-(6,6)]
   232       7.788504       7.788504       7.788504    6[1-(0),6-(6,6),6-(6,6)]
   233       8.519085       8.519085       8.519085    6[6-(1,6),6-(6,6),6-(6,6)]
   234      -2.013259      -2.013259      -2.013259    6[6-(1,1,1),6-(1,6),6-(6,6)]
   235       7.830222       7.830222       7.830222    6[1-(0),6-(6,6),6-(6,6)]
   236       6.311035       6.311035       6.311035    6[1-(0),1-(0),1-(0),6-(6,6)]
   237      -1.264318      -1.264318      -1.264318    6[1-(0),1-(0),1-(0),6-(6,6)]
   238      -1.330281      -1.330281      -1.330281    6[6-(1,6),6-(1,6),6-(6,6)]
   239       8.534988       8.534988       8.534988    6[1-(0),6-(1,6),6-(6,6)]
   240       9.177158       9.177158       9.177158    6[1-(0),6-(1,6),6-(6,6)]
   241      -0.001666      -0.001666      -0.001666    6[6-(1,6),6-(1,6),6-(8,8)]
   242       0.713858       0.713858       0.713858    6[1-(0),6-(1,6),6-(6,6)]
   243       0.031952       0.031952       0.031952    6[1-(0),6-(1,6),6-(6,6)]
   244       0.740024       0.740024       0.740024    6[6-(6,6),8-(48),8-(48)]
   245       2.686574       2.686574       2.686574    6[1-(0),7-(6,48),7-(6,6)]
   246        2.75364        2.75364        2.75364    6[1-(0),6-(1,7),7-(6,48)]
   247       1.804587       1.804587       1.804587    6[1-(0),6-(1,7),7-(6,6)]
   248       0.899718       0.899718       0.899718    6[6-(1,6),6-(1,6),7-(6,6)]
   249       0.514728       0.514728       0.514728    6[1-(0),6-(1,6),6-(6,7)]
   250      -0.362993      -0.362993      -0.362993    6[1-(0),6-(1,6),6-(6,7)]
   251      -0.847817      -0.847817      -0.847817    6[6-(1,6),6-(1,6),7-(7)]
   252      -0.418213      -0.418213      -0.418213    6[1-(0),6-(1,6),6-(6,7)]
   253       0.457225       0.457225       0.457225    6[1-(0),6-(1,6),6-(6,7)]
   254      -0.176935      -0.176935      -0.176935    6[1-(0),7-(6,48),7-(6,6)]
   255       8.357769       8.357769       8.357769    6[1-(0),6-(1,7),7-(6,48)]
   256       8.932367       8.932367       8.932367    6[1-(0),6-(1,7),7-(6,6)]
   257       0.611611       0.611611       0.611611    6[6-(1,6),6-(1,6),7-(6,6)]
   258       1.609154       1.609154       1.609154    6[1-(0),6-(1,6),6-(6,7)]
   259       2.481016       2.481016       2.481016    6[1-(0),6-(1,6),6-(6,7)]
   260       2.375807       2.375807       2.375807    6[6-(1,6),6-(1,6),7-(7)]
   261       1.413038       1.413038       1.413038    6[1-(0),6-(1,6),6-(6,7)]
   262       0.519723       0.519723       0.519723    6[1-(0),6-(1,6),6-(6,7)]
   263       7.374694       7.374694       7.374694    6[6-(6,6),8-(48),8-(48)]
   264       6.708919       6.708919       6.708919    6[6-(1,6),6-(1,6),6-(8,8)]
   265       7.428961       7.428961       7.428961    6[1-(0),6-(1,6),6-(6,6)]
   266       6.789431       6.789431       6.789431    6[1-(0),6-(1,6),6-(6,6)]
   267       5.389134       5.389134       5.389134    6[6-(1,6),6-(1,6),6-(6,6)]
   268       4.663158       4.663158       4.663158    6[1-(0),6-(1,6),6-(6,6)]
   269       5.292943       5.292943       5.292943    6[1-(0),6-(1,6),6-(6,6)]
   270        4.69299        4.69299        4.69299    6[6-(1,6),6-(6,6),6-(6,6)]
   271       4.728523       4.728523       4.728523    6[6-(1,1,1),6-(1,6),6-(6,6)]
   272        4.00373        4.00373        4.00373    6[1-(0),6-(6,6),6-(6,6)]
   273       3.273149       3.273149       3.273149    6[6-(1,6),6-(6,6),6-(6,6)]
   274       3.239493       3.239493       3.239493    6[6-(1,1,1),6-(1,6),6-(6,6)]
   275       3.962012       3.962012       3.962012    6[1-(0),6-(6,6),6-(6,6)]
   276       5.481199       5.481199       5.481199    6[1-(0),1-(0),1-(0),6-(6,6)]
   277       2.490552       2.490552       2.490552    6[1-(0),1-(0),1-(0),6-(6,6)]
   278       2.556515       2.556515       2.556515    6[6-(1,6),6-(1,6),6-(6,6)]
   279       3.257246       3.257246       3.257246    6[1-(0),6-(1,6),6-(6,6)]
   280       2.615076       2.615076       2.615076    6[1-(0),6-(1,6),6-(6,6)]
   281         1.2279         1.2279         1.2279    6[6-(1,6),6-(1,6),6-(8,8)]
   282       0.512376       0.512376       0.512376    6[1-(0),6-(1,6),6-(6,6)]
   283       1.194282       1.194282       1.194282    6[1-(0),6-(1,6),6-(6,6)]
   284        0.48621        0.48621        0.48621    6[6-(6,6),8-(48),8-(48)]
   285       -1.97446       -1.97446       -1.97446    7[6-(1,6),6-(1,7),48-(7,8,8,8,8)]
   286       7.040382       7.040382       7.040382    7[6-(1,6),6-(1,7),6-(6,6)]
   287        3.48701        3.48701        3.48701    7[6-(6,6),7-(6)]
   288       8.598537       8.598537       8.598537    7[6-(6,6),7-(6)]
   289       4.952203       4.952203       4.952203    7[6-(1,6),6-(1,7),6-(6,6)]
   290       3.992738       3.992738       3.992738    7[6-(1,6),6-(1,7),48-(7,8,8,8,8)]
   291       3.200694       3.200694       3.200694    7[6-(1,6),6-(1,7),48-(7,8,8,8,8)]
   292       4.751852       4.751852       4.751852    7[6-(1,6),6-(1,7),6-(6,6)]
   293       8.305224       8.305224       8.305224    7[6-(6,6),7-(6)]
   294       3.193697       3.193697       3.193697    7[6-(6,6),7-(6)]
   295       6.840031       6.840031       6.840031    7[6-(1,6),6-(1,7),6-(6,6)]
   296      -2.766504      -2.766504      -2.766504    7[6-(1,6),6-(1,7),48-(7,8,8,8,8)]
   297       8.483694       8.483694       8.483694    7[6-(1,6),6-(1,7),48-(7,8,8,8,8)]
   298      -0.531148      -0.531148      -0.531148    7[6-(1,6),6-(1,7),6-(6,6)]
   299       3.022224       3.022224       3.022224    7[6-(6,6),7-(6)]
   300      -2.089303      -2.089303      -2.089303    7[6-(6,6),7-(6)]
   301       1.557031       1.557031       1.557031    7[6-(1,6),6-(1,7),6-(6,6)]
   302       2.516496       2.516496       2.516496    7[6-(1,6),6-(1,7),48-(7,8,8,8,8)]
   303        3.30854        3.30854        3.30854    7[6-(1,6),6-(1,7),48-(7,8,8,8,8)]
   304       1.757382       1.757382       1.757382    7[6-(1,6),6-(1,7),6-(6,6)]
   305       -1.79599       -1.79599       -1.79599    7[6-(6,6),7-(6)]
   306       3.315537       3.315537       3.315537    7[6-(6,6),7-(6)]
   307      -0.330797      -0.330797      -0.330797    7[6-(1,6),6-(1,7),6-(6,6)]
   308       9.275738       9.275738       9.275738    7[6-(1,6),6-(1,7),48-(7,8,8,8,8)]
   309       1.421366       1.421366       1.421366    8[6-(6,8),48-(7,7,8,8,8)]
   310       3.340107       3.340107       3.340107    8[6-(6,8),48-(7,7,8,8,8)]
   311       4.538148       4.538148       4.538148    8[6-(6,8),48-(7,7,8,8,8)]
   312       6.427708       6.427708       6.427708    8[6-(6,8),48-(7,7,8,8,8)]
   313      -0.195132      -0.195132      -0.195132    8[6-(6,8),48-(7,7,8,8,8)]
   314      -2.113873      -2.113873      -2.113873    8[6-(6,8),48-(7,7,8,8,8)]
   315       7.254086       7.254086       7.254086    8[6-(6,8),48-(7,7,8,8,8)]
   316       5.364526       5.364526       5.364526    8[6-(6,8),48-(7,7,8,8,8)]
   317       5.087868       5.087868       5.087868    8[6-(6,8),48-(7,7,8,8,8)]
   318       3.169127       3.169127       3.169127    8[6-(6,8),48-(7,7,8,8,8)]
   319       1.971086       1.971086       1.971086    8[6-(6,8),48-(7,7,8,8,8)]
   320       0.081526       0.081526       0.081526    8[6-(6,8),48-(7,7,8,8,8)]
   321       6.704366       6.704366       6.704366    8[6-(6,8),48-(7,7,8,8,8)]
   322       8.623107       8.623107       8.623107    8[6-(6,8),48-(7,7,8,8,8)]
   323      -0.744852      -0.744852      -0.744852    8[6-(6,8),48-(7,7,8,8,8)]
   324       1.144708       1.144708       1.144708    8[6-(6,8),48-(7,7,8,8,8)]
