# Supplementary material for: A collection of forcefield precursors for metal–organic frameworks
Source: RSC Adv. 2019 Nov 13;9(63):36492–507. doi: 10.1039/c9ra07327b (PMC9075174; doi:10.1039/c9ra07327b)
Supplement: RA-009-C9RA07327B-s1266 [file RA-009-C9RA07327B-s1266.txt]

KINKAV_clean

10.324000    0.000000    0.000000
0.000000    12.813000    0.000000
-3.922282    0.000000    15.022396

     1       5.781859       5.781859       5.781859    30[7-(6,6),7-(6,6),8-(6),8-(6),8-(6),8-(6)]
     2       0.619859       0.619859       0.619859    30[7-(6,6),7-(6,6),8-(6),8-(6),8-(6),8-(6)]
     3       3.714756       3.714756       3.714756    1[6-(7,7)]
     4       6.279531       6.279531       6.279531    1[6-(6,7)]
     5       5.075337       5.075337       5.075337    1[6-(6,7)]
     6       2.747447       2.747447       2.747447    1[6-(6,6)]
     7       1.332048       1.332048       1.332048    1[6-(6,6)]
     8       1.453689       1.453689       1.453689    1[6-(6,6)]
     9       2.942321       2.942321       2.942321    1[6-(6,6)]
    10      -0.905252      -0.905252      -0.905252    1[6-(6,6)]
    11       0.191778       0.191778       0.191778    1[6-(6,6)]
    12       7.037723       7.037723       7.037723    1[6-(6,6)]
    13       5.922399       5.922399       5.922399    1[6-(6,6)]
    14       8.396058       8.396058       8.396058    1[6-(1,1,6)]
    15       9.464815       9.464815       9.464815    1[6-(1,1,6)]
    16       8.190453       8.190453       8.190453    1[6-(1,1,6)]
    17       0.043376       0.043376       0.043376    1[6-(6,6)]
    18      -2.475038      -2.475038      -2.475038    1[6-(7,7)]
    19       5.284187       5.284187       5.284187    1[6-(6,7)]
    20       6.488381       6.488381       6.488381    1[6-(6,7)]
    21      -1.507729      -1.507729      -1.507729    1[6-(6,6)]
    22       -0.09233       -0.09233       -0.09233    1[6-(6,6)]
    23      -0.213971      -0.213971      -0.213971    1[6-(6,6)]
    24      -1.702603      -1.702603      -1.702603    1[6-(6,6)]
    25        2.14497        2.14497        2.14497    1[6-(6,6)]
    26        1.04794        1.04794        1.04794    1[6-(6,6)]
    27       4.525995       4.525995       4.525995    1[6-(6,6)]
    28       5.641319       5.641319       5.641319    1[6-(6,6)]
    29        3.16766        3.16766        3.16766    1[6-(1,1,6)]
    30       2.098903       2.098903       2.098903    1[6-(1,1,6)]
    31       3.373265       3.373265       3.373265    1[6-(1,1,6)]
    32       1.196342       1.196342       1.196342    1[6-(6,6)]
    33       2.686962       2.686962       2.686962    1[6-(7,7)]
    34       0.122187       0.122187       0.122187    1[6-(6,7)]
    35       1.326381       1.326381       1.326381    1[6-(6,7)]
    36       3.654271       3.654271       3.654271    1[6-(6,6)]
    37        5.06967        5.06967        5.06967    1[6-(6,6)]
    38       4.948029       4.948029       4.948029    1[6-(6,6)]
    39       3.459397       3.459397       3.459397    1[6-(6,6)]
    40        7.30697        7.30697        7.30697    1[6-(6,6)]
    41        6.20994        6.20994        6.20994    1[6-(6,6)]
    42      -0.636005      -0.636005      -0.636005    1[6-(6,6)]
    43       0.479319       0.479319       0.479319    1[6-(6,6)]
    44       -1.99434       -1.99434       -1.99434    1[6-(1,1,6)]
    45      -3.063097      -3.063097      -3.063097    1[6-(1,1,6)]
    46      -1.788735      -1.788735      -1.788735    1[6-(1,1,6)]
    47       6.358342       6.358342       6.358342    1[6-(6,6)]
    48       8.876756       8.876756       8.876756    1[6-(7,7)]
    49       1.117531       1.117531       1.117531    1[6-(6,7)]
    50      -0.086663      -0.086663      -0.086663    1[6-(6,7)]
    51       7.909447       7.909447       7.909447    1[6-(6,6)]
    52       6.494048       6.494048       6.494048    1[6-(6,6)]
    53       6.615689       6.615689       6.615689    1[6-(6,6)]
    54       8.104321       8.104321       8.104321    1[6-(6,6)]
    55       4.256748       4.256748       4.256748    1[6-(6,6)]
    56       5.353778       5.353778       5.353778    1[6-(6,6)]
    57       1.875723       1.875723       1.875723    1[6-(6,6)]
    58       0.760399       0.760399       0.760399    1[6-(6,6)]
    59       3.234058       3.234058       3.234058    1[6-(1,1,6)]
    60       4.302815       4.302815       4.302815    1[6-(1,1,6)]
    61       3.028453       3.028453       3.028453    1[6-(1,1,6)]
    62       5.205376       5.205376       5.205376    1[6-(6,6)]
    63       4.139699       4.139699       4.139699    6[1-(0),7-(6,30),7-(6,6)]
    64       5.567645       5.567645       5.567645    6[1-(0),6-(1,7),7-(6,30)]
    65       4.911084       4.911084       4.911084    6[1-(0),6-(1,7),7-(6,6)]
    66       2.992765       2.992765       2.992765    6[6-(1,6),6-(1,6),7-(6,6)]
    67       2.500646       2.500646       2.500646    6[1-(0),6-(1,6),6-(6,7)]
    68       1.629467       1.629467       1.629467    6[1-(0),6-(1,6),6-(6,7)]
    69       1.217478       1.217478       1.217478    6[6-(1,6),6-(1,6),7-(7)]
    70       1.714055       1.714055       1.714055    6[1-(0),6-(1,6),6-(6,7)]
    71       2.604331       2.604331       2.604331    6[1-(0),6-(1,6),6-(6,7)]
    72       6.804763       6.804763       6.804763    6[6-(6,6),8-(30),8-(30)]
    73       7.537105       7.537105       7.537105    6[6-(1,6),6-(1,6),6-(8,8)]
    74       8.937468       8.937468       8.937468    6[1-(0),6-(1,6),6-(6,6)]
    75      -0.733311      -0.733311      -0.733311    6[1-(0),6-(1,6),6-(6,6)]
    76       8.894319       8.894319       8.894319    6[6-(1,6),6-(1,6),6-(6,6)]
    77       7.517476       7.517476       7.517476    6[1-(0),6-(1,6),6-(6,6)]
    78       6.845568       6.845568       6.845568    6[1-(0),6-(1,6),6-(6,6)]
    79       9.612058       9.612058       9.612058    6[6-(1,6),6-(6,6),6-(6,6)]
    80       9.576584       9.576584       9.576584    6[6-(1,1,1),6-(1,6),6-(6,6)]
    81         8.8397         8.8397         8.8397    6[1-(0),1-(0),1-(0),6-(6,6)]
    82       0.029032       0.029032       0.029032    6[1-(0),6-(6,6),6-(6,6)]
    83       7.424019       7.424019       7.424019    6[1-(0),7-(6,30),7-(6,6)]
    84       5.996073       5.996073       5.996073    6[1-(0),6-(1,7),7-(6,30)]
    85       6.652634       6.652634       6.652634    6[1-(0),6-(1,7),7-(6,6)]
    86      -1.753047      -1.753047      -1.753047    6[6-(1,6),6-(1,6),7-(6,6)]
    87      -1.260928      -1.260928      -1.260928    6[1-(0),6-(1,6),6-(6,7)]
    88      -0.389749      -0.389749      -0.389749    6[1-(0),6-(1,6),6-(6,7)]
    89        0.02224        0.02224        0.02224    6[6-(1,6),6-(1,6),7-(7)]
    90      -0.474337      -0.474337      -0.474337    6[1-(0),6-(1,6),6-(6,7)]
    91      -1.364613      -1.364613      -1.364613    6[1-(0),6-(1,6),6-(6,7)]
    92       4.758955       4.758955       4.758955    6[6-(6,6),8-(30),8-(30)]
    93       4.026613       4.026613       4.026613    6[6-(1,6),6-(1,6),6-(8,8)]
    94        2.62625        2.62625        2.62625    6[1-(0),6-(1,6),6-(6,6)]
    95       1.973029       1.973029       1.973029    6[1-(0),6-(1,6),6-(6,6)]
    96       2.669399       2.669399       2.669399    6[6-(1,6),6-(1,6),6-(6,6)]
    97       4.046242       4.046242       4.046242    6[1-(0),6-(1,6),6-(6,6)]
    98        4.71815        4.71815        4.71815    6[1-(0),6-(1,6),6-(6,6)]
    99        1.95166        1.95166        1.95166    6[6-(1,6),6-(6,6),6-(6,6)]
   100       1.987134       1.987134       1.987134    6[6-(1,1,1),6-(1,6),6-(6,6)]
   101       2.724018       2.724018       2.724018    6[1-(0),1-(0),1-(0),6-(6,6)]
   102       1.210686       1.210686       1.210686    6[1-(0),6-(6,6),6-(6,6)]
   103       2.262019       2.262019       2.262019    6[1-(0),7-(6,30),7-(6,6)]
   104       0.834073       0.834073       0.834073    6[1-(0),6-(1,7),7-(6,30)]
   105       1.490634       1.490634       1.490634    6[1-(0),6-(1,7),7-(6,6)]
   106       3.408953       3.408953       3.408953    6[6-(1,6),6-(1,6),7-(6,6)]
   107       3.901072       3.901072       3.901072    6[1-(0),6-(1,6),6-(6,7)]
   108       4.772251       4.772251       4.772251    6[1-(0),6-(1,6),6-(6,7)]
   109        5.18424        5.18424        5.18424    6[6-(1,6),6-(1,6),7-(7)]
   110       4.687663       4.687663       4.687663    6[1-(0),6-(1,6),6-(6,7)]
   111       3.797387       3.797387       3.797387    6[1-(0),6-(1,6),6-(6,7)]
   112      -0.403045      -0.403045      -0.403045    6[6-(6,6),8-(30),8-(30)]
   113      -1.135387      -1.135387      -1.135387    6[6-(1,6),6-(1,6),6-(8,8)]
   114       -2.53575       -2.53575       -2.53575    6[1-(0),6-(1,6),6-(6,6)]
   115       7.135029       7.135029       7.135029    6[1-(0),6-(1,6),6-(6,6)]
   116      -2.492601      -2.492601      -2.492601    6[6-(1,6),6-(1,6),6-(6,6)]
   117      -1.115758      -1.115758      -1.115758    6[1-(0),6-(1,6),6-(6,6)]
   118       -0.44385       -0.44385       -0.44385    6[1-(0),6-(1,6),6-(6,6)]
   119       -3.21034       -3.21034       -3.21034    6[6-(1,6),6-(6,6),6-(6,6)]
   120      -3.174866      -3.174866      -3.174866    6[6-(1,1,1),6-(1,6),6-(6,6)]
   121      -2.437982      -2.437982      -2.437982    6[1-(0),1-(0),1-(0),6-(6,6)]
   122       6.372686       6.372686       6.372686    6[1-(0),6-(6,6),6-(6,6)]
   123      -1.022301      -1.022301      -1.022301    6[1-(0),7-(6,30),7-(6,6)]
   124       0.405645       0.405645       0.405645    6[1-(0),6-(1,7),7-(6,30)]
   125      -0.250916      -0.250916      -0.250916    6[1-(0),6-(1,7),7-(6,6)]
   126       8.154765       8.154765       8.154765    6[6-(1,6),6-(1,6),7-(6,6)]
   127       7.662646       7.662646       7.662646    6[1-(0),6-(1,6),6-(6,7)]
   128       6.791467       6.791467       6.791467    6[1-(0),6-(1,6),6-(6,7)]
   129       6.379478       6.379478       6.379478    6[6-(1,6),6-(1,6),7-(7)]
   130       6.876055       6.876055       6.876055    6[1-(0),6-(1,6),6-(6,7)]
   131       7.766331       7.766331       7.766331    6[1-(0),6-(1,6),6-(6,7)]
   132       1.642763       1.642763       1.642763    6[6-(6,6),8-(30),8-(30)]
   133       2.375105       2.375105       2.375105    6[6-(1,6),6-(1,6),6-(8,8)]
   134       3.775468       3.775468       3.775468    6[1-(0),6-(1,6),6-(6,6)]
   135       4.428689       4.428689       4.428689    6[1-(0),6-(1,6),6-(6,6)]
   136       3.732319       3.732319       3.732319    6[6-(1,6),6-(1,6),6-(6,6)]
   137       2.355476       2.355476       2.355476    6[1-(0),6-(1,6),6-(6,6)]
   138       1.683568       1.683568       1.683568    6[1-(0),6-(1,6),6-(6,6)]
   139       4.450058       4.450058       4.450058    6[6-(1,6),6-(6,6),6-(6,6)]
   140       4.414584       4.414584       4.414584    6[6-(1,1,1),6-(1,6),6-(6,6)]
   141         3.6777         3.6777         3.6777    6[1-(0),1-(0),1-(0),6-(6,6)]
   142       5.191032       5.191032       5.191032    6[1-(0),6-(6,6),6-(6,6)]
   143       5.023506       5.023506       5.023506    7[6-(1,6),6-(1,7),30-(7,8,8,8,8)]
   144       3.901606       3.901606       3.901606    7[6-(1,6),6-(1,7),6-(6,6)]
   145       0.218841       0.218841       0.218841    7[6-(6,6),7-(6)]
   146       6.540212       6.540212       6.540212    7[6-(1,6),6-(1,7),30-(7,8,8,8,8)]
   147      -2.661888      -2.661888      -2.661888    7[6-(1,6),6-(1,7),6-(6,6)]
   148       1.020877       1.020877       1.020877    7[6-(6,6),7-(6)]
   149       1.378212       1.378212       1.378212    7[6-(1,6),6-(1,7),30-(7,8,8,8,8)]
   150       2.500112       2.500112       2.500112    7[6-(1,6),6-(1,7),6-(6,6)]
   151       6.182877       6.182877       6.182877    7[6-(6,6),7-(6)]
   152      -0.138494      -0.138494      -0.138494    7[6-(1,6),6-(1,7),30-(7,8,8,8,8)]
   153       9.063606       9.063606       9.063606    7[6-(1,6),6-(1,7),6-(6,6)]
   154       5.380841       5.380841       5.380841    7[6-(6,6),7-(6)]
   155       5.575368       5.575368       5.575368    8[6-(6,8),30-(7,7,8,8,8)]
   156       7.446416       7.446416       7.446416    8[6-(6,8),30-(7,7,8,8,8)]
   157        5.98835        5.98835        5.98835    8[6-(6,8),30-(7,7,8,8,8)]
   158       4.117302       4.117302       4.117302    8[6-(6,8),30-(7,7,8,8,8)]
   159        0.82635        0.82635        0.82635    8[6-(6,8),30-(7,7,8,8,8)]
   160      -1.044698      -1.044698      -1.044698    8[6-(6,8),30-(7,7,8,8,8)]
   161       0.413368       0.413368       0.413368    8[6-(6,8),30-(7,7,8,8,8)]
   162       2.284416       2.284416       2.284416    8[6-(6,8),30-(7,7,8,8,8)]
