# Supplementary material for: A collection of forcefield precursors for metal–organic frameworks
Source: RSC Adv. 2019 Nov 13;9(63):36492–507. doi: 10.1039/c9ra07327b (PMC9075174; doi:10.1039/c9ra07327b)
Supplement: RA-009-C9RA07327B-s1267 [file RA-009-C9RA07327B-s1267.txt]

KINNUS_charged

7.573500    0.000000    0.000000
0.365533    11.749015    0.000000
1.106946    2.288230    16.894039

     1       4.063939       4.063939       4.063939    29[7-(6),7-(6),7-(6),7-(6)]
     2       4.982029       4.982029       4.982029    29[7-(6),7-(6),7-(6),7-(6)]
     3       1.549947       1.549947       1.549947    6[6-(6,6),6-(6,9),9-(0)]
     4       4.479694       4.479694       4.479694    6[6-(6,6),6-(6,9),9-(0)]
     5       5.072607       5.072607       5.072607    6[6-(6,6),6-(6,9),6-(6,9)]
     6       7.878383       7.878383       7.878383    6[6-(6,6),6-(7),6-(7)]
     7       7.998371       7.998371       7.998371    6[6-(6,6),6-(6,9),6-(6,9)]
     8       4.705926       4.705926       4.705926    6[6-(6,6),7-(29)]
     9       4.329584       4.329584       4.329584    6[6-(6,6),7-(29)]
    10       4.570962       4.570962       4.570962    6[6-(6,6),6-(6,9),9-(0)]
    11       5.063904       5.063904       5.063904    6[6-(6,6),6-(7),6-(7)]
    12       1.447204       1.447204       1.447204    6[6-(6,6),7-(29)]
    13       6.645336       6.645336       6.645336    6[6-(6,6),7-(29)]
    14       7.373023       7.373023       7.373023    6[6-(6,6),6-(6,9),9-(0)]
    15       7.496032       7.496032       7.496032    6[6-(6,6),6-(6,9),9-(0)]
    16       4.566285       4.566285       4.566285    6[6-(6,6),6-(6,9),9-(0)]
    17       3.973372       3.973372       3.973372    6[6-(6,6),6-(6,9),6-(6,9)]
    18       1.167596       1.167596       1.167596    6[6-(6,6),6-(7),6-(7)]
    19       1.047608       1.047608       1.047608    6[6-(6,6),6-(6,9),6-(6,9)]
    20       4.340053       4.340053       4.340053    6[6-(6,6),7-(29)]
    21       4.716395       4.716395       4.716395    6[6-(6,6),7-(29)]
    22       4.475017       4.475017       4.475017    6[6-(6,6),6-(6,9),9-(0)]
    23       3.982075       3.982075       3.982075    6[6-(6,6),6-(7),6-(7)]
    24       7.598775       7.598775       7.598775    6[6-(6,6),7-(29)]
    25       2.400643       2.400643       2.400643    6[6-(6,6),7-(29)]
    26       1.672956       1.672956       1.672956    6[6-(6,6),6-(6,9),9-(0)]
    27       2.583839       2.583839       2.583839    6[1-(0),6-(1,6),6-(6,15)]
    28       6.602872       6.602872       6.602872    6[1-(0),6-(1,6),6-(6,15)]
    29       7.823131       7.823131       7.823131    6[6-(1,6),6-(1,6),15-(6,6,6)]
    30       1.577348       1.577348       1.577348    6[6-(1,6),6-(1,6),15-(6,6,6)]
    31       8.195444       8.195444       8.195444    6[6-(1,6),6-(1,6),15-(6,6,6)]
    32       8.721723       8.721723       8.721723    6[1-(0),6-(1,6),6-(6,15)]
    33       7.924389       7.924389       7.924389    6[1-(0),6-(1,6),6-(6,15)]
    34       1.410361       1.410361       1.410361    6[1-(0),6-(1,6),6-(1,6)]
    35       7.605876       7.605876       7.605876    6[1-(0),6-(1,6),6-(1,6)]
    36       7.767258       7.767258       7.767258    6[1-(0),6-(1,6),6-(1,6)]
    37       6.581144       6.581144       6.581144    6[1-(0),6-(1,6),6-(1,6)]
    38       1.484885       1.484885       1.484885    6[1-(0),6-(1,6),6-(6,15)]
    39       6.304914       6.304914       6.304914    6[1-(0),1-(0),1-(0),15-(6,6,6)]
    40       1.438574       1.438574       1.438574    6[1-(0),6-(1,6),6-(6,15)]
    41       3.500673       3.500673       3.500673    6[1-(0),6-(1,6),6-(1,6)]
    42       8.179049       8.179049       8.179049    6[1-(0),6-(1,6),6-(1,6)]
    43       1.414948       1.414948       1.414948    6[1-(0),6-(1,6),6-(1,6)]
    44        2.41779        2.41779        2.41779    6[1-(0),6-(1,6),6-(1,6)]
    45       3.426821       3.426821       3.426821    6[1-(0),6-(1,6),6-(1,6)]
    46        6.46214        6.46214        6.46214    6[1-(0),6-(1,6),6-(6,15)]
    47       2.443107       2.443107       2.443107    6[1-(0),6-(1,6),6-(6,15)]
    48       1.222848       1.222848       1.222848    6[6-(1,6),6-(1,6),15-(6,6,6)]
    49       7.468631       7.468631       7.468631    6[6-(1,6),6-(1,6),15-(6,6,6)]
    50       0.850535       0.850535       0.850535    6[6-(1,6),6-(1,6),15-(6,6,6)]
    51       0.324256       0.324256       0.324256    6[1-(0),6-(1,6),6-(6,15)]
    52        1.12159        1.12159        1.12159    6[1-(0),6-(1,6),6-(6,15)]
    53       7.635618       7.635618       7.635618    6[1-(0),6-(1,6),6-(1,6)]
    54       0.333157       0.333157       0.333157    6[1-(0),6-(1,6),6-(1,6)]
    55       1.278721       1.278721       1.278721    6[1-(0),6-(1,6),6-(1,6)]
    56       2.464835       2.464835       2.464835    6[1-(0),6-(1,6),6-(1,6)]
    57       7.561094       7.561094       7.561094    6[1-(0),6-(1,6),6-(6,15)]
    58       2.741065       2.741065       2.741065    6[1-(0),1-(0),1-(0),15-(6,6,6)]
    59       7.607405       7.607405       7.607405    6[1-(0),6-(1,6),6-(6,15)]
    60       5.545306       5.545306       5.545306    6[1-(0),6-(1,6),6-(1,6)]
    61        0.86693        0.86693        0.86693    6[1-(0),6-(1,6),6-(1,6)]
    62       7.631031       7.631031       7.631031    6[1-(0),6-(1,6),6-(1,6)]
    63       6.628189       6.628189       6.628189    6[1-(0),6-(1,6),6-(1,6)]
    64       5.619158       5.619158       5.619158    6[1-(0),6-(1,6),6-(1,6)]
    65        2.38502        2.38502        2.38502    7[6-(6),29-(7,7,7)]
    66       4.632122       4.632122       4.632122    7[6-(6),29-(7,7,7)]
    67       4.449704       4.449704       4.449704    7[6-(6),29-(7,7,7)]
    68       5.645273       5.645273       5.645273    7[6-(6),29-(7,7,7)]
    69       6.660959       6.660959       6.660959    7[6-(6),29-(7,7,7)]
    70       4.413857       4.413857       4.413857    7[6-(6),29-(7,7,7)]
    71       4.596275       4.596275       4.596275    7[6-(6),29-(7,7,7)]
    72       3.400706       3.400706       3.400706    7[6-(6),29-(7,7,7)]
    73       6.231959       6.231959       6.231959    9[6-(6,6)]
    74       4.053352       4.053352       4.053352    9[6-(6,6)]
    75       5.033775       5.033775       5.033775    9[6-(6,6)]
    76       2.584564       2.584564       2.584564    9[6-(6,6)]
    77        2.81402        2.81402        2.81402    9[6-(6,6)]
    78       4.992627       4.992627       4.992627    9[6-(6,6)]
    79       4.012204       4.012204       4.012204    9[6-(6,6)]
    80       6.461415       6.461415       6.461415    9[6-(6,6)]
    81       7.874369       7.874369       7.874369    15[6-(1,1,1),6-(6,6),6-(6,6),6-(6,6)]
    82        1.17161        1.17161        1.17161    15[6-(1,1,1),6-(6,6),6-(6,6),6-(6,6)]
    83       2.642884       2.642884       2.642884    1[6-(6,6)]
    84       5.790412       5.790412       5.790412    1[6-(6,6)]
    85       1.326767       1.326767       1.326767    1[6-(6,6)]
    86        7.56878        7.56878        7.56878    1[6-(6,6)]
    87       0.670758       0.670758       0.670758    1[6-(6,6)]
    88       7.788122       7.788122       7.788122    1[6-(6,6)]
    89       7.747491       7.747491       7.747491    1[6-(6,6)]
    90       5.754213       5.754213       5.754213    1[6-(6,6)]
    91       8.363439       8.363439       8.363439    1[6-(6,6)]
    92       6.104944       6.104944       6.104944    1[6-(1,1,15)]
    93       5.597669       5.597669       5.597669    1[6-(1,1,15)]
    94       6.354407       6.354407       6.354407    1[6-(1,1,15)]
    95       2.268282       2.268282       2.268282    1[6-(6,6)]
    96       4.181975       4.181975       4.181975    1[6-(6,6)]
    97       7.984687       7.984687       7.984687    1[6-(6,6)]
    98       2.225595       2.225595       2.225595    1[6-(6,6)]
    99       2.366276       2.366276       2.366276    1[6-(6,6)]
   100        4.06589        4.06589        4.06589    1[6-(6,6)]
   101       6.403095       6.403095       6.403095    1[6-(6,6)]
   102       3.255567       3.255567       3.255567    1[6-(6,6)]
   103       7.719212       7.719212       7.719212    1[6-(6,6)]
   104       1.477199       1.477199       1.477199    1[6-(6,6)]
   105       8.375221       8.375221       8.375221    1[6-(6,6)]
   106       1.257857       1.257857       1.257857    1[6-(6,6)]
   107       1.298488       1.298488       1.298488    1[6-(6,6)]
   108       3.291766       3.291766       3.291766    1[6-(6,6)]
   109        0.68254        0.68254        0.68254    1[6-(6,6)]
   110       2.941035       2.941035       2.941035    1[6-(1,1,15)]
   111        3.44831        3.44831        3.44831    1[6-(1,1,15)]
   112       2.691572       2.691572       2.691572    1[6-(1,1,15)]
   113       6.777697       6.777697       6.777697    1[6-(6,6)]
   114       4.864004       4.864004       4.864004    1[6-(6,6)]
   115       1.061292       1.061292       1.061292    1[6-(6,6)]
   116       6.820384       6.820384       6.820384    1[6-(6,6)]
   117       6.679703       6.679703       6.679703    1[6-(6,6)]
   118       4.980089       4.980089       4.980089    1[6-(6,6)]
