# Supplementary material for: A collection of forcefield precursors for metal–organic frameworks
Source: RSC Adv. 2019 Nov 13;9(63):36492–507. doi: 10.1039/c9ra07327b (PMC9075174; doi:10.1039/c9ra07327b)
Supplement: RA-009-C9RA07327B-s1268 [file RA-009-C9RA07327B-s1268.txt]

KINPUU_clean

9.026400    0.000000    0.000000
0.000000    15.103000    0.000000
-3.979960    -7.551575    12.979953

     1       2.988493       2.988493       2.988493    27[7-(6,6),7-(6,6),7-(6,6),8-(6)]
     2       2.057947       2.057947       2.057947    27[7-(6,6),7-(6,6),7-(6,6),8-(6)]
     3       1.100302       1.100302       1.100302    1[6-(6,7)]
     4       0.734462       0.734462       0.734462    1[6-(6,7)]
     5       3.526203       3.526203       3.526203    1[6-(7,7)]
     6       0.066483       0.066483       0.066483    1[6-(6,7)]
     7      -1.328425      -1.328425      -1.328425    1[6-(6,7)]
     8       1.943159       1.943159       1.943159    1[6-(7,7)]
     9        3.92097        3.92097        3.92097    1[6-(7,7)]
    10      -1.325163      -1.325163      -1.325163    1[6-(6,7)]
    11       6.326302       6.326302       6.326302    1[6-(6,7)]
    12       2.974528       2.974528       2.974528    1[6-(6,6)]
    13       3.443713       3.443713       3.443713    1[6-(6,6)]
    14       6.160962       6.160962       6.160962    1[6-(6,6)]
    15       1.841264       1.841264       1.841264    1[6-(6,6)]
    16       4.908855       4.908855       4.908855    1[6-(6,6)]
    17       4.372118       4.372118       4.372118    1[6-(6,6)]
    18       -0.85135       -0.85135       -0.85135    1[6-(6,6)]
    19       -0.31371       -0.31371       -0.31371    1[6-(6,6)]
    20       6.831214       6.831214       6.831214    1[6-(6,6)]
    21      -1.352223      -1.352223      -1.352223    1[6-(6,6)]
    22       0.654748       0.654748       0.654748    1[6-(6,6)]
    23      -0.116216      -0.116216      -0.116216    1[6-(6,6)]
    24       3.946138       3.946138       3.946138    1[6-(6,7)]
    25       4.311978       4.311978       4.311978    1[6-(6,7)]
    26       1.520237       1.520237       1.520237    1[6-(7,7)]
    27       4.979957       4.979957       4.979957    1[6-(6,7)]
    28       6.374865       6.374865       6.374865    1[6-(6,7)]
    29       3.103281       3.103281       3.103281    1[6-(7,7)]
    30        1.12547        1.12547        1.12547    1[6-(7,7)]
    31      -2.654797      -2.654797      -2.654797    1[6-(6,7)]
    32      -1.279862      -1.279862      -1.279862    1[6-(6,7)]
    33       2.071912       2.071912       2.071912    1[6-(6,6)]
    34       1.602727       1.602727       1.602727    1[6-(6,6)]
    35      -1.114522      -1.114522      -1.114522    1[6-(6,6)]
    36       3.205176       3.205176       3.205176    1[6-(6,6)]
    37       0.137585       0.137585       0.137585    1[6-(6,6)]
    38       0.674322       0.674322       0.674322    1[6-(6,6)]
    39        5.89779        5.89779        5.89779    1[6-(6,6)]
    40        5.36015        5.36015        5.36015    1[6-(6,6)]
    41      -1.784774      -1.784774      -1.784774    1[6-(6,6)]
    42       6.398663       6.398663       6.398663    1[6-(6,6)]
    43       4.391692       4.391692       4.391692    1[6-(6,6)]
    44       5.162656       5.162656       5.162656    1[6-(6,6)]
    45       4.403579       4.403579       4.403579    1[6-(1,6,6)]
    46        4.53436        4.53436        4.53436    1[6-(1,6,6)]
    47       3.724845       3.724845       3.724845    1[6-(1,6,6)]
    48       2.622153       2.622153       2.622153    1[6-(1,6,6)]
    49       1.671769       1.671769       1.671769    1[6-(1,6,6)]
    50       2.670433       2.670433       2.670433    1[6-(1,6,6)]
    51       5.356873       5.356873       5.356873    1[6-(1,6,6)]
    52       5.353689       5.353689       5.353689    1[6-(1,6,6)]
    53       0.642861       0.642861       0.642861    1[6-(1,6,6)]
    54        0.51208        0.51208        0.51208    1[6-(1,6,6)]
    55       1.321595       1.321595       1.321595    1[6-(1,6,6)]
    56       2.424287       2.424287       2.424287    1[6-(1,6,6)]
    57       3.374671       3.374671       3.374671    1[6-(1,6,6)]
    58       2.376007       2.376007       2.376007    1[6-(1,6,6)]
    59      -0.310433      -0.310433      -0.310433    1[6-(1,6,6)]
    60      -0.307249      -0.307249      -0.307249    1[6-(1,6,6)]
    61       1.541276       1.541276       1.541276    6[1-(0),6-(1,7),7-(6,27)]
    62       1.338997       1.338997       1.338997    6[1-(0),6-(1,7),7-(6,6)]
    63        2.85751        2.85751        2.85751    6[1-(0),7-(6,27),7-(6,6)]
    64       0.272751       0.272751       0.272751    6[1-(0),6-(1,7),7-(6,27)]
    65       -0.50029       -0.50029       -0.50029    6[1-(0),6-(1,7),7-(6,6)]
    66        1.29687        1.29687        1.29687    6[1-(0),7-(6,27),7-(6,6)]
    67       4.689551       4.689551       4.689551    6[1-(0),7-(6,27),7-(6,6)]
    68       6.784129       6.784129       6.784129    6[1-(0),6-(1,7),7-(6,6)]
    69       6.006565       6.006565       6.006565    6[1-(0),6-(1,7),7-(6,27)]
    70       2.377992       2.377992       2.377992    6[6-(1,6),6-(1,6),7-(6,6)]
    71       2.849273       2.849273       2.849273    6[1-(0),6-(1,6),6-(6,7)]
    72        3.11863        3.11863        3.11863    6[1-(0),6-(1,6),6-(6,7)]
    73        6.89361        6.89361        6.89361    6[6-(1,6),6-(1,6),7-(6,6)]
    74       6.361798       6.361798       6.361798    6[1-(0),6-(1,6),6-(6,7)]
    75       2.152727       2.152727       2.152727    6[1-(0),6-(1,6),6-(6,7)]
    76       6.864356       6.864356       6.864356    6[6-(1,6),6-(1,6),7-(6,6)]
    77       5.564462       5.564462       5.564462    6[1-(0),6-(1,6),6-(6,7)]
    78       5.242378       5.242378       5.242378    6[1-(0),6-(1,6),6-(6,7)]
    79       6.220452       6.220452       6.220452    6[6-(1,6),6-(1,6),7-(6,6)]
    80       7.520346       7.520346       7.520346    6[1-(0),6-(1,6),6-(6,7)]
    81       7.842431       7.842431       7.842431    6[1-(0),6-(1,6),6-(6,7)]
    82        7.71759        7.71759        7.71759    6[6-(1,6),6-(1,6),7-(6,6)]
    83       7.394179       7.394179       7.394179    6[1-(0),6-(1,6),6-(6,7)]
    84      -1.138403      -1.138403      -1.138403    6[1-(0),6-(1,6),6-(6,7)]
    85      -0.322673      -0.322673      -0.322673    6[6-(1,6),6-(1,6),7-(6,6)]
    86       0.065286       0.065286       0.065286    6[1-(0),6-(1,6),6-(6,7)]
    87      -0.408173      -0.408173      -0.408173    6[1-(0),6-(1,6),6-(6,7)]
    88       3.505164       3.505164       3.505164    6[1-(0),6-(1,7),7-(6,27)]
    89       3.707443       3.707443       3.707443    6[1-(0),6-(1,7),7-(6,6)]
    90        2.18893        2.18893        2.18893    6[1-(0),7-(6,27),7-(6,6)]
    91       4.773689       4.773689       4.773689    6[1-(0),6-(1,7),7-(6,27)]
    92        5.54673        5.54673        5.54673    6[1-(0),6-(1,7),7-(6,6)]
    93        3.74957        3.74957        3.74957    6[1-(0),7-(6,27),7-(6,6)]
    94       0.356889       0.356889       0.356889    6[1-(0),7-(6,27),7-(6,6)]
    95      -1.737689      -1.737689      -1.737689    6[1-(0),6-(1,7),7-(6,6)]
    96      -0.960125      -0.960125      -0.960125    6[1-(0),6-(1,7),7-(6,27)]
    97       2.668448       2.668448       2.668448    6[6-(1,6),6-(1,6),7-(6,6)]
    98       2.197167       2.197167       2.197167    6[1-(0),6-(1,6),6-(6,7)]
    99        1.92781        1.92781        1.92781    6[1-(0),6-(1,6),6-(6,7)]
   100       -1.84717       -1.84717       -1.84717    6[6-(1,6),6-(1,6),7-(6,6)]
   101      -1.315358      -1.315358      -1.315358    6[1-(0),6-(1,6),6-(6,7)]
   102       2.893713       2.893713       2.893713    6[1-(0),6-(1,6),6-(6,7)]
   103      -1.817916      -1.817916      -1.817916    6[6-(1,6),6-(1,6),7-(6,6)]
   104      -0.518022      -0.518022      -0.518022    6[1-(0),6-(1,6),6-(6,7)]
   105      -0.195938      -0.195938      -0.195938    6[1-(0),6-(1,6),6-(6,7)]
   106      -1.174012      -1.174012      -1.174012    6[6-(1,6),6-(1,6),7-(6,6)]
   107      -2.473906      -2.473906      -2.473906    6[1-(0),6-(1,6),6-(6,7)]
   108      -2.795991      -2.795991      -2.795991    6[1-(0),6-(1,6),6-(6,7)]
   109       -2.67115       -2.67115       -2.67115    6[6-(1,6),6-(1,6),7-(6,6)]
   110      -2.347739      -2.347739      -2.347739    6[1-(0),6-(1,6),6-(6,7)]
   111       6.184843       6.184843       6.184843    6[1-(0),6-(1,6),6-(6,7)]
   112       5.369113       5.369113       5.369113    6[6-(1,6),6-(1,6),7-(6,6)]
   113       4.981154       4.981154       4.981154    6[1-(0),6-(1,6),6-(6,7)]
   114       5.454613       5.454613       5.454613    6[1-(0),6-(1,6),6-(6,7)]
   115       3.326273       3.326273       3.326273    6[6-(1,1,6),8-(0),8-(27)]
   116       3.887506       3.887506       3.887506    6[1-(0),1-(0),6-(1,1,6),6-(8,8)]
   117       3.125894       3.125894       3.125894    6[1-(0),1-(0),6-(1,1,6),6-(1,1,6)]
   118       2.182753       2.182753       2.182753    6[1-(0),1-(0),6-(1,1,6),6-(1,1,6)]
   119       5.178747       5.178747       5.178747    6[1-(0),1-(0),6-(1,1,6),6-(1,1,6)]
   120       1.720167       1.720167       1.720167    6[6-(1,1,6),8-(0),8-(27)]
   121       1.158934       1.158934       1.158934    6[1-(0),1-(0),6-(1,1,6),6-(8,8)]
   122       1.920546       1.920546       1.920546    6[1-(0),1-(0),6-(1,1,6),6-(1,1,6)]
   123       2.863687       2.863687       2.863687    6[1-(0),1-(0),6-(1,1,6),6-(1,1,6)]
   124      -0.132307      -0.132307      -0.132307    6[1-(0),1-(0),6-(1,1,6),6-(1,1,6)]
   125       2.477479       2.477479       2.477479    7[6-(1,6),6-(1,7),27-(7,7,8)]
   126       2.194857       2.194857       2.194857    7[6-(1,6),6-(1,7),6-(6,6)]
   127       1.421389       1.421389       1.421389    7[6-(1,6),6-(1,7),27-(7,7,8)]
   128       0.142213       0.142213       0.142213    7[6-(1,6),6-(1,7),6-(6,6)]
   129       4.703751       4.703751       4.703751    7[6-(1,6),6-(1,7),27-(7,7,8)]
   130       5.904759       5.904759       5.904759    7[6-(1,6),6-(1,7),6-(6,6)]
   131        7.19472        7.19472        7.19472    7[6-(6,6),6-(6,6),6-(6,6)]
   132       2.568961       2.568961       2.568961    7[6-(1,6),6-(1,7),27-(7,7,8)]
   133       2.851583       2.851583       2.851583    7[6-(1,6),6-(1,7),6-(6,6)]
   134       3.625051       3.625051       3.625051    7[6-(1,6),6-(1,7),27-(7,7,8)]
   135       4.904227       4.904227       4.904227    7[6-(1,6),6-(1,7),6-(6,6)]
   136       0.342689       0.342689       0.342689    7[6-(1,6),6-(1,7),27-(7,7,8)]
   137      -0.858319      -0.858319      -0.858319    7[6-(1,6),6-(1,7),6-(6,6)]
   138       -2.14828       -2.14828       -2.14828    7[6-(6,6),6-(6,6),6-(6,6)]
   139       2.518196       2.518196       2.518196    8[6-(6,8),27-(7,7,7)]
   140       3.513974       3.513974       3.513974    8[6-(6,8)]
   141       2.528244       2.528244       2.528244    8[6-(6,8),27-(7,7,7)]
   142       1.532466       1.532466       1.532466    8[6-(6,8)]
