# Supplementary material for: A collection of forcefield precursors for metal–organic frameworks
Source: RSC Adv. 2019 Nov 13;9(63):36492–507. doi: 10.1039/c9ra07327b (PMC9075174; doi:10.1039/c9ra07327b)
Supplement: RA-009-C9RA07327B-s1269 [file RA-009-C9RA07327B-s1269.txt]

KINQAB_clean

9.071700    0.000000    0.000000
0.000000    14.939900    0.000000
-4.103744    -7.469857    13.117077

     1       2.805094       2.805094       2.805094    28[7-(6,6),7-(6,6),7-(6,6),8-(6),8-(6)]
     2       2.162862       2.162862       2.162862    28[7-(6,6),7-(6,6),7-(6,6),8-(6),8-(6)]
     3       0.952464       0.952464       0.952464    1[6-(6,7)]
     4       0.760943       0.760943       0.760943    1[6-(6,7)]
     5       3.333022       3.333022       3.333022    1[6-(7,7)]
     6      -0.078687      -0.078687      -0.078687    1[6-(6,7)]
     7      -1.515996      -1.515996      -1.515996    1[6-(6,7)]
     8       1.789626       1.789626       1.789626    1[6-(7,7)]
     9       3.793612       3.793612       3.793612    1[6-(7,7)]
    10       7.532492       7.532492       7.532492    1[6-(6,7)]
    11       6.123103       6.123103       6.123103    1[6-(6,7)]
    12       2.909177       2.909177       2.909177    1[6-(6,6)]
    13       3.396348       3.396348       3.396348    1[6-(6,6)]
    14       6.229586       6.229586       6.229586    1[6-(6,6)]
    15       1.738935       1.738935       1.738935    1[6-(6,6)]
    16       4.976579       4.976579       4.976579    1[6-(6,6)]
    17       4.359195       4.359195       4.359195    1[6-(6,6)]
    18      -1.013224      -1.013224      -1.013224    1[6-(6,6)]
    19      -0.395019      -0.395019      -0.395019    1[6-(6,6)]
    20       6.674652       6.674652       6.674652    1[6-(6,6)]
    21      -1.564816      -1.564816      -1.564816    1[6-(6,6)]
    22       0.633184       0.633184       0.633184    1[6-(6,6)]
    23       0.004808       0.004808       0.004808    1[6-(6,6)]
    24       0.352692       0.352692       0.352692    1[6-(1,6,6)]
    25       0.688002       0.688002       0.688002    1[6-(1,6,6)]
    26       1.533723       1.533723       1.533723    1[6-(1,6,6)]
    27       2.548249       2.548249       2.548249    1[6-(1,6,6)]
    28       2.397274       2.397274       2.397274    1[6-(1,6,6)]
    29        3.49664        3.49664        3.49664    1[6-(1,6,6)]
    30      -0.543582      -0.543582      -0.543582    1[6-(1,6,6)]
    31      -0.504576      -0.504576      -0.504576    1[6-(1,6,6)]
    32       4.015492       4.015492       4.015492    1[6-(6,7)]
    33       4.207013       4.207013       4.207013    1[6-(6,7)]
    34       1.634934       1.634934       1.634934    1[6-(7,7)]
    35       5.046643       5.046643       5.046643    1[6-(6,7)]
    36       6.483952       6.483952       6.483952    1[6-(6,7)]
    37        3.17833        3.17833        3.17833    1[6-(7,7)]
    38       1.174344       1.174344       1.174344    1[6-(7,7)]
    39      -2.564536      -2.564536      -2.564536    1[6-(6,7)]
    40      -1.155147      -1.155147      -1.155147    1[6-(6,7)]
    41       2.058779       2.058779       2.058779    1[6-(6,6)]
    42       1.571608       1.571608       1.571608    1[6-(6,6)]
    43       -1.26163       -1.26163       -1.26163    1[6-(6,6)]
    44       3.229021       3.229021       3.229021    1[6-(6,6)]
    45      -0.008623      -0.008623      -0.008623    1[6-(6,6)]
    46       0.608761       0.608761       0.608761    1[6-(6,6)]
    47        5.98118        5.98118        5.98118    1[6-(6,6)]
    48       5.362975       5.362975       5.362975    1[6-(6,6)]
    49      -1.706696      -1.706696      -1.706696    1[6-(6,6)]
    50       6.532772       6.532772       6.532772    1[6-(6,6)]
    51       4.334772       4.334772       4.334772    1[6-(6,6)]
    52       4.963148       4.963148       4.963148    1[6-(6,6)]
    53       4.615264       4.615264       4.615264    1[6-(1,6,6)]
    54       4.279954       4.279954       4.279954    1[6-(1,6,6)]
    55       3.434233       3.434233       3.434233    1[6-(1,6,6)]
    56       2.419707       2.419707       2.419707    1[6-(1,6,6)]
    57       2.570682       2.570682       2.570682    1[6-(1,6,6)]
    58       1.471316       1.471316       1.471316    1[6-(1,6,6)]
    59       5.511538       5.511538       5.511538    1[6-(1,6,6)]
    60       5.472532       5.472532       5.472532    1[6-(1,6,6)]
    61        1.42301        1.42301        1.42301    6[1-(0),6-(1,7),7-(6,28)]
    62       1.298139       1.298139       1.298139    6[1-(0),6-(1,7),7-(6,6)]
    63       2.731654       2.731654       2.731654    6[1-(0),7-(6,28),7-(6,6)]
    64       0.122353       0.122353       0.122353    6[1-(0),6-(1,7),7-(6,28)]
    65       -0.67812       -0.67812       -0.67812    6[1-(0),6-(1,7),7-(6,6)]
    66       1.134927       1.134927       1.134927    6[1-(0),7-(6,28),7-(6,6)]
    67       4.542814       4.542814       4.542814    6[1-(0),7-(6,28),7-(6,6)]
    68       6.607896       6.607896       6.607896    6[1-(0),6-(1,7),7-(6,6)]
    69       5.824901       5.824901       5.824901    6[1-(0),6-(1,7),7-(6,28)]
    70       1.839863       1.839863       1.839863    6[6-(1,1,6),8-(28),8-(28)]
    71       2.309885       2.309885       2.309885    6[6-(1,6),6-(1,6),7-(6,6)]
    72       2.786218       2.786218       2.786218    6[1-(0),6-(1,6),6-(6,7)]
    73       3.069315       3.069315       3.069315    6[1-(0),6-(1,6),6-(6,7)]
    74       6.969412       6.969412       6.969412    6[6-(1,6),6-(1,6),7-(6,6)]
    75       6.427335       6.427335       6.427335    6[1-(0),6-(1,6),6-(6,7)]
    76       2.070254       2.070254       2.070254    6[1-(0),6-(1,6),6-(6,7)]
    77       6.887332       6.887332       6.887332    6[6-(1,6),6-(1,6),7-(6,6)]
    78       5.594082       5.594082       5.594082    6[1-(0),6-(1,6),6-(6,7)]
    79       5.224442       5.224442       5.224442    6[1-(0),6-(1,6),6-(6,7)]
    80        6.14797        6.14797        6.14797    6[6-(1,6),6-(1,6),7-(6,6)]
    81        7.44122        7.44122        7.44122    6[1-(0),6-(1,6),6-(6,7)]
    82        7.81086        7.81086        7.81086    6[1-(0),6-(1,6),6-(6,7)]
    83        7.73126        7.73126        7.73126    6[6-(1,6),6-(1,6),7-(6,6)]
    84       7.290802       7.290802       7.290802    6[1-(0),6-(1,6),6-(6,7)]
    85      -1.297296      -1.297296      -1.297296    6[1-(0),6-(1,6),6-(6,7)]
    86      -0.430491      -0.430491      -0.430491    6[6-(1,6),6-(1,6),7-(6,6)]
    87       0.047083       0.047083       0.047083    6[1-(0),6-(1,6),6-(6,7)]
    88      -0.374459      -0.374459      -0.374459    6[1-(0),6-(1,6),6-(6,7)]
    89        1.07506        1.07506        1.07506    6[1-(0),1-(0),6-(1,1,6),6-(8,8)]
    90       2.034316       2.034316       2.034316    6[1-(0),1-(0),6-(1,1,6),6-(1,1,6)]
    91       2.924554       2.924554       2.924554    6[1-(0),1-(0),6-(1,1,6),6-(1,1,6)]
    92      -0.298772      -0.298772      -0.298772    6[1-(0),1-(0),6-(1,1,6),6-(1,1,6)]
    93       3.544946       3.544946       3.544946    6[1-(0),6-(1,7),7-(6,28)]
    94       3.669817       3.669817       3.669817    6[1-(0),6-(1,7),7-(6,6)]
    95       2.236302       2.236302       2.236302    6[1-(0),7-(6,28),7-(6,6)]
    96       4.845603       4.845603       4.845603    6[1-(0),6-(1,7),7-(6,28)]
    97       5.646076       5.646076       5.646076    6[1-(0),6-(1,7),7-(6,6)]
    98       3.833029       3.833029       3.833029    6[1-(0),7-(6,28),7-(6,6)]
    99       0.425142       0.425142       0.425142    6[1-(0),7-(6,28),7-(6,6)]
   100       -1.63994       -1.63994       -1.63994    6[1-(0),6-(1,7),7-(6,6)]
   101      -0.856945      -0.856945      -0.856945    6[1-(0),6-(1,7),7-(6,28)]
   102       3.128093       3.128093       3.128093    6[6-(1,1,6),8-(28),8-(28)]
   103       2.658071       2.658071       2.658071    6[6-(1,6),6-(1,6),7-(6,6)]
   104       2.181738       2.181738       2.181738    6[1-(0),6-(1,6),6-(6,7)]
   105       1.898641       1.898641       1.898641    6[1-(0),6-(1,6),6-(6,7)]
   106      -2.001456      -2.001456      -2.001456    6[6-(1,6),6-(1,6),7-(6,6)]
   107      -1.459379      -1.459379      -1.459379    6[1-(0),6-(1,6),6-(6,7)]
   108       2.897702       2.897702       2.897702    6[1-(0),6-(1,6),6-(6,7)]
   109      -1.919376      -1.919376      -1.919376    6[6-(1,6),6-(1,6),7-(6,6)]
   110      -0.626126      -0.626126      -0.626126    6[1-(0),6-(1,6),6-(6,7)]
   111      -0.256486      -0.256486      -0.256486    6[1-(0),6-(1,6),6-(6,7)]
   112      -1.180014      -1.180014      -1.180014    6[6-(1,6),6-(1,6),7-(6,6)]
   113      -2.473264      -2.473264      -2.473264    6[1-(0),6-(1,6),6-(6,7)]
   114      -2.842904      -2.842904      -2.842904    6[1-(0),6-(1,6),6-(6,7)]
   115      -2.763304      -2.763304      -2.763304    6[6-(1,6),6-(1,6),7-(6,6)]
   116      -2.322846      -2.322846      -2.322846    6[1-(0),6-(1,6),6-(6,7)]
   117       6.265252       6.265252       6.265252    6[1-(0),6-(1,6),6-(6,7)]
   118       5.398447       5.398447       5.398447    6[6-(1,6),6-(1,6),7-(6,6)]
   119       4.920873       4.920873       4.920873    6[1-(0),6-(1,6),6-(6,7)]
   120       5.342415       5.342415       5.342415    6[1-(0),6-(1,6),6-(6,7)]
   121       3.892896       3.892896       3.892896    6[1-(0),1-(0),6-(1,1,6),6-(8,8)]
   122        2.93364        2.93364        2.93364    6[1-(0),1-(0),6-(1,1,6),6-(1,1,6)]
   123       2.043402       2.043402       2.043402    6[1-(0),1-(0),6-(1,1,6),6-(1,1,6)]
   124       5.266728       5.266728       5.266728    6[1-(0),1-(0),6-(1,1,6),6-(1,1,6)]
   125       2.370007       2.370007       2.370007    7[6-(1,6),6-(1,7),28-(7,7,8,8)]
   126       2.143506       2.143506       2.143506    7[6-(1,6),6-(1,7),6-(6,6)]
   127       1.222325       1.222325       1.222325    7[6-(1,6),6-(1,7),28-(7,7,8,8)]
   128      -0.018517      -0.018517      -0.018517    7[6-(1,6),6-(1,7),6-(6,6)]
   129       4.512926       4.512926       4.512926    7[6-(1,6),6-(1,7),28-(7,7,8,8)]
   130       5.786434       5.786434       5.786434    7[6-(1,6),6-(1,7),6-(6,6)]
   131        7.26292        7.26292        7.26292    7[6-(6,6),6-(6,6),6-(6,6)]
   132       2.597949       2.597949       2.597949    7[6-(1,6),6-(1,7),28-(7,7,8,8)]
   133        2.82445        2.82445        2.82445    7[6-(1,6),6-(1,7),6-(6,6)]
   134       3.745631       3.745631       3.745631    7[6-(1,6),6-(1,7),28-(7,7,8,8)]
   135       4.986473       4.986473       4.986473    7[6-(1,6),6-(1,7),6-(6,6)]
   136        0.45503        0.45503        0.45503    7[6-(1,6),6-(1,7),28-(7,7,8,8)]
   137      -0.818478      -0.818478      -0.818478    7[6-(1,6),6-(1,7),6-(6,6)]
   138      -2.294964      -2.294964      -2.294964    7[6-(6,6),6-(6,6),6-(6,6)]
   139       2.629394       2.629394       2.629394    8[6-(6,8),28-(7,7,7,8)]
   140       1.613128       1.613128       1.613128    8[6-(6,8),28-(7,7,7,8)]
   141       2.338562       2.338562       2.338562    8[6-(6,8),28-(7,7,7,8)]
   142       3.354828       3.354828       3.354828    8[6-(6,8),28-(7,7,7,8)]
