# Supplementary material for: A collection of forcefield precursors for metal–organic frameworks
Source: RSC Adv. 2019 Nov 13;9(63):36492–507. doi: 10.1039/c9ra07327b (PMC9075174; doi:10.1039/c9ra07327b)
Supplement: RA-009-C9RA07327B-s1270 [file RA-009-C9RA07327B-s1270.txt]

KIPJOK_clean

7.365400    0.000000    0.000000
-0.397094    23.477442    0.000000
0.000000    0.000000    29.028400

     1       5.548399       5.548399       5.548399    60[8-(6),8-(6),8-(6),8-(6),8-(6),8-(6),8-(6,60),8-(6,60),8-(6,60)]
     2       1.813767       1.813767       1.813767    60[8-(6),8-(6),8-(6),8-(6),8-(6,60),8-(6,60),8-(6,60)]
     3        1.22136        1.22136        1.22136    60[8-(6),8-(6),8-(6),8-(6),8-(6),8-(6),8-(6,60),8-(6,60),8-(6,60)]
     4       4.955992       4.955992       4.955992    60[8-(6),8-(6),8-(6),8-(6),8-(6,60),8-(6,60),8-(6,60)]
     5       1.419907       1.419907       1.419907    60[8-(6),8-(6),8-(6),8-(6),8-(6),8-(6),8-(6,60),8-(6,60),8-(6,60)]
     6       5.154539       5.154539       5.154539    60[8-(6),8-(6),8-(6),8-(6),8-(6,60),8-(6,60),8-(6,60)]
     7       5.746946       5.746946       5.746946    60[8-(6),8-(6),8-(6),8-(6),8-(6),8-(6),8-(6,60),8-(6,60),8-(6,60)]
     8       2.012314       2.012314       2.012314    60[8-(6),8-(6),8-(6),8-(6),8-(6,60),8-(6,60),8-(6,60)]
     9       6.595442       6.595442       6.595442    1[8-(6)]
    10       6.468849       6.468849       6.468849    1[8-(6)]
    11       4.042342       4.042342       4.042342    1[6-(6,6)]
    12       6.890837       6.890837       6.890837    1[6-(6,6)]
    13       0.631212       0.631212       0.631212    1[6-(6,6)]
    14       1.422081       1.422081       1.422081    1[6-(6,6)]
    15       1.438445       1.438445       1.438445    1[6-(6,6)]
    16       2.736103       2.736103       2.736103    1[6-(6,6)]
    17       6.897737       6.897737       6.897737    1[6-(6,6)]
    18       4.116541       4.116541       4.116541    1[6-(6,6)]
    19       3.046731       3.046731       3.046731    1[6-(6,6)]
    20       0.695351       0.695351       0.695351    1[6-(6,6)]
    21       4.045197       4.045197       4.045197    1[6-(6,6)]
    22       5.347111       5.347111       5.347111    1[6-(6,6)]
    23       0.174317       0.174317       0.174317    1[8-(6)]
    24       0.698004       0.698004       0.698004    1[8-(6)]
    25       2.727417       2.727417       2.727417    1[6-(6,6)]
    26      -0.121078      -0.121078      -0.121078    1[6-(6,6)]
    27       6.138547       6.138547       6.138547    1[6-(6,6)]
    28       5.347678       5.347678       5.347678    1[6-(6,6)]
    29       5.331314       5.331314       5.331314    1[6-(6,6)]
    30       4.033656       4.033656       4.033656    1[6-(6,6)]
    31      -0.127978      -0.127978      -0.127978    1[6-(6,6)]
    32       2.653218       2.653218       2.653218    1[6-(6,6)]
    33       3.723028       3.723028       3.723028    1[6-(6,6)]
    34       6.471502       6.471502       6.471502    1[6-(6,6)]
    35       3.121656       3.121656       3.121656    1[6-(6,6)]
    36       1.819742       1.819742       1.819742    1[6-(6,6)]
    37       0.372864       0.372864       0.372864    1[8-(6)]
    38       0.499457       0.499457       0.499457    1[8-(6)]
    39       2.925964       2.925964       2.925964    1[6-(6,6)]
    40       0.077469       0.077469       0.077469    1[6-(6,6)]
    41       6.337094       6.337094       6.337094    1[6-(6,6)]
    42       5.546225       5.546225       5.546225    1[6-(6,6)]
    43       5.529861       5.529861       5.529861    1[6-(6,6)]
    44       4.232203       4.232203       4.232203    1[6-(6,6)]
    45       0.070569       0.070569       0.070569    1[6-(6,6)]
    46       2.851765       2.851765       2.851765    1[6-(6,6)]
    47       3.921575       3.921575       3.921575    1[6-(6,6)]
    48       6.272955       6.272955       6.272955    1[6-(6,6)]
    49       2.923109       2.923109       2.923109    1[6-(6,6)]
    50       1.621195       1.621195       1.621195    1[6-(6,6)]
    51       6.793989       6.793989       6.793989    1[8-(6)]
    52       6.270302       6.270302       6.270302    1[8-(6)]
    53       4.240889       4.240889       4.240889    1[6-(6,6)]
    54       7.089384       7.089384       7.089384    1[6-(6,6)]
    55       0.829759       0.829759       0.829759    1[6-(6,6)]
    56       1.620628       1.620628       1.620628    1[6-(6,6)]
    57       1.636992       1.636992       1.636992    1[6-(6,6)]
    58        2.93465        2.93465        2.93465    1[6-(6,6)]
    59       7.096284       7.096284       7.096284    1[6-(6,6)]
    60       4.315088       4.315088       4.315088    1[6-(6,6)]
    61       3.245278       3.245278       3.245278    1[6-(6,6)]
    62       0.496804       0.496804       0.496804    1[6-(6,6)]
    63        3.84665        3.84665        3.84665    1[6-(6,6)]
    64       5.148564       5.148564       5.148564    1[6-(6,6)]
    65       3.134202       3.134202       3.134202    6[6-(6,6),6-(6,6),6-(9,9,9),6-(9,9,9)]
    66       2.452901       2.452901       2.452901    6[6-(1,6),6-(1,6),6-(6,6,6)]
    67       3.128004       3.128004       3.128004    6[1-(0),6-(6,6),6-(6,6)]
    68       2.505511       2.505511       2.505511    6[6-(1,6),6-(6,6),6-(8,8)]
    69       1.115271       1.115271       1.115271    6[6-(1,6),6-(6,6),6-(8,8)]
    70       0.432229       0.432229       0.432229    6[1-(0),6-(1,6),6-(6,6)]
    71       1.094953       1.094953       1.094953    6[1-(0),6-(1,6),6-(6,6)]
    72       3.298041       3.298041       3.298041    6[6-(6,6),8-(60),8-(60)]
    73       0.317174       0.317174       0.317174    6[6-(6,6),8-(60),8-(60,60)]
    74       2.233229       2.233229       2.233229    6[6-(1,6),6-(1,6),6-(6,6,6)]
    75       1.431943       1.431943       1.431943    6[1-(0),6-(6,6),6-(6,6)]
    76       0.644433       0.644433       0.644433    6[6-(1,6),6-(6,6),6-(8,8)]
    77       0.639778       0.639778       0.639778    6[6-(1,6),6-(6,6),6-(8,8)]
    78       1.430832       1.430832       1.430832    6[1-(0),6-(1,6),6-(6,6)]
    79       2.216569       2.216569       2.216569    6[1-(0),6-(1,6),6-(6,6)]
    80      -0.137191      -0.137191      -0.137191    6[6-(6,6),8-(0),8-(1)]
    81      -0.246103      -0.246103      -0.246103    6[6-(6,6),8-(60),8-(60)]
    82       3.583676       3.583676       3.583676    6[6-(6,6,6),9-(0),9-(0),9-(0)]
    83       4.378021       4.378021       4.378021    6[6-(6,6,6),9-(0),9-(0),9-(0)]
    84       0.326168       0.326168       0.326168    6[6-(6,6),6-(6,6),6-(9,9,9),6-(9,9,9)]
    85       1.164605       1.164605       1.164605    6[6-(1,6),6-(1,6),6-(6,6,6)]
    86       0.454012       0.454012       0.454012    6[1-(0),6-(6,6),6-(6,6)]
    87       1.092688       1.092688       1.092688    6[6-(1,6),6-(6,6),6-(8,8)]
    88       2.498072       2.498072       2.498072    6[6-(1,6),6-(6,6),6-(8,8)]
    89       3.188757       3.188757       3.188757    6[1-(0),6-(1,6),6-(6,6)]
    90       2.551258       2.551258       2.551258    6[1-(0),6-(1,6),6-(6,6)]
    91       0.248864       0.248864       0.248864    6[6-(6,6),8-(60),8-(60,60)]
    92       3.272809       3.272809       3.272809    6[6-(6,6),8-(60),8-(60,60)]
    93       6.815437       6.815437       6.815437    6[6-(1,6),6-(1,6),6-(6,6,6)]
    94      -0.123931      -0.123931      -0.123931    6[1-(0),6-(6,6),6-(6,6)]
    95       6.465074       6.465074       6.465074    6[6-(1,6),6-(6,6),6-(8,8)]
    96        5.22974        5.22974        5.22974    6[6-(1,6),6-(6,6),6-(8,8)]
    97        4.84338        4.84338        4.84338    6[1-(0),6-(1,6),6-(6,6)]
    98       5.619775       5.619775       5.619775    6[1-(0),6-(1,6),6-(6,6)]
    99       6.919677       6.919677       6.919677    6[6-(6,6),8-(1),8-(60)]
   100       4.318934       4.318934       4.318934    6[6-(6,6),8-(60),8-(60)]
   101       1.214423       1.214423       1.214423    6[6-(6,6,6),9-(0),9-(0),9-(0)]
   102        6.83444        6.83444        6.83444    6[6-(6,6,6),9-(0),9-(0),9-(0)]
   103       3.635557       3.635557       3.635557    6[6-(6,6),6-(6,6),6-(9,9,9),6-(9,9,9)]
   104       4.316858       4.316858       4.316858    6[6-(1,6),6-(1,6),6-(6,6,6)]
   105       3.641755       3.641755       3.641755    6[1-(0),6-(6,6),6-(6,6)]
   106       4.264248       4.264248       4.264248    6[6-(1,6),6-(6,6),6-(8,8)]
   107       5.654488       5.654488       5.654488    6[6-(1,6),6-(6,6),6-(8,8)]
   108        6.33753        6.33753        6.33753    6[1-(0),6-(1,6),6-(6,6)]
   109       5.674806       5.674806       5.674806    6[1-(0),6-(1,6),6-(6,6)]
   110       3.471718       3.471718       3.471718    6[6-(6,6),8-(60),8-(60)]
   111       6.452585       6.452585       6.452585    6[6-(6,6),8-(60),8-(60,60)]
   112        4.53653        4.53653        4.53653    6[6-(1,6),6-(1,6),6-(6,6,6)]
   113       5.337816       5.337816       5.337816    6[1-(0),6-(6,6),6-(6,6)]
   114       6.125326       6.125326       6.125326    6[6-(1,6),6-(6,6),6-(8,8)]
   115       6.129981       6.129981       6.129981    6[6-(1,6),6-(6,6),6-(8,8)]
   116       5.338927       5.338927       5.338927    6[1-(0),6-(1,6),6-(6,6)]
   117        4.55319        4.55319        4.55319    6[1-(0),6-(1,6),6-(6,6)]
   118        6.90695        6.90695        6.90695    6[6-(6,6),8-(0),8-(1)]
   119       7.015862       7.015862       7.015862    6[6-(6,6),8-(60),8-(60)]
   120       3.186083       3.186083       3.186083    6[6-(6,6,6),9-(0),9-(0),9-(0)]
   121       2.391738       2.391738       2.391738    6[6-(6,6,6),9-(0),9-(0),9-(0)]
   122       6.840685       6.840685       6.840685    6[6-(6,6),6-(6,6),6-(9,9,9),6-(9,9,9)]
   123       5.605154       5.605154       5.605154    6[6-(1,6),6-(1,6),6-(6,6,6)]
   124       6.315747       6.315747       6.315747    6[1-(0),6-(6,6),6-(6,6)]
   125       5.677071       5.677071       5.677071    6[6-(1,6),6-(6,6),6-(8,8)]
   126       4.271687       4.271687       4.271687    6[6-(1,6),6-(6,6),6-(8,8)]
   127       3.581002       3.581002       3.581002    6[1-(0),6-(1,6),6-(6,6)]
   128       4.218501       4.218501       4.218501    6[1-(0),6-(1,6),6-(6,6)]
   129       6.520895       6.520895       6.520895    6[6-(6,6),8-(60),8-(60,60)]
   130        3.49695        3.49695        3.49695    6[6-(6,6),8-(60),8-(60,60)]
   131       0.351416       0.351416       0.351416    6[6-(1,6),6-(1,6),6-(6,6,6)]
   132       7.290784       7.290784       7.290784    6[1-(0),6-(6,6),6-(6,6)]
   133       0.701779       0.701779       0.701779    6[6-(1,6),6-(6,6),6-(8,8)]
   134       1.937113       1.937113       1.937113    6[6-(1,6),6-(6,6),6-(8,8)]
   135       2.323473       2.323473       2.323473    6[1-(0),6-(1,6),6-(6,6)]
   136       1.547078       1.547078       1.547078    6[1-(0),6-(1,6),6-(6,6)]
   137       0.247176       0.247176       0.247176    6[6-(6,6),8-(1),8-(60)]
   138       2.847919       2.847919       2.847919    6[6-(6,6),8-(60),8-(60)]
   139        5.95243        5.95243        5.95243    6[6-(6,6,6),9-(0),9-(0),9-(0)]
   140      -0.064681      -0.064681      -0.064681    6[6-(6,6,6),9-(0),9-(0),9-(0)]
   141       3.834104       3.834104       3.834104    6[6-(6,6),6-(6,6),6-(9,9,9),6-(9,9,9)]
   142       4.515405       4.515405       4.515405    6[6-(1,6),6-(1,6),6-(6,6,6)]
   143       3.840302       3.840302       3.840302    6[1-(0),6-(6,6),6-(6,6)]
   144       4.462795       4.462795       4.462795    6[6-(1,6),6-(6,6),6-(8,8)]
   145       5.853035       5.853035       5.853035    6[6-(1,6),6-(6,6),6-(8,8)]
   146       6.536077       6.536077       6.536077    6[1-(0),6-(1,6),6-(6,6)]
   147       5.873353       5.873353       5.873353    6[1-(0),6-(1,6),6-(6,6)]
   148       3.670265       3.670265       3.670265    6[6-(6,6),8-(60),8-(60)]
   149       6.651132       6.651132       6.651132    6[6-(6,6),8-(60),8-(60,60)]
   150       4.735077       4.735077       4.735077    6[6-(1,6),6-(1,6),6-(6,6,6)]
   151       5.536363       5.536363       5.536363    6[1-(0),6-(6,6),6-(6,6)]
   152       6.323873       6.323873       6.323873    6[6-(1,6),6-(6,6),6-(8,8)]
   153       6.328528       6.328528       6.328528    6[6-(1,6),6-(6,6),6-(8,8)]
   154       5.537474       5.537474       5.537474    6[1-(0),6-(1,6),6-(6,6)]
   155       4.751737       4.751737       4.751737    6[1-(0),6-(1,6),6-(6,6)]
   156       7.105497       7.105497       7.105497    6[6-(6,6),8-(0),8-(1)]
   157       7.214409       7.214409       7.214409    6[6-(6,6),8-(60),8-(60)]
   158        3.38463        3.38463        3.38463    6[6-(6,6,6),9-(0),9-(0),9-(0)]
   159       2.590285       2.590285       2.590285    6[6-(6,6,6),9-(0),9-(0),9-(0)]
   160       6.642138       6.642138       6.642138    6[6-(6,6),6-(6,6),6-(9,9,9),6-(9,9,9)]
   161       5.803701       5.803701       5.803701    6[6-(1,6),6-(1,6),6-(6,6,6)]
   162       6.514294       6.514294       6.514294    6[1-(0),6-(6,6),6-(6,6)]
   163       5.875618       5.875618       5.875618    6[6-(1,6),6-(6,6),6-(8,8)]
   164       4.470234       4.470234       4.470234    6[6-(1,6),6-(6,6),6-(8,8)]
   165       3.779549       3.779549       3.779549    6[1-(0),6-(1,6),6-(6,6)]
   166       4.417048       4.417048       4.417048    6[1-(0),6-(1,6),6-(6,6)]
   167       6.719442       6.719442       6.719442    6[6-(6,6),8-(60),8-(60,60)]
   168       3.695497       3.695497       3.695497    6[6-(6,6),8-(60),8-(60,60)]
   169       0.152869       0.152869       0.152869    6[6-(1,6),6-(1,6),6-(6,6,6)]
   170       7.092237       7.092237       7.092237    6[1-(0),6-(6,6),6-(6,6)]
   171       0.503232       0.503232       0.503232    6[6-(1,6),6-(6,6),6-(8,8)]
   172       1.738566       1.738566       1.738566    6[6-(1,6),6-(6,6),6-(8,8)]
   173       2.124926       2.124926       2.124926    6[1-(0),6-(1,6),6-(6,6)]
   174       1.348531       1.348531       1.348531    6[1-(0),6-(1,6),6-(6,6)]
   175       0.048629       0.048629       0.048629    6[6-(6,6),8-(1),8-(60)]
   176       2.649372       2.649372       2.649372    6[6-(6,6),8-(60),8-(60)]
   177       5.753883       5.753883       5.753883    6[6-(6,6,6),9-(0),9-(0),9-(0)]
   178       0.133866       0.133866       0.133866    6[6-(6,6,6),9-(0),9-(0),9-(0)]
   179       3.332749       3.332749       3.332749    6[6-(6,6),6-(6,6),6-(9,9,9),6-(9,9,9)]
   180       2.651448       2.651448       2.651448    6[6-(1,6),6-(1,6),6-(6,6,6)]
   181       3.326551       3.326551       3.326551    6[1-(0),6-(6,6),6-(6,6)]
   182       2.704058       2.704058       2.704058    6[6-(1,6),6-(6,6),6-(8,8)]
   183       1.313818       1.313818       1.313818    6[6-(1,6),6-(6,6),6-(8,8)]
   184       0.630776       0.630776       0.630776    6[1-(0),6-(1,6),6-(6,6)]
   185         1.2935         1.2935         1.2935    6[1-(0),6-(1,6),6-(6,6)]
   186       3.496588       3.496588       3.496588    6[6-(6,6),8-(60),8-(60)]
   187       0.515721       0.515721       0.515721    6[6-(6,6),8-(60),8-(60,60)]
   188       2.431776       2.431776       2.431776    6[6-(1,6),6-(1,6),6-(6,6,6)]
   189        1.63049        1.63049        1.63049    6[1-(0),6-(6,6),6-(6,6)]
   190        0.84298        0.84298        0.84298    6[6-(1,6),6-(6,6),6-(8,8)]
   191       0.838325       0.838325       0.838325    6[6-(1,6),6-(6,6),6-(8,8)]
   192       1.629379       1.629379       1.629379    6[1-(0),6-(1,6),6-(6,6)]
   193       2.415116       2.415116       2.415116    6[1-(0),6-(1,6),6-(6,6)]
   194       0.061356       0.061356       0.061356    6[6-(6,6),8-(0),8-(1)]
   195      -0.047556      -0.047556      -0.047556    6[6-(6,6),8-(60),8-(60)]
   196       3.782223       3.782223       3.782223    6[6-(6,6,6),9-(0),9-(0),9-(0)]
   197       4.576568       4.576568       4.576568    6[6-(6,6,6),9-(0),9-(0),9-(0)]
   198       0.127621       0.127621       0.127621    6[6-(6,6),6-(6,6),6-(9,9,9),6-(9,9,9)]
   199       1.363152       1.363152       1.363152    6[6-(1,6),6-(1,6),6-(6,6,6)]
   200       0.652559       0.652559       0.652559    6[1-(0),6-(6,6),6-(6,6)]
   201       1.291235       1.291235       1.291235    6[6-(1,6),6-(6,6),6-(8,8)]
   202       2.696619       2.696619       2.696619    6[6-(1,6),6-(6,6),6-(8,8)]
   203       3.387304       3.387304       3.387304    6[1-(0),6-(1,6),6-(6,6)]
   204       2.749805       2.749805       2.749805    6[1-(0),6-(1,6),6-(6,6)]
   205       0.447411       0.447411       0.447411    6[6-(6,6),8-(60),8-(60,60)]
   206       3.471356       3.471356       3.471356    6[6-(6,6),8-(60),8-(60,60)]
   207        6.61689        6.61689        6.61689    6[6-(1,6),6-(1,6),6-(6,6,6)]
   208      -0.322478      -0.322478      -0.322478    6[1-(0),6-(6,6),6-(6,6)]
   209       6.266527       6.266527       6.266527    6[6-(1,6),6-(6,6),6-(8,8)]
   210       5.031193       5.031193       5.031193    6[6-(1,6),6-(6,6),6-(8,8)]
   211       4.644833       4.644833       4.644833    6[1-(0),6-(1,6),6-(6,6)]
   212       5.421228       5.421228       5.421228    6[1-(0),6-(1,6),6-(6,6)]
   213        6.72113        6.72113        6.72113    6[6-(6,6),8-(1),8-(60)]
   214       4.120387       4.120387       4.120387    6[6-(6,6),8-(60),8-(60)]
   215       1.015876       1.015876       1.015876    6[6-(6,6,6),9-(0),9-(0),9-(0)]
   216       7.032987       7.032987       7.032987    6[6-(6,6,6),9-(0),9-(0),9-(0)]
   217       4.518123       4.518123       4.518123    8[6-(6,8),60-(8,8,8,8,8,8,8,8)]
   218        2.71839        2.71839        2.71839    8[6-(6,8),60-(8,8,8,8,8,8)]
   219        0.11818        0.11818        0.11818    8[6-(6,8),60-(8,8,8,8,8,8),60-(8,8,8,8,8,8,8,8)]
   220      -0.215253      -0.215253      -0.215253    8[6-(6,8),60-(8,8,8,8,8,8,8,8)]
   221       7.059714       7.059714       7.059714    8[6-(6,8)]
   222       6.804579       6.804579       6.804579    8[1-(0),6-(6,8)]
   223       0.275375       0.275375       0.275375    8[6-(6,8),60-(8,8,8,8,8,8,8,8)]
   224       5.885806       5.885806       5.885806    8[6-(6,8),60-(8,8,8,8,8,8)]
   225       0.770232       0.770232       0.770232    8[6-(6,8),60-(8,8,8,8,8,8),60-(8,8,8,8,8,8,8,8)]
   226       6.354235       6.354235       6.354235    8[6-(6,8),60-(8,8,8,8,8,8,8,8)]
   227       3.445473       3.445473       3.445473    8[6-(6,8),60-(8,8,8,8,8,8),60-(8,8,8,8,8,8,8,8)]
   228       3.834604       3.834604       3.834604    8[6-(6,8),60-(8,8,8,8,8,8,8,8)]
   229       0.706806       0.706806       0.706806    8[6-(6,8),60-(8,8,8,8,8,8)]
   230       6.049589       6.049589       6.049589    8[1-(0),6-(6,8)]
   231       4.789577       4.789577       4.789577    8[6-(6,8),60-(8,8,8,8,8,8,8,8)]
   232       3.088902       3.088902       3.088902    8[6-(6,8),60-(8,8,8,8,8,8)]
   233       2.251636       2.251636       2.251636    8[6-(6,8),60-(8,8,8,8,8,8,8,8)]
   234       4.051369       4.051369       4.051369    8[6-(6,8),60-(8,8,8,8,8,8)]
   235       6.651579       6.651579       6.651579    8[6-(6,8),60-(8,8,8,8,8,8),60-(8,8,8,8,8,8,8,8)]
   236       6.985012       6.985012       6.985012    8[6-(6,8),60-(8,8,8,8,8,8,8,8)]
   237      -0.289955      -0.289955      -0.289955    8[6-(6,8)]
   238       -0.03482       -0.03482       -0.03482    8[1-(0),6-(6,8)]
   239       6.494384       6.494384       6.494384    8[6-(6,8),60-(8,8,8,8,8,8,8,8)]
   240       0.883953       0.883953       0.883953    8[6-(6,8),60-(8,8,8,8,8,8)]
   241       5.999527       5.999527       5.999527    8[6-(6,8),60-(8,8,8,8,8,8),60-(8,8,8,8,8,8,8,8)]
   242       0.415524       0.415524       0.415524    8[6-(6,8),60-(8,8,8,8,8,8,8,8)]
   243       3.324286       3.324286       3.324286    8[6-(6,8),60-(8,8,8,8,8,8),60-(8,8,8,8,8,8,8,8)]
   244       2.935155       2.935155       2.935155    8[6-(6,8),60-(8,8,8,8,8,8,8,8)]
   245       6.460047       6.460047       6.460047    8[6-(6,8),60-(8,8,8,8,8,8)]
   246       1.117264       1.117264       1.117264    8[1-(0),6-(6,8)]
   247       2.377276       2.377276       2.377276    8[6-(6,8),60-(8,8,8,8,8,8,8,8)]
   248       4.077951       4.077951       4.077951    8[6-(6,8),60-(8,8,8,8,8,8)]
   249       2.450183       2.450183       2.450183    8[6-(6,8),60-(8,8,8,8,8,8,8,8)]
   250       4.249916       4.249916       4.249916    8[6-(6,8),60-(8,8,8,8,8,8)]
   251       6.850126       6.850126       6.850126    8[6-(6,8),60-(8,8,8,8,8,8),60-(8,8,8,8,8,8,8,8)]
   252       7.183559       7.183559       7.183559    8[6-(6,8),60-(8,8,8,8,8,8,8,8)]
   253      -0.091408      -0.091408      -0.091408    8[6-(6,8)]
   254       0.163727       0.163727       0.163727    8[1-(0),6-(6,8)]
   255       6.692931       6.692931       6.692931    8[6-(6,8),60-(8,8,8,8,8,8,8,8)]
   256         1.0825         1.0825         1.0825    8[6-(6,8),60-(8,8,8,8,8,8)]
   257       6.198074       6.198074       6.198074    8[6-(6,8),60-(8,8,8,8,8,8),60-(8,8,8,8,8,8,8,8)]
   258       0.614071       0.614071       0.614071    8[6-(6,8),60-(8,8,8,8,8,8,8,8)]
   259       3.522833       3.522833       3.522833    8[6-(6,8),60-(8,8,8,8,8,8),60-(8,8,8,8,8,8,8,8)]
   260       3.133702       3.133702       3.133702    8[6-(6,8),60-(8,8,8,8,8,8,8,8)]
   261         6.2615         6.2615         6.2615    8[6-(6,8),60-(8,8,8,8,8,8)]
   262       0.918717       0.918717       0.918717    8[1-(0),6-(6,8)]
   263       2.178729       2.178729       2.178729    8[6-(6,8),60-(8,8,8,8,8,8,8,8)]
   264       3.879404       3.879404       3.879404    8[6-(6,8),60-(8,8,8,8,8,8)]
   265        4.71667        4.71667        4.71667    8[6-(6,8),60-(8,8,8,8,8,8,8,8)]
   266       2.916937       2.916937       2.916937    8[6-(6,8),60-(8,8,8,8,8,8)]
   267       0.316727       0.316727       0.316727    8[6-(6,8),60-(8,8,8,8,8,8),60-(8,8,8,8,8,8,8,8)]
   268      -0.016706      -0.016706      -0.016706    8[6-(6,8),60-(8,8,8,8,8,8,8,8)]
   269       7.258261       7.258261       7.258261    8[6-(6,8)]
   270       7.003126       7.003126       7.003126    8[1-(0),6-(6,8)]
   271       0.473922       0.473922       0.473922    8[6-(6,8),60-(8,8,8,8,8,8,8,8)]
   272       6.084353       6.084353       6.084353    8[6-(6,8),60-(8,8,8,8,8,8)]
   273       0.968779       0.968779       0.968779    8[6-(6,8),60-(8,8,8,8,8,8),60-(8,8,8,8,8,8,8,8)]
   274       6.552782       6.552782       6.552782    8[6-(6,8),60-(8,8,8,8,8,8,8,8)]
   275        3.64402        3.64402        3.64402    8[6-(6,8),60-(8,8,8,8,8,8),60-(8,8,8,8,8,8,8,8)]
   276       4.033151       4.033151       4.033151    8[6-(6,8),60-(8,8,8,8,8,8,8,8)]
   277       0.508259       0.508259       0.508259    8[6-(6,8),60-(8,8,8,8,8,8)]
   278       5.851042       5.851042       5.851042    8[1-(0),6-(6,8)]
   279        4.59103        4.59103        4.59103    8[6-(6,8),60-(8,8,8,8,8,8,8,8)]
   280       2.890355       2.890355       2.890355    8[6-(6,8),60-(8,8,8,8,8,8)]
   281       2.555562       2.555562       2.555562    9[6-(6,9,9)]
   282       4.444949       4.444949       4.444949    9[6-(6,9,9)]
   283       4.231438       4.231438       4.231438    9[6-(6,9,9)]
   284       5.427858       5.427858       5.427858    9[6-(6,9,9)]
   285       4.081336       4.081336       4.081336    9[6-(6,9,9)]
   286        4.82738        4.82738        4.82738    9[6-(6,9,9)]
   287       1.961211       1.961211       1.961211    9[6-(6,9,9)]
   288       2.061467       2.061467       2.061467    9[6-(6,9,9)]
   289       0.511173       0.511173       0.511173    9[6-(6,9,9)]
   290       0.156917       0.156917       0.156917    9[6-(6,9,9)]
   291       6.315756       6.315756       6.315756    9[6-(6,9,9)]
   292       5.790443       5.790443       5.790443    9[6-(6,9,9)]
   293       4.214197       4.214197       4.214197    9[6-(6,9,9)]
   294        2.32481        2.32481        2.32481    9[6-(6,9,9)]
   295       2.538321       2.538321       2.538321    9[6-(6,9,9)]
   296       1.341901       1.341901       1.341901    9[6-(6,9,9)]
   297       2.688423       2.688423       2.688423    9[6-(6,9,9)]
   298       1.942379       1.942379       1.942379    9[6-(6,9,9)]
   299       5.205642       5.205642       5.205642    9[6-(6,9,9)]
   300       5.105386       5.105386       5.105386    9[6-(6,9,9)]
   301        6.65568        6.65568        6.65568    9[6-(6,9,9)]
   302       6.612842       6.612842       6.612842    9[6-(6,9,9)]
   303       0.454003       0.454003       0.454003    9[6-(6,9,9)]
   304       0.979316       0.979316       0.979316    9[6-(6,9,9)]
   305       4.412744       4.412744       4.412744    9[6-(6,9,9)]
   306       2.523357       2.523357       2.523357    9[6-(6,9,9)]
   307       2.736868       2.736868       2.736868    9[6-(6,9,9)]
   308       1.540448       1.540448       1.540448    9[6-(6,9,9)]
   309        2.88697        2.88697        2.88697    9[6-(6,9,9)]
   310       2.140926       2.140926       2.140926    9[6-(6,9,9)]
   311       5.007095       5.007095       5.007095    9[6-(6,9,9)]
   312       4.906839       4.906839       4.906839    9[6-(6,9,9)]
   313       6.457133       6.457133       6.457133    9[6-(6,9,9)]
   314       6.811389       6.811389       6.811389    9[6-(6,9,9)]
   315        0.65255        0.65255        0.65255    9[6-(6,9,9)]
   316       1.177863       1.177863       1.177863    9[6-(6,9,9)]
   317       2.754109       2.754109       2.754109    9[6-(6,9,9)]
   318       4.643496       4.643496       4.643496    9[6-(6,9,9)]
   319       4.429985       4.429985       4.429985    9[6-(6,9,9)]
   320       5.626405       5.626405       5.626405    9[6-(6,9,9)]
   321       4.279883       4.279883       4.279883    9[6-(6,9,9)]
   322       5.025927       5.025927       5.025927    9[6-(6,9,9)]
   323       1.762664       1.762664       1.762664    9[6-(6,9,9)]
   324        1.86292        1.86292        1.86292    9[6-(6,9,9)]
   325       0.312626       0.312626       0.312626    9[6-(6,9,9)]
   326       0.355464       0.355464       0.355464    9[6-(6,9,9)]
   327       6.514303       6.514303       6.514303    9[6-(6,9,9)]
   328        5.98899        5.98899        5.98899    9[6-(6,9,9)]
