# Supplementary material for: A collection of forcefield precursors for metal–organic frameworks
Source: RSC Adv. 2019 Nov 13;9(63):36492–507. doi: 10.1039/c9ra07327b (PMC9075174; doi:10.1039/c9ra07327b)
Supplement: RA-009-C9RA07327B-s1271 [file RA-009-C9RA07327B-s1271.txt]

KIPKAX_clean

8.065900    0.000000    0.000000
3.682988    20.940690    0.000000
3.016810    2.312923    22.397898

     1       8.887742       8.887742       8.887742    70[8-(6),8-(6),8-(6),8-(6),8-(6,70)]
     2       6.163087       6.163087       6.163087    70[8-(6),8-(6),8-(6),8-(6),8-(6),8-(6,70),8-(6,70),8-(6,70)]
     3       4.931932       4.931932       4.931932    70[8-(6),8-(6),8-(6),8-(6),8-(6,70)]
     4       2.385693       2.385693       2.385693    70[8-(6),8-(6),8-(6),8-(6),8-(6),8-(6,70)]
     5       5.877956       5.877956       5.877956    70[8-(6),8-(6),8-(6),8-(6),8-(6,70)]
     6       8.602611       8.602611       8.602611    70[8-(6),8-(6),8-(6),8-(6),8-(6),8-(6,70),8-(6,70),8-(6,70)]
     7       9.833797       9.833797       9.833797    70[8-(6),8-(6),8-(6),8-(6),8-(6,70)]
     8      12.380005      12.380005      12.380005    70[8-(6),8-(6),8-(6),8-(6),8-(6),8-(6,70)]
     9       7.684601       7.684601       7.684601    1[6-(6,6)]
    10       8.296092       8.296092       8.296092    1[6-(6,6)]
    11       7.587221       7.587221       7.587221    1[6-(6,6)]
    12        6.46381        6.46381        6.46381    1[6-(6,6)]
    13      11.036944      11.036944      11.036944    1[6-(6,6)]
    14        9.64753        9.64753        9.64753    1[6-(6,6)]
    15       5.083537       5.083537       5.083537    1[6-(6,6)]
    16       4.193706       4.193706       4.193706    1[6-(6,6)]
    17       3.468251       3.468251       3.468251    1[6-(6,6)]
    18       10.13489       10.13489       10.13489    1[6-(6,6)]
    19      10.896925      10.896925      10.896925    1[6-(6,6)]
    20       3.628498       3.628498       3.628498    1[6-(6,6)]
    21       6.200763       6.200763       6.200763    1[6-(6,6)]
    22       10.58673       10.58673       10.58673    1[6-(6,6)]
    23      11.352049      11.352049      11.352049    1[6-(6,6)]
    24       1.226912       1.226912       1.226912    1[6-(6,6)]
    25       8.107866       8.107866       8.107866    1[6-(6,6)]
    26        7.38427        7.38427        7.38427    1[6-(6,6)]
    27       7.081097       7.081097       7.081097    1[6-(6,6)]
    28       6.469606       6.469606       6.469606    1[6-(6,6)]
    29       7.178477       7.178477       7.178477    1[6-(6,6)]
    30       8.301888       8.301888       8.301888    1[6-(6,6)]
    31       3.728754       3.728754       3.728754    1[6-(6,6)]
    32       5.118168       5.118168       5.118168    1[6-(6,6)]
    33       9.682161       9.682161       9.682161    1[6-(6,6)]
    34      10.571992      10.571992      10.571992    1[6-(6,6)]
    35      11.297447      11.297447      11.297447    1[6-(6,6)]
    36       4.630808       4.630808       4.630808    1[6-(6,6)]
    37       3.868773       3.868773       3.868773    1[6-(6,6)]
    38        11.1372        11.1372        11.1372    1[6-(6,6)]
    39       8.564935       8.564935       8.564935    1[6-(6,6)]
    40       4.178968       4.178968       4.178968    1[6-(6,6)]
    41       3.413649       3.413649       3.413649    1[6-(6,6)]
    42      13.538786      13.538786      13.538786    1[6-(6,6)]
    43       6.657832       6.657832       6.657832    1[6-(6,6)]
    44       7.381428       7.381428       7.381428    1[6-(6,6)]
    45       7.082757       7.082757       7.082757    6[6-(6,6),6-(6,6),6-(9,9,9),6-(9,9,9)]
    46       7.563751       7.563751       7.563751    6[6-(1,6),6-(1,6),6-(6,6,6)]
    47       7.761915       7.761915       7.761915    6[1-(0),6-(6,6),6-(6,6)]
    48       8.071156       8.071156       8.071156    6[6-(1,6),6-(6,6),6-(8,8)]
    49       8.262656       8.262656       8.262656    6[6-(1,6),6-(6,6),6-(8,8)]
    50       8.123369       8.123369       8.123369    6[1-(0),6-(1,6),6-(6,6)]
    51       7.736074       7.736074       7.736074    6[1-(0),6-(1,6),6-(6,6)]
    52       8.266589       8.266589       8.266589    6[6-(6,6),8-(70),8-(70,70)]
    53        8.53089        8.53089        8.53089    6[6-(6,6),8-(70),8-(70,70)]
    54       7.932765       7.932765       7.932765    6[6-(1,6),6-(1,6),6-(6,6,6)]
    55       7.385814       7.385814       7.385814    6[1-(0),6-(6,6),6-(6,6)]
    56       8.225131       8.225131       8.225131    6[6-(1,6),6-(6,6),6-(8,8)]
    57       9.611059       9.611059       9.611059    6[6-(1,6),6-(6,6),6-(8,8)]
    58      10.125375      10.125375      10.125375    6[1-(0),6-(1,6),6-(6,6)]
    59       9.282218       9.282218       9.282218    6[1-(0),6-(1,6),6-(6,6)]
    60       7.626287       7.626287       7.626287    6[6-(6,6),8-(70),8-(70,70)]
    61      10.569903      10.569903      10.569903    6[6-(6,6),8-(0),8-(70)]
    62       5.592956       5.592956       5.592956    6[6-(6,6,6),9-(0),9-(0),9-(0)]
    63       7.227427       7.227427       7.227427    6[6-(6,6,6),9-(0),9-(0),9-(0)]
    64       3.655419       3.655419       3.655419    6[6-(6,6),6-(6,6),6-(9,9,9),6-(9,9,9)]
    65        4.17191        4.17191        4.17191    6[6-(1,6),6-(1,6),6-(6,6,6)]
    66       4.884108       4.884108       4.884108    6[1-(0),6-(6,6),6-(6,6)]
    67       5.299392       5.299392       5.299392    6[6-(1,6),6-(6,6),6-(8,8)]
    68       5.012085       5.012085       5.012085    6[6-(1,6),6-(6,6),6-(8,8)]
    69       4.353466       4.353466       4.353466    6[1-(0),6-(1,6),6-(6,6)]
    70       3.925098       3.925098       3.925098    6[1-(0),6-(1,6),6-(6,6)]
    71       6.110613       6.110613       6.110613    6[6-(6,6),8-(70),8-(70)]
    72       5.230425       5.230425       5.230425    6[6-(6,6),8-(0),8-(70)]
    73       3.015526       3.015526       3.015526    6[6-(1,6),6-(1,6),6-(6,6,6)]
    74      10.314056      10.314056      10.314056    6[1-(0),6-(6,6),6-(6,6)]
    75       9.815561       9.815561       9.815561    6[6-(1,6),6-(6,6),6-(8,8)]
    76      10.071665      10.071665      10.071665    6[6-(1,6),6-(6,6),6-(8,8)]
    77      10.763187      10.763187      10.763187    6[1-(0),6-(1,6),6-(6,6)]
    78       3.187092       3.187092       3.187092    6[1-(0),6-(1,6),6-(6,6)]
    79       8.988646       8.988646       8.988646    6[6-(6,6),8-(70),8-(70)]
    80        9.77068        9.77068        9.77068    6[6-(6,6),8-(70),8-(70)]
    81       4.889407       4.889407       4.889407    6[6-(6,6,6),9-(0),9-(0),9-(0)]
    82       2.594315       2.594315       2.594315    6[6-(6,6,6),9-(0),9-(0),9-(0)]
    83       7.665898       7.665898       7.665898    6[6-(6,6),6-(6,6),6-(9,9,9),6-(9,9,9)]
    84       7.077764       7.077764       7.077764    6[6-(1,6),6-(1,6),6-(6,6,6)]
    85       6.353765       6.353765       6.353765    6[1-(0),6-(6,6),6-(6,6)]
    86       5.857549       5.857549       5.857549    6[6-(1,6),6-(6,6),6-(8,8)]
    87       9.751337       9.751337       9.751337    6[6-(1,6),6-(6,6),6-(8,8)]
    88      10.446801      10.446801      10.446801    6[1-(0),6-(1,6),6-(6,6)]
    89      10.920198      10.920198      10.920198    6[1-(0),6-(1,6),6-(6,6)]
    90       5.209256       5.209256       5.209256    6[6-(6,6),8-(70),8-(70)]
    91       9.507944       9.507944       9.507944    6[6-(6,6),8-(70),8-(70)]
    92       8.190716       8.190716       8.190716    6[6-(1,6),6-(1,6),6-(6,6,6)]
    93       9.019143       9.019143       9.019143    6[1-(0),6-(6,6),6-(6,6)]
    94       1.371496       1.371496       1.371496    6[6-(1,6),6-(6,6),6-(8,8)]
    95       9.026173       9.026173       9.026173    6[6-(1,6),6-(6,6),6-(8,8)]
    96       8.311641       8.311641       8.311641    6[1-(0),6-(1,6),6-(6,6)]
    97        7.87968        7.87968        7.87968    6[1-(0),6-(1,6),6-(6,6)]
    98        2.29967        2.29967        2.29967    6[6-(6,6),8-(70),8-(70)]
    99       9.201013       9.201013       9.201013    6[6-(6,6),8-(0),8-(70)]
   100       6.532009       6.532009       6.532009    6[6-(6,6,6),9-(0),9-(0),9-(0)]
   101      12.551755      12.551755      12.551755    6[6-(6,6,6),9-(0),9-(0),9-(0)]
   102       7.682941       7.682941       7.682941    6[6-(6,6),6-(6,6),6-(9,9,9),6-(9,9,9)]
   103       7.201947       7.201947       7.201947    6[6-(1,6),6-(1,6),6-(6,6,6)]
   104       7.003783       7.003783       7.003783    6[1-(0),6-(6,6),6-(6,6)]
   105       6.694542       6.694542       6.694542    6[6-(1,6),6-(6,6),6-(8,8)]
   106       6.503042       6.503042       6.503042    6[6-(1,6),6-(6,6),6-(8,8)]
   107       6.642329       6.642329       6.642329    6[1-(0),6-(1,6),6-(6,6)]
   108       7.029624       7.029624       7.029624    6[1-(0),6-(1,6),6-(6,6)]
   109       6.499109       6.499109       6.499109    6[6-(6,6),8-(70),8-(70,70)]
   110       6.234808       6.234808       6.234808    6[6-(6,6),8-(70),8-(70,70)]
   111       6.832933       6.832933       6.832933    6[6-(1,6),6-(1,6),6-(6,6,6)]
   112       7.379884       7.379884       7.379884    6[1-(0),6-(6,6),6-(6,6)]
   113       6.540567       6.540567       6.540567    6[6-(1,6),6-(6,6),6-(8,8)]
   114       5.154639       5.154639       5.154639    6[6-(1,6),6-(6,6),6-(8,8)]
   115       4.640323       4.640323       4.640323    6[1-(0),6-(1,6),6-(6,6)]
   116        5.48348        5.48348        5.48348    6[1-(0),6-(1,6),6-(6,6)]
   117       7.139411       7.139411       7.139411    6[6-(6,6),8-(70),8-(70,70)]
   118       4.195795       4.195795       4.195795    6[6-(6,6),8-(0),8-(70)]
   119       9.172742       9.172742       9.172742    6[6-(6,6,6),9-(0),9-(0),9-(0)]
   120       7.538271       7.538271       7.538271    6[6-(6,6,6),9-(0),9-(0),9-(0)]
   121      11.110279      11.110279      11.110279    6[6-(6,6),6-(6,6),6-(9,9,9),6-(9,9,9)]
   122      10.593788      10.593788      10.593788    6[6-(1,6),6-(1,6),6-(6,6,6)]
   123        9.88159        9.88159        9.88159    6[1-(0),6-(6,6),6-(6,6)]
   124       9.466306       9.466306       9.466306    6[6-(1,6),6-(6,6),6-(8,8)]
   125       9.753613       9.753613       9.753613    6[6-(1,6),6-(6,6),6-(8,8)]
   126      10.412232      10.412232      10.412232    6[1-(0),6-(1,6),6-(6,6)]
   127        10.8406        10.8406        10.8406    6[1-(0),6-(1,6),6-(6,6)]
   128       8.655085       8.655085       8.655085    6[6-(6,6),8-(70),8-(70)]
   129       9.535273       9.535273       9.535273    6[6-(6,6),8-(0),8-(70)]
   130      11.750172      11.750172      11.750172    6[6-(1,6),6-(1,6),6-(6,6,6)]
   131       4.451642       4.451642       4.451642    6[1-(0),6-(6,6),6-(6,6)]
   132       4.950137       4.950137       4.950137    6[6-(1,6),6-(6,6),6-(8,8)]
   133       4.694033       4.694033       4.694033    6[6-(1,6),6-(6,6),6-(8,8)]
   134       4.002511       4.002511       4.002511    6[1-(0),6-(1,6),6-(6,6)]
   135      11.578606      11.578606      11.578606    6[1-(0),6-(1,6),6-(6,6)]
   136       5.777052       5.777052       5.777052    6[6-(6,6),8-(70),8-(70)]
   137       4.995018       4.995018       4.995018    6[6-(6,6),8-(70),8-(70)]
   138       9.876291       9.876291       9.876291    6[6-(6,6,6),9-(0),9-(0),9-(0)]
   139      12.171383      12.171383      12.171383    6[6-(6,6,6),9-(0),9-(0),9-(0)]
   140         7.0998         7.0998         7.0998    6[6-(6,6),6-(6,6),6-(9,9,9),6-(9,9,9)]
   141       7.687934       7.687934       7.687934    6[6-(1,6),6-(1,6),6-(6,6,6)]
   142       8.411933       8.411933       8.411933    6[1-(0),6-(6,6),6-(6,6)]
   143       8.908149       8.908149       8.908149    6[6-(1,6),6-(6,6),6-(8,8)]
   144       5.014361       5.014361       5.014361    6[6-(1,6),6-(6,6),6-(8,8)]
   145       4.318897       4.318897       4.318897    6[1-(0),6-(1,6),6-(6,6)]
   146         3.8455         3.8455         3.8455    6[1-(0),6-(1,6),6-(6,6)]
   147       9.556442       9.556442       9.556442    6[6-(6,6),8-(70),8-(70)]
   148       5.257754       5.257754       5.257754    6[6-(6,6),8-(70),8-(70)]
   149       6.574982       6.574982       6.574982    6[6-(1,6),6-(1,6),6-(6,6,6)]
   150       5.746555       5.746555       5.746555    6[1-(0),6-(6,6),6-(6,6)]
   151      13.394202      13.394202      13.394202    6[6-(1,6),6-(6,6),6-(8,8)]
   152       5.739525       5.739525       5.739525    6[6-(1,6),6-(6,6),6-(8,8)]
   153       6.454057       6.454057       6.454057    6[1-(0),6-(1,6),6-(6,6)]
   154       6.886018       6.886018       6.886018    6[1-(0),6-(1,6),6-(6,6)]
   155      12.466028      12.466028      12.466028    6[6-(6,6),8-(70),8-(70)]
   156       5.564685       5.564685       5.564685    6[6-(6,6),8-(0),8-(70)]
   157       8.233689       8.233689       8.233689    6[6-(6,6,6),9-(0),9-(0),9-(0)]
   158       2.213943       2.213943       2.213943    6[6-(6,6,6),9-(0),9-(0),9-(0)]
   159       9.243865       9.243865       9.243865    8[6-(6,8),70-(8,8,8,8)]
   160       7.460857       7.460857       7.460857    8[6-(6,8),70-(8,8,8,8),70-(8,8,8,8,8,8,8)]
   161       7.894684       7.894684       7.894684    8[6-(6,8),70-(8,8,8,8,8,8,8),70-(8,8,8,8,8,8,8)]
   162        9.29652        9.29652        9.29652    8[6-(6,8),70-(8,8,8,8,8,8,8)]
   163      11.159584      11.159584      11.159584    8[6-(6,8),70-(8,8,8,8),70-(8,8,8,8,8)]
   164       6.620485       6.620485       6.620485    8[6-(6,8),70-(8,8,8,8)]
   165       10.69896       10.69896       10.69896    8[6-(6,8),70-(8,8,8,8,8)]
   166       3.169691       3.169691       3.169691    8[6-(6,8)]
   167       7.209432       7.209432       7.209432    8[6-(6,8),70-(8,8,8,8)]
   168       5.640918       5.640918       5.640918    8[6-(6,8),70-(8,8,8,8,8,8,8)]
   169       5.574245       5.574245       5.574245    8[6-(6,8),70-(8,8,8,8)]
   170       5.014585       5.014585       5.014585    8[6-(6,8)]
   171       9.502065       9.502065       9.502065    8[6-(6,8),70-(8,8,8,8)]
   172       7.870455       7.870455       7.870455    8[6-(6,8),70-(8,8,8,8,8,8,8)]
   173       9.397689       9.397689       9.397689    8[6-(6,8),70-(8,8,8,8,8,8,8)]
   174       9.884135       9.884135       9.884135    8[6-(6,8),70-(8,8,8,8,8,8,8)]
   175       5.384523       5.384523       5.384523    8[6-(6,8),70-(8,8,8,8)]
   176       4.538428       4.538428       4.538428    8[6-(6,8),70-(8,8,8,8,8)]
   177       8.495452       8.495452       8.495452    8[6-(6,8),70-(8,8,8,8,8)]
   178      10.415956      10.415956      10.415956    8[6-(6,8),70-(8,8,8,8,8)]
   179       3.182724       3.182724       3.182724    8[6-(6,8),70-(8,8,8,8)]
   180       2.158139       2.158139       2.158139    8[6-(6,8),70-(8,8,8,8,8)]
   181       9.469293       9.469293       9.469293    8[6-(6,8),70-(8,8,8,8)]
   182       8.981661       8.981661       8.981661    8[6-(6,8)]
   183       5.521833       5.521833       5.521833    8[6-(6,8),70-(8,8,8,8)]
   184       7.304841       7.304841       7.304841    8[6-(6,8),70-(8,8,8,8),70-(8,8,8,8,8,8,8)]
   185       6.871014       6.871014       6.871014    8[6-(6,8),70-(8,8,8,8,8,8,8),70-(8,8,8,8,8,8,8)]
   186       5.469178       5.469178       5.469178    8[6-(6,8),70-(8,8,8,8,8,8,8)]
   187       3.606114       3.606114       3.606114    8[6-(6,8),70-(8,8,8,8),70-(8,8,8,8,8)]
   188       8.145213       8.145213       8.145213    8[6-(6,8),70-(8,8,8,8)]
   189       4.066738       4.066738       4.066738    8[6-(6,8),70-(8,8,8,8,8)]
   190      11.596007      11.596007      11.596007    8[6-(6,8)]
   191       7.556266       7.556266       7.556266    8[6-(6,8),70-(8,8,8,8)]
   192        9.12478        9.12478        9.12478    8[6-(6,8),70-(8,8,8,8,8,8,8)]
   193       9.191453       9.191453       9.191453    8[6-(6,8),70-(8,8,8,8)]
   194       9.751113       9.751113       9.751113    8[6-(6,8)]
   195       5.263633       5.263633       5.263633    8[6-(6,8),70-(8,8,8,8)]
   196       6.895243       6.895243       6.895243    8[6-(6,8),70-(8,8,8,8,8,8,8)]
   197       5.368009       5.368009       5.368009    8[6-(6,8),70-(8,8,8,8,8,8,8)]
   198       4.881563       4.881563       4.881563    8[6-(6,8),70-(8,8,8,8,8,8,8)]
   199       9.381175       9.381175       9.381175    8[6-(6,8),70-(8,8,8,8)]
   200       10.22727       10.22727       10.22727    8[6-(6,8),70-(8,8,8,8,8)]
   201       6.270246       6.270246       6.270246    8[6-(6,8),70-(8,8,8,8,8)]
   202       4.349742       4.349742       4.349742    8[6-(6,8),70-(8,8,8,8,8)]
   203      11.582974      11.582974      11.582974    8[6-(6,8),70-(8,8,8,8)]
   204      12.607559      12.607559      12.607559    8[6-(6,8),70-(8,8,8,8,8)]
   205       5.296405       5.296405       5.296405    8[6-(6,8),70-(8,8,8,8)]
   206       5.784037       5.784037       5.784037    8[6-(6,8)]
   207       4.914648       4.914648       4.914648    9[6-(6,9,9)]
   208        4.96643        4.96643        4.96643    9[6-(6,9,9)]
   209       5.405609       5.405609       5.405609    9[6-(6,9,9)]
   210        6.35573        6.35573        6.35573    9[6-(6,9,9)]
   211       8.448252       8.448252       8.448252    9[6-(6,9,9)]
   212       6.978909       6.978909       6.978909    9[6-(6,9,9)]
   213       5.750057       5.750057       5.750057    9[6-(6,9,9)]
   214       5.549316       5.549316       5.549316    9[6-(6,9,9)]
   215       4.544606       4.544606       4.544606    9[6-(6,9,9)]
   216       2.039089       2.039089       2.039089    9[6-(6,9,9)]
   217       3.069751       3.069751       3.069751    9[6-(6,9,9)]
   218       9.664324       9.664324       9.664324    9[6-(6,9,9)]
   219       9.638986       9.638986       9.638986    9[6-(6,9,9)]
   220       5.570209       5.570209       5.570209    9[6-(6,9,9)]
   221       6.951787       6.951787       6.951787    9[6-(6,9,9)]
   222      12.171841      12.171841      12.171841    9[6-(6,9,9)]
   223       5.384041       5.384041       5.384041    9[6-(6,9,9)]
   224       1.414018       1.414018       1.414018    9[6-(6,9,9)]
   225        9.85105        9.85105        9.85105    9[6-(6,9,9)]
   226       9.799268       9.799268       9.799268    9[6-(6,9,9)]
   227       9.360089       9.360089       9.360089    9[6-(6,9,9)]
   228       8.409968       8.409968       8.409968    9[6-(6,9,9)]
   229       6.317446       6.317446       6.317446    9[6-(6,9,9)]
   230       7.786789       7.786789       7.786789    9[6-(6,9,9)]
   231       9.015641       9.015641       9.015641    9[6-(6,9,9)]
   232       9.216382       9.216382       9.216382    9[6-(6,9,9)]
   233      10.221092      10.221092      10.221092    9[6-(6,9,9)]
   234      12.726609      12.726609      12.726609    9[6-(6,9,9)]
   235      11.695947      11.695947      11.695947    9[6-(6,9,9)]
   236       5.101374       5.101374       5.101374    9[6-(6,9,9)]
   237       5.126712       5.126712       5.126712    9[6-(6,9,9)]
   238       9.195489       9.195489       9.195489    9[6-(6,9,9)]
   239       7.813911       7.813911       7.813911    9[6-(6,9,9)]
   240       2.593857       2.593857       2.593857    9[6-(6,9,9)]
   241       9.381657       9.381657       9.381657    9[6-(6,9,9)]
   242       13.35168       13.35168       13.35168    9[6-(6,9,9)]
