# Supplementary material for: A collection of forcefield precursors for metal–organic frameworks
Source: RSC Adv. 2019 Nov 13;9(63):36492–507. doi: 10.1039/c9ra07327b (PMC9075174; doi:10.1039/c9ra07327b)
Supplement: RA-009-C9RA07327B-s1272 [file RA-009-C9RA07327B-s1272.txt]

KIPKEB_clean

8.095400    0.000000    0.000000
3.701817    20.934221    0.000000
3.019784    2.482133    22.477535

     1       8.922488       8.922488       8.922488    39[8-(6),8-(6),8-(6),8-(6),8-(6,39)]
     2       6.180366       6.180366       6.180366    39[8-(6),8-(6),8-(6),8-(6),8-(6),8-(6,39),8-(6,39),8-(6,39)]
     3       4.969744       4.969744       4.969744    39[8-(6),8-(6),8-(6),8-(6),8-(6,39)]
     4       2.394934       2.394934       2.394934    39[8-(6),8-(6),8-(6),8-(6),8-(6),8-(6,39)]
     5       5.894513       5.894513       5.894513    39[8-(6),8-(6),8-(6),8-(6),8-(6,39)]
     6       8.636635       8.636635       8.636635    39[8-(6),8-(6),8-(6),8-(6),8-(6),8-(6,39),8-(6,39),8-(6,39)]
     7       9.847257       9.847257       9.847257    39[8-(6),8-(6),8-(6),8-(6),8-(6,39)]
     8      12.422067      12.422067      12.422067    39[8-(6),8-(6),8-(6),8-(6),8-(6),8-(6,39)]
     9       7.683165       7.683165       7.683165    1[6-(6,6)]
    10       8.285398       8.285398       8.285398    1[6-(6,6)]
    11       7.584894       7.584894       7.584894    1[6-(6,6)]
    12       6.486369       6.486369       6.486369    1[6-(6,6)]
    13      11.065068      11.065068      11.065068    1[6-(6,6)]
    14       9.681114       9.681114       9.681114    1[6-(6,6)]
    15       5.088365       5.088365       5.088365    1[6-(6,6)]
    16        4.20098        4.20098        4.20098    1[6-(6,6)]
    17       3.487514       3.487514       3.487514    1[6-(6,6)]
    18      10.189513      10.189513      10.189513    1[6-(6,6)]
    19       10.94093       10.94093       10.94093    1[6-(6,6)]
    20       3.660775       3.660775       3.660775    1[6-(6,6)]
    21       6.242276       6.242276       6.242276    1[6-(6,6)]
    22      10.608424      10.608424      10.608424    1[6-(6,6)]
    23      11.417182      11.417182      11.417182    1[6-(6,6)]
    24       1.182724       1.182724       1.182724    1[6-(6,6)]
    25        8.12433        8.12433        8.12433    1[6-(6,6)]
    26        7.40885        7.40885        7.40885    1[6-(6,6)]
    27       7.133836       7.133836       7.133836    1[6-(6,6)]
    28       6.531603       6.531603       6.531603    1[6-(6,6)]
    29       7.232107       7.232107       7.232107    1[6-(6,6)]
    30       8.330632       8.330632       8.330632    1[6-(6,6)]
    31       3.751933       3.751933       3.751933    1[6-(6,6)]
    32       5.135887       5.135887       5.135887    1[6-(6,6)]
    33       9.728636       9.728636       9.728636    1[6-(6,6)]
    34      10.616021      10.616021      10.616021    1[6-(6,6)]
    35      11.329487      11.329487      11.329487    1[6-(6,6)]
    36       4.627488       4.627488       4.627488    1[6-(6,6)]
    37       3.876071       3.876071       3.876071    1[6-(6,6)]
    38      11.156226      11.156226      11.156226    1[6-(6,6)]
    39       8.574725       8.574725       8.574725    1[6-(6,6)]
    40       4.208577       4.208577       4.208577    1[6-(6,6)]
    41       3.399819       3.399819       3.399819    1[6-(6,6)]
    42      13.634277      13.634277      13.634277    1[6-(6,6)]
    43       6.692671       6.692671       6.692671    1[6-(6,6)]
    44       7.408151       7.408151       7.408151    1[6-(6,6)]
    45       7.094841       7.094841       7.094841    6[6-(6,6),6-(6,6),6-(9,9,9),6-(9,9,9)]
    46       7.555759       7.555759       7.555759    6[6-(1,6),6-(1,6),6-(6,6,6)]
    47       7.764737       7.764737       7.764737    6[1-(0),6-(6,6),6-(6,6)]
    48        8.09305        8.09305        8.09305    6[6-(1,6),6-(6,6),6-(8,8)]
    49       8.276446       8.276446       8.276446    6[6-(1,6),6-(6,6),6-(8,8)]
    50       8.121175       8.121175       8.121175    6[1-(0),6-(1,6),6-(6,6)]
    51       7.733508       7.733508       7.733508    6[1-(0),6-(1,6),6-(6,6)]
    52       8.301477       8.301477       8.301477    6[6-(6,6),8-(39),8-(39,39)]
    53        8.56618        8.56618        8.56618    6[6-(6,6),8-(39),8-(39,39)]
    54       7.942492       7.942492       7.942492    6[6-(1,6),6-(1,6),6-(6,6,6)]
    55       7.407425       7.407425       7.407425    6[1-(0),6-(6,6),6-(6,6)]
    56       8.250249       8.250249       8.250249    6[6-(1,6),6-(6,6),6-(8,8)]
    57       9.624301       9.624301       9.624301    6[6-(1,6),6-(6,6),6-(8,8)]
    58      10.149517      10.149517      10.149517    6[1-(0),6-(1,6),6-(6,6)]
    59       9.317424       9.317424       9.317424    6[1-(0),6-(1,6),6-(6,6)]
    60       7.641165       7.641165       7.641165    6[6-(6,6),8-(39),8-(39,39)]
    61      10.596151      10.596151      10.596151    6[6-(6,6),8-(0),8-(39)]
    62       5.591342       5.591342       5.591342    6[6-(6,6,6),9-(0),9-(0),9-(0)]
    63       7.246739       7.246739       7.246739    6[6-(6,6,6),9-(0),9-(0),9-(0)]
    64       3.672404       3.672404       3.672404    6[6-(6,6),6-(6,6),6-(9,9,9),6-(9,9,9)]
    65       4.176571       4.176571       4.176571    6[6-(1,6),6-(1,6),6-(6,6,6)]
    66       4.894352       4.894352       4.894352    6[1-(0),6-(6,6),6-(6,6)]
    67       5.316877       5.316877       5.316877    6[6-(1,6),6-(6,6),6-(8,8)]
    68       5.016224       5.016224       5.016224    6[6-(1,6),6-(6,6),6-(8,8)]
    69       4.360866       4.360866       4.360866    6[1-(0),6-(1,6),6-(6,6)]
    70       3.933623       3.933623       3.933623    6[1-(0),6-(1,6),6-(6,6)]
    71       6.119098       6.119098       6.119098    6[6-(6,6),8-(39),8-(39)]
    72       5.246617       5.246617       5.246617    6[6-(6,6),8-(0),8-(39)]
    73       3.032845       3.032845       3.032845    6[6-(1,6),6-(1,6),6-(6,6,6)]
    74       10.36199       10.36199       10.36199    6[1-(0),6-(6,6),6-(6,6)]
    75       9.853262       9.853262       9.853262    6[6-(1,6),6-(6,6),6-(8,8)]
    76      10.127421      10.127421      10.127421    6[6-(1,6),6-(6,6),6-(8,8)]
    77      10.810962      10.810962      10.810962    6[1-(0),6-(1,6),6-(6,6)]
    78       3.212395       3.212395       3.212395    6[1-(0),6-(1,6),6-(6,6)]
    79       9.029872       9.029872       9.029872    6[6-(6,6),8-(39),8-(39)]
    80       9.822567       9.822567       9.822567    6[6-(6,6),8-(39),8-(39)]
    81       4.893446       4.893446       4.893446    6[6-(6,6,6),9-(0),9-(0),9-(0)]
    82       2.608316       2.608316       2.608316    6[6-(6,6,6),9-(0),9-(0),9-(0)]
    83       7.698533       7.698533       7.698533    6[6-(6,6),6-(6,6),6-(9,9,9),6-(9,9,9)]
    84       7.111656       7.111656       7.111656    6[6-(1,6),6-(1,6),6-(6,6,6)]
    85       6.392572       6.392572       6.392572    6[1-(0),6-(6,6),6-(6,6)]
    86       5.887129       5.887129       5.887129    6[6-(1,6),6-(6,6),6-(8,8)]
    87       9.805793       9.805793       9.805793    6[6-(1,6),6-(6,6),6-(8,8)]
    88      10.481137      10.481137      10.481137    6[1-(0),6-(1,6),6-(6,6)]
    89      10.974298      10.974298      10.974298    6[1-(0),6-(1,6),6-(6,6)]
    90       5.246734       5.246734       5.246734    6[6-(6,6),8-(39),8-(39)]
    91       9.555952       9.555952       9.555952    6[6-(6,6),8-(39),8-(39)]
    92       8.217867       8.217867       8.217867    6[6-(1,6),6-(1,6),6-(6,6,6)]
    93         9.0267         9.0267         9.0267    6[1-(0),6-(6,6),6-(6,6)]
    94       1.370387       1.370387       1.370387    6[6-(1,6),6-(6,6),6-(8,8)]
    95       9.065995       9.065995       9.065995    6[6-(1,6),6-(6,6),6-(8,8)]
    96       8.334144       8.334144       8.334144    6[1-(0),6-(1,6),6-(6,6)]
    97       7.903614       7.903614       7.903614    6[1-(0),6-(1,6),6-(6,6)]
    98       2.298895       2.298895       2.298895    6[6-(6,6),8-(39),8-(39)]
    99        9.24605        9.24605        9.24605    6[6-(6,6),8-(0),8-(39)]
   100       6.563778       6.563778       6.563778    6[6-(6,6,6),9-(0),9-(0),9-(0)]
   101      12.589045      12.589045      12.589045    6[6-(6,6,6),9-(0),9-(0),9-(0)]
   102        7.72216        7.72216        7.72216    6[6-(6,6),6-(6,6),6-(9,9,9),6-(9,9,9)]
   103       7.261242       7.261242       7.261242    6[6-(1,6),6-(1,6),6-(6,6,6)]
   104       7.052264       7.052264       7.052264    6[1-(0),6-(6,6),6-(6,6)]
   105       6.723951       6.723951       6.723951    6[6-(1,6),6-(6,6),6-(8,8)]
   106       6.540555       6.540555       6.540555    6[6-(1,6),6-(6,6),6-(8,8)]
   107       6.695826       6.695826       6.695826    6[1-(0),6-(1,6),6-(6,6)]
   108       7.083493       7.083493       7.083493    6[1-(0),6-(1,6),6-(6,6)]
   109       6.515524       6.515524       6.515524    6[6-(6,6),8-(39),8-(39,39)]
   110       6.250821       6.250821       6.250821    6[6-(6,6),8-(39),8-(39,39)]
   111       6.874509       6.874509       6.874509    6[6-(1,6),6-(1,6),6-(6,6,6)]
   112       7.409576       7.409576       7.409576    6[1-(0),6-(6,6),6-(6,6)]
   113       6.566752       6.566752       6.566752    6[6-(1,6),6-(6,6),6-(8,8)]
   114         5.1927         5.1927         5.1927    6[6-(1,6),6-(6,6),6-(8,8)]
   115       4.667484       4.667484       4.667484    6[1-(0),6-(1,6),6-(6,6)]
   116       5.499577       5.499577       5.499577    6[1-(0),6-(1,6),6-(6,6)]
   117       7.175836       7.175836       7.175836    6[6-(6,6),8-(39),8-(39,39)]
   118        4.22085        4.22085        4.22085    6[6-(6,6),8-(0),8-(39)]
   119       9.225659       9.225659       9.225659    6[6-(6,6,6),9-(0),9-(0),9-(0)]
   120       7.570262       7.570262       7.570262    6[6-(6,6,6),9-(0),9-(0),9-(0)]
   121      11.144597      11.144597      11.144597    6[6-(6,6),6-(6,6),6-(9,9,9),6-(9,9,9)]
   122       10.64043       10.64043       10.64043    6[6-(1,6),6-(1,6),6-(6,6,6)]
   123       9.922649       9.922649       9.922649    6[1-(0),6-(6,6),6-(6,6)]
   124       9.500124       9.500124       9.500124    6[6-(1,6),6-(6,6),6-(8,8)]
   125       9.800777       9.800777       9.800777    6[6-(1,6),6-(6,6),6-(8,8)]
   126      10.456135      10.456135      10.456135    6[1-(0),6-(1,6),6-(6,6)]
   127      10.883378      10.883378      10.883378    6[1-(0),6-(1,6),6-(6,6)]
   128       8.697903       8.697903       8.697903    6[6-(6,6),8-(39),8-(39)]
   129       9.570384       9.570384       9.570384    6[6-(6,6),8-(0),8-(39)]
   130      11.784156      11.784156      11.784156    6[6-(1,6),6-(1,6),6-(6,6,6)]
   131       4.455011       4.455011       4.455011    6[1-(0),6-(6,6),6-(6,6)]
   132       4.963739       4.963739       4.963739    6[6-(1,6),6-(6,6),6-(8,8)]
   133        4.68958        4.68958        4.68958    6[6-(1,6),6-(6,6),6-(8,8)]
   134       4.006039       4.006039       4.006039    6[1-(0),6-(1,6),6-(6,6)]
   135      11.604606      11.604606      11.604606    6[1-(0),6-(1,6),6-(6,6)]
   136       5.787129       5.787129       5.787129    6[6-(6,6),8-(39),8-(39)]
   137       4.994434       4.994434       4.994434    6[6-(6,6),8-(39),8-(39)]
   138       9.923555       9.923555       9.923555    6[6-(6,6,6),9-(0),9-(0),9-(0)]
   139      12.208685      12.208685      12.208685    6[6-(6,6,6),9-(0),9-(0),9-(0)]
   140       7.118468       7.118468       7.118468    6[6-(6,6),6-(6,6),6-(9,9,9),6-(9,9,9)]
   141       7.705345       7.705345       7.705345    6[6-(1,6),6-(1,6),6-(6,6,6)]
   142       8.424429       8.424429       8.424429    6[1-(0),6-(6,6),6-(6,6)]
   143       8.929872       8.929872       8.929872    6[6-(1,6),6-(6,6),6-(8,8)]
   144       5.011208       5.011208       5.011208    6[6-(1,6),6-(6,6),6-(8,8)]
   145       4.335864       4.335864       4.335864    6[1-(0),6-(1,6),6-(6,6)]
   146       3.842703       3.842703       3.842703    6[1-(0),6-(1,6),6-(6,6)]
   147       9.570267       9.570267       9.570267    6[6-(6,6),8-(39),8-(39)]
   148       5.261049       5.261049       5.261049    6[6-(6,6),8-(39),8-(39)]
   149       6.599134       6.599134       6.599134    6[6-(1,6),6-(1,6),6-(6,6,6)]
   150       5.790301       5.790301       5.790301    6[1-(0),6-(6,6),6-(6,6)]
   151      13.446614      13.446614      13.446614    6[6-(1,6),6-(6,6),6-(8,8)]
   152       5.751006       5.751006       5.751006    6[6-(1,6),6-(6,6),6-(8,8)]
   153       6.482857       6.482857       6.482857    6[1-(0),6-(1,6),6-(6,6)]
   154       6.913387       6.913387       6.913387    6[1-(0),6-(1,6),6-(6,6)]
   155      12.518106      12.518106      12.518106    6[6-(6,6),8-(39),8-(39)]
   156       5.570951       5.570951       5.570951    6[6-(6,6),8-(0),8-(39)]
   157       8.253223       8.253223       8.253223    6[6-(6,6,6),9-(0),9-(0),9-(0)]
   158       2.227956       2.227956       2.227956    6[6-(6,6,6),9-(0),9-(0),9-(0)]
   159       9.306051       9.306051       9.306051    8[6-(6,8),39-(8,8,8,8)]
   160        7.50073        7.50073        7.50073    8[6-(6,8),39-(8,8,8,8),39-(8,8,8,8,8,8,8)]
   161       7.941708       7.941708       7.941708    8[6-(6,8),39-(8,8,8,8,8,8,8),39-(8,8,8,8,8,8,8)]
   162        9.33659        9.33659        9.33659    8[6-(6,8),39-(8,8,8,8,8,8,8)]
   163      11.195129      11.195129      11.195129    8[6-(6,8),39-(8,8,8,8),39-(8,8,8,8,8)]
   164       6.637652       6.637652       6.637652    8[6-(6,8),39-(8,8,8,8)]
   165      10.756992      10.756992      10.756992    8[6-(6,8),39-(8,8,8,8,8)]
   166       3.134564       3.134564       3.134564    8[6-(6,8)]
   167       7.215968       7.215968       7.215968    8[6-(6,8),39-(8,8,8,8)]
   168        5.65409        5.65409        5.65409    8[6-(6,8),39-(8,8,8,8,8,8,8)]
   169         5.5972         5.5972         5.5972    8[6-(6,8),39-(8,8,8,8)]
   170       5.022251       5.022251       5.022251    8[6-(6,8)]
   171       9.539448       9.539448       9.539448    8[6-(6,8),39-(8,8,8,8)]
   172       7.917734       7.917734       7.917734    8[6-(6,8),39-(8,8,8,8,8,8,8)]
   173       9.442715       9.442715       9.442715    8[6-(6,8),39-(8,8,8,8,8,8,8)]
   174       9.932655       9.932655       9.932655    8[6-(6,8),39-(8,8,8,8,8,8,8)]
   175       5.422096       5.422096       5.422096    8[6-(6,8),39-(8,8,8,8)]
   176       4.575873       4.575873       4.575873    8[6-(6,8),39-(8,8,8,8,8)]
   177       8.553619       8.553619       8.553619    8[6-(6,8),39-(8,8,8,8,8)]
   178      10.451139      10.451139      10.451139    8[6-(6,8),39-(8,8,8,8,8)]
   179       3.179072       3.179072       3.179072    8[6-(6,8),39-(8,8,8,8)]
   180       2.153806       2.153806       2.153806    8[6-(6,8),39-(8,8,8,8,8)]
   181       9.515321       9.515321       9.515321    8[6-(6,8),39-(8,8,8,8)]
   182       9.042671       9.042671       9.042671    8[6-(6,8)]
   183        5.51095        5.51095        5.51095    8[6-(6,8),39-(8,8,8,8)]
   184       7.316271       7.316271       7.316271    8[6-(6,8),39-(8,8,8,8),39-(8,8,8,8,8,8,8)]
   185       6.875293       6.875293       6.875293    8[6-(6,8),39-(8,8,8,8,8,8,8),39-(8,8,8,8,8,8,8)]
   186       5.480411       5.480411       5.480411    8[6-(6,8),39-(8,8,8,8,8,8,8)]
   187       3.621872       3.621872       3.621872    8[6-(6,8),39-(8,8,8,8),39-(8,8,8,8,8)]
   188       8.179349       8.179349       8.179349    8[6-(6,8),39-(8,8,8,8)]
   189       4.060009       4.060009       4.060009    8[6-(6,8),39-(8,8,8,8,8)]
   190      11.682437      11.682437      11.682437    8[6-(6,8)]
   191       7.601033       7.601033       7.601033    8[6-(6,8),39-(8,8,8,8)]
   192       9.162911       9.162911       9.162911    8[6-(6,8),39-(8,8,8,8,8,8,8)]
   193       9.219801       9.219801       9.219801    8[6-(6,8),39-(8,8,8,8)]
   194        9.79475        9.79475        9.79475    8[6-(6,8)]
   195       5.277553       5.277553       5.277553    8[6-(6,8),39-(8,8,8,8)]
   196       6.899267       6.899267       6.899267    8[6-(6,8),39-(8,8,8,8,8,8,8)]
   197       5.374286       5.374286       5.374286    8[6-(6,8),39-(8,8,8,8,8,8,8)]
   198       4.884346       4.884346       4.884346    8[6-(6,8),39-(8,8,8,8,8,8,8)]
   199       9.394905       9.394905       9.394905    8[6-(6,8),39-(8,8,8,8)]
   200      10.241128      10.241128      10.241128    8[6-(6,8),39-(8,8,8,8,8)]
   201       6.263382       6.263382       6.263382    8[6-(6,8),39-(8,8,8,8,8)]
   202       4.365862       4.365862       4.365862    8[6-(6,8),39-(8,8,8,8,8)]
   203      11.637929      11.637929      11.637929    8[6-(6,8),39-(8,8,8,8)]
   204      12.663195      12.663195      12.663195    8[6-(6,8),39-(8,8,8,8,8)]
   205        5.30168        5.30168        5.30168    8[6-(6,8),39-(8,8,8,8)]
   206        5.77433        5.77433        5.77433    8[6-(6,8)]
   207       4.919131       4.919131       4.919131    9[6-(6,9,9)]
   208       4.979748       4.979748       4.979748    9[6-(6,9,9)]
   209         5.4083         5.4083         5.4083    9[6-(6,9,9)]
   210       6.383764       6.383764       6.383764    9[6-(6,9,9)]
   211       8.472337       8.472337       8.472337    9[6-(6,9,9)]
   212       7.022623       7.022623       7.022623    9[6-(6,9,9)]
   213       5.768346       5.768346       5.768346    9[6-(6,9,9)]
   214       5.559261       5.559261       5.559261    9[6-(6,9,9)]
   215       4.572265       4.572265       4.572265    9[6-(6,9,9)]
   216       2.061319       2.061319       2.061319    9[6-(6,9,9)]
   217       3.093033       3.093033       3.093033    9[6-(6,9,9)]
   218       9.702897       9.702897       9.702897    9[6-(6,9,9)]
   219        9.68991        9.68991        9.68991    9[6-(6,9,9)]
   220       5.589828       5.589828       5.589828    9[6-(6,9,9)]
   221       6.972017       6.972017       6.972017    9[6-(6,9,9)]
   222      12.225507      12.225507      12.225507    9[6-(6,9,9)]
   223       5.398431       5.398431       5.398431    9[6-(6,9,9)]
   224       1.413918       1.413918       1.413918    9[6-(6,9,9)]
   225        9.89787        9.89787        9.89787    9[6-(6,9,9)]
   226       9.837253       9.837253       9.837253    9[6-(6,9,9)]
   227       9.408701       9.408701       9.408701    9[6-(6,9,9)]
   228       8.433237       8.433237       8.433237    9[6-(6,9,9)]
   229       6.344664       6.344664       6.344664    9[6-(6,9,9)]
   230       7.794378       7.794378       7.794378    9[6-(6,9,9)]
   231       9.048655       9.048655       9.048655    9[6-(6,9,9)]
   232        9.25774        9.25774        9.25774    9[6-(6,9,9)]
   233      10.244736      10.244736      10.244736    9[6-(6,9,9)]
   234      12.755682      12.755682      12.755682    9[6-(6,9,9)]
   235      11.723968      11.723968      11.723968    9[6-(6,9,9)]
   236       5.114104       5.114104       5.114104    9[6-(6,9,9)]
   237       5.127091       5.127091       5.127091    9[6-(6,9,9)]
   238       9.227173       9.227173       9.227173    9[6-(6,9,9)]
   239       7.844984       7.844984       7.844984    9[6-(6,9,9)]
   240       2.591494       2.591494       2.591494    9[6-(6,9,9)]
   241        9.41857        9.41857        9.41857    9[6-(6,9,9)]
   242      13.403083      13.403083      13.403083    9[6-(6,9,9)]
