# Supplementary material for: A collection of forcefield precursors for metal–organic frameworks
Source: RSC Adv. 2019 Nov 13;9(63):36492–507. doi: 10.1039/c9ra07327b (PMC9075174; doi:10.1039/c9ra07327b)
Supplement: RA-009-C9RA07327B-s1273 [file RA-009-C9RA07327B-s1273.txt]

KIPZEQ_clean

10.975000    0.000000    0.000000
4.099977    11.425651    0.000000
2.161730    4.864501    12.653914

     1       3.897588       3.897588       3.897588    27[7-(6,6),8-(1,27,27),8-(6),8-(6)]
     2       5.958233       5.958233       5.958233    27[7-(6,6),8-(1,27,27),8-(6),8-(6)]
     3      13.339119      13.339119      13.339119    27[7-(6,6),8-(1,27,27),8-(6),8-(6)]
     4      11.278474      11.278474      11.278474    27[7-(6,6),8-(1,27,27),8-(6),8-(6)]
     5       2.049988       2.049988       2.049988    27[8-(1,27,27),8-(1,27,27),8-(6),8-(6),8-(6),8-(6)]
     6       6.035629       6.035629       6.035629    1[8-(27,27,27)]
     7      13.551665      13.551665      13.551665    1[6-(6,6)]
     8      15.208656      15.208656      15.208656    1[6-(6,6)]
     9      12.814183      12.814183      12.814183    1[6-(6,6)]
    10      12.355571      12.355571      12.355571    1[6-(6,6)]
    11       9.297262       9.297262       9.297262    1[6-(6,7)]
    12      11.213942      11.213942      11.213942    1[6-(6,7)]
    13      10.382757      10.382757      10.382757    1[6-(6,6)]
    14      11.983216      11.983216      11.983216    1[6-(6,6)]
    15      10.626071      10.626071      10.626071    1[6-(6,6)]
    16       8.597395       8.597395       8.597395    1[6-(6,6)]
    17       6.764806       6.764806       6.764806    1[6-(6,7)]
    18       8.819353       8.819353       8.819353    1[6-(6,7)]
    19       2.394976       2.394976       2.394976    1[6-(6,6)]
    20       1.572208       1.572208       1.572208    1[6-(6,6)]
    21       6.767271       6.767271       6.767271    1[6-(6,6)]
    22       6.009936       6.009936       6.009936    1[6-(6,6)]
    23       4.245633       4.245633       4.245633    1[6-(6,7)]
    24       4.158663       4.158663       4.158663    1[6-(6,7)]
    25      11.201078      11.201078      11.201078    1[8-(27,27,27)]
    26       3.685042       3.685042       3.685042    1[6-(6,6)]
    27       2.028051       2.028051       2.028051    1[6-(6,6)]
    28       4.422524       4.422524       4.422524    1[6-(6,6)]
    29       4.881136       4.881136       4.881136    1[6-(6,6)]
    30       7.939445       7.939445       7.939445    1[6-(6,7)]
    31       6.022765       6.022765       6.022765    1[6-(6,7)]
    32        6.85395        6.85395        6.85395    1[6-(6,6)]
    33       5.253491       5.253491       5.253491    1[6-(6,6)]
    34       6.610636       6.610636       6.610636    1[6-(6,6)]
    35       8.639312       8.639312       8.639312    1[6-(6,6)]
    36      10.471901      10.471901      10.471901    1[6-(6,7)]
    37       8.417354       8.417354       8.417354    1[6-(6,7)]
    38      14.841731      14.841731      14.841731    1[6-(6,6)]
    39      11.564522      11.564522      11.564522    1[6-(6,6)]
    40      10.469436      10.469436      10.469436    1[6-(6,6)]
    41      11.226771      11.226771      11.226771    1[6-(6,6)]
    42      12.991074      12.991074      12.991074    1[6-(6,7)]
    43      13.078044      13.078044      13.078044    1[6-(6,7)]
    44      14.812205      14.812205      14.812205    6[6-(1,6),8-(27),8-(27)]
    45      14.230301      14.230301      14.230301    6[1-(0),6-(1,6),6-(8,8)]
    46      14.591898      14.591898      14.591898    6[1-(0),6-(1,6),6-(6,6)]
    47      14.161189      14.161189      14.161189    6[6-(1,6),6-(1,6),6-(1,7)]
    48      13.234641      13.234641      13.234641    6[1-(0),6-(1,6),6-(6,6)]
    49      12.980005      12.980005      12.980005    6[1-(0),6-(1,6),6-(1,7)]
    50       9.506446       9.506446       9.506446    6[1-(0),6-(1,6),7-(6)]
    51      10.630213      10.630213      10.630213    6[1-(0),6-(6,6),7-(6)]
    52      12.418437      12.418437      12.418437    6[6-(1,6),8-(27),8-(27)]
    53      11.188235      11.188235      11.188235    6[1-(0),6-(1,6),6-(8,8)]
    54      11.167637      11.167637      11.167637    6[1-(0),6-(1,6),6-(6,6)]
    55        9.94333        9.94333        9.94333    6[6-(1,6),6-(1,6),6-(1,7)]
    56       9.869943       9.869943       9.869943    6[1-(0),6-(1,6),6-(6,6)]
    57       8.665144       8.665144       8.665144    6[1-(0),6-(1,6),6-(1,7)]
    58       7.557093       7.557093       7.557093    6[1-(0),6-(1,6),7-(6,27)]
    59       8.769615       8.769615       8.769615    6[1-(0),6-(6,6),7-(6,27)]
    60       2.086586       2.086586       2.086586    6[6-(1,6),8-(27),8-(27)]
    61       2.086156       2.086156       2.086156    6[1-(0),6-(1,6),6-(8,8)]
    62       5.780185       5.780185       5.780185    6[1-(0),6-(1,6),6-(6,6)]
    63       5.487705       5.487705       5.487705    6[6-(1,6),6-(1,6),6-(1,7)]
    64       6.063753       6.063753       6.063753    6[1-(0),6-(1,6),6-(6,6)]
    65        5.60682        5.60682        5.60682    6[1-(0),6-(1,6),6-(1,7)]
    66       4.565334       4.565334       4.565334    6[1-(0),6-(1,6),7-(6,27)]
    67       4.491714       4.491714       4.491714    6[1-(0),6-(6,6),7-(6,27)]
    68       2.424502       2.424502       2.424502    6[6-(1,6),8-(27),8-(27)]
    69       3.006406       3.006406       3.006406    6[1-(0),6-(1,6),6-(8,8)]
    70       2.644809       2.644809       2.644809    6[1-(0),6-(1,6),6-(6,6)]
    71       3.075518       3.075518       3.075518    6[6-(1,6),6-(1,6),6-(1,7)]
    72       4.002066       4.002066       4.002066    6[1-(0),6-(1,6),6-(6,6)]
    73       4.256702       4.256702       4.256702    6[1-(0),6-(1,6),6-(1,7)]
    74       7.730261       7.730261       7.730261    6[1-(0),6-(1,6),7-(6)]
    75       6.606494       6.606494       6.606494    6[1-(0),6-(6,6),7-(6)]
    76        4.81827        4.81827        4.81827    6[6-(1,6),8-(27),8-(27)]
    77       6.048472       6.048472       6.048472    6[1-(0),6-(1,6),6-(8,8)]
    78        6.06907        6.06907        6.06907    6[1-(0),6-(1,6),6-(6,6)]
    79       7.293377       7.293377       7.293377    6[6-(1,6),6-(1,6),6-(1,7)]
    80       7.366764       7.366764       7.366764    6[1-(0),6-(1,6),6-(6,6)]
    81       8.571563       8.571563       8.571563    6[1-(0),6-(1,6),6-(1,7)]
    82       9.679614       9.679614       9.679614    6[1-(0),6-(1,6),7-(6,27)]
    83       8.467092       8.467092       8.467092    6[1-(0),6-(6,6),7-(6,27)]
    84      15.150121      15.150121      15.150121    6[6-(1,6),8-(27),8-(27)]
    85      15.150551      15.150551      15.150551    6[1-(0),6-(1,6),6-(8,8)]
    86      11.456522      11.456522      11.456522    6[1-(0),6-(1,6),6-(6,6)]
    87      11.749002      11.749002      11.749002    6[6-(1,6),6-(1,6),6-(1,7)]
    88      11.172954      11.172954      11.172954    6[1-(0),6-(1,6),6-(6,6)]
    89      11.629887      11.629887      11.629887    6[1-(0),6-(1,6),6-(1,7)]
    90      12.671373      12.671373      12.671373    6[1-(0),6-(1,6),7-(6,27)]
    91      12.744993      12.744993      12.744993    6[1-(0),6-(6,6),7-(6,27)]
    92      10.418602      10.418602      10.418602    7[6-(1,6),6-(1,6)]
    93       7.582822       7.582822       7.582822    7[6-(1,6),6-(1,6),27-(8,8,8)]
    94       3.977829       3.977829       3.977829    7[6-(1,6),6-(1,6),27-(8,8,8)]
    95       6.818105       6.818105       6.818105    7[6-(1,6),6-(1,6)]
    96       9.653885       9.653885       9.653885    7[6-(1,6),6-(1,6),27-(8,8,8)]
    97      13.258878      13.258878      13.258878    7[6-(1,6),6-(1,6),27-(8,8,8)]
    98       4.743488       4.743488       4.743488    8[6-(6,8),27-(7,8,8)]
    99      14.397155      14.397155      14.397155    8[6-(6,8),27-(7,8,8)]
   100      10.092267      10.092267      10.092267    8[6-(6,8),27-(7,8,8)]
   101      13.513389      13.513389      13.513389    8[6-(6,8),27-(8,8,8,8,8)]
   102       4.255422       4.255422       4.255422    8[6-(6,8),27-(7,8,8)]
   103       2.051184       2.051184       2.051184    8[6-(6,8),27-(8,8,8,8,8)]
   104       5.307348       5.307348       5.307348    8[1-(0),27-(7,8,8),27-(7,8,8),27-(8,8,8,8,8)]
   105      12.493219      12.493219      12.493219    8[6-(6,8),27-(7,8,8)]
   106       2.839552       2.839552       2.839552    8[6-(6,8),27-(7,8,8)]
   107        7.14444        7.14444        7.14444    8[6-(6,8),27-(7,8,8)]
   108       3.723318       3.723318       3.723318    8[6-(6,8),27-(8,8,8,8,8)]
   109      12.981285      12.981285      12.981285    8[6-(6,8),27-(7,8,8)]
   110      15.185523      15.185523      15.185523    8[6-(6,8),27-(8,8,8,8,8)]
   111      11.929359      11.929359      11.929359    8[1-(0),27-(7,8,8),27-(7,8,8),27-(8,8,8,8,8)]
