# Supplementary material for: A collection of forcefield precursors for metal–organic frameworks
Source: RSC Adv. 2019 Nov 13;9(63):36492–507. doi: 10.1039/c9ra07327b (PMC9075174; doi:10.1039/c9ra07327b)
Supplement: RA-009-C9RA07327B-s1274 [file RA-009-C9RA07327B-s1274.txt]

KIQKOK_clean

7.523300    0.000000    0.000000
-2.900991    8.787219    0.000000
0.000000    0.000000    27.459900

     1       1.293975       1.293975       1.293975    29[7-(6,6),8-(42),8-(42),8-(42)]
     2       5.511373       5.511373       5.511373    29[7-(6,6),8-(42),8-(42),8-(42)]
     3       1.877838       1.877838       1.877838    29[7-(6,6),8-(42),8-(42),8-(42)]
     4       0.561431       0.561431       0.561431    29[7-(6,6),8-(42),8-(42),8-(42)]
     5       3.328334       3.328334       3.328334    29[7-(6,6),8-(42),8-(42),8-(42)]
     6      -0.889064      -0.889064      -0.889064    29[7-(6,6),8-(42),8-(42),8-(42)]
     7       2.744471       2.744471       2.744471    29[7-(6,6),8-(42),8-(42),8-(42)]
     8       4.060878       4.060878       4.060878    29[7-(6,6),8-(42),8-(42),8-(42)]
     9       2.991949       2.991949       2.991949    42[8-(29),8-(29),8-(29)]
    10       5.097697       5.097697       5.097697    42[8-(29),8-(29),8-(29)]
    11       0.179864       0.179864       0.179864    42[8-(29),8-(29),8-(29)]
    12       0.975107       0.975107       0.975107    42[8-(29),8-(29),8-(29)]
    13        1.63036        1.63036        1.63036    42[8-(29),8-(29),8-(29)]
    14      -0.475388      -0.475388      -0.475388    42[8-(29),8-(29),8-(29)]
    15       4.442445       4.442445       4.442445    42[8-(29),8-(29),8-(29)]
    16       3.647202       3.647202       3.647202    42[8-(29),8-(29),8-(29)]
    17        0.74313        0.74313        0.74313    1[6-(6,7)]
    18       0.868025       0.868025       0.868025    1[6-(6,6)]
    19       2.482932       2.482932       2.482932    1[6-(6,6)]
    20       2.405894       2.405894       2.405894    1[6-(6,7)]
    21      -0.228362      -0.228362      -0.228362    1[6-(6,7)]
    22       0.099405       0.099405       0.099405    1[6-(6,6)]
    23        2.14729        2.14729        2.14729    1[7-(6,6)]
    24       2.624476       2.624476       2.624476    1[6-(6,6)]
    25       2.224778       2.224778       2.224778    1[6-(6,7)]
    26       5.329674       5.329674       5.329674    1[6-(6,7)]
    27       5.204779       5.204779       5.204779    1[6-(6,6)]
    28       0.688882       0.688882       0.688882    1[6-(6,6)]
    29        0.76592        0.76592        0.76592    1[6-(6,7)]
    30       6.301167       6.301167       6.301167    1[6-(6,7)]
    31       5.973399       5.973399       5.973399    1[6-(6,6)]
    32       1.024524       1.024524       1.024524    1[7-(6,6)]
    33       0.547338       0.547338       0.547338    1[6-(6,6)]
    34       0.947035       0.947035       0.947035    1[6-(6,7)]
    35       3.879179       3.879179       3.879179    1[6-(6,7)]
    36       3.754284       3.754284       3.754284    1[6-(6,6)]
    37       2.139377       2.139377       2.139377    1[6-(6,6)]
    38       2.216415       2.216415       2.216415    1[6-(6,7)]
    39       4.850671       4.850671       4.850671    1[6-(6,7)]
    40       4.522904       4.522904       4.522904    1[6-(6,6)]
    41       2.475019       2.475019       2.475019    1[7-(6,6)]
    42       1.997833       1.997833       1.997833    1[6-(6,6)]
    43       2.397531       2.397531       2.397531    1[6-(6,7)]
    44      -0.707365      -0.707365      -0.707365    1[6-(6,7)]
    45       -0.58247       -0.58247       -0.58247    1[6-(6,6)]
    46       3.933427       3.933427       3.933427    1[6-(6,6)]
    47       3.856389       3.856389       3.856389    1[6-(6,7)]
    48      -1.678858      -1.678858      -1.678858    1[6-(6,7)]
    49       -1.35109       -1.35109       -1.35109    1[6-(6,6)]
    50       3.597785       3.597785       3.597785    1[7-(6,6)]
    51       4.074971       4.074971       4.074971    1[6-(6,6)]
    52       3.675274       3.675274       3.675274    1[6-(6,7)]
    53       1.094909       1.094909       1.094909    6[1-(0),6-(1,6),7-(6,29)]
    54       1.153087       1.153087       1.153087    6[1-(0),6-(1,7),6-(6,7)]
    55       1.638571       1.638571       1.638571    6[6-(1,6),6-(1,6),7-(1,6)]
    56       2.120684       2.120684       2.120684    6[1-(0),6-(1,7),6-(6,7)]
    57       2.059855       2.059855       2.059855    6[1-(0),6-(1,6),7-(6,29)]
    58       0.344297       0.344297       0.344297    6[1-(0),6-(1,6),7-(6,29)]
    59       0.543699       0.543699       0.543699    6[1-(0),6-(1,7),6-(6,7)]
    60       1.414861       1.414861       1.414861    6[6-(1,6),6-(1,6),7-(1,6)]
    61       2.043015       2.043015       2.043015    6[1-(0),6-(1,7),6-(6,7)]
    62       1.787409       1.787409       1.787409    6[1-(0),6-(1,6),7-(6,29)]
    63       4.977895       4.977895       4.977895    6[1-(0),6-(1,6),7-(6,29)]
    64       4.919718       4.919718       4.919718    6[1-(0),6-(1,7),6-(6,7)]
    65       1.533242       1.533242       1.533242    6[6-(1,6),6-(1,6),7-(1,6)]
    66        1.05113        1.05113        1.05113    6[1-(0),6-(1,7),6-(6,7)]
    67       1.111959       1.111959       1.111959    6[1-(0),6-(1,6),7-(6,29)]
    68       5.728508       5.728508       5.728508    6[1-(0),6-(1,6),7-(6,29)]
    69       5.529106       5.529106       5.529106    6[1-(0),6-(1,7),6-(6,7)]
    70       1.756953       1.756953       1.756953    6[6-(1,6),6-(1,6),7-(1,6)]
    71       1.128798       1.128798       1.128798    6[1-(0),6-(1,7),6-(6,7)]
    72       4.285396       4.285396       4.285396    6[1-(0),6-(1,6),7-(6,29)]
    73         3.5274         3.5274         3.5274    6[1-(0),6-(1,6),7-(6,29)]
    74       3.469222       3.469222       3.469222    6[1-(0),6-(1,7),6-(6,7)]
    75       2.983738       2.983738       2.983738    6[6-(1,6),6-(1,6),7-(1,6)]
    76       2.501625       2.501625       2.501625    6[1-(0),6-(1,7),6-(6,7)]
    77       2.562454       2.562454       2.562454    6[1-(0),6-(1,6),7-(6,29)]
    78       4.278012       4.278012       4.278012    6[1-(0),6-(1,6),7-(6,29)]
    79        4.07861        4.07861        4.07861    6[1-(0),6-(1,7),6-(6,7)]
    80       3.207448       3.207448       3.207448    6[6-(1,6),6-(1,6),7-(1,6)]
    81       2.579294       2.579294       2.579294    6[1-(0),6-(1,7),6-(6,7)]
    82         2.8349         2.8349         2.8349    6[1-(0),6-(1,6),7-(6,29)]
    83      -0.355586      -0.355586      -0.355586    6[1-(0),6-(1,6),7-(6,29)]
    84      -0.297409      -0.297409      -0.297409    6[1-(0),6-(1,7),6-(6,7)]
    85       3.089067       3.089067       3.089067    6[6-(1,6),6-(1,6),7-(1,6)]
    86       3.571179       3.571179       3.571179    6[1-(0),6-(1,7),6-(6,7)]
    87        3.51035        3.51035        3.51035    6[1-(0),6-(1,6),7-(6,29)]
    88      -1.106199      -1.106199      -1.106199    6[1-(0),6-(1,6),7-(6,29)]
    89      -0.906797      -0.906797      -0.906797    6[1-(0),6-(1,7),6-(6,7)]
    90       2.865356       2.865356       2.865356    6[6-(1,6),6-(1,6),7-(1,6)]
    91       3.493511       3.493511       3.493511    6[1-(0),6-(1,7),6-(6,7)]
    92       0.336913       0.336913       0.336913    6[1-(0),6-(1,6),7-(6,29)]
    93        1.52252        1.52252        1.52252    7[6-(1,6),6-(1,6),29-(8,8,8)]
    94       1.739723       1.739723       1.739723    7[1-(0),6-(6,6),6-(6,6)]
    95        0.92375        0.92375        0.92375    7[6-(1,6),6-(1,6),29-(8,8,8)]
    96       1.649294       1.649294       1.649294    7[6-(1,6),6-(1,6),29-(8,8,8)]
    97       1.432091       1.432091       1.432091    7[1-(0),6-(6,6),6-(6,6)]
    98       5.149054       5.149054       5.149054    7[6-(1,6),6-(1,6),29-(8,8,8)]
    99       3.099789       3.099789       3.099789    7[6-(1,6),6-(1,6),29-(8,8,8)]
   100       2.882586       2.882586       2.882586    7[1-(0),6-(6,6),6-(6,6)]
   101       3.698559       3.698559       3.698559    7[6-(1,6),6-(1,6),29-(8,8,8)]
   102       2.973015       2.973015       2.973015    7[6-(1,6),6-(1,6),29-(8,8,8)]
   103       3.190218       3.190218       3.190218    7[1-(0),6-(6,6),6-(6,6)]
   104      -0.526745      -0.526745      -0.526745    7[6-(1,6),6-(1,6),29-(8,8,8)]
   105       1.552949       1.552949       1.552949    8[29-(7,8,8),42-(8,8)]
   106       2.532837       2.532837       2.532837    8[29-(7,8,8),42-(8,8)]
   107       3.398721       3.398721       3.398721    8[29-(7,8,8),42-(8,8)]
   108       3.617167       3.617167       3.617167    8[29-(7,8,8),42-(8,8)]
   109       5.536451       5.536451       5.536451    8[29-(7,8,8),42-(8,8)]
   110      -1.030575      -1.030575      -1.030575    8[29-(7,8,8),42-(8,8)]
   111       1.618865       1.618865       1.618865    8[29-(7,8,8),42-(8,8)]
   112       0.638976       0.638976       0.638976    8[29-(7,8,8),42-(8,8)]
   113      -0.226908      -0.226908      -0.226908    8[29-(7,8,8),42-(8,8)]
   114      -0.445353      -0.445353      -0.445353    8[29-(7,8,8),42-(8,8)]
   115       0.536353       0.536353       0.536353    8[29-(7,8,8),42-(8,8)]
   116       4.202389       4.202389       4.202389    8[29-(7,8,8),42-(8,8)]
   117        3.06936        3.06936        3.06936    8[29-(7,8,8),42-(8,8)]
   118       2.089472       2.089472       2.089472    8[29-(7,8,8),42-(8,8)]
   119       1.223588       1.223588       1.223588    8[29-(7,8,8),42-(8,8)]
   120       1.005142       1.005142       1.005142    8[29-(7,8,8),42-(8,8)]
   121      -0.914142      -0.914142      -0.914142    8[29-(7,8,8),42-(8,8)]
   122       5.652884       5.652884       5.652884    8[29-(7,8,8),42-(8,8)]
   123       3.003444       3.003444       3.003444    8[29-(7,8,8),42-(8,8)]
   124       3.983333       3.983333       3.983333    8[29-(7,8,8),42-(8,8)]
   125       4.849217       4.849217       4.849217    8[29-(7,8,8),42-(8,8)]
   126       5.067662       5.067662       5.067662    8[29-(7,8,8),42-(8,8)]
   127       4.085956       4.085956       4.085956    8[29-(7,8,8),42-(8,8)]
   128        0.41992        0.41992        0.41992    8[29-(7,8,8),42-(8,8)]
