# Supplementary material for: A collection of forcefield precursors for metal–organic frameworks
Source: RSC Adv. 2019 Nov 13;9(63):36492–507. doi: 10.1039/c9ra07327b (PMC9075174; doi:10.1039/c9ra07327b)
Supplement: RA-009-C9RA07327B-s1275 [file RA-009-C9RA07327B-s1275.txt]

KIRKAZ_clean

13.437400    0.000000    0.000000
-1.280957    13.604327    0.000000
0.000000    0.000000    16.627700

     1       1.428132       1.428132       1.428132    27[7-(6,6),7-(6,6),8-(6),8-(6),8-(6)]
     2       4.650089       4.650089       4.650089    27[7-(6,6),7-(6,6),8-(6),8-(6),8-(6)]
     3      10.728311      10.728311      10.728311    27[7-(6,6),7-(6,6),8-(6),8-(6),8-(6)]
     4       7.506354       7.506354       7.506354    27[7-(6,6),7-(6,6),8-(6),8-(6),8-(6)]
     5       3.124567       3.124567       3.124567    1[6-(6,7)]
     6        3.93998        3.93998        3.93998    1[6-(6,7)]
     7       4.796495       4.796495       4.796495    1[6-(6,6)]
     8       1.656429       1.656429       1.656429    1[6-(6,6)]
     9       5.415877       5.415877       5.415877    1[6-(6,6)]
    10       3.841807       3.841807       3.841807    1[6-(6,6)]
    11       1.869668       1.869668       1.869668    1[6-(6,6)]
    12       4.704528       4.704528       4.704528    1[6-(6,6)]
    13       8.157161       8.157161       8.157161    1[6-(6,6)]
    14       9.001895       9.001895       9.001895    1[6-(6,6)]
    15       7.712884       7.712884       7.712884    1[6-(6,6)]
    16       2.314989       2.314989       2.314989    1[6-(7,7)]
    17       3.355856       3.355856       3.355856    1[6-(6,7)]
    18       2.708813       2.708813       2.708813    1[6-(6,7)]
    19       3.923618       3.923618       3.923618    1[6-(1,6,7)]
    20       3.146627       3.146627       3.146627    1[6-(1,6,7)]
    21       0.557424       0.557424       0.557424    1[6-(6,6)]
    22      12.205476      12.205476      12.205476    1[6-(6,6)]
    23       1.147275       1.147275       1.147275    1[6-(6,6)]
    24       2.935216       2.935216       2.935216    1[6-(6,6)]
    25      11.233077      11.233077      11.233077    1[6-(1,6,7)]
    26      11.838387      11.838387      11.838387    1[6-(1,6,7)]
    27       0.515117       0.515117       0.515117    1[6-(7,7)]
    28       0.331092       0.331092       0.331092    1[6-(6,7)]
    29      11.933346      11.933346      11.933346    1[6-(6,7)]
    30       2.953655       2.953655       2.953655    1[6-(6,7)]
    31       2.138242       2.138242       2.138242    1[6-(6,7)]
    32       0.000769       0.000769       0.000769    1[6-(6,6)]
    33       3.140835       3.140835       3.140835    1[6-(6,6)]
    34      -0.618613      -0.618613      -0.618613    1[6-(6,6)]
    35       0.955458       0.955458       0.955458    1[6-(6,6)]
    36       2.927596       2.927596       2.927596    1[6-(6,6)]
    37       1.373694       1.373694       1.373694    1[6-(6,6)]
    38       11.35846       11.35846       11.35846    1[6-(6,6)]
    39      10.513727      10.513727      10.513727    1[6-(6,6)]
    40      11.802738      11.802738      11.802738    1[6-(6,6)]
    41       3.763232       3.763232       3.763232    1[6-(7,7)]
    42       1.441408       1.441408       1.441408    1[6-(6,7)]
    43       3.369408       3.369408       3.369408    1[6-(6,7)]
    44       0.873647       0.873647       0.873647    1[6-(1,6,7)]
    45       1.650637       1.650637       1.650637    1[6-(1,6,7)]
    46       4.239841       4.239841       4.239841    1[6-(6,6)]
    47       6.029188       6.029188       6.029188    1[6-(6,6)]
    48       3.649989       3.649989       3.649989    1[6-(6,6)]
    49       1.862048       1.862048       1.862048    1[6-(6,6)]
    50       7.001588       7.001588       7.001588    1[6-(1,6,7)]
    51       6.396277       6.396277       6.396277    1[6-(1,6,7)]
    52       5.563105       5.563105       5.563105    1[6-(7,7)]
    53       5.747129       5.747129       5.747129    1[6-(6,7)]
    54       6.301319       6.301319       6.301319    1[6-(6,7)]
    55       9.031876       9.031876       9.031876    1[6-(6,7)]
    56       8.216463       8.216463       8.216463    1[6-(6,7)]
    57       7.359948       7.359948       7.359948    1[6-(6,6)]
    58      10.500014      10.500014      10.500014    1[6-(6,6)]
    59       6.740566       6.740566       6.740566    1[6-(6,6)]
    60       8.314636       8.314636       8.314636    1[6-(6,6)]
    61      10.286775      10.286775      10.286775    1[6-(6,6)]
    62       7.451915       7.451915       7.451915    1[6-(6,6)]
    63       3.999282       3.999282       3.999282    1[6-(6,6)]
    64       3.154548       3.154548       3.154548    1[6-(6,6)]
    65       4.443559       4.443559       4.443559    1[6-(6,6)]
    66       9.841454       9.841454       9.841454    1[6-(7,7)]
    67       8.800587       8.800587       8.800587    1[6-(6,7)]
    68        9.44763        9.44763        9.44763    1[6-(6,7)]
    69       8.232825       8.232825       8.232825    1[6-(1,6,7)]
    70       9.009816       9.009816       9.009816    1[6-(1,6,7)]
    71      11.599019      11.599019      11.599019    1[6-(6,6)]
    72      -0.049033      -0.049033      -0.049033    1[6-(6,6)]
    73      11.009168      11.009168      11.009168    1[6-(6,6)]
    74       9.221227       9.221227       9.221227    1[6-(6,6)]
    75       0.923366       0.923366       0.923366    1[6-(1,6,7)]
    76       0.318056       0.318056       0.318056    1[6-(1,6,7)]
    77      11.641326      11.641326      11.641326    1[6-(7,7)]
    78      11.825351      11.825351      11.825351    1[6-(6,7)]
    79       0.223097       0.223097       0.223097    1[6-(6,7)]
    80       9.202788       9.202788       9.202788    1[6-(6,7)]
    81      10.018201      10.018201      10.018201    1[6-(6,7)]
    82      12.155674      12.155674      12.155674    1[6-(6,6)]
    83       9.015608       9.015608       9.015608    1[6-(6,6)]
    84      12.775056      12.775056      12.775056    1[6-(6,6)]
    85      11.200985      11.200985      11.200985    1[6-(6,6)]
    86       9.228847       9.228847       9.228847    1[6-(6,6)]
    87      10.782749      10.782749      10.782749    1[6-(6,6)]
    88       0.797983       0.797983       0.797983    1[6-(6,6)]
    89       1.642716       1.642716       1.642716    1[6-(6,6)]
    90       0.353705       0.353705       0.353705    1[6-(6,6)]
    91       8.393211       8.393211       8.393211    1[6-(7,7)]
    92      10.715035      10.715035      10.715035    1[6-(6,7)]
    93       8.787035       8.787035       8.787035    1[6-(6,7)]
    94      11.282796      11.282796      11.282796    1[6-(1,6,7)]
    95      10.505806      10.505806      10.505806    1[6-(1,6,7)]
    96       7.916602       7.916602       7.916602    1[6-(6,6)]
    97       6.127255       6.127255       6.127255    1[6-(6,6)]
    98       8.506454       8.506454       8.506454    1[6-(6,6)]
    99      10.294395      10.294395      10.294395    1[6-(6,6)]
   100       5.154855       5.154855       5.154855    1[6-(1,6,7)]
   101       5.760166       5.760166       5.760166    1[6-(1,6,7)]
   102       6.593338       6.593338       6.593338    1[6-(7,7)]
   103       6.409314       6.409314       6.409314    1[6-(6,7)]
   104       5.855124       5.855124       5.855124    1[6-(6,7)]
   105       3.622729       3.622729       3.622729    6[1-(0),6-(6,6),7-(6)]
   106       4.122906       4.122906       4.122906    6[1-(0),6-(6,6),7-(6)]
   107        5.19577        5.19577        5.19577    6[6-(1,6),6-(1,7),6-(6,6)]
   108       5.402099       5.402099       5.402099    6[1-(0),6-(6,6),6-(6,6)]
   109       4.622837       4.622837       4.622837    6[6-(1,6),6-(1,7),6-(6,6)]
   110       3.517168       3.517168       3.517168    6[6-(1,6),6-(1,6),6-(6,6)]
   111       2.460923       2.460923       2.460923    6[1-(0),6-(1,6),6-(6,6)]
   112       4.697972       4.697972       4.697972    6[1-(0),6-(6,6),6-(6,6)]
   113        4.82538        4.82538        4.82538    6[6-(1,6),6-(1,6),6-(8,8)]
   114       3.761438       3.761438       3.761438    6[1-(0),6-(1,6),6-(6,6)]
   115       2.585859       2.585859       2.585859    6[1-(0),6-(1,6),6-(1,6)]
   116       6.101696       6.101696       6.101696    6[6-(6,6),8-(0),8-(27)]
   117       6.049894       6.049894       6.049894    6[6-(1,6),6-(1,6),6-(6,6)]
   118       5.567508       5.567508       5.567508    6[1-(0),6-(6,6),6-(6,6)]
   119       6.352359       6.352359       6.352359    6[6-(1,6),6-(1,6),6-(8,8)]
   120       7.633751       7.633751       7.633751    6[1-(0),6-(1,6),6-(6,6)]
   121       8.137711       8.137711       8.137711    6[1-(0),6-(1,6),6-(1,6)]
   122       7.358611       7.358611       7.358611    6[1-(0),6-(1,6),6-(6,6)]
   123       5.787028       5.787028       5.787028    6[6-(6,6),8-(27),8-(27)]
   124       2.491951       2.491951       2.491951    6[1-(0),7-(6,27),7-(6,6)]
   125       3.073609       3.073609       3.073609    6[1-(0),6-(1,7),7-(6,6)]
   126       2.707705       2.707705       2.707705    6[1-(0),6-(1,7),7-(6,27)]
   127       3.098092       3.098092       3.098092    6[1-(0),1-(0),6-(6,6),7-(6,6)]
   128       1.931961       1.931961       1.931961    6[6-(1,1,7),6-(1,6),6-(1,6)]
   129       0.676878       0.676878       0.676878    6[1-(0),6-(1,6),6-(6,6)]
   130      -0.393518      -0.393518      -0.393518    6[1-(0),6-(1,6),6-(6,6)]
   131       -0.23494       -0.23494       -0.23494    6[6-(1,1,7),6-(1,6),6-(1,6)]
   132       1.021743       1.021743       1.021743    6[1-(0),6-(1,6),6-(6,6)]
   133       2.095467       2.095467       2.095467    6[1-(0),6-(1,6),6-(6,6)]
   134      12.012785      12.012785      12.012785    6[1-(0),1-(0),6-(6,6),7-(6,6)]
   135       0.397852       0.397852       0.397852    6[1-(0),7-(6,27),7-(6,6)]
   136       0.297459       0.297459       0.297459    6[1-(0),6-(1,7),7-(6,27)]
   137        12.1438        12.1438        12.1438    6[1-(0),6-(1,7),7-(6,6)]
   138       2.455492       2.455492       2.455492    6[1-(0),6-(6,6),7-(6)]
   139       1.955315       1.955315       1.955315    6[1-(0),6-(6,6),7-(6)]
   140       0.882451       0.882451       0.882451    6[6-(1,6),6-(1,7),6-(6,6)]
   141       0.676123       0.676123       0.676123    6[1-(0),6-(6,6),6-(6,6)]
   142       1.455385       1.455385       1.455385    6[6-(1,6),6-(1,7),6-(6,6)]
   143       1.280096       1.280096       1.280096    6[6-(1,6),6-(1,6),6-(6,6)]
   144       2.336342       2.336342       2.336342    6[1-(0),6-(1,6),6-(6,6)]
   145       0.099293       0.099293       0.099293    6[1-(0),6-(6,6),6-(6,6)]
   146      -0.028115      -0.028115      -0.028115    6[6-(1,6),6-(1,6),6-(8,8)]
   147       1.035826       1.035826       1.035826    6[1-(0),6-(1,6),6-(6,6)]
   148       2.211406       2.211406       2.211406    6[1-(0),6-(1,6),6-(1,6)]
   149      12.132968      12.132968      12.132968    6[6-(6,6),8-(0),8-(27)]
   150       0.028328       0.028328       0.028328    6[6-(1,6),6-(1,6),6-(6,6)]
   151       0.510713       0.510713       0.510713    6[1-(0),6-(6,6),6-(6,6)]
   152      -0.274137      -0.274137      -0.274137    6[6-(1,6),6-(1,6),6-(8,8)]
   153      11.881871      11.881871      11.881871    6[1-(0),6-(1,6),6-(6,6)]
   154       11.37791       11.37791       11.37791    6[1-(0),6-(1,6),6-(1,6)]
   155      12.157011      12.157011      12.157011    6[1-(0),6-(1,6),6-(6,6)]
   156       0.291194       0.291194       0.291194    6[6-(6,6),8-(27),8-(27)]
   157        3.58627        3.58627        3.58627    6[1-(0),7-(6,27),7-(6,6)]
   158       1.723656       1.723656       1.723656    6[1-(0),6-(1,7),7-(6,6)]
   159       3.370516       3.370516       3.370516    6[1-(0),6-(1,7),7-(6,27)]
   160       1.699173       1.699173       1.699173    6[1-(0),1-(0),6-(6,6),7-(6,6)]
   161       2.865304       2.865304       2.865304    6[6-(1,1,7),6-(1,6),6-(1,6)]
   162       4.120387       4.120387       4.120387    6[1-(0),6-(1,6),6-(6,6)]
   163       5.190783       5.190783       5.190783    6[1-(0),6-(1,6),6-(6,6)]
   164       5.032205       5.032205       5.032205    6[6-(1,1,7),6-(1,6),6-(1,6)]
   165       3.775522       3.775522       3.775522    6[1-(0),6-(1,6),6-(6,6)]
   166       2.701798       2.701798       2.701798    6[1-(0),6-(1,6),6-(6,6)]
   167        6.22188        6.22188        6.22188    6[1-(0),1-(0),6-(6,6),7-(6,6)]
   168       5.680369       5.680369       5.680369    6[1-(0),7-(6,27),7-(6,6)]
   169       5.780763       5.780763       5.780763    6[1-(0),6-(1,7),7-(6,27)]
   170       6.090865       6.090865       6.090865    6[1-(0),6-(1,7),7-(6,6)]
   171       8.533714       8.533714       8.533714    6[1-(0),6-(6,6),7-(6)]
   172       8.033537       8.033537       8.033537    6[1-(0),6-(6,6),7-(6)]
   173       6.960673       6.960673       6.960673    6[6-(1,6),6-(1,7),6-(6,6)]
   174       6.754344       6.754344       6.754344    6[1-(0),6-(6,6),6-(6,6)]
   175       8.814563       8.814563       8.814563    6[6-(1,6),6-(1,7),6-(6,6)]
   176       8.639275       8.639275       8.639275    6[6-(1,6),6-(1,6),6-(6,6)]
   177        9.69552        9.69552        9.69552    6[1-(0),6-(1,6),6-(6,6)]
   178       7.458471       7.458471       7.458471    6[1-(0),6-(6,6),6-(6,6)]
   179       7.331063       7.331063       7.331063    6[6-(1,6),6-(1,6),6-(8,8)]
   180       8.395005       8.395005       8.395005    6[1-(0),6-(1,6),6-(6,6)]
   181       9.570584       9.570584       9.570584    6[1-(0),6-(1,6),6-(1,6)]
   182       6.054747       6.054747       6.054747    6[6-(6,6),8-(0),8-(27)]
   183       6.106549       6.106549       6.106549    6[6-(1,6),6-(1,6),6-(6,6)]
   184       6.588935       6.588935       6.588935    6[1-(0),6-(6,6),6-(6,6)]
   185       5.804084       5.804084       5.804084    6[6-(1,6),6-(1,6),6-(8,8)]
   186       4.522692       4.522692       4.522692    6[1-(0),6-(1,6),6-(6,6)]
   187       4.018732       4.018732       4.018732    6[1-(0),6-(1,6),6-(1,6)]
   188       4.797832       4.797832       4.797832    6[1-(0),6-(1,6),6-(6,6)]
   189       6.369415       6.369415       6.369415    6[6-(6,6),8-(27),8-(27)]
   190       9.664492       9.664492       9.664492    6[1-(0),7-(6,27),7-(6,6)]
   191       9.082834       9.082834       9.082834    6[1-(0),6-(1,7),7-(6,6)]
   192       9.448738       9.448738       9.448738    6[1-(0),6-(1,7),7-(6,27)]
   193       9.058351       9.058351       9.058351    6[1-(0),1-(0),6-(6,6),7-(6,6)]
   194      10.224482      10.224482      10.224482    6[6-(1,1,7),6-(1,6),6-(1,6)]
   195      11.479565      11.479565      11.479565    6[1-(0),6-(1,6),6-(6,6)]
   196      12.549961      12.549961      12.549961    6[1-(0),6-(1,6),6-(6,6)]
   197      12.391383      12.391383      12.391383    6[6-(1,1,7),6-(1,6),6-(1,6)]
   198        11.1347        11.1347        11.1347    6[1-(0),6-(1,6),6-(6,6)]
   199      10.060976      10.060976      10.060976    6[1-(0),6-(1,6),6-(6,6)]
   200       0.143658       0.143658       0.143658    6[1-(0),1-(0),6-(6,6),7-(6,6)]
   201      11.758591      11.758591      11.758591    6[1-(0),7-(6,27),7-(6,6)]
   202      11.858984      11.858984      11.858984    6[1-(0),6-(1,7),7-(6,27)]
   203       0.012643       0.012643       0.012643    6[1-(0),6-(1,7),7-(6,6)]
   204       9.700951       9.700951       9.700951    6[1-(0),6-(6,6),7-(6)]
   205      10.201128      10.201128      10.201128    6[1-(0),6-(6,6),7-(6)]
   206      11.273992      11.273992      11.273992    6[6-(1,6),6-(1,7),6-(6,6)]
   207       11.48032       11.48032       11.48032    6[1-(0),6-(6,6),6-(6,6)]
   208      10.701058      10.701058      10.701058    6[6-(1,6),6-(1,7),6-(6,6)]
   209      10.876347      10.876347      10.876347    6[6-(1,6),6-(1,6),6-(6,6)]
   210       9.820101       9.820101       9.820101    6[1-(0),6-(1,6),6-(6,6)]
   211       12.05715       12.05715       12.05715    6[1-(0),6-(6,6),6-(6,6)]
   212      12.184558      12.184558      12.184558    6[6-(1,6),6-(1,6),6-(8,8)]
   213      11.120617      11.120617      11.120617    6[1-(0),6-(1,6),6-(6,6)]
   214       9.945037       9.945037       9.945037    6[1-(0),6-(1,6),6-(1,6)]
   215       0.023475       0.023475       0.023475    6[6-(6,6),8-(0),8-(27)]
   216      12.128115      12.128115      12.128115    6[6-(1,6),6-(1,6),6-(6,6)]
   217       11.64573       11.64573       11.64573    6[1-(0),6-(6,6),6-(6,6)]
   218       12.43058       12.43058       12.43058    6[6-(1,6),6-(1,6),6-(8,8)]
   219       0.274572       0.274572       0.274572    6[1-(0),6-(1,6),6-(6,6)]
   220       0.778533       0.778533       0.778533    6[1-(0),6-(1,6),6-(1,6)]
   221      -0.000568      -0.000568      -0.000568    6[1-(0),6-(1,6),6-(6,6)]
   222      11.865249      11.865249      11.865249    6[6-(6,6),8-(27),8-(27)]
   223       8.570173       8.570173       8.570173    6[1-(0),7-(6,27),7-(6,6)]
   224      10.432787      10.432787      10.432787    6[1-(0),6-(1,7),7-(6,6)]
   225       8.785927       8.785927       8.785927    6[1-(0),6-(1,7),7-(6,27)]
   226       10.45727       10.45727       10.45727    6[1-(0),1-(0),6-(6,6),7-(6,6)]
   227       9.291139       9.291139       9.291139    6[6-(1,1,7),6-(1,6),6-(1,6)]
   228       8.036056       8.036056       8.036056    6[1-(0),6-(1,6),6-(6,6)]
   229        6.96566        6.96566        6.96566    6[1-(0),6-(1,6),6-(6,6)]
   230       7.124238       7.124238       7.124238    6[6-(1,1,7),6-(1,6),6-(1,6)]
   231       8.380921       8.380921       8.380921    6[1-(0),6-(1,6),6-(6,6)]
   232       9.454645       9.454645       9.454645    6[1-(0),6-(1,6),6-(6,6)]
   233       5.934563       5.934563       5.934563    6[1-(0),1-(0),6-(6,6),7-(6,6)]
   234       6.476074       6.476074       6.476074    6[1-(0),7-(6,27),7-(6,6)]
   235        6.37568        6.37568        6.37568    6[1-(0),6-(1,7),7-(6,27)]
   236       6.065578       6.065578       6.065578    6[1-(0),6-(1,7),7-(6,6)]
   237       3.340224       3.340224       3.340224    7[6-(1,6),6-(1,6)]
   238       2.332172       2.332172       2.332172    7[6-(1,6),6-(1,7),27-(7,8,8,8)]
   239       2.946844       2.946844       2.946844    7[6-(1,1,6),6-(1,6),6-(1,7)]
   240      12.202659      12.202659      12.202659    7[6-(1,1,6),6-(1,6),6-(1,7)]
   241       0.557682       0.557682       0.557682    7[6-(1,6),6-(1,7),27-(7,8,8,8)]
   242       2.737997       2.737997       2.737997    7[6-(1,6),6-(1,6)]
   243        3.74605        3.74605        3.74605    7[6-(1,6),6-(1,7),27-(7,8,8,8)]
   244       3.131377       3.131377       3.131377    7[6-(1,1,6),6-(1,6),6-(1,7)]
   245       6.032006       6.032006       6.032006    7[6-(1,1,6),6-(1,6),6-(1,7)]
   246       5.520539       5.520539       5.520539    7[6-(1,6),6-(1,7),27-(7,8,8,8)]
   247       8.816219       8.816219       8.816219    7[6-(1,6),6-(1,6)]
   248       9.824271       9.824271       9.824271    7[6-(1,6),6-(1,7),27-(7,8,8,8)]
   249       9.209599       9.209599       9.209599    7[6-(1,1,6),6-(1,6),6-(1,7)]
   250      -0.046216      -0.046216      -0.046216    7[6-(1,1,6),6-(1,6),6-(1,7)]
   251      11.598761      11.598761      11.598761    7[6-(1,6),6-(1,7),27-(7,8,8,8)]
   252       9.418446       9.418446       9.418446    7[6-(1,6),6-(1,6)]
   253       8.410393       8.410393       8.410393    7[6-(1,6),6-(1,7),27-(7,8,8,8)]
   254      10.306023      10.306023      10.306023    7[6-(1,1,6),6-(1,6),6-(1,7)]
   255       6.124437       6.124437       6.124437    7[6-(1,1,6),6-(1,6),6-(1,7)]
   256       6.635904       6.635904       6.635904    7[6-(1,6),6-(1,7),27-(7,8,8,8)]
   257       4.680192       4.680192       4.680192    8[6-(6,8),27-(7,7,8,8)]
   258       6.384425       6.384425       6.384425    8[6-(6,8),27-(7,7,8,8)]
   259       6.225073       6.225073       6.225073    8[6-(6,8)]
   260       6.990786       6.990786       6.990786    8[6-(6,8),27-(7,7,8,8)]
   261        1.39803        1.39803        1.39803    8[6-(6,8),27-(7,7,8,8)]
   262      -0.306204      -0.306204      -0.306204    8[6-(6,8),27-(7,7,8,8)]
   263      12.009591      12.009591      12.009591    8[6-(6,8)]
   264      11.243879      11.243879      11.243879    8[6-(6,8),27-(7,7,8,8)]
   265       7.476251       7.476251       7.476251    8[6-(6,8),27-(7,7,8,8)]
   266       5.772018       5.772018       5.772018    8[6-(6,8),27-(7,7,8,8)]
   267        5.93137        5.93137        5.93137    8[6-(6,8)]
   268       5.165657       5.165657       5.165657    8[6-(6,8),27-(7,7,8,8)]
   269      10.758413      10.758413      10.758413    8[6-(6,8),27-(7,7,8,8)]
   270      12.462647      12.462647      12.462647    8[6-(6,8),27-(7,7,8,8)]
   271       0.146852       0.146852       0.146852    8[6-(6,8)]
   272       0.912564       0.912564       0.912564    8[6-(6,8),27-(7,7,8,8)]
