# Supplementary material for: A collection of forcefield precursors for metal–organic frameworks
Source: RSC Adv. 2019 Nov 13;9(63):36492–507. doi: 10.1039/c9ra07327b (PMC9075174; doi:10.1039/c9ra07327b)
Supplement: RA-009-C9RA07327B-s1276 [file RA-009-C9RA07327B-s1276.txt]

KIYMIP_clean

8.198400    0.000000    0.000000
0.000000    24.094000    0.000000
0.000000    0.000000    11.307000

     1       7.455133       7.455133       7.455133    28[7-(6,6),7-(6,6),8-(6),8-(6),8-(6)]
     2       0.743267       0.743267       0.743267    28[7-(6,6),7-(6,6),8-(6),8-(6),8-(6)]
     3       3.355933       3.355933       3.355933    28[7-(6,6),7-(6,6),8-(6),8-(6),8-(6)]
     4       4.842467       4.842467       4.842467    28[7-(6,6),7-(6,6),8-(6),8-(6),8-(6)]
     5        3.28182        3.28182        3.28182    1[6-(6,6)]
     6       3.085878       3.085878       3.085878    1[6-(6,6)]
     7       5.386349       5.386349       5.386349    1[6-(6,6)]
     8        5.83972        5.83972        5.83972    1[6-(6,7)]
     9       5.802828       5.802828       5.802828    1[6-(6,6)]
    10       0.743595       0.743595       0.743595    1[6-(6,6)]
    11       0.693585       0.693585       0.693585    1[6-(6,7)]
    12       6.730067       6.730067       6.730067    1[6-(6,6)]
    13       6.819429       6.819429       6.819429    1[6-(6,7)]
    14       0.077885       0.077885       0.077885    1[6-(6,7)]
    15       0.010658       0.010658       0.010658    1[6-(6,6)]
    16        4.91658        4.91658        4.91658    1[6-(6,6)]
    17       5.112522       5.112522       5.112522    1[6-(6,6)]
    18       2.812051       2.812051       2.812051    1[6-(6,6)]
    19        2.35868        2.35868        2.35868    1[6-(6,7)]
    20       2.395572       2.395572       2.395572    1[6-(6,6)]
    21       7.454805       7.454805       7.454805    1[6-(6,6)]
    22       7.504815       7.504815       7.504815    1[6-(6,7)]
    23       1.468333       1.468333       1.468333    1[6-(6,6)]
    24       1.378971       1.378971       1.378971    1[6-(6,7)]
    25       8.120515       8.120515       8.120515    1[6-(6,7)]
    26      -0.010658      -0.010658      -0.010658    1[6-(6,6)]
    27        7.38102        7.38102        7.38102    1[6-(6,6)]
    28       7.185078       7.185078       7.185078    1[6-(6,6)]
    29       1.287149       1.287149       1.287149    1[6-(6,6)]
    30        1.74052        1.74052        1.74052    1[6-(6,7)]
    31       1.703628       1.703628       1.703628    1[6-(6,6)]
    32       4.842795       4.842795       4.842795    1[6-(6,6)]
    33       4.792785       4.792785       4.792785    1[6-(6,7)]
    34       2.630867       2.630867       2.630867    1[6-(6,6)]
    35       2.720229       2.720229       2.720229    1[6-(6,7)]
    36       4.177085       4.177085       4.177085    1[6-(6,7)]
    37       4.109858       4.109858       4.109858    1[6-(6,6)]
    38        0.81738        0.81738        0.81738    1[6-(6,6)]
    39       1.013322       1.013322       1.013322    1[6-(6,6)]
    40       6.911251       6.911251       6.911251    1[6-(6,6)]
    41        6.45788        6.45788        6.45788    1[6-(6,7)]
    42       6.494772       6.494772       6.494772    1[6-(6,6)]
    43       3.355605       3.355605       3.355605    1[6-(6,6)]
    44       3.405615       3.405615       3.405615    1[6-(6,7)]
    45       5.567533       5.567533       5.567533    1[6-(6,6)]
    46       5.478171       5.478171       5.478171    1[6-(6,7)]
    47       4.021315       4.021315       4.021315    1[6-(6,7)]
    48       4.088542       4.088542       4.088542    1[6-(6,6)]
    49        5.07235        5.07235        5.07235    6[6-(1,6),6-(6,6),6-(8,8)]
    50       4.427136       4.427136       4.427136    6[6-(1,6),6-(6,6),6-(8,8)]
    51       3.699118       3.699118       3.699118    6[1-(0),6-(1,6),6-(6,6)]
    52       3.576142       3.576142       3.576142    6[1-(0),6-(1,6),6-(6,6)]
    53        4.19922        4.19922        4.19922    6[6-(1,6),6-(1,6),6-(6,6,6)]
    54       4.953473       4.953473       4.953473    6[1-(0),6-(6,6),6-(6,6)]
    55       5.823324       5.823324       5.823324    6[6-(6,6),8-(0),8-(28)]
    56       4.491903       4.491903       4.491903    6[6-(6,6),8-(28),8-(28)]
    57       5.376511       5.376511       5.376511    6[6-(6,6,6),9-(0),9-(0),9-(0)]
    58       6.479196       6.479196       6.479196    6[1-(0),6-(1,6),7-(6,28)]
    59       6.452141       6.452141       6.452141    6[1-(0),6-(1,7),6-(6,6)]
    60       7.400696       7.400696       7.400696    6[6-(1,6),6-(1,6),6-(6,6)]
    61       0.108219       0.108219       0.108219    6[1-(0),6-(1,7),6-(6,6)]
    62       0.067227       0.067227       0.067227    6[1-(0),6-(1,6),7-(6,28)]
    63       7.439228       7.439228       7.439228    6[6-(1,6),6-(1,6),6-(6,6)]
    64       7.038326       7.038326       7.038326    6[1-(0),6-(1,7),6-(6,6)]
    65       7.094895       7.094895       7.094895    6[1-(0),6-(1,6),7-(6,28)]
    66       7.949169       7.949169       7.949169    6[1-(0),6-(1,6),7-(6,28)]
    67       7.913096       7.913096       7.913096    6[1-(0),6-(1,7),6-(6,6)]
    68        3.12605        3.12605        3.12605    6[6-(1,6),6-(6,6),6-(8,8)]
    69       3.771264       3.771264       3.771264    6[6-(1,6),6-(6,6),6-(8,8)]
    70       4.499282       4.499282       4.499282    6[1-(0),6-(1,6),6-(6,6)]
    71       4.622258       4.622258       4.622258    6[1-(0),6-(1,6),6-(6,6)]
    72        3.99918        3.99918        3.99918    6[6-(1,6),6-(1,6),6-(6,6,6)]
    73       3.244927       3.244927       3.244927    6[1-(0),6-(6,6),6-(6,6)]
    74       2.375076       2.375076       2.375076    6[6-(6,6),8-(0),8-(28)]
    75       3.706497       3.706497       3.706497    6[6-(6,6),8-(28),8-(28)]
    76       2.821889       2.821889       2.821889    6[6-(6,6,6),9-(0),9-(0),9-(0)]
    77       1.719204       1.719204       1.719204    6[1-(0),6-(1,6),7-(6,28)]
    78       1.746259       1.746259       1.746259    6[1-(0),6-(1,7),6-(6,6)]
    79       0.797704       0.797704       0.797704    6[6-(1,6),6-(1,6),6-(6,6)]
    80       8.090181       8.090181       8.090181    6[1-(0),6-(1,7),6-(6,6)]
    81       8.131173       8.131173       8.131173    6[1-(0),6-(1,6),7-(6,28)]
    82       0.759172       0.759172       0.759172    6[6-(1,6),6-(1,6),6-(6,6)]
    83       1.160074       1.160074       1.160074    6[1-(0),6-(1,7),6-(6,6)]
    84       1.103505       1.103505       1.103505    6[1-(0),6-(1,6),7-(6,28)]
    85       0.249231       0.249231       0.249231    6[1-(0),6-(1,6),7-(6,28)]
    86       0.285304       0.285304       0.285304    6[1-(0),6-(1,7),6-(6,6)]
    87        0.97315        0.97315        0.97315    6[6-(1,6),6-(6,6),6-(8,8)]
    88       0.327936       0.327936       0.327936    6[6-(1,6),6-(6,6),6-(8,8)]
    89       7.798318       7.798318       7.798318    6[1-(0),6-(1,6),6-(6,6)]
    90       7.675342       7.675342       7.675342    6[1-(0),6-(1,6),6-(6,6)]
    91        0.10002        0.10002        0.10002    6[6-(1,6),6-(1,6),6-(6,6,6)]
    92       0.854273       0.854273       0.854273    6[1-(0),6-(6,6),6-(6,6)]
    93       1.724124       1.724124       1.724124    6[6-(6,6),8-(0),8-(28)]
    94       0.392703       0.392703       0.392703    6[6-(6,6),8-(28),8-(28)]
    95       1.277311       1.277311       1.277311    6[6-(6,6,6),9-(0),9-(0),9-(0)]
    96       2.379996       2.379996       2.379996    6[1-(0),6-(1,6),7-(6,28)]
    97       2.352941       2.352941       2.352941    6[1-(0),6-(1,7),6-(6,6)]
    98       3.301496       3.301496       3.301496    6[6-(1,6),6-(1,6),6-(6,6)]
    99       4.207419       4.207419       4.207419    6[1-(0),6-(1,7),6-(6,6)]
   100       4.166427       4.166427       4.166427    6[1-(0),6-(1,6),7-(6,28)]
   101       3.340028       3.340028       3.340028    6[6-(1,6),6-(1,6),6-(6,6)]
   102       2.939126       2.939126       2.939126    6[1-(0),6-(1,7),6-(6,6)]
   103       2.995695       2.995695       2.995695    6[1-(0),6-(1,6),7-(6,28)]
   104       3.849969       3.849969       3.849969    6[1-(0),6-(1,6),7-(6,28)]
   105       3.813896       3.813896       3.813896    6[1-(0),6-(1,7),6-(6,6)]
   106        7.22525        7.22525        7.22525    6[6-(1,6),6-(6,6),6-(8,8)]
   107       7.870464       7.870464       7.870464    6[6-(1,6),6-(6,6),6-(8,8)]
   108       0.400082       0.400082       0.400082    6[1-(0),6-(1,6),6-(6,6)]
   109       0.523058       0.523058       0.523058    6[1-(0),6-(1,6),6-(6,6)]
   110        8.09838        8.09838        8.09838    6[6-(1,6),6-(1,6),6-(6,6,6)]
   111       7.344127       7.344127       7.344127    6[1-(0),6-(6,6),6-(6,6)]
   112       6.474276       6.474276       6.474276    6[6-(6,6),8-(0),8-(28)]
   113       7.805697       7.805697       7.805697    6[6-(6,6),8-(28),8-(28)]
   114       6.921089       6.921089       6.921089    6[6-(6,6,6),9-(0),9-(0),9-(0)]
   115       5.818404       5.818404       5.818404    6[1-(0),6-(1,6),7-(6,28)]
   116       5.845459       5.845459       5.845459    6[1-(0),6-(1,7),6-(6,6)]
   117       4.896904       4.896904       4.896904    6[6-(1,6),6-(1,6),6-(6,6)]
   118       3.990981       3.990981       3.990981    6[1-(0),6-(1,7),6-(6,6)]
   119       4.031973       4.031973       4.031973    6[1-(0),6-(1,6),7-(6,28)]
   120       4.858372       4.858372       4.858372    6[6-(1,6),6-(1,6),6-(6,6)]
   121       5.259274       5.259274       5.259274    6[1-(0),6-(1,7),6-(6,6)]
   122       5.202705       5.202705       5.202705    6[1-(0),6-(1,6),7-(6,28)]
   123       4.348431       4.348431       4.348431    6[1-(0),6-(1,6),7-(6,28)]
   124       4.384504       4.384504       4.384504    6[1-(0),6-(1,7),6-(6,6)]
   125         4.0992         4.0992         4.0992    6[6-(6,6),6-(6,6),6-(9,9,9),6-(9,9,9)]
   126            0.0            0.0            0.0    6[6-(6,6),6-(6,6),6-(9,9,9),6-(9,9,9)]
   127       7.372001       7.372001       7.372001    7[6-(1,6),6-(1,6),28-(7,8,8,8)]
   128       7.528591       7.528591       7.528591    7[6-(1,6),6-(1,6),28-(7,8,8,8)]
   129       0.826399       0.826399       0.826399    7[6-(1,6),6-(1,6),28-(7,8,8,8)]
   130       0.669809       0.669809       0.669809    7[6-(1,6),6-(1,6),28-(7,8,8,8)]
   131       3.272801       3.272801       3.272801    7[6-(1,6),6-(1,6),28-(7,8,8,8)]
   132       3.429391       3.429391       3.429391    7[6-(1,6),6-(1,6),28-(7,8,8,8)]
   133       4.925599       4.925599       4.925599    7[6-(1,6),6-(1,6),28-(7,8,8,8)]
   134       4.769009       4.769009       4.769009    7[6-(1,6),6-(1,6),28-(7,8,8,8)]
   135       5.190407       5.190407       5.190407    8[6-(6,8)]
   136       7.067841       7.067841       7.067841    8[6-(6,8),28-(7,7,8,8)]
   137       5.448657       5.448657       5.448657    8[6-(6,8),28-(7,7,8,8)]
   138       3.522852       3.522852       3.522852    8[6-(6,8),28-(7,7,8,8)]
   139       3.007993       3.007993       3.007993    8[6-(6,8)]
   140       1.130559       1.130559       1.130559    8[6-(6,8),28-(7,7,8,8)]
   141       2.749743       2.749743       2.749743    8[6-(6,8),28-(7,7,8,8)]
   142       4.675548       4.675548       4.675548    8[6-(6,8),28-(7,7,8,8)]
   143       1.091207       1.091207       1.091207    8[6-(6,8)]
   144       2.968641       2.968641       2.968641    8[6-(6,8),28-(7,7,8,8)]
   145       1.349457       1.349457       1.349457    8[6-(6,8),28-(7,7,8,8)]
   146       7.622052       7.622052       7.622052    8[6-(6,8),28-(7,7,8,8)]
   147       7.107193       7.107193       7.107193    8[6-(6,8)]
   148       5.229759       5.229759       5.229759    8[6-(6,8),28-(7,7,8,8)]
   149       6.848943       6.848943       6.848943    8[6-(6,8),28-(7,7,8,8)]
   150       0.576348       0.576348       0.576348    8[6-(6,8),28-(7,7,8,8)]
   151       5.538019       5.538019       5.538019    9[6-(6,9,9)]
   152       6.464438       6.464438       6.464438    9[6-(6,9,9)]
   153       5.325681       5.325681       5.325681    9[6-(6,9,9)]
   154       2.660381       2.660381       2.660381    9[6-(6,9,9)]
   155       1.733962       1.733962       1.733962    9[6-(6,9,9)]
   156       2.872719       2.872719       2.872719    9[6-(6,9,9)]
   157       1.438819       1.438819       1.438819    9[6-(6,9,9)]
   158       2.365238       2.365238       2.365238    9[6-(6,9,9)]
   159       1.226481       1.226481       1.226481    9[6-(6,9,9)]
   160       6.759581       6.759581       6.759581    9[6-(6,9,9)]
   161       5.833162       5.833162       5.833162    9[6-(6,9,9)]
   162       6.971919       6.971919       6.971919    9[6-(6,9,9)]
