# Supplementary material for: A collection of forcefield precursors for metal–organic frameworks
Source: RSC Adv. 2019 Nov 13;9(63):36492–507. doi: 10.1039/c9ra07327b (PMC9075174; doi:10.1039/c9ra07327b)
Supplement: RA-009-C9RA07327B-s1277 [file RA-009-C9RA07327B-s1277.txt]

KOBPIB_clean

7.868000    0.000000    0.000000
-1.771742    10.990103    0.000000
0.000000    0.000000    22.300000

     1        1.70491        1.70491        1.70491    58[8-(6),8-(6),8-(6),8-(6),8-(6,58),8-(6,58),8-(6,58),8-(6,58)]
     2       0.457348       0.457348       0.457348    58[8-(6),8-(6),8-(6),8-(6),8-(6,58),8-(6,58),8-(6,58),8-(6,58)]
     3       4.391348       4.391348       4.391348    58[8-(6),8-(6),8-(6),8-(6),8-(6,58),8-(6,58),8-(6,58),8-(6,58)]
     4        5.63891        5.63891        5.63891    58[8-(6),8-(6),8-(6),8-(6),8-(6,58),8-(6,58),8-(6,58),8-(6,58)]
     5       1.509425       1.509425       1.509425    1[6-(1,6,7)]
     6       1.858452       1.858452       1.858452    1[6-(1,6,7)]
     7       6.062281       6.062281       6.062281    1[6-(1,6,6)]
     8       0.276023       0.276023       0.276023    1[6-(1,6,6)]
     9       5.780365       5.780365       5.780365    1[6-(1,6,7)]
    10       6.946875       6.946875       6.946875    1[6-(1,6,7)]
    11      -0.379972      -0.379972      -0.379972    1[6-(1,6,6)]
    12       0.652246       0.652246       0.652246    1[6-(1,6,6)]
    13       6.086837       6.086837       6.086837    1[6-(1,6,7)]
    14       5.397439       5.397439       5.397439    1[6-(1,6,7)]
    15       3.876039       3.876039       3.876039    1[6-(1,6,6)]
    16       4.512238       4.512238       4.512238    1[6-(1,6,6)]
    17       0.652833       0.652833       0.652833    1[6-(1,6,7)]
    18       0.303806       0.303806       0.303806    1[6-(1,6,7)]
    19       3.967977       3.967977       3.967977    1[6-(1,6,6)]
    20       1.886235       1.886235       1.886235    1[6-(1,6,6)]
    21       4.249893       4.249893       4.249893    1[6-(1,6,7)]
    22       3.083383       3.083383       3.083383    1[6-(1,6,7)]
    23        2.54223        2.54223        2.54223    1[6-(1,6,6)]
    24       1.510012       1.510012       1.510012    1[6-(1,6,6)]
    25       3.943421       3.943421       3.943421    1[6-(1,6,7)]
    26       4.632819       4.632819       4.632819    1[6-(1,6,7)]
    27       6.154219       6.154219       6.154219    1[6-(1,6,6)]
    28        5.51802        5.51802        5.51802    1[6-(1,6,6)]
    29       4.586833       4.586833       4.586833    1[6-(1,6,7)]
    30       4.237806       4.237806       4.237806    1[6-(1,6,7)]
    31       0.033977       0.033977       0.033977    1[6-(1,6,6)]
    32       5.820235       5.820235       5.820235    1[6-(1,6,6)]
    33       0.315893       0.315893       0.315893    1[6-(1,6,7)]
    34      -0.850617      -0.850617      -0.850617    1[6-(1,6,7)]
    35        6.47623        6.47623        6.47623    1[6-(1,6,6)]
    36       5.444012       5.444012       5.444012    1[6-(1,6,6)]
    37       0.009421       0.009421       0.009421    1[6-(1,6,7)]
    38       0.698819       0.698819       0.698819    1[6-(1,6,7)]
    39       2.220219       2.220219       2.220219    1[6-(1,6,6)]
    40        1.58402        1.58402        1.58402    1[6-(1,6,6)]
    41       5.443425       5.443425       5.443425    1[6-(1,6,7)]
    42       5.792452       5.792452       5.792452    1[6-(1,6,7)]
    43       2.128281       2.128281       2.128281    1[6-(1,6,6)]
    44       4.210023       4.210023       4.210023    1[6-(1,6,6)]
    45       1.846365       1.846365       1.846365    1[6-(1,6,7)]
    46       3.012875       3.012875       3.012875    1[6-(1,6,7)]
    47       3.554028       3.554028       3.554028    1[6-(1,6,6)]
    48       4.586246       4.586246       4.586246    1[6-(1,6,6)]
    49       2.152837       2.152837       2.152837    1[6-(1,6,7)]
    50       1.463439       1.463439       1.463439    1[6-(1,6,7)]
    51      -0.057961      -0.057961      -0.057961    1[6-(1,6,6)]
    52       0.578238       0.578238       0.578238    1[6-(1,6,6)]
    53      -0.018876      -0.018876      -0.018876    6[7-(6,6),7-(6,6),8-(0)]
    54       6.066772       6.066772       6.066772    6[7-(6,6),7-(6,6),8-(0)]
    55       7.055912       7.055912       7.055912    6[7-(6,6),7-(6,6),8-(0)]
    56        1.14591        1.14591        1.14591    6[1-(0),1-(0),6-(1,1,6),7-(6,6)]
    57       0.666749       0.666749       0.666749    6[1-(0),1-(0),6-(1,1,7),6-(8,8)]
    58      -0.038137      -0.038137      -0.038137    6[6-(1,1,6),8-(58),8-(58,58)]
    59       6.705383       6.705383       6.705383    6[1-(0),1-(0),6-(1,1,6),7-(6,6)]
    60      -0.276546      -0.276546      -0.276546    6[1-(0),1-(0),6-(1,1,7),6-(8,8)]
    61       7.234904       7.234904       7.234904    6[6-(1,1,6),8-(58),8-(58)]
    62          5.552          5.552          5.552    6[1-(0),1-(0),6-(1,1,6),7-(6,6)]
    63       4.340401       4.340401       4.340401    6[1-(0),1-(0),6-(1,1,7),6-(8,8)]
    64       3.431424       3.431424       3.431424    6[6-(1,1,6),8-(58),8-(58,58)]
    65       2.181134       2.181134       2.181134    6[7-(6,6),7-(6,6),8-(0)]
    66       3.963486       3.963486       3.963486    6[7-(6,6),7-(6,6),8-(0)]
    67       2.974346       2.974346       2.974346    6[7-(6,6),7-(6,6),8-(0)]
    68       1.016348       1.016348       1.016348    6[1-(0),1-(0),6-(1,1,6),7-(6,6)]
    69       1.495509       1.495509       1.495509    6[1-(0),1-(0),6-(1,1,7),6-(8,8)]
    70       2.200395       2.200395       2.200395    6[6-(1,1,6),8-(58),8-(58,58)]
    71       3.324875       3.324875       3.324875    6[1-(0),1-(0),6-(1,1,6),7-(6,6)]
    72       2.438804       2.438804       2.438804    6[1-(0),1-(0),6-(1,1,7),6-(8,8)]
    73       2.795354       2.795354       2.795354    6[6-(1,1,6),8-(58),8-(58)]
    74       4.478258       4.478258       4.478258    6[1-(0),1-(0),6-(1,1,6),7-(6,6)]
    75       5.689857       5.689857       5.689857    6[1-(0),1-(0),6-(1,1,7),6-(8,8)]
    76       6.598834       6.598834       6.598834    6[6-(1,1,6),8-(58),8-(58,58)]
    77       6.115134       6.115134       6.115134    6[7-(6,6),7-(6,6),8-(0)]
    78       0.029486       0.029486       0.029486    6[7-(6,6),7-(6,6),8-(0)]
    79      -0.959654      -0.959654      -0.959654    6[7-(6,6),7-(6,6),8-(0)]
    80       4.950348       4.950348       4.950348    6[1-(0),1-(0),6-(1,1,6),7-(6,6)]
    81       5.429509       5.429509       5.429509    6[1-(0),1-(0),6-(1,1,7),6-(8,8)]
    82       6.134395       6.134395       6.134395    6[6-(1,1,6),8-(58),8-(58,58)]
    83      -0.609125      -0.609125      -0.609125    6[1-(0),1-(0),6-(1,1,6),7-(6,6)]
    84       6.372804       6.372804       6.372804    6[1-(0),1-(0),6-(1,1,7),6-(8,8)]
    85      -1.138646      -1.138646      -1.138646    6[6-(1,1,6),8-(58),8-(58)]
    86       0.544258       0.544258       0.544258    6[1-(0),1-(0),6-(1,1,6),7-(6,6)]
    87       1.755857       1.755857       1.755857    6[1-(0),1-(0),6-(1,1,7),6-(8,8)]
    88       2.664834       2.664834       2.664834    6[6-(1,1,6),8-(58),8-(58,58)]
    89       3.915124       3.915124       3.915124    6[7-(6,6),7-(6,6),8-(0)]
    90       2.132772       2.132772       2.132772    6[7-(6,6),7-(6,6),8-(0)]
    91       3.121912       3.121912       3.121912    6[7-(6,6),7-(6,6),8-(0)]
    92        5.07991        5.07991        5.07991    6[1-(0),1-(0),6-(1,1,6),7-(6,6)]
    93       4.600749       4.600749       4.600749    6[1-(0),1-(0),6-(1,1,7),6-(8,8)]
    94       3.895863       3.895863       3.895863    6[6-(1,1,6),8-(58),8-(58,58)]
    95       2.771383       2.771383       2.771383    6[1-(0),1-(0),6-(1,1,6),7-(6,6)]
    96       3.657454       3.657454       3.657454    6[1-(0),1-(0),6-(1,1,7),6-(8,8)]
    97       3.300904       3.300904       3.300904    6[6-(1,1,6),8-(58),8-(58)]
    98          1.618          1.618          1.618    6[1-(0),1-(0),6-(1,1,6),7-(6,6)]
    99       0.406401       0.406401       0.406401    6[1-(0),1-(0),6-(1,1,7),6-(8,8)]
   100      -0.502576      -0.502576      -0.502576    6[6-(1,1,6),8-(58),8-(58,58)]
   101        0.07228        0.07228        0.07228    7[6-(1,1,6),6-(7,8),6-(7,8)]
   102       6.841387       6.841387       6.841387    7[6-(1,1,6),6-(7,8),6-(7,8)]
   103       6.324469       6.324469       6.324469    7[6-(1,1,6),6-(7,8),6-(7,8)]
   104       2.089978       2.089978       2.089978    7[6-(1,1,6),6-(7,8),6-(7,8)]
   105       3.188871       3.188871       3.188871    7[6-(1,1,6),6-(7,8),6-(7,8)]
   106       3.705789       3.705789       3.705789    7[6-(1,1,6),6-(7,8),6-(7,8)]
   107       6.023978       6.023978       6.023978    7[6-(1,1,6),6-(7,8),6-(7,8)]
   108      -0.745129      -0.745129      -0.745129    7[6-(1,1,6),6-(7,8),6-(7,8)]
   109      -0.228211      -0.228211      -0.228211    7[6-(1,1,6),6-(7,8),6-(7,8)]
   110        4.00628        4.00628        4.00628    7[6-(1,1,6),6-(7,8),6-(7,8)]
   111       2.907387       2.907387       2.907387    7[6-(1,1,6),6-(7,8),6-(7,8)]
   112       2.390469       2.390469       2.390469    7[6-(1,1,6),6-(7,8),6-(7,8)]
   113       5.317334       5.317334       5.317334    8[6-(7,7)]
   114       7.063216       7.063216       7.063216    8[6-(7,7)]
   115       0.754193       0.754193       0.754193    8[6-(7,7)]
   116       1.052446       1.052446       1.052446    8[6-(6,8),58-(8,8,8,8,8,8,8)]
   117      -0.297525      -0.297525      -0.297525    8[6-(6,8),58-(8,8,8,8,8,8,8),58-(8,8,8,8,8,8,8)]
   118       0.308159       0.308159       0.308159    8[6-(6,8),58-(8,8,8,8,8,8,8)]
   119       6.029483       6.029483       6.029483    8[6-(6,8),58-(8,8,8,8,8,8,8)]
   120       3.847875       3.847875       3.847875    8[6-(6,8),58-(8,8,8,8,8,8,8),58-(8,8,8,8,8,8,8)]
   121       2.255789       2.255789       2.255789    8[6-(6,8),58-(8,8,8,8,8,8,8)]
   122       4.712924       4.712924       4.712924    8[6-(7,7)]
   123       2.967042       2.967042       2.967042    8[6-(7,7)]
   124       1.408065       1.408065       1.408065    8[6-(7,7)]
   125       1.109812       1.109812       1.109812    8[6-(6,8),58-(8,8,8,8,8,8,8)]
   126       2.459783       2.459783       2.459783    8[6-(6,8),58-(8,8,8,8,8,8,8),58-(8,8,8,8,8,8,8)]
   127       1.854099       1.854099       1.854099    8[6-(6,8),58-(8,8,8,8,8,8,8)]
   128       4.000775       4.000775       4.000775    8[6-(6,8),58-(8,8,8,8,8,8,8)]
   129       6.182383       6.182383       6.182383    8[6-(6,8),58-(8,8,8,8,8,8,8),58-(8,8,8,8,8,8,8)]
   130      -0.093531      -0.093531      -0.093531    8[6-(6,8),58-(8,8,8,8,8,8,8)]
   131       0.778924       0.778924       0.778924    8[6-(7,7)]
   132      -0.966958      -0.966958      -0.966958    8[6-(7,7)]
   133       5.342065       5.342065       5.342065    8[6-(7,7)]
   134       5.043812       5.043812       5.043812    8[6-(6,8),58-(8,8,8,8,8,8,8)]
   135       6.393783       6.393783       6.393783    8[6-(6,8),58-(8,8,8,8,8,8,8),58-(8,8,8,8,8,8,8)]
   136       5.788099       5.788099       5.788099    8[6-(6,8),58-(8,8,8,8,8,8,8)]
   137       0.066775       0.066775       0.066775    8[6-(6,8),58-(8,8,8,8,8,8,8)]
   138       2.248383       2.248383       2.248383    8[6-(6,8),58-(8,8,8,8,8,8,8),58-(8,8,8,8,8,8,8)]
   139       3.840469       3.840469       3.840469    8[6-(6,8),58-(8,8,8,8,8,8,8)]
   140       1.383334       1.383334       1.383334    8[6-(7,7)]
   141       3.129216       3.129216       3.129216    8[6-(7,7)]
   142       4.688193       4.688193       4.688193    8[6-(7,7)]
   143       4.986446       4.986446       4.986446    8[6-(6,8),58-(8,8,8,8,8,8,8)]
   144       3.636475       3.636475       3.636475    8[6-(6,8),58-(8,8,8,8,8,8,8),58-(8,8,8,8,8,8,8)]
   145       4.242159       4.242159       4.242159    8[6-(6,8),58-(8,8,8,8,8,8,8)]
   146       2.095483       2.095483       2.095483    8[6-(6,8),58-(8,8,8,8,8,8,8)]
   147      -0.086125      -0.086125      -0.086125    8[6-(6,8),58-(8,8,8,8,8,8,8),58-(8,8,8,8,8,8,8)]
   148       6.189789       6.189789       6.189789    8[6-(6,8),58-(8,8,8,8,8,8,8)]
