# Supplementary material for: A collection of forcefield precursors for metal–organic frameworks
Source: RSC Adv. 2019 Nov 13;9(63):36492–507. doi: 10.1039/c9ra07327b (PMC9075174; doi:10.1039/c9ra07327b)
Supplement: RA-009-C9RA07327B-s1278 [file RA-009-C9RA07327B-s1278.txt]

KOBPUN_clean

7.644000    0.000000    0.000000
-1.710870    11.015935    0.000000
0.000000    0.000000    22.262000

     1       4.169805       4.169805       4.169805    64[8-(6),8-(6),8-(6),8-(6),8-(6,64),8-(6,64),8-(6,64),8-(6,64)]
     2       5.585325       5.585325       5.585325    64[8-(6),8-(6),8-(6),8-(6),8-(6,64),8-(6,64),8-(6,64),8-(6,64)]
     3       1.763325       1.763325       1.763325    64[8-(6),8-(6),8-(6),8-(6),8-(6,64),8-(6,64),8-(6,64),8-(6,64)]
     4       0.347805       0.347805       0.347805    64[8-(6),8-(6),8-(6),8-(6),8-(6,64),8-(6,64),8-(6,64),8-(6,64)]
     5        2.88301        2.88301        2.88301    1[6-(1,6,7)]
     6       1.699854       1.699854       1.699854    1[6-(1,6,7)]
     7       3.351762       3.351762       3.351762    1[6-(1,6,6)]
     8       4.412997       4.412997       4.412997    1[6-(1,6,6)]
     9       1.439347       1.439347       1.439347    1[6-(1,6,7)]
    10       2.315916       2.315916       2.315916    1[6-(1,6,7)]
    11       0.115224       0.115224       0.115224    1[6-(1,6,6)]
    12       0.884915       0.884915       0.884915    1[6-(1,6,6)]
    13       5.677584       5.677584       5.677584    1[6-(1,6,7)]
    14       5.390804       5.390804       5.390804    1[6-(1,6,7)]
    15        4.18973        4.18973        4.18973    1[6-(1,6,6)]
    16       2.110009       2.110009       2.110009    1[6-(1,6,6)]
    17       -0.77188       -0.77188       -0.77188    1[6-(1,6,7)]
    18       0.411276       0.411276       0.411276    1[6-(1,6,7)]
    19       6.403368       6.403368       6.403368    1[6-(1,6,6)]
    20       5.342133       5.342133       5.342133    1[6-(1,6,6)]
    21       0.671783       0.671783       0.671783    1[6-(1,6,7)]
    22      -0.204786      -0.204786      -0.204786    1[6-(1,6,7)]
    23       1.995906       1.995906       1.995906    1[6-(1,6,6)]
    24       1.226215       1.226215       1.226215    1[6-(1,6,6)]
    25       4.077546       4.077546       4.077546    1[6-(1,6,7)]
    26       4.364326       4.364326       4.364326    1[6-(1,6,7)]
    27         5.5654         5.5654         5.5654    1[6-(1,6,6)]
    28       0.001121       0.001121       0.001121    1[6-(1,6,6)]
    29        3.05012        3.05012        3.05012    1[6-(1,6,7)]
    30       4.233276       4.233276       4.233276    1[6-(1,6,7)]
    31       2.581368       2.581368       2.581368    1[6-(1,6,6)]
    32       1.520133       1.520133       1.520133    1[6-(1,6,6)]
    33       4.493783       4.493783       4.493783    1[6-(1,6,7)]
    34       3.617214       3.617214       3.617214    1[6-(1,6,7)]
    35       5.817906       5.817906       5.817906    1[6-(1,6,6)]
    36       5.048215       5.048215       5.048215    1[6-(1,6,6)]
    37       0.255546       0.255546       0.255546    1[6-(1,6,7)]
    38       0.542326       0.542326       0.542326    1[6-(1,6,7)]
    39         1.7434         1.7434         1.7434    1[6-(1,6,6)]
    40       3.823121       3.823121       3.823121    1[6-(1,6,6)]
    41        6.70501        6.70501        6.70501    1[6-(1,6,7)]
    42       5.521854       5.521854       5.521854    1[6-(1,6,7)]
    43      -0.470238      -0.470238      -0.470238    1[6-(1,6,6)]
    44       0.590997       0.590997       0.590997    1[6-(1,6,6)]
    45       5.261347       5.261347       5.261347    1[6-(1,6,7)]
    46       6.137916       6.137916       6.137916    1[6-(1,6,7)]
    47       3.937224       3.937224       3.937224    1[6-(1,6,6)]
    48       4.706915       4.706915       4.706915    1[6-(1,6,6)]
    49       1.855584       1.855584       1.855584    1[6-(1,6,7)]
    50       1.568804       1.568804       1.568804    1[6-(1,6,7)]
    51        0.36773        0.36773        0.36773    1[6-(1,6,6)]
    52      -1.711991      -1.711991      -1.711991    1[6-(1,6,6)]
    53       3.823531       3.823531       3.823531    6[7-(6,6),7-(6,6),8-(0)]
    54       1.936931       1.936931       1.936931    6[7-(6,6),7-(6,6),8-(0)]
    55       3.032283       3.032283       3.032283    6[7-(6,6),7-(6,6),8-(0)]
    56       2.632543       2.632543       2.632543    6[1-(0),1-(0),6-(1,1,6),7-(6,6)]
    57       3.475761       3.475761       3.475761    6[1-(0),1-(0),6-(1,1,7),6-(8,8)]
    58         3.0931         3.0931         3.0931    6[6-(1,1,6),8-(64),8-(64)]
    59       1.613442       1.613442       1.613442    6[1-(0),1-(0),6-(1,1,6),7-(6,6)]
    60       0.600315       0.600315       0.600315    6[1-(0),1-(0),6-(1,1,7),6-(8,8)]
    61      -0.382841      -0.382841      -0.382841    6[6-(1,1,6),8-(64),8-(64,64)]
    62       4.994394       4.994394       4.994394    6[1-(0),1-(0),6-(1,1,6),7-(6,6)]
    63       4.545036       4.545036       4.545036    6[1-(0),1-(0),6-(1,1,7),6-(8,8)]
    64       3.891425       3.891425       3.891425    6[6-(1,1,6),8-(64),8-(64,64)]
    65       5.931599       5.931599       5.931599    6[7-(6,6),7-(6,6),8-(0)]
    66       0.174199       0.174199       0.174199    6[7-(6,6),7-(6,6),8-(0)]
    67      -0.921153      -0.921153      -0.921153    6[7-(6,6),7-(6,6),8-(0)]
    68      -0.521413      -0.521413      -0.521413    6[1-(0),1-(0),6-(1,1,6),7-(6,6)]
    69       6.279369       6.279369       6.279369    6[1-(0),1-(0),6-(1,1,7),6-(8,8)]
    70       -0.98197       -0.98197       -0.98197    6[6-(1,1,6),8-(64),8-(64)]
    71       0.497688       0.497688       0.497688    6[1-(0),1-(0),6-(1,1,6),7-(6,6)]
    72       1.510815       1.510815       1.510815    6[1-(0),1-(0),6-(1,1,7),6-(8,8)]
    73       2.493971       2.493971       2.493971    6[6-(1,1,6),8-(64),8-(64,64)]
    74       4.760736       4.760736       4.760736    6[1-(0),1-(0),6-(1,1,6),7-(6,6)]
    75       5.210094       5.210094       5.210094    6[1-(0),1-(0),6-(1,1,7),6-(8,8)]
    76       5.863705       5.863705       5.863705    6[6-(1,1,6),8-(64),8-(64,64)]
    77       2.109599       2.109599       2.109599    6[7-(6,6),7-(6,6),8-(0)]
    78       3.996199       3.996199       3.996199    6[7-(6,6),7-(6,6),8-(0)]
    79       2.900847       2.900847       2.900847    6[7-(6,6),7-(6,6),8-(0)]
    80       3.300587       3.300587       3.300587    6[1-(0),1-(0),6-(1,1,6),7-(6,6)]
    81       2.457369       2.457369       2.457369    6[1-(0),1-(0),6-(1,1,7),6-(8,8)]
    82        2.84003        2.84003        2.84003    6[6-(1,1,6),8-(64),8-(64)]
    83       4.319688       4.319688       4.319688    6[1-(0),1-(0),6-(1,1,6),7-(6,6)]
    84       5.332815       5.332815       5.332815    6[1-(0),1-(0),6-(1,1,7),6-(8,8)]
    85       6.315971       6.315971       6.315971    6[6-(1,1,6),8-(64),8-(64,64)]
    86       0.938736       0.938736       0.938736    6[1-(0),1-(0),6-(1,1,6),7-(6,6)]
    87       1.388094       1.388094       1.388094    6[1-(0),1-(0),6-(1,1,7),6-(8,8)]
    88       2.041705       2.041705       2.041705    6[6-(1,1,6),8-(64),8-(64,64)]
    89       0.001531       0.001531       0.001531    6[7-(6,6),7-(6,6),8-(0)]
    90       5.758931       5.758931       5.758931    6[7-(6,6),7-(6,6),8-(0)]
    91       6.854283       6.854283       6.854283    6[7-(6,6),7-(6,6),8-(0)]
    92       6.454543       6.454543       6.454543    6[1-(0),1-(0),6-(1,1,6),7-(6,6)]
    93      -0.346239      -0.346239      -0.346239    6[1-(0),1-(0),6-(1,1,7),6-(8,8)]
    94         6.9151         6.9151         6.9151    6[6-(1,1,6),8-(64),8-(64)]
    95       5.435442       5.435442       5.435442    6[1-(0),1-(0),6-(1,1,6),7-(6,6)]
    96       4.422315       4.422315       4.422315    6[1-(0),1-(0),6-(1,1,7),6-(8,8)]
    97       3.439159       3.439159       3.439159    6[6-(1,1,6),8-(64),8-(64,64)]
    98       1.172394       1.172394       1.172394    6[1-(0),1-(0),6-(1,1,6),7-(6,6)]
    99       0.723036       0.723036       0.723036    6[1-(0),1-(0),6-(1,1,7),6-(8,8)]
   100       0.069425       0.069425       0.069425    6[6-(1,1,6),8-(64),8-(64,64)]
   101       2.787762       2.787762       2.787762    7[6-(1,1,6),6-(7,8),6-(7,8)]
   102        2.03026        2.03026        2.03026    7[6-(1,1,6),6-(7,8),6-(7,8)]
   103       3.895361       3.895361       3.895361    7[6-(1,1,6),6-(7,8),6-(7,8)]
   104      -0.676632      -0.676632      -0.676632    7[6-(1,1,6),6-(7,8),6-(7,8)]
   105        0.08087        0.08087        0.08087    7[6-(1,1,6),6-(7,8),6-(7,8)]
   106       5.859769       5.859769       5.859769    7[6-(1,1,6),6-(7,8),6-(7,8)]
   107       3.145368       3.145368       3.145368    7[6-(1,1,6),6-(7,8),6-(7,8)]
   108        3.90287        3.90287        3.90287    7[6-(1,1,6),6-(7,8),6-(7,8)]
   109       2.037769       2.037769       2.037769    7[6-(1,1,6),6-(7,8),6-(7,8)]
   110       6.609762       6.609762       6.609762    7[6-(1,1,6),6-(7,8),6-(7,8)]
   111        5.85226        5.85226        5.85226    7[6-(1,1,6),6-(7,8),6-(7,8)]
   112       0.073361       0.073361       0.073361    7[6-(1,1,6),6-(7,8),6-(7,8)]
   113       3.044382       3.044382       3.044382    8[6-(7,7)]
   114       4.603748       4.603748       4.603748    8[6-(7,7)]
   115       1.122587       1.122587       1.122587    8[6-(7,7)]
   116       4.015608       4.015608       4.015608    8[6-(6,8),64-(8,8,8,8,8,8,8)]
   117       1.887658       1.887658       1.887658    8[6-(6,8),64-(8,8,8,8,8,8,8)]
   118        6.08988        6.08988        6.08988    8[6-(6,8),64-(8,8,8,8,8,8,8)]
   119      -0.010846      -0.010846      -0.010846    8[6-(6,8),64-(8,8,8,8,8,8,8),64-(8,8,8,8,8,8,8)]
   120       3.645957       3.645957       3.645957    8[6-(6,8),64-(8,8,8,8,8,8,8),64-(8,8,8,8,8,8,8)]
   121       4.983855       4.983855       4.983855    8[6-(6,8),64-(8,8,8,8,8,8,8)]
   122      -0.933252      -0.933252      -0.933252    8[6-(7,7)]
   123       5.151382       5.151382       5.151382    8[6-(7,7)]
   124       0.988543       0.988543       0.988543    8[6-(7,7)]
   125       5.739522       5.739522       5.739522    8[6-(6,8),64-(8,8,8,8,8,8,8)]
   126       0.223472       0.223472       0.223472    8[6-(6,8),64-(8,8,8,8,8,8,8)]
   127        3.66525        3.66525        3.66525    8[6-(6,8),64-(8,8,8,8,8,8,8)]
   128       2.121976       2.121976       2.121976    8[6-(6,8),64-(8,8,8,8,8,8,8),64-(8,8,8,8,8,8,8)]
   129       6.109173       6.109173       6.109173    8[6-(6,8),64-(8,8,8,8,8,8,8),64-(8,8,8,8,8,8,8)]
   130       4.771275       4.771275       4.771275    8[6-(6,8),64-(8,8,8,8,8,8,8)]
   131       2.888748       2.888748       2.888748    8[6-(7,7)]
   132       1.329382       1.329382       1.329382    8[6-(7,7)]
   133       4.810543       4.810543       4.810543    8[6-(7,7)]
   134       1.917522       1.917522       1.917522    8[6-(6,8),64-(8,8,8,8,8,8,8)]
   135       4.045472       4.045472       4.045472    8[6-(6,8),64-(8,8,8,8,8,8,8)]
   136       -0.15675       -0.15675       -0.15675    8[6-(6,8),64-(8,8,8,8,8,8,8)]
   137       5.943976       5.943976       5.943976    8[6-(6,8),64-(8,8,8,8,8,8,8),64-(8,8,8,8,8,8,8)]
   138       2.287173       2.287173       2.287173    8[6-(6,8),64-(8,8,8,8,8,8,8),64-(8,8,8,8,8,8,8)]
   139       0.949275       0.949275       0.949275    8[6-(6,8),64-(8,8,8,8,8,8,8)]
   140       6.866382       6.866382       6.866382    8[6-(7,7)]
   141       0.781748       0.781748       0.781748    8[6-(7,7)]
   142       4.944587       4.944587       4.944587    8[6-(7,7)]
   143       0.193608       0.193608       0.193608    8[6-(6,8),64-(8,8,8,8,8,8,8)]
   144       5.709658       5.709658       5.709658    8[6-(6,8),64-(8,8,8,8,8,8,8)]
   145        2.26788        2.26788        2.26788    8[6-(6,8),64-(8,8,8,8,8,8,8)]
   146       3.811154       3.811154       3.811154    8[6-(6,8),64-(8,8,8,8,8,8,8),64-(8,8,8,8,8,8,8)]
   147      -0.176043      -0.176043      -0.176043    8[6-(6,8),64-(8,8,8,8,8,8,8),64-(8,8,8,8,8,8,8)]
   148       1.161855       1.161855       1.161855    8[6-(6,8),64-(8,8,8,8,8,8,8)]
