# Supplementary material for: A collection of forcefield precursors for metal–organic frameworks
Source: RSC Adv. 2019 Nov 13;9(63):36492–507. doi: 10.1039/c9ra07327b (PMC9075174; doi:10.1039/c9ra07327b)
Supplement: RA-009-C9RA07327B-s1279 [file RA-009-C9RA07327B-s1279.txt]

KOFPEB_clean

13.513600    0.000000    0.000000
-6.756800    11.703121    0.000000
0.000000    0.000000    14.795000

     1         6.7568         6.7568         6.7568    57[8-(6),8-(6),8-(6),8-(6),8-(6),8-(6),8-(6),8-(6),8-(6)]
     2            0.0            0.0            0.0    57[8-(6),8-(6),8-(6),8-(6),8-(6),8-(6),8-(6),8-(6),8-(6)]
     3            0.0            0.0            0.0    57[8-(6),8-(6),8-(6),8-(6),8-(6),8-(6),8-(6),8-(6),8-(6)]
     4         6.7568         6.7568         6.7568    57[8-(6),8-(6),8-(6),8-(6),8-(6),8-(6),8-(6),8-(6),8-(6)]
     5         6.7568         6.7568         6.7568    29[7-(1,6,6),7-(1,6,6),8-(6),8-(6)]
     6         3.3784         3.3784         3.3784    29[7-(1,6,6),7-(1,6,6),8-(6),8-(6)]
     7        -3.3784        -3.3784        -3.3784    29[7-(1,6,6),7-(1,6,6),8-(6),8-(6)]
     8         6.7568         6.7568         6.7568    29[7-(1,6,6),7-(1,6,6),8-(6),8-(6)]
     9        -3.3784        -3.3784        -3.3784    29[7-(1,6,6),7-(1,6,6),8-(6),8-(6)]
    10         3.3784         3.3784         3.3784    29[7-(1,6,6),7-(1,6,6),8-(6),8-(6)]
    11       9.862901       9.862901       9.862901    1[6-(1,6,7)]
    12       9.892631       9.892631       9.892631    1[6-(1,6,7)]
    13       8.524379       8.524379       8.524379    1[6-(1,6,7)]
    14       8.596677       8.596677       8.596677    1[6-(1,6,7)]
    15       2.154068       2.154068       2.154068    1[7-(6,6,29)]
    16       3.243264       3.243264       3.243264    1[6-(1,6,7)]
    17       2.235149       2.235149       2.235149    1[6-(1,6,7)]
    18       4.406109       4.406109       4.406109    1[6-(1,6,7)]
    19        3.15475        3.15475        3.15475    1[6-(1,6,7)]
    20       2.050013       2.050013       2.050013    1[7-(6,6,29)]
    21       7.164235       7.164235       7.164235    1[6-(1,6,7)]
    22        8.14262        8.14262        8.14262    1[6-(1,6,7)]
    23       7.339912       7.339912       7.339912    1[6-(1,6,7)]
    24       8.518973       8.518973       8.518973    1[6-(1,6,7)]
    25      -4.204081      -4.204081      -4.204081    1[7-(6,6,29)]
    26       3.106101       3.106101       3.106101    1[6-(1,6,7)]
    27       3.135831       3.135831       3.135831    1[6-(1,6,7)]
    28       1.767579       1.767579       1.767579    1[6-(1,6,7)]
    29       1.839877       1.839877       1.839877    1[6-(1,6,7)]
    30       8.910868       8.910868       8.910868    1[7-(6,6,29)]
    31      -3.513536      -3.513536      -3.513536    1[6-(1,6,7)]
    32      -4.521651      -4.521651      -4.521651    1[6-(1,6,7)]
    33      -2.350691      -2.350691      -2.350691    1[6-(1,6,7)]
    34       -3.60205       -3.60205       -3.60205    1[6-(1,6,7)]
    35       8.806813       8.806813       8.806813    1[7-(6,6,29)]
    36       0.407435       0.407435       0.407435    1[6-(1,6,7)]
    37        1.38582        1.38582        1.38582    1[6-(1,6,7)]
    38       0.583112       0.583112       0.583112    1[6-(1,6,7)]
    39       1.762173       1.762173       1.762173    1[6-(1,6,7)]
    40       2.552719       2.552719       2.552719    1[7-(6,6,29)]
    41      -3.106101      -3.106101      -3.106101    1[6-(1,6,7)]
    42      -3.135831      -3.135831      -3.135831    1[6-(1,6,7)]
    43      -1.767579      -1.767579      -1.767579    1[6-(1,6,7)]
    44      -1.839877      -1.839877      -1.839877    1[6-(1,6,7)]
    45       4.602732       4.602732       4.602732    1[7-(6,6,29)]
    46       3.513536       3.513536       3.513536    1[6-(1,6,7)]
    47       4.521651       4.521651       4.521651    1[6-(1,6,7)]
    48       2.350691       2.350691       2.350691    1[6-(1,6,7)]
    49        3.60205        3.60205        3.60205    1[6-(1,6,7)]
    50       4.706787       4.706787       4.706787    1[7-(6,6,29)]
    51      -0.407435      -0.407435      -0.407435    1[6-(1,6,7)]
    52       -1.38582       -1.38582       -1.38582    1[6-(1,6,7)]
    53      -0.583112      -0.583112      -0.583112    1[6-(1,6,7)]
    54      -1.762173      -1.762173      -1.762173    1[6-(1,6,7)]
    55      10.960881      10.960881      10.960881    1[7-(6,6,29)]
    56       3.650699       3.650699       3.650699    1[6-(1,6,7)]
    57       3.620969       3.620969       3.620969    1[6-(1,6,7)]
    58       4.989221       4.989221       4.989221    1[6-(1,6,7)]
    59       4.916923       4.916923       4.916923    1[6-(1,6,7)]
    60      -2.154068      -2.154068      -2.154068    1[7-(6,6,29)]
    61      10.270336      10.270336      10.270336    1[6-(1,6,7)]
    62      11.278451      11.278451      11.278451    1[6-(1,6,7)]
    63       9.107491       9.107491       9.107491    1[6-(1,6,7)]
    64       10.35885       10.35885       10.35885    1[6-(1,6,7)]
    65      -2.050013      -2.050013      -2.050013    1[7-(6,6,29)]
    66       6.349365       6.349365       6.349365    1[6-(1,6,7)]
    67        5.37098        5.37098        5.37098    1[6-(1,6,7)]
    68       6.173688       6.173688       6.173688    1[6-(1,6,7)]
    69       4.994627       4.994627       4.994627    1[6-(1,6,7)]
    70       4.204081       4.204081       4.204081    1[7-(6,6,29)]
    71       8.601406       8.601406       8.601406    6[6-(1,1,7),8-(57),8-(57)]
    72       9.402087       9.402087       9.402087    6[1-(0),1-(0),6-(8,8),7-(1,6,29)]
    73       8.238566       8.238566       8.238566    6[1-(0),1-(0),6-(8,8),7-(1,6,29)]
    74       6.743286       6.743286       6.743286    6[6-(1,1,7),8-(29),8-(57)]
    75        4.28246        4.28246        4.28246    6[6-(1,1,7),8-(57),8-(57)]
    76        3.01556        3.01556        3.01556    6[1-(0),1-(0),6-(8,8),7-(1,6,29)]
    77       3.781781       3.781781       3.781781    6[1-(0),1-(0),6-(8,8),7-(1,6,29)]
    78       4.603408       4.603408       4.603408    6[6-(1,1,7),8-(29),8-(57)]
    79       7.386534       7.386534       7.386534    6[6-(1,1,7),8-(57),8-(57)]
    80       7.852753       7.852753       7.852753    6[1-(0),1-(0),6-(8,8),7-(1,6,29)]
    81       8.250053       8.250053       8.250053    6[1-(0),1-(0),6-(8,8),7-(1,6,29)]
    82       8.923706       8.923706       8.923706    6[6-(1,1,7),8-(29),8-(57)]
    83       1.844606       1.844606       1.844606    6[6-(1,1,7),8-(57),8-(57)]
    84       2.645287       2.645287       2.645287    6[1-(0),1-(0),6-(8,8),7-(1,6,29)]
    85       1.481766       1.481766       1.481766    6[1-(0),1-(0),6-(8,8),7-(1,6,29)]
    86      -0.013514      -0.013514      -0.013514    6[6-(1,1,7),8-(29),8-(57)]
    87       -2.47434       -2.47434       -2.47434    6[6-(1,1,7),8-(57),8-(57)]
    88       -3.74124       -3.74124       -3.74124    6[1-(0),1-(0),6-(8,8),7-(1,6,29)]
    89      -2.975019      -2.975019      -2.975019    6[1-(0),1-(0),6-(8,8),7-(1,6,29)]
    90      -2.153392      -2.153392      -2.153392    6[6-(1,1,7),8-(29),8-(57)]
    91       0.629734       0.629734       0.629734    6[6-(1,1,7),8-(57),8-(57)]
    92       1.095953       1.095953       1.095953    6[1-(0),1-(0),6-(8,8),7-(1,6,29)]
    93       1.493253       1.493253       1.493253    6[1-(0),1-(0),6-(8,8),7-(1,6,29)]
    94       2.166906       2.166906       2.166906    6[6-(1,1,7),8-(29),8-(57)]
    95      -1.844606      -1.844606      -1.844606    6[6-(1,1,7),8-(57),8-(57)]
    96      -2.645287      -2.645287      -2.645287    6[1-(0),1-(0),6-(8,8),7-(1,6,29)]
    97      -1.481766      -1.481766      -1.481766    6[1-(0),1-(0),6-(8,8),7-(1,6,29)]
    98       0.013514       0.013514       0.013514    6[6-(1,1,7),8-(29),8-(57)]
    99        2.47434        2.47434        2.47434    6[6-(1,1,7),8-(57),8-(57)]
   100        3.74124        3.74124        3.74124    6[1-(0),1-(0),6-(8,8),7-(1,6,29)]
   101       2.975019       2.975019       2.975019    6[1-(0),1-(0),6-(8,8),7-(1,6,29)]
   102       2.153392       2.153392       2.153392    6[6-(1,1,7),8-(29),8-(57)]
   103      -0.629734      -0.629734      -0.629734    6[6-(1,1,7),8-(57),8-(57)]
   104      -1.095953      -1.095953      -1.095953    6[1-(0),1-(0),6-(8,8),7-(1,6,29)]
   105      -1.493253      -1.493253      -1.493253    6[1-(0),1-(0),6-(8,8),7-(1,6,29)]
   106      -2.166906      -2.166906      -2.166906    6[6-(1,1,7),8-(29),8-(57)]
   107       4.912194       4.912194       4.912194    6[6-(1,1,7),8-(57),8-(57)]
   108       4.111513       4.111513       4.111513    6[1-(0),1-(0),6-(8,8),7-(1,6,29)]
   109       5.275034       5.275034       5.275034    6[1-(0),1-(0),6-(8,8),7-(1,6,29)]
   110       6.770314       6.770314       6.770314    6[6-(1,1,7),8-(29),8-(57)]
   111        9.23114        9.23114        9.23114    6[6-(1,1,7),8-(57),8-(57)]
   112       10.49804       10.49804       10.49804    6[1-(0),1-(0),6-(8,8),7-(1,6,29)]
   113       9.731819       9.731819       9.731819    6[1-(0),1-(0),6-(8,8),7-(1,6,29)]
   114       8.910192       8.910192       8.910192    6[6-(1,1,7),8-(29),8-(57)]
   115       6.127066       6.127066       6.127066    6[6-(1,1,7),8-(57),8-(57)]
   116       5.660847       5.660847       5.660847    6[1-(0),1-(0),6-(8,8),7-(1,6,29)]
   117       5.263547       5.263547       5.263547    6[1-(0),1-(0),6-(8,8),7-(1,6,29)]
   118       4.589894       4.589894       4.589894    6[6-(1,1,7),8-(29),8-(57)]
   119       8.520325       8.520325       8.520325    7[1-(0),6-(1,1,6),6-(1,1,6),29-(7,8,8)]
   120       2.889883       2.889883       2.889883    7[1-(0),6-(1,1,6),6-(1,1,6),29-(7,8,8)]
   121       8.860192       8.860192       8.860192    7[1-(0),6-(1,1,6),6-(1,1,6),29-(7,8,8)]
   122       1.763525       1.763525       1.763525    7[1-(0),6-(1,1,6),6-(1,1,6),29-(7,8,8)]
   123      -3.866917      -3.866917      -3.866917    7[1-(0),6-(1,1,6),6-(1,1,6),29-(7,8,8)]
   124       2.103392       2.103392       2.103392    7[1-(0),6-(1,1,6),6-(1,1,6),29-(7,8,8)]
   125      -1.763525      -1.763525      -1.763525    7[1-(0),6-(1,1,6),6-(1,1,6),29-(7,8,8)]
   126       3.866917       3.866917       3.866917    7[1-(0),6-(1,1,6),6-(1,1,6),29-(7,8,8)]
   127      -2.103392      -2.103392      -2.103392    7[1-(0),6-(1,1,6),6-(1,1,6),29-(7,8,8)]
   128       4.993275       4.993275       4.993275    7[1-(0),6-(1,1,6),6-(1,1,6),29-(7,8,8)]
   129      10.623717      10.623717      10.623717    7[1-(0),6-(1,1,6),6-(1,1,6),29-(7,8,8)]
   130       4.653408       4.653408       4.653408    7[1-(0),6-(1,1,6),6-(1,1,6),29-(7,8,8)]
   131       7.353425       7.353425       7.353425    8[6-(6,8),57-(8,8,8,8,8,8,8,8)]
   132       9.187897       9.187897       9.187897    8[6-(6,8),57-(8,8,8,8,8,8,8,8)]
   133         5.9372         5.9372         5.9372    8[6-(6,8),29-(7,7,8)]
   134       6.406122       6.406122       6.406122    8[6-(6,8),57-(8,8,8,8,8,8,8,8)]
   135       4.945978       4.945978       4.945978    8[6-(6,8),57-(8,8,8,8,8,8,8,8)]
   136       4.601381       4.601381       4.601381    8[6-(6,8),57-(8,8,8,8,8,8,8,8)]
   137       4.500704       4.500704       4.500704    8[6-(6,8),29-(7,7,8)]
   138       5.338548       5.338548       5.338548    8[6-(6,8),57-(8,8,8,8,8,8,8,8)]
   139       7.970997       7.970997       7.970997    8[6-(6,8),57-(8,8,8,8,8,8,8,8)]
   140       6.481123       6.481123       6.481123    8[6-(6,8),57-(8,8,8,8,8,8,8,8)]
   141       9.832495       9.832495       9.832495    8[6-(6,8),29-(7,7,8)]
   142        8.52573        8.52573        8.52573    8[6-(6,8),57-(8,8,8,8,8,8,8,8)]
   143       0.596625       0.596625       0.596625    8[6-(6,8),57-(8,8,8,8,8,8,8,8)]
   144       2.431097       2.431097       2.431097    8[6-(6,8),57-(8,8,8,8,8,8,8,8)]
   145        -0.8196        -0.8196        -0.8196    8[6-(6,8),29-(7,7,8)]
   146      -0.350678      -0.350678      -0.350678    8[6-(6,8),57-(8,8,8,8,8,8,8,8)]
   147      -1.810822      -1.810822      -1.810822    8[6-(6,8),57-(8,8,8,8,8,8,8,8)]
   148      -2.155419      -2.155419      -2.155419    8[6-(6,8),57-(8,8,8,8,8,8,8,8)]
   149      -2.256096      -2.256096      -2.256096    8[6-(6,8),29-(7,7,8)]
   150      -1.418252      -1.418252      -1.418252    8[6-(6,8),57-(8,8,8,8,8,8,8,8)]
   151       1.214197       1.214197       1.214197    8[6-(6,8),57-(8,8,8,8,8,8,8,8)]
   152      -0.275677      -0.275677      -0.275677    8[6-(6,8),57-(8,8,8,8,8,8,8,8)]
   153       3.075695       3.075695       3.075695    8[6-(6,8),29-(7,7,8)]
   154        1.76893        1.76893        1.76893    8[6-(6,8),57-(8,8,8,8,8,8,8,8)]
   155      -0.596625      -0.596625      -0.596625    8[6-(6,8),57-(8,8,8,8,8,8,8,8)]
   156      -2.431097      -2.431097      -2.431097    8[6-(6,8),57-(8,8,8,8,8,8,8,8)]
   157         0.8196         0.8196         0.8196    8[6-(6,8),29-(7,7,8)]
   158       0.350678       0.350678       0.350678    8[6-(6,8),57-(8,8,8,8,8,8,8,8)]
   159       1.810822       1.810822       1.810822    8[6-(6,8),57-(8,8,8,8,8,8,8,8)]
   160       2.155419       2.155419       2.155419    8[6-(6,8),57-(8,8,8,8,8,8,8,8)]
   161       2.256096       2.256096       2.256096    8[6-(6,8),29-(7,7,8)]
   162       1.418252       1.418252       1.418252    8[6-(6,8),57-(8,8,8,8,8,8,8,8)]
   163      -1.214197      -1.214197      -1.214197    8[6-(6,8),57-(8,8,8,8,8,8,8,8)]
   164       0.275677       0.275677       0.275677    8[6-(6,8),57-(8,8,8,8,8,8,8,8)]
   165      -3.075695      -3.075695      -3.075695    8[6-(6,8),29-(7,7,8)]
   166       -1.76893       -1.76893       -1.76893    8[6-(6,8),57-(8,8,8,8,8,8,8,8)]
   167       6.160175       6.160175       6.160175    8[6-(6,8),57-(8,8,8,8,8,8,8,8)]
   168       4.325703       4.325703       4.325703    8[6-(6,8),57-(8,8,8,8,8,8,8,8)]
   169         7.5764         7.5764         7.5764    8[6-(6,8),29-(7,7,8)]
   170       7.107478       7.107478       7.107478    8[6-(6,8),57-(8,8,8,8,8,8,8,8)]
   171       8.567622       8.567622       8.567622    8[6-(6,8),57-(8,8,8,8,8,8,8,8)]
   172       8.912219       8.912219       8.912219    8[6-(6,8),57-(8,8,8,8,8,8,8,8)]
   173       9.012896       9.012896       9.012896    8[6-(6,8),29-(7,7,8)]
   174       8.175052       8.175052       8.175052    8[6-(6,8),57-(8,8,8,8,8,8,8,8)]
   175       5.542603       5.542603       5.542603    8[6-(6,8),57-(8,8,8,8,8,8,8,8)]
   176       7.032477       7.032477       7.032477    8[6-(6,8),57-(8,8,8,8,8,8,8,8)]
   177       3.681105       3.681105       3.681105    8[6-(6,8),29-(7,7,8)]
   178        4.98787        4.98787        4.98787    8[6-(6,8),57-(8,8,8,8,8,8,8,8)]
