# Supplementary material for: A collection of forcefield precursors for metal–organic frameworks
Source: RSC Adv. 2019 Nov 13;9(63):36492–507. doi: 10.1039/c9ra07327b (PMC9075174; doi:10.1039/c9ra07327b)
Supplement: RA-009-C9RA07327B-s1280 [file RA-009-C9RA07327B-s1280.txt]

KOFPEB01_clean

13.504500    0.000000    0.000000
-6.752250    11.695240    0.000000
0.000000    0.000000    14.836000

     1            0.0            0.0            0.0    57[8-(6),8-(6),8-(6),8-(6),8-(6),8-(6),8-(6),8-(6),8-(6)]
     2        6.75225        6.75225        6.75225    57[8-(6),8-(6),8-(6),8-(6),8-(6),8-(6),8-(6),8-(6),8-(6)]
     3        6.75225        6.75225        6.75225    57[8-(6),8-(6),8-(6),8-(6),8-(6),8-(6),8-(6),8-(6),8-(6)]
     4            0.0            0.0            0.0    57[8-(6),8-(6),8-(6),8-(6),8-(6),8-(6),8-(6),8-(6),8-(6)]
     5        6.75225        6.75225        6.75225    29[7-(1,6,6),7-(1,6,6),8-(6),8-(6)]
     6       3.376125       3.376125       3.376125    29[7-(1,6,6),7-(1,6,6),8-(6),8-(6)]
     7      -3.376125      -3.376125      -3.376125    29[7-(1,6,6),7-(1,6,6),8-(6),8-(6)]
     8        6.75225        6.75225        6.75225    29[7-(1,6,6),7-(1,6,6),8-(6),8-(6)]
     9      -3.376125      -3.376125      -3.376125    29[7-(1,6,6),7-(1,6,6),8-(6),8-(6)]
    10       3.376125       3.376125       3.376125    29[7-(1,6,6),7-(1,6,6),8-(6),8-(6)]
    11       -3.13507       -3.13507       -3.13507    1[6-(1,6,7)]
    12      -3.058769      -3.058769      -3.058769    1[6-(1,6,7)]
    13      -1.848766      -1.848766      -1.848766    1[6-(1,6,7)]
    14      -1.780568      -1.780568      -1.780568    1[6-(1,6,7)]
    15       4.603684       4.603684       4.603684    1[7-(6,6,29)]
    16       4.509153       4.509153       4.509153    1[6-(1,6,7)]
    17       3.455126       3.455126       3.455126    1[6-(1,6,7)]
    18       3.611779       3.611779       3.611779    1[6-(1,6,7)]
    19       2.363288       2.363288       2.363288    1[6-(1,6,7)]
    20       4.691463       4.691463       4.691463    1[7-(6,6,29)]
    21      -1.374083      -1.374083      -1.374083    1[6-(1,6,7)]
    22      -0.396357      -0.396357      -0.396357    1[6-(1,6,7)]
    23      -1.763012      -1.763012      -1.763012    1[6-(1,6,7)]
    24      -0.582719      -0.582719      -0.582719    1[6-(1,6,7)]
    25      10.961603      10.961603      10.961603    1[7-(6,6,29)]
    26        3.61718        3.61718        3.61718    1[6-(1,6,7)]
    27       3.693481       3.693481       3.693481    1[6-(1,6,7)]
    28       4.903484       4.903484       4.903484    1[6-(1,6,7)]
    29       4.971682       4.971682       4.971682    1[6-(1,6,7)]
    30      -2.148566      -2.148566      -2.148566    1[7-(6,6,29)]
    31      11.261403      11.261403      11.261403    1[6-(1,6,7)]
    32      10.207376      10.207376      10.207376    1[6-(1,6,7)]
    33      10.364029      10.364029      10.364029    1[6-(1,6,7)]
    34       9.115538       9.115538       9.115538    1[6-(1,6,7)]
    35      -2.060787      -2.060787      -2.060787    1[7-(6,6,29)]
    36       5.378167       5.378167       5.378167    1[6-(1,6,7)]
    37       6.355893       6.355893       6.355893    1[6-(1,6,7)]
    38       4.989238       4.989238       4.989238    1[6-(1,6,7)]
    39       6.169531       6.169531       6.169531    1[6-(1,6,7)]
    40       4.209353       4.209353       4.209353    1[7-(6,6,29)]
    41        9.88732        9.88732        9.88732    1[6-(1,6,7)]
    42       9.811019       9.811019       9.811019    1[6-(1,6,7)]
    43       8.601016       8.601016       8.601016    1[6-(1,6,7)]
    44       8.532818       8.532818       8.532818    1[6-(1,6,7)]
    45       2.148566       2.148566       2.148566    1[7-(6,6,29)]
    46       2.243097       2.243097       2.243097    1[6-(1,6,7)]
    47       3.297124       3.297124       3.297124    1[6-(1,6,7)]
    48       3.140471       3.140471       3.140471    1[6-(1,6,7)]
    49       4.388962       4.388962       4.388962    1[6-(1,6,7)]
    50       2.060787       2.060787       2.060787    1[7-(6,6,29)]
    51       8.126333       8.126333       8.126333    1[6-(1,6,7)]
    52       7.148607       7.148607       7.148607    1[6-(1,6,7)]
    53       8.515262       8.515262       8.515262    1[6-(1,6,7)]
    54       7.334969       7.334969       7.334969    1[6-(1,6,7)]
    55      -4.209353      -4.209353      -4.209353    1[7-(6,6,29)]
    56        3.13507        3.13507        3.13507    1[6-(1,6,7)]
    57       3.058769       3.058769       3.058769    1[6-(1,6,7)]
    58       1.848766       1.848766       1.848766    1[6-(1,6,7)]
    59       1.780568       1.780568       1.780568    1[6-(1,6,7)]
    60       8.900816       8.900816       8.900816    1[7-(6,6,29)]
    61      -4.509153      -4.509153      -4.509153    1[6-(1,6,7)]
    62      -3.455126      -3.455126      -3.455126    1[6-(1,6,7)]
    63      -3.611779      -3.611779      -3.611779    1[6-(1,6,7)]
    64      -2.363287      -2.363287      -2.363287    1[6-(1,6,7)]
    65       8.813037       8.813037       8.813037    1[7-(6,6,29)]
    66       1.374083       1.374083       1.374083    1[6-(1,6,7)]
    67       0.396357       0.396357       0.396357    1[6-(1,6,7)]
    68       1.763012       1.763012       1.763012    1[6-(1,6,7)]
    69       0.582719       0.582719       0.582719    1[6-(1,6,7)]
    70       2.542897       2.542897       2.542897    1[7-(6,6,29)]
    71       -1.84674       -1.84674       -1.84674    6[6-(1,1,7),8-(57),8-(57)]
    72       -2.64013       -2.64013       -2.64013    6[1-(0),1-(0),6-(8,8),7-(1,6,29)]
    73      -1.494948      -1.494948      -1.494948    6[1-(0),1-(0),6-(8,8),7-(1,6,29)]
    74      -0.002701      -0.002701      -0.002701    6[6-(1,1,7),8-(29),8-(57)]
    75       2.481452       2.481452       2.481452    6[6-(1,1,7),8-(57),8-(57)]
    76       3.731969       3.731969       3.731969    6[1-(0),1-(0),6-(8,8),7-(1,6,29)]
    77       2.981118       2.981118       2.981118    6[1-(0),1-(0),6-(8,8),7-(1,6,29)]
    78       2.153968       2.153968       2.153968    6[6-(1,1,7),8-(29),8-(57)]
    79      -0.634712      -0.634712      -0.634712    6[6-(1,1,7),8-(57),8-(57)]
    80      -1.091839      -1.091839      -1.091839    6[1-(0),1-(0),6-(8,8),7-(1,6,29)]
    81       -1.48617       -1.48617       -1.48617    6[1-(0),1-(0),6-(8,8),7-(1,6,29)]
    82      -2.151267      -2.151267      -2.151267    6[6-(1,1,7),8-(29),8-(57)]
    83        4.90551        4.90551        4.90551    6[6-(1,1,7),8-(57),8-(57)]
    84        4.11212        4.11212        4.11212    6[1-(0),1-(0),6-(8,8),7-(1,6,29)]
    85       5.257302       5.257302       5.257302    6[1-(0),1-(0),6-(8,8),7-(1,6,29)]
    86       6.749549       6.749549       6.749549    6[6-(1,1,7),8-(29),8-(57)]
    87       9.233702       9.233702       9.233702    6[6-(1,1,7),8-(57),8-(57)]
    88      10.484219      10.484219      10.484219    6[1-(0),1-(0),6-(8,8),7-(1,6,29)]
    89       9.733368       9.733368       9.733368    6[1-(0),1-(0),6-(8,8),7-(1,6,29)]
    90       8.906218       8.906218       8.906218    6[6-(1,1,7),8-(29),8-(57)]
    91       6.117538       6.117538       6.117538    6[6-(1,1,7),8-(57),8-(57)]
    92       5.660411       5.660411       5.660411    6[1-(0),1-(0),6-(8,8),7-(1,6,29)]
    93        5.26608        5.26608        5.26608    6[1-(0),1-(0),6-(8,8),7-(1,6,29)]
    94       4.600983       4.600983       4.600983    6[6-(1,1,7),8-(29),8-(57)]
    95        8.59899        8.59899        8.59899    6[6-(1,1,7),8-(57),8-(57)]
    96        9.39238        9.39238        9.39238    6[1-(0),1-(0),6-(8,8),7-(1,6,29)]
    97       8.247198       8.247198       8.247198    6[1-(0),1-(0),6-(8,8),7-(1,6,29)]
    98       6.754951       6.754951       6.754951    6[6-(1,1,7),8-(29),8-(57)]
    99       4.270798       4.270798       4.270798    6[6-(1,1,7),8-(57),8-(57)]
   100       3.020281       3.020281       3.020281    6[1-(0),1-(0),6-(8,8),7-(1,6,29)]
   101       3.771132       3.771132       3.771132    6[1-(0),1-(0),6-(8,8),7-(1,6,29)]
   102       4.598282       4.598282       4.598282    6[6-(1,1,7),8-(29),8-(57)]
   103       7.386961       7.386961       7.386961    6[6-(1,1,7),8-(57),8-(57)]
   104       7.844089       7.844089       7.844089    6[1-(0),1-(0),6-(8,8),7-(1,6,29)]
   105        8.23842        8.23842        8.23842    6[1-(0),1-(0),6-(8,8),7-(1,6,29)]
   106       8.903517       8.903517       8.903517    6[6-(1,1,7),8-(29),8-(57)]
   107        1.84674        1.84674        1.84674    6[6-(1,1,7),8-(57),8-(57)]
   108        2.64013        2.64013        2.64013    6[1-(0),1-(0),6-(8,8),7-(1,6,29)]
   109       1.494948       1.494948       1.494948    6[1-(0),1-(0),6-(8,8),7-(1,6,29)]
   110       0.002701       0.002701       0.002701    6[6-(1,1,7),8-(29),8-(57)]
   111      -2.481452      -2.481452      -2.481452    6[6-(1,1,7),8-(57),8-(57)]
   112      -3.731969      -3.731969      -3.731969    6[1-(0),1-(0),6-(8,8),7-(1,6,29)]
   113      -2.981118      -2.981118      -2.981118    6[1-(0),1-(0),6-(8,8),7-(1,6,29)]
   114      -2.153968      -2.153968      -2.153968    6[6-(1,1,7),8-(29),8-(57)]
   115       0.634712       0.634712       0.634712    6[6-(1,1,7),8-(57),8-(57)]
   116       1.091839       1.091839       1.091839    6[1-(0),1-(0),6-(8,8),7-(1,6,29)]
   117        1.48617        1.48617        1.48617    6[1-(0),1-(0),6-(8,8),7-(1,6,29)]
   118       2.151267       2.151267       2.151267    6[6-(1,1,7),8-(29),8-(57)]
   119      -1.761662      -1.761662      -1.761662    7[1-(0),6-(1,1,6),6-(1,1,6),29-(7,8,8)]
   120       3.852834       3.852834       3.852834    7[1-(0),6-(1,1,6),6-(1,1,6),29-(7,8,8)]
   121      -2.091172      -2.091172      -2.091172    7[1-(0),6-(1,1,6),6-(1,1,6),29-(7,8,8)]
   122       4.990588       4.990588       4.990588    7[1-(0),6-(1,1,6),6-(1,1,6),29-(7,8,8)]
   123      10.605084      10.605084      10.605084    7[1-(0),6-(1,1,6),6-(1,1,6),29-(7,8,8)]
   124       4.661078       4.661078       4.661078    7[1-(0),6-(1,1,6),6-(1,1,6),29-(7,8,8)]
   125       8.513912       8.513912       8.513912    7[1-(0),6-(1,1,6),6-(1,1,6),29-(7,8,8)]
   126       2.899416       2.899416       2.899416    7[1-(0),6-(1,1,6),6-(1,1,6),29-(7,8,8)]
   127       8.843422       8.843422       8.843422    7[1-(0),6-(1,1,6),6-(1,1,6),29-(7,8,8)]
   128       1.761662       1.761662       1.761662    7[1-(0),6-(1,1,6),6-(1,1,6),29-(7,8,8)]
   129      -3.852834      -3.852834      -3.852834    7[1-(0),6-(1,1,6),6-(1,1,6),29-(7,8,8)]
   130       2.091172       2.091172       2.091172    7[1-(0),6-(1,1,6),6-(1,1,6),29-(7,8,8)]
   131       -2.43081       -2.43081       -2.43081    8[6-(6,8),57-(8,8,8,8,8,8,8,8)]
   132      -0.590147      -0.590147      -0.590147    8[6-(6,8),57-(8,8,8,8,8,8,8,8)]
   133       0.349767       0.349767       0.349767    8[6-(6,8),57-(8,8,8,8,8,8,8,8)]
   134       0.817022       0.817022       0.817022    8[6-(6,8),29-(7,7,8)]
   135        2.14654        2.14654        2.14654    8[6-(6,8),57-(8,8,8,8,8,8,8,8)]
   136       1.813654       1.813654       1.813654    8[6-(6,8),57-(8,8,8,8,8,8,8,8)]
   137       1.418648       1.418648       1.418648    8[6-(6,8),57-(8,8,8,8,8,8,8,8)]
   138       2.242422       2.242422       2.242422    8[6-(6,8),29-(7,7,8)]
   139        0.28427        0.28427        0.28427    8[6-(6,8),57-(8,8,8,8,8,8,8,8)]
   140      -1.223508      -1.223508      -1.223508    8[6-(6,8),57-(8,8,8,8,8,8,8,8)]
   141      -1.768414      -1.768414      -1.768414    8[6-(6,8),57-(8,8,8,8,8,8,8,8)]
   142      -3.059444      -3.059444      -3.059444    8[6-(6,8),29-(7,7,8)]
   143        4.32144        4.32144        4.32144    8[6-(6,8),57-(8,8,8,8,8,8,8,8)]
   144       6.162103       6.162103       6.162103    8[6-(6,8),57-(8,8,8,8,8,8,8,8)]
   145       7.102017       7.102017       7.102017    8[6-(6,8),57-(8,8,8,8,8,8,8,8)]
   146       7.569272       7.569272       7.569272    8[6-(6,8),29-(7,7,8)]
   147        8.89879        8.89879        8.89879    8[6-(6,8),57-(8,8,8,8,8,8,8,8)]
   148       8.565904       8.565904       8.565904    8[6-(6,8),57-(8,8,8,8,8,8,8,8)]
   149       8.170898       8.170898       8.170898    8[6-(6,8),57-(8,8,8,8,8,8,8,8)]
   150       8.994672       8.994672       8.994672    8[6-(6,8),29-(7,7,8)]
   151        7.03652        7.03652        7.03652    8[6-(6,8),57-(8,8,8,8,8,8,8,8)]
   152       5.528742       5.528742       5.528742    8[6-(6,8),57-(8,8,8,8,8,8,8,8)]
   153       4.983836       4.983836       4.983836    8[6-(6,8),57-(8,8,8,8,8,8,8,8)]
   154       3.692806       3.692806       3.692806    8[6-(6,8),29-(7,7,8)]
   155        9.18306        9.18306        9.18306    8[6-(6,8),57-(8,8,8,8,8,8,8,8)]
   156       7.342397       7.342397       7.342397    8[6-(6,8),57-(8,8,8,8,8,8,8,8)]
   157       6.402483       6.402483       6.402483    8[6-(6,8),57-(8,8,8,8,8,8,8,8)]
   158       5.935228       5.935228       5.935228    8[6-(6,8),29-(7,7,8)]
   159        4.60571        4.60571        4.60571    8[6-(6,8),57-(8,8,8,8,8,8,8,8)]
   160       4.938596       4.938596       4.938596    8[6-(6,8),57-(8,8,8,8,8,8,8,8)]
   161       5.333602       5.333602       5.333602    8[6-(6,8),57-(8,8,8,8,8,8,8,8)]
   162       4.509828       4.509828       4.509828    8[6-(6,8),29-(7,7,8)]
   163        6.46798        6.46798        6.46798    8[6-(6,8),57-(8,8,8,8,8,8,8,8)]
   164       7.975758       7.975758       7.975758    8[6-(6,8),57-(8,8,8,8,8,8,8,8)]
   165       8.520664       8.520664       8.520664    8[6-(6,8),57-(8,8,8,8,8,8,8,8)]
   166       9.811694       9.811694       9.811694    8[6-(6,8),29-(7,7,8)]
   167        2.43081        2.43081        2.43081    8[6-(6,8),57-(8,8,8,8,8,8,8,8)]
   168       0.590147       0.590147       0.590147    8[6-(6,8),57-(8,8,8,8,8,8,8,8)]
   169      -0.349767      -0.349767      -0.349767    8[6-(6,8),57-(8,8,8,8,8,8,8,8)]
   170      -0.817022      -0.817022      -0.817022    8[6-(6,8),29-(7,7,8)]
   171       -2.14654       -2.14654       -2.14654    8[6-(6,8),57-(8,8,8,8,8,8,8,8)]
   172      -1.813654      -1.813654      -1.813654    8[6-(6,8),57-(8,8,8,8,8,8,8,8)]
   173      -1.418648      -1.418648      -1.418648    8[6-(6,8),57-(8,8,8,8,8,8,8,8)]
   174      -2.242422      -2.242422      -2.242422    8[6-(6,8),29-(7,7,8)]
   175       -0.28427       -0.28427       -0.28427    8[6-(6,8),57-(8,8,8,8,8,8,8,8)]
   176       1.223508       1.223508       1.223508    8[6-(6,8),57-(8,8,8,8,8,8,8,8)]
   177       1.768414       1.768414       1.768414    8[6-(6,8),57-(8,8,8,8,8,8,8,8)]
   178       3.059444       3.059444       3.059444    8[6-(6,8),29-(7,7,8)]
