# Supplementary material for: A collection of forcefield precursors for metal–organic frameworks
Source: RSC Adv. 2019 Nov 13;9(63):36492–507. doi: 10.1039/c9ra07327b (PMC9075174; doi:10.1039/c9ra07327b)
Supplement: RA-009-C9RA07327B-s1281 [file RA-009-C9RA07327B-s1281.txt]

KOFPEB02_clean

13.515600    0.000000    0.000000
-6.757800    11.704853    0.000000
0.000000    0.000000    14.872000

     1         6.7578         6.7578         6.7578    57[8-(6),8-(6),8-(6),8-(6),8-(6),8-(6),8-(6),8-(6),8-(6)]
     2            0.0            0.0            0.0    57[8-(6),8-(6),8-(6),8-(6),8-(6),8-(6),8-(6),8-(6),8-(6)]
     3            0.0            0.0            0.0    57[8-(6),8-(6),8-(6),8-(6),8-(6),8-(6),8-(6),8-(6),8-(6)]
     4         6.7578         6.7578         6.7578    57[8-(6),8-(6),8-(6),8-(6),8-(6),8-(6),8-(6),8-(6),8-(6)]
     5         6.7578         6.7578         6.7578    29[7-(1,6,6),7-(1,6,6),8-(6),8-(6)]
     6         3.3789         3.3789         3.3789    29[7-(1,6,6),7-(1,6,6),8-(6),8-(6)]
     7        -3.3789        -3.3789        -3.3789    29[7-(1,6,6),7-(1,6,6),8-(6),8-(6)]
     8         6.7578         6.7578         6.7578    29[7-(1,6,6),7-(1,6,6),8-(6),8-(6)]
     9        -3.3789        -3.3789        -3.3789    29[7-(1,6,6),7-(1,6,6),8-(6),8-(6)]
    10         3.3789         3.3789         3.3789    29[7-(1,6,6),7-(1,6,6),8-(6),8-(6)]
    11       9.923829       9.923829       9.923829    1[6-(1,6,7)]
    12       2.145602       2.145602       2.145602    1[7-(6,6,29)]
    13        9.81165        9.81165        9.81165    1[6-(1,6,7)]
    14       8.526316       8.526316       8.526316    1[6-(1,6,7)]
    15       8.597949       8.597949       8.597949    1[6-(1,6,7)]
    16       2.240886       2.240886       2.240886    1[6-(1,6,7)]
    17       2.084106       2.084106       2.084106    1[7-(6,6,29)]
    18       3.304564       3.304564       3.304564    1[6-(1,6,7)]
    19         4.3973         4.3973         4.3973    1[6-(1,6,7)]
    20       3.141025       3.141025       3.141025    1[6-(1,6,7)]
    21       8.108684       8.108684       8.108684    1[6-(1,6,7)]
    22      -4.229707      -4.229707      -4.229707    1[7-(6,6,29)]
    23       7.157186       7.157186       7.157186    1[6-(1,6,7)]
    24       7.349783       7.349783       7.349783    1[6-(1,6,7)]
    25       8.534426       8.534426       8.534426    1[6-(1,6,7)]
    26       3.166029       3.166029       3.166029    1[6-(1,6,7)]
    27       8.903401       8.903401       8.903401    1[7-(6,6,29)]
    28        3.05385        3.05385        3.05385    1[6-(1,6,7)]
    29       1.768516       1.768516       1.768516    1[6-(1,6,7)]
    30       1.840149       1.840149       1.840149    1[6-(1,6,7)]
    31      -4.516914      -4.516914      -4.516914    1[6-(1,6,7)]
    32       8.841906       8.841906       8.841906    1[7-(6,6,29)]
    33      -3.453236      -3.453236      -3.453236    1[6-(1,6,7)]
    34        -2.3605        -2.3605        -2.3605    1[6-(1,6,7)]
    35      -3.616775      -3.616775      -3.616775    1[6-(1,6,7)]
    36       1.350884       1.350884       1.350884    1[6-(1,6,7)]
    37       2.528093       2.528093       2.528093    1[7-(6,6,29)]
    38       0.399386       0.399386       0.399386    1[6-(1,6,7)]
    39       0.591983       0.591983       0.591983    1[6-(1,6,7)]
    40       1.776626       1.776626       1.776626    1[6-(1,6,7)]
    41      -3.166029      -3.166029      -3.166029    1[6-(1,6,7)]
    42       4.612199       4.612199       4.612199    1[7-(6,6,29)]
    43       -3.05385       -3.05385       -3.05385    1[6-(1,6,7)]
    44      -1.768516      -1.768516      -1.768516    1[6-(1,6,7)]
    45      -1.840149      -1.840149      -1.840149    1[6-(1,6,7)]
    46       4.516914       4.516914       4.516914    1[6-(1,6,7)]
    47       4.673694       4.673694       4.673694    1[7-(6,6,29)]
    48       3.453236       3.453236       3.453236    1[6-(1,6,7)]
    49         2.3605         2.3605         2.3605    1[6-(1,6,7)]
    50       3.616775       3.616775       3.616775    1[6-(1,6,7)]
    51      -1.350884      -1.350884      -1.350884    1[6-(1,6,7)]
    52      10.987507      10.987507      10.987507    1[7-(6,6,29)]
    53      -0.399386      -0.399386      -0.399386    1[6-(1,6,7)]
    54      -0.591983      -0.591983      -0.591983    1[6-(1,6,7)]
    55      -1.776626      -1.776626      -1.776626    1[6-(1,6,7)]
    56       3.591771       3.591771       3.591771    1[6-(1,6,7)]
    57      -2.145601      -2.145601      -2.145601    1[7-(6,6,29)]
    58        3.70395        3.70395        3.70395    1[6-(1,6,7)]
    59       4.989284       4.989284       4.989284    1[6-(1,6,7)]
    60       4.917651       4.917651       4.917651    1[6-(1,6,7)]
    61      11.274714      11.274714      11.274714    1[6-(1,6,7)]
    62      -2.084106      -2.084106      -2.084106    1[7-(6,6,29)]
    63      10.211036      10.211036      10.211036    1[6-(1,6,7)]
    64         9.1183         9.1183         9.1183    1[6-(1,6,7)]
    65      10.374575      10.374575      10.374575    1[6-(1,6,7)]
    66       5.406916       5.406916       5.406916    1[6-(1,6,7)]
    67       4.229707       4.229707       4.229707    1[7-(6,6,29)]
    68       6.358414       6.358414       6.358414    1[6-(1,6,7)]
    69       6.165817       6.165817       6.165817    1[6-(1,6,7)]
    70       4.981174       4.981174       4.981174    1[6-(1,6,7)]
    71       8.615519       8.615519       8.615519    6[6-(1,1,7),8-(57),8-(57)]
    72       9.397397       9.397397       9.397397    6[1-(0),1-(0),6-(8,8),7-(1,6,29)]
    73       8.248571       8.248571       8.248571    6[1-(0),1-(0),6-(8,8),7-(1,6,29)]
    74       6.749015       6.749015       6.749015    6[6-(1,1,7),8-(29),8-(57)]
    75        4.27566        4.27566        4.27566    6[6-(1,1,7),8-(57),8-(57)]
    76        3.03628        3.03628        3.03628    6[1-(0),1-(0),6-(8,8),7-(1,6,29)]
    77        3.77288        3.77288        3.77288    6[1-(0),1-(0),6-(8,8),7-(1,6,29)]
    78       4.610847       4.610847       4.610847    6[6-(1,1,7),8-(29),8-(57)]
    79       7.382221       7.382221       7.382221    6[6-(1,1,7),8-(57),8-(57)]
    80       7.839724       7.839724       7.839724    6[1-(0),1-(0),6-(8,8),7-(1,6,29)]
    81        8.25195        8.25195        8.25195    6[1-(0),1-(0),6-(8,8),7-(1,6,29)]
    82       8.913538       8.913538       8.913538    6[6-(1,1,7),8-(29),8-(57)]
    83       1.857719       1.857719       1.857719    6[6-(1,1,7),8-(57),8-(57)]
    84       2.639597       2.639597       2.639597    6[1-(0),1-(0),6-(8,8),7-(1,6,29)]
    85       1.490771       1.490771       1.490771    6[1-(0),1-(0),6-(8,8),7-(1,6,29)]
    86      -0.008785      -0.008785      -0.008785    6[6-(1,1,7),8-(29),8-(57)]
    87       -2.48214       -2.48214       -2.48214    6[6-(1,1,7),8-(57),8-(57)]
    88       -3.72152       -3.72152       -3.72152    6[1-(0),1-(0),6-(8,8),7-(1,6,29)]
    89       -2.98492       -2.98492       -2.98492    6[1-(0),1-(0),6-(8,8),7-(1,6,29)]
    90      -2.146953      -2.146953      -2.146953    6[6-(1,1,7),8-(29),8-(57)]
    91       0.624421       0.624421       0.624421    6[6-(1,1,7),8-(57),8-(57)]
    92       1.081924       1.081924       1.081924    6[1-(0),1-(0),6-(8,8),7-(1,6,29)]
    93        1.49415        1.49415        1.49415    6[1-(0),1-(0),6-(8,8),7-(1,6,29)]
    94       2.155738       2.155738       2.155738    6[6-(1,1,7),8-(29),8-(57)]
    95      -1.857719      -1.857719      -1.857719    6[6-(1,1,7),8-(57),8-(57)]
    96      -2.639597      -2.639597      -2.639597    6[1-(0),1-(0),6-(8,8),7-(1,6,29)]
    97      -1.490771      -1.490771      -1.490771    6[1-(0),1-(0),6-(8,8),7-(1,6,29)]
    98       0.008785       0.008785       0.008785    6[6-(1,1,7),8-(29),8-(57)]
    99        2.48214        2.48214        2.48214    6[6-(1,1,7),8-(57),8-(57)]
   100        3.72152        3.72152        3.72152    6[1-(0),1-(0),6-(8,8),7-(1,6,29)]
   101        2.98492        2.98492        2.98492    6[1-(0),1-(0),6-(8,8),7-(1,6,29)]
   102       2.146953       2.146953       2.146953    6[6-(1,1,7),8-(29),8-(57)]
   103      -0.624421      -0.624421      -0.624421    6[6-(1,1,7),8-(57),8-(57)]
   104      -1.081924      -1.081924      -1.081924    6[1-(0),1-(0),6-(8,8),7-(1,6,29)]
   105       -1.49415       -1.49415       -1.49415    6[1-(0),1-(0),6-(8,8),7-(1,6,29)]
   106      -2.155738      -2.155738      -2.155738    6[6-(1,1,7),8-(29),8-(57)]
   107       4.900081       4.900081       4.900081    6[6-(1,1,7),8-(57),8-(57)]
   108       4.118203       4.118203       4.118203    6[1-(0),1-(0),6-(8,8),7-(1,6,29)]
   109       5.267029       5.267029       5.267029    6[1-(0),1-(0),6-(8,8),7-(1,6,29)]
   110       6.766585       6.766585       6.766585    6[6-(1,1,7),8-(29),8-(57)]
   111        9.23994        9.23994        9.23994    6[6-(1,1,7),8-(57),8-(57)]
   112       10.47932       10.47932       10.47932    6[1-(0),1-(0),6-(8,8),7-(1,6,29)]
   113        9.74272        9.74272        9.74272    6[1-(0),1-(0),6-(8,8),7-(1,6,29)]
   114       8.904753       8.904753       8.904753    6[6-(1,1,7),8-(29),8-(57)]
   115       6.133379       6.133379       6.133379    6[6-(1,1,7),8-(57),8-(57)]
   116       5.675876       5.675876       5.675876    6[1-(0),1-(0),6-(8,8),7-(1,6,29)]
   117        5.26365        5.26365        5.26365    6[1-(0),1-(0),6-(8,8),7-(1,6,29)]
   118       4.602062       4.602062       4.602062    6[6-(1,1,7),8-(29),8-(57)]
   119       8.516855       8.516855       8.516855    7[1-(0),6-(1,1,6),6-(1,1,6),29-(7,8,8)]
   120       2.920045       2.920045       2.920045    7[1-(0),6-(1,1,6),6-(1,1,6),29-(7,8,8)]
   121       8.836499       8.836499       8.836499    7[1-(0),6-(1,1,6),6-(1,1,6),29-(7,8,8)]
   122       1.759055       1.759055       1.759055    7[1-(0),6-(1,1,6),6-(1,1,6),29-(7,8,8)]
   123      -3.837755      -3.837755      -3.837755    7[1-(0),6-(1,1,6),6-(1,1,6),29-(7,8,8)]
   124       2.078699       2.078699       2.078699    7[1-(0),6-(1,1,6),6-(1,1,6),29-(7,8,8)]
   125      -1.759055      -1.759055      -1.759055    7[1-(0),6-(1,1,6),6-(1,1,6),29-(7,8,8)]
   126       3.837755       3.837755       3.837755    7[1-(0),6-(1,1,6),6-(1,1,6),29-(7,8,8)]
   127      -2.078699      -2.078699      -2.078699    7[1-(0),6-(1,1,6),6-(1,1,6),29-(7,8,8)]
   128       4.998745       4.998745       4.998745    7[1-(0),6-(1,1,6),6-(1,1,6),29-(7,8,8)]
   129      10.595555      10.595555      10.595555    7[1-(0),6-(1,1,6),6-(1,1,6),29-(7,8,8)]
   130       4.679101       4.679101       4.679101    7[1-(0),6-(1,1,6),6-(1,1,6),29-(7,8,8)]
   131        7.34708        7.34708        7.34708    8[6-(6,8),57-(8,8,8,8,8,8,8,8)]
   132       9.195338       9.195338       9.195338    8[6-(6,8),57-(8,8,8,8,8,8,8,8)]
   133       5.935376       5.935376       5.935376    8[6-(6,8),29-(7,7,8)]
   134       6.415855       6.415855       6.415855    8[6-(6,8),57-(8,8,8,8,8,8,8,8)]
   135       4.937249       4.937249       4.937249    8[6-(6,8),57-(8,8,8,8,8,8,8,8)]
   136       4.604089       4.604089       4.604089    8[6-(6,8),57-(8,8,8,8,8,8,8,8)]
   137       4.525023       4.525023       4.525023    8[6-(6,8),29-(7,7,8)]
   138       5.344068       5.344068       5.344068    8[6-(6,8),57-(8,8,8,8,8,8,8,8)]
   139       7.989071       7.989071       7.989071    8[6-(6,8),57-(8,8,8,8,8,8,8,8)]
   140       6.473972       6.473972       6.473972    8[6-(6,8),57-(8,8,8,8,8,8,8,8)]
   141       9.813001       9.813001       9.813001    8[6-(6,8),29-(7,7,8)]
   142       8.513476       8.513476       8.513476    8[6-(6,8),57-(8,8,8,8,8,8,8,8)]
   143        0.58928        0.58928        0.58928    8[6-(6,8),57-(8,8,8,8,8,8,8,8)]
   144       2.437538       2.437538       2.437538    8[6-(6,8),57-(8,8,8,8,8,8,8,8)]
   145      -0.822424      -0.822424      -0.822424    8[6-(6,8),29-(7,7,8)]
   146      -0.341945      -0.341945      -0.341945    8[6-(6,8),57-(8,8,8,8,8,8,8,8)]
   147      -1.820551      -1.820551      -1.820551    8[6-(6,8),57-(8,8,8,8,8,8,8,8)]
   148      -2.153711      -2.153711      -2.153711    8[6-(6,8),57-(8,8,8,8,8,8,8,8)]
   149      -2.232777      -2.232777      -2.232777    8[6-(6,8),29-(7,7,8)]
   150      -1.413732      -1.413732      -1.413732    8[6-(6,8),57-(8,8,8,8,8,8,8,8)]
   151       1.231271       1.231271       1.231271    8[6-(6,8),57-(8,8,8,8,8,8,8,8)]
   152      -0.283828      -0.283828      -0.283828    8[6-(6,8),57-(8,8,8,8,8,8,8,8)]
   153       3.055201       3.055201       3.055201    8[6-(6,8),29-(7,7,8)]
   154       1.755676       1.755676       1.755676    8[6-(6,8),57-(8,8,8,8,8,8,8,8)]
   155       -0.58928       -0.58928       -0.58928    8[6-(6,8),57-(8,8,8,8,8,8,8,8)]
   156      -2.437538      -2.437538      -2.437538    8[6-(6,8),57-(8,8,8,8,8,8,8,8)]
   157       0.822424       0.822424       0.822424    8[6-(6,8),29-(7,7,8)]
   158       0.341945       0.341945       0.341945    8[6-(6,8),57-(8,8,8,8,8,8,8,8)]
   159       1.820551       1.820551       1.820551    8[6-(6,8),57-(8,8,8,8,8,8,8,8)]
   160       2.153711       2.153711       2.153711    8[6-(6,8),57-(8,8,8,8,8,8,8,8)]
   161       2.232777       2.232777       2.232777    8[6-(6,8),29-(7,7,8)]
   162       1.413732       1.413732       1.413732    8[6-(6,8),57-(8,8,8,8,8,8,8,8)]
   163      -1.231271      -1.231271      -1.231271    8[6-(6,8),57-(8,8,8,8,8,8,8,8)]
   164       0.283828       0.283828       0.283828    8[6-(6,8),57-(8,8,8,8,8,8,8,8)]
   165      -3.055201      -3.055201      -3.055201    8[6-(6,8),29-(7,7,8)]
   166      -1.755676      -1.755676      -1.755676    8[6-(6,8),57-(8,8,8,8,8,8,8,8)]
   167        6.16852        6.16852        6.16852    8[6-(6,8),57-(8,8,8,8,8,8,8,8)]
   168       4.320262       4.320262       4.320262    8[6-(6,8),57-(8,8,8,8,8,8,8,8)]
   169       7.580224       7.580224       7.580224    8[6-(6,8),29-(7,7,8)]
   170       7.099745       7.099745       7.099745    8[6-(6,8),57-(8,8,8,8,8,8,8,8)]
   171       8.578351       8.578351       8.578351    8[6-(6,8),57-(8,8,8,8,8,8,8,8)]
   172       8.911511       8.911511       8.911511    8[6-(6,8),57-(8,8,8,8,8,8,8,8)]
   173       8.990577       8.990577       8.990577    8[6-(6,8),29-(7,7,8)]
   174       8.171532       8.171532       8.171532    8[6-(6,8),57-(8,8,8,8,8,8,8,8)]
   175       5.526529       5.526529       5.526529    8[6-(6,8),57-(8,8,8,8,8,8,8,8)]
   176       7.041628       7.041628       7.041628    8[6-(6,8),57-(8,8,8,8,8,8,8,8)]
   177       3.702599       3.702599       3.702599    8[6-(6,8),29-(7,7,8)]
   178       5.002124       5.002124       5.002124    8[6-(6,8),57-(8,8,8,8,8,8,8,8)]
