# Supplementary material for: A collection of forcefield precursors for metal–organic frameworks
Source: RSC Adv. 2019 Nov 13;9(63):36492–507. doi: 10.1039/c9ra07327b (PMC9075174; doi:10.1039/c9ra07327b)
Supplement: RA-009-C9RA07327B-s1282 [file RA-009-C9RA07327B-s1282.txt]

KOFPEB03_clean

13.503900    0.000000    0.000000
-6.751950    11.694720    0.000000
0.000000    0.000000    14.897000

     1        6.75195        6.75195        6.75195    57[8-(6),8-(6),8-(6),8-(6),8-(6),8-(6),8-(6),8-(6),8-(6)]
     2            0.0            0.0            0.0    57[8-(6),8-(6),8-(6),8-(6),8-(6),8-(6),8-(6),8-(6),8-(6)]
     3            0.0            0.0            0.0    57[8-(6),8-(6),8-(6),8-(6),8-(6),8-(6),8-(6),8-(6),8-(6)]
     4        6.75195        6.75195        6.75195    57[8-(6),8-(6),8-(6),8-(6),8-(6),8-(6),8-(6),8-(6),8-(6)]
     5        6.75195        6.75195        6.75195    29[7-(1,6,6),7-(1,6,6),8-(6),8-(6)]
     6       3.375975       3.375975       3.375975    29[7-(1,6,6),7-(1,6,6),8-(6),8-(6)]
     7      -3.375975      -3.375975      -3.375975    29[7-(1,6,6),7-(1,6,6),8-(6),8-(6)]
     8        6.75195        6.75195        6.75195    29[7-(1,6,6),7-(1,6,6),8-(6),8-(6)]
     9      -3.375975      -3.375975      -3.375975    29[7-(1,6,6),7-(1,6,6),8-(6),8-(6)]
    10       3.375975       3.375975       3.375975    29[7-(1,6,6),7-(1,6,6),8-(6),8-(6)]
    11       9.830164       9.830164       9.830164    1[6-(1,6,7)]
    12       9.890932       9.890932       9.890932    1[6-(1,6,7)]
    13       8.530414       8.530414       8.530414    1[6-(1,6,7)]
    14       8.593882       8.593882       8.593882    1[6-(1,6,7)]
    15       2.153872       2.153872       2.153872    1[7-(6,6,29)]
    16       3.284148       3.284148       3.284148    1[6-(1,6,7)]
    17       2.236921       2.236921       2.236921    1[6-(1,6,7)]
    18       4.400921       4.400921       4.400921    1[6-(1,6,7)]
    19       3.141682       3.141682       3.141682    1[6-(1,6,7)]
    20       2.064071       2.064071       2.064071    1[7-(6,6,29)]
    21       7.141538       7.141538       7.141538    1[6-(1,6,7)]
    22       8.127997       8.127997       8.127997    1[6-(1,6,7)]
    23       7.324515       7.324515       7.324515    1[6-(1,6,7)]
    24       8.520286       8.520286       8.520286    1[6-(1,6,7)]
    25      -4.217943      -4.217943      -4.217943    1[7-(6,6,29)]
    26       3.078214       3.078214       3.078214    1[6-(1,6,7)]
    27       3.138982       3.138982       3.138982    1[6-(1,6,7)]
    28       1.778464       1.778464       1.778464    1[6-(1,6,7)]
    29       1.841932       1.841932       1.841932    1[6-(1,6,7)]
    30       8.905822       8.905822       8.905822    1[7-(6,6,29)]
    31      -3.467802      -3.467802      -3.467802    1[6-(1,6,7)]
    32      -4.515029      -4.515029      -4.515029    1[6-(1,6,7)]
    33      -2.351029      -2.351029      -2.351029    1[6-(1,6,7)]
    34      -3.610268      -3.610268      -3.610268    1[6-(1,6,7)]
    35       8.816021       8.816021       8.816021    1[7-(6,6,29)]
    36       0.389588       0.389588       0.389588    1[6-(1,6,7)]
    37       1.376047       1.376047       1.376047    1[6-(1,6,7)]
    38       0.572565       0.572565       0.572565    1[6-(1,6,7)]
    39       1.768336       1.768336       1.768336    1[6-(1,6,7)]
    40       2.534007       2.534007       2.534007    1[7-(6,6,29)]
    41      -3.078214      -3.078214      -3.078214    1[6-(1,6,7)]
    42      -3.138982      -3.138982      -3.138982    1[6-(1,6,7)]
    43      -1.778464      -1.778464      -1.778464    1[6-(1,6,7)]
    44      -1.841932      -1.841932      -1.841932    1[6-(1,6,7)]
    45       4.598078       4.598078       4.598078    1[7-(6,6,29)]
    46       3.467802       3.467802       3.467802    1[6-(1,6,7)]
    47       4.515029       4.515029       4.515029    1[6-(1,6,7)]
    48       2.351029       2.351029       2.351029    1[6-(1,6,7)]
    49       3.610268       3.610268       3.610268    1[6-(1,6,7)]
    50       4.687879       4.687879       4.687879    1[7-(6,6,29)]
    51      -0.389588      -0.389588      -0.389588    1[6-(1,6,7)]
    52      -1.376047      -1.376047      -1.376047    1[6-(1,6,7)]
    53      -0.572565      -0.572565      -0.572565    1[6-(1,6,7)]
    54      -1.768336      -1.768336      -1.768336    1[6-(1,6,7)]
    55      10.969893      10.969893      10.969893    1[7-(6,6,29)]
    56       3.673736       3.673736       3.673736    1[6-(1,6,7)]
    57       3.612968       3.612968       3.612968    1[6-(1,6,7)]
    58       4.973486       4.973486       4.973486    1[6-(1,6,7)]
    59       4.910018       4.910018       4.910018    1[6-(1,6,7)]
    60      -2.153872      -2.153872      -2.153872    1[7-(6,6,29)]
    61      10.219752      10.219752      10.219752    1[6-(1,6,7)]
    62      11.266979      11.266979      11.266979    1[6-(1,6,7)]
    63       9.102979       9.102979       9.102979    1[6-(1,6,7)]
    64      10.362218      10.362218      10.362218    1[6-(1,6,7)]
    65      -2.064071      -2.064071      -2.064071    1[7-(6,6,29)]
    66       6.362362       6.362362       6.362362    1[6-(1,6,7)]
    67       5.375903       5.375903       5.375903    1[6-(1,6,7)]
    68       6.179385       6.179385       6.179385    1[6-(1,6,7)]
    69       4.983614       4.983614       4.983614    1[6-(1,6,7)]
    70       4.217943       4.217943       4.217943    1[7-(6,6,29)]
    71       8.602659       8.602659       8.602659    6[6-(1,1,7),8-(57),8-(57)]
    72       9.398039       9.398039       9.398039    6[1-(0),1-(0),6-(8,8),7-(1,6,29)]
    73       8.244806       8.244806       8.244806    6[1-(0),1-(0),6-(8,8),7-(1,6,29)]
    74       6.754651       6.754651       6.754651    6[6-(1,1,7),8-(29),8-(57)]
    75       4.272634       4.272634       4.272634    6[6-(1,1,7),8-(57),8-(57)]
    76       3.024198       3.024198       3.024198    6[1-(0),1-(0),6-(8,8),7-(1,6,29)]
    77        3.77299        3.77299        3.77299    6[1-(0),1-(0),6-(8,8),7-(1,6,29)]
    78       4.602129       4.602129       4.602129    6[6-(1,1,7),8-(29),8-(57)]
    79       7.380557       7.380557       7.380557    6[6-(1,1,7),8-(57),8-(57)]
    80       7.833612       7.833612       7.833612    6[1-(0),1-(0),6-(8,8),7-(1,6,29)]
    81       8.238054       8.238054       8.238054    6[1-(0),1-(0),6-(8,8),7-(1,6,29)]
    82        8.89907        8.89907        8.89907    6[6-(1,1,7),8-(29),8-(57)]
    83       1.850709       1.850709       1.850709    6[6-(1,1,7),8-(57),8-(57)]
    84       2.646089       2.646089       2.646089    6[1-(0),1-(0),6-(8,8),7-(1,6,29)]
    85       1.492856       1.492856       1.492856    6[1-(0),1-(0),6-(8,8),7-(1,6,29)]
    86       0.002701       0.002701       0.002701    6[6-(1,1,7),8-(29),8-(57)]
    87      -2.479316      -2.479316      -2.479316    6[6-(1,1,7),8-(57),8-(57)]
    88      -3.727752      -3.727752      -3.727752    6[1-(0),1-(0),6-(8,8),7-(1,6,29)]
    89       -2.97896       -2.97896       -2.97896    6[1-(0),1-(0),6-(8,8),7-(1,6,29)]
    90      -2.149821      -2.149821      -2.149821    6[6-(1,1,7),8-(29),8-(57)]
    91       0.628607       0.628607       0.628607    6[6-(1,1,7),8-(57),8-(57)]
    92       1.081662       1.081662       1.081662    6[1-(0),1-(0),6-(8,8),7-(1,6,29)]
    93       1.486104       1.486104       1.486104    6[1-(0),1-(0),6-(8,8),7-(1,6,29)]
    94        2.14712        2.14712        2.14712    6[6-(1,1,7),8-(29),8-(57)]
    95      -1.850709      -1.850709      -1.850709    6[6-(1,1,7),8-(57),8-(57)]
    96      -2.646089      -2.646089      -2.646089    6[1-(0),1-(0),6-(8,8),7-(1,6,29)]
    97      -1.492856      -1.492856      -1.492856    6[1-(0),1-(0),6-(8,8),7-(1,6,29)]
    98      -0.002701      -0.002701      -0.002701    6[6-(1,1,7),8-(29),8-(57)]
    99       2.479316       2.479316       2.479316    6[6-(1,1,7),8-(57),8-(57)]
   100       3.727752       3.727752       3.727752    6[1-(0),1-(0),6-(8,8),7-(1,6,29)]
   101        2.97896        2.97896        2.97896    6[1-(0),1-(0),6-(8,8),7-(1,6,29)]
   102       2.149821       2.149821       2.149821    6[6-(1,1,7),8-(29),8-(57)]
   103      -0.628607      -0.628607      -0.628607    6[6-(1,1,7),8-(57),8-(57)]
   104      -1.081662      -1.081662      -1.081662    6[1-(0),1-(0),6-(8,8),7-(1,6,29)]
   105      -1.486104      -1.486104      -1.486104    6[1-(0),1-(0),6-(8,8),7-(1,6,29)]
   106       -2.14712       -2.14712       -2.14712    6[6-(1,1,7),8-(29),8-(57)]
   107       4.901241       4.901241       4.901241    6[6-(1,1,7),8-(57),8-(57)]
   108       4.105861       4.105861       4.105861    6[1-(0),1-(0),6-(8,8),7-(1,6,29)]
   109       5.259094       5.259094       5.259094    6[1-(0),1-(0),6-(8,8),7-(1,6,29)]
   110       6.749249       6.749249       6.749249    6[6-(1,1,7),8-(29),8-(57)]
   111       9.231266       9.231266       9.231266    6[6-(1,1,7),8-(57),8-(57)]
   112      10.479702      10.479702      10.479702    6[1-(0),1-(0),6-(8,8),7-(1,6,29)]
   113        9.73091        9.73091        9.73091    6[1-(0),1-(0),6-(8,8),7-(1,6,29)]
   114       8.901771       8.901771       8.901771    6[6-(1,1,7),8-(29),8-(57)]
   115       6.123343       6.123343       6.123343    6[6-(1,1,7),8-(57),8-(57)]
   116       5.670288       5.670288       5.670288    6[1-(0),1-(0),6-(8,8),7-(1,6,29)]
   117       5.265846       5.265846       5.265846    6[1-(0),1-(0),6-(8,8),7-(1,6,29)]
   118        4.60483        4.60483        4.60483    6[6-(1,1,7),8-(29),8-(57)]
   119        8.51691        8.51691        8.51691    7[1-(0),6-(1,1,6),6-(1,1,6),29-(7,8,8)]
   120       2.900638       2.900638       2.900638    7[1-(0),6-(1,1,6),6-(1,1,6),29-(7,8,8)]
   121       8.838303       8.838303       8.838303    7[1-(0),6-(1,1,6),6-(1,1,6),29-(7,8,8)]
   122        1.76496        1.76496        1.76496    7[1-(0),6-(1,1,6),6-(1,1,6),29-(7,8,8)]
   123      -3.851312      -3.851312      -3.851312    7[1-(0),6-(1,1,6),6-(1,1,6),29-(7,8,8)]
   124       2.086353       2.086353       2.086353    7[1-(0),6-(1,1,6),6-(1,1,6),29-(7,8,8)]
   125       -1.76496       -1.76496       -1.76496    7[1-(0),6-(1,1,6),6-(1,1,6),29-(7,8,8)]
   126       3.851312       3.851312       3.851312    7[1-(0),6-(1,1,6),6-(1,1,6),29-(7,8,8)]
   127      -2.086353      -2.086353      -2.086353    7[1-(0),6-(1,1,6),6-(1,1,6),29-(7,8,8)]
   128        4.98699        4.98699        4.98699    7[1-(0),6-(1,1,6),6-(1,1,6),29-(7,8,8)]
   129      10.603262      10.603262      10.603262    7[1-(0),6-(1,1,6),6-(1,1,6),29-(7,8,8)]
   130       4.665597       4.665597       4.665597    7[1-(0),6-(1,1,6),6-(1,1,6),29-(7,8,8)]
   131       7.350173       7.350173       7.350173    8[6-(6,8),57-(8,8,8,8,8,8,8,8)]
   132       9.198181       9.198181       9.198181    8[6-(6,8),57-(8,8,8,8,8,8,8,8)]
   133       5.937665       5.937665       5.937665    8[6-(6,8),29-(7,7,8)]
   134       6.413677       6.413677       6.413677    8[6-(6,8),57-(8,8,8,8,8,8,8,8)]
   135       4.930274       4.930274       4.930274    8[6-(6,8),57-(8,8,8,8,8,8,8,8)]
   136       4.592676       4.592676       4.592676    8[6-(6,8),57-(8,8,8,8,8,8,8,8)]
   137       4.532584       4.532584       4.532584    8[6-(6,8),29-(7,7,8)]
   138       5.330665       5.330665       5.330665    8[6-(6,8),57-(8,8,8,8,8,8,8,8)]
   139       7.975403       7.975403       7.975403    8[6-(6,8),57-(8,8,8,8,8,8,8,8)]
   140       6.464992       6.464992       6.464992    8[6-(6,8),57-(8,8,8,8,8,8,8,8)]
   141       9.785601       9.785601       9.785601    8[6-(6,8),29-(7,7,8)]
   142       8.511508       8.511508       8.511508    8[6-(6,8),57-(8,8,8,8,8,8,8,8)]
   143       0.598223       0.598223       0.598223    8[6-(6,8),57-(8,8,8,8,8,8,8,8)]
   144       2.446231       2.446231       2.446231    8[6-(6,8),57-(8,8,8,8,8,8,8,8)]
   145      -0.814285      -0.814285      -0.814285    8[6-(6,8),29-(7,7,8)]
   146      -0.338273      -0.338273      -0.338273    8[6-(6,8),57-(8,8,8,8,8,8,8,8)]
   147      -1.821676      -1.821676      -1.821676    8[6-(6,8),57-(8,8,8,8,8,8,8,8)]
   148      -2.159274      -2.159274      -2.159274    8[6-(6,8),57-(8,8,8,8,8,8,8,8)]
   149      -2.219366      -2.219366      -2.219366    8[6-(6,8),29-(7,7,8)]
   150      -1.421285      -1.421285      -1.421285    8[6-(6,8),57-(8,8,8,8,8,8,8,8)]
   151       1.223453       1.223453       1.223453    8[6-(6,8),57-(8,8,8,8,8,8,8,8)]
   152      -0.286958      -0.286958      -0.286958    8[6-(6,8),57-(8,8,8,8,8,8,8,8)]
   153       3.033651       3.033651       3.033651    8[6-(6,8),29-(7,7,8)]
   154       1.759558       1.759558       1.759558    8[6-(6,8),57-(8,8,8,8,8,8,8,8)]
   155      -0.598223      -0.598223      -0.598223    8[6-(6,8),57-(8,8,8,8,8,8,8,8)]
   156      -2.446231      -2.446231      -2.446231    8[6-(6,8),57-(8,8,8,8,8,8,8,8)]
   157       0.814285       0.814285       0.814285    8[6-(6,8),29-(7,7,8)]
   158       0.338273       0.338273       0.338273    8[6-(6,8),57-(8,8,8,8,8,8,8,8)]
   159       1.821676       1.821676       1.821676    8[6-(6,8),57-(8,8,8,8,8,8,8,8)]
   160       2.159274       2.159274       2.159274    8[6-(6,8),57-(8,8,8,8,8,8,8,8)]
   161       2.219366       2.219366       2.219366    8[6-(6,8),29-(7,7,8)]
   162       1.421285       1.421285       1.421285    8[6-(6,8),57-(8,8,8,8,8,8,8,8)]
   163      -1.223453      -1.223453      -1.223453    8[6-(6,8),57-(8,8,8,8,8,8,8,8)]
   164       0.286958       0.286958       0.286958    8[6-(6,8),57-(8,8,8,8,8,8,8,8)]
   165      -3.033651      -3.033651      -3.033651    8[6-(6,8),29-(7,7,8)]
   166      -1.759558      -1.759558      -1.759558    8[6-(6,8),57-(8,8,8,8,8,8,8,8)]
   167       6.153727       6.153727       6.153727    8[6-(6,8),57-(8,8,8,8,8,8,8,8)]
   168       4.305719       4.305719       4.305719    8[6-(6,8),57-(8,8,8,8,8,8,8,8)]
   169       7.566235       7.566235       7.566235    8[6-(6,8),29-(7,7,8)]
   170       7.090223       7.090223       7.090223    8[6-(6,8),57-(8,8,8,8,8,8,8,8)]
   171       8.573626       8.573626       8.573626    8[6-(6,8),57-(8,8,8,8,8,8,8,8)]
   172       8.911224       8.911224       8.911224    8[6-(6,8),57-(8,8,8,8,8,8,8,8)]
   173       8.971316       8.971316       8.971316    8[6-(6,8),29-(7,7,8)]
   174       8.173235       8.173235       8.173235    8[6-(6,8),57-(8,8,8,8,8,8,8,8)]
   175       5.528497       5.528497       5.528497    8[6-(6,8),57-(8,8,8,8,8,8,8,8)]
   176       7.038908       7.038908       7.038908    8[6-(6,8),57-(8,8,8,8,8,8,8,8)]
   177       3.718299       3.718299       3.718299    8[6-(6,8),29-(7,7,8)]
   178       4.992392       4.992392       4.992392    8[6-(6,8),57-(8,8,8,8,8,8,8,8)]
