# Supplementary material for: A collection of forcefield precursors for metal–organic frameworks
Source: RSC Adv. 2019 Nov 13;9(63):36492–507. doi: 10.1039/c9ra07327b (PMC9075174; doi:10.1039/c9ra07327b)
Supplement: RA-009-C9RA07327B-s1283 [file RA-009-C9RA07327B-s1283.txt]

KOFPEB04_clean

13.381900    0.000000    0.000000
-6.690950    11.589065    0.000000
0.000000    0.000000    14.933000

     1            0.0            0.0            0.0    57[8-(6),8-(6),8-(6),8-(6),8-(6),8-(6),8-(6),8-(6),8-(6)]
     2        6.69095        6.69095        6.69095    57[8-(6),8-(6),8-(6),8-(6),8-(6),8-(6),8-(6),8-(6),8-(6)]
     3        6.69095        6.69095        6.69095    57[8-(6),8-(6),8-(6),8-(6),8-(6),8-(6),8-(6),8-(6),8-(6)]
     4            0.0            0.0            0.0    57[8-(6),8-(6),8-(6),8-(6),8-(6),8-(6),8-(6),8-(6),8-(6)]
     5       3.345475       3.345475       3.345475    29[7-(1,6,6),7-(1,6,6),8-(6),8-(6)]
     6      -3.345475      -3.345475      -3.345475    29[7-(1,6,6),7-(1,6,6),8-(6),8-(6)]
     7        6.69095        6.69095        6.69095    29[7-(1,6,6),7-(1,6,6),8-(6),8-(6)]
     8      -3.345475      -3.345475      -3.345475    29[7-(1,6,6),7-(1,6,6),8-(6),8-(6)]
     9       3.345475       3.345475       3.345475    29[7-(1,6,6),7-(1,6,6),8-(6),8-(6)]
    10        6.69095        6.69095        6.69095    29[7-(1,6,6),7-(1,6,6),8-(6),8-(6)]
    11       0.355959       0.355959       0.355959    1[6-(1,6,7)]
    12       1.336852       1.336852       1.336852    1[6-(1,6,7)]
    13         0.5694         0.5694         0.5694    1[6-(1,6,7)]
    14       1.767749       1.767749       1.767749    1[6-(1,6,7)]
    15       2.537208       2.537208       2.537208    1[7-(6,6,29)]
    16      -3.396326      -3.396326      -3.396326    1[6-(1,6,7)]
    17      -4.513046      -4.513046      -4.513046    1[6-(1,6,7)]
    18       -2.36592       -2.36592       -2.36592    1[6-(1,6,7)]
    19      -3.612444      -3.612444      -3.612444    1[6-(1,6,7)]
    20       8.704257       8.704257       8.704257    1[7-(6,6,29)]
    21       3.040368       3.040368       3.040368    1[6-(1,6,7)]
    22       3.176194       3.176194       3.176194    1[6-(1,6,7)]
    23        1.79652        1.79652        1.79652    1[6-(1,6,7)]
    24       1.844695       1.844695       1.844695    1[6-(1,6,7)]
    25       8.831385       8.831385       8.831385    1[7-(6,6,29)]
    26       7.046909       7.046909       7.046909    1[6-(1,6,7)]
    27       8.027802       8.027802       8.027802    1[6-(1,6,7)]
    28        7.26035        7.26035        7.26035    1[6-(1,6,7)]
    29       8.458699       8.458699       8.458699    1[6-(1,6,7)]
    30      -4.153742      -4.153742      -4.153742    1[7-(6,6,29)]
    31       3.294624       3.294624       3.294624    1[6-(1,6,7)]
    32       2.177904       2.177904       2.177904    1[6-(1,6,7)]
    33        4.32503        4.32503        4.32503    1[6-(1,6,7)]
    34       3.078506       3.078506       3.078506    1[6-(1,6,7)]
    35       2.013307       2.013307       2.013307    1[7-(6,6,29)]
    36       9.731318       9.731318       9.731318    1[6-(1,6,7)]
    37       9.867144       9.867144       9.867144    1[6-(1,6,7)]
    38        8.48747        8.48747        8.48747    1[6-(1,6,7)]
    39       8.535645       8.535645       8.535645    1[6-(1,6,7)]
    40       2.140435       2.140435       2.140435    1[7-(6,6,29)]
    41       6.334991       6.334991       6.334991    1[6-(1,6,7)]
    42       5.354098       5.354098       5.354098    1[6-(1,6,7)]
    43        6.12155        6.12155        6.12155    1[6-(1,6,7)]
    44       4.923201       4.923201       4.923201    1[6-(1,6,7)]
    45       4.153742       4.153742       4.153742    1[7-(6,6,29)]
    46      10.087276      10.087276      10.087276    1[6-(1,6,7)]
    47      11.203996      11.203996      11.203996    1[6-(1,6,7)]
    48        9.05687        9.05687        9.05687    1[6-(1,6,7)]
    49      10.303394      10.303394      10.303394    1[6-(1,6,7)]
    50      -2.013307      -2.013307      -2.013307    1[7-(6,6,29)]
    51       3.650582       3.650582       3.650582    1[6-(1,6,7)]
    52       3.514756       3.514756       3.514756    1[6-(1,6,7)]
    53        4.89443        4.89443        4.89443    1[6-(1,6,7)]
    54       4.846255       4.846255       4.846255    1[6-(1,6,7)]
    55      -2.140435      -2.140435      -2.140435    1[7-(6,6,29)]
    56      -0.355959      -0.355959      -0.355959    1[6-(1,6,7)]
    57      -1.336852      -1.336852      -1.336852    1[6-(1,6,7)]
    58        -0.5694        -0.5694        -0.5694    1[6-(1,6,7)]
    59      -1.767749      -1.767749      -1.767749    1[6-(1,6,7)]
    60      10.844692      10.844692      10.844692    1[7-(6,6,29)]
    61       3.396326       3.396326       3.396326    1[6-(1,6,7)]
    62       4.513046       4.513046       4.513046    1[6-(1,6,7)]
    63        2.36592        2.36592        2.36592    1[6-(1,6,7)]
    64       3.612444       3.612444       3.612444    1[6-(1,6,7)]
    65       4.677643       4.677643       4.677643    1[7-(6,6,29)]
    66      -3.040368      -3.040368      -3.040368    1[6-(1,6,7)]
    67      -3.176194      -3.176194      -3.176194    1[6-(1,6,7)]
    68       -1.79652       -1.79652       -1.79652    1[6-(1,6,7)]
    69      -1.844695      -1.844695      -1.844695    1[6-(1,6,7)]
    70       4.550515       4.550515       4.550515    1[7-(6,6,29)]
    71       0.603524       0.603524       0.603524    6[6-(1,1,7),8-(57),8-(57)]
    72       1.055163       1.055163       1.055163    6[1-(0),1-(0),6-(8,8),7-(1,6,29)]
    73       1.480038       1.480038       1.480038    6[1-(0),1-(0),6-(8,8),7-(1,6,29)]
    74       2.122369       2.122369       2.122369    6[6-(1,1,7),8-(29),8-(57)]
    75      -2.476321      -2.476321      -2.476321    6[6-(1,1,7),8-(57),8-(57)]
    76      -3.712808      -3.712808      -3.712808    6[1-(0),1-(0),6-(8,8),7-(1,6,29)]
    77      -2.970782      -2.970782      -2.970782    6[1-(0),1-(0),6-(8,8),7-(1,6,29)]
    78      -2.131737      -2.131737      -2.131737    6[6-(1,1,7),8-(29),8-(57)]
    79       1.872797       1.872797       1.872797    6[6-(1,1,7),8-(57),8-(57)]
    80       2.657645       2.657645       2.657645    6[1-(0),1-(0),6-(8,8),7-(1,6,29)]
    81       1.490744       1.490744       1.490744    6[1-(0),1-(0),6-(8,8),7-(1,6,29)]
    82       0.009367       0.009367       0.009367    6[6-(1,1,7),8-(29),8-(57)]
    83       7.294474       7.294474       7.294474    6[6-(1,1,7),8-(57),8-(57)]
    84       7.746113       7.746113       7.746113    6[1-(0),1-(0),6-(8,8),7-(1,6,29)]
    85       8.170988       8.170988       8.170988    6[1-(0),1-(0),6-(8,8),7-(1,6,29)]
    86       8.813319       8.813319       8.813319    6[6-(1,1,7),8-(29),8-(57)]
    87       4.214629       4.214629       4.214629    6[6-(1,1,7),8-(57),8-(57)]
    88       2.978142       2.978142       2.978142    6[1-(0),1-(0),6-(8,8),7-(1,6,29)]
    89       3.720168       3.720168       3.720168    6[1-(0),1-(0),6-(8,8),7-(1,6,29)]
    90       4.559213       4.559213       4.559213    6[6-(1,1,7),8-(29),8-(57)]
    91       8.563747       8.563747       8.563747    6[6-(1,1,7),8-(57),8-(57)]
    92       9.348595       9.348595       9.348595    6[1-(0),1-(0),6-(8,8),7-(1,6,29)]
    93       8.181694       8.181694       8.181694    6[1-(0),1-(0),6-(8,8),7-(1,6,29)]
    94       6.700317       6.700317       6.700317    6[6-(1,1,7),8-(29),8-(57)]
    95       6.087426       6.087426       6.087426    6[6-(1,1,7),8-(57),8-(57)]
    96       5.635787       5.635787       5.635787    6[1-(0),1-(0),6-(8,8),7-(1,6,29)]
    97       5.210912       5.210912       5.210912    6[1-(0),1-(0),6-(8,8),7-(1,6,29)]
    98       4.568581       4.568581       4.568581    6[6-(1,1,7),8-(29),8-(57)]
    99       9.167271       9.167271       9.167271    6[6-(1,1,7),8-(57),8-(57)]
   100      10.403758      10.403758      10.403758    6[1-(0),1-(0),6-(8,8),7-(1,6,29)]
   101       9.661732       9.661732       9.661732    6[1-(0),1-(0),6-(8,8),7-(1,6,29)]
   102       8.822687       8.822687       8.822687    6[6-(1,1,7),8-(29),8-(57)]
   103       4.818153       4.818153       4.818153    6[6-(1,1,7),8-(57),8-(57)]
   104       4.033305       4.033305       4.033305    6[1-(0),1-(0),6-(8,8),7-(1,6,29)]
   105       5.200206       5.200206       5.200206    6[1-(0),1-(0),6-(8,8),7-(1,6,29)]
   106       6.681583       6.681583       6.681583    6[6-(1,1,7),8-(29),8-(57)]
   107      -0.603524      -0.603524      -0.603524    6[6-(1,1,7),8-(57),8-(57)]
   108      -1.055163      -1.055163      -1.055163    6[1-(0),1-(0),6-(8,8),7-(1,6,29)]
   109      -1.480038      -1.480038      -1.480038    6[1-(0),1-(0),6-(8,8),7-(1,6,29)]
   110      -2.122369      -2.122369      -2.122369    6[6-(1,1,7),8-(29),8-(57)]
   111       2.476321       2.476321       2.476321    6[6-(1,1,7),8-(57),8-(57)]
   112       3.712808       3.712808       3.712808    6[1-(0),1-(0),6-(8,8),7-(1,6,29)]
   113       2.970782       2.970782       2.970782    6[1-(0),1-(0),6-(8,8),7-(1,6,29)]
   114       2.131737       2.131737       2.131737    6[6-(1,1,7),8-(29),8-(57)]
   115      -1.872797      -1.872797      -1.872797    6[6-(1,1,7),8-(57),8-(57)]
   116      -2.657645      -2.657645      -2.657645    6[1-(0),1-(0),6-(8,8),7-(1,6,29)]
   117      -1.490744      -1.490744      -1.490744    6[1-(0),1-(0),6-(8,8),7-(1,6,29)]
   118      -0.009367      -0.009367      -0.009367    6[6-(1,1,7),8-(29),8-(57)]
   119       2.075533       2.075533       2.075533    7[1-(0),6-(1,1,6),6-(1,1,6),29-(7,8,8)]
   120      -3.838598      -3.838598      -3.838598    7[1-(0),6-(1,1,6),6-(1,1,6),29-(7,8,8)]
   121       1.763065       1.763065       1.763065    7[1-(0),6-(1,1,6),6-(1,1,6),29-(7,8,8)]
   122       8.766483       8.766483       8.766483    7[1-(0),6-(1,1,6),6-(1,1,6),29-(7,8,8)]
   123       2.852352       2.852352       2.852352    7[1-(0),6-(1,1,6),6-(1,1,6),29-(7,8,8)]
   124       8.454015       8.454015       8.454015    7[1-(0),6-(1,1,6),6-(1,1,6),29-(7,8,8)]
   125       4.615417       4.615417       4.615417    7[1-(0),6-(1,1,6),6-(1,1,6),29-(7,8,8)]
   126      10.529548      10.529548      10.529548    7[1-(0),6-(1,1,6),6-(1,1,6),29-(7,8,8)]
   127       4.927885       4.927885       4.927885    7[1-(0),6-(1,1,6),6-(1,1,6),29-(7,8,8)]
   128      -2.075533      -2.075533      -2.075533    7[1-(0),6-(1,1,6),6-(1,1,6),29-(7,8,8)]
   129       3.838598       3.838598       3.838598    7[1-(0),6-(1,1,6),6-(1,1,6),29-(7,8,8)]
   130      -1.763065      -1.763065      -1.763065    7[1-(0),6-(1,1,6),6-(1,1,6),29-(7,8,8)]
   131        1.20504        1.20504        1.20504    8[6-(6,8),57-(8,8,8,8,8,8,8,8)]
   132      -0.303769      -0.303769      -0.303769    8[6-(6,8),57-(8,8,8,8,8,8,8,8)]
   133       2.988847       2.988847       2.988847    8[6-(6,8),29-(7,7,8)]
   134       1.749683       1.749683       1.749683    8[6-(6,8),57-(8,8,8,8,8,8,8,8)]
   135      -1.828637      -1.828637      -1.828637    8[6-(6,8),57-(8,8,8,8,8,8,8,8)]
   136      -2.179242      -2.179242      -2.179242    8[6-(6,8),57-(8,8,8,8,8,8,8,8)]
   137      -2.180581      -2.180581      -2.180581    8[6-(6,8),29-(7,7,8)]
   138      -1.414467      -1.414467      -1.414467    8[6-(6,8),57-(8,8,8,8,8,8,8,8)]
   139       0.623597       0.623597       0.623597    8[6-(6,8),57-(8,8,8,8,8,8,8,8)]
   140       2.483012       2.483012       2.483012    8[6-(6,8),57-(8,8,8,8,8,8,8,8)]
   141      -0.808267      -0.808267      -0.808267    8[6-(6,8),29-(7,7,8)]
   142      -0.335217      -0.335217      -0.335217    8[6-(6,8),57-(8,8,8,8,8,8,8,8)]
   143        7.89599        7.89599        7.89599    8[6-(6,8),57-(8,8,8,8,8,8,8,8)]
   144       6.387181       6.387181       6.387181    8[6-(6,8),57-(8,8,8,8,8,8,8,8)]
   145       9.679797       9.679797       9.679797    8[6-(6,8),29-(7,7,8)]
   146       8.440633       8.440633       8.440633    8[6-(6,8),57-(8,8,8,8,8,8,8,8)]
   147       4.862313       4.862313       4.862313    8[6-(6,8),57-(8,8,8,8,8,8,8,8)]
   148       4.511708       4.511708       4.511708    8[6-(6,8),57-(8,8,8,8,8,8,8,8)]
   149       4.510369       4.510369       4.510369    8[6-(6,8),29-(7,7,8)]
   150       5.276483       5.276483       5.276483    8[6-(6,8),57-(8,8,8,8,8,8,8,8)]
   151       7.314547       7.314547       7.314547    8[6-(6,8),57-(8,8,8,8,8,8,8,8)]
   152       9.173962       9.173962       9.173962    8[6-(6,8),57-(8,8,8,8,8,8,8,8)]
   153       5.882683       5.882683       5.882683    8[6-(6,8),29-(7,7,8)]
   154       6.355733       6.355733       6.355733    8[6-(6,8),57-(8,8,8,8,8,8,8,8)]
   155        5.48591        5.48591        5.48591    8[6-(6,8),57-(8,8,8,8,8,8,8,8)]
   156       6.994719       6.994719       6.994719    8[6-(6,8),57-(8,8,8,8,8,8,8,8)]
   157       3.702103       3.702103       3.702103    8[6-(6,8),29-(7,7,8)]
   158       4.941267       4.941267       4.941267    8[6-(6,8),57-(8,8,8,8,8,8,8,8)]
   159       8.519587       8.519587       8.519587    8[6-(6,8),57-(8,8,8,8,8,8,8,8)]
   160       8.870192       8.870192       8.870192    8[6-(6,8),57-(8,8,8,8,8,8,8,8)]
   161       8.871531       8.871531       8.871531    8[6-(6,8),29-(7,7,8)]
   162       8.105417       8.105417       8.105417    8[6-(6,8),57-(8,8,8,8,8,8,8,8)]
   163       6.067353       6.067353       6.067353    8[6-(6,8),57-(8,8,8,8,8,8,8,8)]
   164       4.207938       4.207938       4.207938    8[6-(6,8),57-(8,8,8,8,8,8,8,8)]
   165       7.499217       7.499217       7.499217    8[6-(6,8),29-(7,7,8)]
   166       7.026167       7.026167       7.026167    8[6-(6,8),57-(8,8,8,8,8,8,8,8)]
   167       -1.20504       -1.20504       -1.20504    8[6-(6,8),57-(8,8,8,8,8,8,8,8)]
   168       0.303769       0.303769       0.303769    8[6-(6,8),57-(8,8,8,8,8,8,8,8)]
   169      -2.988847      -2.988847      -2.988847    8[6-(6,8),29-(7,7,8)]
   170      -1.749683      -1.749683      -1.749683    8[6-(6,8),57-(8,8,8,8,8,8,8,8)]
   171       1.828637       1.828637       1.828637    8[6-(6,8),57-(8,8,8,8,8,8,8,8)]
   172       2.179242       2.179242       2.179242    8[6-(6,8),57-(8,8,8,8,8,8,8,8)]
   173       2.180581       2.180581       2.180581    8[6-(6,8),29-(7,7,8)]
   174       1.414467       1.414467       1.414467    8[6-(6,8),57-(8,8,8,8,8,8,8,8)]
   175      -0.623597      -0.623597      -0.623597    8[6-(6,8),57-(8,8,8,8,8,8,8,8)]
   176      -2.483012      -2.483012      -2.483012    8[6-(6,8),57-(8,8,8,8,8,8,8,8)]
   177       0.808267       0.808267       0.808267    8[6-(6,8),29-(7,7,8)]
   178       0.335217       0.335217       0.335217    8[6-(6,8),57-(8,8,8,8,8,8,8,8)]
