# Supplementary material for: A collection of forcefield precursors for metal–organic frameworks
Source: RSC Adv. 2019 Nov 13;9(63):36492–507. doi: 10.1039/c9ra07327b (PMC9075174; doi:10.1039/c9ra07327b)
Supplement: RA-009-C9RA07327B-s1284 [file RA-009-C9RA07327B-s1284.txt]

KOFPEB05_clean

13.438600    0.000000    0.000000
-6.719300    11.638169    0.000000
0.000000    0.000000    14.888000

     1         6.7193         6.7193         6.7193    57[8-(6),8-(6),8-(6),8-(6),8-(6),8-(6)]
     2            0.0            0.0            0.0    57[8-(6),8-(6),8-(6),8-(6),8-(6),8-(6)]
     3            0.0            0.0            0.0    57[8-(6),8-(6),8-(6),8-(6),8-(6),8-(6)]
     4         6.7193         6.7193         6.7193    57[8-(6),8-(6),8-(6),8-(6),8-(6),8-(6)]
     5        3.35965        3.35965        3.35965    29[7-(1,6,6),7-(1,6,6),8-(6),8-(6)]
     6       -3.35965       -3.35965       -3.35965    29[7-(1,6,6),7-(1,6,6),8-(6),8-(6)]
     7         6.7193         6.7193         6.7193    29[7-(1,6,6),7-(1,6,6),8-(6),8-(6)]
     8       -3.35965       -3.35965       -3.35965    29[7-(1,6,6),7-(1,6,6),8-(6),8-(6)]
     9        3.35965        3.35965        3.35965    29[7-(1,6,6),7-(1,6,6),8-(6),8-(6)]
    10         6.7193         6.7193         6.7193    29[7-(1,6,6),7-(1,6,6),8-(6),8-(6)]
    11       2.183772       2.183772       2.183772    1[6-(1,6,7)]
    12       3.247438       3.247438       3.247438    1[6-(1,6,7)]
    13       3.107676       3.107676       3.107676    1[6-(1,6,7)]
    14       4.348059       4.348059       4.348059    1[6-(1,6,7)]
    15        2.03662        2.03662        2.03662    1[7-(6,6,29)]
    16       8.102804       8.102804       8.102804    1[6-(1,6,7)]
    17       7.106332       7.106332       7.106332    1[6-(1,6,7)]
    18       8.526792       8.526792       8.526792    1[6-(1,6,7)]
    19       7.307911       7.307911       7.307911    1[6-(1,6,7)]
    20      -4.174701      -4.174701      -4.174701    1[7-(6,6,29)]
    21       9.871324       9.871324       9.871324    1[6-(1,6,7)]
    22       9.804131       9.804131       9.804131    1[6-(1,6,7)]
    23       8.523432       8.523432       8.523432    1[6-(1,6,7)]
    24        8.50193        8.50193        8.50193    1[6-(1,6,7)]
    25       2.138081       2.138081       2.138081    1[7-(6,6,29)]
    26      -4.535527      -4.535527      -4.535527    1[6-(1,6,7)]
    27      -3.471862      -3.471862      -3.471862    1[6-(1,6,7)]
    28      -3.611624      -3.611624      -3.611624    1[6-(1,6,7)]
    29      -2.371241      -2.371241      -2.371241    1[6-(1,6,7)]
    30        8.75592        8.75592        8.75592    1[7-(6,6,29)]
    31       1.383504       1.383504       1.383504    1[6-(1,6,7)]
    32       0.387032       0.387032       0.387032    1[6-(1,6,7)]
    33       1.807492       1.807492       1.807492    1[6-(1,6,7)]
    34       0.588611       0.588611       0.588611    1[6-(1,6,7)]
    35       2.544599       2.544599       2.544599    1[7-(6,6,29)]
    36       3.152024       3.152024       3.152024    1[6-(1,6,7)]
    37       3.084831       3.084831       3.084831    1[6-(1,6,7)]
    38       1.804132       1.804132       1.804132    1[6-(1,6,7)]
    39        1.78263        1.78263        1.78263    1[6-(1,6,7)]
    40       8.857381       8.857381       8.857381    1[7-(6,6,29)]
    41       4.535527       4.535527       4.535527    1[6-(1,6,7)]
    42       3.471862       3.471862       3.471862    1[6-(1,6,7)]
    43       3.611624       3.611624       3.611624    1[6-(1,6,7)]
    44       2.371241       2.371241       2.371241    1[6-(1,6,7)]
    45        4.68268        4.68268        4.68268    1[7-(6,6,29)]
    46      -1.383504      -1.383504      -1.383504    1[6-(1,6,7)]
    47      -0.387032      -0.387032      -0.387032    1[6-(1,6,7)]
    48      -1.807492      -1.807492      -1.807492    1[6-(1,6,7)]
    49      -0.588611      -0.588611      -0.588611    1[6-(1,6,7)]
    50      10.894001      10.894001      10.894001    1[7-(6,6,29)]
    51      -3.152024      -3.152024      -3.152024    1[6-(1,6,7)]
    52      -3.084831      -3.084831      -3.084831    1[6-(1,6,7)]
    53      -1.804132      -1.804132      -1.804132    1[6-(1,6,7)]
    54       -1.78263       -1.78263       -1.78263    1[6-(1,6,7)]
    55       4.581219       4.581219       4.581219    1[7-(6,6,29)]
    56      11.254828      11.254828      11.254828    1[6-(1,6,7)]
    57      10.191162      10.191162      10.191162    1[6-(1,6,7)]
    58      10.330924      10.330924      10.330924    1[6-(1,6,7)]
    59       9.090541       9.090541       9.090541    1[6-(1,6,7)]
    60       -2.03662       -2.03662       -2.03662    1[7-(6,6,29)]
    61       5.335796       5.335796       5.335796    1[6-(1,6,7)]
    62       6.332268       6.332268       6.332268    1[6-(1,6,7)]
    63       4.911808       4.911808       4.911808    1[6-(1,6,7)]
    64       6.130689       6.130689       6.130689    1[6-(1,6,7)]
    65       4.174701       4.174701       4.174701    1[7-(6,6,29)]
    66       3.567276       3.567276       3.567276    1[6-(1,6,7)]
    67       3.634469       3.634469       3.634469    1[6-(1,6,7)]
    68       4.915168       4.915168       4.915168    1[6-(1,6,7)]
    69        4.93667        4.93667        4.93667    1[6-(1,6,7)]
    70      -2.138081      -2.138081      -2.138081    1[7-(6,6,29)]
    71       4.219048       4.219048       4.219048    6[6-(1,1,7),8-(0),8-(57)]
    72       2.984041       2.984041       2.984041    6[1-(0),1-(0),6-(8,8),7-(1,6,29)]
    73       3.739962       3.739962       3.739962    6[1-(0),1-(0),6-(8,8),7-(1,6,29)]
    74       4.592642       4.592642       4.592642    6[6-(1,1,7),8-(29),8-(57)]
    75       7.330084       7.330084       7.330084    6[6-(1,1,7),8-(0),8-(57)]
    76       7.804467       7.804467       7.804467    6[1-(0),1-(0),6-(8,8),7-(1,6,29)]
    77       8.215688       8.215688       8.215688    6[1-(0),1-(0),6-(8,8),7-(1,6,29)]
    78       8.844615       8.844615       8.844615    6[6-(1,1,7),8-(29),8-(57)]
    79       8.608767       8.608767       8.608767    6[6-(1,1,7),8-(0),8-(57)]
    80       9.369392       9.369392       9.369392    6[1-(0),1-(0),6-(8,8),7-(1,6,29)]
    81        8.20225        8.20225        8.20225    6[1-(0),1-(0),6-(8,8),7-(1,6,29)]
    82       6.720644       6.720644       6.720644    6[6-(1,1,7),8-(29),8-(57)]
    83      -2.500252      -2.500252      -2.500252    6[6-(1,1,7),8-(0),8-(57)]
    84      -3.735259      -3.735259      -3.735259    6[1-(0),1-(0),6-(8,8),7-(1,6,29)]
    85      -2.979338      -2.979338      -2.979338    6[1-(0),1-(0),6-(8,8),7-(1,6,29)]
    86      -2.126658      -2.126658      -2.126658    6[6-(1,1,7),8-(29),8-(57)]
    87       0.610784       0.610784       0.610784    6[6-(1,1,7),8-(0),8-(57)]
    88       1.085167       1.085167       1.085167    6[1-(0),1-(0),6-(8,8),7-(1,6,29)]
    89       1.496388       1.496388       1.496388    6[1-(0),1-(0),6-(8,8),7-(1,6,29)]
    90       2.125315       2.125315       2.125315    6[6-(1,1,7),8-(29),8-(57)]
    91       1.889467       1.889467       1.889467    6[6-(1,1,7),8-(0),8-(57)]
    92       2.650092       2.650092       2.650092    6[1-(0),1-(0),6-(8,8),7-(1,6,29)]
    93        1.48295        1.48295        1.48295    6[1-(0),1-(0),6-(8,8),7-(1,6,29)]
    94       0.001344       0.001344       0.001344    6[6-(1,1,7),8-(29),8-(57)]
    95       2.500252       2.500252       2.500252    6[6-(1,1,7),8-(0),8-(57)]
    96       3.735259       3.735259       3.735259    6[1-(0),1-(0),6-(8,8),7-(1,6,29)]
    97       2.979338       2.979338       2.979338    6[1-(0),1-(0),6-(8,8),7-(1,6,29)]
    98       2.126658       2.126658       2.126658    6[6-(1,1,7),8-(29),8-(57)]
    99      -0.610784      -0.610784      -0.610784    6[6-(1,1,7),8-(0),8-(57)]
   100      -1.085167      -1.085167      -1.085167    6[1-(0),1-(0),6-(8,8),7-(1,6,29)]
   101      -1.496388      -1.496388      -1.496388    6[1-(0),1-(0),6-(8,8),7-(1,6,29)]
   102      -2.125315      -2.125315      -2.125315    6[6-(1,1,7),8-(29),8-(57)]
   103      -1.889467      -1.889467      -1.889467    6[6-(1,1,7),8-(0),8-(57)]
   104      -2.650092      -2.650092      -2.650092    6[1-(0),1-(0),6-(8,8),7-(1,6,29)]
   105       -1.48295       -1.48295       -1.48295    6[1-(0),1-(0),6-(8,8),7-(1,6,29)]
   106      -0.001344      -0.001344      -0.001344    6[6-(1,1,7),8-(29),8-(57)]
   107       9.219552       9.219552       9.219552    6[6-(1,1,7),8-(0),8-(57)]
   108      10.454559      10.454559      10.454559    6[1-(0),1-(0),6-(8,8),7-(1,6,29)]
   109       9.698638       9.698638       9.698638    6[1-(0),1-(0),6-(8,8),7-(1,6,29)]
   110       8.845958       8.845958       8.845958    6[6-(1,1,7),8-(29),8-(57)]
   111       6.108516       6.108516       6.108516    6[6-(1,1,7),8-(0),8-(57)]
   112       5.634133       5.634133       5.634133    6[1-(0),1-(0),6-(8,8),7-(1,6,29)]
   113       5.222912       5.222912       5.222912    6[1-(0),1-(0),6-(8,8),7-(1,6,29)]
   114       4.593985       4.593985       4.593985    6[6-(1,1,7),8-(29),8-(57)]
   115       4.829833       4.829833       4.829833    6[6-(1,1,7),8-(0),8-(57)]
   116       4.069208       4.069208       4.069208    6[1-(0),1-(0),6-(8,8),7-(1,6,29)]
   117        5.23635        5.23635        5.23635    6[1-(0),1-(0),6-(8,8),7-(1,6,29)]
   118       6.717956       6.717956       6.717956    6[6-(1,1,7),8-(29),8-(57)]
   119        2.87586        2.87586        2.87586    7[1-(0),6-(1,1,6),6-(1,1,6),29-(7,8,8)]
   120       8.798923       8.798923       8.798923    7[1-(0),6-(1,1,6),6-(1,1,6),29-(7,8,8)]
   121       8.483116       8.483116       8.483116    7[1-(0),6-(1,1,6),6-(1,1,6),29-(7,8,8)]
   122       -3.84344       -3.84344       -3.84344    7[1-(0),6-(1,1,6),6-(1,1,6),29-(7,8,8)]
   123       2.079623       2.079623       2.079623    7[1-(0),6-(1,1,6),6-(1,1,6),29-(7,8,8)]
   124       1.763816       1.763816       1.763816    7[1-(0),6-(1,1,6),6-(1,1,6),29-(7,8,8)]
   125        3.84344        3.84344        3.84344    7[1-(0),6-(1,1,6),6-(1,1,6),29-(7,8,8)]
   126      -2.079623      -2.079623      -2.079623    7[1-(0),6-(1,1,6),6-(1,1,6),29-(7,8,8)]
   127      -1.763816      -1.763816      -1.763816    7[1-(0),6-(1,1,6),6-(1,1,6),29-(7,8,8)]
   128       10.56274       10.56274       10.56274    7[1-(0),6-(1,1,6),6-(1,1,6),29-(7,8,8)]
   129       4.639677       4.639677       4.639677    7[1-(0),6-(1,1,6),6-(1,1,6),29-(7,8,8)]
   130       4.955484       4.955484       4.955484    7[1-(0),6-(1,1,6),6-(1,1,6),29-(7,8,8)]
   131       4.872836       4.872836       4.872836    8[6-(6,8),57-(8,8,8,8,8)]
   132        4.52948        4.52948        4.52948    8[6-(6,8)]
   133       4.555685       4.555685       4.555685    8[6-(6,8),29-(7,7,8)]
   134       5.318998       5.318998       5.318998    8[6-(6,8),57-(8,8,8,8,8)]
   135       7.933478       7.933478       7.933478    8[6-(6,8),57-(8,8,8,8,8)]
   136       6.402821       6.402821       6.402821    8[6-(6,8)]
   137       9.700653       9.700653       9.700653    8[6-(6,8),29-(7,7,8)]
   138       8.452207       8.452207       8.452207    8[6-(6,8),57-(8,8,8,8,8)]
   139       7.351586       7.351586       7.351586    8[6-(6,8),57-(8,8,8,8,8)]
   140       9.225599       9.225599       9.225599    8[6-(6,8)]
   141       5.901561       5.901561       5.901561    8[6-(6,8),29-(7,7,8)]
   142       6.386695       6.386695       6.386695    8[6-(6,8),57-(8,8,8,8,8)]
   143      -1.846464      -1.846464      -1.846464    8[6-(6,8),57-(8,8,8,8,8)]
   144       -2.18982       -2.18982       -2.18982    8[6-(6,8)]
   145      -2.163615      -2.163615      -2.163615    8[6-(6,8),29-(7,7,8)]
   146      -1.400302      -1.400302      -1.400302    8[6-(6,8),57-(8,8,8,8,8)]
   147       1.214178       1.214178       1.214178    8[6-(6,8),57-(8,8,8,8,8)]
   148      -0.316479      -0.316479      -0.316479    8[6-(6,8)]
   149       2.981353       2.981353       2.981353    8[6-(6,8),29-(7,7,8)]
   150       1.732907       1.732907       1.732907    8[6-(6,8),57-(8,8,8,8,8)]
   151       0.632286       0.632286       0.632286    8[6-(6,8),57-(8,8,8,8,8)]
   152       2.506299       2.506299       2.506299    8[6-(6,8)]
   153      -0.817739      -0.817739      -0.817739    8[6-(6,8),29-(7,7,8)]
   154      -0.332605      -0.332605      -0.332605    8[6-(6,8),57-(8,8,8,8,8)]
   155       1.846464       1.846464       1.846464    8[6-(6,8),57-(8,8,8,8,8)]
   156        2.18982        2.18982        2.18982    8[6-(6,8)]
   157       2.163615       2.163615       2.163615    8[6-(6,8),29-(7,7,8)]
   158       1.400302       1.400302       1.400302    8[6-(6,8),57-(8,8,8,8,8)]
   159      -1.214178      -1.214178      -1.214178    8[6-(6,8),57-(8,8,8,8,8)]
   160       0.316479       0.316479       0.316479    8[6-(6,8)]
   161      -2.981353      -2.981353      -2.981353    8[6-(6,8),29-(7,7,8)]
   162      -1.732907      -1.732907      -1.732907    8[6-(6,8),57-(8,8,8,8,8)]
   163      -0.632286      -0.632286      -0.632286    8[6-(6,8),57-(8,8,8,8,8)]
   164      -2.506299      -2.506299      -2.506299    8[6-(6,8)]
   165       0.817739       0.817739       0.817739    8[6-(6,8),29-(7,7,8)]
   166       0.332605       0.332605       0.332605    8[6-(6,8),57-(8,8,8,8,8)]
   167       8.565764       8.565764       8.565764    8[6-(6,8),57-(8,8,8,8,8)]
   168        8.90912        8.90912        8.90912    8[6-(6,8)]
   169       8.882915       8.882915       8.882915    8[6-(6,8),29-(7,7,8)]
   170       8.119602       8.119602       8.119602    8[6-(6,8),57-(8,8,8,8,8)]
   171       5.505122       5.505122       5.505122    8[6-(6,8),57-(8,8,8,8,8)]
   172       7.035779       7.035779       7.035779    8[6-(6,8)]
   173       3.737947       3.737947       3.737947    8[6-(6,8),29-(7,7,8)]
   174       4.986393       4.986393       4.986393    8[6-(6,8),57-(8,8,8,8,8)]
   175       6.087014       6.087014       6.087014    8[6-(6,8),57-(8,8,8,8,8)]
   176       4.213001       4.213001       4.213001    8[6-(6,8)]
   177       7.537039       7.537039       7.537039    8[6-(6,8),29-(7,7,8)]
   178       7.051905       7.051905       7.051905    8[6-(6,8),57-(8,8,8,8,8)]
