# Supplementary material for: A collection of forcefield precursors for metal–organic frameworks
Source: RSC Adv. 2019 Nov 13;9(63):36492–507. doi: 10.1039/c9ra07327b (PMC9075174; doi:10.1039/c9ra07327b)
Supplement: RA-009-C9RA07327B-s1285 [file RA-009-C9RA07327B-s1285.txt]

KOGJOG_clean

8.683900    0.000000    0.000000
-1.375720    9.189797    0.000000
0.000000    0.000000    31.729000

     1       4.604429       4.604429       4.604429    64[8-(15),8-(15),8-(6),8-(6),8-(6),8-(6),8-(6),8-(6)]
     2       1.185737       1.185737       1.185737    64[8-(15),8-(15),8-(6),8-(6),8-(6),8-(6)]
     3       7.733561       7.733561       7.733561    64[8-(15),8-(15),8-(6),8-(6),8-(6),8-(6),8-(6),8-(6)]
     4       1.092633       1.092633       1.092633    64[8-(15),8-(15),8-(6),8-(6),8-(6),8-(6)]
     5       2.703751       2.703751       2.703751    64[8-(15),8-(15),8-(6),8-(6),8-(6),8-(6),8-(6),8-(6)]
     6       6.122443       6.122443       6.122443    64[8-(15),8-(15),8-(6),8-(6),8-(6),8-(6)]
     7      -0.425381      -0.425381      -0.425381    64[8-(15),8-(15),8-(6),8-(6),8-(6),8-(6),8-(6),8-(6)]
     8       6.215547       6.215547       6.215547    64[8-(15),8-(15),8-(6),8-(6),8-(6),8-(6)]
     9       1.537251       1.537251       1.537251    15[6-(1,1,7),8-(6),8-(64),8-(64)]
    10      -0.111674      -0.111674      -0.111674    15[6-(1,1,7),8-(1),8-(64),8-(64)]
    11       2.116839       2.116839       2.116839    15[6-(1,1,7),8-(6),8-(64),8-(64)]
    12       2.390044       2.390044       2.390044    15[6-(1,1,7),8-(1),8-(64),8-(64)]
    13       5.770929       5.770929       5.770929    15[6-(1,1,7),8-(6),8-(64),8-(64)]
    14       7.419854       7.419854       7.419854    15[6-(1,1,7),8-(1),8-(64),8-(64)]
    15       5.191341       5.191341       5.191341    15[6-(1,1,7),8-(6),8-(64),8-(64)]
    16       4.918136       4.918136       4.918136    15[6-(1,1,7),8-(1),8-(64),8-(64)]
    17       0.130667       0.130667       0.130667    1[8-(15)]
    18       2.041111       2.041111       2.041111    1[7-(6,6,6)]
    19       2.198475       2.198475       2.198475    1[6-(1,7,15)]
    20       0.633576       0.633576       0.633576    1[6-(1,7,15)]
    21       2.095302       2.095302       2.095302    1[6-(1,7,15)]
    22       1.547657       1.547657       1.547657    1[6-(1,7,15)]
    23       7.995609       7.995609       7.995609    1[6-(1,6,7)]
    24       0.069373       0.069373       0.069373    1[6-(1,6,7)]
    25       1.161665       1.161665       1.161665    1[6-(1,6,8)]
    26       8.291268       8.291268       8.291268    1[6-(1,6,8)]
    27       2.147703       2.147703       2.147703    1[8-(15)]
    28       1.612979       1.612979       1.612979    1[7-(6,6,6)]
    29       0.079895       0.079895       0.079895    1[6-(1,7,15)]
    30       1.644794       1.644794       1.644794    1[6-(1,7,15)]
    31       0.183068       0.183068       0.183068    1[6-(1,7,15)]
    32       2.106433       2.106433       2.106433    1[6-(1,7,15)]
    33       4.342381       4.342381       4.342381    1[6-(1,6,7)]
    34       3.584717       3.584717       3.584717    1[6-(1,6,7)]
    35       2.492425       2.492425       2.492425    1[6-(1,6,8)]
    36       4.046722       4.046722       4.046722    1[6-(1,6,8)]
    37       7.177513       7.177513       7.177513    1[8-(15)]
    38       5.267069       5.267069       5.267069    1[7-(6,6,6)]
    39       5.109705       5.109705       5.109705    1[6-(1,7,15)]
    40       6.674604       6.674604       6.674604    1[6-(1,7,15)]
    41       5.212878       5.212878       5.212878    1[6-(1,7,15)]
    42       5.760523       5.760523       5.760523    1[6-(1,7,15)]
    43      -0.687429      -0.687429      -0.687429    1[6-(1,6,7)]
    44       7.238807       7.238807       7.238807    1[6-(1,6,7)]
    45       6.146515       6.146515       6.146515    1[6-(1,6,8)]
    46      -0.983088      -0.983088      -0.983088    1[6-(1,6,8)]
    47       5.160477       5.160477       5.160477    1[8-(15)]
    48       5.695201       5.695201       5.695201    1[7-(6,6,6)]
    49       7.228285       7.228285       7.228285    1[6-(1,7,15)]
    50       5.663386       5.663386       5.663386    1[6-(1,7,15)]
    51       7.125112       7.125112       7.125112    1[6-(1,7,15)]
    52       5.201747       5.201747       5.201747    1[6-(1,7,15)]
    53       2.965799       2.965799       2.965799    1[6-(1,6,7)]
    54       3.723463       3.723463       3.723463    1[6-(1,6,7)]
    55       4.815755       4.815755       4.815755    1[6-(1,6,8)]
    56       3.261458       3.261458       3.261458    1[6-(1,6,8)]
    57       1.412215       1.412215       1.412215    6[1-(0),1-(0),7-(1,6,6),15-(8,8,8)]
    58        1.34573        1.34573        1.34573    6[1-(0),1-(0),7-(1,6,6),15-(8,8,8)]
    59       0.135014       0.135014       0.135014    6[1-(0),1-(0),6-(1,1,8),7-(1,6,6)]
    60       0.326486       0.326486       0.326486    6[1-(0),1-(0),6-(1,1,7),8-(15)]
    61       6.254965       6.254965       6.254965    6[6-(8,8),8-(64),8-(64)]
    62       6.460297       6.460297       6.460297    6[6-(8,8),8-(64),8-(64)]
    63       4.473252       4.473252       4.473252    6[6-(8,8),8-(64),8-(64)]
    64       5.739189       5.739189       5.739189    6[6-(8,8),8-(64),8-(64)]
    65        3.33708        3.33708        3.33708    6[6-(8,8),8-(64),8-(64)]
    66       0.866155       0.866155       0.866155    6[1-(0),1-(0),7-(1,6,6),15-(8,8,8)]
    67        2.30836        2.30836        2.30836    6[1-(0),1-(0),7-(1,6,6),15-(8,8,8)]
    68       3.519076       3.519076       3.519076    6[1-(0),1-(0),6-(1,1,8),7-(1,6,6)]
    69       3.327604       3.327604       3.327604    6[1-(0),1-(0),6-(1,1,7),8-(15)]
    70       6.083025       6.083025       6.083025    6[6-(8,8),8-(64),8-(64)]
    71       5.877693       5.877693       5.877693    6[6-(8,8),8-(64),8-(64)]
    72       7.864738       7.864738       7.864738    6[6-(8,8),8-(64),8-(64)]
    73       6.598801       6.598801       6.598801    6[6-(8,8),8-(64),8-(64)]
    74        0.31701        0.31701        0.31701    6[6-(8,8),8-(64),8-(64)]
    75       5.895965       5.895965       5.895965    6[1-(0),1-(0),7-(1,6,6),15-(8,8,8)]
    76        5.96245        5.96245        5.96245    6[1-(0),1-(0),7-(1,6,6),15-(8,8,8)]
    77       7.173166       7.173166       7.173166    6[1-(0),1-(0),6-(1,1,8),7-(1,6,6)]
    78       6.981694       6.981694       6.981694    6[1-(0),1-(0),6-(1,1,7),8-(15)]
    79       1.053215       1.053215       1.053215    6[6-(8,8),8-(64),8-(64)]
    80       0.847883       0.847883       0.847883    6[6-(8,8),8-(64),8-(64)]
    81       2.834928       2.834928       2.834928    6[6-(8,8),8-(64),8-(64)]
    82       1.568991       1.568991       1.568991    6[6-(8,8),8-(64),8-(64)]
    83         3.9711         3.9711         3.9711    6[6-(8,8),8-(64),8-(64)]
    84       6.442025       6.442025       6.442025    6[1-(0),1-(0),7-(1,6,6),15-(8,8,8)]
    85        4.99982        4.99982        4.99982    6[1-(0),1-(0),7-(1,6,6),15-(8,8,8)]
    86       3.789104       3.789104       3.789104    6[1-(0),1-(0),6-(1,1,8),7-(1,6,6)]
    87       3.980576       3.980576       3.980576    6[1-(0),1-(0),6-(1,1,7),8-(15)]
    88       1.225155       1.225155       1.225155    6[6-(8,8),8-(64),8-(64)]
    89       1.430487       1.430487       1.430487    6[6-(8,8),8-(64),8-(64)]
    90      -0.556558      -0.556558      -0.556558    6[6-(8,8),8-(64),8-(64)]
    91       0.709379       0.709379       0.709379    6[6-(8,8),8-(64),8-(64)]
    92        6.99117        6.99117        6.99117    6[6-(8,8),8-(64),8-(64)]
    93       1.298926       1.298926       1.298926    7[1-(0),6-(1,1,15),6-(1,1,15),6-(1,1,6)]
    94       2.355164       2.355164       2.355164    7[1-(0),6-(1,1,15),6-(1,1,15),6-(1,1,6)]
    95       6.009254       6.009254       6.009254    7[1-(0),6-(1,1,15),6-(1,1,15),6-(1,1,6)]
    96       4.953016       4.953016       4.953016    7[1-(0),6-(1,1,15),6-(1,1,15),6-(1,1,6)]
    97       2.840003       2.840003       2.840003    8[15-(6,8,8),64-(8,8,8,8,8,8,8)]
    98       0.347073       0.347073       0.347073    8[6-(1,1,6),15-(6,8,8)]
    99       1.229809       1.229809       1.229809    8[15-(6,8,8),64-(8,8,8,8,8,8,8)]
   100       0.386478       0.386478       0.386478    8[15-(6,8,8),64-(8,8,8,8,8)]
   101      -0.486584      -0.486584      -0.486584    8[1-(0),15-(6,8,8)]
   102       7.403009       7.403009       7.403009    8[15-(6,8,8),64-(8,8,8,8,8)]
   103       5.500778       5.500778       5.500778    8[6-(6,8),64-(8,8,8,8,8,8,8)]
   104       6.863247       6.863247       6.863247    8[6-(6,8),64-(8,8,8,8,8,8,8)]
   105       5.920223       5.920223       5.920223    8[6-(6,8),64-(8,8,8,8,8,8,8)]
   106       7.148779       7.148779       7.148779    8[6-(6,8),64-(8,8,8,8,8,8,8)]
   107       4.279899       4.279899       4.279899    8[6-(6,8),64-(8,8,8,8,8)]
   108       3.685089       3.685089       3.685089    8[6-(6,8),64-(8,8,8,8,8,8,8)]
   109       6.496202       6.496202       6.496202    8[6-(6,8),64-(8,8,8,8,8)]
   110       5.926369       5.926369       5.926369    8[6-(6,8),64-(8,8,8,8,8,8,8)]
   111       2.187408       2.187408       2.187408    8[6-(6,8),64-(8,8,8,8,8)]
   112        4.03675        4.03675        4.03675    8[6-(6,8),64-(8,8,8,8,8)]
   113       0.814087       0.814087       0.814087    8[15-(6,8,8),64-(8,8,8,8,8,8,8)]
   114       3.307017       3.307017       3.307017    8[6-(1,1,6),15-(6,8,8)]
   115       1.048561       1.048561       1.048561    8[15-(6,8,8),64-(8,8,8,8,8,8,8)]
   116       1.891892       1.891892       1.891892    8[15-(6,8,8),64-(8,8,8,8,8)]
   117       2.764954       2.764954       2.764954    8[1-(0),15-(6,8,8)]
   118       4.934981       4.934981       4.934981    8[15-(6,8,8),64-(8,8,8,8,8)]
   119       6.837212       6.837212       6.837212    8[6-(6,8),64-(8,8,8,8,8,8,8)]
   120       5.474743       5.474743       5.474743    8[6-(6,8),64-(8,8,8,8,8,8,8)]
   121       6.417767       6.417767       6.417767    8[6-(6,8),64-(8,8,8,8,8,8,8)]
   122       3.813491       3.813491       3.813491    8[6-(6,8),64-(8,8,8,8,8,8,8)]
   123       8.058091       8.058091       8.058091    8[6-(6,8),64-(8,8,8,8,8)]
   124      -0.030999      -0.030999      -0.030999    8[6-(6,8),64-(8,8,8,8,8,8,8)]
   125       5.841788       5.841788       5.841788    8[6-(6,8),64-(8,8,8,8,8)]
   126       6.411621       6.411621       6.411621    8[6-(6,8),64-(8,8,8,8,8,8,8)]
   127       1.466682       1.466682       1.466682    8[6-(6,8),64-(8,8,8,8,8)]
   128        8.30124        8.30124        8.30124    8[6-(6,8),64-(8,8,8,8,8)]
   129       4.468177       4.468177       4.468177    8[15-(6,8,8),64-(8,8,8,8,8,8,8)]
   130       6.961107       6.961107       6.961107    8[6-(1,1,6),15-(6,8,8)]
   131       6.078371       6.078371       6.078371    8[15-(6,8,8),64-(8,8,8,8,8,8,8)]
   132       6.921702       6.921702       6.921702    8[15-(6,8,8),64-(8,8,8,8,8)]
   133       7.794764       7.794764       7.794764    8[1-(0),15-(6,8,8)]
   134      -0.094829      -0.094829      -0.094829    8[15-(6,8,8),64-(8,8,8,8,8)]
   135       1.807402       1.807402       1.807402    8[6-(6,8),64-(8,8,8,8,8,8,8)]
   136       0.444933       0.444933       0.444933    8[6-(6,8),64-(8,8,8,8,8,8,8)]
   137       1.387957       1.387957       1.387957    8[6-(6,8),64-(8,8,8,8,8,8,8)]
   138       0.159401       0.159401       0.159401    8[6-(6,8),64-(8,8,8,8,8,8,8)]
   139       3.028281       3.028281       3.028281    8[6-(6,8),64-(8,8,8,8,8)]
   140       3.623091       3.623091       3.623091    8[6-(6,8),64-(8,8,8,8,8,8,8)]
   141       0.811978       0.811978       0.811978    8[6-(6,8),64-(8,8,8,8,8)]
   142       1.381811       1.381811       1.381811    8[6-(6,8),64-(8,8,8,8,8,8,8)]
   143       5.120772       5.120772       5.120772    8[6-(6,8),64-(8,8,8,8,8)]
   144        3.27143        3.27143        3.27143    8[6-(6,8),64-(8,8,8,8,8)]
   145       6.494093       6.494093       6.494093    8[15-(6,8,8),64-(8,8,8,8,8,8,8)]
   146       4.001163       4.001163       4.001163    8[6-(1,1,6),15-(6,8,8)]
   147       6.259619       6.259619       6.259619    8[15-(6,8,8),64-(8,8,8,8,8,8,8)]
   148       5.416288       5.416288       5.416288    8[15-(6,8,8),64-(8,8,8,8,8)]
   149       4.543226       4.543226       4.543226    8[1-(0),15-(6,8,8)]
   150       2.373199       2.373199       2.373199    8[15-(6,8,8),64-(8,8,8,8,8)]
   151       0.470968       0.470968       0.470968    8[6-(6,8),64-(8,8,8,8,8,8,8)]
   152       3.209157       3.209157       3.209157    8[6-(6,8),64-(8,8,8,8,8,8,8)]
   153       0.890413       0.890413       0.890413    8[6-(6,8),64-(8,8,8,8,8,8,8)]
   154       3.494689       3.494689       3.494689    8[6-(6,8),64-(8,8,8,8,8,8,8)]
   155      -0.749911      -0.749911      -0.749911    8[6-(6,8),64-(8,8,8,8,8)]
   156       7.339179       7.339179       7.339179    8[6-(6,8),64-(8,8,8,8,8,8,8)]
   157       1.466392       1.466392       1.466392    8[6-(6,8),64-(8,8,8,8,8)]
   158       0.896559       0.896559       0.896559    8[6-(6,8),64-(8,8,8,8,8,8,8)]
   159       5.841498       5.841498       5.841498    8[6-(6,8),64-(8,8,8,8,8)]
   160       -0.99306       -0.99306       -0.99306    8[6-(6,8),64-(8,8,8,8,8)]
