# Supplementary material for: A collection of forcefield precursors for metal–organic frameworks
Source: RSC Adv. 2019 Nov 13;9(63):36492–507. doi: 10.1039/c9ra07327b (PMC9075174; doi:10.1039/c9ra07327b)
Supplement: RA-009-C9RA07327B-s1286 [file RA-009-C9RA07327B-s1286.txt]

KOJYEO_clean

10.043300    0.000000    0.000000
-1.342606    9.953154    0.000000
-2.086176    -2.386480    11.297758

     1       8.047334       8.047334       8.047334    29[8-(6),8-(6),8-(6),8-(6),29-(8,8,8,8)]
     2      -1.432816      -1.432816      -1.432816    29[8-(6),8-(6),8-(6),8-(6),29-(8,8,8,8)]
     3       2.402225       2.402225       2.402225    1[6-(6,6)]
     4       1.359438       1.359438       1.359438    1[6-(6,6)]
     5       0.253333       0.253333       0.253333    1[6-(1,6)]
     6      -0.370404      -0.370404      -0.370404    1[6-(1,6)]
     7      -0.603086      -0.603086      -0.603086    1[6-(1,1,6)]
     8      -0.901221      -0.901221      -0.901221    1[6-(1,1,6)]
     9      -0.340997      -0.340997      -0.340997    1[6-(1,1,6)]
    10       2.736679       2.736679       2.736679    1[6-(6,6)]
    11       2.308408       2.308408       2.308408    1[6-(6,6)]
    12       2.280477       2.280477       2.280477    1[6-(1,6)]
    13        0.82287        0.82287        0.82287    1[6-(1,6)]
    14       3.672033       3.672033       3.672033    1[6-(1,1,6)]
    15        3.18454        3.18454        3.18454    1[6-(1,1,6)]
    16       2.237195       2.237195       2.237195    1[6-(1,1,6)]
    17       4.212293       4.212293       4.212293    1[6-(6,6)]
    18        5.25508        5.25508        5.25508    1[6-(6,6)]
    19       6.361185       6.361185       6.361185    1[6-(1,6)]
    20       6.984922       6.984922       6.984922    1[6-(1,6)]
    21       7.217604       7.217604       7.217604    1[6-(1,1,6)]
    22       7.515739       7.515739       7.515739    1[6-(1,1,6)]
    23       6.955515       6.955515       6.955515    1[6-(1,1,6)]
    24       3.877839       3.877839       3.877839    1[6-(6,6)]
    25        4.30611        4.30611        4.30611    1[6-(6,6)]
    26       4.334041       4.334041       4.334041    1[6-(1,6)]
    27       5.791648       5.791648       5.791648    1[6-(1,6)]
    28       2.942485       2.942485       2.942485    1[6-(1,1,6)]
    29       3.429978       3.429978       3.429978    1[6-(1,1,6)]
    30       4.377323       4.377323       4.377323    1[6-(1,1,6)]
    31       1.493192       1.493192       1.493192    6[6-(1,1),6-(1,6),6-(6,6)]
    32       2.550541       2.550541       2.550541    6[1-(0),6-(6,6),6-(6,6)]
    33        1.14798        1.14798        1.14798    6[6-(1,1,1),6-(1,6),6-(6,6)]
    34        1.77814        1.77814        1.77814    6[1-(0),6-(6,6),6-(6,6)]
    35       0.097682       0.097682       0.097682    6[1-(0),1-(0),6-(6,6)]
    36      -0.315607      -0.315607      -0.315607    6[1-(0),1-(0),1-(0),6-(6,6)]
    37       0.853889       0.853889       0.853889    6[6-(1,1),6-(1,6),6-(6,6)]
    38       1.891546       1.891546       1.891546    6[1-(0),6-(6,6),6-(6,6)]
    39        3.71994        3.71994        3.71994    6[6-(1,1,1),6-(1,6),6-(6,6)]
    40       3.110274       3.110274       3.110274    6[1-(0),6-(6,6),6-(6,6)]
    41       1.370407       1.370407       1.370407    6[1-(0),1-(0),6-(6,6)]
    42       3.147727       3.147727       3.147727    6[1-(0),1-(0),1-(0),6-(6,6)]
    43       5.121326       5.121326       5.121326    6[6-(1,1),6-(1,6),6-(6,6)]
    44       4.063977       4.063977       4.063977    6[1-(0),6-(6,6),6-(6,6)]
    45       5.466538       5.466538       5.466538    6[6-(1,1,1),6-(1,6),6-(6,6)]
    46       4.836378       4.836378       4.836378    6[1-(0),6-(6,6),6-(6,6)]
    47       6.516836       6.516836       6.516836    6[1-(0),1-(0),6-(6,6)]
    48       6.930125       6.930125       6.930125    6[1-(0),1-(0),1-(0),6-(6,6)]
    49       5.760629       5.760629       5.760629    6[6-(1,1),6-(1,6),6-(6,6)]
    50       4.722972       4.722972       4.722972    6[1-(0),6-(6,6),6-(6,6)]
    51       2.894578       2.894578       2.894578    6[6-(1,1,1),6-(1,6),6-(6,6)]
    52       3.504244       3.504244       3.504244    6[1-(0),6-(6,6),6-(6,6)]
    53       5.244111       5.244111       5.244111    6[1-(0),1-(0),6-(6,6)]
    54       3.466791       3.466791       3.466791    6[1-(0),1-(0),1-(0),6-(6,6)]
    55       1.069272       1.069272       1.069272    6[6-(6,6),8-(29),8-(29)]
    56       1.720456       1.720456       1.720456    6[6-(6,6),6-(6,6),6-(8,8)]
    57       2.974238       2.974238       2.974238    6[6-(1,6),6-(1,6),6-(6,6)]
    58       5.545246       5.545246       5.545246    6[6-(6,6),8-(29),8-(29)]
    59       4.894062       4.894062       4.894062    6[6-(6,6),6-(6,6),6-(8,8)]
    60        3.64028        3.64028        3.64028    6[6-(1,6),6-(1,6),6-(6,6)]
    61       0.552009       0.552009       0.552009    6[6-(6,6),8-(29),8-(29)]
    62       1.674659       1.674659       1.674659    6[6-(6,6),6-(6,6),6-(8,8)]
    63       3.796992       3.796992       3.796992    6[6-(1,6),6-(1,6),6-(6,6)]
    64       8.148685       8.148685       8.148685    6[6-(6,6),8-(29),8-(29)]
    65       7.026035       7.026035       7.026035    6[6-(6,6),6-(6,6),6-(8,8)]
    66       4.903702       4.903702       4.903702    6[6-(1,6),6-(1,6),6-(6,6)]
    67      -0.430292      -0.430292      -0.430292    8[6-(6,8),29-(8,8,8,29)]
    68      -1.417651      -1.417651      -1.417651    8[6-(6,8),29-(8,8,8,29)]
    69        7.04481        7.04481        7.04481    8[6-(6,8),29-(8,8,8,29)]
    70       8.032169       8.032169       8.032169    8[6-(6,8),29-(8,8,8,29)]
    71       0.271295       0.271295       0.271295    8[6-(6,8),29-(8,8,8,29)]
    72       1.382084       1.382084       1.382084    8[6-(6,8),29-(8,8,8,29)]
    73       6.343223       6.343223       6.343223    8[6-(6,8),29-(8,8,8,29)]
    74       5.232434       5.232434       5.232434    8[6-(6,8),29-(8,8,8,29)]
