# Supplementary material for: A collection of forcefield precursors for metal–organic frameworks
Source: RSC Adv. 2019 Nov 13;9(63):36492–507. doi: 10.1039/c9ra07327b (PMC9075174; doi:10.1039/c9ra07327b)
Supplement: RA-009-C9RA07327B-s1287 [file RA-009-C9RA07327B-s1287.txt]

KOJZAL_clean

10.048200    0.000000    0.000000
5.024095    16.248598    0.000000
5.024095    6.009894    15.096294

     1       8.918777       8.918777       8.918777    29[8-(6),8-(6),8-(6),8-(6),8-(6)]
     2      11.177613      11.177613      11.177613    29[8-(6),8-(6),8-(6),8-(6),8-(6)]
     3       6.153513       6.153513       6.153513    29[8-(6),8-(6),8-(6),8-(6),8-(6)]
     4      13.942877      13.942877      13.942877    29[8-(6),8-(6),8-(6),8-(6),8-(6)]
     5       6.737312       6.737312       6.737312    1[6-(6,6)]
     6      16.024863      16.024863      16.024863    1[6-(6,6)]
     7       9.595019       9.595019       9.595019    1[6-(6,6)]
     8      10.338587      10.338587      10.338587    1[6-(6,6)]
     9      14.947697      14.947697      14.947697    1[6-(1,1,6,6)]
    10       5.899294       5.899294       5.899294    1[6-(1,1,7)]
    11      13.569084      13.569084      13.569084    1[6-(1,1,7)]
    12      13.359076      13.359076      13.359076    1[6-(6,6)]
    13      14.119724      14.119724      14.119724    1[6-(6,6)]
    14      10.501367      10.501367      10.501367    1[6-(6,6)]
    15       9.757801       9.757801       9.757801    1[6-(6,6)]
    16      15.196892      15.196892      15.196892    1[6-(1,1,6,6)]
    17      14.197097      14.197097      14.197097    1[6-(1,1,7)]
    18       6.527305       6.527305       6.527305    1[6-(1,1,7)]
    19      13.359078      13.359078      13.359078    1[6-(6,6)]
    20       4.071527       4.071527       4.071527    1[6-(6,6)]
    21      10.501371      10.501371      10.501371    1[6-(6,6)]
    22       9.757803       9.757803       9.757803    1[6-(6,6)]
    23       5.148693       5.148693       5.148693    1[6-(1,1,6,6)]
    24      14.197096      14.197096      14.197096    1[6-(1,1,7)]
    25       6.527306       6.527306       6.527306    1[6-(1,1,7)]
    26       6.737314       6.737314       6.737314    1[6-(6,6)]
    27       5.976666       5.976666       5.976666    1[6-(6,6)]
    28       9.595023       9.595023       9.595023    1[6-(6,6)]
    29      10.338589      10.338589      10.338589    1[6-(6,6)]
    30       4.899498       4.899498       4.899498    1[6-(1,1,6,6)]
    31       5.899293       5.899293       5.899293    1[6-(1,1,7)]
    32      13.569085      13.569085      13.569085    1[6-(1,1,7)]
    33       6.139445       6.139445       6.139445    1[6-(1,1,6,6)]
    34       7.031725       7.031725       7.031725    1[6-(1,1,7)]
    35      13.427405      13.427405      13.427405    1[6-(1,1,7)]
    36      13.956945      13.956945      13.956945    1[6-(1,1,6,6)]
    37      13.064665      13.064665      13.064665    1[6-(1,1,7)]
    38       6.668985       6.668985       6.668985    1[6-(1,1,7)]
    39      13.359073      13.359073      13.359073    1[6-(6,6)]
    40      14.119722      14.119722      14.119722    1[6-(6,6)]
    41       5.477271       5.477271       5.477271    1[6-(6,6)]
    42       4.733703       4.733703       4.733703    1[6-(6,6)]
    43      15.196888      15.196888      15.196888    1[6-(1,1,6,6)]
    44       9.172996       9.172996       9.172996    1[6-(1,1,7)]
    45      11.551406      11.551406      11.551406    1[6-(1,1,7)]
    46      16.785509      16.785509      16.785509    1[6-(6,6)]
    47      16.024861      16.024861      16.024861    1[6-(6,6)]
    48       4.570923       4.570923       4.570923    1[6-(6,6)]
    49       5.314489       5.314489       5.314489    1[6-(6,6)]
    50      14.947693      14.947693      14.947693    1[6-(1,1,6,6)]
    51      10.923393      10.923393      10.923393    1[6-(1,1,7)]
    52       8.544985       8.544985       8.544985    1[6-(1,1,7)]
    53       6.737317       6.737317       6.737317    1[6-(6,6)]
    54       5.976668       5.976668       5.976668    1[6-(6,6)]
    55      14.619119      14.619119      14.619119    1[6-(6,6)]
    56      15.362687      15.362687      15.362687    1[6-(6,6)]
    57       4.899502       4.899502       4.899502    1[6-(1,1,6,6)]
    58      10.923394      10.923394      10.923394    1[6-(1,1,7)]
    59       8.544984       8.544984       8.544984    1[6-(1,1,7)]
    60       3.310881       3.310881       3.310881    1[6-(6,6)]
    61       4.071529       4.071529       4.071529    1[6-(6,6)]
    62      15.525467      15.525467      15.525467    1[6-(6,6)]
    63      14.781901      14.781901      14.781901    1[6-(6,6)]
    64       5.148697       5.148697       5.148697    1[6-(1,1,6,6)]
    65       9.172997       9.172997       9.172997    1[6-(1,1,7)]
    66      11.551405      11.551405      11.551405    1[6-(1,1,7)]
    67       8.932845       8.932845       8.932845    1[6-(1,1,6,6)]
    68       8.040565       8.040565       8.040565    1[6-(1,1,7)]
    69      11.693085      11.693085      11.693085    1[6-(1,1,7)]
    70      11.163545      11.163545      11.163545    1[6-(1,1,6,6)]
    71      12.055825      12.055825      12.055825    1[6-(1,1,7)]
    72       8.403305       8.403305       8.403305    1[6-(1,1,7)]
    73       8.605272       8.605272       8.605272    6[6-(1,6),6-(1,6),6-(8,8)]
    74       7.315083       7.315083       7.315083    6[1-(0),6-(1,6),6-(6,6)]
    75       6.865928       6.865928       6.865928    6[1-(0),6-(1,6),6-(6,7)]
    76       7.699929       7.699929       7.699929    6[6-(1,6),6-(1,6),7-(7)]
    77       9.013229       9.013229       9.013229    6[1-(0),6-(1,6),6-(6,7)]
    78        9.45535        9.45535        9.45535    6[1-(0),6-(1,6),6-(6,6)]
    79       9.113712       9.113712       9.113712    6[6-(6,6),8-(29),8-(29)]
    80      11.491115      11.491115      11.491115    6[6-(1,6),6-(1,6),6-(8,8)]
    81      12.781304      12.781304      12.781304    6[1-(0),6-(1,6),6-(6,6)]
    82      13.230458      13.230458      13.230458    6[1-(0),6-(1,6),6-(6,7)]
    83      12.396457      12.396457      12.396457    6[6-(1,6),6-(1,6),7-(7)]
    84      11.083158      11.083158      11.083158    6[1-(0),6-(1,6),6-(6,7)]
    85      10.641037      10.641037      10.641037    6[1-(0),6-(1,6),6-(6,6)]
    86      10.982677      10.982677      10.982677    6[6-(6,6),8-(29),8-(29)]
    87      11.491118      11.491118      11.491118    6[6-(1,6),6-(1,6),6-(8,8)]
    88      12.781307      12.781307      12.781307    6[1-(0),6-(1,6),6-(6,6)]
    89      13.230462      13.230462      13.230462    6[1-(0),6-(1,6),6-(6,7)]
    90      12.396461      12.396461      12.396461    6[6-(1,6),6-(1,6),7-(7)]
    91      11.083161      11.083161      11.083161    6[1-(0),6-(1,6),6-(6,7)]
    92       10.64104       10.64104       10.64104    6[1-(0),6-(1,6),6-(6,6)]
    93      10.982678      10.982678      10.982678    6[6-(6,6),8-(29),8-(29)]
    94       8.605275       8.605275       8.605275    6[6-(1,6),6-(1,6),6-(8,8)]
    95       7.315086       7.315086       7.315086    6[1-(0),6-(1,6),6-(6,6)]
    96       6.865932       6.865932       6.865932    6[1-(0),6-(1,6),6-(6,7)]
    97       7.699933       7.699933       7.699933    6[6-(1,6),6-(1,6),7-(7)]
    98       9.013232       9.013232       9.013232    6[1-(0),6-(1,6),6-(6,7)]
    99       9.455353       9.455353       9.455353    6[1-(0),6-(1,6),6-(6,6)]
   100       9.113713       9.113713       9.113713    6[6-(6,6),8-(29),8-(29)]
   101       6.048007       6.048007       6.048007    6[6-(1,1,1,6),7-(6,6),8-(29)]
   102       5.405927       5.405927       5.405927    6[1-(0),1-(0),1-(0),6-(1,1,1,6),6-(7,8)]
   103       6.038963       6.038963       6.038963    6[1-(0),1-(0),1-(0),7-(6,6)]
   104      13.936848      13.936848      13.936848    6[1-(0),1-(0),1-(0),7-(6,6)]
   105      14.048383      14.048383      14.048383    6[6-(1,1,1,6),7-(6,6),8-(29)]
   106      14.690463      14.690463      14.690463    6[1-(0),1-(0),1-(0),6-(1,1,1,6),6-(7,8)]
   107      14.057427      14.057427      14.057427    6[1-(0),1-(0),1-(0),7-(6,6)]
   108       6.159542       6.159542       6.159542    6[1-(0),1-(0),1-(0),7-(6,6)]
   109       6.467018       6.467018       6.467018    6[6-(1,6),6-(1,6),6-(8,8)]
   110      12.781302      12.781302      12.781302    6[1-(0),6-(1,6),6-(6,6)]
   111      13.230457      13.230457      13.230457    6[1-(0),6-(1,6),6-(6,7)]
   112       7.372361       7.372361       7.372361    6[6-(1,6),6-(1,6),7-(7)]
   113       6.059061       6.059061       6.059061    6[1-(0),6-(1,6),6-(6,7)]
   114        5.61694        5.61694        5.61694    6[1-(0),6-(1,6),6-(6,6)]
   115       5.958578       5.958578       5.958578    6[6-(6,6),8-(29),8-(29)]
   116      13.629375      13.629375      13.629375    6[6-(1,6),6-(1,6),6-(8,8)]
   117      17.363281      17.363281      17.363281    6[1-(0),6-(1,6),6-(6,6)]
   118      16.914127      16.914127      16.914127    6[1-(0),6-(1,6),6-(6,7)]
   119      12.724033      12.724033      12.724033    6[6-(1,6),6-(1,6),7-(7)]
   120       3.989132       3.989132       3.989132    6[1-(0),6-(1,6),6-(6,7)]
   121       4.431253       4.431253       4.431253    6[1-(0),6-(1,6),6-(6,6)]
   122      14.137813      14.137813      14.137813    6[6-(6,6),8-(29),8-(29)]
   123      13.629372      13.629372      13.629372    6[6-(1,6),6-(1,6),6-(8,8)]
   124       7.315088       7.315088       7.315088    6[1-(0),6-(1,6),6-(6,6)]
   125       6.865933       6.865933       6.865933    6[1-(0),6-(1,6),6-(6,7)]
   126       7.699934       7.699934       7.699934    6[6-(1,6),6-(1,6),7-(7)]
   127      14.037329      14.037329      14.037329    6[1-(0),6-(1,6),6-(6,7)]
   128       14.47945       14.47945       14.47945    6[1-(0),6-(1,6),6-(6,6)]
   129      14.137812      14.137812      14.137812    6[6-(6,6),8-(29),8-(29)]
   130       6.467015       6.467015       6.467015    6[6-(1,6),6-(1,6),6-(8,8)]
   131       2.733109       2.733109       2.733109    6[1-(0),6-(1,6),6-(6,6)]
   132       3.182263       3.182263       3.182263    6[1-(0),6-(1,6),6-(6,7)]
   133       2.348262       2.348262       2.348262    6[6-(1,6),6-(1,6),7-(7)]
   134      16.107258      16.107258      16.107258    6[1-(0),6-(1,6),6-(6,7)]
   135      15.665137      15.665137      15.665137    6[1-(0),6-(1,6),6-(6,6)]
   136       5.958577       5.958577       5.958577    6[6-(6,6),8-(29),8-(29)]
   137       9.024283       9.024283       9.024283    6[6-(1,1,1,6),7-(6,6),8-(29)]
   138       9.666363       9.666363       9.666363    6[1-(0),1-(0),1-(0),6-(1,1,1,6),6-(7,8)]
   139       9.033327       9.033327       9.033327    6[1-(0),1-(0),1-(0),7-(6,6)]
   140      11.183642      11.183642      11.183642    6[1-(0),1-(0),1-(0),7-(6,6)]
   141      11.072107      11.072107      11.072107    6[6-(1,1,1,6),7-(6,6),8-(29)]
   142      10.430027      10.430027      10.430027    6[1-(0),1-(0),1-(0),6-(1,1,1,6),6-(7,8)]
   143      11.063063      11.063063      11.063063    6[1-(0),1-(0),1-(0),7-(6,6)]
   144       8.912748       8.912748       8.912748    6[1-(0),1-(0),1-(0),7-(6,6)]
   145      17.178395      17.178395      17.178395    7[6-(6,6),7-(6)]
   146       12.96619       12.96619       12.96619    7[6-(6,6),7-(6)]
   147       2.917995       2.917995       2.917995    7[6-(6,6),7-(6)]
   148         7.1302         7.1302         7.1302    7[6-(6,6),7-(6)]
   149       5.355686       5.355686       5.355686    7[6-(1,1,1),6-(1,1,1),6-(6,8)]
   150      14.740704      14.740704      14.740704    7[6-(1,1,1),6-(1,1,1),6-(6,8)]
   151       12.96619       12.96619       12.96619    7[6-(6,6),7-(6)]
   152      17.178395      17.178395      17.178395    7[6-(6,6),7-(6)]
   153         7.1302         7.1302         7.1302    7[6-(6,6),7-(6)]
   154       2.917995       2.917995       2.917995    7[6-(6,6),7-(6)]
   155       9.716604       9.716604       9.716604    7[6-(1,1,1),6-(1,1,1),6-(6,8)]
   156      10.379786      10.379786      10.379786    7[6-(1,1,1),6-(1,1,1),6-(6,8)]
   157       8.354068       8.354068       8.354068    8[6-(6,8),29-(8,8,8,8)]
   158       9.841202       9.841202       9.841202    8[6-(6,8),29-(8,8,8,8)]
   159      11.742321      11.742321      11.742321    8[6-(6,8),29-(8,8,8,8)]
   160      10.255187      10.255187      10.255187    8[6-(6,8),29-(8,8,8,8)]
   161      11.742322      11.742322      11.742322    8[6-(6,8),29-(8,8,8,8)]
   162      10.255188      10.255188      10.255188    8[6-(6,8),29-(8,8,8,8)]
   163       8.354069       8.354069       8.354069    8[6-(6,8),29-(8,8,8,8)]
   164       9.841203       9.841203       9.841203    8[6-(6,8),29-(8,8,8,8)]
   165       7.209578       7.209578       7.209578    8[6-(6,7),29-(8,8,8,8)]
   166      12.886811      12.886811      12.886811    8[6-(6,7),29-(8,8,8,8)]
   167      11.742317      11.742317      11.742317    8[6-(6,8),29-(8,8,8,8)]
   168       5.231088       5.231088       5.231088    8[6-(6,8),29-(8,8,8,8)]
   169      18.402264      18.402264      18.402264    8[6-(6,8),29-(8,8,8,8)]
   170       4.817103       4.817103       4.817103    8[6-(6,8),29-(8,8,8,8)]
   171       8.354073       8.354073       8.354073    8[6-(6,8),29-(8,8,8,8)]
   172      14.865302      14.865302      14.865302    8[6-(6,8),29-(8,8,8,8)]
   173       1.694126       1.694126       1.694126    8[6-(6,8),29-(8,8,8,8)]
   174      15.279287      15.279287      15.279287    8[6-(6,8),29-(8,8,8,8)]
   175       7.862711       7.862711       7.862711    8[6-(6,7),29-(8,8,8,8)]
   176      12.233678      12.233678      12.233678    8[6-(6,7),29-(8,8,8,8)]
