# Supplementary material for: A collection of forcefield precursors for metal–organic frameworks
Source: RSC Adv. 2019 Nov 13;9(63):36492–507. doi: 10.1039/c9ra07327b (PMC9075174; doi:10.1039/c9ra07327b)
Supplement: RA-009-C9RA07327B-s1288 [file RA-009-C9RA07327B-s1288.txt]

KOJZEP_clean5b

12.261800    0.000000    0.000000
-4.087277    25.406124    0.000000
4.087277    12.703069    22.002345

     1       6.964742       6.964742       6.964742    29[8-(6),8-(6),8-(6),8-(6)]
     2      -1.209795      -1.209795      -1.209795    29[8-(6),8-(6),8-(6),8-(6)]
     3       2.877482       2.877482       2.877482    29[8-(6),8-(6),8-(6),8-(6)]
     4      13.471595      13.471595      13.471595    29[8-(6),8-(6),8-(6),8-(6)]
     5       9.384318       9.384318       9.384318    29[8-(6),8-(6),8-(6),8-(6)]
     6       5.297058       5.297058       5.297058    29[8-(6),8-(6),8-(6),8-(6)]
     7       7.052377       7.052377       7.052377    1[6-(6,6)]
     8       9.761701       9.761701       9.761701    1[6-(6,6)]
     9       2.965028       2.965028       2.965028    1[6-(6,6)]
    10       5.687843       5.687843       5.687843    1[6-(6,6)]
    11      -1.122164      -1.122164      -1.122164    1[6-(6,6)]
    12       1.600611       1.600611       1.600611    1[6-(6,6)]
    13       9.296772       9.296772       9.296772    1[6-(6,6)]
    14       6.587363       6.587363       6.587363    1[6-(6,6)]
    15      13.383964      13.383964      13.383964    1[6-(6,6)]
    16      10.661189      10.661189      10.661189    1[6-(6,6)]
    17       5.209423       5.209423       5.209423    1[6-(6,6)]
    18       2.486734       2.486734       2.486734    1[6-(6,6)]
    19       5.209423       5.209423       5.209423    1[6-(6,6)]
    20       2.486734       2.486734       2.486734    1[6-(6,6)]
    21       9.296772       9.296772       9.296772    1[6-(6,6)]
    22       6.587363       6.587363       6.587363    1[6-(6,6)]
    23      13.383964      13.383964      13.383964    1[6-(6,6)]
    24      10.661189      10.661189      10.661189    1[6-(6,6)]
    25       2.965028       2.965028       2.965028    1[6-(6,6)]
    26       5.687843       5.687843       5.687843    1[6-(6,6)]
    27      -1.122164      -1.122164      -1.122164    1[6-(6,6)]
    28       1.600611       1.600611       1.600611    1[6-(6,6)]
    29       7.052377       7.052377       7.052377    1[6-(6,6)]
    30       9.775066       9.775066       9.775066    1[6-(6,6)]
    31      11.121985      11.121985      11.121985    1[6-(6,6)]
    32       7.034719       7.034719       7.034719    1[6-(6,6)]
    33       2.947448       2.947448       2.947448    1[6-(6,6)]
    34       5.227081       5.227081       5.227081    1[6-(6,6)]
    35       9.314352       9.314352       9.314352    1[6-(6,6)]
    36       1.139815       1.139815       1.139815    1[6-(6,6)]
    37       1.139815       1.139815       1.139815    1[6-(6,6)]
    38       5.227081       5.227081       5.227081    1[6-(6,6)]
    39       9.314352       9.314352       9.314352    1[6-(6,6)]
    40       7.034719       7.034719       7.034719    1[6-(6,6)]
    41       2.947448       2.947448       2.947448    1[6-(6,6)]
    42      11.121985      11.121985      11.121985    1[6-(6,6)]
    43       8.319428       8.319428       8.319428    6[6-(1,6),6-(1,6),6-(8,8)]
    44       7.969355       7.969355       7.969355    6[1-(0),6-(6,6),6-(6,6)]
    45       8.692802       8.692802       8.692802    6[6-(1,6),6-(6,6),6-(7)]
    46       9.825178       9.825178       9.825178    6[6-(1,6),6-(6,6),6-(6,6)]
    47       10.18874       10.18874       10.18874    6[1-(0),6-(1,6),6-(6,6)]
    48        9.43096        9.43096        9.43096    6[1-(0),6-(1,6),6-(6,6)]
    49       7.505122       7.505122       7.505122    6[6-(6,6),8-(29),8-(29)]
    50       8.452471       8.452471       8.452471    6[6-(6,6),7-(0)]
    51       4.232163       4.232163       4.232163    6[6-(1,6),6-(1,6),6-(8,8)]
    52       3.882087       3.882087       3.882087    6[1-(0),6-(6,6),6-(6,6)]
    53       4.605533       4.605533       4.605533    6[6-(1,6),6-(6,6),6-(7)]
    54        5.73791        5.73791        5.73791    6[6-(1,6),6-(6,6),6-(6,6)]
    55       6.101473       6.101473       6.101473    6[1-(0),6-(1,6),6-(6,6)]
    56       5.343695       5.343695       5.343695    6[1-(0),6-(1,6),6-(6,6)]
    57       3.417858       3.417858       3.417858    6[6-(6,6),8-(29),8-(29)]
    58       4.365201       4.365201       4.365201    6[6-(6,6),7-(0)]
    59        0.14489        0.14489        0.14489    6[6-(1,6),6-(1,6),6-(8,8)]
    60      -0.205185      -0.205185      -0.205185    6[1-(0),6-(6,6),6-(6,6)]
    61       0.518262       0.518262       0.518262    6[6-(1,6),6-(6,6),6-(7)]
    62        1.65064        1.65064        1.65064    6[6-(1,6),6-(6,6),6-(6,6)]
    63       2.014202       2.014202       2.014202    6[1-(0),6-(1,6),6-(6,6)]
    64       1.256422       1.256422       1.256422    6[1-(0),6-(1,6),6-(6,6)]
    65      -0.669417      -0.669417      -0.669417    6[6-(6,6),8-(29),8-(29)]
    66        0.27793        0.27793        0.27793    6[6-(6,6),7-(0)]
    67       8.029637       8.029637       8.029637    6[6-(1,6),6-(1,6),6-(8,8)]
    68       8.379713       8.379713       8.379713    6[1-(0),6-(6,6),6-(6,6)]
    69       7.656267       7.656267       7.656267    6[6-(1,6),6-(6,6),6-(7)]
    70        6.52389        6.52389        6.52389    6[6-(1,6),6-(6,6),6-(6,6)]
    71       6.160327       6.160327       6.160327    6[1-(0),6-(1,6),6-(6,6)]
    72       6.918105       6.918105       6.918105    6[1-(0),6-(1,6),6-(6,6)]
    73       8.843942       8.843942       8.843942    6[6-(6,6),8-(29),8-(29)]
    74       7.896599       7.896599       7.896599    6[6-(6,6),7-(0)]
    75       12.11691       12.11691       12.11691    6[6-(1,6),6-(1,6),6-(8,8)]
    76      12.466985      12.466985      12.466985    6[1-(0),6-(6,6),6-(6,6)]
    77      11.743538      11.743538      11.743538    6[6-(1,6),6-(6,6),6-(7)]
    78       10.61116       10.61116       10.61116    6[6-(1,6),6-(6,6),6-(6,6)]
    79      10.247598      10.247598      10.247598    6[1-(0),6-(1,6),6-(6,6)]
    80      11.005378      11.005378      11.005378    6[1-(0),6-(1,6),6-(6,6)]
    81      12.931217      12.931217      12.931217    6[6-(6,6),8-(29),8-(29)]
    82       11.98387       11.98387       11.98387    6[6-(6,6),7-(0)]
    83       3.942372       3.942372       3.942372    6[6-(1,6),6-(1,6),6-(8,8)]
    84       4.292445       4.292445       4.292445    6[1-(0),6-(6,6),6-(6,6)]
    85       3.568998       3.568998       3.568998    6[6-(1,6),6-(6,6),6-(7)]
    86       2.436622       2.436622       2.436622    6[6-(1,6),6-(6,6),6-(6,6)]
    87        2.07306        2.07306        2.07306    6[1-(0),6-(1,6),6-(6,6)]
    88        2.83084        2.83084        2.83084    6[1-(0),6-(1,6),6-(6,6)]
    89       4.756678       4.756678       4.756678    6[6-(6,6),8-(29),8-(29)]
    90       3.809329       3.809329       3.809329    6[6-(6,6),7-(0)]
    91       3.942372       3.942372       3.942372    6[6-(1,6),6-(1,6),6-(8,8)]
    92       4.292445       4.292445       4.292445    6[1-(0),6-(6,6),6-(6,6)]
    93       3.568998       3.568998       3.568998    6[6-(1,6),6-(6,6),6-(7)]
    94       2.436622       2.436622       2.436622    6[6-(1,6),6-(6,6),6-(6,6)]
    95        2.07306        2.07306        2.07306    6[1-(0),6-(1,6),6-(6,6)]
    96        2.83084        2.83084        2.83084    6[1-(0),6-(1,6),6-(6,6)]
    97       4.756678       4.756678       4.756678    6[6-(6,6),8-(29),8-(29)]
    98       3.809329       3.809329       3.809329    6[6-(6,6),7-(0)]
    99       8.029637       8.029637       8.029637    6[6-(1,6),6-(1,6),6-(8,8)]
   100       8.379713       8.379713       8.379713    6[1-(0),6-(6,6),6-(6,6)]
   101       7.656267       7.656267       7.656267    6[6-(1,6),6-(6,6),6-(7)]
   102        6.52389        6.52389        6.52389    6[6-(1,6),6-(6,6),6-(6,6)]
   103       6.160327       6.160327       6.160327    6[1-(0),6-(1,6),6-(6,6)]
   104       6.918105       6.918105       6.918105    6[1-(0),6-(1,6),6-(6,6)]
   105       8.843942       8.843942       8.843942    6[6-(6,6),8-(29),8-(29)]
   106       7.896599       7.896599       7.896599    6[6-(6,6),7-(0)]
   107       12.11691       12.11691       12.11691    6[6-(1,6),6-(1,6),6-(8,8)]
   108      12.466985      12.466985      12.466985    6[1-(0),6-(6,6),6-(6,6)]
   109      11.743538      11.743538      11.743538    6[6-(1,6),6-(6,6),6-(7)]
   110       10.61116       10.61116       10.61116    6[6-(1,6),6-(6,6),6-(6,6)]
   111      10.247598      10.247598      10.247598    6[1-(0),6-(1,6),6-(6,6)]
   112      11.005378      11.005378      11.005378    6[1-(0),6-(1,6),6-(6,6)]
   113      12.931217      12.931217      12.931217    6[6-(6,6),8-(29),8-(29)]
   114       11.98387       11.98387       11.98387    6[6-(6,6),7-(0)]
   115       4.232163       4.232163       4.232163    6[6-(1,6),6-(1,6),6-(8,8)]
   116       3.882087       3.882087       3.882087    6[1-(0),6-(6,6),6-(6,6)]
   117       4.605533       4.605533       4.605533    6[6-(1,6),6-(6,6),6-(7)]
   118        5.73791        5.73791        5.73791    6[6-(1,6),6-(6,6),6-(6,6)]
   119       6.101473       6.101473       6.101473    6[1-(0),6-(1,6),6-(6,6)]
   120       5.343695       5.343695       5.343695    6[1-(0),6-(1,6),6-(6,6)]
   121       3.417858       3.417858       3.417858    6[6-(6,6),8-(29),8-(29)]
   122       4.365201       4.365201       4.365201    6[6-(6,6),7-(0)]
   123        0.14489        0.14489        0.14489    6[6-(1,6),6-(1,6),6-(8,8)]
   124      -0.205185      -0.205185      -0.205185    6[1-(0),6-(6,6),6-(6,6)]
   125       0.518262       0.518262       0.518262    6[6-(1,6),6-(6,6),6-(7)]
   126        1.65064        1.65064        1.65064    6[6-(1,6),6-(6,6),6-(6,6)]
   127       2.014202       2.014202       2.014202    6[1-(0),6-(1,6),6-(6,6)]
   128       1.256422       1.256422       1.256422    6[1-(0),6-(1,6),6-(6,6)]
   129      -0.669417      -0.669417      -0.669417    6[6-(6,6),8-(29),8-(29)]
   130        0.27793        0.27793        0.27793    6[6-(6,6),7-(0)]
   131       8.319428       8.319428       8.319428    6[6-(1,6),6-(1,6),6-(8,8)]
   132       7.969355       7.969355       7.969355    6[1-(0),6-(6,6),6-(6,6)]
   133       8.692802       8.692802       8.692802    6[6-(1,6),6-(6,6),6-(7)]
   134       9.825178       9.825178       9.825178    6[6-(1,6),6-(6,6),6-(6,6)]
   135       10.18874       10.18874       10.18874    6[1-(0),6-(1,6),6-(6,6)]
   136        9.43096        9.43096        9.43096    6[1-(0),6-(1,6),6-(6,6)]
   137       7.505122       7.505122       7.505122    6[6-(6,6),8-(29),8-(29)]
   138       8.452471       8.452471       8.452471    6[6-(6,6),7-(0)]
   139       8.207236       8.207236       8.207236    7[6-(6)]
   140       4.119964       4.119964       4.119964    7[6-(6)]
   141       0.032694       0.032694       0.032694    7[6-(6)]
   142       8.141836       8.141836       8.141836    7[6-(6)]
   143      12.229106      12.229106      12.229106    7[6-(6)]
   144       4.054564       4.054564       4.054564    7[6-(6)]
   145       4.054564       4.054564       4.054564    7[6-(6)]
   146       8.141836       8.141836       8.141836    7[6-(6)]
   147      12.229106      12.229106      12.229106    7[6-(6)]
   148       4.119964       4.119964       4.119964    7[6-(6)]
   149       0.032694       0.032694       0.032694    7[6-(6)]
   150       8.207236       8.207236       8.207236    7[6-(6)]
   151       7.911232       7.911232       7.911232    8[6-(6,8),29-(8,8,8)]
   152       6.505786       6.505786       6.505786    8[6-(6,8),29-(8,8,8)]
   153       3.823969       3.823969       3.823969    8[6-(6,8),29-(8,8,8)]
   154       2.418521       2.418521       2.418521    8[6-(6,8),29-(8,8,8)]
   155      -0.263306      -0.263306      -0.263306    8[6-(6,8),29-(8,8,8)]
   156      -1.668754      -1.668754      -1.668754    8[6-(6,8),29-(8,8,8)]
   157       8.437831       8.437831       8.437831    8[6-(6,8),29-(8,8,8)]
   158       9.843279       9.843279       9.843279    8[6-(6,8),29-(8,8,8)]
   159      12.525106      12.525106      12.525106    8[6-(6,8),29-(8,8,8)]
   160      13.930554      13.930554      13.930554    8[6-(6,8),29-(8,8,8)]
   161       4.350568       4.350568       4.350568    8[6-(6,8),29-(8,8,8)]
   162       5.756014       5.756014       5.756014    8[6-(6,8),29-(8,8,8)]
   163       4.350568       4.350568       4.350568    8[6-(6,8),29-(8,8,8)]
   164       5.756014       5.756014       5.756014    8[6-(6,8),29-(8,8,8)]
   165       8.437831       8.437831       8.437831    8[6-(6,8),29-(8,8,8)]
   166       9.843279       9.843279       9.843279    8[6-(6,8),29-(8,8,8)]
   167      12.525106      12.525106      12.525106    8[6-(6,8),29-(8,8,8)]
   168      13.930554      13.930554      13.930554    8[6-(6,8),29-(8,8,8)]
   169       3.823969       3.823969       3.823969    8[6-(6,8),29-(8,8,8)]
   170       2.418521       2.418521       2.418521    8[6-(6,8),29-(8,8,8)]
   171      -0.263306      -0.263306      -0.263306    8[6-(6,8),29-(8,8,8)]
   172      -1.668754      -1.668754      -1.668754    8[6-(6,8),29-(8,8,8)]
   173       7.911232       7.911232       7.911232    8[6-(6,8),29-(8,8,8)]
   174       6.505786       6.505786       6.505786    8[6-(6,8),29-(8,8,8)]
