# Supplementary material for: A collection of forcefield precursors for metal–organic frameworks
Source: RSC Adv. 2019 Nov 13;9(63):36492–507. doi: 10.1039/c9ra07327b (PMC9075174; doi:10.1039/c9ra07327b)
Supplement: RA-009-C9RA07327B-s1289 [file RA-009-C9RA07327B-s1289.txt]

KOLWEO_clean

16.902500    0.000000    0.000000
-5.634239    17.928425    0.000000
5.634177    8.964263    15.526465

     1      15.493921      15.493921      15.493921    28[7-(6,6),7-(6,6),8-(1,6),8-(1,6),8-(6),8-(6)]
     2       9.859743       9.859743       9.859743    28[7-(6,6),7-(6,6),8-(1,6),8-(1,6),8-(6),8-(6)]
     3       4.225587       4.225587       4.225587    28[7-(6,6),7-(6,6),8-(1,6),8-(1,6),8-(6),8-(6)]
     4       1.408517       1.408517       1.408517    28[7-(6,6),7-(6,6),8-(1,6),8-(1,6),8-(6),8-(6)]
     5       7.042695       7.042695       7.042695    28[7-(6,6),7-(6,6),8-(1,6),8-(1,6),8-(6),8-(6)]
     6      12.676851      12.676851      12.676851    28[7-(6,6),7-(6,6),8-(1,6),8-(1,6),8-(6),8-(6)]
     7      20.611474      20.611474      20.611474    1[6-(6,6)]
     8      13.765346      13.765346      13.765346    1[6-(6,6)]
     9       0.008391       0.008391       0.008391    1[6-(6,6)]
    10       5.225134       5.225134       5.225134    1[6-(6,6)]
    11      14.142276      14.142276      14.142276    1[6-(6,6)]
    12      14.306229      14.306229      14.306229    1[6-(1,6,8)]
    13      15.151361      15.151361      15.151361    1[6-(1,6,8)]
    14      12.302727      12.302727      12.302727    1[6-(6,6)]
    15      16.239888      16.239888      16.239888    1[6-(6,7)]
    16      18.192129      18.192129      18.192129    1[6-(6,7)]
    17       3.066087       3.066087       3.066087    1[6-(6,6)]
    18       13.96988       13.96988       13.96988    1[8-(6,28)]
    19       9.343078       9.343078       9.343078    1[6-(6,6)]
    20       8.131163       8.131163       8.131163    1[6-(6,6)]
    21      11.276735      11.276735      11.276735    1[6-(6,6)]
    22      10.859236      10.859236      10.859236    1[6-(6,6)]
    23       8.508096       8.508096       8.508096    1[6-(6,6)]
    24       8.672078       8.672078       8.672078    1[6-(1,6,8)]
    25       9.517201       9.517201       9.517201    1[6-(1,6,8)]
    26      17.936935      17.936935      17.936935    1[6-(6,6)]
    27      10.605692      10.605692      10.605692    1[6-(6,7)]
    28      12.557944      12.557944      12.557944    1[6-(6,7)]
    29       14.33439       14.33439       14.33439    1[6-(6,6)]
    30       8.335709       8.335709       8.335709    1[8-(6,28)]
    31      14.977302      14.977302      14.977302    1[6-(6,6)]
    32      19.399555      19.399555      19.399555    1[6-(6,6)]
    33       5.642604       5.642604       5.642604    1[6-(6,6)]
    34      -0.409054      -0.409054      -0.409054    1[6-(6,6)]
    35        2.87397        2.87397        2.87397    1[6-(6,6)]
    36       3.037897       3.037897       3.037897    1[6-(1,6,8)]
    37       3.883017       3.883017       3.883017    1[6-(1,6,8)]
    38       6.668576       6.668576       6.668576    1[6-(6,6)]
    39       4.971562       4.971562       4.971562    1[6-(6,7)]
    40       6.923785       6.923785       6.923785    1[6-(6,7)]
    41        8.70024        8.70024        8.70024    1[6-(6,6)]
    42       2.701536       2.701536       2.701536    1[8-(6,28)]
    43      16.010616      16.010616      16.010616    1[6-(6,6)]
    44      17.222515      17.222515      17.222515    1[6-(6,6)]
    45      14.076949      14.076949      14.076949    1[6-(6,6)]
    46      14.494452      14.494452      14.494452    1[6-(6,6)]
    47      16.845577      16.845577      16.845577    1[6-(6,6)]
    48      -0.220907      -0.220907      -0.220907    1[6-(1,6,8)]
    49      -1.066036      -1.066036      -1.066036    1[6-(1,6,8)]
    50       7.416788       7.416788       7.416788    1[6-(6,6)]
    51      14.747971      14.747971      14.747971    1[6-(6,7)]
    52      12.795716      12.795716      12.795716    1[6-(6,7)]
    53      11.019267      11.019267      11.019267    1[6-(6,6)]
    54       0.115454       0.115454       0.115454    1[8-(6,28)]
    55      10.376439      10.376439      10.376439    1[6-(6,6)]
    56        5.95413        5.95413        5.95413    1[6-(6,6)]
    57       2.808568       2.808568       2.808568    1[6-(6,6)]
    58       8.860292       8.860292       8.860292    1[6-(6,6)]
    59       5.577211       5.577211       5.577211    1[6-(6,6)]
    60       5.413262       5.413262       5.413262    1[6-(1,6,8)]
    61       4.568144       4.568144       4.568144    1[6-(1,6,8)]
    62       1.782615       1.782615       1.782615    1[6-(6,6)]
    63       3.479622       3.479622       3.479622    1[6-(6,7)]
    64        1.52739        1.52739        1.52739    1[6-(6,7)]
    65       16.65344       16.65344       16.65344    1[6-(6,6)]
    66       5.749632       5.749632       5.749632    1[8-(6,28)]
    67       4.742217       4.742217       4.742217    1[6-(6,6)]
    68      11.588294      11.588294      11.588294    1[6-(6,6)]
    69       8.442755       8.442755       8.442755    1[6-(6,6)]
    70       3.226066       3.226066       3.226066    1[6-(6,6)]
    71      11.211373      11.211373      11.211373    1[6-(6,6)]
    72      11.047443      11.047443      11.047443    1[6-(1,6,8)]
    73      10.202314      10.202314      10.202314    1[6-(1,6,8)]
    74      13.050987      13.050987      13.050987    1[6-(6,6)]
    75       9.113767       9.113767       9.113767    1[6-(6,7)]
    76       7.161538       7.161538       7.161538    1[6-(6,7)]
    77       5.385078       5.385078       5.385078    1[6-(6,6)]
    78      11.383792      11.383792      11.383792    1[8-(6,28)]
    79      -3.709036      -3.709036      -3.709036    1[6-(6,6)]
    80       3.137092       3.137092       3.137092    1[6-(6,6)]
    81      16.894047      16.894047      16.894047    1[6-(6,6)]
    82      11.677304      11.677304      11.677304    1[6-(6,6)]
    83       2.760162       2.760162       2.760162    1[6-(6,6)]
    84       2.596209       2.596209       2.596209    1[6-(1,6,8)]
    85       1.751077       1.751077       1.751077    1[6-(1,6,8)]
    86       4.599711       4.599711       4.599711    1[6-(6,6)]
    87        0.66255        0.66255        0.66255    1[6-(6,7)]
    88      -1.289691      -1.289691      -1.289691    1[6-(6,7)]
    89      13.836351      13.836351      13.836351    1[6-(6,6)]
    90       2.932558       2.932558       2.932558    1[8-(6,28)]
    91        7.55936        7.55936        7.55936    1[6-(6,6)]
    92       8.771275       8.771275       8.771275    1[6-(6,6)]
    93       5.625703       5.625703       5.625703    1[6-(6,6)]
    94       6.043202       6.043202       6.043202    1[6-(6,6)]
    95       8.394342       8.394342       8.394342    1[6-(6,6)]
    96        8.23036        8.23036        8.23036    1[6-(1,6,8)]
    97       7.385237       7.385237       7.385237    1[6-(1,6,8)]
    98      -1.034497      -1.034497      -1.034497    1[6-(6,6)]
    99       6.296746       6.296746       6.296746    1[6-(6,7)]
   100       4.344494       4.344494       4.344494    1[6-(6,7)]
   101       2.568048       2.568048       2.568048    1[6-(6,6)]
   102       8.566729       8.566729       8.566729    1[8-(6,28)]
   103       1.925136       1.925136       1.925136    1[6-(6,6)]
   104      -2.497117      -2.497117      -2.497117    1[6-(6,6)]
   105      11.259834      11.259834      11.259834    1[6-(6,6)]
   106      17.311492      17.311492      17.311492    1[6-(6,6)]
   107      14.028468      14.028468      14.028468    1[6-(6,6)]
   108      13.864541      13.864541      13.864541    1[6-(1,6,8)]
   109      13.019421      13.019421      13.019421    1[6-(1,6,8)]
   110      10.233862      10.233862      10.233862    1[6-(6,6)]
   111      11.930876      11.930876      11.930876    1[6-(6,7)]
   112       9.978653       9.978653       9.978653    1[6-(6,7)]
   113       8.202198       8.202198       8.202198    1[6-(6,6)]
   114      14.200902      14.200902      14.200902    1[8-(6,28)]
   115       0.891822       0.891822       0.891822    1[6-(6,6)]
   116      -0.320077      -0.320077      -0.320077    1[6-(6,6)]
   117       2.825489       2.825489       2.825489    1[6-(6,6)]
   118       2.407986       2.407986       2.407986    1[6-(6,6)]
   119       0.056861       0.056861       0.056861    1[6-(6,6)]
   120      17.123345      17.123345      17.123345    1[6-(1,6,8)]
   121      17.968474      17.968474      17.968474    1[6-(1,6,8)]
   122        9.48565        9.48565        9.48565    1[6-(6,6)]
   123       2.154467       2.154467       2.154467    1[6-(6,7)]
   124       4.106722       4.106722       4.106722    1[6-(6,7)]
   125       5.883171       5.883171       5.883171    1[6-(6,6)]
   126      16.786984      16.786984      16.786984    1[8-(6,28)]
   127       6.525999       6.525999       6.525999    1[6-(6,6)]
   128      10.948308      10.948308      10.948308    1[6-(6,6)]
   129       14.09387       14.09387       14.09387    1[6-(6,6)]
   130       8.042146       8.042146       8.042146    1[6-(6,6)]
   131      11.325227      11.325227      11.325227    1[6-(6,6)]
   132      11.489176      11.489176      11.489176    1[6-(1,6,8)]
   133      12.334294      12.334294      12.334294    1[6-(1,6,8)]
   134      15.119823      15.119823      15.119823    1[6-(6,6)]
   135      13.422816      13.422816      13.422816    1[6-(6,7)]
   136      15.375048      15.375048      15.375048    1[6-(6,7)]
   137       0.248998       0.248998       0.248998    1[6-(6,6)]
   138      11.152806      11.152806      11.152806    1[8-(6,28)]
   139      12.160221      12.160221      12.160221    1[6-(6,6)]
   140       5.314144       5.314144       5.314144    1[6-(6,6)]
   141       8.459683       8.459683       8.459683    1[6-(6,6)]
   142      13.676372      13.676372      13.676372    1[6-(6,6)]
   143       5.691065       5.691065       5.691065    1[6-(6,6)]
   144       5.854995       5.854995       5.854995    1[6-(1,6,8)]
   145       6.700124       6.700124       6.700124    1[6-(1,6,8)]
   146       3.851451       3.851451       3.851451    1[6-(6,6)]
   147       7.788671       7.788671       7.788671    1[6-(6,7)]
   148         9.7409         9.7409         9.7409    1[6-(6,7)]
   149       11.51736       11.51736       11.51736    1[6-(6,6)]
   150       5.518646       5.518646       5.518646    1[8-(6,28)]
   151      15.922106      15.922106      15.922106    6[6-(6,6),8-(0),8-(28)]
   152      15.611097      15.611097      15.611097    6[6-(1,6),6-(1,6),6-(8,8)]
   153      20.618239      20.618239      20.618239    6[1-(0),6-(6,6),6-(6,6)]
   154        14.4144        14.4144        14.4144    6[1-(0),6-(1,6),6-(6,6)]
   155      -0.625451      -0.625451      -0.625451    6[1-(0),6-(1,6),6-(6,6)]
   156      14.987387      14.987387      14.987387    6[6-(1,6),6-(1,6),6-(6,6)]
   157      19.167408      19.167408      19.167408    6[6-(1,6),6-(1,6),6-(6,6)]
   158       15.12768       15.12768       15.12768    6[6-(1,6),6-(1,6),6-(6,6)]
   159      16.033651      16.033651      16.033651    6[1-(0),6-(1,6),6-(6,6)]
   160      14.644276      14.644276      14.644276    6[1-(0),6-(1,6),6-(6,6)]
   161      14.902891      14.902891      14.902891    6[1-(0),1-(0),6-(1,1,8),8-(1,28)]
   162      18.028177      18.028177      18.028177    6[1-(0),6-(1,7),6-(6,6)]
   163      17.008953      17.008953      17.008953    6[1-(0),6-(1,6),7-(6,28)]
   164      18.139732      18.139732      18.139732    6[1-(0),6-(1,6),7-(6,28)]
   165       2.298712       2.298712       2.298712    6[1-(0),6-(1,7),6-(6,6)]
   166      10.287939      10.287939      10.287939    6[6-(6,6),8-(0),8-(28)]
   167       9.976928       9.976928       9.976928    6[6-(1,6),6-(1,6),6-(8,8)]
   168       9.349834       9.349834       9.349834    6[1-(0),6-(6,6),6-(6,6)]
   169       8.780222       8.780222       8.780222    6[1-(0),6-(1,6),6-(6,6)]
   170      10.642888      10.642888      10.642888    6[1-(0),6-(1,6),6-(6,6)]
   171       9.353213       9.353213       9.353213    6[6-(1,6),6-(1,6),6-(6,6)]
   172      13.533204      13.533204      13.533204    6[6-(1,6),6-(1,6),6-(6,6)]
   173       9.493508       9.493508       9.493508    6[6-(1,6),6-(1,6),6-(6,6)]
   174      10.399488      10.399488      10.399488    6[1-(0),6-(1,6),6-(6,6)]
   175         9.0101         9.0101         9.0101    6[1-(0),6-(1,6),6-(6,6)]
   176       9.268733       9.268733       9.268733    6[1-(0),1-(0),6-(1,1,8),8-(1,28)]
   177      12.393973      12.393973      12.393973    6[1-(0),6-(1,7),6-(6,6)]
   178      11.374757      11.374757      11.374757    6[1-(0),6-(1,6),7-(6,28)]
   179      12.505542      12.505542      12.505542    6[1-(0),6-(1,6),7-(6,28)]
   180      13.567015      13.567015      13.567015    6[1-(0),6-(1,7),6-(6,6)]
   181       4.653797       4.653797       4.653797    6[6-(6,6),8-(0),8-(28)]
   182       4.342798       4.342798       4.342798    6[6-(1,6),6-(1,6),6-(8,8)]
   183      14.984064      14.984064      14.984064    6[1-(0),6-(6,6),6-(6,6)]
   184       20.04861       20.04861       20.04861    6[1-(0),6-(1,6),6-(6,6)]
   185       5.008761       5.008761       5.008761    6[1-(0),6-(1,6),6-(6,6)]
   186      20.621617      20.621617      20.621617    6[6-(1,6),6-(1,6),6-(6,6)]
   187        7.89907        7.89907        7.89907    6[6-(1,6),6-(1,6),6-(6,6)]
   188        20.7619        20.7619        20.7619    6[6-(1,6),6-(1,6),6-(6,6)]
   189       4.765372       4.765372       4.765372    6[1-(0),6-(1,6),6-(6,6)]
   190       3.375977       3.375977       3.375977    6[1-(0),6-(1,6),6-(6,6)]
   191       3.634555       3.634555       3.634555    6[1-(0),1-(0),6-(1,1,8),8-(1,28)]
   192       6.759845       6.759845       6.759845    6[1-(0),6-(1,7),6-(6,6)]
   193       5.740623       5.740623       5.740623    6[1-(0),6-(1,6),7-(6,28)]
   194       6.871391       6.871391       6.871391    6[1-(0),6-(1,6),7-(6,28)]
   195       7.932869       7.932869       7.932869    6[1-(0),6-(1,7),6-(6,6)]
   196      15.065736      15.065736      15.065736    6[6-(6,6),8-(0),8-(28)]
   197       15.37675       15.37675       15.37675    6[6-(1,6),6-(1,6),6-(8,8)]
   198      16.003857      16.003857      16.003857    6[1-(0),6-(6,6),6-(6,6)]
   199      16.573457      16.573457      16.573457    6[1-(0),6-(1,6),6-(6,6)]
   200      14.710795      14.710795      14.710795    6[1-(0),6-(1,6),6-(6,6)]
   201      16.000473      16.000473      16.000473    6[6-(1,6),6-(1,6),6-(6,6)]
   202      11.820455      11.820455      11.820455    6[6-(1,6),6-(1,6),6-(6,6)]
   203      15.860175      15.860175      15.860175    6[6-(1,6),6-(1,6),6-(6,6)]
   204      14.954198      14.954198      14.954198    6[1-(0),6-(1,6),6-(6,6)]
   205      16.343576      16.343576      16.343576    6[1-(0),6-(1,6),6-(6,6)]
   206      -0.817565      -0.817565      -0.817565    6[1-(0),1-(0),6-(1,1,8),8-(1,28)]
   207      12.959687      12.959687      12.959687    6[1-(0),6-(1,7),6-(6,6)]
   208      13.978905      13.978905      13.978905    6[1-(0),6-(1,6),7-(6,28)]
   209      12.848118      12.848118      12.848118    6[1-(0),6-(1,6),7-(6,28)]
   210      11.786643      11.786643      11.786643    6[1-(0),6-(1,7),6-(6,6)]
   211       3.797376       3.797376       3.797376    6[6-(6,6),8-(0),8-(28)]
   212       4.108377       4.108377       4.108377    6[6-(1,6),6-(1,6),6-(8,8)]
   213       10.36968       10.36968       10.36968    6[1-(0),6-(6,6),6-(6,6)]
   214       5.305072       5.305072       5.305072    6[1-(0),6-(1,6),6-(6,6)]
   215       3.442413       3.442413       3.442413    6[1-(0),6-(1,6),6-(6,6)]
   216       4.732068       4.732068       4.732068    6[6-(1,6),6-(1,6),6-(6,6)]
   217       0.552116       0.552116       0.552116    6[6-(1,6),6-(1,6),6-(6,6)]
   218       4.591781       4.591781       4.591781    6[6-(1,6),6-(1,6),6-(6,6)]
   219       3.685805       3.685805       3.685805    6[1-(0),6-(1,6),6-(6,6)]
   220       5.075202       5.075202       5.075202    6[1-(0),6-(1,6),6-(6,6)]
   221       4.816607       4.816607       4.816607    6[1-(0),1-(0),6-(1,1,8),8-(1,28)]
   222       1.691342       1.691342       1.691342    6[1-(0),6-(1,7),6-(6,6)]
   223        2.71056        2.71056        2.71056    6[1-(0),6-(1,6),7-(6,28)]
   224       1.579787       1.579787       1.579787    6[1-(0),6-(1,6),7-(6,28)]
   225       0.518312       0.518312       0.518312    6[1-(0),6-(1,7),6-(6,6)]
   226       9.431549       9.431549       9.431549    6[6-(6,6),8-(0),8-(28)]
   227       9.742552       9.742552       9.742552    6[6-(1,6),6-(1,6),6-(8,8)]
   228       4.735452       4.735452       4.735452    6[1-(0),6-(6,6),6-(6,6)]
   229      10.939241      10.939241      10.939241    6[1-(0),6-(1,6),6-(6,6)]
   230       9.076596       9.076596       9.076596    6[1-(0),6-(1,6),6-(6,6)]
   231      10.366245      10.366245      10.366245    6[6-(1,6),6-(1,6),6-(6,6)]
   232        6.18625        6.18625        6.18625    6[6-(1,6),6-(1,6),6-(6,6)]
   233      10.225958      10.225958      10.225958    6[6-(1,6),6-(1,6),6-(6,6)]
   234       9.319989       9.319989       9.319989    6[1-(0),6-(1,6),6-(6,6)]
   235       10.70937       10.70937       10.70937    6[1-(0),6-(1,6),6-(6,6)]
   236      10.450781      10.450781      10.450781    6[1-(0),1-(0),6-(1,1,8),8-(1,28)]
   237       7.325478       7.325478       7.325478    6[1-(0),6-(1,7),6-(6,6)]
   238       8.344703       8.344703       8.344703    6[1-(0),6-(1,6),7-(6,28)]
   239       7.213932       7.213932       7.213932    6[1-(0),6-(1,6),7-(6,28)]
   240       6.152451       6.152451       6.152451    6[1-(0),6-(1,7),6-(6,6)]
   241       0.980332       0.980332       0.980332    6[6-(6,6),8-(0),8-(28)]
   242       1.291341       1.291341       1.291341    6[6-(1,6),6-(1,6),6-(8,8)]
   243      -3.715801      -3.715801      -3.715801    6[1-(0),6-(6,6),6-(6,6)]
   244       2.488038       2.488038       2.488038    6[1-(0),6-(1,6),6-(6,6)]
   245      17.527889      17.527889      17.527889    6[1-(0),6-(1,6),6-(6,6)]
   246       1.915051       1.915051       1.915051    6[6-(1,6),6-(1,6),6-(6,6)]
   247       -2.26497       -2.26497       -2.26497    6[6-(1,6),6-(1,6),6-(6,6)]
   248       1.774758       1.774758       1.774758    6[6-(1,6),6-(1,6),6-(6,6)]
   249       0.868787       0.868787       0.868787    6[1-(0),6-(1,6),6-(6,6)]
   250       2.258162       2.258162       2.258162    6[1-(0),6-(1,6),6-(6,6)]
   251       1.999547       1.999547       1.999547    6[1-(0),1-(0),6-(1,1,8),8-(1,28)]
   252      -1.125739      -1.125739      -1.125739    6[1-(0),6-(1,7),6-(6,6)]
   253      -0.106515      -0.106515      -0.106515    6[1-(0),6-(1,6),7-(6,28)]
   254      -1.237294      -1.237294      -1.237294    6[1-(0),6-(1,6),7-(6,28)]
   255      14.603726      14.603726      14.603726    6[1-(0),6-(1,7),6-(6,6)]
   256       6.614499       6.614499       6.614499    6[6-(6,6),8-(0),8-(28)]
   257        6.92551        6.92551        6.92551    6[6-(1,6),6-(1,6),6-(8,8)]
   258       7.552604       7.552604       7.552604    6[1-(0),6-(6,6),6-(6,6)]
   259       8.122216       8.122216       8.122216    6[1-(0),6-(1,6),6-(6,6)]
   260        6.25955        6.25955        6.25955    6[1-(0),6-(1,6),6-(6,6)]
   261       7.549225       7.549225       7.549225    6[6-(1,6),6-(1,6),6-(6,6)]
   262       3.369234       3.369234       3.369234    6[6-(1,6),6-(1,6),6-(6,6)]
   263        7.40893        7.40893        7.40893    6[6-(1,6),6-(1,6),6-(6,6)]
   264        6.50295        6.50295        6.50295    6[1-(0),6-(1,6),6-(6,6)]
   265       7.892338       7.892338       7.892338    6[1-(0),6-(1,6),6-(6,6)]
   266       7.633705       7.633705       7.633705    6[1-(0),1-(0),6-(1,1,8),8-(1,28)]
   267       4.508465       4.508465       4.508465    6[1-(0),6-(1,7),6-(6,6)]
   268       5.527681       5.527681       5.527681    6[1-(0),6-(1,6),7-(6,28)]
   269       4.396896       4.396896       4.396896    6[1-(0),6-(1,6),7-(6,28)]
   270       3.335423       3.335423       3.335423    6[1-(0),6-(1,7),6-(6,6)]
   271      12.248641      12.248641      12.248641    6[6-(6,6),8-(0),8-(28)]
   272       12.55964       12.55964       12.55964    6[6-(1,6),6-(1,6),6-(8,8)]
   273       1.918374       1.918374       1.918374    6[1-(0),6-(6,6),6-(6,6)]
   274      -3.146172      -3.146172      -3.146172    6[1-(0),6-(1,6),6-(6,6)]
   275      11.893677      11.893677      11.893677    6[1-(0),6-(1,6),6-(6,6)]
   276      -3.719179      -3.719179      -3.719179    6[6-(1,6),6-(1,6),6-(6,6)]
   277       9.003368       9.003368       9.003368    6[6-(1,6),6-(1,6),6-(6,6)]
   278      -3.859462      -3.859462      -3.859462    6[6-(1,6),6-(1,6),6-(6,6)]
   279      12.137066      12.137066      12.137066    6[1-(0),6-(1,6),6-(6,6)]
   280      13.526461      13.526461      13.526461    6[1-(0),6-(1,6),6-(6,6)]
   281      13.267883      13.267883      13.267883    6[1-(0),1-(0),6-(1,1,8),8-(1,28)]
   282      10.142593      10.142593      10.142593    6[1-(0),6-(1,7),6-(6,6)]
   283      11.161815      11.161815      11.161815    6[1-(0),6-(1,6),7-(6,28)]
   284      10.031047      10.031047      10.031047    6[1-(0),6-(1,6),7-(6,28)]
   285       8.969569       8.969569       8.969569    6[1-(0),6-(1,7),6-(6,6)]
   286       1.836702       1.836702       1.836702    6[6-(6,6),8-(0),8-(28)]
   287       1.525688       1.525688       1.525688    6[6-(1,6),6-(1,6),6-(8,8)]
   288       0.898581       0.898581       0.898581    6[1-(0),6-(6,6),6-(6,6)]
   289       0.328981       0.328981       0.328981    6[1-(0),6-(1,6),6-(6,6)]
   290       2.191643       2.191643       2.191643    6[1-(0),6-(1,6),6-(6,6)]
   291       0.901965       0.901965       0.901965    6[6-(1,6),6-(1,6),6-(6,6)]
   292       5.081983       5.081983       5.081983    6[6-(1,6),6-(1,6),6-(6,6)]
   293       1.042263       1.042263       1.042263    6[6-(1,6),6-(1,6),6-(6,6)]
   294        1.94824        1.94824        1.94824    6[1-(0),6-(1,6),6-(6,6)]
   295       0.558862       0.558862       0.558862    6[1-(0),6-(1,6),6-(6,6)]
   296       0.817503       0.817503       0.817503    6[1-(0),1-(0),6-(1,1,8),8-(1,28)]
   297       3.942751       3.942751       3.942751    6[1-(0),6-(1,7),6-(6,6)]
   298       2.923533       2.923533       2.923533    6[1-(0),6-(1,6),7-(6,28)]
   299        4.05432        4.05432        4.05432    6[1-(0),6-(1,6),7-(6,28)]
   300       5.115795       5.115795       5.115795    6[1-(0),6-(1,7),6-(6,6)]
   301      13.105062      13.105062      13.105062    6[6-(6,6),8-(0),8-(28)]
   302      12.794061      12.794061      12.794061    6[6-(1,6),6-(1,6),6-(8,8)]
   303       6.532758       6.532758       6.532758    6[1-(0),6-(6,6),6-(6,6)]
   304      11.597366      11.597366      11.597366    6[1-(0),6-(1,6),6-(6,6)]
   305      13.460025      13.460025      13.460025    6[1-(0),6-(1,6),6-(6,6)]
   306       12.17037       12.17037       12.17037    6[6-(1,6),6-(1,6),6-(6,6)]
   307      16.350322      16.350322      16.350322    6[6-(1,6),6-(1,6),6-(6,6)]
   308      12.310657      12.310657      12.310657    6[6-(1,6),6-(1,6),6-(6,6)]
   309      13.216633      13.216633      13.216633    6[1-(0),6-(1,6),6-(6,6)]
   310      11.827236      11.827236      11.827236    6[1-(0),6-(1,6),6-(6,6)]
   311      12.085831      12.085831      12.085831    6[1-(0),1-(0),6-(1,1,8),8-(1,28)]
   312      15.211096      15.211096      15.211096    6[1-(0),6-(1,7),6-(6,6)]
   313      14.191878      14.191878      14.191878    6[1-(0),6-(1,6),7-(6,28)]
   314      15.322651      15.322651      15.322651    6[1-(0),6-(1,6),7-(6,28)]
   315      16.384126      16.384126      16.384126    6[1-(0),6-(1,7),6-(6,6)]
   316       7.470889       7.470889       7.470889    6[6-(6,6),8-(0),8-(28)]
   317       7.159886       7.159886       7.159886    6[6-(1,6),6-(1,6),6-(8,8)]
   318      12.166986      12.166986      12.166986    6[1-(0),6-(6,6),6-(6,6)]
   319       5.963197       5.963197       5.963197    6[1-(0),6-(1,6),6-(6,6)]
   320       7.825842       7.825842       7.825842    6[1-(0),6-(1,6),6-(6,6)]
   321       6.536193       6.536193       6.536193    6[6-(1,6),6-(1,6),6-(6,6)]
   322      10.716188      10.716188      10.716188    6[6-(1,6),6-(1,6),6-(6,6)]
   323        6.67648        6.67648        6.67648    6[6-(1,6),6-(1,6),6-(6,6)]
   324       7.582449       7.582449       7.582449    6[1-(0),6-(1,6),6-(6,6)]
   325       6.193068       6.193068       6.193068    6[1-(0),6-(1,6),6-(6,6)]
   326       6.451657       6.451657       6.451657    6[1-(0),1-(0),6-(1,1,8),8-(1,28)]
   327        9.57696        9.57696        9.57696    6[1-(0),6-(1,7),6-(6,6)]
   328       8.557735       8.557735       8.557735    6[1-(0),6-(1,6),7-(6,28)]
   329       9.688506       9.688506       9.688506    6[1-(0),6-(1,6),7-(6,28)]
   330      10.749987      10.749987      10.749987    6[1-(0),6-(1,7),6-(6,6)]
   331      17.056279      17.056279      17.056279    7[6-(1,6),6-(1,6),28-(7,8,8,8,8)]
   332       11.42209       11.42209       11.42209    7[6-(1,6),6-(1,6),28-(7,8,8,8,8)]
   333       5.787944       5.787944       5.787944    7[6-(1,6),6-(1,6),28-(7,8,8,8,8)]
   334      13.931572      13.931572      13.931572    7[6-(1,6),6-(1,6),28-(7,8,8,8,8)]
   335       2.663234       2.663234       2.663234    7[6-(1,6),6-(1,6),28-(7,8,8,8,8)]
   336       8.297382       8.297382       8.297382    7[6-(1,6),6-(1,6),28-(7,8,8,8,8)]
   337      -0.153841      -0.153841      -0.153841    7[6-(1,6),6-(1,6),28-(7,8,8,8,8)]
   338       5.480348       5.480348       5.480348    7[6-(1,6),6-(1,6),28-(7,8,8,8,8)]
   339      11.114494      11.114494      11.114494    7[6-(1,6),6-(1,6),28-(7,8,8,8,8)]
   340       2.970866       2.970866       2.970866    7[6-(1,6),6-(1,6),28-(7,8,8,8,8)]
   341      14.239204      14.239204      14.239204    7[6-(1,6),6-(1,6),28-(7,8,8,8,8)]
   342       8.605056       8.605056       8.605056    7[6-(1,6),6-(1,6),28-(7,8,8,8,8)]
   343      15.140877      15.140877      15.140877    8[6-(6,8),28-(7,7,8,8,8)]
   344      14.192144      14.192144      14.192144    8[1-(0),6-(1,1,6),28-(7,7,8,8,8)]
   345       0.003667       0.003667       0.003667    8[6-(6,8)]
   346       9.506704       9.506704       9.506704    8[6-(6,8),28-(7,7,8,8,8)]
   347       8.557977       8.557977       8.557977    8[1-(0),6-(1,1,6),28-(7,7,8,8,8)]
   348      11.272006      11.272006      11.272006    8[6-(6,8)]
   349       3.872559       3.872559       3.872559    8[6-(6,8),28-(7,7,8,8,8)]
   350       2.923808       2.923808       2.923808    8[1-(0),6-(1,1,6),28-(7,7,8,8,8)]
   351       5.637858       5.637858       5.637858    8[6-(6,8)]
   352      15.846967      15.846967      15.846967    8[6-(6,8),28-(7,7,8,8,8)]
   353      -0.106811      -0.106811      -0.106811    8[1-(0),6-(1,1,6),28-(7,7,8,8,8)]
   354       14.08167       14.08167       14.08167    8[6-(6,8)]
   355       4.578614       4.578614       4.578614    8[6-(6,8),28-(7,7,8,8,8)]
   356       5.527359       5.527359       5.527359    8[1-(0),6-(1,1,6),28-(7,7,8,8,8)]
   357       2.813311       2.813311       2.813311    8[6-(6,8)]
   358       10.21278       10.21278       10.21278    8[6-(6,8),28-(7,7,8,8,8)]
   359      11.161525      11.161525      11.161525    8[1-(0),6-(1,1,6),28-(7,7,8,8,8)]
   360       8.447489       8.447489       8.447489    8[6-(6,8)]
   361       1.761561       1.761561       1.761561    8[6-(6,8),28-(7,7,8,8,8)]
   362       2.710294       2.710294       2.710294    8[1-(0),6-(1,1,6),28-(7,7,8,8,8)]
   363      16.898771      16.898771      16.898771    8[6-(6,8)]
   364       7.395734       7.395734       7.395734    8[6-(6,8),28-(7,7,8,8,8)]
   365       8.344461       8.344461       8.344461    8[1-(0),6-(1,1,6),28-(7,7,8,8,8)]
   366       5.630432       5.630432       5.630432    8[6-(6,8)]
   367      13.029879      13.029879      13.029879    8[6-(6,8),28-(7,7,8,8,8)]
   368       13.97863       13.97863       13.97863    8[1-(0),6-(1,1,6),28-(7,7,8,8,8)]
   369       11.26458       11.26458       11.26458    8[6-(6,8)]
   370       1.055471       1.055471       1.055471    8[6-(6,8),28-(7,7,8,8,8)]
   371      17.009249      17.009249      17.009249    8[1-(0),6-(1,1,6),28-(7,7,8,8,8)]
   372       2.820768       2.820768       2.820768    8[6-(6,8)]
   373      12.323824      12.323824      12.323824    8[6-(6,8),28-(7,7,8,8,8)]
   374      11.375079      11.375079      11.375079    8[1-(0),6-(1,1,6),28-(7,7,8,8,8)]
   375      14.089127      14.089127      14.089127    8[6-(6,8)]
   376       6.689658       6.689658       6.689658    8[6-(6,8),28-(7,7,8,8,8)]
   377       5.740913       5.740913       5.740913    8[1-(0),6-(1,1,6),28-(7,7,8,8,8)]
   378       8.454949       8.454949       8.454949    8[6-(6,8)]
