# Supplementary material for: A collection of forcefield precursors for metal–organic frameworks
Source: RSC Adv. 2019 Nov 13;9(63):36492–507. doi: 10.1039/c9ra07327b (PMC9075174; doi:10.1039/c9ra07327b)
Supplement: RA-009-C9RA07327B-s1290 [file RA-009-C9RA07327B-s1290.txt]

KOMGUP_clean

9.353100    0.000000    0.000000
0.000000    9.805500    0.000000
0.000000    0.000000    16.194100

     1       8.796591       8.796591       8.796591    30[7-(6,6),7-(6,7),7-(6,7),8-(6)]
     2       4.120041       4.120041       4.120041    30[7-(6,6),7-(6,7),7-(6,7),8-(6)]
     3       0.556509       0.556509       0.556509    30[7-(6,6),7-(6,7),7-(6,7),8-(6)]
     4       5.233059       5.233059       5.233059    30[7-(6,6),7-(6,7),7-(6,7),8-(6)]
     5       0.556509       0.556509       0.556509    30[7-(6,6),7-(6,7),7-(6,7),8-(6)]
     6       5.233059       5.233059       5.233059    30[7-(6,6),7-(6,7),7-(6,7),8-(6)]
     7       8.796591       8.796591       8.796591    30[7-(6,6),7-(6,7),7-(6,7),8-(6)]
     8       4.120041       4.120041       4.120041    30[7-(6,6),7-(6,7),7-(6,7),8-(6)]
     9       6.270318       6.270318       6.270318    1[7-(1,6)]
    10       5.436022       5.436022       5.436022    1[7-(1,6)]
    11       7.738755       7.738755       7.738755    1[6-(7,7)]
    12       1.593768       1.593768       1.593768    1[7-(1,6)]
    13       0.759472       0.759472       0.759472    1[7-(1,6)]
    14       3.062205       3.062205       3.062205    1[6-(7,7)]
    15       3.082782       3.082782       3.082782    1[7-(1,6)]
    16       3.917078       3.917078       3.917078    1[7-(1,6)]
    17       1.614345       1.614345       1.614345    1[6-(7,7)]
    18       7.759332       7.759332       7.759332    1[7-(1,6)]
    19       8.593628       8.593628       8.593628    1[7-(1,6)]
    20       6.290895       6.290895       6.290895    1[6-(7,7)]
    21       3.082782       3.082782       3.082782    1[7-(1,6)]
    22       3.917078       3.917078       3.917078    1[7-(1,6)]
    23       1.614345       1.614345       1.614345    1[6-(7,7)]
    24       7.759332       7.759332       7.759332    1[7-(1,6)]
    25       8.593628       8.593628       8.593628    1[7-(1,6)]
    26       6.290895       6.290895       6.290895    1[6-(7,7)]
    27       6.270318       6.270318       6.270318    1[7-(1,6)]
    28       5.436022       5.436022       5.436022    1[7-(1,6)]
    29       7.738755       7.738755       7.738755    1[6-(7,7)]
    30       1.593768       1.593768       1.593768    1[7-(1,6)]
    31       0.759472       0.759472       0.759472    1[7-(1,6)]
    32       3.062205       3.062205       3.062205    1[6-(7,7)]
    33         6.9241         6.9241         6.9241    6[7-(1,1),7-(6,30),7-(7,30)]
    34       7.647095       7.647095       7.647095    6[1-(0),7-(6,30),7-(7,30)]
    35        2.24755        2.24755        2.24755    6[7-(1,1),7-(6,30),7-(7,30)]
    36       2.970545       2.970545       2.970545    6[1-(0),7-(6,30),7-(7,30)]
    37          2.429          2.429          2.429    6[7-(1,1),7-(6,30),7-(7,30)]
    38       1.706005       1.706005       1.706005    6[1-(0),7-(6,30),7-(7,30)]
    39        7.10555        7.10555        7.10555    6[7-(1,1),7-(6,30),7-(7,30)]
    40       6.382555       6.382555       6.382555    6[1-(0),7-(6,30),7-(7,30)]
    41          2.429          2.429          2.429    6[7-(1,1),7-(6,30),7-(7,30)]
    42       1.706005       1.706005       1.706005    6[1-(0),7-(6,30),7-(7,30)]
    43        7.10555        7.10555        7.10555    6[7-(1,1),7-(6,30),7-(7,30)]
    44       6.382555       6.382555       6.382555    6[1-(0),7-(6,30),7-(7,30)]
    45         6.9241         6.9241         6.9241    6[7-(1,1),7-(6,30),7-(7,30)]
    46       7.647095       7.647095       7.647095    6[1-(0),7-(6,30),7-(7,30)]
    47        2.24755        2.24755        2.24755    6[7-(1,1),7-(6,30),7-(7,30)]
    48       2.970545       2.970545       2.970545    6[1-(0),7-(6,30),7-(7,30)]
    49       9.122078       9.122078       9.122078    6[8-(0),8-(30),8-(30)]
    50       4.445528       4.445528       4.445528    6[8-(0),8-(30),8-(30)]
    51       0.231022       0.231022       0.231022    6[8-(0),8-(30),8-(30)]
    52       4.907572       4.907572       4.907572    6[8-(0),8-(30),8-(30)]
    53       7.992224       7.992224       7.992224    7[6-(7,7),7-(6,30),30-(7,7,8)]
    54       8.440237       8.440237       8.440237    7[6-(1,7),7-(6,30),30-(7,7,8)]
    55       6.675307       6.675307       6.675307    7[6-(1,7),6-(7,7),30-(7,7,8)]
    56       6.111316       6.111316       6.111316    7[1-(0),1-(0),6-(7,7)]
    57       3.315674       3.315674       3.315674    7[6-(7,7),7-(6,30),30-(7,7,8)]
    58       3.763687       3.763687       3.763687    7[6-(1,7),7-(6,30),30-(7,7,8)]
    59       1.998757       1.998757       1.998757    7[6-(1,7),6-(7,7),30-(7,7,8)]
    60       1.434766       1.434766       1.434766    7[1-(0),1-(0),6-(7,7)]
    61       1.360876       1.360876       1.360876    7[6-(7,7),7-(6,30),30-(7,7,8)]
    62       0.912863       0.912863       0.912863    7[6-(1,7),7-(6,30),30-(7,7,8)]
    63       2.677793       2.677793       2.677793    7[6-(1,7),6-(7,7),30-(7,7,8)]
    64       3.241784       3.241784       3.241784    7[1-(0),1-(0),6-(7,7)]
    65       6.037426       6.037426       6.037426    7[6-(7,7),7-(6,30),30-(7,7,8)]
    66       5.589413       5.589413       5.589413    7[6-(1,7),7-(6,30),30-(7,7,8)]
    67       7.354343       7.354343       7.354343    7[6-(1,7),6-(7,7),30-(7,7,8)]
    68       7.918334       7.918334       7.918334    7[1-(0),1-(0),6-(7,7)]
    69       1.360876       1.360876       1.360876    7[6-(7,7),7-(6,30),30-(7,7,8)]
    70       0.912863       0.912863       0.912863    7[6-(1,7),7-(6,30),30-(7,7,8)]
    71       2.677793       2.677793       2.677793    7[6-(1,7),6-(7,7),30-(7,7,8)]
    72       3.241784       3.241784       3.241784    7[1-(0),1-(0),6-(7,7)]
    73       6.037426       6.037426       6.037426    7[6-(7,7),7-(6,30),30-(7,7,8)]
    74       5.589413       5.589413       5.589413    7[6-(1,7),7-(6,30),30-(7,7,8)]
    75       7.354343       7.354343       7.354343    7[6-(1,7),6-(7,7),30-(7,7,8)]
    76       7.918334       7.918334       7.918334    7[1-(0),1-(0),6-(7,7)]
    77       7.992224       7.992224       7.992224    7[6-(7,7),7-(6,30),30-(7,7,8)]
    78       8.440237       8.440237       8.440237    7[6-(1,7),7-(6,30),30-(7,7,8)]
    79       6.675307       6.675307       6.675307    7[6-(1,7),6-(7,7),30-(7,7,8)]
    80       6.111316       6.111316       6.111316    7[1-(0),1-(0),6-(7,7)]
    81       3.315674       3.315674       3.315674    7[6-(7,7),7-(6,30),30-(7,7,8)]
    82       3.763687       3.763687       3.763687    7[6-(1,7),7-(6,30),30-(7,7,8)]
    83       1.998757       1.998757       1.998757    7[6-(1,7),6-(7,7),30-(7,7,8)]
    84       1.434766       1.434766       1.434766    7[1-(0),1-(0),6-(7,7)]
    85        0.39096        0.39096        0.39096    8[6-(8,8),30-(7,7,7)]
    86        5.06751        5.06751        5.06751    8[6-(8,8),30-(7,7,7)]
    87        8.96214        8.96214        8.96214    8[6-(8,8),30-(7,7,7)]
    88        4.28559        4.28559        4.28559    8[6-(8,8),30-(7,7,7)]
    89        8.96214        8.96214        8.96214    8[6-(8,8),30-(7,7,7)]
    90        4.28559        4.28559        4.28559    8[6-(8,8),30-(7,7,7)]
    91        0.39096        0.39096        0.39096    8[6-(8,8),30-(7,7,7)]
    92        5.06751        5.06751        5.06751    8[6-(8,8),30-(7,7,7)]
    93       7.948264       7.948264       7.948264    8[6-(8,8)]
    94       3.271714       3.271714       3.271714    8[6-(8,8)]
    95       1.404836       1.404836       1.404836    8[6-(8,8)]
    96       6.081386       6.081386       6.081386    8[6-(8,8)]
