# Supplementary material for: A collection of forcefield precursors for metal–organic frameworks
Source: RSC Adv. 2019 Nov 13;9(63):36492–507. doi: 10.1039/c9ra07327b (PMC9075174; doi:10.1039/c9ra07327b)
Supplement: RA-009-C9RA07327B-s1291 [file RA-009-C9RA07327B-s1291.txt]

KOMHAW_clean

9.043600    0.000000    0.000000
0.000000    9.730800    0.000000
-4.521798    -1.343618    16.739647

     1        6.32627        6.32627        6.32627    30[7-(6,6),7-(6,7),7-(6,7),8-(6)]
     2       7.190838       7.190838       7.190838    30[7-(6,6),7-(6,7),7-(6,7),8-(6),8-(6)]
     3       1.804471       1.804471       1.804471    30[7-(6,6),7-(6,7),7-(6,7),8-(6)]
     4       2.669039       2.669039       2.669039    30[7-(6,6),7-(6,7),7-(6,7),8-(6),8-(6)]
     5      -1.804468      -1.804468      -1.804468    30[7-(6,6),7-(6,7),7-(6,7),8-(6)]
     6      -2.669036      -2.669036      -2.669036    30[7-(6,6),7-(6,7),7-(6,7),8-(6),8-(6)]
     7       2.717331       2.717331       2.717331    30[7-(6,6),7-(6,7),7-(6,7),8-(6)]
     8       1.852763       1.852763       1.852763    30[7-(6,6),7-(6,7),7-(6,7),8-(6),8-(6)]
     9       4.027115       4.027115       4.027115    1[7-(1,6)]
    10       3.124564       3.124564       3.124564    1[7-(1,6)]
    11       0.362649       0.362649       0.362649    1[7-(1,6)]
    12       8.343626       8.343626       8.343626    1[7-(1,6)]
    13       5.039999       5.039999       5.039999    1[6-(7,7)]
    14       0.244178       0.244178       0.244178    1[6-(7,7)]
    15      -0.494683      -0.494683      -0.494683    1[7-(1,6)]
    16      -1.397234      -1.397234      -1.397234    1[7-(1,6)]
    17        4.88445        4.88445        4.88445    1[7-(1,6)]
    18       3.821827       3.821827       3.821827    1[7-(1,6)]
    19         0.5182         0.5182         0.5182    1[6-(7,7)]
    20       4.765978       4.765978       4.765978    1[6-(7,7)]
    21       0.494687       0.494687       0.494687    1[7-(1,6)]
    22       1.397238       1.397238       1.397238    1[7-(1,6)]
    23       4.159153       4.159153       4.159153    1[7-(1,6)]
    24      -3.821824      -3.821824      -3.821824    1[7-(1,6)]
    25      -0.518197      -0.518197      -0.518197    1[6-(7,7)]
    26       4.277624       4.277624       4.277624    1[6-(7,7)]
    27       5.016485       5.016485       5.016485    1[7-(1,6)]
    28       5.919036       5.919036       5.919036    1[7-(1,6)]
    29      -0.362648      -0.362648      -0.362648    1[7-(1,6)]
    30       0.699975       0.699975       0.699975    1[7-(1,6)]
    31       4.003602       4.003602       4.003602    1[6-(7,7)]
    32      -0.244176      -0.244176      -0.244176    1[6-(7,7)]
    33       4.443121       4.443121       4.443121    6[7-(1,1),7-(6,30),7-(7,30)]
    34       5.010155       5.010155       5.010155    6[1-(0),7-(6,30),7-(7,30)]
    35      -0.334613      -0.334613      -0.334613    6[7-(1,1),7-(6,30),7-(7,30)]
    36      -0.073252      -0.073252      -0.073252    6[1-(0),7-(6,30),7-(7,30)]
    37        6.22652        6.22652        6.22652    6[6-(8,8),8-(30),8-(30)]
    38      -0.078678      -0.078678      -0.078678    6[7-(1,1),7-(6,30),7-(7,30)]
    39       0.488356       0.488356       0.488356    6[1-(0),7-(6,30),7-(7,30)]
    40       4.187188       4.187188       4.187188    6[7-(1,1),7-(6,30),7-(7,30)]
    41       4.448548       4.448548       4.448548    6[1-(0),7-(6,30),7-(7,30)]
    42        1.70472        1.70472        1.70472    6[6-(8,8),8-(30),8-(30)]
    43       0.078681       0.078681       0.078681    6[7-(1,1),7-(6,30),7-(7,30)]
    44      -0.488353      -0.488353      -0.488353    6[1-(0),7-(6,30),7-(7,30)]
    45       4.856415       4.856415       4.856415    6[7-(1,1),7-(6,30),7-(7,30)]
    46       4.595054       4.595054       4.595054    6[1-(0),7-(6,30),7-(7,30)]
    47      -1.704718      -1.704718      -1.704718    6[6-(8,8),8-(30),8-(30)]
    48        4.60048        4.60048        4.60048    6[7-(1,1),7-(6,30),7-(7,30)]
    49       4.033446       4.033446       4.033446    6[1-(0),7-(6,30),7-(7,30)]
    50       0.334614       0.334614       0.334614    6[7-(1,1),7-(6,30),7-(7,30)]
    51       0.073254       0.073254       0.073254    6[1-(0),7-(6,30),7-(7,30)]
    52       2.817082       2.817082       2.817082    6[6-(8,8),8-(30),8-(30)]
    53       6.663324       6.663324       6.663324    6[8-(0),8-(30),8-(30)]
    54       2.380276       2.380276       2.380276    6[8-(0),8-(30),8-(30)]
    55       5.468665       5.468665       5.468665    7[6-(7,7),7-(6,30),30-(7,7,8)]
    56       5.816844       5.816844       5.816844    7[6-(1,7),7-(6,30),30-(7,7,8,8)]
    57       4.122978       4.122978       4.122978    7[6-(1,7),6-(7,7),30-(7,7,8)]
    58       3.783842       3.783842       3.783842    7[1-(0),1-(0),6-(7,7)]
    59       7.846228       7.846228       7.846228    7[6-(7,7),7-(6,30),30-(7,7,8)]
    60      -1.008361      -1.008361      -1.008361    7[6-(1,7),7-(6,30),30-(7,7,8,8)]
    61       0.382545       0.382545       0.382545    7[6-(1,7),6-(7,7),30-(7,7,8,8)]
    62      -0.208002      -0.208002      -0.208002    7[1-(0),1-(0),6-(7,7)]
    63       0.946867       0.946867       0.946867    7[6-(7,7),7-(6,30),30-(7,7,8)]
    64       1.295045       1.295045       1.295045    7[6-(1,7),7-(6,30),30-(7,7,8,8)]
    65      -0.398821      -0.398821      -0.398821    7[6-(1,7),6-(7,7),30-(7,7,8)]
    66      -0.737956      -0.737956      -0.737956    7[1-(0),1-(0),6-(7,7)]
    67       3.324429       3.324429       3.324429    7[6-(7,7),7-(6,30),30-(7,7,8)]
    68        3.51344        3.51344        3.51344    7[6-(1,7),7-(6,30),30-(7,7,8,8)]
    69       4.904346       4.904346       4.904346    7[6-(1,7),6-(7,7),30-(7,7,8,8)]
    70       4.313799       4.313799       4.313799    7[1-(0),1-(0),6-(7,7)]
    71      -0.946863      -0.946863      -0.946863    7[6-(7,7),7-(6,30),30-(7,7,8)]
    72      -1.295042      -1.295042      -1.295042    7[6-(1,7),7-(6,30),30-(7,7,8,8)]
    73       0.398824       0.398824       0.398824    7[6-(1,7),6-(7,7),30-(7,7,8)]
    74        0.73796        0.73796        0.73796    7[1-(0),1-(0),6-(7,7)]
    75      -3.324426      -3.324426      -3.324426    7[6-(7,7),7-(6,30),30-(7,7,8)]
    76       5.530163       5.530163       5.530163    7[6-(1,7),7-(6,30),30-(7,7,8,8)]
    77       4.139257       4.139257       4.139257    7[6-(1,7),6-(7,7),30-(7,7,8,8)]
    78       4.729804       4.729804       4.729804    7[1-(0),1-(0),6-(7,7)]
    79       3.574935       3.574935       3.574935    7[6-(7,7),7-(6,30),30-(7,7,8)]
    80       3.226757       3.226757       3.226757    7[6-(1,7),7-(6,30),30-(7,7,8,8)]
    81       4.920623       4.920623       4.920623    7[6-(1,7),6-(7,7),30-(7,7,8)]
    82       5.259758       5.259758       5.259758    7[1-(0),1-(0),6-(7,7)]
    83       1.197373       1.197373       1.197373    7[6-(7,7),7-(6,30),30-(7,7,8)]
    84       1.008362       1.008362       1.008362    7[6-(1,7),7-(6,30),30-(7,7,8,8)]
    85      -0.382544      -0.382544      -0.382544    7[6-(1,7),6-(7,7),30-(7,7,8,8)]
    86       0.208003       0.208003       0.208003    7[1-(0),1-(0),6-(7,7)]
    87       7.322603       7.322603       7.322603    8[6-(8,8),30-(7,7,7)]
    88       6.064639       6.064639       6.064639    8[6-(6,8),30-(7,7,7,8)]
    89       5.579902       5.579902       5.579902    8[6-(6,8),30-(7,7,7,8)]
    90       2.800805       2.800805       2.800805    8[6-(8,8),30-(7,7,7)]
    91       1.542839       1.542839       1.542839    8[6-(6,8),30-(7,7,7,8)]
    92       1.058102       1.058102       1.058102    8[6-(6,8),30-(7,7,7,8)]
    93      -2.800801      -2.800801      -2.800801    8[6-(8,8),30-(7,7,7)]
    94      -1.542837      -1.542837      -1.542837    8[6-(6,8),30-(7,7,7,8)]
    95        -1.0581        -1.0581        -1.0581    8[6-(6,8),30-(7,7,7,8)]
    96       1.720997       1.720997       1.720997    8[6-(8,8),30-(7,7,7)]
    97       2.978963       2.978963       2.978963    8[6-(6,8),30-(7,7,7,8)]
    98         3.4637         3.4637         3.4637    8[6-(6,8),30-(7,7,7,8)]
    99       5.408073       5.408073       5.408073    8[6-(8,8)]
   100       3.635527       3.635527       3.635527    8[6-(8,8)]
