# Supplementary material for: A collection of forcefield precursors for metal–organic frameworks
Source: RSC Adv. 2019 Nov 13;9(63):36492–507. doi: 10.1039/c9ra07327b (PMC9075174; doi:10.1039/c9ra07327b)
Supplement: RA-009-C9RA07327B-s1292 [file RA-009-C9RA07327B-s1292.txt]

KONCIA_clean

9.163100    0.000000    0.000000
-4.005767    8.241131    0.000000
-2.578787    -4.120474    14.001517

     1      -2.290893      -2.290893      -2.290893    59[8-(6),8-(6),8-(6),8-(6),8-(6),8-(6)]
     2      -2.290838      -2.290838      -2.290838    59[8-(6),8-(6),8-(6),8-(6),8-(6),8-(6)]
     3       4.869439       4.869439       4.869439    59[8-(6),8-(6),8-(6),8-(6),8-(6),8-(6)]
     4       4.869384       4.869384       4.869384    59[8-(6),8-(6),8-(6),8-(6),8-(6),8-(6)]
     5       3.285552       3.285552       3.285552    1[6-(1,6,6)]
     6        3.52998        3.52998        3.52998    1[6-(1,6,6)]
     7       1.295764       1.295764       1.295764    1[6-(1,6,6)]
     8       1.051363       1.051363       1.051363    1[6-(1,6,6)]
     9      -0.724287      -0.724287      -0.724287    1[6-(1,6,6)]
    10      -0.726407      -0.726407      -0.726407    1[6-(1,6,6)]
    11       1.299943       1.299943       1.299943    1[6-(1,6,6)]
    12       1.302036       1.302036       1.302036    1[6-(1,6,6)]
    13      -0.707006      -0.707006      -0.707006    1[6-(1,6,6)]
    14      -0.951434      -0.951434      -0.951434    1[6-(1,6,6)]
    15       1.282782       1.282782       1.282782    1[6-(1,6,6)]
    16       1.527183       1.527183       1.527183    1[6-(1,6,6)]
    17       3.302833       3.302833       3.302833    1[6-(1,6,6)]
    18       3.304953       3.304953       3.304953    1[6-(1,6,6)]
    19       1.278603       1.278603       1.278603    1[6-(1,6,6)]
    20        1.27651        1.27651        1.27651    1[6-(1,6,6)]
    21       4.838756       4.838756       4.838756    6[6-(1,1,6),8-(59),8-(59)]
    22       3.974283       3.974283       3.974283    6[1-(0),1-(0),6-(1,1,6),6-(8,8)]
    23      -0.257432      -0.257432      -0.257432    6[6-(1,1,6),8-(59),8-(59)]
    24       0.607045       0.607045       0.607045    6[1-(0),1-(0),6-(1,1,6),6-(8,8)]
    25      -1.137067      -1.137067      -1.137067    6[6-(1,1,6),8-(59),8-(59)]
    26       -0.43062       -0.43062       -0.43062    6[1-(0),1-(0),6-(1,1,6),6-(8,8)]
    27       1.712714       1.712714       1.712714    6[6-(1,1,6),8-(59),8-(59)]
    28       1.006264       1.006264       1.006264    6[1-(0),1-(0),6-(1,1,6),6-(8,8)]
    29       -2.26021       -2.26021       -2.26021    6[6-(1,1,6),8-(59),8-(59)]
    30      -1.395737      -1.395737      -1.395737    6[1-(0),1-(0),6-(1,1,6),6-(8,8)]
    31       2.835978       2.835978       2.835978    6[6-(1,1,6),8-(59),8-(59)]
    32       1.971501       1.971501       1.971501    6[1-(0),1-(0),6-(1,1,6),6-(8,8)]
    33       3.715613       3.715613       3.715613    6[6-(1,1,6),8-(59),8-(59)]
    34       3.009166       3.009166       3.009166    6[1-(0),1-(0),6-(1,1,6),6-(8,8)]
    35       0.865832       0.865832       0.865832    6[6-(1,1,6),8-(59),8-(59)]
    36       1.572282       1.572282       1.572282    6[1-(0),1-(0),6-(1,1,6),6-(8,8)]
    37      -1.631105      -1.631105      -1.631105    6[6-(8,8),8-(59),8-(59)]
    38      -2.950626      -2.950626      -2.950626    6[6-(8,8),8-(59),8-(59)]
    39       4.209651       4.209651       4.209651    6[6-(8,8),8-(59),8-(59)]
    40       5.529172       5.529172       5.529172    6[6-(8,8),8-(59),8-(59)]
    41      -3.091065      -3.091065      -3.091065    8[6-(6,8),59-(8,8,8,8,8)]
    42      -1.098736      -1.098736      -1.098736    8[6-(6,8),59-(8,8,8,8,8)]
    43        4.27705        4.27705        4.27705    8[6-(6,8),59-(8,8,8,8,8)]
    44      -1.490707      -1.490707      -1.490707    8[6-(6,8),59-(8,8,8,8,8)]
    45      -3.483014      -3.483014      -3.483014    8[6-(6,8),59-(8,8,8,8,8)]
    46       0.304267       0.304267       0.304267    8[6-(6,8),59-(8,8,8,8,8)]
    47      -0.580434      -0.580434      -0.580434    8[6-(6,8),59-(8,8,8,8,8)]
    48      -1.213209      -1.213209      -1.213209    8[6-(6,8),59-(8,8,8,8,8)]
    49      -2.319709      -2.319709      -2.319709    8[6-(6,8),59-(8,8,8,8,8)]
    50       5.161844       5.161844       5.161844    8[6-(6,8),59-(8,8,8,8,8)]
    51      -3.368502      -3.368502      -3.368502    8[6-(6,8),59-(8,8,8,8,8)]
    52       2.895364       2.895364       2.895364    8[6-(6,8),59-(8,8,8,8,8)]
    53      -3.493489      -3.493489      -3.493489    8[6-(6,8),59-(8,8,8,8,8)]
    54       3.677282       3.677282       3.677282    8[6-(6,8),59-(8,8,8,8,8)]
    55      -1.698504      -1.698504      -1.698504    8[6-(6,8),59-(8,8,8,8,8)]
    56       4.069253       4.069253       4.069253    8[6-(6,8),59-(8,8,8,8,8)]
    57        6.06156        6.06156        6.06156    8[6-(6,8),59-(8,8,8,8,8)]
    58       2.274279       2.274279       2.274279    8[6-(6,8),59-(8,8,8,8,8)]
    59        3.15898        3.15898        3.15898    8[6-(6,8),59-(8,8,8,8,8)]
    60       3.791755       3.791755       3.791755    8[6-(6,8),59-(8,8,8,8,8)]
    61       4.898255       4.898255       4.898255    8[6-(6,8),59-(8,8,8,8,8)]
    62      -2.583298      -2.583298      -2.583298    8[6-(6,8),59-(8,8,8,8,8)]
    63       5.947048       5.947048       5.947048    8[6-(6,8),59-(8,8,8,8,8)]
    64      -0.316818      -0.316818      -0.316818    8[6-(6,8),59-(8,8,8,8,8)]
