# Supplementary material for: A collection of forcefield precursors for metal–organic frameworks
Source: RSC Adv. 2019 Nov 13;9(63):36492–507. doi: 10.1039/c9ra07327b (PMC9075174; doi:10.1039/c9ra07327b)
Supplement: RA-009-C9RA07327B-s1293 [file RA-009-C9RA07327B-s1293.txt]

KUBQAA_charged

17.939800    0.000000    0.000000
-7.970224    18.066647    0.000000
-4.984669    -9.033476    23.594479

     1       8.729085       8.729085       8.729085    29[7-(6,6),7-(6,6),7-(6,6),15-(6,6,6)]
     2       7.717618       7.717618       7.717618    29[7-(6,6),7-(6,6),7-(6,6),15-(6,6,6)]
     3       2.711919       2.711919       2.711919    29[7-(6,6),7-(6,6),7-(6,6),15-(6,6,6)]
     4      11.828582      11.828582      11.828582    29[7-(6,6),7-(6,6),7-(6,6),15-(6,6,6)]
     5      -5.225517      -5.225517      -5.225517    29[7-(6,6),7-(6,6),7-(6,6),15-(6,6,6)]
     6      11.702765      11.702765      11.702765    29[7-(6,6),7-(6,6),7-(6,6),15-(6,6,6)]
     7      -1.273162      -1.273162      -1.273162    29[7-(6,6),7-(6,6),7-(6,6),15-(6,6,6)]
     8      -2.126021      -2.126021      -2.126021    29[7-(6,6),7-(6,6),7-(6,6),15-(6,6,6)]
     9      -1.304852      -1.304852      -1.304852    15[6-(6),6-(6,6),6-(6,6),29-(7,7,7)]
    10       2.703611       2.703611       2.703611    15[6-(6),6-(6,6),6-(6,6),29-(7,7,7)]
    11       7.662255       7.662255       7.662255    15[6-(6),6-(6,6),6-(6,6),29-(7,7,7)]
    12       11.81579       11.81579       11.81579    15[6-(6),6-(6,6),6-(6,6),29-(7,7,7)]
    13      -5.289893      -5.289893      -5.289893    15[6-(6),6-(6,6),6-(6,6),29-(7,7,7)]
    14      -1.281456      -1.281456      -1.281456    15[6-(6),6-(6,6),6-(6,6),29-(7,7,7)]
    15      11.647417      11.647417      11.647417    15[6-(6),6-(6,6),6-(6,6),29-(7,7,7)]
    16      -2.138826      -2.138826      -2.138826    15[6-(6),6-(6,6),6-(6,6),29-(7,7,7)]
    17       7.860958       7.860958       7.860958    1[6-(6,7)]
    18        1.12135        1.12135        1.12135    1[6-(6,6)]
    19       4.518463       4.518463       4.518463    1[6-(6,6)]
    20       6.245511       6.245511       6.245511    1[6-(6,7)]
    21      -2.290723      -2.290723      -2.290723    1[6-(6,7)]
    22      -0.331329      -0.331329      -0.331329    1[6-(6,6)]
    23        2.52969        2.52969        2.52969    1[6-(6,6)]
    24      -4.305146      -4.305146      -4.305146    1[6-(6,7)]
    25       7.848222       7.848222       7.848222    1[6-(6,7)]
    26        7.57959        7.57959        7.57959    1[6-(6,6)]
    27       9.044769       9.044769       9.044769    1[6-(6,6)]
    28       9.247041       9.247041       9.247041    1[6-(6,7)]
    29       8.376666       8.376666       8.376666    1[6-(6,7)]
    30       8.641324       8.641324       8.641324    1[6-(6,6)]
    31       7.718117       7.718117       7.718117    1[6-(6,6)]
    32        7.51786        7.51786        7.51786    1[6-(6,7)]
    33       5.317163       5.317163       5.317163    1[6-(6,7)]
    34        3.46542        3.46542        3.46542    1[6-(6,6)]
    35       4.842711       4.842711       4.842711    1[6-(6,6)]
    36         6.6857         6.6857         6.6857    1[6-(6,7)]
    37      -0.060694      -0.060694      -0.060694    1[6-(6,7)]
    38       1.824748       1.824748       1.824748    1[6-(6,6)]
    39       3.186098       3.186098       3.186098    1[6-(6,6)]
    40       1.250413       1.250413       1.250413    1[6-(6,7)]
    41      -6.166719      -6.166719      -6.166719    1[6-(6,7)]
    42      -6.301403      -6.301403      -6.301403    1[6-(6,6)]
    43      -5.571953      -5.571953      -5.571953    1[6-(6,6)]
    44      -5.154611      -5.154611      -5.154611    1[6-(6,7)]
    45      12.200866      12.200866      12.200866    1[6-(6,7)]
    46      -5.642719      -5.642719      -5.642719    1[6-(6,6)]
    47      -6.415028      -6.415028      -6.415028    1[6-(6,6)]
    48      11.340057      11.340057      11.340057    1[6-(6,7)]
    49       8.524094       8.524094       8.524094    1[6-(6,7)]
    50      -7.557865      -7.557865      -7.557865    1[6-(6,6)]
    51      -5.396265      -5.396265      -5.396265    1[6-(6,6)]
    52      10.614543      10.614543      10.614543    1[6-(6,7)]
    53       -3.53853       -3.53853       -3.53853    1[6-(6,7)]
    54      -5.507765      -5.507765      -5.507765    1[6-(6,6)]
    55      -4.004982      -4.004982      -4.004982    1[6-(6,6)]
    56      -2.194403      -2.194403      -2.194403    1[6-(6,7)]
    57      -3.493312      -3.493312      -3.493312    1[6-(6,7)]
    58      -1.521539      -1.521539      -1.521539    1[6-(6,6)]
    59       9.532333       9.532333       9.532333    1[6-(6,6)]
    60      12.815314      12.815314      12.815314    1[6-(6,7)]
    61      -4.332278      -4.332278      -4.332278    1[6-(6,7)]
    62      -6.244638      -6.244638      -6.244638    1[6-(6,6)]
    63      -5.354788      -5.354788      -5.354788    1[6-(6,6)]
    64      -3.605281      -3.605281      -3.605281    1[6-(6,7)]
    65      -0.996641      -0.996641      -0.996641    1[6-(6,6)]
    66      -0.942244      -0.942244      -0.942244    1[6-(6,6)]
    67      -1.048592      -1.048592      -1.048592    1[6-(6,6)]
    68      -1.328329      -1.328329      -1.328329    1[6-(6,6)]
    69      -1.456065      -1.456065      -1.456065    1[6-(6,6)]
    70      13.886368      13.886368      13.886368    1[6-(6,6)]
    71      12.003079      12.003079      12.003079    1[6-(6,6)]
    72      12.337825      12.337825      12.337825    1[6-(6,6)]
    73      14.387522      14.387522      14.387522    1[6-(6,6)]
    74      -1.661935      -1.661935      -1.661935    1[6-(6,6)]
    75       1.450773       1.450773       1.450773    1[6-(6,6)]
    76       1.559578       1.559578       1.559578    1[6-(6,6)]
    77        3.10289        3.10289        3.10289    1[6-(6,6)]
    78       4.128375       4.128375       4.128375    1[6-(6,6)]
    79       4.146157       4.146157       4.146157    1[6-(6,6)]
    80       3.668378       3.668378       3.668378    1[6-(6,6)]
    81        5.44795        5.44795        5.44795    1[6-(6,6)]
    82       6.625474       6.625474       6.625474    1[6-(6,6)]
    83      -1.784362      -1.784362      -1.784362    1[6-(6,6)]
    84         4.5215         4.5215         4.5215    1[6-(6,6)]
    85       7.157396       7.157396       7.157396    1[6-(6,6)]
    86       7.257294       7.257294       7.257294    1[6-(6,6)]
    87       7.585683       7.585683       7.585683    1[6-(6,6)]
    88       7.735242       7.735242       7.735242    1[6-(6,6)]
    89       7.799572       7.799572       7.799572    1[6-(6,6)]
    90       7.252704       7.252704       7.252704    1[6-(6,6)]
    91       5.620821       5.620821       5.620821    1[6-(6,6)]
    92       3.633255       3.633255       3.633255    1[6-(6,6)]
    93       3.352332       3.352332       3.352332    1[6-(6,6)]
    94       5.093306       5.093306       5.093306    1[6-(6,6)]
    95      -4.104124      -4.104124      -4.104124    1[6-(6,6)]
    96      -2.602943      -2.602943      -2.602943    1[6-(6,6)]
    97      -2.605401      -2.605401      -2.605401    1[6-(6,6)]
    98      -3.872467      -3.872467      -3.872467    1[6-(6,6)]
    99      12.432386      12.432386      12.432386    1[6-(6,6)]
   100       13.82082       13.82082       13.82082    1[6-(6,6)]
   101      14.127887      14.127887      14.127887    1[6-(6,6)]
   102      12.353761      12.353761      12.353761    1[6-(6,6)]
   103      10.389223      10.389223      10.389223    1[6-(6,6)]
   104       10.19501       10.19501       10.19501    1[6-(6,6)]
   105      -6.093618      -6.093618      -6.093618    1[6-(6,7)]
   106      -2.863873      -2.863873      -2.863873    1[6-(6,6)]
   107       -9.43612       -9.43612       -9.43612    1[6-(6,6)]
   108      -7.709087      -7.709087      -7.709087    1[6-(6,7)]
   109       1.694307       1.694307       1.694307    1[6-(6,7)]
   110      -4.316535      -4.316535      -4.316535    1[6-(6,6)]
   111     -11.424886     -11.424886     -11.424886    1[6-(6,6)]
   112       9.649429       9.649429       9.649429    1[6-(6,7)]
   113      -6.106407      -6.106407      -6.106407    1[6-(6,7)]
   114      -6.375049      -6.375049      -6.375049    1[6-(6,6)]
   115      -4.909836      -4.909836      -4.909836    1[6-(6,6)]
   116      -4.707556      -4.707556      -4.707556    1[6-(6,7)]
   117      -5.577993      -5.577993      -5.577993    1[6-(6,7)]
   118      -5.313326      -5.313326      -5.313326    1[6-(6,6)]
   119      -6.236496      -6.236496      -6.236496    1[6-(6,6)]
   120      11.503036      11.503036      11.503036    1[6-(6,7)]
   121       9.302307       9.302307       9.302307    1[6-(6,7)]
   122       7.450551       7.450551       7.450551    1[6-(6,6)]
   123       8.827818       8.827818       8.827818    1[6-(6,6)]
   124      10.670821      10.670821      10.670821    1[6-(6,7)]
   125       3.924411       3.924411       3.924411    1[6-(6,7)]
   126       5.809866       5.809866       5.809866    1[6-(6,6)]
   127       7.171194       7.171194       7.171194    1[6-(6,6)]
   128      -2.734727      -2.734727      -2.734727    1[6-(6,7)]
   129       -2.18155       -2.18155       -2.18155    1[6-(6,7)]
   130      -2.316222      -2.316222      -2.316222    1[6-(6,6)]
   131      -1.586807      -1.586807      -1.586807    1[6-(6,6)]
   132      -1.169475      -1.169475      -1.169475    1[6-(6,7)]
   133      -1.753732      -1.753732      -1.753732    1[6-(6,7)]
   134      -1.657528      -1.657528      -1.657528    1[6-(6,6)]
   135      -2.429872      -2.429872      -2.429872    1[6-(6,6)]
   136      -2.614575      -2.614575      -2.614575    1[6-(6,7)]
   137      12.509215      12.509215      12.509215    1[6-(6,7)]
   138      -3.572758      -3.572758      -3.572758    1[6-(6,6)]
   139       -1.41113       -1.41113       -1.41113    1[6-(6,6)]
   140      -3.340109      -3.340109      -3.340109    1[6-(6,7)]
   141       0.446561       0.446561       0.446561    1[6-(6,7)]
   142      -1.522661      -1.522661      -1.522661    1[6-(6,6)]
   143      -0.019864      -0.019864      -0.019864    1[6-(6,6)]
   144       1.790701       1.790701       1.790701    1[6-(6,7)]
   145       0.491888       0.491888       0.491888    1[6-(6,7)]
   146       2.463672       2.463672       2.463672    1[6-(6,6)]
   147       5.547108       5.547108       5.547108    1[6-(6,6)]
   148      -1.139264      -1.139264      -1.139264    1[6-(6,7)]
   149       9.622315       9.622315       9.622315    1[6-(6,7)]
   150       7.709942       7.709942       7.709942    1[6-(6,6)]
   151       8.599782       8.599782       8.599782    1[6-(6,6)]
   152      10.349303      10.349303      10.349303    1[6-(6,7)]
   153       2.988568       2.988568       2.988568    1[6-(6,6)]
   154       3.042971       3.042971       3.042971    1[6-(6,6)]
   155       2.936606       2.936606       2.936606    1[6-(6,6)]
   156       2.656848       2.656848       2.656848    1[6-(6,6)]
   157       2.529105       2.529105       2.529105    1[6-(6,6)]
   158      -8.038471      -8.038471      -8.038471    1[6-(6,6)]
   159      -9.921773      -9.921773      -9.921773    1[6-(6,6)]
   160       -9.58705       -9.58705       -9.58705    1[6-(6,6)]
   161      -7.537363      -7.537363      -7.537363    1[6-(6,6)]
   162      -5.647005      -5.647005      -5.647005    1[6-(6,6)]
   163       5.435939       5.435939       5.435939    1[6-(6,6)]
   164       5.544735       5.544735       5.544735    1[6-(6,6)]
   165       7.088031       7.088031       7.088031    1[6-(6,6)]
   166        0.14328        0.14328        0.14328    1[6-(6,6)]
   167       0.161072       0.161072       0.161072    1[6-(6,6)]
   168      -0.316665      -0.316665      -0.316665    1[6-(6,6)]
   169       1.462922       1.462922       1.462922    1[6-(6,6)]
   170       2.640447       2.640447       2.640447    1[6-(6,6)]
   171        2.20082        2.20082        2.20082    1[6-(6,6)]
   172       0.536442       0.536442       0.536442    1[6-(6,6)]
   173       3.172308       3.172308       3.172308    1[6-(6,6)]
   174       3.272197       3.272197       3.272197    1[6-(6,6)]
   175       3.600601       3.600601       3.600601    1[6-(6,6)]
   176       3.750183       3.750183       3.750183    1[6-(6,6)]
   177       3.814521       3.814521       3.814521    1[6-(6,6)]
   178      11.237894      11.237894      11.237894    1[6-(6,6)]
   179       9.606026       9.606026       9.606026    1[6-(6,6)]
   180       7.618454       7.618454       7.618454    1[6-(6,6)]
   181       7.337511       7.337511       7.337511    1[6-(6,6)]
   182       9.078469       9.078469       9.078469    1[6-(6,6)]
   183       -0.11895       -0.11895       -0.11895    1[6-(6,6)]
   184       1.382214       1.382214       1.382214    1[6-(6,6)]
   185       1.379741       1.379741       1.379741    1[6-(6,6)]
   186      -7.857547      -7.857547      -7.857547    1[6-(6,6)]
   187      -1.522251      -1.522251      -1.522251    1[6-(6,6)]
   188      -0.133781      -0.133781      -0.133781    1[6-(6,6)]
   189         0.1733         0.1733         0.1733    1[6-(6,6)]
   190      -9.571051      -9.571051      -9.571051    1[6-(6,6)]
   191     -11.535599     -11.535599     -11.535599    1[6-(6,6)]
   192      -3.759602      -3.759602      -3.759602    1[6-(6,6)]
   193       7.162997       7.162997       7.162997    6[1-(0),6-(1,6),7-(6,29)]
   194       1.120064       1.120064       1.120064    6[1-(0),6-(1,7),6-(6,6)]
   195       5.073055       5.073055       5.073055    6[6-(1,6),6-(1,6),6-(6,6)]
   196       5.177164       5.177164       5.177164    6[1-(0),6-(1,7),6-(6,6)]
   197       6.223675       6.223675       6.223675    6[1-(0),6-(1,6),7-(6,29)]
   198      -2.314489      -2.314489      -2.314489    6[1-(0),6-(1,6),7-(6,29)]
   199      -1.141039      -1.141039      -1.141039    6[1-(0),6-(1,7),6-(6,6)]
   200      -1.103218      -1.103218      -1.103218    6[6-(1,6),6-(1,6),6-(6,6)]
   201      -2.371414      -2.371414      -2.371414    6[1-(0),6-(1,7),6-(6,6)]
   202      -3.469715      -3.469715      -3.469715    6[1-(0),6-(1,6),7-(6,29)]
   203       8.125958       8.125958       8.125958    6[1-(0),6-(1,6),7-(6,29)]
   204       7.966296       7.966296       7.966296    6[1-(0),6-(1,7),6-(6,6)]
   205       8.361772       8.361772       8.361772    6[6-(1,6),6-(1,6),6-(6,6)]
   206       8.816864       8.816864       8.816864    6[1-(0),6-(1,7),6-(6,6)]
   207       8.936873       8.936873       8.936873    6[1-(0),6-(1,6),7-(6,29)]
   208        8.24412        8.24412        8.24412    6[1-(0),6-(1,6),7-(6,29)]
   209       8.407778       8.407778       8.407778    6[1-(0),6-(1,7),6-(6,6)]
   210       8.228595       8.228595       8.228595    6[6-(1,6),6-(1,6),6-(6,6)]
   211       7.870202       7.870202       7.870202    6[1-(0),6-(1,7),6-(6,6)]
   212       7.743035       7.743035       7.743035    6[1-(0),6-(1,6),7-(6,29)]
   213       5.225178       5.225178       5.225178    6[1-(0),6-(1,6),7-(6,29)]
   214       4.117921       4.117921       4.117921    6[1-(0),6-(1,7),6-(6,6)]
   215       3.942581       3.942581       3.942581    6[6-(1,6),6-(1,6),6-(6,6)]
   216       4.916358       4.916358       4.916358    6[1-(0),6-(1,7),6-(6,6)]
   217        6.00768        6.00768        6.00768    6[1-(0),6-(1,6),7-(6,29)]
   218       0.588416       0.588416       0.588416    6[1-(0),6-(1,6),7-(6,29)]
   219        1.73914        1.73914        1.73914    6[1-(0),6-(1,7),6-(6,6)]
   220       2.706746       2.706746       2.706746    6[6-(1,6),6-(1,6),6-(6,6)]
   221       2.515254       2.515254       2.515254    6[1-(0),6-(1,7),6-(6,6)]
   222       1.364928       1.364928       1.364928    6[1-(0),6-(1,6),7-(6,29)]
   223      -5.957754      -5.957754      -5.957754    6[1-(0),6-(1,6),7-(6,29)]
   224      -6.080541      -6.080541      -6.080541    6[1-(0),6-(1,7),6-(6,6)]
   225      -5.883004      -5.883004      -5.883004    6[6-(1,6),6-(1,6),6-(6,6)]
   226      -5.613484      -5.613484      -5.613484    6[1-(0),6-(1,7),6-(6,6)]
   227      -5.411557      -5.411557      -5.411557    6[1-(0),6-(1,6),7-(6,29)]
   228      12.051373      12.051373      12.051373    6[1-(0),6-(1,6),7-(6,29)]
   229      -5.822248      -5.822248      -5.822248    6[1-(0),6-(1,7),6-(6,6)]
   230      -6.002425      -6.002425      -6.002425    6[6-(1,6),6-(1,6),6-(6,6)]
   231      -6.285666      -6.285666      -6.285666    6[1-(0),6-(1,7),6-(6,6)]
   232       11.56882       11.56882       11.56882    6[1-(0),6-(1,6),7-(6,29)]
   233        9.36043        9.36043        9.36043    6[1-(0),6-(1,6),7-(6,29)]
   234      -7.475628      -7.475628      -7.475628    6[1-(0),6-(1,7),6-(6,6)]
   235      -6.233678      -6.233678      -6.233678    6[6-(1,6),6-(1,6),6-(6,6)]
   236      -6.218449      -6.218449      -6.218449    6[1-(0),6-(1,7),6-(6,6)]
   237      10.571174      10.571174      10.571174    6[1-(0),6-(1,6),7-(6,29)]
   238      -3.681387      -3.681387      -3.681387    6[1-(0),6-(1,6),7-(6,29)]
   239      -4.856267      -4.856267      -4.856267    6[1-(0),6-(1,7),6-(6,6)]
   240      -5.017325      -5.017325      -5.017325    6[6-(1,6),6-(1,6),6-(6,6)]
   241      -3.996487      -3.996487      -3.996487    6[1-(0),6-(1,7),6-(6,6)]
   242      -2.908901      -2.908901      -2.908901    6[1-(0),6-(1,6),7-(6,29)]
   243      -3.457728      -3.457728      -3.457728    6[1-(0),6-(1,6),7-(6,29)]
   244        -2.2743        -2.2743        -2.2743    6[1-(0),6-(1,7),6-(6,6)]
   245      -2.229384      -2.229384      -2.229384    6[6-(1,6),6-(1,6),6-(6,6)]
   246      14.577491      14.577491      14.577491    6[1-(0),6-(1,7),6-(6,6)]
   247      13.543769      13.543769      13.543769    6[1-(0),6-(1,6),7-(6,29)]
   248      -4.558379      -4.558379      -4.558379    6[1-(0),6-(1,6),7-(6,29)]
   249      -5.694356      -5.694356      -5.694356    6[1-(0),6-(1,7),6-(6,6)]
   250      -6.028042      -6.028042      -6.028042    6[6-(1,6),6-(1,6),6-(6,6)]
   251      -5.195857      -5.195857      -5.195857    6[1-(0),6-(1,7),6-(6,6)]
   252       -4.13025       -4.13025       -4.13025    6[1-(0),6-(1,6),7-(6,29)]
   253       0.127383       0.127383       0.127383    6[6-(15),15-(6,6,29)]
   254       1.213943       1.213943       1.213943    6[6-(15),15-(6,6,29)]
   255       9.170025       9.170025       9.170025    6[6-(15),15-(6,6,29)]
   256      10.224886      10.224886      10.224886    6[6-(15),15-(6,6,29)]
   257      -1.246917      -1.246917      -1.246917    6[6-(1,6),6-(1,6),15-(6,6,29)]
   258      -1.078444      -1.078444      -1.078444    6[1-(0),6-(1,6),6-(6,15)]
   259      -1.027392      -1.027392      -1.027392    6[1-(0),6-(1,6),6-(1,6)]
   260      -1.109938      -1.109938      -1.109938    6[1-(0),6-(1,6),6-(1,6)]
   261      -1.264663      -1.264663      -1.264663    6[1-(0),6-(1,6),6-(1,6)]
   262      -1.339629      -1.339629      -1.339629    6[1-(0),6-(1,6),6-(6,15)]
   263      15.274948      15.274948      15.274948    6[6-(1,6),6-(1,6),15-(6,6,29)]
   264      13.991431      13.991431      13.991431    6[1-(0),6-(1,6),6-(6,15)]
   265      12.868795      12.868795      12.868795    6[1-(0),6-(1,6),6-(1,6)]
   266      13.093671      13.093671      13.093671    6[1-(0),6-(1,6),6-(1,6)]
   267      14.277904      14.277904      14.277904    6[1-(0),6-(1,6),6-(1,6)]
   268      -2.504751      -2.504751      -2.504751    6[1-(0),6-(1,6),6-(6,15)]
   269       2.768828       2.768828       2.768828    6[6-(1,6),6-(1,6),15-(6,6,29)]
   270       2.006546       2.006546       2.006546    6[1-(0),6-(1,6),6-(6,15)]
   271        2.09985        2.09985        2.09985    6[1-(0),6-(1,6),6-(1,6)]
   272       2.977558       2.977558       2.977558    6[1-(0),6-(1,6),6-(1,6)]
   273         3.6342         3.6342         3.6342    6[1-(0),6-(1,6),6-(1,6)]
   274        3.57319        3.57319        3.57319    6[1-(0),6-(1,6),6-(6,15)]
   275       3.981239       3.981239       3.981239    6[6-(1,6),6-(1,6),15-(6,6,29)]
   276       4.208236       4.208236       4.208236    6[1-(0),6-(1,6),6-(6,15)]
   277       5.231761       5.231761       5.231761    6[1-(0),6-(1,6),6-(1,6)]
   278       5.941787       5.941787       5.941787    6[1-(0),6-(1,6),6-(1,6)]
   279       5.695245       5.695245       5.695245    6[1-(0),6-(1,6),6-(1,6)]
   280       4.711379       4.711379       4.711379    6[1-(0),6-(1,6),6-(6,15)]
   281       7.589849       7.589849       7.589849    6[6-(1,6),6-(1,6),15-(6,6,29)]
   282       7.341454       7.341454       7.341454    6[1-(0),6-(1,6),6-(6,15)]
   283       7.368143       7.368143       7.368143    6[1-(0),6-(1,6),6-(1,6)]
   284        7.54696        7.54696        7.54696    6[1-(0),6-(1,6),6-(1,6)]
   285       7.668791       7.668791       7.668791    6[1-(0),6-(1,6),6-(1,6)]
   286       7.697698       7.697698       7.697698    6[1-(0),6-(1,6),6-(6,15)]
   287         6.3826         6.3826         6.3826    6[6-(1,6),6-(1,6),15-(6,6,29)]
   288       6.468018       6.468018       6.468018    6[1-(0),6-(1,6),6-(6,15)]
   289       5.499286       5.499286       5.499286    6[1-(0),6-(1,6),6-(1,6)]
   290       4.342466       4.342466       4.342466    6[1-(0),6-(1,6),6-(1,6)]
   291       4.199827       4.199827       4.199827    6[1-(0),6-(1,6),6-(1,6)]
   292       5.212433       5.212433       5.212433    6[1-(0),6-(1,6),6-(6,15)]
   293      12.977862      12.977862      12.977862    6[6-(1,6),6-(1,6),15-(6,6,29)]
   294      -4.079924      -4.079924      -4.079924    6[1-(0),6-(1,6),6-(6,15)]
   295      -3.210228      -3.210228      -3.210228    6[1-(0),6-(1,6),6-(1,6)]
   296      -3.186468      -3.186468      -3.186468    6[1-(0),6-(1,6),6-(1,6)]
   297      -3.959659      -3.959659      -3.959659    6[1-(0),6-(1,6),6-(1,6)]
   298      13.001403      13.001403      13.001403    6[1-(0),6-(1,6),6-(6,15)]
   299      11.983333      11.983333      11.983333    6[6-(1,6),6-(1,6),15-(6,6,29)]
   300      13.110697      13.110697      13.110697    6[1-(0),6-(1,6),6-(6,15)]
   301      13.338357      13.338357      13.338357    6[1-(0),6-(1,6),6-(1,6)]
   302      12.234899      12.234899      12.234899    6[1-(0),6-(1,6),6-(1,6)]
   303      11.105125      11.105125      11.105125    6[1-(0),6-(1,6),6-(1,6)]
   304      10.986128      10.986128      10.986128    6[1-(0),6-(1,6),6-(6,15)]
   305       -6.79158       -6.79158       -6.79158    6[1-(0),6-(1,6),7-(6,29)]
   306      -2.865166      -2.865166      -2.865166    6[1-(0),6-(1,7),6-(6,6)]
   307      -8.881516      -8.881516      -8.881516    6[6-(1,6),6-(1,6),6-(6,6)]
   308      -8.777417      -8.777417      -8.777417    6[1-(0),6-(1,7),6-(6,6)]
   309      -7.730915      -7.730915      -7.730915    6[1-(0),6-(1,6),7-(6,29)]
   310      -6.299692      -6.299692      -6.299692    6[1-(0),6-(1,6),7-(6,29)]
   311      -5.126249      -5.126249      -5.126249    6[1-(0),6-(1,7),6-(6,6)]
   312      -5.088442      -5.088442      -5.088442    6[6-(1,6),6-(1,6),6-(6,6)]
   313      -6.356643      -6.356643      -6.356643    6[1-(0),6-(1,7),6-(6,6)]
   314      10.484864      10.484864      10.484864    6[1-(0),6-(1,6),7-(6,29)]
   315      -5.828666      -5.828666      -5.828666    6[1-(0),6-(1,6),7-(6,29)]
   316      -5.988334      -5.988334      -5.988334    6[1-(0),6-(1,7),6-(6,6)]
   317      -5.592852      -5.592852      -5.592852    6[6-(1,6),6-(1,6),6-(6,6)]
   318      -5.137747      -5.137747      -5.137747    6[1-(0),6-(1,7),6-(6,6)]
   319      -5.017732      -5.017732      -5.017732    6[1-(0),6-(1,6),7-(6,29)]
   320       -5.71053       -5.71053       -5.71053    6[1-(0),6-(1,6),7-(6,29)]
   321      -5.546865      -5.546865      -5.546865    6[1-(0),6-(1,7),6-(6,6)]
   322      -5.726035      -5.726035      -5.726035    6[6-(1,6),6-(1,6),6-(6,6)]
   323       -6.08442       -6.08442       -6.08442    6[1-(0),6-(1,7),6-(6,6)]
   324      -6.211595      -6.211595      -6.211595    6[1-(0),6-(1,6),7-(6,29)]
   325       9.210315       9.210315       9.210315    6[1-(0),6-(1,6),7-(6,29)]
   326        8.10305        8.10305        8.10305    6[1-(0),6-(1,7),6-(6,6)]
   327       7.927698       7.927698       7.927698    6[6-(1,6),6-(1,6),6-(6,6)]
   328       8.901473       8.901473       8.901473    6[1-(0),6-(1,7),6-(6,6)]
   329       9.992803       9.992803       9.992803    6[1-(0),6-(1,6),7-(6,29)]
   330       4.573519       4.573519       4.573519    6[1-(0),6-(1,6),7-(6,29)]
   331       5.724251       5.724251       5.724251    6[1-(0),6-(1,7),6-(6,6)]
   332       6.691855       6.691855       6.691855    6[6-(1,6),6-(1,6),6-(6,6)]
   333       6.500352       6.500352       6.500352    6[1-(0),6-(1,7),6-(6,6)]
   334       5.350018       5.350018       5.350018    6[1-(0),6-(1,6),7-(6,29)]
   335      -1.972589      -1.972589      -1.972589    6[1-(0),6-(1,6),7-(6,29)]
   336      -2.095369      -2.095369      -2.095369    6[1-(0),6-(1,7),6-(6,6)]
   337      -1.897839      -1.897839      -1.897839    6[6-(1,6),6-(1,6),6-(6,6)]
   338      -1.628333      -1.628333      -1.628333    6[1-(0),6-(1,7),6-(6,6)]
   339      -1.426412      -1.426412      -1.426412    6[1-(0),6-(1,6),7-(6,29)]
   340      -1.903234      -1.903234      -1.903234    6[1-(0),6-(1,6),7-(6,29)]
   341      -1.837062      -1.837062      -1.837062    6[1-(0),6-(1,7),6-(6,6)]
   342      -2.017253      -2.017253      -2.017253    6[6-(1,6),6-(1,6),6-(6,6)]
   343      -2.300501      -2.300501      -2.300501    6[1-(0),6-(1,7),6-(6,6)]
   344      -2.385807      -2.385807      -2.385807    6[1-(0),6-(1,6),7-(6,29)]
   345      13.345553      13.345553      13.345553    6[1-(0),6-(1,6),7-(6,29)]
   346      -3.490512      -3.490512      -3.490512    6[1-(0),6-(1,7),6-(6,6)]
   347      -2.248558      -2.248558      -2.248558    6[6-(1,6),6-(1,6),6-(6,6)]
   348      -2.233317      -2.233317      -2.233317    6[1-(0),6-(1,7),6-(6,6)]
   349      -3.383487      -3.383487      -3.383487    6[1-(0),6-(1,6),7-(6,29)]
   350       0.303709       0.303709       0.303709    6[1-(0),6-(1,6),7-(6,29)]
   351      -0.871163      -0.871163      -0.871163    6[1-(0),6-(1,7),6-(6,6)]
   352      -1.032213      -1.032213      -1.032213    6[6-(1,6),6-(1,6),6-(6,6)]
   353      -0.011374      -0.011374      -0.011374    6[1-(0),6-(1,7),6-(6,6)]
   354       1.076203       1.076203       1.076203    6[1-(0),6-(1,6),7-(6,29)]
   355       0.527479       0.527479       0.527479    6[1-(0),6-(1,6),7-(6,29)]
   356       1.710915       1.710915       1.710915    6[1-(0),6-(1,7),6-(6,6)]
   357       1.755843       1.755843       1.755843    6[6-(1,6),6-(1,6),6-(6,6)]
   358       0.622921       0.622921       0.622921    6[1-(0),6-(1,7),6-(6,6)]
   359      -0.410811      -0.410811      -0.410811    6[1-(0),6-(1,6),7-(6,29)]
   360        9.39621        9.39621        9.39621    6[1-(0),6-(1,6),7-(6,29)]
   361       8.260225       8.260225       8.260225    6[1-(0),6-(1,7),6-(6,6)]
   362       7.926532       7.926532       7.926532    6[6-(1,6),6-(1,6),6-(6,6)]
   363       8.758718       8.758718       8.758718    6[1-(0),6-(1,7),6-(6,6)]
   364       9.824333       9.824333       9.824333    6[1-(0),6-(1,6),7-(6,29)]
   365      -3.857669      -3.857669      -3.857669    6[6-(15),15-(6,6,29)]
   366      -2.771114      -2.771114      -2.771114    6[6-(15),15-(6,6,29)]
   367      -4.784603      -4.784603      -4.784603    6[6-(15),15-(6,6,29)]
   368      -3.729738      -3.729738      -3.729738    6[6-(15),15-(6,6,29)]
   369       2.738271       2.738271       2.738271    6[6-(1,6),6-(1,6),15-(6,6,29)]
   370       2.906758       2.906758       2.906758    6[1-(0),6-(1,6),6-(6,15)]
   371       2.957815       2.957815       2.957815    6[1-(0),6-(1,6),6-(1,6)]
   372       2.875258       2.875258       2.875258    6[1-(0),6-(1,6),6-(1,6)]
   373        2.72052        2.72052        2.72052    6[1-(0),6-(1,6),6-(1,6)]
   374       2.645551       2.645551       2.645551    6[1-(0),6-(1,6),6-(6,15)]
   375      -6.649905      -6.649905      -6.649905    6[6-(1,6),6-(1,6),15-(6,6,29)]
   376      -7.933417      -7.933417      -7.933417    6[1-(0),6-(1,6),6-(6,15)]
   377       -9.05606       -9.05606       -9.05606    6[1-(0),6-(1,6),6-(1,6)]
   378      -8.831198      -8.831198      -8.831198    6[1-(0),6-(1,6),6-(1,6)]
   379      -7.646972      -7.646972      -7.646972    6[1-(0),6-(1,6),6-(1,6)]
   380      -6.489817      -6.489817      -6.489817    6[1-(0),6-(1,6),6-(6,15)]
   381      -1.216244      -1.216244      -1.216244    6[6-(1,6),6-(1,6),15-(6,6,29)]
   382      -1.978519      -1.978519      -1.978519    6[1-(0),6-(1,6),6-(6,15)]
   383       6.085004       6.085004       6.085004    6[1-(0),6-(1,6),6-(1,6)]
   384       6.962701       6.962701       6.962701    6[1-(0),6-(1,6),6-(1,6)]
   385      -0.350887      -0.350887      -0.350887    6[1-(0),6-(1,6),6-(1,6)]
   386      -0.411892      -0.411892      -0.411892    6[1-(0),6-(1,6),6-(6,15)]
   387      -0.003814      -0.003814      -0.003814    6[6-(1,6),6-(1,6),15-(6,6,29)]
   388       0.223192       0.223192       0.223192    6[1-(0),6-(1,6),6-(6,15)]
   389       1.246727       1.246727       1.246727    6[1-(0),6-(1,6),6-(1,6)]
   390       1.956753       1.956753       1.956753    6[1-(0),6-(1,6),6-(1,6)]
   391       1.710202       1.710202       1.710202    6[1-(0),6-(1,6),6-(1,6)]
   392       0.726327       0.726327       0.726327    6[1-(0),6-(1,6),6-(6,15)]
   393      11.575004      11.575004      11.575004    6[6-(1,6),6-(1,6),15-(6,6,29)]
   394       3.356372       3.356372       3.356372    6[1-(0),6-(1,6),6-(6,15)]
   395       3.383056       3.383056       3.383056    6[1-(0),6-(1,6),6-(1,6)]
   396       3.561882       3.561882       3.561882    6[1-(0),6-(1,6),6-(1,6)]
   397       3.683725       3.683725       3.683725    6[1-(0),6-(1,6),6-(1,6)]
   398       3.712638       3.712638       3.712638    6[1-(0),6-(1,6),6-(6,15)]
   399      10.367775      10.367775      10.367775    6[6-(1,6),6-(1,6),15-(6,6,29)]
   400      10.453206      10.453206      10.453206    6[1-(0),6-(1,6),6-(6,15)]
   401       9.484483       9.484483       9.484483    6[1-(0),6-(1,6),6-(1,6)]
   402       8.327659       8.327659       8.327659    6[1-(0),6-(1,6),6-(1,6)]
   403       8.185008       8.185008       8.185008    6[1-(0),6-(1,6),6-(1,6)]
   404       9.197605       9.197605       9.197605    6[1-(0),6-(1,6),6-(6,15)]
   405      -0.976768      -0.976768      -0.976768    6[6-(1,6),6-(1,6),15-(6,6,29)]
   406      -0.094756      -0.094756      -0.094756    6[1-(0),6-(1,6),6-(6,15)]
   407        0.77493        0.77493        0.77493    6[1-(0),6-(1,6),6-(1,6)]
   408       0.798681       0.798681       0.798681    6[1-(0),6-(1,6),6-(1,6)]
   409       0.025491       0.025491       0.025491    6[1-(0),6-(1,6),6-(1,6)]
   410      -0.953235      -0.953235      -0.953235    6[1-(0),6-(1,6),6-(6,15)]
   411      -1.971274      -1.971274      -1.971274    6[6-(1,6),6-(1,6),15-(6,6,29)]
   412      -0.843903      -0.843903      -0.843903    6[1-(0),6-(1,6),6-(6,15)]
   413      -0.616235      -0.616235      -0.616235    6[1-(0),6-(1,6),6-(1,6)]
   414      -1.719693      -1.719693      -1.719693    6[1-(0),6-(1,6),6-(1,6)]
   415     -10.819698     -10.819698     -10.819698    6[1-(0),6-(1,6),6-(1,6)]
   416      -2.968479      -2.968479      -2.968479    6[1-(0),6-(1,6),6-(6,15)]
   417       7.253571       7.253571       7.253571    7[6-(1,6),6-(1,6),29-(7,7,15)]
   418      -3.468262      -3.468262      -3.468262    7[6-(1,6),6-(1,6),29-(7,7,15)]
   419       8.648033       8.648033       8.648033    7[6-(1,6),6-(1,6),29-(7,7,15)]
   420       7.905466       7.905466       7.905466    7[6-(1,6),6-(1,6),29-(7,7,15)]
   421       6.177234       6.177234       6.177234    7[6-(1,6),6-(1,6),29-(7,7,15)]
   422        0.38716        0.38716        0.38716    7[6-(1,6),6-(1,6),29-(7,7,15)]
   423       -5.55748       -5.55748       -5.55748    7[6-(1,6),6-(1,6),29-(7,7,15)]
   424      11.775502      11.775502      11.775502    7[6-(1,6),6-(1,6),29-(7,7,15)]
   425       9.372473       9.372473       9.372473    7[6-(1,6),6-(1,6),29-(7,7,15)]
   426      -2.778578      -2.778578      -2.778578    7[6-(1,6),6-(1,6),29-(7,7,15)]
   427      13.455197      13.455197      13.455197    7[6-(1,6),6-(1,6),29-(7,7,15)]
   428      -3.751909      -3.751909      -3.751909    7[6-(1,6),6-(1,6),29-(7,7,15)]
   429      -6.701017      -6.701017      -6.701017    7[6-(1,6),6-(1,6),29-(7,7,15)]
   430       -7.45347       -7.45347       -7.45347    7[6-(1,6),6-(1,6),29-(7,7,15)]
   431      -5.306579      -5.306579      -5.306579    7[6-(1,6),6-(1,6),29-(7,7,15)]
   432      11.890624      11.890624      11.890624    7[6-(1,6),6-(1,6),29-(7,7,15)]
   433      10.162368      10.162368      10.162368    7[6-(1,6),6-(1,6),29-(7,7,15)]
   434       4.372253       4.372253       4.372253    7[6-(1,6),6-(1,6),29-(7,7,15)]
   435      -1.572327      -1.572327      -1.572327    7[6-(1,6),6-(1,6),29-(7,7,15)]
   436      -2.179112      -2.179112      -2.179112    7[6-(1,6),6-(1,6),29-(7,7,15)]
   437      13.357608      13.357608      13.357608    7[6-(1,6),6-(1,6),29-(7,7,15)]
   438       1.206517       1.206517       1.206517    7[6-(1,6),6-(1,6),29-(7,7,15)]
   439      -0.499393      -0.499393      -0.499393    7[6-(1,6),6-(1,6),29-(7,7,15)]
   440      10.202682      10.202682      10.202682    7[6-(1,6),6-(1,6),29-(7,7,15)]
   441      -7.371162      -7.371162      -7.371162    5[9-(0),9-(0),9-(0),9-(0)]
   442       5.282145       5.282145       5.282145    5[9-(0),9-(0),9-(0),9-(0)]
   443      11.797066      11.797066      11.797066    5[9-(0),9-(0),9-(0),9-(0)]
   444      11.509541      11.509541      11.509541    5[9-(0),9-(0),9-(0),9-(0)]
   445      -3.386042      -3.386042      -3.386042    5[9-(0),9-(0),9-(0),9-(0)]
   446       1.297021       1.297021       1.297021    5[9-(0),9-(0),9-(0),9-(0)]
   447       7.811848       7.811848       7.811848    5[9-(0),9-(0),9-(0),9-(0)]
   448      -2.445037      -2.445037      -2.445037    5[9-(0),9-(0),9-(0),9-(0)]
   449      -7.451583      -7.451583      -7.451583    9[5-(9,9,9)]
   450      -6.536077      -6.536077      -6.536077    9[5-(9,9,9)]
   451      -8.579318      -8.579318      -8.579318    9[5-(9,9,9)]
   452      -6.878805      -6.878805      -6.878805    9[5-(9,9,9)]
   453       5.970691       5.970691       5.970691    9[5-(9,9,9)]
   454       4.412558       4.412558       4.412558    9[5-(9,9,9)]
   455       4.614149       4.614149       4.614149    9[5-(9,9,9)]
   456       6.008992       6.008992       6.008992    9[5-(9,9,9)]
   457      10.464565      10.464565      10.464565    9[5-(9,9,9)]
   458       4.005033       4.005033       4.005033    9[5-(9,9,9)]
   459      11.986942      11.986942      11.986942    9[5-(9,9,9)]
   460      -5.323803      -5.323803      -5.323803    9[5-(9,9,9)]
   461       6.733079       6.733079       6.733079    9[5-(9,9,9)]
   462      12.200238      12.200238      12.200238    9[5-(9,9,9)]
   463      -6.178756      -6.178756      -6.178756    9[5-(9,9,9)]
   464      10.304303      10.304303      10.304303    9[5-(9,9,9)]
   465      -3.466476      -3.466476      -3.466476    9[5-(9,9,9)]
   466       -2.55095       -2.55095       -2.55095    9[5-(9,9,9)]
   467      -4.594193      -4.594193      -4.594193    9[5-(9,9,9)]
   468      -2.893685      -2.893685      -2.893685    9[5-(9,9,9)]
   469       1.985558       1.985558       1.985558    9[5-(9,9,9)]
   470       0.427441       0.427441       0.427441    9[5-(9,9,9)]
   471       0.629017       0.629017       0.629017    9[5-(9,9,9)]
   472       2.023877       2.023877       2.023877    9[5-(9,9,9)]
   473       6.479343       6.479343       6.479343    9[5-(9,9,9)]
   474       7.990041       7.990041       7.990041    9[5-(9,9,9)]
   475       8.001735       8.001735       8.001735    9[5-(9,9,9)]
   476       8.630768       8.630768       8.630768    9[5-(9,9,9)]
   477       2.747852       2.747852       2.747852    9[5-(9,9,9)]
   478      -1.754339      -1.754339      -1.754339    9[5-(9,9,9)]
   479      -2.193543      -2.193543      -2.193543    9[5-(9,9,9)]
   480      -3.650277      -3.650277      -3.650277    9[5-(9,9,9)]
