# Supplementary material for: A collection of forcefield precursors for metal–organic frameworks
Source: RSC Adv. 2019 Nov 13;9(63):36492–507. doi: 10.1039/c9ra07327b (PMC9075174; doi:10.1039/c9ra07327b)
Supplement: RA-009-C9RA07327B-s1294 [file RA-009-C9RA07327B-s1294.txt]

KUCDIW_clean

26.815200    0.000000    0.000000
0.000000    26.815200    0.000000
0.000000    0.000000    26.815200

     1      20.199354      20.199354      20.199354    29[7-(6,6),7-(6,6),7-(6,6),7-(6,6)]
     2       6.615846       6.615846       6.615846    29[7-(6,6),7-(6,6),7-(6,6),7-(6,6)]
     3       6.615846       6.615846       6.615846    29[7-(6,6),7-(6,6),7-(6,6),7-(6,6)]
     4      20.199354      20.199354      20.199354    29[7-(6,6),7-(6,6),7-(6,6),7-(6,6)]
     5      23.907896      23.907896      23.907896    29[7-(6,6),7-(6,6),7-(6,6),7-(6,6)]
     6      23.907896      23.907896      23.907896    29[7-(6,6),7-(6,6),7-(6,6),7-(6,6)]
     7       2.907304       2.907304       2.907304    29[7-(6,6),7-(6,6),7-(6,6),7-(6,6)]
     8       2.907304       2.907304       2.907304    29[7-(6,6),7-(6,6),7-(6,6),7-(6,6)]
     9      16.370411      16.370411      16.370411    29[7-(6,6),7-(6,6),7-(6,6),7-(6,6)]
    10      10.444789      10.444789      10.444789    29[7-(6,6),7-(6,6),7-(6,6),7-(6,6)]
    11      16.370411      16.370411      16.370411    29[7-(6,6),7-(6,6),7-(6,6),7-(6,6)]
    12      10.444789      10.444789      10.444789    29[7-(6,6),7-(6,6),7-(6,6),7-(6,6)]
    13      16.370411      16.370411      16.370411    29[7-(6,6),7-(6,6),7-(6,6),7-(6,6)]
    14      10.444789      10.444789      10.444789    29[7-(6,6),7-(6,6),7-(6,6),7-(6,6)]
    15      16.370411      16.370411      16.370411    29[7-(6,6),7-(6,6),7-(6,6),7-(6,6)]
    16      10.444789      10.444789      10.444789    29[7-(6,6),7-(6,6),7-(6,6),7-(6,6)]
    17      20.199354      20.199354      20.199354    29[7-(6,6),7-(6,6),7-(6,6),7-(6,6)]
    18       6.615846       6.615846       6.615846    29[7-(6,6),7-(6,6),7-(6,6),7-(6,6)]
    19       6.615846       6.615846       6.615846    29[7-(6,6),7-(6,6),7-(6,6),7-(6,6)]
    20      20.199354      20.199354      20.199354    29[7-(6,6),7-(6,6),7-(6,6),7-(6,6)]
    21      23.907896      23.907896      23.907896    29[7-(6,6),7-(6,6),7-(6,6),7-(6,6)]
    22      23.907896      23.907896      23.907896    29[7-(6,6),7-(6,6),7-(6,6),7-(6,6)]
    23       2.907304       2.907304       2.907304    29[7-(6,6),7-(6,6),7-(6,6),7-(6,6)]
    24       2.907304       2.907304       2.907304    29[7-(6,6),7-(6,6),7-(6,6),7-(6,6)]
    25      24.163177      24.163177      24.163177    5[7-(6,6),7-(6,6),7-(6,6),7-(6,6)]
    26       2.652023       2.652023       2.652023    5[7-(6,6),7-(6,6),7-(6,6),7-(6,6)]
    27       2.652023       2.652023       2.652023    5[7-(6,6),7-(6,6),7-(6,6),7-(6,6)]
    28      24.163177      24.163177      24.163177    5[7-(6,6),7-(6,6),7-(6,6),7-(6,6)]
    29       20.13607       20.13607       20.13607    5[7-(6,6),7-(6,6),7-(6,6),7-(6,6)]
    30       20.13607       20.13607       20.13607    5[7-(6,6),7-(6,6),7-(6,6),7-(6,6)]
    31        6.67913        6.67913        6.67913    5[7-(6,6),7-(6,6),7-(6,6),7-(6,6)]
    32        6.67913        6.67913        6.67913    5[7-(6,6),7-(6,6),7-(6,6),7-(6,6)]
    33      16.058551      16.058551      16.058551    5[7-(6,6),7-(6,6),7-(6,6),7-(6,6)]
    34      10.756649      10.756649      10.756649    5[7-(6,6),7-(6,6),7-(6,6),7-(6,6)]
    35      16.058551      16.058551      16.058551    5[7-(6,6),7-(6,6),7-(6,6),7-(6,6)]
    36      10.756649      10.756649      10.756649    5[7-(6,6),7-(6,6),7-(6,6),7-(6,6)]
    37      16.058551      16.058551      16.058551    5[7-(6,6),7-(6,6),7-(6,6),7-(6,6)]
    38      10.756649      10.756649      10.756649    5[7-(6,6),7-(6,6),7-(6,6),7-(6,6)]
    39      16.058551      16.058551      16.058551    5[7-(6,6),7-(6,6),7-(6,6),7-(6,6)]
    40      10.756649      10.756649      10.756649    5[7-(6,6),7-(6,6),7-(6,6),7-(6,6)]
    41      24.163177      24.163177      24.163177    5[7-(6,6),7-(6,6),7-(6,6),7-(6,6)]
    42       2.652023       2.652023       2.652023    5[7-(6,6),7-(6,6),7-(6,6),7-(6,6)]
    43       2.652023       2.652023       2.652023    5[7-(6,6),7-(6,6),7-(6,6),7-(6,6)]
    44      24.163177      24.163177      24.163177    5[7-(6,6),7-(6,6),7-(6,6),7-(6,6)]
    45       20.13607       20.13607       20.13607    5[7-(6,6),7-(6,6),7-(6,6),7-(6,6)]
    46       20.13607       20.13607       20.13607    5[7-(6,6),7-(6,6),7-(6,6),7-(6,6)]
    47        6.67913        6.67913        6.67913    5[7-(6,6),7-(6,6),7-(6,6),7-(6,6)]
    48        6.67913        6.67913        6.67913    5[7-(6,6),7-(6,6),7-(6,6),7-(6,6)]
    49      21.824891      21.824891      21.824891    1[6-(7,7)]
    50      24.050553      24.050553      24.050553    1[6-(6,7)]
    51      22.465775      22.465775      22.465775    1[6-(1,1,6)]
    52      21.052614      21.052614      21.052614    1[6-(1,1,6)]
    53      22.329017      22.329017      22.329017    1[6-(1,1,6)]
    54      24.916684      24.916684      24.916684    1[6-(7,7)]
    55      21.886566      21.886566      21.886566    1[6-(6,7)]
    56      20.564577      20.564577      20.564577    1[6-(1,1,6)]
    57      21.621096      21.621096      21.621096    1[6-(1,1,6)]
    58      20.805914      20.805914      20.805914    1[6-(1,1,6)]
    59      23.541064      23.541064      23.541064    1[6-(7,7)]
    60      24.972996      24.972996      24.972996    1[6-(6,7)]
    61      25.388631      25.388631      25.388631    1[6-(1,1,6)]
    62       24.18731       24.18731       24.18731    1[6-(1,1,6)]
    63      25.635331      25.635331      25.635331    1[6-(1,1,6)]
    64      -0.018771      -0.018771      -0.018771    1[6-(7,7)]
    65       25.35109       25.35109       25.35109    1[6-(6,7)]
    66       1.909242       1.909242       1.909242    1[6-(1,1,6)]
    67       0.817864       0.817864       0.817864    1[6-(1,1,6)]
    68       1.952147       1.952147       1.952147    1[6-(1,1,6)]
    69       4.990309       4.990309       4.990309    1[6-(7,7)]
    70       2.764647       2.764647       2.764647    1[6-(6,7)]
    71       4.349425       4.349425       4.349425    1[6-(1,1,6)]
    72       5.762586       5.762586       5.762586    1[6-(1,1,6)]
    73       4.486183       4.486183       4.486183    1[6-(1,1,6)]
    74       1.898516       1.898516       1.898516    1[6-(7,7)]
    75       4.928634       4.928634       4.928634    1[6-(6,7)]
    76       6.250623       6.250623       6.250623    1[6-(1,1,6)]
    77       5.194104       5.194104       5.194104    1[6-(1,1,6)]
    78       6.009286       6.009286       6.009286    1[6-(1,1,6)]
    79       3.274136       3.274136       3.274136    1[6-(7,7)]
    80       1.842204       1.842204       1.842204    1[6-(6,7)]
    81       1.426569       1.426569       1.426569    1[6-(1,1,6)]
    82        2.62789        2.62789        2.62789    1[6-(1,1,6)]
    83       1.179869       1.179869       1.179869    1[6-(1,1,6)]
    84       0.018771       0.018771       0.018771    1[6-(7,7)]
    85        1.46411        1.46411        1.46411    1[6-(6,7)]
    86      24.905958      24.905958      24.905958    1[6-(1,1,6)]
    87      25.997336      25.997336      25.997336    1[6-(1,1,6)]
    88      24.863053      24.863053      24.863053    1[6-(1,1,6)]
    89       4.990309       4.990309       4.990309    1[6-(7,7)]
    90       2.764647       2.764647       2.764647    1[6-(6,7)]
    91       4.349425       4.349425       4.349425    1[6-(1,1,6)]
    92       5.762586       5.762586       5.762586    1[6-(1,1,6)]
    93       4.486183       4.486183       4.486183    1[6-(1,1,6)]
    94       1.898516       1.898516       1.898516    1[6-(7,7)]
    95       4.928634       4.928634       4.928634    1[6-(6,7)]
    96       6.250623       6.250623       6.250623    1[6-(1,1,6)]
    97       5.194104       5.194104       5.194104    1[6-(1,1,6)]
    98       6.009286       6.009286       6.009286    1[6-(1,1,6)]
    99       3.274136       3.274136       3.274136    1[6-(7,7)]
   100       1.842204       1.842204       1.842204    1[6-(6,7)]
   101       1.426569       1.426569       1.426569    1[6-(1,1,6)]
   102        2.62789        2.62789        2.62789    1[6-(1,1,6)]
   103       1.179869       1.179869       1.179869    1[6-(1,1,6)]
   104       0.018771       0.018771       0.018771    1[6-(7,7)]
   105        1.46411        1.46411        1.46411    1[6-(6,7)]
   106      24.905958      24.905958      24.905958    1[6-(1,1,6)]
   107      25.997336      25.997336      25.997336    1[6-(1,1,6)]
   108      24.863053      24.863053      24.863053    1[6-(1,1,6)]
   109      21.824891      21.824891      21.824891    1[6-(7,7)]
   110      24.050553      24.050553      24.050553    1[6-(6,7)]
   111      22.465775      22.465775      22.465775    1[6-(1,1,6)]
   112      21.052614      21.052614      21.052614    1[6-(1,1,6)]
   113      22.329017      22.329017      22.329017    1[6-(1,1,6)]
   114      24.916684      24.916684      24.916684    1[6-(7,7)]
   115      21.886566      21.886566      21.886566    1[6-(6,7)]
   116      20.564577      20.564577      20.564577    1[6-(1,1,6)]
   117      21.621096      21.621096      21.621096    1[6-(1,1,6)]
   118      20.805914      20.805914      20.805914    1[6-(1,1,6)]
   119      23.541064      23.541064      23.541064    1[6-(7,7)]
   120      24.972996      24.972996      24.972996    1[6-(6,7)]
   121      25.388631      25.388631      25.388631    1[6-(1,1,6)]
   122       24.18731       24.18731       24.18731    1[6-(1,1,6)]
   123      25.635331      25.635331      25.635331    1[6-(1,1,6)]
   124      -0.018771      -0.018771      -0.018771    1[6-(7,7)]
   125       25.35109       25.35109       25.35109    1[6-(6,7)]
   126       1.909242       1.909242       1.909242    1[6-(1,1,6)]
   127       0.817864       0.817864       0.817864    1[6-(1,1,6)]
   128       1.952147       1.952147       1.952147    1[6-(1,1,6)]
   129      21.562102      21.562102      21.562102    1[6-(7,7)]
   130      21.500427      21.500427      21.500427    1[6-(6,7)]
   131      23.106658      23.106658      23.106658    1[6-(1,1,6)]
   132      23.460618      23.460618      23.460618    1[6-(1,1,6)]
   133      24.383061      24.383061      24.383061    1[6-(1,1,6)]
   134      20.797869      20.797869      20.797869    1[6-(7,7)]
   135      18.751869      18.751869      18.751869    1[6-(6,7)]
   136      18.239699      18.239699      18.239699    1[6-(1,1,6)]
   137      18.022496      18.022496      18.022496    1[6-(1,1,6)]
   138      19.395434      19.395434      19.395434    1[6-(1,1,6)]
   139      19.097785      19.097785      19.097785    1[6-(7,7)]
   140      17.467421      17.467421      17.467421    1[6-(6,7)]
   141      15.035283      15.035283      15.035283    1[6-(1,1,6)]
   142      14.638418      14.638418      14.638418    1[6-(1,1,6)]
   143      14.968245      14.968245      14.968245    1[6-(1,1,6)]
   144      19.231861      19.231861      19.231861    1[6-(7,7)]
   145      22.712474      22.712474      22.712474    1[6-(6,7)]
   146      23.492797      23.492797      23.492797    1[6-(1,1,6)]
   147      24.074687      24.074687      24.074687    1[6-(1,1,6)]
   148      23.082524      23.082524      23.082524    1[6-(1,1,6)]
   149      21.562102      21.562102      21.562102    1[6-(7,7)]
   150      21.500427      21.500427      21.500427    1[6-(6,7)]
   151      23.106658      23.106658      23.106658    1[6-(1,1,6)]
   152      23.460618      23.460618      23.460618    1[6-(1,1,6)]
   153      24.383061      24.383061      24.383061    1[6-(1,1,6)]
   154      20.797869      20.797869      20.797869    1[6-(7,7)]
   155      18.751869      18.751869      18.751869    1[6-(6,7)]
   156      18.239699      18.239699      18.239699    1[6-(1,1,6)]
   157      18.022496      18.022496      18.022496    1[6-(1,1,6)]
   158      19.395434      19.395434      19.395434    1[6-(1,1,6)]
   159      19.097785      19.097785      19.097785    1[6-(7,7)]
   160      17.467421      17.467421      17.467421    1[6-(6,7)]
   161      15.035283      15.035283      15.035283    1[6-(1,1,6)]
   162      14.638418      14.638418      14.638418    1[6-(1,1,6)]
   163      14.968245      14.968245      14.968245    1[6-(1,1,6)]
   164      19.231861      19.231861      19.231861    1[6-(7,7)]
   165      22.712474      22.712474      22.712474    1[6-(6,7)]
   166      23.492797      23.492797      23.492797    1[6-(1,1,6)]
   167      24.074687      24.074687      24.074687    1[6-(1,1,6)]
   168      23.082524      23.082524      23.082524    1[6-(1,1,6)]
   169       5.253098       5.253098       5.253098    1[6-(7,7)]
   170       5.314773       5.314773       5.314773    1[6-(6,7)]
   171       3.708542       3.708542       3.708542    1[6-(1,1,6)]
   172       3.354582       3.354582       3.354582    1[6-(1,1,6)]
   173       2.432139       2.432139       2.432139    1[6-(1,1,6)]
   174       6.017331       6.017331       6.017331    1[6-(7,7)]
   175       8.063331       8.063331       8.063331    1[6-(6,7)]
   176       8.575501       8.575501       8.575501    1[6-(1,1,6)]
   177       8.792704       8.792704       8.792704    1[6-(1,1,6)]
   178       7.419766       7.419766       7.419766    1[6-(1,1,6)]
   179       7.717415       7.717415       7.717415    1[6-(7,7)]
   180       9.347779       9.347779       9.347779    1[6-(6,7)]
   181      11.779917      11.779917      11.779917    1[6-(1,1,6)]
   182      12.176782      12.176782      12.176782    1[6-(1,1,6)]
   183      11.846955      11.846955      11.846955    1[6-(1,1,6)]
   184       7.583339       7.583339       7.583339    1[6-(7,7)]
   185       4.102726       4.102726       4.102726    1[6-(6,7)]
   186       3.322403       3.322403       3.322403    1[6-(1,1,6)]
   187       2.740513       2.740513       2.740513    1[6-(1,1,6)]
   188       3.732676       3.732676       3.732676    1[6-(1,1,6)]
   189       5.253098       5.253098       5.253098    1[6-(7,7)]
   190       5.314773       5.314773       5.314773    1[6-(6,7)]
   191       3.708542       3.708542       3.708542    1[6-(1,1,6)]
   192       3.354582       3.354582       3.354582    1[6-(1,1,6)]
   193       2.432139       2.432139       2.432139    1[6-(1,1,6)]
   194       6.017331       6.017331       6.017331    1[6-(7,7)]
   195       8.063331       8.063331       8.063331    1[6-(6,7)]
   196       8.575501       8.575501       8.575501    1[6-(1,1,6)]
   197       8.792704       8.792704       8.792704    1[6-(1,1,6)]
   198       7.419766       7.419766       7.419766    1[6-(1,1,6)]
   199       7.717415       7.717415       7.717415    1[6-(7,7)]
   200       9.347779       9.347779       9.347779    1[6-(6,7)]
   201      11.779917      11.779917      11.779917    1[6-(1,1,6)]
   202      12.176782      12.176782      12.176782    1[6-(1,1,6)]
   203      11.846955      11.846955      11.846955    1[6-(1,1,6)]
   204       7.583339       7.583339       7.583339    1[6-(7,7)]
   205       4.102726       4.102726       4.102726    1[6-(6,7)]
   206       3.322403       3.322403       3.322403    1[6-(1,1,6)]
   207       2.740513       2.740513       2.740513    1[6-(1,1,6)]
   208       3.732676       3.732676       3.732676    1[6-(1,1,6)]
   209      15.370473      15.370473      15.370473    1[6-(7,7)]
   210      18.660698      18.660698      18.660698    1[6-(6,7)]
   211      20.183801      20.183801      20.183801    1[6-(1,1,6)]
   212      19.521466      19.521466      19.521466    1[6-(1,1,6)]
   213      19.226498      19.226498      19.226498    1[6-(1,1,6)]
   214      13.380785      13.380785      13.380785    1[6-(7,7)]
   215      14.944111      14.944111      14.944111    1[6-(6,7)]
   216      12.710405      12.710405      12.710405    1[6-(1,1,6)]
   217      11.525173      11.525173      11.525173    1[6-(1,1,6)]
   218      11.629752      11.629752      11.629752    1[6-(1,1,6)]
   219      18.692876      18.692876      18.692876    1[6-(7,7)]
   220      15.362428      15.362428      15.362428    1[6-(6,7)]
   221      16.201744      16.201744      16.201744    1[6-(1,1,6)]
   222       17.18318       17.18318       17.18318    1[6-(1,1,6)]
   223      17.781159      17.781159      17.781159    1[6-(1,1,6)]
   224      16.633469      16.633469      16.633469    1[6-(7,7)]
   225      15.399969      15.399969      15.399969    1[6-(6,7)]
   226      16.255374      16.255374      16.255374    1[6-(1,1,6)]
   227      15.244441      15.244441      15.244441    1[6-(1,1,6)]
   228      14.710819      14.710819      14.710819    1[6-(1,1,6)]
   229      11.444727      11.444727      11.444727    1[6-(7,7)]
   230       8.154502       8.154502       8.154502    1[6-(6,7)]
   231       6.631399       6.631399       6.631399    1[6-(1,1,6)]
   232       7.293734       7.293734       7.293734    1[6-(1,1,6)]
   233       7.588702       7.588702       7.588702    1[6-(1,1,6)]
   234      13.434415      13.434415      13.434415    1[6-(7,7)]
   235      11.871089      11.871089      11.871089    1[6-(6,7)]
   236      14.104795      14.104795      14.104795    1[6-(1,1,6)]
   237      15.290027      15.290027      15.290027    1[6-(1,1,6)]
   238      15.185448      15.185448      15.185448    1[6-(1,1,6)]
   239       8.122324       8.122324       8.122324    1[6-(7,7)]
   240      11.452772      11.452772      11.452772    1[6-(6,7)]
   241      10.613456      10.613456      10.613456    1[6-(1,1,6)]
   242        9.63202        9.63202        9.63202    1[6-(1,1,6)]
   243       9.034041       9.034041       9.034041    1[6-(1,1,6)]
   244      10.181731      10.181731      10.181731    1[6-(7,7)]
   245      11.415231      11.415231      11.415231    1[6-(6,7)]
   246      10.559826      10.559826      10.559826    1[6-(1,1,6)]
   247      11.570759      11.570759      11.570759    1[6-(1,1,6)]
   248      12.104381      12.104381      12.104381    1[6-(1,1,6)]
   249      15.370473      15.370473      15.370473    1[6-(7,7)]
   250      18.660698      18.660698      18.660698    1[6-(6,7)]
   251      20.183801      20.183801      20.183801    1[6-(1,1,6)]
   252      19.521466      19.521466      19.521466    1[6-(1,1,6)]
   253      19.226498      19.226498      19.226498    1[6-(1,1,6)]
   254      13.380785      13.380785      13.380785    1[6-(7,7)]
   255      14.944111      14.944111      14.944111    1[6-(6,7)]
   256      12.710405      12.710405      12.710405    1[6-(1,1,6)]
   257      11.525173      11.525173      11.525173    1[6-(1,1,6)]
   258      11.629752      11.629752      11.629752    1[6-(1,1,6)]
   259      18.692876      18.692876      18.692876    1[6-(7,7)]
   260      15.362428      15.362428      15.362428    1[6-(6,7)]
   261      16.201744      16.201744      16.201744    1[6-(1,1,6)]
   262       17.18318       17.18318       17.18318    1[6-(1,1,6)]
   263      17.781159      17.781159      17.781159    1[6-(1,1,6)]
   264      16.633469      16.633469      16.633469    1[6-(7,7)]
   265      15.399969      15.399969      15.399969    1[6-(6,7)]
   266      16.255374      16.255374      16.255374    1[6-(1,1,6)]
   267      15.244441      15.244441      15.244441    1[6-(1,1,6)]
   268      14.710819      14.710819      14.710819    1[6-(1,1,6)]
   269      11.444727      11.444727      11.444727    1[6-(7,7)]
   270       8.154502       8.154502       8.154502    1[6-(6,7)]
   271       6.631399       6.631399       6.631399    1[6-(1,1,6)]
   272       7.293734       7.293734       7.293734    1[6-(1,1,6)]
   273       7.588702       7.588702       7.588702    1[6-(1,1,6)]
   274      13.434415      13.434415      13.434415    1[6-(7,7)]
   275      11.871089      11.871089      11.871089    1[6-(6,7)]
   276      14.104795      14.104795      14.104795    1[6-(1,1,6)]
   277      15.290027      15.290027      15.290027    1[6-(1,1,6)]
   278      15.185448      15.185448      15.185448    1[6-(1,1,6)]
   279       8.122324       8.122324       8.122324    1[6-(7,7)]
   280      11.452772      11.452772      11.452772    1[6-(6,7)]
   281      10.613456      10.613456      10.613456    1[6-(1,1,6)]
   282        9.63202        9.63202        9.63202    1[6-(1,1,6)]
   283       9.034041       9.034041       9.034041    1[6-(1,1,6)]
   284      10.181731      10.181731      10.181731    1[6-(7,7)]
   285      11.415231      11.415231      11.415231    1[6-(6,7)]
   286      10.559826      10.559826      10.559826    1[6-(1,1,6)]
   287      11.570759      11.570759      11.570759    1[6-(1,1,6)]
   288      12.104381      12.104381      12.104381    1[6-(1,1,6)]
   289      15.370473      15.370473      15.370473    1[6-(7,7)]
   290      18.660698      18.660698      18.660698    1[6-(6,7)]
   291      20.183801      20.183801      20.183801    1[6-(1,1,6)]
   292      19.521466      19.521466      19.521466    1[6-(1,1,6)]
   293      19.226498      19.226498      19.226498    1[6-(1,1,6)]
   294      13.380785      13.380785      13.380785    1[6-(7,7)]
   295      14.944111      14.944111      14.944111    1[6-(6,7)]
   296      12.710405      12.710405      12.710405    1[6-(1,1,6)]
   297      11.525173      11.525173      11.525173    1[6-(1,1,6)]
   298      11.629752      11.629752      11.629752    1[6-(1,1,6)]
   299      18.692876      18.692876      18.692876    1[6-(7,7)]
   300      15.362428      15.362428      15.362428    1[6-(6,7)]
   301      16.201744      16.201744      16.201744    1[6-(1,1,6)]
   302       17.18318       17.18318       17.18318    1[6-(1,1,6)]
   303      17.781159      17.781159      17.781159    1[6-(1,1,6)]
   304      16.633469      16.633469      16.633469    1[6-(7,7)]
   305      15.399969      15.399969      15.399969    1[6-(6,7)]
   306      16.255374      16.255374      16.255374    1[6-(1,1,6)]
   307      15.244441      15.244441      15.244441    1[6-(1,1,6)]
   308      14.710819      14.710819      14.710819    1[6-(1,1,6)]
   309      11.444727      11.444727      11.444727    1[6-(7,7)]
   310       8.154502       8.154502       8.154502    1[6-(6,7)]
   311       6.631399       6.631399       6.631399    1[6-(1,1,6)]
   312       7.293734       7.293734       7.293734    1[6-(1,1,6)]
   313       7.588702       7.588702       7.588702    1[6-(1,1,6)]
   314      13.434415      13.434415      13.434415    1[6-(7,7)]
   315      11.871089      11.871089      11.871089    1[6-(6,7)]
   316      14.104795      14.104795      14.104795    1[6-(1,1,6)]
   317      15.290027      15.290027      15.290027    1[6-(1,1,6)]
   318      15.185448      15.185448      15.185448    1[6-(1,1,6)]
   319       8.122324       8.122324       8.122324    1[6-(7,7)]
   320      11.452772      11.452772      11.452772    1[6-(6,7)]
   321      10.613456      10.613456      10.613456    1[6-(1,1,6)]
   322        9.63202        9.63202        9.63202    1[6-(1,1,6)]
   323       9.034041       9.034041       9.034041    1[6-(1,1,6)]
   324      10.181731      10.181731      10.181731    1[6-(7,7)]
   325      11.415231      11.415231      11.415231    1[6-(6,7)]
   326      10.559826      10.559826      10.559826    1[6-(1,1,6)]
   327      11.570759      11.570759      11.570759    1[6-(1,1,6)]
   328      12.104381      12.104381      12.104381    1[6-(1,1,6)]
   329      15.370473      15.370473      15.370473    1[6-(7,7)]
   330      18.660698      18.660698      18.660698    1[6-(6,7)]
   331      20.183801      20.183801      20.183801    1[6-(1,1,6)]
   332      19.521466      19.521466      19.521466    1[6-(1,1,6)]
   333      19.226498      19.226498      19.226498    1[6-(1,1,6)]
   334      13.380785      13.380785      13.380785    1[6-(7,7)]
   335      14.944111      14.944111      14.944111    1[6-(6,7)]
   336      12.710405      12.710405      12.710405    1[6-(1,1,6)]
   337      11.525173      11.525173      11.525173    1[6-(1,1,6)]
   338      11.629752      11.629752      11.629752    1[6-(1,1,6)]
   339      18.692876      18.692876      18.692876    1[6-(7,7)]
   340      15.362428      15.362428      15.362428    1[6-(6,7)]
   341      16.201744      16.201744      16.201744    1[6-(1,1,6)]
   342       17.18318       17.18318       17.18318    1[6-(1,1,6)]
   343      17.781159      17.781159      17.781159    1[6-(1,1,6)]
   344      16.633469      16.633469      16.633469    1[6-(7,7)]
   345      15.399969      15.399969      15.399969    1[6-(6,7)]
   346      16.255374      16.255374      16.255374    1[6-(1,1,6)]
   347      15.244441      15.244441      15.244441    1[6-(1,1,6)]
   348      14.710819      14.710819      14.710819    1[6-(1,1,6)]
   349      11.444727      11.444727      11.444727    1[6-(7,7)]
   350       8.154502       8.154502       8.154502    1[6-(6,7)]
   351       6.631399       6.631399       6.631399    1[6-(1,1,6)]
   352       7.293734       7.293734       7.293734    1[6-(1,1,6)]
   353       7.588702       7.588702       7.588702    1[6-(1,1,6)]
   354      13.434415      13.434415      13.434415    1[6-(7,7)]
   355      11.871089      11.871089      11.871089    1[6-(6,7)]
   356      14.104795      14.104795      14.104795    1[6-(1,1,6)]
   357      15.290027      15.290027      15.290027    1[6-(1,1,6)]
   358      15.185448      15.185448      15.185448    1[6-(1,1,6)]
   359       8.122324       8.122324       8.122324    1[6-(7,7)]
   360      11.452772      11.452772      11.452772    1[6-(6,7)]
   361      10.613456      10.613456      10.613456    1[6-(1,1,6)]
   362        9.63202        9.63202        9.63202    1[6-(1,1,6)]
   363       9.034041       9.034041       9.034041    1[6-(1,1,6)]
   364      10.181731      10.181731      10.181731    1[6-(7,7)]
   365      11.415231      11.415231      11.415231    1[6-(6,7)]
   366      10.559826      10.559826      10.559826    1[6-(1,1,6)]
   367      11.570759      11.570759      11.570759    1[6-(1,1,6)]
   368      12.104381      12.104381      12.104381    1[6-(1,1,6)]
   369      21.824891      21.824891      21.824891    1[6-(7,7)]
   370      24.050553      24.050553      24.050553    1[6-(6,7)]
   371      22.465775      22.465775      22.465775    1[6-(1,1,6)]
   372      21.052614      21.052614      21.052614    1[6-(1,1,6)]
   373      22.329017      22.329017      22.329017    1[6-(1,1,6)]
   374      24.916684      24.916684      24.916684    1[6-(7,7)]
   375      21.886566      21.886566      21.886566    1[6-(6,7)]
   376      20.564577      20.564577      20.564577    1[6-(1,1,6)]
   377      21.621096      21.621096      21.621096    1[6-(1,1,6)]
   378      20.805914      20.805914      20.805914    1[6-(1,1,6)]
   379      23.541064      23.541064      23.541064    1[6-(7,7)]
   380      24.972996      24.972996      24.972996    1[6-(6,7)]
   381      25.388631      25.388631      25.388631    1[6-(1,1,6)]
   382       24.18731       24.18731       24.18731    1[6-(1,1,6)]
   383      25.635331      25.635331      25.635331    1[6-(1,1,6)]
   384      -0.018771      -0.018771      -0.018771    1[6-(7,7)]
   385       25.35109       25.35109       25.35109    1[6-(6,7)]
   386       1.909242       1.909242       1.909242    1[6-(1,1,6)]
   387       0.817864       0.817864       0.817864    1[6-(1,1,6)]
   388       1.952147       1.952147       1.952147    1[6-(1,1,6)]
   389       4.990309       4.990309       4.990309    1[6-(7,7)]
   390       2.764647       2.764647       2.764647    1[6-(6,7)]
   391       4.349425       4.349425       4.349425    1[6-(1,1,6)]
   392       5.762586       5.762586       5.762586    1[6-(1,1,6)]
   393       4.486183       4.486183       4.486183    1[6-(1,1,6)]
   394       1.898516       1.898516       1.898516    1[6-(7,7)]
   395       4.928634       4.928634       4.928634    1[6-(6,7)]
   396       6.250623       6.250623       6.250623    1[6-(1,1,6)]
   397       5.194104       5.194104       5.194104    1[6-(1,1,6)]
   398       6.009286       6.009286       6.009286    1[6-(1,1,6)]
   399       3.274136       3.274136       3.274136    1[6-(7,7)]
   400       1.842204       1.842204       1.842204    1[6-(6,7)]
   401       1.426569       1.426569       1.426569    1[6-(1,1,6)]
   402        2.62789        2.62789        2.62789    1[6-(1,1,6)]
   403       1.179869       1.179869       1.179869    1[6-(1,1,6)]
   404       0.018771       0.018771       0.018771    1[6-(7,7)]
   405        1.46411        1.46411        1.46411    1[6-(6,7)]
   406      24.905958      24.905958      24.905958    1[6-(1,1,6)]
   407      25.997336      25.997336      25.997336    1[6-(1,1,6)]
   408      24.863053      24.863053      24.863053    1[6-(1,1,6)]
   409       4.990309       4.990309       4.990309    1[6-(7,7)]
   410       2.764647       2.764647       2.764647    1[6-(6,7)]
   411       4.349425       4.349425       4.349425    1[6-(1,1,6)]
   412       5.762586       5.762586       5.762586    1[6-(1,1,6)]
   413       4.486183       4.486183       4.486183    1[6-(1,1,6)]
   414       1.898516       1.898516       1.898516    1[6-(7,7)]
   415       4.928634       4.928634       4.928634    1[6-(6,7)]
   416       6.250623       6.250623       6.250623    1[6-(1,1,6)]
   417       5.194104       5.194104       5.194104    1[6-(1,1,6)]
   418       6.009286       6.009286       6.009286    1[6-(1,1,6)]
   419       3.274136       3.274136       3.274136    1[6-(7,7)]
   420       1.842204       1.842204       1.842204    1[6-(6,7)]
   421       1.426569       1.426569       1.426569    1[6-(1,1,6)]
   422        2.62789        2.62789        2.62789    1[6-(1,1,6)]
   423       1.179869       1.179869       1.179869    1[6-(1,1,6)]
   424       0.018771       0.018771       0.018771    1[6-(7,7)]
   425        1.46411        1.46411        1.46411    1[6-(6,7)]
   426      24.905958      24.905958      24.905958    1[6-(1,1,6)]
   427      25.997336      25.997336      25.997336    1[6-(1,1,6)]
   428      24.863053      24.863053      24.863053    1[6-(1,1,6)]
   429      21.824891      21.824891      21.824891    1[6-(7,7)]
   430      24.050553      24.050553      24.050553    1[6-(6,7)]
   431      22.465775      22.465775      22.465775    1[6-(1,1,6)]
   432      21.052614      21.052614      21.052614    1[6-(1,1,6)]
   433      22.329017      22.329017      22.329017    1[6-(1,1,6)]
   434      24.916684      24.916684      24.916684    1[6-(7,7)]
   435      21.886566      21.886566      21.886566    1[6-(6,7)]
   436      20.564577      20.564577      20.564577    1[6-(1,1,6)]
   437      21.621096      21.621096      21.621096    1[6-(1,1,6)]
   438      20.805914      20.805914      20.805914    1[6-(1,1,6)]
   439      23.541064      23.541064      23.541064    1[6-(7,7)]
   440      24.972996      24.972996      24.972996    1[6-(6,7)]
   441      25.388631      25.388631      25.388631    1[6-(1,1,6)]
   442       24.18731       24.18731       24.18731    1[6-(1,1,6)]
   443      25.635331      25.635331      25.635331    1[6-(1,1,6)]
   444      -0.018771      -0.018771      -0.018771    1[6-(7,7)]
   445       25.35109       25.35109       25.35109    1[6-(6,7)]
   446       1.909242       1.909242       1.909242    1[6-(1,1,6)]
   447       0.817864       0.817864       0.817864    1[6-(1,1,6)]
   448       1.952147       1.952147       1.952147    1[6-(1,1,6)]
   449      21.562102      21.562102      21.562102    1[6-(7,7)]
   450      21.500427      21.500427      21.500427    1[6-(6,7)]
   451      23.106658      23.106658      23.106658    1[6-(1,1,6)]
   452      23.460618      23.460618      23.460618    1[6-(1,1,6)]
   453      24.383061      24.383061      24.383061    1[6-(1,1,6)]
   454      20.797869      20.797869      20.797869    1[6-(7,7)]
   455      18.751869      18.751869      18.751869    1[6-(6,7)]
   456      18.239699      18.239699      18.239699    1[6-(1,1,6)]
   457      18.022496      18.022496      18.022496    1[6-(1,1,6)]
   458      19.395434      19.395434      19.395434    1[6-(1,1,6)]
   459      19.097785      19.097785      19.097785    1[6-(7,7)]
   460      17.467421      17.467421      17.467421    1[6-(6,7)]
   461      15.035283      15.035283      15.035283    1[6-(1,1,6)]
   462      14.638418      14.638418      14.638418    1[6-(1,1,6)]
   463      14.968245      14.968245      14.968245    1[6-(1,1,6)]
   464      19.231861      19.231861      19.231861    1[6-(7,7)]
   465      22.712474      22.712474      22.712474    1[6-(6,7)]
   466      23.492797      23.492797      23.492797    1[6-(1,1,6)]
   467      24.074687      24.074687      24.074687    1[6-(1,1,6)]
   468      23.082524      23.082524      23.082524    1[6-(1,1,6)]
   469      21.562102      21.562102      21.562102    1[6-(7,7)]
   470      21.500427      21.500427      21.500427    1[6-(6,7)]
   471      23.106658      23.106658      23.106658    1[6-(1,1,6)]
   472      23.460618      23.460618      23.460618    1[6-(1,1,6)]
   473      24.383061      24.383061      24.383061    1[6-(1,1,6)]
   474      20.797869      20.797869      20.797869    1[6-(7,7)]
   475      18.751869      18.751869      18.751869    1[6-(6,7)]
   476      18.239699      18.239699      18.239699    1[6-(1,1,6)]
   477      18.022496      18.022496      18.022496    1[6-(1,1,6)]
   478      19.395434      19.395434      19.395434    1[6-(1,1,6)]
   479      19.097785      19.097785      19.097785    1[6-(7,7)]
   480      17.467421      17.467421      17.467421    1[6-(6,7)]
   481      15.035283      15.035283      15.035283    1[6-(1,1,6)]
   482      14.638418      14.638418      14.638418    1[6-(1,1,6)]
   483      14.968245      14.968245      14.968245    1[6-(1,1,6)]
   484      19.231861      19.231861      19.231861    1[6-(7,7)]
   485      22.712474      22.712474      22.712474    1[6-(6,7)]
   486      23.492797      23.492797      23.492797    1[6-(1,1,6)]
   487      24.074687      24.074687      24.074687    1[6-(1,1,6)]
   488      23.082524      23.082524      23.082524    1[6-(1,1,6)]
   489       5.253098       5.253098       5.253098    1[6-(7,7)]
   490       5.314773       5.314773       5.314773    1[6-(6,7)]
   491       3.708542       3.708542       3.708542    1[6-(1,1,6)]
   492       3.354582       3.354582       3.354582    1[6-(1,1,6)]
   493       2.432139       2.432139       2.432139    1[6-(1,1,6)]
   494       6.017331       6.017331       6.017331    1[6-(7,7)]
   495       8.063331       8.063331       8.063331    1[6-(6,7)]
   496       8.575501       8.575501       8.575501    1[6-(1,1,6)]
   497       8.792704       8.792704       8.792704    1[6-(1,1,6)]
   498       7.419766       7.419766       7.419766    1[6-(1,1,6)]
   499       7.717415       7.717415       7.717415    1[6-(7,7)]
   500       9.347779       9.347779       9.347779    1[6-(6,7)]
   501      11.779917      11.779917      11.779917    1[6-(1,1,6)]
   502      12.176782      12.176782      12.176782    1[6-(1,1,6)]
   503      11.846955      11.846955      11.846955    1[6-(1,1,6)]
   504       7.583339       7.583339       7.583339    1[6-(7,7)]
   505       4.102726       4.102726       4.102726    1[6-(6,7)]
   506       3.322403       3.322403       3.322403    1[6-(1,1,6)]
   507       2.740513       2.740513       2.740513    1[6-(1,1,6)]
   508       3.732676       3.732676       3.732676    1[6-(1,1,6)]
   509       5.253098       5.253098       5.253098    1[6-(7,7)]
   510       5.314773       5.314773       5.314773    1[6-(6,7)]
   511       3.708542       3.708542       3.708542    1[6-(1,1,6)]
   512       3.354582       3.354582       3.354582    1[6-(1,1,6)]
   513       2.432139       2.432139       2.432139    1[6-(1,1,6)]
   514       6.017331       6.017331       6.017331    1[6-(7,7)]
   515       8.063331       8.063331       8.063331    1[6-(6,7)]
   516       8.575501       8.575501       8.575501    1[6-(1,1,6)]
   517       8.792704       8.792704       8.792704    1[6-(1,1,6)]
   518       7.419766       7.419766       7.419766    1[6-(1,1,6)]
   519       7.717415       7.717415       7.717415    1[6-(7,7)]
   520       9.347779       9.347779       9.347779    1[6-(6,7)]
   521      11.779917      11.779917      11.779917    1[6-(1,1,6)]
   522      12.176782      12.176782      12.176782    1[6-(1,1,6)]
   523      11.846955      11.846955      11.846955    1[6-(1,1,6)]
   524       7.583339       7.583339       7.583339    1[6-(7,7)]
   525       4.102726       4.102726       4.102726    1[6-(6,7)]
   526       3.322403       3.322403       3.322403    1[6-(1,1,6)]
   527       2.740513       2.740513       2.740513    1[6-(1,1,6)]
   528       3.732676       3.732676       3.732676    1[6-(1,1,6)]
   529      22.155523      22.155523      22.155523    6[1-(0),7-(5,6),7-(6,29)]
   530      22.367631      22.367631      22.367631    6[6-(1,1,1),6-(1,7),7-(6,29)]
   531      23.372933      23.372933      23.372933    6[1-(0),6-(6,7),7-(5,6)]
   532      22.023324      22.023324      22.023324    6[1-(0),1-(0),1-(0),6-(6,7)]
   533      24.110083      24.110083      24.110083    6[1-(0),7-(5,6),7-(6,29)]
   534      22.309442      22.309442      22.309442    6[6-(1,1,1),6-(1,7),7-(6,29)]
   535      22.465506      22.465506      22.465506    6[1-(0),6-(6,7),7-(5,6)]
   536      21.232275      21.232275      21.232275    6[1-(0),1-(0),1-(0),6-(6,7)]
   537      23.887516      23.887516      23.887516    6[1-(0),7-(5,6),7-(6,29)]
   538      24.607773      24.607773      24.607773    6[6-(1,1,1),6-(1,7),7-(6,29)]
   539      24.665962      24.665962      24.665962    6[1-(0),6-(6,7),7-(5,6)]
   540      24.989085      24.989085      24.989085    6[1-(0),1-(0),1-(0),6-(6,7)]
   541       26.73824       26.73824       26.73824    6[1-(0),7-(5,6),7-(6,29)]
   542       0.466853       0.466853       0.466853    6[6-(1,1,1),6-(1,7),7-(6,29)]
   543      25.943974      25.943974      25.943974    6[1-(0),6-(6,7),7-(5,6)]
   544       1.364894       1.364894       1.364894    6[1-(0),1-(0),1-(0),6-(6,7)]
   545       4.659677       4.659677       4.659677    6[1-(0),7-(5,6),7-(6,29)]
   546       4.447569       4.447569       4.447569    6[6-(1,1,1),6-(1,7),7-(6,29)]
   547       3.442267       3.442267       3.442267    6[1-(0),6-(6,7),7-(5,6)]
   548       4.791876       4.791876       4.791876    6[1-(0),1-(0),1-(0),6-(6,7)]
   549       2.705117       2.705117       2.705117    6[1-(0),7-(5,6),7-(6,29)]
   550       4.505758       4.505758       4.505758    6[6-(1,1,1),6-(1,7),7-(6,29)]
   551       4.349694       4.349694       4.349694    6[1-(0),6-(6,7),7-(5,6)]
   552       5.582925       5.582925       5.582925    6[1-(0),1-(0),1-(0),6-(6,7)]
   553       2.927684       2.927684       2.927684    6[1-(0),7-(5,6),7-(6,29)]
   554       2.207427       2.207427       2.207427    6[6-(1,1,1),6-(1,7),7-(6,29)]
   555       2.149238       2.149238       2.149238    6[1-(0),6-(6,7),7-(5,6)]
   556       1.826115       1.826115       1.826115    6[1-(0),1-(0),1-(0),6-(6,7)]
   557        0.07696        0.07696        0.07696    6[1-(0),7-(5,6),7-(6,29)]
   558      26.348347      26.348347      26.348347    6[6-(1,1,1),6-(1,7),7-(6,29)]
   559       0.871226       0.871226       0.871226    6[1-(0),6-(6,7),7-(5,6)]
   560      25.450306      25.450306      25.450306    6[1-(0),1-(0),1-(0),6-(6,7)]
   561       4.659677       4.659677       4.659677    6[1-(0),7-(5,6),7-(6,29)]
   562       4.447569       4.447569       4.447569    6[6-(1,1,1),6-(1,7),7-(6,29)]
   563       3.442267       3.442267       3.442267    6[1-(0),6-(6,7),7-(5,6)]
   564       4.791876       4.791876       4.791876    6[1-(0),1-(0),1-(0),6-(6,7)]
   565       2.705117       2.705117       2.705117    6[1-(0),7-(5,6),7-(6,29)]
   566       4.505758       4.505758       4.505758    6[6-(1,1,1),6-(1,7),7-(6,29)]
   567       4.349694       4.349694       4.349694    6[1-(0),6-(6,7),7-(5,6)]
   568       5.582925       5.582925       5.582925    6[1-(0),1-(0),1-(0),6-(6,7)]
   569       2.927684       2.927684       2.927684    6[1-(0),7-(5,6),7-(6,29)]
   570       2.207427       2.207427       2.207427    6[6-(1,1,1),6-(1,7),7-(6,29)]
   571       2.149238       2.149238       2.149238    6[1-(0),6-(6,7),7-(5,6)]
   572       1.826115       1.826115       1.826115    6[1-(0),1-(0),1-(0),6-(6,7)]
   573        0.07696        0.07696        0.07696    6[1-(0),7-(5,6),7-(6,29)]
   574      26.348347      26.348347      26.348347    6[6-(1,1,1),6-(1,7),7-(6,29)]
   575       0.871226       0.871226       0.871226    6[1-(0),6-(6,7),7-(5,6)]
   576      25.450306      25.450306      25.450306    6[1-(0),1-(0),1-(0),6-(6,7)]
   577      22.155523      22.155523      22.155523    6[1-(0),7-(5,6),7-(6,29)]
   578      22.367631      22.367631      22.367631    6[6-(1,1,1),6-(1,7),7-(6,29)]
   579      23.372933      23.372933      23.372933    6[1-(0),6-(6,7),7-(5,6)]
   580      22.023324      22.023324      22.023324    6[1-(0),1-(0),1-(0),6-(6,7)]
   581      24.110083      24.110083      24.110083    6[1-(0),7-(5,6),7-(6,29)]
   582      22.309442      22.309442      22.309442    6[6-(1,1,1),6-(1,7),7-(6,29)]
   583      22.465506      22.465506      22.465506    6[1-(0),6-(6,7),7-(5,6)]
   584      21.232275      21.232275      21.232275    6[1-(0),1-(0),1-(0),6-(6,7)]
   585      23.887516      23.887516      23.887516    6[1-(0),7-(5,6),7-(6,29)]
   586      24.607773      24.607773      24.607773    6[6-(1,1,1),6-(1,7),7-(6,29)]
   587      24.665962      24.665962      24.665962    6[1-(0),6-(6,7),7-(5,6)]
   588      24.989085      24.989085      24.989085    6[1-(0),1-(0),1-(0),6-(6,7)]
   589       26.73824       26.73824       26.73824    6[1-(0),7-(5,6),7-(6,29)]
   590       0.466853       0.466853       0.466853    6[6-(1,1,1),6-(1,7),7-(6,29)]
   591      25.943974      25.943974      25.943974    6[1-(0),6-(6,7),7-(5,6)]
   592       1.364894       1.364894       1.364894    6[1-(0),1-(0),1-(0),6-(6,7)]
   593       21.75544       21.75544       21.75544    6[1-(0),7-(5,6),7-(6,29)]
   594      22.610308      22.610308      22.610308    6[6-(1,1,1),6-(1,7),7-(6,29)]
   595      21.705295      21.705295      21.705295    6[1-(0),6-(6,7),7-(5,6)]
   596      23.465982      23.465982      23.465982    6[1-(0),1-(0),1-(0),6-(6,7)]
   597      20.300715      20.300715      20.300715    6[1-(0),7-(5,6),7-(6,29)]
   598      19.253582      19.253582      19.253582    6[6-(1,1,1),6-(1,7),7-(6,29)]
   599      19.188957      19.188957      19.188957    6[1-(0),6-(6,7),7-(5,6)]
   600      18.679468      18.679468      18.679468    6[1-(0),1-(0),1-(0),6-(6,7)]
   601      18.466019      18.466019      18.466019    6[1-(0),7-(5,6),7-(6,29)]
   602      16.646608      16.646608      16.646608    6[6-(1,1,1),6-(1,7),7-(6,29)]
   603      17.590771      17.590771      17.590771    6[1-(0),6-(6,7),7-(5,6)]
   604      15.195638      15.195638      15.195638    6[1-(0),1-(0),1-(0),6-(6,7)]
   605      20.132584      20.132584      20.132584    6[1-(0),7-(5,6),7-(6,29)]
   606      22.111814      22.111814      22.111814    6[6-(1,1,1),6-(1,7),7-(6,29)]
   607      22.019033      22.019033      22.019033    6[1-(0),6-(6,7),7-(5,6)]
   608      23.294364      23.294364      23.294364    6[1-(0),1-(0),1-(0),6-(6,7)]
   609       21.75544       21.75544       21.75544    6[1-(0),7-(5,6),7-(6,29)]
   610      22.610308      22.610308      22.610308    6[6-(1,1,1),6-(1,7),7-(6,29)]
   611      21.705295      21.705295      21.705295    6[1-(0),6-(6,7),7-(5,6)]
   612      23.465982      23.465982      23.465982    6[1-(0),1-(0),1-(0),6-(6,7)]
   613      20.300715      20.300715      20.300715    6[1-(0),7-(5,6),7-(6,29)]
   614      19.253582      19.253582      19.253582    6[6-(1,1,1),6-(1,7),7-(6,29)]
   615      19.188957      19.188957      19.188957    6[1-(0),6-(6,7),7-(5,6)]
   616      18.679468      18.679468      18.679468    6[1-(0),1-(0),1-(0),6-(6,7)]
   617      18.466019      18.466019      18.466019    6[1-(0),7-(5,6),7-(6,29)]
   618      16.646608      16.646608      16.646608    6[6-(1,1,1),6-(1,7),7-(6,29)]
   619      17.590771      17.590771      17.590771    6[1-(0),6-(6,7),7-(5,6)]
   620      15.195638      15.195638      15.195638    6[1-(0),1-(0),1-(0),6-(6,7)]
   621      20.132584      20.132584      20.132584    6[1-(0),7-(5,6),7-(6,29)]
   622      22.111814      22.111814      22.111814    6[6-(1,1,1),6-(1,7),7-(6,29)]
   623      22.019033      22.019033      22.019033    6[1-(0),6-(6,7),7-(5,6)]
   624      23.294364      23.294364      23.294364    6[1-(0),1-(0),1-(0),6-(6,7)]
   625        5.05976        5.05976        5.05976    6[1-(0),7-(5,6),7-(6,29)]
   626       4.204892       4.204892       4.204892    6[6-(1,1,1),6-(1,7),7-(6,29)]
   627       5.109905       5.109905       5.109905    6[1-(0),6-(6,7),7-(5,6)]
   628       3.349218       3.349218       3.349218    6[1-(0),1-(0),1-(0),6-(6,7)]
   629       6.514485       6.514485       6.514485    6[1-(0),7-(5,6),7-(6,29)]
   630       7.561618       7.561618       7.561618    6[6-(1,1,1),6-(1,7),7-(6,29)]
   631       7.626243       7.626243       7.626243    6[1-(0),6-(6,7),7-(5,6)]
   632       8.135732       8.135732       8.135732    6[1-(0),1-(0),1-(0),6-(6,7)]
   633       8.349181       8.349181       8.349181    6[1-(0),7-(5,6),7-(6,29)]
   634      10.168592      10.168592      10.168592    6[6-(1,1,1),6-(1,7),7-(6,29)]
   635       9.224429       9.224429       9.224429    6[1-(0),6-(6,7),7-(5,6)]
   636      11.619562      11.619562      11.619562    6[1-(0),1-(0),1-(0),6-(6,7)]
   637       6.682616       6.682616       6.682616    6[1-(0),7-(5,6),7-(6,29)]
   638       4.703386       4.703386       4.703386    6[6-(1,1,1),6-(1,7),7-(6,29)]
   639       4.796167       4.796167       4.796167    6[1-(0),6-(6,7),7-(5,6)]
   640       3.520836       3.520836       3.520836    6[1-(0),1-(0),1-(0),6-(6,7)]
   641        5.05976        5.05976        5.05976    6[1-(0),7-(5,6),7-(6,29)]
   642       4.204892       4.204892       4.204892    6[6-(1,1,1),6-(1,7),7-(6,29)]
   643       5.109905       5.109905       5.109905    6[1-(0),6-(6,7),7-(5,6)]
   644       3.349218       3.349218       3.349218    6[1-(0),1-(0),1-(0),6-(6,7)]
   645       6.514485       6.514485       6.514485    6[1-(0),7-(5,6),7-(6,29)]
   646       7.561618       7.561618       7.561618    6[6-(1,1,1),6-(1,7),7-(6,29)]
   647       7.626243       7.626243       7.626243    6[1-(0),6-(6,7),7-(5,6)]
   648       8.135732       8.135732       8.135732    6[1-(0),1-(0),1-(0),6-(6,7)]
   649       8.349181       8.349181       8.349181    6[1-(0),7-(5,6),7-(6,29)]
   650      10.168592      10.168592      10.168592    6[6-(1,1,1),6-(1,7),7-(6,29)]
   651       9.224429       9.224429       9.224429    6[1-(0),6-(6,7),7-(5,6)]
   652      11.619562      11.619562      11.619562    6[1-(0),1-(0),1-(0),6-(6,7)]
   653       6.682616       6.682616       6.682616    6[1-(0),7-(5,6),7-(6,29)]
   654       4.703386       4.703386       4.703386    6[6-(1,1,1),6-(1,7),7-(6,29)]
   655       4.796167       4.796167       4.796167    6[1-(0),6-(6,7),7-(5,6)]
   656       3.520836       3.520836       3.520836    6[1-(0),1-(0),1-(0),6-(6,7)]
   657      16.239821      16.239821      16.239821    6[1-(0),7-(5,6),7-(6,29)]
   658      18.195454      18.195454      18.195454    6[6-(1,1,1),6-(1,7),7-(6,29)]
   659      18.027591      18.027591      18.027591    6[1-(0),6-(6,7),7-(5,6)]
   660      19.384708      19.384708      19.384708    6[1-(0),1-(0),1-(0),6-(6,7)]
   661      13.467934      13.467934      13.467934    6[1-(0),7-(5,6),7-(6,29)]
   662      12.997596      12.997596      12.997596    6[6-(1,1,1),6-(1,7),7-(6,29)]
   663      14.330579      14.330579      14.330579    6[1-(0),6-(6,7),7-(5,6)]
   664      12.141923      12.141923      12.141923    6[1-(0),1-(0),1-(0),6-(6,7)]
   665      18.073981      18.073981      18.073981    6[1-(0),7-(5,6),7-(6,29)]
   666      17.205705      17.205705      17.205705    6[6-(1,1,1),6-(1,7),7-(6,29)]
   667      16.254033      16.254033      16.254033    6[1-(0),6-(6,7),7-(5,6)]
   668      17.081282      17.081282      17.081282    6[1-(0),1-(0),1-(0),6-(6,7)]
   669      16.333675      16.333675      16.333675    6[1-(0),7-(5,6),7-(6,29)]
   670      15.754734      15.754734      15.754734    6[6-(1,1,1),6-(1,7),7-(6,29)]
   671      15.664367      15.664367      15.664367    6[1-(0),6-(6,7),7-(5,6)]
   672      15.467007      15.467007      15.467007    6[1-(0),1-(0),1-(0),6-(6,7)]
   673      10.575379      10.575379      10.575379    6[1-(0),7-(5,6),7-(6,29)]
   674       8.619746       8.619746       8.619746    6[6-(1,1,1),6-(1,7),7-(6,29)]
   675       8.787609       8.787609       8.787609    6[1-(0),6-(6,7),7-(5,6)]
   676       7.430492       7.430492       7.430492    6[1-(0),1-(0),1-(0),6-(6,7)]
   677      13.347266      13.347266      13.347266    6[1-(0),7-(5,6),7-(6,29)]
   678      13.817604      13.817604      13.817604    6[6-(1,1,1),6-(1,7),7-(6,29)]
   679      12.484621      12.484621      12.484621    6[1-(0),6-(6,7),7-(5,6)]
   680      14.673277      14.673277      14.673277    6[1-(0),1-(0),1-(0),6-(6,7)]
   681       8.741219       8.741219       8.741219    6[1-(0),7-(5,6),7-(6,29)]
   682       9.609495       9.609495       9.609495    6[6-(1,1,1),6-(1,7),7-(6,29)]
   683      10.561167      10.561167      10.561167    6[1-(0),6-(6,7),7-(5,6)]
   684       9.733918       9.733918       9.733918    6[1-(0),1-(0),1-(0),6-(6,7)]
   685      10.481525      10.481525      10.481525    6[1-(0),7-(5,6),7-(6,29)]
   686      11.060466      11.060466      11.060466    6[6-(1,1,1),6-(1,7),7-(6,29)]
   687      11.150833      11.150833      11.150833    6[1-(0),6-(6,7),7-(5,6)]
   688      11.348193      11.348193      11.348193    6[1-(0),1-(0),1-(0),6-(6,7)]
   689      16.239821      16.239821      16.239821    6[1-(0),7-(5,6),7-(6,29)]
   690      18.195454      18.195454      18.195454    6[6-(1,1,1),6-(1,7),7-(6,29)]
   691      18.027591      18.027591      18.027591    6[1-(0),6-(6,7),7-(5,6)]
   692      19.384708      19.384708      19.384708    6[1-(0),1-(0),1-(0),6-(6,7)]
   693      13.467934      13.467934      13.467934    6[1-(0),7-(5,6),7-(6,29)]
   694      12.997596      12.997596      12.997596    6[6-(1,1,1),6-(1,7),7-(6,29)]
   695      14.330579      14.330579      14.330579    6[1-(0),6-(6,7),7-(5,6)]
   696      12.141923      12.141923      12.141923    6[1-(0),1-(0),1-(0),6-(6,7)]
   697      18.073981      18.073981      18.073981    6[1-(0),7-(5,6),7-(6,29)]
   698      17.205705      17.205705      17.205705    6[6-(1,1,1),6-(1,7),7-(6,29)]
   699      16.254033      16.254033      16.254033    6[1-(0),6-(6,7),7-(5,6)]
   700      17.081282      17.081282      17.081282    6[1-(0),1-(0),1-(0),6-(6,7)]
   701      16.333675      16.333675      16.333675    6[1-(0),7-(5,6),7-(6,29)]
   702      15.754734      15.754734      15.754734    6[6-(1,1,1),6-(1,7),7-(6,29)]
   703      15.664367      15.664367      15.664367    6[1-(0),6-(6,7),7-(5,6)]
   704      15.467007      15.467007      15.467007    6[1-(0),1-(0),1-(0),6-(6,7)]
   705      10.575379      10.575379      10.575379    6[1-(0),7-(5,6),7-(6,29)]
   706       8.619746       8.619746       8.619746    6[6-(1,1,1),6-(1,7),7-(6,29)]
   707       8.787609       8.787609       8.787609    6[1-(0),6-(6,7),7-(5,6)]
   708       7.430492       7.430492       7.430492    6[1-(0),1-(0),1-(0),6-(6,7)]
   709      13.347266      13.347266      13.347266    6[1-(0),7-(5,6),7-(6,29)]
   710      13.817604      13.817604      13.817604    6[6-(1,1,1),6-(1,7),7-(6,29)]
   711      12.484621      12.484621      12.484621    6[1-(0),6-(6,7),7-(5,6)]
   712      14.673277      14.673277      14.673277    6[1-(0),1-(0),1-(0),6-(6,7)]
   713       8.741219       8.741219       8.741219    6[1-(0),7-(5,6),7-(6,29)]
   714       9.609495       9.609495       9.609495    6[6-(1,1,1),6-(1,7),7-(6,29)]
   715      10.561167      10.561167      10.561167    6[1-(0),6-(6,7),7-(5,6)]
   716       9.733918       9.733918       9.733918    6[1-(0),1-(0),1-(0),6-(6,7)]
   717      10.481525      10.481525      10.481525    6[1-(0),7-(5,6),7-(6,29)]
   718      11.060466      11.060466      11.060466    6[6-(1,1,1),6-(1,7),7-(6,29)]
   719      11.150833      11.150833      11.150833    6[1-(0),6-(6,7),7-(5,6)]
   720      11.348193      11.348193      11.348193    6[1-(0),1-(0),1-(0),6-(6,7)]
   721      16.239821      16.239821      16.239821    6[1-(0),7-(5,6),7-(6,29)]
   722      18.195454      18.195454      18.195454    6[6-(1,1,1),6-(1,7),7-(6,29)]
   723      18.027591      18.027591      18.027591    6[1-(0),6-(6,7),7-(5,6)]
   724      19.384708      19.384708      19.384708    6[1-(0),1-(0),1-(0),6-(6,7)]
   725      13.467934      13.467934      13.467934    6[1-(0),7-(5,6),7-(6,29)]
   726      12.997596      12.997596      12.997596    6[6-(1,1,1),6-(1,7),7-(6,29)]
   727      14.330579      14.330579      14.330579    6[1-(0),6-(6,7),7-(5,6)]
   728      12.141923      12.141923      12.141923    6[1-(0),1-(0),1-(0),6-(6,7)]
   729      18.073981      18.073981      18.073981    6[1-(0),7-(5,6),7-(6,29)]
   730      17.205705      17.205705      17.205705    6[6-(1,1,1),6-(1,7),7-(6,29)]
   731      16.254033      16.254033      16.254033    6[1-(0),6-(6,7),7-(5,6)]
   732      17.081282      17.081282      17.081282    6[1-(0),1-(0),1-(0),6-(6,7)]
   733      16.333675      16.333675      16.333675    6[1-(0),7-(5,6),7-(6,29)]
   734      15.754734      15.754734      15.754734    6[6-(1,1,1),6-(1,7),7-(6,29)]
   735      15.664367      15.664367      15.664367    6[1-(0),6-(6,7),7-(5,6)]
   736      15.467007      15.467007      15.467007    6[1-(0),1-(0),1-(0),6-(6,7)]
   737      10.575379      10.575379      10.575379    6[1-(0),7-(5,6),7-(6,29)]
   738       8.619746       8.619746       8.619746    6[6-(1,1,1),6-(1,7),7-(6,29)]
   739       8.787609       8.787609       8.787609    6[1-(0),6-(6,7),7-(5,6)]
   740       7.430492       7.430492       7.430492    6[1-(0),1-(0),1-(0),6-(6,7)]
   741      13.347266      13.347266      13.347266    6[1-(0),7-(5,6),7-(6,29)]
   742      13.817604      13.817604      13.817604    6[6-(1,1,1),6-(1,7),7-(6,29)]
   743      12.484621      12.484621      12.484621    6[1-(0),6-(6,7),7-(5,6)]
   744      14.673277      14.673277      14.673277    6[1-(0),1-(0),1-(0),6-(6,7)]
   745       8.741219       8.741219       8.741219    6[1-(0),7-(5,6),7-(6,29)]
   746       9.609495       9.609495       9.609495    6[6-(1,1,1),6-(1,7),7-(6,29)]
   747      10.561167      10.561167      10.561167    6[1-(0),6-(6,7),7-(5,6)]
   748       9.733918       9.733918       9.733918    6[1-(0),1-(0),1-(0),6-(6,7)]
   749      10.481525      10.481525      10.481525    6[1-(0),7-(5,6),7-(6,29)]
   750      11.060466      11.060466      11.060466    6[6-(1,1,1),6-(1,7),7-(6,29)]
   751      11.150833      11.150833      11.150833    6[1-(0),6-(6,7),7-(5,6)]
   752      11.348193      11.348193      11.348193    6[1-(0),1-(0),1-(0),6-(6,7)]
   753      16.239821      16.239821      16.239821    6[1-(0),7-(5,6),7-(6,29)]
   754      18.195454      18.195454      18.195454    6[6-(1,1,1),6-(1,7),7-(6,29)]
   755      18.027591      18.027591      18.027591    6[1-(0),6-(6,7),7-(5,6)]
   756      19.384708      19.384708      19.384708    6[1-(0),1-(0),1-(0),6-(6,7)]
   757      13.467934      13.467934      13.467934    6[1-(0),7-(5,6),7-(6,29)]
   758      12.997596      12.997596      12.997596    6[6-(1,1,1),6-(1,7),7-(6,29)]
   759      14.330579      14.330579      14.330579    6[1-(0),6-(6,7),7-(5,6)]
   760      12.141923      12.141923      12.141923    6[1-(0),1-(0),1-(0),6-(6,7)]
   761      18.073981      18.073981      18.073981    6[1-(0),7-(5,6),7-(6,29)]
   762      17.205705      17.205705      17.205705    6[6-(1,1,1),6-(1,7),7-(6,29)]
   763      16.254033      16.254033      16.254033    6[1-(0),6-(6,7),7-(5,6)]
   764      17.081282      17.081282      17.081282    6[1-(0),1-(0),1-(0),6-(6,7)]
   765      16.333675      16.333675      16.333675    6[1-(0),7-(5,6),7-(6,29)]
   766      15.754734      15.754734      15.754734    6[6-(1,1,1),6-(1,7),7-(6,29)]
   767      15.664367      15.664367      15.664367    6[1-(0),6-(6,7),7-(5,6)]
   768      15.467007      15.467007      15.467007    6[1-(0),1-(0),1-(0),6-(6,7)]
   769      10.575379      10.575379      10.575379    6[1-(0),7-(5,6),7-(6,29)]
   770       8.619746       8.619746       8.619746    6[6-(1,1,1),6-(1,7),7-(6,29)]
   771       8.787609       8.787609       8.787609    6[1-(0),6-(6,7),7-(5,6)]
   772       7.430492       7.430492       7.430492    6[1-(0),1-(0),1-(0),6-(6,7)]
   773      13.347266      13.347266      13.347266    6[1-(0),7-(5,6),7-(6,29)]
   774      13.817604      13.817604      13.817604    6[6-(1,1,1),6-(1,7),7-(6,29)]
   775      12.484621      12.484621      12.484621    6[1-(0),6-(6,7),7-(5,6)]
   776      14.673277      14.673277      14.673277    6[1-(0),1-(0),1-(0),6-(6,7)]
   777       8.741219       8.741219       8.741219    6[1-(0),7-(5,6),7-(6,29)]
   778       9.609495       9.609495       9.609495    6[6-(1,1,1),6-(1,7),7-(6,29)]
   779      10.561167      10.561167      10.561167    6[1-(0),6-(6,7),7-(5,6)]
   780       9.733918       9.733918       9.733918    6[1-(0),1-(0),1-(0),6-(6,7)]
   781      10.481525      10.481525      10.481525    6[1-(0),7-(5,6),7-(6,29)]
   782      11.060466      11.060466      11.060466    6[6-(1,1,1),6-(1,7),7-(6,29)]
   783      11.150833      11.150833      11.150833    6[1-(0),6-(6,7),7-(5,6)]
   784      11.348193      11.348193      11.348193    6[1-(0),1-(0),1-(0),6-(6,7)]
   785      22.155523      22.155523      22.155523    6[1-(0),7-(5,6),7-(6,29)]
   786      22.367631      22.367631      22.367631    6[6-(1,1,1),6-(1,7),7-(6,29)]
   787      23.372933      23.372933      23.372933    6[1-(0),6-(6,7),7-(5,6)]
   788      22.023324      22.023324      22.023324    6[1-(0),1-(0),1-(0),6-(6,7)]
   789      24.110083      24.110083      24.110083    6[1-(0),7-(5,6),7-(6,29)]
   790      22.309442      22.309442      22.309442    6[6-(1,1,1),6-(1,7),7-(6,29)]
   791      22.465506      22.465506      22.465506    6[1-(0),6-(6,7),7-(5,6)]
   792      21.232275      21.232275      21.232275    6[1-(0),1-(0),1-(0),6-(6,7)]
   793      23.887516      23.887516      23.887516    6[1-(0),7-(5,6),7-(6,29)]
   794      24.607773      24.607773      24.607773    6[6-(1,1,1),6-(1,7),7-(6,29)]
   795      24.665962      24.665962      24.665962    6[1-(0),6-(6,7),7-(5,6)]
   796      24.989085      24.989085      24.989085    6[1-(0),1-(0),1-(0),6-(6,7)]
   797       26.73824       26.73824       26.73824    6[1-(0),7-(5,6),7-(6,29)]
   798       0.466853       0.466853       0.466853    6[6-(1,1,1),6-(1,7),7-(6,29)]
   799      25.943974      25.943974      25.943974    6[1-(0),6-(6,7),7-(5,6)]
   800       1.364894       1.364894       1.364894    6[1-(0),1-(0),1-(0),6-(6,7)]
   801       4.659677       4.659677       4.659677    6[1-(0),7-(5,6),7-(6,29)]
   802       4.447569       4.447569       4.447569    6[6-(1,1,1),6-(1,7),7-(6,29)]
   803       3.442267       3.442267       3.442267    6[1-(0),6-(6,7),7-(5,6)]
   804       4.791876       4.791876       4.791876    6[1-(0),1-(0),1-(0),6-(6,7)]
   805       2.705117       2.705117       2.705117    6[1-(0),7-(5,6),7-(6,29)]
   806       4.505758       4.505758       4.505758    6[6-(1,1,1),6-(1,7),7-(6,29)]
   807       4.349694       4.349694       4.349694    6[1-(0),6-(6,7),7-(5,6)]
   808       5.582925       5.582925       5.582925    6[1-(0),1-(0),1-(0),6-(6,7)]
   809       2.927684       2.927684       2.927684    6[1-(0),7-(5,6),7-(6,29)]
   810       2.207427       2.207427       2.207427    6[6-(1,1,1),6-(1,7),7-(6,29)]
   811       2.149238       2.149238       2.149238    6[1-(0),6-(6,7),7-(5,6)]
   812       1.826115       1.826115       1.826115    6[1-(0),1-(0),1-(0),6-(6,7)]
   813        0.07696        0.07696        0.07696    6[1-(0),7-(5,6),7-(6,29)]
   814      26.348347      26.348347      26.348347    6[6-(1,1,1),6-(1,7),7-(6,29)]
   815       0.871226       0.871226       0.871226    6[1-(0),6-(6,7),7-(5,6)]
   816      25.450306      25.450306      25.450306    6[1-(0),1-(0),1-(0),6-(6,7)]
   817       4.659677       4.659677       4.659677    6[1-(0),7-(5,6),7-(6,29)]
   818       4.447569       4.447569       4.447569    6[6-(1,1,1),6-(1,7),7-(6,29)]
   819       3.442267       3.442267       3.442267    6[1-(0),6-(6,7),7-(5,6)]
   820       4.791876       4.791876       4.791876    6[1-(0),1-(0),1-(0),6-(6,7)]
   821       2.705117       2.705117       2.705117    6[1-(0),7-(5,6),7-(6,29)]
   822       4.505758       4.505758       4.505758    6[6-(1,1,1),6-(1,7),7-(6,29)]
   823       4.349694       4.349694       4.349694    6[1-(0),6-(6,7),7-(5,6)]
   824       5.582925       5.582925       5.582925    6[1-(0),1-(0),1-(0),6-(6,7)]
   825       2.927684       2.927684       2.927684    6[1-(0),7-(5,6),7-(6,29)]
   826       2.207427       2.207427       2.207427    6[6-(1,1,1),6-(1,7),7-(6,29)]
   827       2.149238       2.149238       2.149238    6[1-(0),6-(6,7),7-(5,6)]
   828       1.826115       1.826115       1.826115    6[1-(0),1-(0),1-(0),6-(6,7)]
   829        0.07696        0.07696        0.07696    6[1-(0),7-(5,6),7-(6,29)]
   830      26.348347      26.348347      26.348347    6[6-(1,1,1),6-(1,7),7-(6,29)]
   831       0.871226       0.871226       0.871226    6[1-(0),6-(6,7),7-(5,6)]
   832      25.450306      25.450306      25.450306    6[1-(0),1-(0),1-(0),6-(6,7)]
   833      22.155523      22.155523      22.155523    6[1-(0),7-(5,6),7-(6,29)]
   834      22.367631      22.367631      22.367631    6[6-(1,1,1),6-(1,7),7-(6,29)]
   835      23.372933      23.372933      23.372933    6[1-(0),6-(6,7),7-(5,6)]
   836      22.023324      22.023324      22.023324    6[1-(0),1-(0),1-(0),6-(6,7)]
   837      24.110083      24.110083      24.110083    6[1-(0),7-(5,6),7-(6,29)]
   838      22.309442      22.309442      22.309442    6[6-(1,1,1),6-(1,7),7-(6,29)]
   839      22.465506      22.465506      22.465506    6[1-(0),6-(6,7),7-(5,6)]
   840      21.232275      21.232275      21.232275    6[1-(0),1-(0),1-(0),6-(6,7)]
   841      23.887516      23.887516      23.887516    6[1-(0),7-(5,6),7-(6,29)]
   842      24.607773      24.607773      24.607773    6[6-(1,1,1),6-(1,7),7-(6,29)]
   843      24.665962      24.665962      24.665962    6[1-(0),6-(6,7),7-(5,6)]
   844      24.989085      24.989085      24.989085    6[1-(0),1-(0),1-(0),6-(6,7)]
   845       26.73824       26.73824       26.73824    6[1-(0),7-(5,6),7-(6,29)]
   846       0.466853       0.466853       0.466853    6[6-(1,1,1),6-(1,7),7-(6,29)]
   847      25.943974      25.943974      25.943974    6[1-(0),6-(6,7),7-(5,6)]
   848       1.364894       1.364894       1.364894    6[1-(0),1-(0),1-(0),6-(6,7)]
   849       21.75544       21.75544       21.75544    6[1-(0),7-(5,6),7-(6,29)]
   850      22.610308      22.610308      22.610308    6[6-(1,1,1),6-(1,7),7-(6,29)]
   851      21.705295      21.705295      21.705295    6[1-(0),6-(6,7),7-(5,6)]
   852      23.465982      23.465982      23.465982    6[1-(0),1-(0),1-(0),6-(6,7)]
   853      20.300715      20.300715      20.300715    6[1-(0),7-(5,6),7-(6,29)]
   854      19.253582      19.253582      19.253582    6[6-(1,1,1),6-(1,7),7-(6,29)]
   855      19.188957      19.188957      19.188957    6[1-(0),6-(6,7),7-(5,6)]
   856      18.679468      18.679468      18.679468    6[1-(0),1-(0),1-(0),6-(6,7)]
   857      18.466019      18.466019      18.466019    6[1-(0),7-(5,6),7-(6,29)]
   858      16.646608      16.646608      16.646608    6[6-(1,1,1),6-(1,7),7-(6,29)]
   859      17.590771      17.590771      17.590771    6[1-(0),6-(6,7),7-(5,6)]
   860      15.195638      15.195638      15.195638    6[1-(0),1-(0),1-(0),6-(6,7)]
   861      20.132584      20.132584      20.132584    6[1-(0),7-(5,6),7-(6,29)]
   862      22.111814      22.111814      22.111814    6[6-(1,1,1),6-(1,7),7-(6,29)]
   863      22.019033      22.019033      22.019033    6[1-(0),6-(6,7),7-(5,6)]
   864      23.294364      23.294364      23.294364    6[1-(0),1-(0),1-(0),6-(6,7)]
   865       21.75544       21.75544       21.75544    6[1-(0),7-(5,6),7-(6,29)]
   866      22.610308      22.610308      22.610308    6[6-(1,1,1),6-(1,7),7-(6,29)]
   867      21.705295      21.705295      21.705295    6[1-(0),6-(6,7),7-(5,6)]
   868      23.465982      23.465982      23.465982    6[1-(0),1-(0),1-(0),6-(6,7)]
   869      20.300715      20.300715      20.300715    6[1-(0),7-(5,6),7-(6,29)]
   870      19.253582      19.253582      19.253582    6[6-(1,1,1),6-(1,7),7-(6,29)]
   871      19.188957      19.188957      19.188957    6[1-(0),6-(6,7),7-(5,6)]
   872      18.679468      18.679468      18.679468    6[1-(0),1-(0),1-(0),6-(6,7)]
   873      18.466019      18.466019      18.466019    6[1-(0),7-(5,6),7-(6,29)]
   874      16.646608      16.646608      16.646608    6[6-(1,1,1),6-(1,7),7-(6,29)]
   875      17.590771      17.590771      17.590771    6[1-(0),6-(6,7),7-(5,6)]
   876      15.195638      15.195638      15.195638    6[1-(0),1-(0),1-(0),6-(6,7)]
   877      20.132584      20.132584      20.132584    6[1-(0),7-(5,6),7-(6,29)]
   878      22.111814      22.111814      22.111814    6[6-(1,1,1),6-(1,7),7-(6,29)]
   879      22.019033      22.019033      22.019033    6[1-(0),6-(6,7),7-(5,6)]
   880      23.294364      23.294364      23.294364    6[1-(0),1-(0),1-(0),6-(6,7)]
   881        5.05976        5.05976        5.05976    6[1-(0),7-(5,6),7-(6,29)]
   882       4.204892       4.204892       4.204892    6[6-(1,1,1),6-(1,7),7-(6,29)]
   883       5.109905       5.109905       5.109905    6[1-(0),6-(6,7),7-(5,6)]
   884       3.349218       3.349218       3.349218    6[1-(0),1-(0),1-(0),6-(6,7)]
   885       6.514485       6.514485       6.514485    6[1-(0),7-(5,6),7-(6,29)]
   886       7.561618       7.561618       7.561618    6[6-(1,1,1),6-(1,7),7-(6,29)]
   887       7.626243       7.626243       7.626243    6[1-(0),6-(6,7),7-(5,6)]
   888       8.135732       8.135732       8.135732    6[1-(0),1-(0),1-(0),6-(6,7)]
   889       8.349181       8.349181       8.349181    6[1-(0),7-(5,6),7-(6,29)]
   890      10.168592      10.168592      10.168592    6[6-(1,1,1),6-(1,7),7-(6,29)]
   891       9.224429       9.224429       9.224429    6[1-(0),6-(6,7),7-(5,6)]
   892      11.619562      11.619562      11.619562    6[1-(0),1-(0),1-(0),6-(6,7)]
   893       6.682616       6.682616       6.682616    6[1-(0),7-(5,6),7-(6,29)]
   894       4.703386       4.703386       4.703386    6[6-(1,1,1),6-(1,7),7-(6,29)]
   895       4.796167       4.796167       4.796167    6[1-(0),6-(6,7),7-(5,6)]
   896       3.520836       3.520836       3.520836    6[1-(0),1-(0),1-(0),6-(6,7)]
   897        5.05976        5.05976        5.05976    6[1-(0),7-(5,6),7-(6,29)]
   898       4.204892       4.204892       4.204892    6[6-(1,1,1),6-(1,7),7-(6,29)]
   899       5.109905       5.109905       5.109905    6[1-(0),6-(6,7),7-(5,6)]
   900       3.349218       3.349218       3.349218    6[1-(0),1-(0),1-(0),6-(6,7)]
   901       6.514485       6.514485       6.514485    6[1-(0),7-(5,6),7-(6,29)]
   902       7.561618       7.561618       7.561618    6[6-(1,1,1),6-(1,7),7-(6,29)]
   903       7.626243       7.626243       7.626243    6[1-(0),6-(6,7),7-(5,6)]
   904       8.135732       8.135732       8.135732    6[1-(0),1-(0),1-(0),6-(6,7)]
   905       8.349181       8.349181       8.349181    6[1-(0),7-(5,6),7-(6,29)]
   906      10.168592      10.168592      10.168592    6[6-(1,1,1),6-(1,7),7-(6,29)]
   907       9.224429       9.224429       9.224429    6[1-(0),6-(6,7),7-(5,6)]
   908      11.619562      11.619562      11.619562    6[1-(0),1-(0),1-(0),6-(6,7)]
   909       6.682616       6.682616       6.682616    6[1-(0),7-(5,6),7-(6,29)]
   910       4.703386       4.703386       4.703386    6[6-(1,1,1),6-(1,7),7-(6,29)]
   911       4.796167       4.796167       4.796167    6[1-(0),6-(6,7),7-(5,6)]
   912       3.520836       3.520836       3.520836    6[1-(0),1-(0),1-(0),6-(6,7)]
   913      23.234566      23.234566      23.234566    7[5-(7,7,7),6-(1,6),6-(1,7)]
   914      21.610102      21.610102      21.610102    7[6-(1,7),6-(6,6),29-(7,7,7)]
   915      23.627141      23.627141      23.627141    7[5-(7,7,7),6-(1,6),6-(1,7)]
   916      23.358989      23.358989      23.358989    7[6-(1,7),6-(6,6),29-(7,7,7)]
   917      24.198573      24.198573      24.198573    7[5-(7,7,7),6-(1,6),6-(1,7)]
   918      24.110351      24.110351      24.110351    7[6-(1,7),6-(6,6),29-(7,7,7)]
   919       25.58331       25.58331       25.58331    7[5-(7,7,7),6-(1,6),6-(1,7)]
   920       0.967761       0.967761       0.967761    7[6-(1,7),6-(6,6),29-(7,7,7)]
   921       3.580634       3.580634       3.580634    7[5-(7,7,7),6-(1,6),6-(1,7)]
   922       5.205098       5.205098       5.205098    7[6-(1,7),6-(6,6),29-(7,7,7)]
   923       3.188059       3.188059       3.188059    7[5-(7,7,7),6-(1,6),6-(1,7)]
   924       3.456211       3.456211       3.456211    7[6-(1,7),6-(6,6),29-(7,7,7)]
   925       2.616627       2.616627       2.616627    7[5-(7,7,7),6-(1,6),6-(1,7)]
   926       2.704849       2.704849       2.704849    7[6-(1,7),6-(6,6),29-(7,7,7)]
   927        1.23189        1.23189        1.23189    7[5-(7,7,7),6-(1,6),6-(1,7)]
   928      25.847439      25.847439      25.847439    7[6-(1,7),6-(6,6),29-(7,7,7)]
   929       3.580634       3.580634       3.580634    7[5-(7,7,7),6-(1,6),6-(1,7)]
   930       5.205098       5.205098       5.205098    7[6-(1,7),6-(6,6),29-(7,7,7)]
   931       3.188059       3.188059       3.188059    7[5-(7,7,7),6-(1,6),6-(1,7)]
   932       3.456211       3.456211       3.456211    7[6-(1,7),6-(6,6),29-(7,7,7)]
   933       2.616627       2.616627       2.616627    7[5-(7,7,7),6-(1,6),6-(1,7)]
   934       2.704849       2.704849       2.704849    7[6-(1,7),6-(6,6),29-(7,7,7)]
   935        1.23189        1.23189        1.23189    7[5-(7,7,7),6-(1,6),6-(1,7)]
   936      25.847439      25.847439      25.847439    7[6-(1,7),6-(6,6),29-(7,7,7)]
   937      23.234566      23.234566      23.234566    7[5-(7,7,7),6-(1,6),6-(1,7)]
   938      21.610102      21.610102      21.610102    7[6-(1,7),6-(6,6),29-(7,7,7)]
   939      23.627141      23.627141      23.627141    7[5-(7,7,7),6-(1,6),6-(1,7)]
   940      23.358989      23.358989      23.358989    7[6-(1,7),6-(6,6),29-(7,7,7)]
   941      24.198573      24.198573      24.198573    7[5-(7,7,7),6-(1,6),6-(1,7)]
   942      24.110351      24.110351      24.110351    7[6-(1,7),6-(6,6),29-(7,7,7)]
   943       25.58331       25.58331       25.58331    7[5-(7,7,7),6-(1,6),6-(1,7)]
   944       0.967761       0.967761       0.967761    7[6-(1,7),6-(6,6),29-(7,7,7)]
   945      21.141908      21.141908      21.141908    7[5-(7,7,7),6-(1,6),6-(1,7)]
   946      22.652677      22.652677      22.652677    7[6-(1,7),6-(6,6),29-(7,7,7)]
   947      19.875694      19.875694      19.875694    7[5-(7,7,7),6-(1,6),6-(1,7)]
   948      19.963112      19.963112      19.963112    7[6-(1,7),6-(6,6),29-(7,7,7)]
   949      18.772249      18.772249      18.772249    7[5-(7,7,7),6-(1,6),6-(1,7)]
   950      17.209727      17.209727      17.209727    7[6-(1,7),6-(6,6),29-(7,7,7)]
   951      20.731636      20.731636      20.731636    7[5-(7,7,7),6-(1,6),6-(1,7)]
   952      20.911029      20.911029      20.911029    7[6-(1,7),6-(6,6),29-(7,7,7)]
   953      21.141908      21.141908      21.141908    7[5-(7,7,7),6-(1,6),6-(1,7)]
   954      22.652677      22.652677      22.652677    7[6-(1,7),6-(6,6),29-(7,7,7)]
   955      19.875694      19.875694      19.875694    7[5-(7,7,7),6-(1,6),6-(1,7)]
   956      19.963112      19.963112      19.963112    7[6-(1,7),6-(6,6),29-(7,7,7)]
   957      18.772249      18.772249      18.772249    7[5-(7,7,7),6-(1,6),6-(1,7)]
   958      17.209727      17.209727      17.209727    7[6-(1,7),6-(6,6),29-(7,7,7)]
   959      20.731636      20.731636      20.731636    7[5-(7,7,7),6-(1,6),6-(1,7)]
   960      20.911029      20.911029      20.911029    7[6-(1,7),6-(6,6),29-(7,7,7)]
   961       5.673292       5.673292       5.673292    7[5-(7,7,7),6-(1,6),6-(1,7)]
   962       4.162523       4.162523       4.162523    7[6-(1,7),6-(6,6),29-(7,7,7)]
   963       6.939506       6.939506       6.939506    7[5-(7,7,7),6-(1,6),6-(1,7)]
   964       6.852088       6.852088       6.852088    7[6-(1,7),6-(6,6),29-(7,7,7)]
   965       8.042951       8.042951       8.042951    7[5-(7,7,7),6-(1,6),6-(1,7)]
   966       9.605473       9.605473       9.605473    7[6-(1,7),6-(6,6),29-(7,7,7)]
   967       6.083564       6.083564       6.083564    7[5-(7,7,7),6-(1,6),6-(1,7)]
   968       5.904171       5.904171       5.904171    7[6-(1,7),6-(6,6),29-(7,7,7)]
   969       5.673292       5.673292       5.673292    7[5-(7,7,7),6-(1,6),6-(1,7)]
   970       4.162523       4.162523       4.162523    7[6-(1,7),6-(6,6),29-(7,7,7)]
   971       6.939506       6.939506       6.939506    7[5-(7,7,7),6-(1,6),6-(1,7)]
   972       6.852088       6.852088       6.852088    7[6-(1,7),6-(6,6),29-(7,7,7)]
   973       8.042951       8.042951       8.042951    7[5-(7,7,7),6-(1,6),6-(1,7)]
   974       9.605473       9.605473       9.605473    7[6-(1,7),6-(6,6),29-(7,7,7)]
   975       6.083564       6.083564       6.083564    7[5-(7,7,7),6-(1,6),6-(1,7)]
   976       5.904171       5.904171       5.904171    7[6-(1,7),6-(6,6),29-(7,7,7)]
   977      16.782561      16.782561      16.782561    7[5-(7,7,7),6-(1,6),6-(1,7)]
   978      17.047763      17.047763      17.047763    7[6-(1,7),6-(6,6),29-(7,7,7)]
   979      14.647803      14.647803      14.647803    7[5-(7,7,7),6-(1,6),6-(1,7)]
   980      12.448152      12.448152      12.448152    7[6-(1,7),6-(6,6),29-(7,7,7)]
   981      16.796237      16.796237      16.796237    7[5-(7,7,7),6-(1,6),6-(1,7)]
   982      18.371898      18.371898      18.371898    7[6-(1,7),6-(6,6),29-(7,7,7)]
   983      16.027445      16.027445      16.027445    7[5-(7,7,7),6-(1,6),6-(1,7)]
   984      16.180292      16.180292      16.180292    7[6-(1,7),6-(6,6),29-(7,7,7)]
   985      10.032639      10.032639      10.032639    7[5-(7,7,7),6-(1,6),6-(1,7)]
   986       9.767437       9.767437       9.767437    7[6-(1,7),6-(6,6),29-(7,7,7)]
   987      12.167397      12.167397      12.167397    7[5-(7,7,7),6-(1,6),6-(1,7)]
   988      14.367048      14.367048      14.367048    7[6-(1,7),6-(6,6),29-(7,7,7)]
   989      10.018963      10.018963      10.018963    7[5-(7,7,7),6-(1,6),6-(1,7)]
   990       8.443302       8.443302       8.443302    7[6-(1,7),6-(6,6),29-(7,7,7)]
   991      10.787755      10.787755      10.787755    7[5-(7,7,7),6-(1,6),6-(1,7)]
   992      10.634908      10.634908      10.634908    7[6-(1,7),6-(6,6),29-(7,7,7)]
   993      16.782561      16.782561      16.782561    7[5-(7,7,7),6-(1,6),6-(1,7)]
   994      17.047763      17.047763      17.047763    7[6-(1,7),6-(6,6),29-(7,7,7)]
   995      14.647803      14.647803      14.647803    7[5-(7,7,7),6-(1,6),6-(1,7)]
   996      12.448152      12.448152      12.448152    7[6-(1,7),6-(6,6),29-(7,7,7)]
   997      16.796237      16.796237      16.796237    7[5-(7,7,7),6-(1,6),6-(1,7)]
   998      18.371898      18.371898      18.371898    7[6-(1,7),6-(6,6),29-(7,7,7)]
   999      16.027445      16.027445      16.027445    7[5-(7,7,7),6-(1,6),6-(1,7)]
  1000      16.180292      16.180292      16.180292    7[6-(1,7),6-(6,6),29-(7,7,7)]
  1001      10.032639      10.032639      10.032639    7[5-(7,7,7),6-(1,6),6-(1,7)]
  1002       9.767437       9.767437       9.767437    7[6-(1,7),6-(6,6),29-(7,7,7)]
  1003      12.167397      12.167397      12.167397    7[5-(7,7,7),6-(1,6),6-(1,7)]
  1004      14.367048      14.367048      14.367048    7[6-(1,7),6-(6,6),29-(7,7,7)]
  1005      10.018963      10.018963      10.018963    7[5-(7,7,7),6-(1,6),6-(1,7)]
  1006       8.443302       8.443302       8.443302    7[6-(1,7),6-(6,6),29-(7,7,7)]
  1007      10.787755      10.787755      10.787755    7[5-(7,7,7),6-(1,6),6-(1,7)]
  1008      10.634908      10.634908      10.634908    7[6-(1,7),6-(6,6),29-(7,7,7)]
  1009      16.782561      16.782561      16.782561    7[5-(7,7,7),6-(1,6),6-(1,7)]
  1010      17.047763      17.047763      17.047763    7[6-(1,7),6-(6,6),29-(7,7,7)]
  1011      14.647803      14.647803      14.647803    7[5-(7,7,7),6-(1,6),6-(1,7)]
  1012      12.448152      12.448152      12.448152    7[6-(1,7),6-(6,6),29-(7,7,7)]
  1013      16.796237      16.796237      16.796237    7[5-(7,7,7),6-(1,6),6-(1,7)]
  1014      18.371898      18.371898      18.371898    7[6-(1,7),6-(6,6),29-(7,7,7)]
  1015      16.027445      16.027445      16.027445    7[5-(7,7,7),6-(1,6),6-(1,7)]
  1016      16.180292      16.180292      16.180292    7[6-(1,7),6-(6,6),29-(7,7,7)]
  1017      10.032639      10.032639      10.032639    7[5-(7,7,7),6-(1,6),6-(1,7)]
  1018       9.767437       9.767437       9.767437    7[6-(1,7),6-(6,6),29-(7,7,7)]
  1019      12.167397      12.167397      12.167397    7[5-(7,7,7),6-(1,6),6-(1,7)]
  1020      14.367048      14.367048      14.367048    7[6-(1,7),6-(6,6),29-(7,7,7)]
  1021      10.018963      10.018963      10.018963    7[5-(7,7,7),6-(1,6),6-(1,7)]
  1022       8.443302       8.443302       8.443302    7[6-(1,7),6-(6,6),29-(7,7,7)]
  1023      10.787755      10.787755      10.787755    7[5-(7,7,7),6-(1,6),6-(1,7)]
  1024      10.634908      10.634908      10.634908    7[6-(1,7),6-(6,6),29-(7,7,7)]
  1025      16.782561      16.782561      16.782561    7[5-(7,7,7),6-(1,6),6-(1,7)]
  1026      17.047763      17.047763      17.047763    7[6-(1,7),6-(6,6),29-(7,7,7)]
  1027      14.647803      14.647803      14.647803    7[5-(7,7,7),6-(1,6),6-(1,7)]
  1028      12.448152      12.448152      12.448152    7[6-(1,7),6-(6,6),29-(7,7,7)]
  1029      16.796237      16.796237      16.796237    7[5-(7,7,7),6-(1,6),6-(1,7)]
  1030      18.371898      18.371898      18.371898    7[6-(1,7),6-(6,6),29-(7,7,7)]
  1031      16.027445      16.027445      16.027445    7[5-(7,7,7),6-(1,6),6-(1,7)]
  1032      16.180292      16.180292      16.180292    7[6-(1,7),6-(6,6),29-(7,7,7)]
  1033      10.032639      10.032639      10.032639    7[5-(7,7,7),6-(1,6),6-(1,7)]
  1034       9.767437       9.767437       9.767437    7[6-(1,7),6-(6,6),29-(7,7,7)]
  1035      12.167397      12.167397      12.167397    7[5-(7,7,7),6-(1,6),6-(1,7)]
  1036      14.367048      14.367048      14.367048    7[6-(1,7),6-(6,6),29-(7,7,7)]
  1037      10.018963      10.018963      10.018963    7[5-(7,7,7),6-(1,6),6-(1,7)]
  1038       8.443302       8.443302       8.443302    7[6-(1,7),6-(6,6),29-(7,7,7)]
  1039      10.787755      10.787755      10.787755    7[5-(7,7,7),6-(1,6),6-(1,7)]
  1040      10.634908      10.634908      10.634908    7[6-(1,7),6-(6,6),29-(7,7,7)]
  1041      23.234566      23.234566      23.234566    7[5-(7,7,7),6-(1,6),6-(1,7)]
  1042      21.610102      21.610102      21.610102    7[6-(1,7),6-(6,6),29-(7,7,7)]
  1043      23.627141      23.627141      23.627141    7[5-(7,7,7),6-(1,6),6-(1,7)]
  1044      23.358989      23.358989      23.358989    7[6-(1,7),6-(6,6),29-(7,7,7)]
  1045      24.198573      24.198573      24.198573    7[5-(7,7,7),6-(1,6),6-(1,7)]
  1046      24.110351      24.110351      24.110351    7[6-(1,7),6-(6,6),29-(7,7,7)]
  1047       25.58331       25.58331       25.58331    7[5-(7,7,7),6-(1,6),6-(1,7)]
  1048       0.967761       0.967761       0.967761    7[6-(1,7),6-(6,6),29-(7,7,7)]
  1049       3.580634       3.580634       3.580634    7[5-(7,7,7),6-(1,6),6-(1,7)]
  1050       5.205098       5.205098       5.205098    7[6-(1,7),6-(6,6),29-(7,7,7)]
  1051       3.188059       3.188059       3.188059    7[5-(7,7,7),6-(1,6),6-(1,7)]
  1052       3.456211       3.456211       3.456211    7[6-(1,7),6-(6,6),29-(7,7,7)]
  1053       2.616627       2.616627       2.616627    7[5-(7,7,7),6-(1,6),6-(1,7)]
  1054       2.704849       2.704849       2.704849    7[6-(1,7),6-(6,6),29-(7,7,7)]
  1055        1.23189        1.23189        1.23189    7[5-(7,7,7),6-(1,6),6-(1,7)]
  1056      25.847439      25.847439      25.847439    7[6-(1,7),6-(6,6),29-(7,7,7)]
  1057       3.580634       3.580634       3.580634    7[5-(7,7,7),6-(1,6),6-(1,7)]
  1058       5.205098       5.205098       5.205098    7[6-(1,7),6-(6,6),29-(7,7,7)]
  1059       3.188059       3.188059       3.188059    7[5-(7,7,7),6-(1,6),6-(1,7)]
  1060       3.456211       3.456211       3.456211    7[6-(1,7),6-(6,6),29-(7,7,7)]
  1061       2.616627       2.616627       2.616627    7[5-(7,7,7),6-(1,6),6-(1,7)]
  1062       2.704849       2.704849       2.704849    7[6-(1,7),6-(6,6),29-(7,7,7)]
  1063        1.23189        1.23189        1.23189    7[5-(7,7,7),6-(1,6),6-(1,7)]
  1064      25.847439      25.847439      25.847439    7[6-(1,7),6-(6,6),29-(7,7,7)]
  1065      23.234566      23.234566      23.234566    7[5-(7,7,7),6-(1,6),6-(1,7)]
  1066      21.610102      21.610102      21.610102    7[6-(1,7),6-(6,6),29-(7,7,7)]
  1067      23.627141      23.627141      23.627141    7[5-(7,7,7),6-(1,6),6-(1,7)]
  1068      23.358989      23.358989      23.358989    7[6-(1,7),6-(6,6),29-(7,7,7)]
  1069      24.198573      24.198573      24.198573    7[5-(7,7,7),6-(1,6),6-(1,7)]
  1070      24.110351      24.110351      24.110351    7[6-(1,7),6-(6,6),29-(7,7,7)]
  1071       25.58331       25.58331       25.58331    7[5-(7,7,7),6-(1,6),6-(1,7)]
  1072       0.967761       0.967761       0.967761    7[6-(1,7),6-(6,6),29-(7,7,7)]
  1073      21.141908      21.141908      21.141908    7[5-(7,7,7),6-(1,6),6-(1,7)]
  1074      22.652677      22.652677      22.652677    7[6-(1,7),6-(6,6),29-(7,7,7)]
  1075      19.875694      19.875694      19.875694    7[5-(7,7,7),6-(1,6),6-(1,7)]
  1076      19.963112      19.963112      19.963112    7[6-(1,7),6-(6,6),29-(7,7,7)]
  1077      18.772249      18.772249      18.772249    7[5-(7,7,7),6-(1,6),6-(1,7)]
  1078      17.209727      17.209727      17.209727    7[6-(1,7),6-(6,6),29-(7,7,7)]
  1079      20.731636      20.731636      20.731636    7[5-(7,7,7),6-(1,6),6-(1,7)]
  1080      20.911029      20.911029      20.911029    7[6-(1,7),6-(6,6),29-(7,7,7)]
  1081      21.141908      21.141908      21.141908    7[5-(7,7,7),6-(1,6),6-(1,7)]
  1082      22.652677      22.652677      22.652677    7[6-(1,7),6-(6,6),29-(7,7,7)]
  1083      19.875694      19.875694      19.875694    7[5-(7,7,7),6-(1,6),6-(1,7)]
  1084      19.963112      19.963112      19.963112    7[6-(1,7),6-(6,6),29-(7,7,7)]
  1085      18.772249      18.772249      18.772249    7[5-(7,7,7),6-(1,6),6-(1,7)]
  1086      17.209727      17.209727      17.209727    7[6-(1,7),6-(6,6),29-(7,7,7)]
  1087      20.731636      20.731636      20.731636    7[5-(7,7,7),6-(1,6),6-(1,7)]
  1088      20.911029      20.911029      20.911029    7[6-(1,7),6-(6,6),29-(7,7,7)]
  1089       5.673292       5.673292       5.673292    7[5-(7,7,7),6-(1,6),6-(1,7)]
  1090       4.162523       4.162523       4.162523    7[6-(1,7),6-(6,6),29-(7,7,7)]
  1091       6.939506       6.939506       6.939506    7[5-(7,7,7),6-(1,6),6-(1,7)]
  1092       6.852088       6.852088       6.852088    7[6-(1,7),6-(6,6),29-(7,7,7)]
  1093       8.042951       8.042951       8.042951    7[5-(7,7,7),6-(1,6),6-(1,7)]
  1094       9.605473       9.605473       9.605473    7[6-(1,7),6-(6,6),29-(7,7,7)]
  1095       6.083564       6.083564       6.083564    7[5-(7,7,7),6-(1,6),6-(1,7)]
  1096       5.904171       5.904171       5.904171    7[6-(1,7),6-(6,6),29-(7,7,7)]
  1097       5.673292       5.673292       5.673292    7[5-(7,7,7),6-(1,6),6-(1,7)]
  1098       4.162523       4.162523       4.162523    7[6-(1,7),6-(6,6),29-(7,7,7)]
  1099       6.939506       6.939506       6.939506    7[5-(7,7,7),6-(1,6),6-(1,7)]
  1100       6.852088       6.852088       6.852088    7[6-(1,7),6-(6,6),29-(7,7,7)]
  1101       8.042951       8.042951       8.042951    7[5-(7,7,7),6-(1,6),6-(1,7)]
  1102       9.605473       9.605473       9.605473    7[6-(1,7),6-(6,6),29-(7,7,7)]
  1103       6.083564       6.083564       6.083564    7[5-(7,7,7),6-(1,6),6-(1,7)]
  1104       5.904171       5.904171       5.904171    7[6-(1,7),6-(6,6),29-(7,7,7)]
