# Supplementary material for: A collection of forcefield precursors for metal–organic frameworks
Source: RSC Adv. 2019 Nov 13;9(63):36492–507. doi: 10.1039/c9ra07327b (PMC9075174; doi:10.1039/c9ra07327b)
Supplement: RA-009-C9RA07327B-s1295 [file RA-009-C9RA07327B-s1295.txt]

KUDLUR_clean

13.350300    0.000000    0.000000
-6.675150    11.561699    0.000000
0.000000    0.000000    14.385300

     1            0.0            0.0            0.0    66[8-(6),8-(6),8-(6),8-(6),8-(6),8-(6)]
     2        6.67515        6.67515        6.67515    66[8-(6),8-(6),8-(6),8-(6),8-(6),8-(6)]
     3        6.67515        6.67515        6.67515    66[8-(6),8-(6),8-(6),8-(6),8-(6),8-(6)]
     4            0.0            0.0            0.0    66[8-(6),8-(6),8-(6),8-(6),8-(6),8-(6)]
     5      -3.337575      -3.337575      -3.337575    29[7-(1,6,6),7-(1,6,6),8-(6),8-(6)]
     6        6.67515        6.67515        6.67515    29[7-(1,6,6),7-(1,6,6),8-(6),8-(6)]
     7       3.337575       3.337575       3.337575    29[7-(1,6,6),7-(1,6,6),8-(6),8-(6)]
     8       3.337575       3.337575       3.337575    29[7-(1,6,6),7-(1,6,6),8-(6),8-(6)]
     9        6.67515        6.67515        6.67515    29[7-(1,6,6),7-(1,6,6),8-(6),8-(6)]
    10      -3.337575      -3.337575      -3.337575    29[7-(1,6,6),7-(1,6,6),8-(6),8-(6)]
    11        8.69505        8.69505        8.69505    1[7-(6,6,29)]
    12      -3.632617      -3.632617      -3.632617    1[6-(1,6,7)]
    13      -4.454995      -4.454995      -4.454995    1[6-(1,6,7)]
    14      -3.444377      -3.444377      -3.444377    1[6-(1,6,7)]
    15      -2.311604      -2.311604      -2.311604    1[6-(1,6,7)]
    16       8.833894       8.833894       8.833894    1[7-(6,6,29)]
    17       3.353595       3.353595       3.353595    1[6-(1,6,7)]
    18       3.031853       3.031853       3.031853    1[6-(1,6,7)]
    19       1.931788       1.931788       1.931788    1[6-(1,6,7)]
    20       1.832996       1.832996       1.832996    1[6-(1,6,7)]
    21       2.496506       2.496506       2.496506    1[7-(6,6,29)]
    22       0.279021       0.279021       0.279021    1[6-(1,6,7)]
    23       1.423142       1.423142       1.423142    1[6-(1,6,7)]
    24       1.512589       1.512589       1.512589    1[6-(1,6,7)]
    25       0.478608       0.478608       0.478608    1[6-(1,6,7)]
    26         2.0199         2.0199         2.0199    1[7-(6,6,29)]
    27       3.042533       3.042533       3.042533    1[6-(1,6,7)]
    28       2.220155       2.220155       2.220155    1[6-(1,6,7)]
    29       3.230773       3.230773       3.230773    1[6-(1,6,7)]
    30       4.363546       4.363546       4.363546    1[6-(1,6,7)]
    31       2.158744       2.158744       2.158744    1[7-(6,6,29)]
    32      10.028745      10.028745      10.028745    1[6-(1,6,7)]
    33       9.707003       9.707003       9.707003    1[6-(1,6,7)]
    34       8.606938       8.606938       8.606938    1[6-(1,6,7)]
    35       8.508146       8.508146       8.508146    1[6-(1,6,7)]
    36      -4.178644      -4.178644      -4.178644    1[7-(6,6,29)]
    37       6.954171       6.954171       6.954171    1[6-(1,6,7)]
    38       8.098292       8.098292       8.098292    1[6-(1,6,7)]
    39       8.187739       8.187739       8.187739    1[6-(1,6,7)]
    40       7.153758       7.153758       7.153758    1[6-(1,6,7)]
    41        -2.0199        -2.0199        -2.0199    1[7-(6,6,29)]
    42      10.307767      10.307767      10.307767    1[6-(1,6,7)]
    43      11.130145      11.130145      11.130145    1[6-(1,6,7)]
    44      10.119527      10.119527      10.119527    1[6-(1,6,7)]
    45       8.986754       8.986754       8.986754    1[6-(1,6,7)]
    46      -2.158744      -2.158744      -2.158744    1[7-(6,6,29)]
    47       3.321555       3.321555       3.321555    1[6-(1,6,7)]
    48       3.643297       3.643297       3.643297    1[6-(1,6,7)]
    49       4.743362       4.743362       4.743362    1[6-(1,6,7)]
    50       4.842154       4.842154       4.842154    1[6-(1,6,7)]
    51       4.178644       4.178644       4.178644    1[7-(6,6,29)]
    52       6.396129       6.396129       6.396129    1[6-(1,6,7)]
    53       5.252008       5.252008       5.252008    1[6-(1,6,7)]
    54       5.162561       5.162561       5.162561    1[6-(1,6,7)]
    55       6.196542       6.196542       6.196542    1[6-(1,6,7)]
    56        4.65525        4.65525        4.65525    1[7-(6,6,29)]
    57       3.632617       3.632617       3.632617    1[6-(1,6,7)]
    58       4.454995       4.454995       4.454995    1[6-(1,6,7)]
    59       3.444377       3.444377       3.444377    1[6-(1,6,7)]
    60       2.311604       2.311604       2.311604    1[6-(1,6,7)]
    61       4.516406       4.516406       4.516406    1[7-(6,6,29)]
    62      -3.353595      -3.353595      -3.353595    1[6-(1,6,7)]
    63      -3.031853      -3.031853      -3.031853    1[6-(1,6,7)]
    64      -1.931788      -1.931788      -1.931788    1[6-(1,6,7)]
    65      -1.832996      -1.832996      -1.832996    1[6-(1,6,7)]
    66      10.853794      10.853794      10.853794    1[7-(6,6,29)]
    67      -0.279021      -0.279021      -0.279021    1[6-(1,6,7)]
    68      -1.423142      -1.423142      -1.423142    1[6-(1,6,7)]
    69      -1.512589      -1.512589      -1.512589    1[6-(1,6,7)]
    70      -0.478608      -0.478608      -0.478608    1[6-(1,6,7)]
    71      -2.414402      -2.414402      -2.414402    6[6-(1,1,7),8-(0),8-(66)]
    72         -3.672         -3.672         -3.672    6[1-(0),1-(0),6-(8,8),7-(1,6,29)]
    73      -2.071299      -2.071299      -2.071299    6[6-(1,1,7),8-(29),8-(66)]
    74      -2.903023      -2.903023      -2.903023    6[1-(0),1-(0),6-(8,8),7-(1,6,29)]
    75       1.858362       1.858362       1.858362    6[6-(1,1,7),8-(0),8-(66)]
    76       2.635349       2.635349       2.635349    6[1-(0),1-(0),6-(8,8),7-(1,6,29)]
    77      -0.003338      -0.003338      -0.003338    6[6-(1,1,7),8-(29),8-(66)]
    78       1.477878       1.477878       1.477878    6[1-(0),1-(0),6-(8,8),7-(1,6,29)]
    79        0.55604        0.55604        0.55604    6[6-(1,1,7),8-(0),8-(66)]
    80       1.036651       1.036651       1.036651    6[1-(0),1-(0),6-(8,8),7-(1,6,29)]
    81       2.074637       2.074637       2.074637    6[6-(1,1,7),8-(29),8-(66)]
    82       1.425145       1.425145       1.425145    6[1-(0),1-(0),6-(8,8),7-(1,6,29)]
    83       4.260748       4.260748       4.260748    6[6-(1,1,7),8-(0),8-(66)]
    84        3.00315        3.00315        3.00315    6[1-(0),1-(0),6-(8,8),7-(1,6,29)]
    85       4.603851       4.603851       4.603851    6[6-(1,1,7),8-(29),8-(66)]
    86       3.772127       3.772127       3.772127    6[1-(0),1-(0),6-(8,8),7-(1,6,29)]
    87       8.533512       8.533512       8.533512    6[6-(1,1,7),8-(0),8-(66)]
    88       9.310499       9.310499       9.310499    6[1-(0),1-(0),6-(8,8),7-(1,6,29)]
    89       6.671812       6.671812       6.671812    6[6-(1,1,7),8-(29),8-(66)]
    90       8.153028       8.153028       8.153028    6[1-(0),1-(0),6-(8,8),7-(1,6,29)]
    91        7.23119        7.23119        7.23119    6[6-(1,1,7),8-(0),8-(66)]
    92       7.711801       7.711801       7.711801    6[1-(0),1-(0),6-(8,8),7-(1,6,29)]
    93       8.749787       8.749787       8.749787    6[6-(1,1,7),8-(29),8-(66)]
    94       8.100295       8.100295       8.100295    6[1-(0),1-(0),6-(8,8),7-(1,6,29)]
    95       9.089552       9.089552       9.089552    6[6-(1,1,7),8-(0),8-(66)]
    96       10.34715       10.34715       10.34715    6[1-(0),1-(0),6-(8,8),7-(1,6,29)]
    97       8.746449       8.746449       8.746449    6[6-(1,1,7),8-(29),8-(66)]
    98       9.578173       9.578173       9.578173    6[1-(0),1-(0),6-(8,8),7-(1,6,29)]
    99       4.816788       4.816788       4.816788    6[6-(1,1,7),8-(0),8-(66)]
   100       4.039801       4.039801       4.039801    6[1-(0),1-(0),6-(8,8),7-(1,6,29)]
   101       6.678488       6.678488       6.678488    6[6-(1,1,7),8-(29),8-(66)]
   102       5.197272       5.197272       5.197272    6[1-(0),1-(0),6-(8,8),7-(1,6,29)]
   103        6.11911        6.11911        6.11911    6[6-(1,1,7),8-(0),8-(66)]
   104       5.638499       5.638499       5.638499    6[1-(0),1-(0),6-(8,8),7-(1,6,29)]
   105       4.600513       4.600513       4.600513    6[6-(1,1,7),8-(29),8-(66)]
   106       5.250005       5.250005       5.250005    6[1-(0),1-(0),6-(8,8),7-(1,6,29)]
   107       2.414402       2.414402       2.414402    6[6-(1,1,7),8-(0),8-(66)]
   108          3.672          3.672          3.672    6[1-(0),1-(0),6-(8,8),7-(1,6,29)]
   109       2.071299       2.071299       2.071299    6[6-(1,1,7),8-(29),8-(66)]
   110       2.903023       2.903023       2.903023    6[1-(0),1-(0),6-(8,8),7-(1,6,29)]
   111      -1.858362      -1.858362      -1.858362    6[6-(1,1,7),8-(0),8-(66)]
   112      -2.635349      -2.635349      -2.635349    6[1-(0),1-(0),6-(8,8),7-(1,6,29)]
   113       0.003338       0.003338       0.003338    6[6-(1,1,7),8-(29),8-(66)]
   114      -1.477878      -1.477878      -1.477878    6[1-(0),1-(0),6-(8,8),7-(1,6,29)]
   115       -0.55604       -0.55604       -0.55604    6[6-(1,1,7),8-(0),8-(66)]
   116      -1.036651      -1.036651      -1.036651    6[1-(0),1-(0),6-(8,8),7-(1,6,29)]
   117      -2.074637      -2.074637      -2.074637    6[6-(1,1,7),8-(29),8-(66)]
   118      -1.425145      -1.425145      -1.425145    6[1-(0),1-(0),6-(8,8),7-(1,6,29)]
   119       -3.79282       -3.79282       -3.79282    7[1-(0),6-(1,1,6),6-(1,1,6),29-(7,8,8)]
   120       1.755564       1.755564       1.755564    7[1-(0),6-(1,1,6),6-(1,1,6),29-(7,8,8)]
   121       2.037256       2.037256       2.037256    7[1-(0),6-(1,1,6),6-(1,1,6),29-(7,8,8)]
   122        2.88233        2.88233        2.88233    7[1-(0),6-(1,1,6),6-(1,1,6),29-(7,8,8)]
   123       8.430714       8.430714       8.430714    7[1-(0),6-(1,1,6),6-(1,1,6),29-(7,8,8)]
   124       8.712406       8.712406       8.712406    7[1-(0),6-(1,1,6),6-(1,1,6),29-(7,8,8)]
   125       10.46797       10.46797       10.46797    7[1-(0),6-(1,1,6),6-(1,1,6),29-(7,8,8)]
   126       4.919586       4.919586       4.919586    7[1-(0),6-(1,1,6),6-(1,1,6),29-(7,8,8)]
   127       4.637894       4.637894       4.637894    7[1-(0),6-(1,1,6),6-(1,1,6),29-(7,8,8)]
   128        3.79282        3.79282        3.79282    7[1-(0),6-(1,1,6),6-(1,1,6),29-(7,8,8)]
   129      -1.755564      -1.755564      -1.755564    7[1-(0),6-(1,1,6),6-(1,1,6),29-(7,8,8)]
   130      -2.037256      -2.037256      -2.037256    7[1-(0),6-(1,1,6),6-(1,1,6),29-(7,8,8)]
   131      -1.750892      -1.750892      -1.750892    8[6-(6,8),66-(8,8,8,8,8)]
   132       -2.10334       -2.10334       -2.10334    8[6-(6,8)]
   133      -1.310999      -1.310999      -1.310999    8[6-(6,8),66-(8,8,8,8,8)]
   134      -2.180104      -2.180104      -2.180104    8[6-(6,8),29-(7,7,8)]
   135       0.607439       0.607439       0.607439    8[6-(6,8),66-(8,8,8,8,8)]
   136       2.451783       2.451783       2.451783    8[6-(6,8)]
   137      -0.358456      -0.358456      -0.358456    8[6-(6,8),66-(8,8,8,8,8)]
   138      -0.811031      -0.811031      -0.811031    8[6-(6,8),29-(7,7,8)]
   139       1.143453       1.143453       1.143453    8[6-(6,8),66-(8,8,8,8,8)]
   140      -0.348443      -0.348443      -0.348443    8[6-(6,8)]
   141       1.669455       1.669455       1.669455    8[6-(6,8),66-(8,8,8,8,8)]
   142       2.991135       2.991135       2.991135    8[6-(6,8),29-(7,7,8)]
   143       4.924258       4.924258       4.924258    8[6-(6,8),66-(8,8,8,8,8)]
   144        4.57181        4.57181        4.57181    8[6-(6,8)]
   145       5.364151       5.364151       5.364151    8[6-(6,8),66-(8,8,8,8,8)]
   146       4.495046       4.495046       4.495046    8[6-(6,8),29-(7,7,8)]
   147       7.282589       7.282589       7.282589    8[6-(6,8),66-(8,8,8,8,8)]
   148       9.126933       9.126933       9.126933    8[6-(6,8)]
   149       6.316694       6.316694       6.316694    8[6-(6,8),66-(8,8,8,8,8)]
   150       5.864119       5.864119       5.864119    8[6-(6,8),29-(7,7,8)]
   151       7.818603       7.818603       7.818603    8[6-(6,8),66-(8,8,8,8,8)]
   152       6.326707       6.326707       6.326707    8[6-(6,8)]
   153       8.344605       8.344605       8.344605    8[6-(6,8),66-(8,8,8,8,8)]
   154       9.666285       9.666285       9.666285    8[6-(6,8),29-(7,7,8)]
   155       8.426042       8.426042       8.426042    8[6-(6,8),66-(8,8,8,8,8)]
   156        8.77849        8.77849        8.77849    8[6-(6,8)]
   157       7.986149       7.986149       7.986149    8[6-(6,8),66-(8,8,8,8,8)]
   158       8.855254       8.855254       8.855254    8[6-(6,8),29-(7,7,8)]
   159       6.067711       6.067711       6.067711    8[6-(6,8),66-(8,8,8,8,8)]
   160       4.223367       4.223367       4.223367    8[6-(6,8)]
   161       7.033606       7.033606       7.033606    8[6-(6,8),66-(8,8,8,8,8)]
   162       7.486181       7.486181       7.486181    8[6-(6,8),29-(7,7,8)]
   163       5.531697       5.531697       5.531697    8[6-(6,8),66-(8,8,8,8,8)]
   164       7.023593       7.023593       7.023593    8[6-(6,8)]
   165       5.005695       5.005695       5.005695    8[6-(6,8),66-(8,8,8,8,8)]
   166       3.684015       3.684015       3.684015    8[6-(6,8),29-(7,7,8)]
   167       1.750892       1.750892       1.750892    8[6-(6,8),66-(8,8,8,8,8)]
   168        2.10334        2.10334        2.10334    8[6-(6,8)]
   169       1.310999       1.310999       1.310999    8[6-(6,8),66-(8,8,8,8,8)]
   170       2.180104       2.180104       2.180104    8[6-(6,8),29-(7,7,8)]
   171      -0.607439      -0.607439      -0.607439    8[6-(6,8),66-(8,8,8,8,8)]
   172      -2.451783      -2.451783      -2.451783    8[6-(6,8)]
   173       0.358456       0.358456       0.358456    8[6-(6,8),66-(8,8,8,8,8)]
   174       0.811031       0.811031       0.811031    8[6-(6,8),29-(7,7,8)]
   175      -1.143453      -1.143453      -1.143453    8[6-(6,8),66-(8,8,8,8,8)]
   176       0.348443       0.348443       0.348443    8[6-(6,8)]
   177      -1.669455      -1.669455      -1.669455    8[6-(6,8),66-(8,8,8,8,8)]
   178      -2.991135      -2.991135      -2.991135    8[6-(6,8),29-(7,7,8)]
