# Supplementary material for: A collection of forcefield precursors for metal–organic frameworks
Source: RSC Adv. 2019 Nov 13;9(63):36492–507. doi: 10.1039/c9ra07327b (PMC9075174; doi:10.1039/c9ra07327b)
Supplement: RA-009-C9RA07327B-s1296 [file RA-009-C9RA07327B-s1296.txt]

KUDMAY_clean

13.352000    0.000000    0.000000
-6.676000    11.563171    0.000000
0.000000    0.000000    14.414000

     1            0.0            0.0            0.0    65[8-(6),8-(6),8-(6),8-(6),8-(6),8-(6)]
     2          6.676          6.676          6.676    65[8-(6),8-(6),8-(6),8-(6),8-(6),8-(6)]
     3          6.676          6.676          6.676    65[8-(6),8-(6),8-(6),8-(6),8-(6),8-(6)]
     4            0.0            0.0            0.0    65[8-(6),8-(6),8-(6),8-(6),8-(6),8-(6)]
     5          3.338          3.338          3.338    29[7-(1,6,6),7-(1,6,6),8-(6),8-(6)]
     6         -3.338         -3.338         -3.338    29[7-(1,6,6),7-(1,6,6),8-(6),8-(6)]
     7          6.676          6.676          6.676    29[7-(1,6,6),7-(1,6,6),8-(6),8-(6)]
     8         -3.338         -3.338         -3.338    29[7-(1,6,6),7-(1,6,6),8-(6),8-(6)]
     9          3.338          3.338          3.338    29[7-(1,6,6),7-(1,6,6),8-(6),8-(6)]
    10          6.676          6.676          6.676    29[7-(1,6,6),7-(1,6,6),8-(6),8-(6)]
    11       10.85117       10.85117       10.85117    1[7-(6,6,29)]
    12      -1.522128      -1.522128      -1.522128    1[6-(1,6,7)]
    13       -0.48401       -0.48401       -0.48401    1[6-(1,6,7)]
    14      -0.275051      -0.275051      -0.275051    1[6-(1,6,7)]
    15      -1.417982      -1.417982      -1.417982    1[6-(1,6,7)]
    16        4.52299        4.52299        4.52299    1[7-(6,6,29)]
    17      -1.921353      -1.921353      -1.921353    1[6-(1,6,7)]
    18      -1.830559      -1.830559      -1.830559    1[6-(1,6,7)]
    19      -3.346011      -3.346011      -3.346011    1[6-(1,6,7)]
    20      -3.042921      -3.042921      -3.042921    1[6-(1,6,7)]
    21        4.65384        4.65384        4.65384    1[7-(6,6,29)]
    22       3.443481       3.443481       3.443481    1[6-(1,6,7)]
    23       2.314569       2.314569       2.314569    1[6-(1,6,7)]
    24       3.621062       3.621062       3.621062    1[6-(1,6,7)]
    25       4.460903       4.460903       4.460903    1[6-(1,6,7)]
    26        4.17517        4.17517        4.17517    1[7-(6,6,29)]
    27       5.153872       5.153872       5.153872    1[6-(1,6,7)]
    28        6.19199        6.19199        6.19199    1[6-(1,6,7)]
    29       6.400949       6.400949       6.400949    1[6-(1,6,7)]
    30       5.258018       5.258018       5.258018    1[6-(1,6,7)]
    31       -2.15301       -2.15301       -2.15301    1[7-(6,6,29)]
    32       4.754647       4.754647       4.754647    1[6-(1,6,7)]
    33       4.845441       4.845441       4.845441    1[6-(1,6,7)]
    34       3.329989       3.329989       3.329989    1[6-(1,6,7)]
    35       3.633079       3.633079       3.633079    1[6-(1,6,7)]
    36       -2.02216       -2.02216       -2.02216    1[7-(6,6,29)]
    37      10.119481      10.119481      10.119481    1[6-(1,6,7)]
    38       8.990569       8.990569       8.990569    1[6-(1,6,7)]
    39      10.297062      10.297062      10.297062    1[6-(1,6,7)]
    40      11.136903      11.136903      11.136903    1[6-(1,6,7)]
    41       -4.17517       -4.17517       -4.17517    1[7-(6,6,29)]
    42       8.198128       8.198128       8.198128    1[6-(1,6,7)]
    43        7.16001        7.16001        7.16001    1[6-(1,6,7)]
    44       6.951051       6.951051       6.951051    1[6-(1,6,7)]
    45       8.093982       8.093982       8.093982    1[6-(1,6,7)]
    46        2.15301        2.15301        2.15301    1[7-(6,6,29)]
    47       8.597353       8.597353       8.597353    1[6-(1,6,7)]
    48       8.506559       8.506559       8.506559    1[6-(1,6,7)]
    49      10.022011      10.022011      10.022011    1[6-(1,6,7)]
    50       9.718921       9.718921       9.718921    1[6-(1,6,7)]
    51        2.02216        2.02216        2.02216    1[7-(6,6,29)]
    52       3.232519       3.232519       3.232519    1[6-(1,6,7)]
    53       4.361431       4.361431       4.361431    1[6-(1,6,7)]
    54       3.054938       3.054938       3.054938    1[6-(1,6,7)]
    55       2.215097       2.215097       2.215097    1[6-(1,6,7)]
    56        2.50083        2.50083        2.50083    1[7-(6,6,29)]
    57       1.522128       1.522128       1.522128    1[6-(1,6,7)]
    58        0.48401        0.48401        0.48401    1[6-(1,6,7)]
    59       0.275051       0.275051       0.275051    1[6-(1,6,7)]
    60       1.417982       1.417982       1.417982    1[6-(1,6,7)]
    61        8.82901        8.82901        8.82901    1[7-(6,6,29)]
    62       1.921353       1.921353       1.921353    1[6-(1,6,7)]
    63       1.830559       1.830559       1.830559    1[6-(1,6,7)]
    64       3.346011       3.346011       3.346011    1[6-(1,6,7)]
    65       3.042921       3.042921       3.042921    1[6-(1,6,7)]
    66        8.69816        8.69816        8.69816    1[7-(6,6,29)]
    67      -3.443481      -3.443481      -3.443481    1[6-(1,6,7)]
    68      -2.314569      -2.314569      -2.314569    1[6-(1,6,7)]
    69      -3.621062      -3.621062      -3.621062    1[6-(1,6,7)]
    70      -4.460903      -4.460903      -4.460903    1[6-(1,6,7)]
    71      -2.065554      -2.065554      -2.065554    6[6-(1,1,7),8-(29),8-(65)]
    72      -1.430667      -1.430667      -1.430667    6[1-(0),1-(0),6-(8,8),7-(1,6,29)]
    73      -0.572801      -0.572801      -0.572801    6[6-(1,1,7),8-(0),8-(65)]
    74      -1.036115      -1.036115      -1.036115    6[1-(0),1-(0),6-(8,8),7-(1,6,29)]
    75      -0.013352      -0.013352      -0.013352    6[6-(1,1,7),8-(29),8-(65)]
    76       -1.47139       -1.47139       -1.47139    6[1-(0),1-(0),6-(8,8),7-(1,6,29)]
    77      -1.849252      -1.849252      -1.849252    6[6-(1,1,7),8-(0),8-(65)]
    78       -2.63702       -2.63702       -2.63702    6[1-(0),1-(0),6-(8,8),7-(1,6,29)]
    79       2.078906       2.078906       2.078906    6[6-(1,1,7),8-(29),8-(65)]
    80       2.902057       2.902057       2.902057    6[1-(0),1-(0),6-(8,8),7-(1,6,29)]
    81       2.422053       2.422053       2.422053    6[6-(1,1,7),8-(0),8-(65)]
    82       3.673135       3.673135       3.673135    6[1-(0),1-(0),6-(8,8),7-(1,6,29)]
    83       4.610446       4.610446       4.610446    6[6-(1,1,7),8-(29),8-(65)]
    84       5.245333       5.245333       5.245333    6[1-(0),1-(0),6-(8,8),7-(1,6,29)]
    85       6.103199       6.103199       6.103199    6[6-(1,1,7),8-(0),8-(65)]
    86       5.639885       5.639885       5.639885    6[1-(0),1-(0),6-(8,8),7-(1,6,29)]
    87       6.662648       6.662648       6.662648    6[6-(1,1,7),8-(29),8-(65)]
    88        5.20461        5.20461        5.20461    6[1-(0),1-(0),6-(8,8),7-(1,6,29)]
    89       4.826748       4.826748       4.826748    6[6-(1,1,7),8-(0),8-(65)]
    90        4.03898        4.03898        4.03898    6[1-(0),1-(0),6-(8,8),7-(1,6,29)]
    91       8.754906       8.754906       8.754906    6[6-(1,1,7),8-(29),8-(65)]
    92       9.578057       9.578057       9.578057    6[1-(0),1-(0),6-(8,8),7-(1,6,29)]
    93       9.098053       9.098053       9.098053    6[6-(1,1,7),8-(0),8-(65)]
    94      10.349135      10.349135      10.349135    6[1-(0),1-(0),6-(8,8),7-(1,6,29)]
    95       8.741554       8.741554       8.741554    6[6-(1,1,7),8-(29),8-(65)]
    96       8.106667       8.106667       8.106667    6[1-(0),1-(0),6-(8,8),7-(1,6,29)]
    97       7.248801       7.248801       7.248801    6[6-(1,1,7),8-(0),8-(65)]
    98       7.712115       7.712115       7.712115    6[1-(0),1-(0),6-(8,8),7-(1,6,29)]
    99       6.689352       6.689352       6.689352    6[6-(1,1,7),8-(29),8-(65)]
   100        8.14739        8.14739        8.14739    6[1-(0),1-(0),6-(8,8),7-(1,6,29)]
   101       8.525252       8.525252       8.525252    6[6-(1,1,7),8-(0),8-(65)]
   102        9.31302        9.31302        9.31302    6[1-(0),1-(0),6-(8,8),7-(1,6,29)]
   103       4.597094       4.597094       4.597094    6[6-(1,1,7),8-(29),8-(65)]
   104       3.773943       3.773943       3.773943    6[1-(0),1-(0),6-(8,8),7-(1,6,29)]
   105       4.253947       4.253947       4.253947    6[6-(1,1,7),8-(0),8-(65)]
   106       3.002865       3.002865       3.002865    6[1-(0),1-(0),6-(8,8),7-(1,6,29)]
   107       2.065554       2.065554       2.065554    6[6-(1,1,7),8-(29),8-(65)]
   108       1.430667       1.430667       1.430667    6[1-(0),1-(0),6-(8,8),7-(1,6,29)]
   109       0.572801       0.572801       0.572801    6[6-(1,1,7),8-(0),8-(65)]
   110       1.036115       1.036115       1.036115    6[1-(0),1-(0),6-(8,8),7-(1,6,29)]
   111       0.013352       0.013352       0.013352    6[6-(1,1,7),8-(29),8-(65)]
   112        1.47139        1.47139        1.47139    6[1-(0),1-(0),6-(8,8),7-(1,6,29)]
   113       1.849252       1.849252       1.849252    6[6-(1,1,7),8-(0),8-(65)]
   114        2.63702        2.63702        2.63702    6[1-(0),1-(0),6-(8,8),7-(1,6,29)]
   115      -2.078906      -2.078906      -2.078906    6[6-(1,1,7),8-(29),8-(65)]
   116      -2.902057      -2.902057      -2.902057    6[1-(0),1-(0),6-(8,8),7-(1,6,29)]
   117      -2.422053      -2.422053      -2.422053    6[6-(1,1,7),8-(0),8-(65)]
   118      -3.673135      -3.673135      -3.673135    6[1-(0),1-(0),6-(8,8),7-(1,6,29)]
   119      -2.041521      -2.041521      -2.041521    7[1-(0),6-(1,1,6),6-(1,1,6),29-(7,8,8)]
   120      -1.751782      -1.751782      -1.751782    7[1-(0),6-(1,1,6),6-(1,1,6),29-(7,8,8)]
   121       3.793303       3.793303       3.793303    7[1-(0),6-(1,1,6),6-(1,1,6),29-(7,8,8)]
   122       4.634479       4.634479       4.634479    7[1-(0),6-(1,1,6),6-(1,1,6),29-(7,8,8)]
   123       4.924218       4.924218       4.924218    7[1-(0),6-(1,1,6),6-(1,1,6),29-(7,8,8)]
   124      10.469303      10.469303      10.469303    7[1-(0),6-(1,1,6),6-(1,1,6),29-(7,8,8)]
   125       8.717521       8.717521       8.717521    7[1-(0),6-(1,1,6),6-(1,1,6),29-(7,8,8)]
   126       8.427782       8.427782       8.427782    7[1-(0),6-(1,1,6),6-(1,1,6),29-(7,8,8)]
   127       2.882697       2.882697       2.882697    7[1-(0),6-(1,1,6),6-(1,1,6),29-(7,8,8)]
   128       2.041521       2.041521       2.041521    7[1-(0),6-(1,1,6),6-(1,1,6),29-(7,8,8)]
   129       1.751782       1.751782       1.751782    7[1-(0),6-(1,1,6),6-(1,1,6),29-(7,8,8)]
   130      -3.793303      -3.793303      -3.793303    7[1-(0),6-(1,1,6),6-(1,1,6),29-(7,8,8)]
   131       -1.67167       -1.67167       -1.67167    8[6-(6,8),65-(8,8,8,8,8)]
   132      -2.998192      -2.998192      -2.998192    8[6-(6,8),29-(7,7,8)]
   133      -1.148272      -1.148272      -1.148272    8[6-(6,8),65-(8,8,8,8,8)]
   134       0.337138       0.337138       0.337138    8[6-(6,8)]
   135       0.356498       0.356498       0.356498    8[6-(6,8),65-(8,8,8,8,8)]
   136       0.812469       0.812469       0.812469    8[6-(6,8),29-(7,7,8)]
   137      -0.600172      -0.600172      -0.600172    8[6-(6,8),65-(8,8,8,8,8)]
   138      -2.449424      -2.449424      -2.449424    8[6-(6,8)]
   139       1.315172       1.315172       1.315172    8[6-(6,8),65-(8,8,8,8,8)]
   140       2.185722       2.185722       2.185722    8[6-(6,8),29-(7,7,8)]
   141       1.748444       1.748444       1.748444    8[6-(6,8),65-(8,8,8,8,8)]
   142       2.112286       2.112286       2.112286    8[6-(6,8)]
   143        5.00433        5.00433        5.00433    8[6-(6,8),65-(8,8,8,8,8)]
   144       3.677808       3.677808       3.677808    8[6-(6,8),29-(7,7,8)]
   145       5.527728       5.527728       5.527728    8[6-(6,8),65-(8,8,8,8,8)]
   146       7.013138       7.013138       7.013138    8[6-(6,8)]
   147       7.032498       7.032498       7.032498    8[6-(6,8),65-(8,8,8,8,8)]
   148       7.488469       7.488469       7.488469    8[6-(6,8),29-(7,7,8)]
   149       6.075828       6.075828       6.075828    8[6-(6,8),65-(8,8,8,8,8)]
   150       4.226576       4.226576       4.226576    8[6-(6,8)]
   151       7.991172       7.991172       7.991172    8[6-(6,8),65-(8,8,8,8,8)]
   152       8.861722       8.861722       8.861722    8[6-(6,8),29-(7,7,8)]
   153       8.424444       8.424444       8.424444    8[6-(6,8),65-(8,8,8,8,8)]
   154       8.788286       8.788286       8.788286    8[6-(6,8)]
   155        8.34767        8.34767        8.34767    8[6-(6,8),65-(8,8,8,8,8)]
   156       9.674192       9.674192       9.674192    8[6-(6,8),29-(7,7,8)]
   157       7.824272       7.824272       7.824272    8[6-(6,8),65-(8,8,8,8,8)]
   158       6.338862       6.338862       6.338862    8[6-(6,8)]
   159       6.319502       6.319502       6.319502    8[6-(6,8),65-(8,8,8,8,8)]
   160       5.863531       5.863531       5.863531    8[6-(6,8),29-(7,7,8)]
   161       7.276172       7.276172       7.276172    8[6-(6,8),65-(8,8,8,8,8)]
   162       9.125424       9.125424       9.125424    8[6-(6,8)]
   163       5.360828       5.360828       5.360828    8[6-(6,8),65-(8,8,8,8,8)]
   164       4.490278       4.490278       4.490278    8[6-(6,8),29-(7,7,8)]
   165       4.927556       4.927556       4.927556    8[6-(6,8),65-(8,8,8,8,8)]
   166       4.563714       4.563714       4.563714    8[6-(6,8)]
   167        1.67167        1.67167        1.67167    8[6-(6,8),65-(8,8,8,8,8)]
   168       2.998192       2.998192       2.998192    8[6-(6,8),29-(7,7,8)]
   169       1.148272       1.148272       1.148272    8[6-(6,8),65-(8,8,8,8,8)]
   170      -0.337138      -0.337138      -0.337138    8[6-(6,8)]
   171      -0.356498      -0.356498      -0.356498    8[6-(6,8),65-(8,8,8,8,8)]
   172      -0.812469      -0.812469      -0.812469    8[6-(6,8),29-(7,7,8)]
   173       0.600172       0.600172       0.600172    8[6-(6,8),65-(8,8,8,8,8)]
   174       2.449424       2.449424       2.449424    8[6-(6,8)]
   175      -1.315172      -1.315172      -1.315172    8[6-(6,8),65-(8,8,8,8,8)]
   176      -2.185722      -2.185722      -2.185722    8[6-(6,8),29-(7,7,8)]
   177      -1.748444      -1.748444      -1.748444    8[6-(6,8),65-(8,8,8,8,8)]
   178      -2.112286      -2.112286      -2.112286    8[6-(6,8)]
