# Supplementary material for: A collection of forcefield precursors for metal–organic frameworks
Source: RSC Adv. 2019 Nov 13;9(63):36492–507. doi: 10.1039/c9ra07327b (PMC9075174; doi:10.1039/c9ra07327b)
Supplement: RA-009-C9RA07327B-s1297 [file RA-009-C9RA07327B-s1297.txt]

KUGQIN_clean

9.903300    0.000000    0.000000
-3.812014    9.140235    0.000000
4.731940    3.446330    13.403411

     1      10.110392      10.110392      10.110392    57[8-(6),8-(6),8-(6),8-(6),8-(6),8-(6)]
     2       9.106601       9.106601       9.106601    57[8-(6),8-(6),8-(6),8-(6),8-(6),8-(6)]
     3       0.712834       0.712834       0.712834    57[8-(6),8-(6),8-(6),8-(6),8-(6),8-(6)]
     4       1.716625       1.716625       1.716625    57[8-(6),8-(6),8-(6),8-(6),8-(6),8-(6)]
     5      10.495453      10.495453      10.495453    1[6-(6,6)]
     6       3.826261       3.826261       3.826261    1[6-(6,6)]
     7       5.239559       5.239559       5.239559    1[6-(6,6)]
     8       7.852042       7.852042       7.852042    1[6-(6,6)]
     9       2.261827       2.261827       2.261827    1[6-(6,6)]
    10       4.399102       4.399102       4.399102    1[6-(6,6)]
    11       9.295246       9.295246       9.295246    1[6-(6,6)]
    12       6.049269       6.049269       6.049269    1[6-(6,6)]
    13       0.327773       0.327773       0.327773    1[6-(6,6)]
    14       6.996965       6.996965       6.996965    1[6-(6,6)]
    15       5.583667       5.583667       5.583667    1[6-(6,6)]
    16       2.971184       2.971184       2.971184    1[6-(6,6)]
    17       8.561399       8.561399       8.561399    1[6-(6,6)]
    18       6.424124       6.424124       6.424124    1[6-(6,6)]
    19        1.52798        1.52798        1.52798    1[6-(6,6)]
    20       4.773957       4.773957       4.773957    1[6-(6,6)]
    21       6.701714       6.701714       6.701714    6[6-(1,6),6-(1,6),6-(8,8)]
    22       2.676105       2.676105       2.676105    6[6-(6,6),8-(57),8-(57)]
    23       7.625525       7.625525       7.625525    6[6-(6,6),8-(57),8-(57)]
    24       5.467526       5.467526       5.467526    6[1-(0),6-(1,6),6-(6,6)]
    25       7.055773       7.055773       7.055773    6[1-(0),6-(6,6),6-(6,6)]
    26       9.255183       9.255183       9.255183    6[6-(8,8),8-(57),8-(57)]
    27       1.106396       1.106396       1.106396    6[1-(0),6-(1,6),6-(6,6)]
    28       4.602989       4.602989       4.602989    6[1-(0),6-(1,6),6-(1,6)]
    29       2.340386       2.340386       2.340386    6[6-(1,6),6-(1,6),6-(8,8)]
    30       7.788015       7.788015       7.788015    6[6-(1,6),6-(1,6),6-(8,8)]
    31       4.556379       4.556379       4.556379    6[6-(6,6),8-(57),8-(57)]
    32       8.505197       8.505197       8.505197    6[6-(6,6),8-(57),8-(57)]
    33       8.415511       8.415511       8.415511    6[1-(0),6-(1,6),6-(6,6)]
    34       6.503208       6.503208       6.503208    6[1-(0),6-(6,6),6-(6,6)]
    35      10.527874      10.527874      10.527874    6[6-(8,8),8-(57),8-(57)]
    36       2.711226       2.711226       2.711226    6[1-(0),6-(1,6),6-(6,6)]
    37       3.950086       3.950086       3.950086    6[1-(0),6-(1,6),6-(1,6)]
    38       5.884978       5.884978       5.884978    6[6-(1,6),6-(1,6),6-(8,8)]
    39       4.121512       4.121512       4.121512    6[6-(1,6),6-(1,6),6-(8,8)]
    40       8.147121       8.147121       8.147121    6[6-(6,6),8-(57),8-(57)]
    41       3.197701       3.197701       3.197701    6[6-(6,6),8-(57),8-(57)]
    42         5.3557         5.3557         5.3557    6[1-(0),6-(1,6),6-(6,6)]
    43       3.767453       3.767453       3.767453    6[1-(0),6-(6,6),6-(6,6)]
    44       1.568043       1.568043       1.568043    6[6-(8,8),8-(57),8-(57)]
    45        9.71683        9.71683        9.71683    6[1-(0),6-(1,6),6-(6,6)]
    46       6.220237       6.220237       6.220237    6[1-(0),6-(1,6),6-(1,6)]
    47        8.48284        8.48284        8.48284    6[6-(1,6),6-(1,6),6-(8,8)]
    48       3.035211       3.035211       3.035211    6[6-(1,6),6-(1,6),6-(8,8)]
    49       6.266847       6.266847       6.266847    6[6-(6,6),8-(57),8-(57)]
    50       2.318029       2.318029       2.318029    6[6-(6,6),8-(57),8-(57)]
    51       2.407715       2.407715       2.407715    6[1-(0),6-(1,6),6-(6,6)]
    52       4.320018       4.320018       4.320018    6[1-(0),6-(6,6),6-(6,6)]
    53       0.295352       0.295352       0.295352    6[6-(8,8),8-(57),8-(57)]
    54          8.112          8.112          8.112    6[1-(0),6-(1,6),6-(6,6)]
    55        6.87314        6.87314        6.87314    6[1-(0),6-(1,6),6-(1,6)]
    56       4.938248       4.938248       4.938248    6[6-(1,6),6-(1,6),6-(8,8)]
    57       9.011203       9.011203       9.011203    8[6-(6,8),57-(8,8,8,8,8)]
    58       8.863522       8.863522       8.863522    8[6-(6,8),57-(8,8,8,8,8)]
    59      11.730557      11.730557      11.730557    8[6-(6,8),57-(8,8,8,8,8)]
    60        7.12075        7.12075        7.12075    8[6-(6,8),57-(8,8,8,8,8)]
    61      -0.921773      -0.921773      -0.921773    8[6-(6,8),57-(8,8,8,8,8)]
    62       8.598627       8.598627       8.598627    8[6-(6,8),57-(8,8,8,8,8)]
    63       0.931903       0.931903       0.931903    8[6-(6,8),57-(8,8,8,8,8)]
    64       7.888511       7.888511       7.888511    8[6-(6,8),57-(8,8,8,8,8)]
    65       0.222674       0.222674       0.222674    8[6-(6,8),57-(8,8,8,8,8)]
    66       9.717779       9.717779       9.717779    8[6-(6,8),57-(8,8,8,8,8)]
    67       4.030227       4.030227       4.030227    8[6-(6,8),57-(8,8,8,8,8)]
    68      11.157628      11.157628      11.157628    8[6-(6,8),57-(8,8,8,8,8)]
    69       1.812023       1.812023       1.812023    8[6-(6,8),57-(8,8,8,8,8)]
    70       1.959704       1.959704       1.959704    8[6-(6,8),57-(8,8,8,8,8)]
    71      -0.907331      -0.907331      -0.907331    8[6-(6,8),57-(8,8,8,8,8)]
    72       3.702476       3.702476       3.702476    8[6-(6,8),57-(8,8,8,8,8)]
    73      11.744999      11.744999      11.744999    8[6-(6,8),57-(8,8,8,8,8)]
    74       2.224599       2.224599       2.224599    8[6-(6,8),57-(8,8,8,8,8)]
    75       9.891323       9.891323       9.891323    8[6-(6,8),57-(8,8,8,8,8)]
    76       2.934715       2.934715       2.934715    8[6-(6,8),57-(8,8,8,8,8)]
    77      10.600552      10.600552      10.600552    8[6-(6,8),57-(8,8,8,8,8)]
    78       1.105447       1.105447       1.105447    8[6-(6,8),57-(8,8,8,8,8)]
    79       6.792999       6.792999       6.792999    8[6-(6,8),57-(8,8,8,8,8)]
    80      -0.334402      -0.334402      -0.334402    8[6-(6,8),57-(8,8,8,8,8)]
