# Supplementary material for: A collection of forcefield precursors for metal–organic frameworks
Source: RSC Adv. 2019 Nov 13;9(63):36492–507. doi: 10.1039/c9ra07327b (PMC9075174; doi:10.1039/c9ra07327b)
Supplement: RA-009-C9RA07327B-s1298 [file RA-009-C9RA07327B-s1298.txt]

KUGZIW_clean

15.551000    0.000000    0.000000
-7.775500    13.467561    0.000000
0.000000    0.000000    16.364000

     1        1.71061        1.71061        1.71061    28[8-(28,28),8-(6),8-(6),8-(6),8-(6)]
     2            0.0            0.0            0.0    28[8-(28,28),8-(6),8-(6),8-(6),8-(6)]
     3       -1.71061       -1.71061       -1.71061    28[8-(28,28),8-(6),8-(6),8-(6),8-(6)]
     4        6.06489        6.06489        6.06489    28[8-(28,28),8-(6),8-(6),8-(6),8-(6)]
     5         7.7755         7.7755         7.7755    28[8-(28,28),8-(6),8-(6),8-(6),8-(6)]
     6        9.48611        9.48611        9.48611    28[8-(28,28),8-(6),8-(6),8-(6),8-(6)]
     7       1.119672       1.119672       1.119672    1[6-(6,6)]
     8       6.735916       6.735916       6.735916    1[6-(6,6)]
     9       1.885559       1.885559       1.885559    1[6-(6,6)]
    10       5.910935       5.910935       5.910935    1[6-(6,6)]
    11       0.533399       0.533399       0.533399    1[6-(6,6)]
    12       4.562663       4.562663       4.562663    1[6-(6,6)]
    13      -0.377889      -0.377889      -0.377889    1[6-(6,6)]
    14       6.795787       6.795787       6.795787    1[6-(6,6)]
    15      -1.653071      -1.653071      -1.653071    1[6-(6,6)]
    16      12.027921      12.027921      12.027921    1[6-(6,6)]
    17      -1.507669      -1.507669      -1.507669    1[6-(6,6)]
    18      10.619778      10.619778      10.619778    1[6-(6,6)]
    19      -1.119672      -1.119672      -1.119672    1[6-(6,6)]
    20       8.815084       8.815084       8.815084    1[6-(6,6)]
    21      -1.885559      -1.885559      -1.885559    1[6-(6,6)]
    22       9.640065       9.640065       9.640065    1[6-(6,6)]
    23      -0.533399      -0.533399      -0.533399    1[6-(6,6)]
    24      10.988337      10.988337      10.988337    1[6-(6,6)]
    25       0.377889       0.377889       0.377889    1[6-(6,6)]
    26       8.755213       8.755213       8.755213    1[6-(6,6)]
    27       1.653071       1.653071       1.653071    1[6-(6,6)]
    28       3.523079       3.523079       3.523079    1[6-(6,6)]
    29       1.507669       1.507669       1.507669    1[6-(6,6)]
    30       4.931222       4.931222       4.931222    1[6-(6,6)]
    31       6.655828       6.655828       6.655828    1[6-(6,6)]
    32       1.039584       1.039584       1.039584    1[6-(6,6)]
    33       5.889941       5.889941       5.889941    1[6-(6,6)]
    34       1.864565       1.864565       1.864565    1[6-(6,6)]
    35       7.242101       7.242101       7.242101    1[6-(6,6)]
    36       3.212837       3.212837       3.212837    1[6-(6,6)]
    37       8.153389       8.153389       8.153389    1[6-(6,6)]
    38       0.979713       0.979713       0.979713    1[6-(6,6)]
    39       9.428571       9.428571       9.428571    1[6-(6,6)]
    40      -4.252421      -4.252421      -4.252421    1[6-(6,6)]
    41       9.283169       9.283169       9.283169    1[6-(6,6)]
    42      -2.844278      -2.844278      -2.844278    1[6-(6,6)]
    43       8.895172       8.895172       8.895172    1[6-(6,6)]
    44      -1.039584      -1.039584      -1.039584    1[6-(6,6)]
    45       9.661059       9.661059       9.661059    1[6-(6,6)]
    46      -1.864565      -1.864565      -1.864565    1[6-(6,6)]
    47       8.308899       8.308899       8.308899    1[6-(6,6)]
    48      -3.212837      -3.212837      -3.212837    1[6-(6,6)]
    49       7.397611       7.397611       7.397611    1[6-(6,6)]
    50      -0.979713      -0.979713      -0.979713    1[6-(6,6)]
    51       6.122429       6.122429       6.122429    1[6-(6,6)]
    52       4.252421       4.252421       4.252421    1[6-(6,6)]
    53       6.267831       6.267831       6.267831    1[6-(6,6)]
    54       2.844278       2.844278       2.844278    1[6-(6,6)]
    55      -0.007776      -0.007776      -0.007776    6[6-(6,6),6-(6,6),6-(8,8)]
    56      -0.034212      -0.034212      -0.034212    6[6-(6,6),8-(28),8-(28)]
    57       7.259207       7.259207       7.259207    6[6-(1,6),6-(6,6),6-(6,6)]
    58       0.515516       0.515516       0.515516    6[6-(1,6),6-(6,6),6-(6,6)]
    59       1.076907       1.076907       1.076907    6[1-(0),6-(1,6),6-(6,6)]
    60       6.736693       6.736693       6.736693    6[1-(0),6-(1,6),6-(6,6)]
    61       1.544992       1.544992       1.544992    6[1-(0),6-(1,6),6-(1,6)]
    62       6.247614       6.247614       6.247614    6[1-(0),6-(1,6),6-(1,6)]
    63       3.093871       3.093871       3.093871    6[6-(6,6),6-(6,6),6-(8,8)]
    64       2.251007       2.251007       2.251007    6[6-(6,6),8-(28),8-(28)]
    65       4.458472       4.458472       4.458472    6[6-(1,6),6-(6,6),6-(6,6)]
    66       2.504489       2.504489       2.504489    6[6-(1,6),6-(6,6),6-(6,6)]
    67       1.092458       1.092458       1.092458    6[1-(0),6-(1,6),6-(6,6)]
    68       5.088287       5.088287       5.088287    6[1-(0),6-(1,6),6-(6,6)]
    69       0.550505       0.550505       0.550505    6[1-(0),6-(1,6),6-(1,6)]
    70       6.404679       6.404679       6.404679    6[1-(0),6-(1,6),6-(1,6)]
    71      -3.086096      -3.086096      -3.086096    6[6-(6,6),6-(6,6),6-(8,8)]
    72      -2.216795      -2.216795      -2.216795    6[6-(6,6),8-(28),8-(28)]
    73      11.608821      11.608821      11.608821    6[6-(1,6),6-(6,6),6-(6,6)]
    74      -3.020004      -3.020004      -3.020004    6[6-(1,6),6-(6,6),6-(6,6)]
    75      -2.169365      -2.169365      -2.169365    6[1-(0),6-(1,6),6-(6,6)]
    76       11.50152       11.50152       11.50152    6[1-(0),6-(1,6),6-(6,6)]
    77      -2.095497      -2.095497      -2.095497    6[1-(0),6-(1,6),6-(1,6)]
    78      10.674206      10.674206      10.674206    6[1-(0),6-(1,6),6-(1,6)]
    79       0.007775       0.007775       0.007775    6[6-(6,6),6-(6,6),6-(8,8)]
    80       0.034212       0.034212       0.034212    6[6-(6,6),8-(28),8-(28)]
    81       8.291793       8.291793       8.291793    6[6-(1,6),6-(6,6),6-(6,6)]
    82      -0.515516      -0.515516      -0.515516    6[6-(1,6),6-(6,6),6-(6,6)]
    83      -1.076907      -1.076907      -1.076907    6[1-(0),6-(1,6),6-(6,6)]
    84       8.814307       8.814307       8.814307    6[1-(0),6-(1,6),6-(6,6)]
    85      -1.544992      -1.544992      -1.544992    6[1-(0),6-(1,6),6-(1,6)]
    86       9.303386       9.303386       9.303386    6[1-(0),6-(1,6),6-(1,6)]
    87      -3.093871      -3.093871      -3.093871    6[6-(6,6),6-(6,6),6-(8,8)]
    88      -2.251007      -2.251007      -2.251007    6[6-(6,6),8-(28),8-(28)]
    89      11.092528      11.092528      11.092528    6[6-(1,6),6-(6,6),6-(6,6)]
    90      -2.504489      -2.504489      -2.504489    6[6-(1,6),6-(6,6),6-(6,6)]
    91      -1.092458      -1.092458      -1.092458    6[1-(0),6-(1,6),6-(6,6)]
    92      10.462713      10.462713      10.462713    6[1-(0),6-(1,6),6-(6,6)]
    93      -0.550505      -0.550505      -0.550505    6[1-(0),6-(1,6),6-(1,6)]
    94       9.146321       9.146321       9.146321    6[1-(0),6-(1,6),6-(1,6)]
    95       3.086096       3.086096       3.086096    6[6-(6,6),6-(6,6),6-(8,8)]
    96       2.216795       2.216795       2.216795    6[6-(6,6),8-(28),8-(28)]
    97       3.942178       3.942178       3.942178    6[6-(1,6),6-(6,6),6-(6,6)]
    98       3.020004       3.020004       3.020004    6[6-(1,6),6-(6,6),6-(6,6)]
    99       2.169364       2.169364       2.169364    6[1-(0),6-(1,6),6-(6,6)]
   100        4.04948        4.04948        4.04948    6[1-(0),6-(1,6),6-(6,6)]
   101       2.095497       2.095497       2.095497    6[1-(0),6-(1,6),6-(1,6)]
   102       4.876794       4.876794       4.876794    6[1-(0),6-(1,6),6-(1,6)]
   103       7.783275       7.783275       7.783275    6[6-(6,6),6-(6,6),6-(8,8)]
   104       7.809712       7.809712       7.809712    6[6-(6,6),8-(28),8-(28)]
   105       0.516293       0.516293       0.516293    6[6-(1,6),6-(6,6),6-(6,6)]
   106       7.259984       7.259984       7.259984    6[6-(1,6),6-(6,6),6-(6,6)]
   107       6.698593       6.698593       6.698593    6[1-(0),6-(1,6),6-(6,6)]
   108       1.038807       1.038807       1.038807    6[1-(0),6-(1,6),6-(6,6)]
   109       6.230508       6.230508       6.230508    6[1-(0),6-(1,6),6-(1,6)]
   110       1.527886       1.527886       1.527886    6[1-(0),6-(1,6),6-(1,6)]
   111       4.681629       4.681629       4.681629    6[6-(6,6),6-(6,6),6-(8,8)]
   112       5.524493       5.524493       5.524493    6[6-(6,6),8-(28),8-(28)]
   113       3.317028       3.317028       3.317028    6[6-(1,6),6-(6,6),6-(6,6)]
   114       5.271011       5.271011       5.271011    6[6-(1,6),6-(6,6),6-(6,6)]
   115       6.683042       6.683042       6.683042    6[1-(0),6-(1,6),6-(6,6)]
   116       2.687213       2.687213       2.687213    6[1-(0),6-(1,6),6-(6,6)]
   117       7.224995       7.224995       7.224995    6[1-(0),6-(1,6),6-(1,6)]
   118       1.370821       1.370821       1.370821    6[1-(0),6-(1,6),6-(1,6)]
   119      10.861596      10.861596      10.861596    6[6-(6,6),6-(6,6),6-(8,8)]
   120       9.992295       9.992295       9.992295    6[6-(6,6),8-(28),8-(28)]
   121      -3.833321      -3.833321      -3.833321    6[6-(1,6),6-(6,6),6-(6,6)]
   122      10.795504      10.795504      10.795504    6[6-(1,6),6-(6,6),6-(6,6)]
   123       9.944865       9.944865       9.944865    6[1-(0),6-(1,6),6-(6,6)]
   124       -3.72602       -3.72602       -3.72602    6[1-(0),6-(1,6),6-(6,6)]
   125       9.870997       9.870997       9.870997    6[1-(0),6-(1,6),6-(1,6)]
   126      -2.898706      -2.898706      -2.898706    6[1-(0),6-(1,6),6-(1,6)]
   127       7.767724       7.767724       7.767724    6[6-(6,6),6-(6,6),6-(8,8)]
   128       7.741288       7.741288       7.741288    6[6-(6,6),8-(28),8-(28)]
   129      -0.516293      -0.516293      -0.516293    6[6-(1,6),6-(6,6),6-(6,6)]
   130       8.291016       8.291016       8.291016    6[6-(1,6),6-(6,6),6-(6,6)]
   131       8.852407       8.852407       8.852407    6[1-(0),6-(1,6),6-(6,6)]
   132      -1.038807      -1.038807      -1.038807    6[1-(0),6-(1,6),6-(6,6)]
   133       9.320492       9.320492       9.320492    6[1-(0),6-(1,6),6-(1,6)]
   134      -1.527886      -1.527886      -1.527886    6[1-(0),6-(1,6),6-(1,6)]
   135      10.869371      10.869371      10.869371    6[6-(6,6),6-(6,6),6-(8,8)]
   136      10.026507      10.026507      10.026507    6[6-(6,6),8-(28),8-(28)]
   137      -3.317028      -3.317028      -3.317028    6[6-(1,6),6-(6,6),6-(6,6)]
   138      10.279989      10.279989      10.279989    6[6-(1,6),6-(6,6),6-(6,6)]
   139       8.867958       8.867958       8.867958    6[1-(0),6-(1,6),6-(6,6)]
   140      -2.687213      -2.687213      -2.687213    6[1-(0),6-(1,6),6-(6,6)]
   141       8.326005       8.326005       8.326005    6[1-(0),6-(1,6),6-(1,6)]
   142      -1.370821      -1.370821      -1.370821    6[1-(0),6-(1,6),6-(1,6)]
   143       4.689404       4.689404       4.689404    6[6-(6,6),6-(6,6),6-(8,8)]
   144       5.558705       5.558705       5.558705    6[6-(6,6),8-(28),8-(28)]
   145       3.833322       3.833322       3.833322    6[6-(1,6),6-(6,6),6-(6,6)]
   146       4.755496       4.755496       4.755496    6[6-(1,6),6-(6,6),6-(6,6)]
   147       5.606135       5.606135       5.606135    6[1-(0),6-(1,6),6-(6,6)]
   148        3.72602        3.72602        3.72602    6[1-(0),6-(1,6),6-(6,6)]
   149       5.680003       5.680003       5.680003    6[1-(0),6-(1,6),6-(1,6)]
   150       2.898706       2.898706       2.898706    6[1-(0),6-(1,6),6-(1,6)]
   151       1.029709       1.029709       1.029709    8[6-(6,8),28-(8,8,8,8)]
   152      -1.129858      -1.129858      -1.129858    8[6-(6,8),28-(8,8,8,8)]
   153       1.618626       1.618626       1.618626    8[6-(6,8),28-(8,8,8,8)]
   154        2.31049        2.31049        2.31049    8[6-(6,8),28-(8,8,8,8)]
   155      -2.648335      -2.648335      -2.648335    8[6-(6,8),28-(8,8,8,8)]
   156      -1.180632      -1.180632      -1.180632    8[6-(6,8),28-(8,8,8,8)]
   157      -1.029709      -1.029709      -1.029709    8[6-(6,8),28-(8,8,8,8)]
   158       1.129858       1.129858       1.129858    8[6-(6,8),28-(8,8,8,8)]
   159      -1.618626      -1.618626      -1.618626    8[6-(6,8),28-(8,8,8,8)]
   160       -2.31049       -2.31049       -2.31049    8[6-(6,8),28-(8,8,8,8)]
   161       2.648335       2.648335       2.648335    8[6-(6,8),28-(8,8,8,8)]
   162       1.180632       1.180632       1.180632    8[6-(6,8),28-(8,8,8,8)]
   163       6.745791       6.745791       6.745791    8[6-(6,8),28-(8,8,8,8)]
   164       8.905358       8.905358       8.905358    8[6-(6,8),28-(8,8,8,8)]
   165       6.156874       6.156874       6.156874    8[6-(6,8),28-(8,8,8,8)]
   166        5.46501        5.46501        5.46501    8[6-(6,8),28-(8,8,8,8)]
   167      10.423835      10.423835      10.423835    8[6-(6,8),28-(8,8,8,8)]
   168       8.956132       8.956132       8.956132    8[6-(6,8),28-(8,8,8,8)]
   169       8.805209       8.805209       8.805209    8[6-(6,8),28-(8,8,8,8)]
   170       6.645642       6.645642       6.645642    8[6-(6,8),28-(8,8,8,8)]
   171       9.394126       9.394126       9.394126    8[6-(6,8),28-(8,8,8,8)]
   172       10.08599       10.08599       10.08599    8[6-(6,8),28-(8,8,8,8)]
   173       5.127165       5.127165       5.127165    8[6-(6,8),28-(8,8,8,8)]
   174       6.594868       6.594868       6.594868    8[6-(6,8),28-(8,8,8,8)]
   175            0.0            0.0            0.0    8[28-(8,8,8,8),28-(8,8,8,8),28-(8,8,8,8)]
   176         7.7755         7.7755         7.7755    8[28-(8,8,8,8),28-(8,8,8,8),28-(8,8,8,8)]
