# Supplementary material for: A collection of forcefield precursors for metal–organic frameworks
Source: RSC Adv. 2019 Nov 13;9(63):36492–507. doi: 10.1039/c9ra07327b (PMC9075174; doi:10.1039/c9ra07327b)
Supplement: RA-009-C9RA07327B-s1299 [file RA-009-C9RA07327B-s1299.txt]

KUJNEJ_clean

24.666100    0.000000    0.000000
-8.221944    23.255454    0.000000
-8.221944    -11.627537    20.139923

     1      -2.102412      -2.102412      -2.102412    28[7-(6,6),8-(28,28),8-(6),8-(6),8-(6),8-(6)]
     2       6.423988       6.423988       6.423988    28[7-(6,6),8-(28,28),8-(6),8-(6),8-(6),8-(6)]
     3      -7.803115      -7.803115      -7.803115    28[7-(6,6),8-(28,28),8-(6),8-(6),8-(6),8-(6)]
     4      19.925963      19.925963      19.925963    28[7-(6,6),8-(28,28),8-(6),8-(6),8-(6),8-(6)]
     5       14.34172       14.34172       14.34172    28[7-(6,6),8-(28,28),8-(6),8-(6),8-(6),8-(6)]
     6     -10.020081     -10.020081     -10.020081    28[7-(6,6),8-(28,28),8-(6),8-(6),8-(6),8-(6)]
     7       8.640797       8.640797       8.640797    28[7-(6,6),8-(28,28),8-(6),8-(6),8-(6),8-(6)]
     8       3.481988       3.481988       3.481988    28[7-(6,6),8-(28,28),8-(6),8-(6),8-(6),8-(6)]
     9       6.119691       6.119691       6.119691    28[7-(6,6),8-(28,28),8-(6),8-(6),8-(6),8-(6)]
    10      -1.798115      -1.798115      -1.798115    28[7-(6,6),8-(28,28),8-(6),8-(6),8-(6),8-(6)]
    11       0.418831       0.418831       0.418831    28[7-(6,6),8-(28,28),8-(6),8-(6),8-(6),8-(6)]
    12      11.704017      11.704017      11.704017    28[7-(6,6),8-(28,28),8-(6),8-(6),8-(6),8-(6)]
    13      -1.275997      -1.275997      -1.275997    1[6-(6,6)]
    14      -0.659335      -0.659335      -0.659335    1[6-(6,6)]
    15      -7.381605      -7.381605      -7.381605    1[6-(6,6)]
    16      -8.013067      -8.013067      -8.013067    1[6-(6,6)]
    17       0.047768       0.047768       0.047768    1[6-(6,6)]
    18       0.259904       0.259904       0.259904    1[6-(6,7)]
    19      -7.467099      -7.467099      -7.467099    1[6-(6,7)]
    20      -7.608527      -7.608527      -7.608527    1[6-(6,6)]
    21      -6.319352      -6.319352      -6.319352    1[6-(6,6)]
    22      -4.372385      -4.372385      -4.372385    1[6-(6,6)]
    23       1.657603       1.657603       1.657603    1[6-(6,6)]
    24       4.528785       4.528785       4.528785    1[6-(6,6)]
    25         3.3004         3.3004         3.3004    1[6-(6,6)]
    26      -0.027864      -0.027864      -0.027864    1[6-(6,6)]
    27       1.142967       1.142967       1.142967    1[6-(6,6)]
    28       2.234815       2.234815       2.234815    1[6-(6,6)]
    29       1.013007       1.013007       1.013007    1[6-(6,7)]
    30      -2.237974      -2.237974      -2.237974    1[6-(6,7)]
    31      -1.132918      -1.132918      -1.132918    1[6-(6,6)]
    32       3.290606       3.290606       3.290606    1[6-(6,6)]
    33      10.545656      10.545656      10.545656    1[6-(6,6)]
    34       6.538298       6.538298       6.538298    1[6-(6,6)]
    35        4.03546        4.03546        4.03546    1[6-(6,6)]
    36       5.984087       5.984087       5.984087    1[6-(6,6)]
    37      13.472654      13.472654      13.472654    1[6-(6,6)]
    38       11.53225       11.53225       11.53225    1[6-(6,6)]
    39       7.569299       7.569299       7.569299    1[6-(6,6)]
    40       9.603435       9.603435       9.603435    1[6-(6,7)]
    41      17.583678      17.583678      17.583678    1[6-(6,7)]
    42      15.429502      15.429502      15.429502    1[6-(6,6)]
    43       5.339414       5.339414       5.339414    1[6-(6,6)]
    44       3.648977       3.648977       3.648977    1[6-(6,6)]
    45      -2.558609      -2.558609      -2.558609    1[6-(6,6)]
    46       9.156176       9.156176       9.156176    1[6-(6,6)]
    47       7.819272       7.819272       7.819272    1[6-(6,6)]
    48      10.381238      10.381238      10.381238    1[6-(6,6)]
    49      11.782274      11.782274      11.782274    1[6-(6,6)]
    50       6.592542       6.592542       6.592542    1[6-(6,6)]
    51       5.568078       5.568078       5.568078    1[6-(6,7)]
    52       8.565819       8.565819       8.565819    1[6-(6,7)]
    53       9.756367       9.756367       9.756367    1[6-(6,6)]
    54      14.133755      14.133755      14.133755    1[6-(6,6)]
    55       6.622177       6.622177       6.622177    1[6-(6,6)]
    56      10.807132      10.807132      10.807132    1[6-(6,6)]
    57       -9.49797       -9.49797       -9.49797    1[6-(6,6)]
    58      -8.881309      -8.881309      -8.881309    1[6-(6,6)]
    59       0.840357       0.840357       0.840357    1[6-(6,6)]
    60       0.208897       0.208897       0.208897    1[6-(6,6)]
    61      -8.174208      -8.174208      -8.174208    1[6-(6,6)]
    62       -7.96207       -7.96207       -7.96207    1[6-(6,7)]
    63       0.754866       0.754866       0.754866    1[6-(6,7)]
    64       0.613438       0.613438       0.613438    1[6-(6,6)]
    65       1.902614       1.902614       1.902614    1[6-(6,6)]
    66       3.849594       3.849594       3.849594    1[6-(6,6)]
    67      -6.564373      -6.564373      -6.564373    1[6-(6,6)]
    68      12.750839      12.750839      12.750839    1[6-(6,6)]
    69      11.522466      11.522466      11.522466    1[6-(6,6)]
    70       8.194183       8.194183       8.194183    1[6-(6,6)]
    71       9.365003       9.365003       9.365003    1[6-(6,6)]
    72      10.456887      10.456887      10.456887    1[6-(6,6)]
    73       9.235095       9.235095       9.235095    1[6-(6,7)]
    74       5.984107       5.984107       5.984107    1[6-(6,7)]
    75       7.089147       7.089147       7.089147    1[6-(6,6)]
    76      11.512578      11.512578      11.512578    1[6-(6,6)]
    77        2.32371        2.32371        2.32371    1[6-(6,6)]
    78      14.760275      14.760275      14.760275    1[6-(6,6)]
    79      12.257433      12.257433      12.257433    1[6-(6,6)]
    80      14.206061      14.206061      14.206061    1[6-(6,6)]
    81       5.250693       5.250693       5.250693    1[6-(6,6)]
    82       3.310287       3.310287       3.310287    1[6-(6,6)]
    83      15.791275      15.791275      15.791275    1[6-(6,6)]
    84      17.825408      17.825408      17.825408    1[6-(6,7)]
    85       9.361713       9.361713       9.361713    1[6-(6,7)]
    86       7.207536       7.207536       7.207536    1[6-(6,6)]
    87      -2.882551      -2.882551      -2.882551    1[6-(6,6)]
    88      -4.573002      -4.573002      -4.573002    1[6-(6,6)]
    89       5.663367       5.663367       5.663367    1[6-(6,6)]
    90       0.934122       0.934122       0.934122    1[6-(6,6)]
    91      -0.402793      -0.402793      -0.402793    1[6-(6,6)]
    92       2.159191       2.159191       2.159191    1[6-(6,6)]
    93       3.560238       3.560238       3.560238    1[6-(6,6)]
    94       -1.62953       -1.62953       -1.62953    1[6-(6,6)]
    95      -2.654009      -2.654009      -2.654009    1[6-(6,7)]
    96       0.343738       0.343738       0.343738    1[6-(6,7)]
    97       1.534303       1.534303       1.534303    1[6-(6,6)]
    98       5.911783       5.911783       5.911783    1[6-(6,6)]
    99      14.844123      14.844123      14.844123    1[6-(6,6)]
   100       2.585155       2.585155       2.585155    1[6-(6,6)]
   101       6.946056       6.946056       6.946056    1[6-(6,6)]
   102       7.562691       7.562691       7.562691    1[6-(6,6)]
   103       9.062392       9.062392       9.062392    1[6-(6,6)]
   104       8.430957       8.430957       8.430957    1[6-(6,6)]
   105       8.269771       8.269771       8.269771    1[6-(6,6)]
   106       8.481882       8.481882       8.481882    1[6-(6,7)]
   107       8.976849       8.976849       8.976849    1[6-(6,7)]
   108       8.835448       8.835448       8.835448    1[6-(6,6)]
   109      10.124742      10.124742      10.124742    1[6-(6,6)]
   110     -12.594372     -12.594372     -12.594372    1[6-(6,6)]
   111       9.879723       9.879723       9.879723    1[6-(6,6)]
   112      -3.693268      -3.693268      -3.693268    1[6-(6,6)]
   113      -4.921626      -4.921626      -4.921626    1[6-(6,6)]
   114      16.416184      16.416184      16.416184    1[6-(6,6)]
   115      17.586987      17.586987      17.586987    1[6-(6,6)]
   116      -5.987188      -5.987188      -5.987188    1[6-(6,6)]
   117      -7.208971      -7.208971      -7.208971    1[6-(6,7)]
   118      14.206122      14.206122      14.206122    1[6-(6,7)]
   119       15.31115       15.31115       15.31115    1[6-(6,6)]
   120      19.734557      19.734557      19.734557    1[6-(6,6)]
   121      18.767642      18.767642      18.767642    1[6-(6,6)]
   122      -1.683822      -1.683822      -1.683822    1[6-(6,6)]
   123      -4.186504      -4.186504      -4.186504    1[6-(6,6)]
   124      -2.237892      -2.237892      -2.237892    1[6-(6,6)]
   125      -2.971308      -2.971308      -2.971308    1[6-(6,6)]
   126      -4.911697      -4.911697      -4.911697    1[6-(6,6)]
   127      -0.652694      -0.652694      -0.652694    1[6-(6,6)]
   128        1.38143        1.38143        1.38143    1[6-(6,7)]
   129       1.139699       1.139699       1.139699    1[6-(6,7)]
   130      -1.014467      -1.014467      -1.014467    1[6-(6,6)]
   131      -11.10453      -11.10453      -11.10453    1[6-(6,6)]
   132      11.871109      11.871109      11.871109    1[6-(6,6)]
   133      -10.78058      -10.78058      -10.78058    1[6-(6,6)]
   134       17.37814       17.37814       17.37814    1[6-(6,6)]
   135      16.041251      16.041251      16.041251    1[6-(6,6)]
   136      -6.062844      -6.062844      -6.062844    1[6-(6,6)]
   137      -4.661823      -4.661823      -4.661823    1[6-(6,6)]
   138      14.814535      14.814535      14.814535    1[6-(6,6)]
   139      13.790083      13.790083      13.790083    1[6-(6,7)]
   140      -7.878246      -7.878246      -7.878246    1[6-(6,7)]
   141      -6.687708      -6.687708      -6.687708    1[6-(6,6)]
   142      -2.310345      -2.310345      -2.310345    1[6-(6,6)]
   143      -1.599955      -1.599955      -1.599955    1[6-(6,6)]
   144      19.029103      19.029103      19.029103    1[6-(6,6)]
   145      -1.067999      -1.067999      -1.067999    6[6-(6,6),8-(28),8-(28)]
   146      -0.624003      -0.624003      -0.624003    6[6-(1,6),6-(1,6),6-(8,8)]
   147      -0.867858      -0.867858      -0.867858    6[1-(0),6-(1,6),6-(6,6)]
   148       -0.50707       -0.50707       -0.50707    6[1-(0),6-(1,6),6-(6,6)]
   149       0.053832       0.053832       0.053832    6[6-(1,6),6-(1,6),6-(6,6)]
   150      -7.862755      -7.862755      -7.862755    6[1-(0),6-(1,6),6-(6,6)]
   151      -8.220748      -8.220748      -8.220748    6[1-(0),6-(1,6),6-(6,6)]
   152       0.199203       0.199203       0.199203    6[6-(1,6),6-(1,6),6-(6,6)]
   153       0.158926       0.158926       0.158926    6[1-(0),6-(1,7),6-(6,6)]
   154       0.273545       0.273545       0.273545    6[1-(0),6-(1,6),7-(6,28)]
   155      -7.656202      -7.656202      -7.656202    6[1-(0),6-(1,6),7-(6,28)]
   156      -7.737113      -7.737113      -7.737113    6[1-(0),6-(1,7),6-(6,6)]
   157       0.251459       0.251459       0.251459    6[6-(6,6),8-(28),8-(28)]
   158       1.579644       1.579644       1.579644    6[6-(1,6),6-(1,6),6-(8,8)]
   159      -5.987506      -5.987506      -5.987506    6[1-(0),6-(6,6),6-(6,6)]
   160       -4.78002       -4.78002       -4.78002    6[6-(1,6),6-(1,6),6-(6,6)]
   161      -4.096778      -4.096778      -4.096778    6[1-(0),6-(1,6),6-(6,6)]
   162       2.104547       2.104547       2.104547    6[1-(0),6-(1,6),6-(6,6)]
   163       3.702816       3.702816       3.702816    6[6-(6,6),8-(28),8-(28)]
   164       2.935528       2.935528       2.935528    6[6-(1,6),6-(1,6),6-(8,8)]
   165       3.584896       3.584896       3.584896    6[1-(0),6-(1,6),6-(6,6)]
   166       2.842932       2.842932       2.842932    6[1-(0),6-(1,6),6-(6,6)]
   167       1.482186       1.482186       1.482186    6[6-(1,6),6-(1,6),6-(6,6)]
   168       0.903527       0.903527       0.903527    6[1-(0),6-(1,6),6-(6,6)]
   169       1.612439       1.612439       1.612439    6[1-(0),6-(1,6),6-(6,6)]
   170       0.737919       0.737919       0.737919    6[6-(1,6),6-(1,6),6-(6,6)]
   171       1.311316       1.311316       1.311316    6[1-(0),6-(1,7),6-(6,6)]
   172       0.572805       0.572805       0.572805    6[1-(0),6-(1,6),7-(6,28)]
   173      -1.299017      -1.299017      -1.299017    6[1-(0),6-(1,6),7-(6,28)]
   174       -0.65769       -0.65769       -0.65769    6[1-(0),6-(1,7),6-(6,6)]
   175       4.873661       4.873661       4.873661    6[6-(6,6),8-(28),8-(28)]
   176       4.890936       4.890936       4.890936    6[6-(1,6),6-(1,6),6-(8,8)]
   177       3.987507       3.987507       3.987507    6[1-(0),6-(6,6),6-(6,6)]
   178       4.058061       4.058061       4.058061    6[6-(1,6),6-(1,6),6-(6,6)]
   179      11.297808      11.297808      11.297808    6[1-(0),6-(1,6),6-(6,6)]
   180       5.909482       5.909482       5.909482    6[1-(0),6-(1,6),6-(6,6)]
   181       2.309667       2.309667       2.309667    6[6-(6,6),8-(28),8-(28)]
   182        3.51206        3.51206        3.51206    6[6-(1,6),6-(1,6),6-(8,8)]
   183        4.28147        4.28147        4.28147    6[1-(0),6-(1,6),6-(6,6)]
   184       5.457224       5.457224       5.457224    6[1-(0),6-(1,6),6-(6,6)]
   185       5.840874       5.840874       5.840874    6[6-(1,6),6-(1,6),6-(6,6)]
   186      13.265123      13.265123      13.265123    6[1-(0),6-(1,6),6-(6,6)]
   187      12.074406      12.074406      12.074406    6[1-(0),6-(1,6),6-(6,6)]
   188       7.196525       7.196525       7.196525    6[6-(1,6),6-(1,6),6-(6,6)]
   189       7.920551       7.920551       7.920551    6[1-(0),6-(1,7),6-(6,6)]
   190       9.139223       9.139223       9.139223    6[1-(0),6-(1,6),7-(6,28)]
   191      17.220257      17.220257      17.220257    6[1-(0),6-(1,6),7-(6,28)]
   192       15.92841       15.92841       15.92841    6[1-(0),6-(1,7),6-(6,6)]
   193       -1.43662       -1.43662       -1.43662    6[6-(6,6),8-(28),8-(28)]
   194      -2.575369      -2.575369      -2.575369    6[6-(1,6),6-(1,6),6-(8,8)]
   195       5.022039       5.022039       5.022039    6[1-(0),6-(6,6),6-(6,6)]
   196       3.869477       3.869477       3.869477    6[6-(1,6),6-(1,6),6-(6,6)]
   197        3.26714        3.26714        3.26714    6[1-(0),6-(1,6),6-(6,6)]
   198      -3.011801      -3.011801      -3.011801    6[1-(0),6-(1,6),6-(6,6)]
   199      11.499941      11.499941      11.499941    6[6-(6,6),8-(28),8-(28)]
   200       10.62084       10.62084       10.62084    6[6-(1,6),6-(1,6),6-(8,8)]
   201       9.445916       9.445916       9.445916    6[1-(0),6-(1,6),6-(6,6)]
   202       8.651338       8.651338       8.651338    6[1-(0),6-(1,6),6-(6,6)]
   203       9.067532       9.067532       9.067532    6[6-(1,6),6-(1,6),6-(6,6)]
   204      10.138528      10.138528      10.138528    6[1-(0),6-(1,6),6-(6,6)]
   205      10.978328      10.978328      10.978328    6[1-(0),6-(1,6),6-(6,6)]
   206       8.310777       8.310777       8.310777    6[6-(1,6),6-(1,6),6-(6,6)]
   207       7.053632       7.053632       7.053632    6[1-(0),6-(1,7),6-(6,6)]
   208        6.45885        6.45885        6.45885    6[1-(0),6-(1,6),7-(6,28)]
   209       8.179386       8.179386       8.179386    6[1-(0),6-(1,6),7-(6,28)]
   210       8.910817       8.910817       8.910817    6[1-(0),6-(1,7),6-(6,6)]
   211      12.755924      12.755924      12.755924    6[6-(6,6),8-(28),8-(28)]
   212      12.549212      12.549212      12.549212    6[6-(1,6),6-(1,6),6-(8,8)]
   213      13.422384      13.422384      13.422384    6[1-(0),6-(6,6),6-(6,6)]
   214      13.296907      13.296907      13.296907    6[6-(1,6),6-(1,6),6-(6,6)]
   215       5.976254       5.976254       5.976254    6[1-(0),6-(1,6),6-(6,6)]
   216      11.442196      11.442196      11.442196    6[1-(0),6-(1,6),6-(6,6)]
   217      -9.289946      -9.289946      -9.289946    6[6-(6,6),8-(28),8-(28)]
   218      -8.845952      -8.845952      -8.845952    6[6-(1,6),6-(1,6),6-(8,8)]
   219      -9.089822      -9.089822      -9.089822    6[1-(0),6-(1,6),6-(6,6)]
   220      -8.729034      -8.729034      -8.729034    6[1-(0),6-(1,6),6-(6,6)]
   221      -8.168117      -8.168117      -8.168117    6[6-(1,6),6-(1,6),6-(6,6)]
   222       0.359197       0.359197       0.359197    6[1-(0),6-(1,6),6-(6,6)]
   223       0.001205       0.001205       0.001205    6[1-(0),6-(1,6),6-(6,6)]
   224      -8.022746      -8.022746      -8.022746    6[6-(1,6),6-(1,6),6-(6,6)]
   225      -8.063038      -8.063038      -8.063038    6[1-(0),6-(1,7),6-(6,6)]
   226      -7.948418      -7.948418      -7.948418    6[1-(0),6-(1,6),7-(6,28)]
   227       0.565752       0.565752       0.565752    6[1-(0),6-(1,6),7-(6,28)]
   228       0.484842       0.484842       0.484842    6[1-(0),6-(1,7),6-(6,6)]
   229      -7.970488      -7.970488      -7.970488    6[6-(6,6),8-(28),8-(28)]
   230      -6.642304      -6.642304      -6.642304    6[6-(1,6),6-(1,6),6-(8,8)]
   231       2.234448       2.234448       2.234448    6[1-(0),6-(6,6),6-(6,6)]
   232       3.441932       3.441932       3.441932    6[6-(1,6),6-(1,6),6-(6,6)]
   233       4.125189       4.125189       4.125189    6[1-(0),6-(1,6),6-(6,6)]
   234      -6.117419      -6.117419      -6.117419    6[1-(0),6-(1,6),6-(6,6)]
   235      11.924854      11.924854      11.924854    6[6-(6,6),8-(28),8-(28)]
   236      11.157572      11.157572      11.157572    6[6-(1,6),6-(1,6),6-(8,8)]
   237      11.806949      11.806949      11.806949    6[1-(0),6-(1,6),6-(6,6)]
   238      11.064992      11.064992      11.064992    6[1-(0),6-(1,6),6-(6,6)]
   239       9.704244       9.704244       9.704244    6[6-(1,6),6-(1,6),6-(6,6)]
   240       9.125577       9.125577       9.125577    6[1-(0),6-(1,6),6-(6,6)]
   241       9.834481       9.834481       9.834481    6[1-(0),6-(1,6),6-(6,6)]
   242       8.959987       8.959987       8.959987    6[6-(1,6),6-(1,6),6-(6,6)]
   243        9.53339        9.53339        9.53339    6[1-(0),6-(1,7),6-(6,6)]
   244       8.794888       8.794888       8.794888    6[1-(0),6-(1,6),7-(6,28)]
   245       6.923063       6.923063       6.923063    6[1-(0),6-(1,6),7-(6,28)]
   246        7.56438        7.56438        7.56438    6[1-(0),6-(1,7),6-(6,6)]
   247      13.095658      13.095658      13.095658    6[6-(6,6),8-(28),8-(28)]
   248      13.112913      13.112913      13.112913    6[6-(1,6),6-(1,6),6-(8,8)]
   249      12.209473      12.209473      12.209473    6[1-(0),6-(6,6),6-(6,6)]
   250      12.280008      12.280008      12.280008    6[6-(1,6),6-(1,6),6-(6,6)]
   251       3.075857       3.075857       3.075857    6[1-(0),6-(1,6),6-(6,6)]
   252      14.131452      14.131452      14.131452    6[1-(0),6-(1,6),6-(6,6)]
   253      10.531614      10.531614      10.531614    6[6-(6,6),8-(28),8-(28)]
   254      11.734008      11.734008      11.734008    6[6-(1,6),6-(1,6),6-(8,8)]
   255      12.503434      12.503434      12.503434    6[1-(0),6-(1,6),6-(6,6)]
   256      13.679188      13.679188      13.679188    6[1-(0),6-(1,6),6-(6,6)]
   257      14.062823      14.062823      14.062823    6[6-(1,6),6-(1,6),6-(6,6)]
   258       5.043171       5.043171       5.043171    6[1-(0),6-(1,6),6-(6,6)]
   259       3.852453       3.852453       3.852453    6[1-(0),6-(1,6),6-(6,6)]
   260      15.418475      15.418475      15.418475    6[6-(1,6),6-(1,6),6-(6,6)]
   261      16.142515      16.142515      16.142515    6[1-(0),6-(1,7),6-(6,6)]
   262      17.361186      17.361186      17.361186    6[1-(0),6-(1,6),7-(6,28)]
   263       8.998303       8.998303       8.998303    6[1-(0),6-(1,6),7-(6,28)]
   264       7.706455       7.706455       7.706455    6[1-(0),6-(1,7),6-(6,6)]
   265       6.785327       6.785327       6.785327    6[6-(6,6),8-(28),8-(28)]
   266        5.64658        5.64658        5.64658    6[6-(1,6),6-(1,6),6-(8,8)]
   267      -3.199915      -3.199915      -3.199915    6[1-(0),6-(6,6),6-(6,6)]
   268      -4.352476      -4.352476      -4.352476    6[6-(1,6),6-(1,6),6-(6,6)]
   269      -4.954827      -4.954827      -4.954827    6[1-(0),6-(1,6),6-(6,6)]
   270       5.210165       5.210165       5.210165    6[1-(0),6-(1,6),6-(6,6)]
   271       3.277902       3.277902       3.277902    6[6-(6,6),8-(28),8-(28)]
   272       2.398795       2.398795       2.398795    6[6-(1,6),6-(1,6),6-(8,8)]
   273       1.223863       1.223863       1.223863    6[1-(0),6-(1,6),6-(6,6)]
   274       0.429279       0.429279       0.429279    6[1-(0),6-(1,6),6-(6,6)]
   275       0.845474       0.845474       0.845474    6[6-(1,6),6-(1,6),6-(6,6)]
   276       1.916479       1.916479       1.916479    6[1-(0),6-(1,6),6-(6,6)]
   277       2.756285       2.756285       2.756285    6[1-(0),6-(1,6),6-(6,6)]
   278       0.088709       0.088709       0.088709    6[6-(1,6),6-(1,6),6-(6,6)]
   279      -1.168443      -1.168443      -1.168443    6[1-(0),6-(1,7),6-(6,6)]
   280      -1.763233      -1.763233      -1.763233    6[1-(0),6-(1,6),7-(6,28)]
   281      -0.042694      -0.042694      -0.042694    6[1-(0),6-(1,6),7-(6,28)]
   282       0.688747       0.688747       0.688747    6[1-(0),6-(1,7),6-(6,6)]
   283       4.533927       4.533927       4.533927    6[6-(6,6),8-(28),8-(28)]
   284       4.327235       4.327235       4.327235    6[6-(1,6),6-(1,6),6-(8,8)]
   285       5.200418       5.200418       5.200418    6[1-(0),6-(6,6),6-(6,6)]
   286       5.074959       5.074959       5.074959    6[6-(1,6),6-(1,6),6-(6,6)]
   287      14.198205      14.198205      14.198205    6[1-(0),6-(1,6),6-(6,6)]
   288       3.220227       3.220227       3.220227    6[1-(0),6-(1,6),6-(6,6)]
   289       7.154087       7.154087       7.154087    6[6-(6,6),8-(28),8-(28)]
   290       7.598066       7.598066       7.598066    6[6-(1,6),6-(1,6),6-(8,8)]
   291       7.354195       7.354195       7.354195    6[1-(0),6-(1,6),6-(6,6)]
   292       7.714967       7.714967       7.714967    6[1-(0),6-(1,6),6-(6,6)]
   293       8.275869       8.275869       8.275869    6[6-(1,6),6-(1,6),6-(6,6)]
   294       8.581241       8.581241       8.581241    6[1-(0),6-(1,6),6-(6,6)]
   295       8.223265       8.223265       8.223265    6[1-(0),6-(1,6),6-(6,6)]
   296       8.421223       8.421223       8.421223    6[6-(1,6),6-(1,6),6-(6,6)]
   297        8.38093        8.38093        8.38093    6[1-(0),6-(1,7),6-(6,6)]
   298       8.495535       8.495535       8.495535    6[1-(0),6-(1,6),7-(6,28)]
   299       8.787746       8.787746       8.787746    6[1-(0),6-(1,6),7-(6,28)]
   300       8.706852       8.706852       8.706852    6[1-(0),6-(1,7),6-(6,6)]
   301       8.473586       8.473586       8.473586    6[6-(6,6),8-(28),8-(28)]
   302       9.801779       9.801779       9.801779    6[6-(1,6),6-(1,6),6-(8,8)]
   303      10.456585      10.456585      10.456585    6[1-(0),6-(6,6),6-(6,6)]
   304      11.664079      11.664079      11.664079    6[6-(1,6),6-(1,6),6-(6,6)]
   305     -12.318767     -12.318767     -12.318767    6[1-(0),6-(1,6),6-(6,6)]
   306      10.326675      10.326675      10.326675    6[1-(0),6-(1,6),6-(6,6)]
   307       -4.51927       -4.51927       -4.51927    6[6-(6,6),8-(28),8-(28)]
   308      -5.286541      -5.286541      -5.286541    6[6-(1,6),6-(1,6),6-(8,8)]
   309      -4.637157      -4.637157      -4.637157    6[1-(0),6-(1,6),6-(6,6)]
   310      -5.379105      -5.379105      -5.379105    6[1-(0),6-(1,6),6-(6,6)]
   311      -6.739851      -6.739851      -6.739851    6[6-(1,6),6-(1,6),6-(6,6)]
   312      17.347575      17.347575      17.347575    6[1-(0),6-(1,6),6-(6,6)]
   313       18.05647       18.05647       18.05647    6[1-(0),6-(1,6),6-(6,6)]
   314      -7.484101      -7.484101      -7.484101    6[6-(1,6),6-(1,6),6-(6,6)]
   315      -6.910688      -6.910688      -6.910688    6[1-(0),6-(1,7),6-(6,6)]
   316      -7.649184      -7.649184      -7.649184    6[1-(0),6-(1,6),7-(6,28)]
   317      15.145079      15.145079      15.145079    6[1-(0),6-(1,6),7-(6,28)]
   318       15.78639       15.78639       15.78639    6[1-(0),6-(1,7),6-(6,6)]
   319      -3.348466      -3.348466      -3.348466    6[6-(6,6),8-(28),8-(28)]
   320      -3.331198      -3.331198      -3.331198    6[6-(1,6),6-(1,6),6-(8,8)]
   321       20.43146       20.43146       20.43146    6[1-(0),6-(6,6),6-(6,6)]
   322      20.502006      20.502006      20.502006    6[6-(1,6),6-(1,6),6-(6,6)]
   323      19.519797      19.519797      19.519797    6[1-(0),6-(1,6),6-(6,6)]
   324      -2.312646      -2.312646      -2.312646    6[1-(0),6-(1,6),6-(6,6)]
   325      -5.912305      -5.912305      -5.912305    6[6-(6,6),8-(28),8-(28)]
   326      -4.709922      -4.709922      -4.709922    6[6-(1,6),6-(1,6),6-(8,8)]
   327      -3.940504      -3.940504      -3.940504    6[1-(0),6-(1,6),6-(6,6)]
   328       -2.76476       -2.76476       -2.76476    6[1-(0),6-(1,6),6-(6,6)]
   329      -2.381125      -2.381125      -2.381125    6[6-(1,6),6-(1,6),6-(6,6)]
   330      -3.178827      -3.178827      -3.178827    6[1-(0),6-(1,6),6-(6,6)]
   331      -4.369536      -4.369536      -4.369536    6[1-(0),6-(1,6),6-(6,6)]
   332      -1.025481      -1.025481      -1.025481    6[6-(1,6),6-(1,6),6-(6,6)]
   333      -0.301451      -0.301451      -0.301451    6[1-(0),6-(1,7),6-(6,6)]
   334       0.917215       0.917215       0.917215    6[1-(0),6-(1,6),7-(6,28)]
   335       0.776287       0.776287       0.776287    6[1-(0),6-(1,6),7-(6,28)]
   336      -0.515554      -0.515554      -0.515554    6[1-(0),6-(1,7),6-(6,6)]
   337      -9.658593      -9.658593      -9.658593    6[6-(6,6),8-(28),8-(28)]
   338     -10.797353     -10.797353     -10.797353    6[6-(1,6),6-(1,6),6-(8,8)]
   339     -11.421902     -11.421902     -11.421902    6[1-(0),6-(6,6),6-(6,6)]
   340     -12.574473     -12.574473     -12.574473    6[6-(1,6),6-(1,6),6-(6,6)]
   341      11.489277      11.489277      11.489277    6[1-(0),6-(1,6),6-(6,6)]
   342     -11.233781     -11.233781     -11.233781    6[1-(0),6-(1,6),6-(6,6)]
   343      19.721913      19.721913      19.721913    6[6-(6,6),8-(28),8-(28)]
   344      18.842822      18.842822      18.842822    6[6-(1,6),6-(1,6),6-(8,8)]
   345      17.667891      17.667891      17.667891    6[1-(0),6-(1,6),6-(6,6)]
   346      16.873322      16.873322      16.873322    6[1-(0),6-(1,6),6-(6,6)]
   347      17.289531      17.289531      17.289531    6[6-(1,6),6-(1,6),6-(6,6)]
   348      -6.305565      -6.305565      -6.305565    6[1-(0),6-(1,6),6-(6,6)]
   349      -5.465775      -5.465775      -5.465775    6[1-(0),6-(1,6),6-(6,6)]
   350      16.532783      16.532783      16.532783    6[6-(1,6),6-(1,6),6-(6,6)]
   351      15.275633      15.275633      15.275633    6[1-(0),6-(1,7),6-(6,6)]
   352      14.680859      14.680859      14.680859    6[1-(0),6-(1,6),7-(6,28)]
   353      -8.264688      -8.264688      -8.264688    6[1-(0),6-(1,6),7-(6,28)]
   354      -7.533263      -7.533263      -7.533263    6[1-(0),6-(1,7),6-(6,6)]
   355      20.977898      20.977898      20.977898    6[6-(6,6),8-(28),8-(28)]
   356      20.771196      20.771196      20.771196    6[6-(1,6),6-(1,6),6-(8,8)]
   357      -3.021719      -3.021719      -3.021719    6[1-(0),6-(6,6),6-(6,6)]
   358      -3.147187      -3.147187      -3.147187    6[6-(1,6),6-(1,6),6-(6,6)]
   359      -2.245883      -2.245883      -2.245883    6[1-(0),6-(1,6),6-(6,6)]
   360      19.664176      19.664176      19.664176    6[1-(0),6-(1,6),6-(6,6)]
   361       0.405915       0.405915       0.405915    7[6-(1,6),6-(1,6),28-(8,8,8,8,8)]
   362      -0.710656      -0.710656      -0.710656    7[6-(1,6),6-(1,6),28-(8,8,8,8,8)]
   363       9.754734       9.754734       9.754734    7[6-(1,6),6-(1,6),28-(8,8,8,8,8)]
   364       6.994431       6.994431       6.994431    7[6-(1,6),6-(1,6),28-(8,8,8,8,8)]
   365      -7.816033      -7.816033      -7.816033    7[6-(1,6),6-(1,6),28-(8,8,8,8,8)]
   366       7.511431       7.511431       7.511431    7[6-(1,6),6-(1,6),28-(8,8,8,8,8)]
   367      17.976682      17.976682      17.976682    7[6-(1,6),6-(1,6),28-(8,8,8,8,8)]
   368      -1.227656      -1.227656      -1.227656    7[6-(1,6),6-(1,6),28-(8,8,8,8,8)]
   369       8.627904       8.627904       8.627904    7[6-(1,6),6-(1,6),28-(8,8,8,8,8)]
   370      -8.932645      -8.932645      -8.932645    7[6-(1,6),6-(1,6),28-(8,8,8,8,8)]
   371       1.532714       1.532714       1.532714    7[6-(1,6),6-(1,6),28-(8,8,8,8,8)]
   372      15.216451      15.216451      15.216451    7[6-(1,6),6-(1,6),28-(8,8,8,8,8)]
   373      -1.568058      -1.568058      -1.568058    8[6-(6,8),28-(7,8,8,8,8)]
   374      -9.165306      -9.165306      -9.165306    8[6-(6,8),28-(7,8,8,8,8)]
   375      -0.269974      -0.269974      -0.269974    8[6-(6,8),28-(7,8,8,8,8)]
   376      -8.424677      -8.424677      -8.424677    8[6-(6,8),28-(7,8,8,8,8)]
   377        4.95503        4.95503        4.95503    8[6-(6,8),28-(7,8,8,8,8)]
   378        3.05361        3.05361        3.05361    8[6-(6,8),28-(7,8,8,8,8)]
   379       5.753247       5.753247       5.753247    8[6-(6,8),28-(7,8,8,8,8)]
   380        4.02416        4.02416        4.02416    8[6-(6,8),28-(7,8,8,8,8)]
   381       2.037179       2.037179       2.037179    8[6-(6,8),28-(7,8,8,8,8)]
   382       9.952458       9.952458       9.952458    8[6-(6,8),28-(7,8,8,8,8)]
   383      -0.938867      -0.938867      -0.938867    8[6-(6,8),28-(7,8,8,8,8)]
   384        7.05304        7.05304        7.05304    8[6-(6,8),28-(7,8,8,8,8)]
   385      11.020273      11.020273      11.020273    8[6-(6,8),28-(7,8,8,8,8)]
   386      12.603662      12.603662      12.603662    8[6-(6,8),28-(7,8,8,8,8)]
   387      11.900017      11.900017      11.900017    8[6-(6,8),28-(7,8,8,8,8)]
   388      13.791901      13.791901      13.791901    8[6-(6,8),28-(7,8,8,8,8)]
   389      -9.790019      -9.790019      -9.790019    8[6-(6,8),28-(7,8,8,8,8)]
   390      -0.943351      -0.943351      -0.943351    8[6-(6,8),28-(7,8,8,8,8)]
   391      -8.491935      -8.491935      -8.491935    8[6-(6,8),28-(7,8,8,8,8)]
   392      -0.202721      -0.202721      -0.202721    8[6-(6,8),28-(7,8,8,8,8)]
   393       13.17707       13.17707       13.17707    8[6-(6,8),28-(7,8,8,8,8)]
   394      11.275643      11.275643      11.275643    8[6-(6,8),28-(7,8,8,8,8)]
   395      13.975253      13.975253      13.975253    8[6-(6,8),28-(7,8,8,8,8)]
   396      12.246163      12.246163      12.246163    8[6-(6,8),28-(7,8,8,8,8)]
   397      10.259141      10.259141      10.259141    8[6-(6,8),28-(7,8,8,8,8)]
   398       1.730503       1.730503       1.730503    8[6-(6,8),28-(7,8,8,8,8)]
   399       7.283094       7.283094       7.283094    8[6-(6,8),28-(7,8,8,8,8)]
   400      -1.168917      -1.168917      -1.168917    8[6-(6,8),28-(7,8,8,8,8)]
   401       2.798232       2.798232       2.798232    8[6-(6,8),28-(7,8,8,8,8)]
   402        4.38163        4.38163        4.38163    8[6-(6,8),28-(7,8,8,8,8)]
   403       3.678012       3.678012       3.678012    8[6-(6,8),28-(7,8,8,8,8)]
   404       5.569898       5.569898       5.569898    8[6-(6,8),28-(7,8,8,8,8)]
   405       6.654026       6.654026       6.654026    8[6-(6,8),28-(7,8,8,8,8)]
   406       7.278737       7.278737       7.278737    8[6-(6,8),28-(7,8,8,8,8)]
   407       7.952142       7.952142       7.952142    8[6-(6,8),28-(7,8,8,8,8)]
   408         8.0194         8.0194         8.0194    8[6-(6,8),28-(7,8,8,8,8)]
   409      -3.267054      -3.267054      -3.267054    8[6-(6,8),28-(7,8,8,8,8)]
   410      19.497611      19.497611      19.497611    8[6-(6,8),28-(7,8,8,8,8)]
   411      -2.468868      -2.468868      -2.468868    8[6-(6,8),28-(7,8,8,8,8)]
   412      20.468127      20.468127      20.468127    8[6-(6,8),28-(7,8,8,8,8)]
   413      -6.184779      -6.184779      -6.184779    8[6-(6,8),28-(7,8,8,8,8)]
   414      -6.491465      -6.491465      -6.491465    8[6-(6,8),28-(7,8,8,8,8)]
   415      -9.160828      -9.160828      -9.160828    8[6-(6,8),28-(7,8,8,8,8)]
   416      -9.390881      -9.390881      -9.390881    8[6-(6,8),28-(7,8,8,8,8)]
   417       19.24223       19.24223       19.24223    8[6-(6,8),28-(7,8,8,8,8)]
   418      -3.840459      -3.840459      -3.840459    8[6-(6,8),28-(7,8,8,8,8)]
   419      20.121979      20.121979      20.121979    8[6-(6,8),28-(7,8,8,8,8)]
   420      -2.652222      -2.652222      -2.652222    8[6-(6,8),28-(7,8,8,8,8)]
   421      -2.866005      -2.866005      -2.866005    8[28-(7,8,8,8,8),28-(7,8,8,8,8),28-(7,8,8,8,8)]
   422       5.356113       5.356113       5.356113    8[28-(7,8,8,8,8),28-(7,8,8,8,8),28-(7,8,8,8,8)]
   423       8.598109       8.598109       8.598109    8[28-(7,8,8,8,8),28-(7,8,8,8,8),28-(7,8,8,8,8)]
   424      -2.866005      -2.866005      -2.866005    8[28-(7,8,8,8,8),28-(7,8,8,8,8),28-(7,8,8,8,8)]
