# Supplementary material for: A collection of forcefield precursors for metal–organic frameworks
Source: RSC Adv. 2019 Nov 13;9(63):36492–507. doi: 10.1039/c9ra07327b (PMC9075174; doi:10.1039/c9ra07327b)
Supplement: RA-009-C9RA07327B-s1300 [file RA-009-C9RA07327B-s1300.txt]

KUJNOT_clean

28.472700    0.000000    0.000000
-12.617661    25.524288    0.000000
-12.617661    -9.849125    23.547485

     1       1.301162       1.301162       1.301162    30[7-(7,7),7-(7,7),7-(7,7),7-(7,7),7-(7,7),7-(7,7)]
     2       4.064056       4.064056       4.064056    30[7-(6,7),7-(6,7),7-(6,7),8-(6),8-(6)]
     3       1.595817       1.595817       1.595817    30[7-(6,7),7-(6,7),7-(6,7),8-(6),8-(6)]
     4     -11.202181     -11.202181     -11.202181    30[7-(6,7),7-(6,7),7-(6,7),8-(6)]
     5      -1.842546      -1.842546      -1.842546    30[7-(6,7),7-(6,7),7-(6,7),8-(6),8-(6)]
     6       15.54748       15.54748       15.54748    30[7-(7,7),7-(7,7),7-(7,7),7-(7,7),7-(7,7),7-(7,7)]
     7       15.47506       15.47506       15.47506    30[7-(6,7),7-(6,7),7-(6,7),8-(6),8-(6)]
     8      18.713663      18.713663      18.713663    30[7-(6,7),7-(6,7),7-(6,7),8-(6),8-(6)]
     9      12.950137      12.950137      12.950137    30[7-(6,7),7-(6,7),7-(6,7),8-(6)]
    10      15.115275      15.115275      15.115275    30[7-(6,7),7-(6,7),7-(6,7),8-(6),8-(6)]
    11     -12.310102     -12.310102     -12.310102    30[7-(7,7),7-(7,7),7-(7,7),7-(7,7),7-(7,7),7-(7,7)]
    12     -12.237682     -12.237682     -12.237682    30[7-(6,7),7-(6,7),7-(6,7),8-(6),8-(6)]
    13     -15.476285     -15.476285     -15.476285    30[7-(6,7),7-(6,7),7-(6,7),8-(6),8-(6)]
    14      -9.712759      -9.712759      -9.712759    30[7-(6,7),7-(6,7),7-(6,7),8-(6)]
    15     -11.877897     -11.877897     -11.877897    30[7-(6,7),7-(6,7),7-(6,7),8-(6),8-(6)]
    16       1.936216       1.936216       1.936216    30[7-(7,7),7-(7,7),7-(7,7),7-(7,7),7-(7,7),7-(7,7)]
    17      -0.826678      -0.826678      -0.826678    30[7-(6,7),7-(6,7),7-(6,7),8-(6),8-(6)]
    18       1.641561       1.641561       1.641561    30[7-(6,7),7-(6,7),7-(6,7),8-(6),8-(6)]
    19      14.439559      14.439559      14.439559    30[7-(6,7),7-(6,7),7-(6,7),8-(6)]
    20       5.079956       5.079956       5.079956    30[7-(6,7),7-(6,7),7-(6,7),8-(6),8-(6)]
    21      -3.262663      -3.262663      -3.262663    30[7-(7,7),7-(7,7),7-(7,7),7-(7,7),7-(7,7),7-(7,7)]
    22      -3.520788      -3.520788      -3.520788    30[7-(6,7),7-(6,7),7-(6,7),8-(6),8-(6)]
    23      -3.450318      -3.450318      -3.450318    30[7-(6,7),7-(6,7),7-(6,7),8-(6),8-(6)]
    24      -0.068979      -0.068979      -0.068979    30[7-(6,7),7-(6,7),7-(6,7),8-(6)]
    25      -5.967186      -5.967186      -5.967186    30[7-(6,7),7-(6,7),7-(6,7),8-(6),8-(6)]
    26      10.983655      10.983655      10.983655    30[7-(7,7),7-(7,7),7-(7,7),7-(7,7),7-(7,7),7-(7,7)]
    27       7.890216       7.890216       7.890216    30[7-(6,7),7-(6,7),7-(6,7),8-(6),8-(6)]
    28      13.667527      13.667527      13.667527    30[7-(6,7),7-(6,7),7-(6,7),8-(6),8-(6)]
    29      -4.389362      -4.389362      -4.389362    30[7-(6,7),7-(6,7),7-(6,7),8-(6)]
    30      10.990667      10.990667      10.990667    30[7-(6,7),7-(6,7),7-(6,7),8-(6),8-(6)]
    31      -7.746277      -7.746277      -7.746277    30[7-(7,7),7-(7,7),7-(7,7),7-(7,7),7-(7,7),7-(7,7)]
    32      -4.652838      -4.652838      -4.652838    30[7-(6,7),7-(6,7),7-(6,7),8-(6),8-(6)]
    33     -10.430149     -10.430149     -10.430149    30[7-(6,7),7-(6,7),7-(6,7),8-(6),8-(6)]
    34        7.62674        7.62674        7.62674    30[7-(6,7),7-(6,7),7-(6,7),8-(6)]
    35      -7.753289      -7.753289      -7.753289    30[7-(6,7),7-(6,7),7-(6,7),8-(6),8-(6)]
    36       6.500041       6.500041       6.500041    30[7-(7,7),7-(7,7),7-(7,7),7-(7,7),7-(7,7),7-(7,7)]
    37       6.758166       6.758166       6.758166    30[7-(6,7),7-(6,7),7-(6,7),8-(6),8-(6)]
    38       6.687696       6.687696       6.687696    30[7-(6,7),7-(6,7),7-(6,7),8-(6),8-(6)]
    39       3.306357       3.306357       3.306357    30[7-(6,7),7-(6,7),7-(6,7),8-(6)]
    40       9.204564       9.204564       9.204564    30[7-(6,7),7-(6,7),7-(6,7),8-(6),8-(6)]
    41       8.875384       8.875384       8.875384    1[6-(6,6)]
    42       6.900989       6.900989       6.900989    1[6-(6,6)]
    43       8.387916       8.387916       8.387916    1[6-(6,6)]
    44      10.360725      10.360725      10.360725    1[6-(6,6)]
    45      -0.299881      -0.299881      -0.299881    1[6-(6,6)]
    46      -0.098068      -0.098068      -0.098068    1[6-(6,6)]
    47       3.832004       3.832004       3.832004    1[6-(6,6)]
    48       3.631129       3.631129       3.631129    1[6-(6,6)]
    49      -3.861578      -3.861578      -3.861578    1[6-(6,6)]
    50      11.113956      11.113956      11.113956    1[6-(6,6)]
    51      12.290785      12.290785      12.290785    1[6-(6,6)]
    52     -14.127167     -14.127167     -14.127167    1[6-(6,6)]
    53       6.187626       6.187626       6.187626    1[6-(6,6)]
    54       7.127263       7.127263       7.127263    1[6-(6,6)]
    55       6.188434       6.188434       6.188434    1[6-(6,6)]
    56       4.312491       4.312491       4.312491    1[6-(6,6)]
    57         2.2157         2.2157         2.2157    1[6-(6,6)]
    58     -10.000329     -10.000329     -10.000329    1[6-(6,6)]
    59     -10.098353     -10.098353     -10.098353    1[6-(6,6)]
    60     -10.598009     -10.598009     -10.598009    1[6-(6,6)]
    61        3.22256        3.22256        3.22256    1[6-(6,6)]
    62       1.935063       1.935063       1.935063    1[6-(6,6)]
    63      -0.365241      -0.365241      -0.365241    1[6-(6,6)]
    64      -1.378048      -1.378048      -1.378048    1[6-(6,6)]
    65      -3.430802      -3.430802      -3.430802    1[6-(6,6)]
    66      -4.052788      -4.052788      -4.052788    1[6-(6,6)]
    67      -2.762437      -2.762437      -2.762437    1[6-(6,6)]
    68      -0.850747      -0.850747      -0.850747    1[6-(6,6)]
    69      -9.077703      -9.077703      -9.077703    1[6-(6,6)]
    70      -7.371813      -7.371813      -7.371813    1[6-(6,6)]
    71      -6.275847      -6.275847      -6.275847    1[6-(6,6)]
    72      -6.884187      -6.884187      -6.884187    1[6-(6,6)]
    73     -10.806749     -10.806749     -10.806749    1[6-(6,6)]
    74     -11.140847     -11.140847     -11.140847    1[6-(6,6)]
    75      14.614575      14.614575      14.614575    1[6-(6,6)]
    76     -13.525612     -13.525612     -13.525612    1[6-(6,6)]
    77      22.011772      22.011772      22.011772    1[6-(6,6)]
    78      23.712563      23.712563      23.712563    1[6-(6,6)]
    79      -4.837434      -4.837434      -4.837434    1[6-(6,6)]
    80      -6.542335      -6.542335      -6.542335    1[6-(6,6)]
    81      12.413786      12.413786      12.413786    1[6-(6,6)]
    82      10.499633      10.499633      10.499633    1[6-(6,6)]
    83       9.652589       9.652589       9.652589    1[6-(6,6)]
    84      10.718113      10.718113      10.718113    1[6-(6,6)]
    85     -10.123068     -10.123068     -10.123068    1[6-(6,6)]
    86      -7.951946      -7.951946      -7.951946    1[6-(6,6)]
    87      -6.680161      -6.680161      -6.680161    1[6-(6,6)]
    88      -7.582021      -7.582021      -7.582021    1[6-(6,6)]
    89      18.627335      18.627335      18.627335    1[6-(6,6)]
    90      17.772248      17.772248      17.772248    1[6-(6,6)]
    91      15.488845      15.488845      15.488845    1[6-(6,6)]
    92      14.060529      14.060529      14.060529    1[6-(6,6)]
    93      15.197825      15.197825      15.197825    1[6-(6,6)]
    94      14.849082      14.849082      14.849082    1[6-(6,6)]
    95       1.960037       1.960037       1.960037    1[6-(6,6)]
    96       2.037396       2.037396       2.037396    1[6-(6,6)]
    97       5.228542       5.228542       5.228542    1[6-(6,6)]
    98       7.321876       7.321876       7.321876    1[6-(6,6)]
    99      21.376253      21.376253      21.376253    1[6-(6,6)]
   100       20.71394       20.71394       20.71394    1[6-(6,6)]
   101      10.685183      10.685183      10.685183    1[6-(6,6)]
   102        9.69594        9.69594        9.69594    1[6-(6,6)]
   103      10.696011      10.696011      10.696011    1[6-(6,6)]
   104       12.68691       12.68691       12.68691    1[6-(6,6)]
   105      14.044127      14.044127      14.044127    1[6-(6,6)]
   106      14.378225      14.378225      14.378225    1[6-(6,6)]
   107     -11.377197     -11.377197     -11.377197    1[6-(6,6)]
   108       16.76299       16.76299       16.76299    1[6-(6,6)]
   109     -18.774394     -18.774394     -18.774394    1[6-(6,6)]
   110     -20.475185     -20.475185     -20.475185    1[6-(6,6)]
   111       8.074812       8.074812       8.074812    1[6-(6,6)]
   112       9.779713       9.779713       9.779713    1[6-(6,6)]
   113      -9.176408      -9.176408      -9.176408    1[6-(6,6)]
   114      -7.262255      -7.262255      -7.262255    1[6-(6,6)]
   115      -6.415211      -6.415211      -6.415211    1[6-(6,6)]
   116      -7.480735      -7.480735      -7.480735    1[6-(6,6)]
   117      13.360446      13.360446      13.360446    1[6-(6,6)]
   118      11.189324      11.189324      11.189324    1[6-(6,6)]
   119       9.917539       9.917539       9.917539    1[6-(6,6)]
   120      10.819399      10.819399      10.819399    1[6-(6,6)]
   121     -15.389957     -15.389957     -15.389957    1[6-(6,6)]
   122      -14.53487      -14.53487      -14.53487    1[6-(6,6)]
   123     -12.251467     -12.251467     -12.251467    1[6-(6,6)]
   124     -10.823151     -10.823151     -10.823151    1[6-(6,6)]
   125     -11.960447     -11.960447     -11.960447    1[6-(6,6)]
   126     -11.611704     -11.611704     -11.611704    1[6-(6,6)]
   127       1.277341       1.277341       1.277341    1[6-(6,6)]
   128       1.199982       1.199982       1.199982    1[6-(6,6)]
   129      -1.991164      -1.991164      -1.991164    1[6-(6,6)]
   130      -4.084498      -4.084498      -4.084498    1[6-(6,6)]
   131     -18.138875     -18.138875     -18.138875    1[6-(6,6)]
   132     -17.476562     -17.476562     -17.476562    1[6-(6,6)]
   133      -7.447805      -7.447805      -7.447805    1[6-(6,6)]
   134      -6.458562      -6.458562      -6.458562    1[6-(6,6)]
   135      -7.458633      -7.458633      -7.458633    1[6-(6,6)]
   136      -9.449532      -9.449532      -9.449532    1[6-(6,6)]
   137      -5.638006      -5.638006      -5.638006    1[6-(6,6)]
   138      -3.663611      -3.663611      -3.663611    1[6-(6,6)]
   139      -5.150538      -5.150538      -5.150538    1[6-(6,6)]
   140      -7.123347      -7.123347      -7.123347    1[6-(6,6)]
   141       3.537259       3.537259       3.537259    1[6-(6,6)]
   142       3.335446       3.335446       3.335446    1[6-(6,6)]
   143      -0.594626      -0.594626      -0.594626    1[6-(6,6)]
   144      -0.393751      -0.393751      -0.393751    1[6-(6,6)]
   145       7.098956       7.098956       7.098956    1[6-(6,6)]
   146      -7.876578      -7.876578      -7.876578    1[6-(6,6)]
   147      -9.053407      -9.053407      -9.053407    1[6-(6,6)]
   148      17.364545      17.364545      17.364545    1[6-(6,6)]
   149      -2.950248      -2.950248      -2.950248    1[6-(6,6)]
   150      -3.889885      -3.889885      -3.889885    1[6-(6,6)]
   151      -2.951056      -2.951056      -2.951056    1[6-(6,6)]
   152      -1.075113      -1.075113      -1.075113    1[6-(6,6)]
   153       1.021678       1.021678       1.021678    1[6-(6,6)]
   154      13.237707      13.237707      13.237707    1[6-(6,6)]
   155      13.335731      13.335731      13.335731    1[6-(6,6)]
   156      13.835387      13.835387      13.835387    1[6-(6,6)]
   157       0.014818       0.014818       0.014818    1[6-(6,6)]
   158       1.302315       1.302315       1.302315    1[6-(6,6)]
   159       3.602619       3.602619       3.602619    1[6-(6,6)]
   160       4.615426       4.615426       4.615426    1[6-(6,6)]
   161        6.66818        6.66818        6.66818    1[6-(6,6)]
   162       7.290166       7.290166       7.290166    1[6-(6,6)]
   163       5.999815       5.999815       5.999815    1[6-(6,6)]
   164       4.088125       4.088125       4.088125    1[6-(6,6)]
   165      12.315081      12.315081      12.315081    1[6-(6,6)]
   166      10.609191      10.609191      10.609191    1[6-(6,6)]
   167       9.513225       9.513225       9.513225    1[6-(6,6)]
   168      10.121565      10.121565      10.121565    1[6-(6,6)]
   169      -5.563911      -5.563911      -5.563911    1[6-(6,6)]
   170      -5.524715      -5.524715      -5.524715    1[6-(6,6)]
   171      -1.741979      -1.741979      -1.741979    1[6-(6,6)]
   172       -1.78276       -1.78276       -1.78276    1[6-(6,6)]
   173      -4.094103      -4.094103      -4.094103    1[6-(6,6)]
   174        -3.7052        -3.7052        -3.7052    1[6-(6,6)]
   175      -1.655536      -1.655536      -1.655536    1[6-(6,6)]
   176        -2.0435        -2.0435        -2.0435    1[6-(6,6)]
   177      -4.969956      -4.969956      -4.969956    1[6-(6,6)]
   178      -3.632926      -3.632926      -3.632926    1[6-(6,6)]
   179      -1.336732      -1.336732      -1.336732    1[6-(6,6)]
   180      -0.379152      -0.379152      -0.379152    1[6-(6,6)]
   181      -4.046912      -4.046912      -4.046912    1[6-(6,6)]
   182      -4.337626      -4.337626      -4.337626    1[6-(6,6)]
   183      -4.242706      -4.242706      -4.242706    1[6-(6,6)]
   184       -3.85455       -3.85455       -3.85455    1[6-(6,6)]
   185       -0.59868       -0.59868       -0.59868    1[6-(6,6)]
   186       1.585059       1.585059       1.585059    1[6-(6,6)]
   187       2.907646       2.907646       2.907646    1[6-(6,6)]
   188       2.043324       2.043324       2.043324    1[6-(6,6)]
   189      -6.269963      -6.269963      -6.269963    1[6-(6,6)]
   190       -8.15678       -8.15678       -8.15678    1[6-(6,6)]
   191      -9.052327      -9.052327      -9.052327    1[6-(6,6)]
   192      -8.061057      -8.061057      -8.061057    1[6-(6,6)]
   193      -8.233403      -8.233403      -8.233403    1[6-(6,6)]
   194      -9.251766      -9.251766      -9.251766    1[6-(6,6)]
   195      -8.275345      -8.275345      -8.275345    1[6-(6,6)]
   196      -6.278038      -6.278038      -6.278038    1[6-(6,6)]
   197       1.565895       1.565895       1.565895    1[6-(6,6)]
   198       2.161933       2.161933       2.161933    1[6-(6,6)]
   199        0.84159        0.84159        0.84159    1[6-(6,6)]
   200      -1.073205      -1.073205      -1.073205    1[6-(6,6)]
   201       3.226657       3.226657       3.226657    1[6-(6,6)]
   202       4.906148       4.906148       4.906148    1[6-(6,6)]
   203        4.48468        4.48468        4.48468    1[6-(6,6)]
   204       2.803603       2.803603       2.803603    1[6-(6,6)]
   205      -10.25515      -10.25515      -10.25515    1[6-(6,6)]
   206      -8.367269      -8.367269      -8.367269    1[6-(6,6)]
   207     -10.324974     -10.324974     -10.324974    1[6-(6,6)]
   208     -12.216964     -12.216964     -12.216964    1[6-(6,6)]
   209      11.305408      11.305408      11.305408    1[6-(6,6)]
   210      24.225451      24.225451      24.225451    1[6-(6,6)]
   211      24.497772      24.497772      24.497772    1[6-(6,6)]
   212      -4.006573      -4.006573      -4.006573    1[6-(6,6)]
   213       8.115094       8.115094       8.115094    1[6-(6,6)]
   214       9.055864       9.055864       9.055864    1[6-(6,6)]
   215      11.361398      11.361398      11.361398    1[6-(6,6)]
   216      12.723638      12.723638      12.723638    1[6-(6,6)]
   217     -12.659745     -12.659745     -12.659745    1[6-(6,6)]
   218       0.884935       0.884935       0.884935    1[6-(6,6)]
   219       0.022144       0.022144       0.022144    1[6-(6,6)]
   220      -1.770838      -1.770838      -1.770838    1[6-(6,6)]
   221       5.705302       5.705302       5.705302    1[6-(6,6)]
   222       4.757239       4.757239       4.757239    1[6-(6,6)]
   223      -6.727049      -6.727049      -6.727049    1[6-(6,6)]
   224      -4.645613      -4.645613      -4.645613    1[6-(6,6)]
   225        0.42594        0.42594        0.42594    1[6-(6,6)]
   226       2.122899       2.122899       2.122899    1[6-(6,6)]
   227      15.863346      15.863346      15.863346    1[6-(6,6)]
   228       15.28665       15.28665       15.28665    1[6-(6,6)]
   229      21.328781      21.328781      21.328781    1[6-(6,6)]
   230      19.229686      19.229686      19.229686    1[6-(6,6)]
   231      17.813449      17.813449      17.813449    1[6-(6,6)]
   232      18.497892      18.497892      18.497892    1[6-(6,6)]
   233       0.010721       0.010721       0.010721    1[6-(6,6)]
   234       -1.66877       -1.66877       -1.66877    1[6-(6,6)]
   235      -1.247302      -1.247302      -1.247302    1[6-(6,6)]
   236       0.433775       0.433775       0.433775    1[6-(6,6)]
   237      13.492528      13.492528      13.492528    1[6-(6,6)]
   238      11.604647      11.604647      11.604647    1[6-(6,6)]
   239      13.562352      13.562352      13.562352    1[6-(6,6)]
   240      15.454342      15.454342      15.454342    1[6-(6,6)]
   241       -8.06803       -8.06803       -8.06803    1[6-(6,6)]
   242     -20.988073     -20.988073     -20.988073    1[6-(6,6)]
   243     -21.260394     -21.260394     -21.260394    1[6-(6,6)]
   244       7.243951       7.243951       7.243951    1[6-(6,6)]
   245      -4.877716      -4.877716      -4.877716    1[6-(6,6)]
   246      -5.818486      -5.818486      -5.818486    1[6-(6,6)]
   247       -8.12402       -8.12402       -8.12402    1[6-(6,6)]
   248       -9.48626       -9.48626       -9.48626    1[6-(6,6)]
   249      15.897123      15.897123      15.897123    1[6-(6,6)]
   250       2.352443       2.352443       2.352443    1[6-(6,6)]
   251       3.215234       3.215234       3.215234    1[6-(6,6)]
   252       5.008216       5.008216       5.008216    1[6-(6,6)]
   253      -2.467924      -2.467924      -2.467924    1[6-(6,6)]
   254      -1.519861      -1.519861      -1.519861    1[6-(6,6)]
   255       9.964427       9.964427       9.964427    1[6-(6,6)]
   256       7.882991       7.882991       7.882991    1[6-(6,6)]
   257       2.811438       2.811438       2.811438    1[6-(6,6)]
   258       1.114479       1.114479       1.114479    1[6-(6,6)]
   259     -12.625968     -12.625968     -12.625968    1[6-(6,6)]
   260     -12.049272     -12.049272     -12.049272    1[6-(6,6)]
   261     -18.091403     -18.091403     -18.091403    1[6-(6,6)]
   262     -15.992308     -15.992308     -15.992308    1[6-(6,6)]
   263     -14.576071     -14.576071     -14.576071    1[6-(6,6)]
   264     -15.260514     -15.260514     -15.260514    1[6-(6,6)]
   265       8.801289       8.801289       8.801289    1[6-(6,6)]
   266       8.762093       8.762093       8.762093    1[6-(6,6)]
   267       4.979357       4.979357       4.979357    1[6-(6,6)]
   268       5.020138       5.020138       5.020138    1[6-(6,6)]
   269       7.331481       7.331481       7.331481    1[6-(6,6)]
   270       6.942578       6.942578       6.942578    1[6-(6,6)]
   271       4.892914       4.892914       4.892914    1[6-(6,6)]
   272       5.280878       5.280878       5.280878    1[6-(6,6)]
   273       8.207334       8.207334       8.207334    1[6-(6,6)]
   274       6.870304       6.870304       6.870304    1[6-(6,6)]
   275        4.57411        4.57411        4.57411    1[6-(6,6)]
   276        3.61653        3.61653        3.61653    1[6-(6,6)]
   277        7.28429        7.28429        7.28429    1[6-(6,6)]
   278       7.575004       7.575004       7.575004    1[6-(6,6)]
   279       7.480084       7.480084       7.480084    1[6-(6,6)]
   280       7.091928       7.091928       7.091928    1[6-(6,6)]
   281       3.836058       3.836058       3.836058    1[6-(6,6)]
   282       1.652319       1.652319       1.652319    1[6-(6,6)]
   283       0.329732       0.329732       0.329732    1[6-(6,6)]
   284       1.194054       1.194054       1.194054    1[6-(6,6)]
   285       9.507341       9.507341       9.507341    1[6-(6,6)]
   286      11.394158      11.394158      11.394158    1[6-(6,6)]
   287      12.289705      12.289705      12.289705    1[6-(6,6)]
   288      11.298435      11.298435      11.298435    1[6-(6,6)]
   289      11.470781      11.470781      11.470781    1[6-(6,6)]
   290      12.489144      12.489144      12.489144    1[6-(6,6)]
   291      11.512723      11.512723      11.512723    1[6-(6,6)]
   292       9.515416       9.515416       9.515416    1[6-(6,6)]
   293       1.671483       1.671483       1.671483    1[6-(6,6)]
   294       1.075445       1.075445       1.075445    1[6-(6,6)]
   295       2.395788       2.395788       2.395788    1[6-(6,6)]
   296       4.310583       4.310583       4.310583    1[6-(6,6)]
   297       9.800905       9.800905       9.800905    6[6-(1,6),6-(1,6),6-(8,8)]
   298       8.773784       8.773784       8.773784    6[1-(0),6-(1,6),6-(6,6)]
   299       7.603671       7.603671       7.603671    6[1-(0),6-(1,6),6-(6,6)]
   300       7.460528       7.460528       7.460528    6[6-(1,6),6-(1,6),6-(8,8)]
   301       8.487966       8.487966       8.487966    6[1-(0),6-(1,6),6-(6,6)]
   302       9.657855       9.657855       9.657855    6[1-(0),6-(1,6),6-(6,6)]
   303      11.096198      11.096198      11.096198    6[6-(6,6),8-(0),8-(30)]
   304       6.121545       6.121545       6.121545    6[6-(6,6),8-(30),8-(30)]
   305       1.647112       1.647112       1.647112    6[6-(1,6),6-(1,6),6-(8,8)]
   306       0.539917       0.539917       0.539917    6[1-(0),6-(1,6),6-(6,6)]
   307       0.658261       0.658261       0.658261    6[1-(0),6-(1,6),6-(6,6)]
   308       1.884939       1.884939       1.884939    6[6-(1,6),6-(1,6),6-(8,8)]
   309       2.992451       2.992451       2.992451    6[1-(0),6-(1,6),6-(6,6)]
   310       2.873855       2.873855       2.873855    6[1-(0),6-(1,6),6-(6,6)]
   311       1.545791       1.545791       1.545791    6[6-(6,6),8-(30),8-(30)]
   312       2.013662       2.013662       2.013662    6[6-(6,6),8-(30),8-(30)]
   313     -14.077576     -14.077576     -14.077576    6[6-(1,6),6-(6,7),7-(7,30)]
   314     -14.779189     -14.779189     -14.779189    6[6-(1,6),6-(6,7),7-(7,30)]
   315     -16.004975     -16.004975     -16.004975    6[1-(0),6-(1,6),6-(6,7)]
   316      11.943301      11.943301      11.943301    6[1-(0),6-(1,6),6-(1,6)]
   317      12.645072      12.645072      12.645072    6[1-(0),6-(1,6),6-(1,6)]
   318     -14.601842     -14.601842     -14.601842    6[1-(0),6-(1,6),6-(6,7)]
   319       4.125486       4.125486       4.125486    6[6-(1,6),6-(6,7),7-(7,30)]
   320       4.688502       4.688502       4.688502    6[6-(1,6),6-(6,7),7-(7,30)]
   321       5.812858       5.812858       5.812858    6[1-(0),6-(1,6),6-(6,7)]
   322       6.375272       6.375272       6.375272    6[1-(0),6-(1,6),6-(1,6)]
   323       5.812573       5.812573       5.812573    6[1-(0),6-(1,6),6-(1,6)]
   324         4.6879         4.6879         4.6879    6[1-(0),6-(1,6),6-(6,7)]
   325      -10.79753      -10.79753      -10.79753    6[6-(1,6),6-(6,7),7-(7,30)]
   326       1.878867       1.878867       1.878867    6[6-(1,6),6-(6,7),7-(7,30)]
   327       2.176218       2.176218       2.176218    6[1-(0),6-(1,6),6-(6,7)]
   328     -10.202512     -10.202512     -10.202512    6[1-(0),6-(1,6),6-(1,6)]
   329     -10.261406     -10.261406     -10.261406    6[1-(0),6-(1,6),6-(1,6)]
   330      -10.55844      -10.55844      -10.55844    6[1-(0),6-(1,6),6-(6,7)]
   331       0.315517       0.315517       0.315517    6[6-(1,6),6-(6,7),7-(7,30)]
   332       1.687633       1.687633       1.687633    6[6-(1,6),6-(6,7),7-(7,30)]
   333       2.292757       2.292757       2.292757    6[1-(0),6-(1,6),6-(6,7)]
   334       1.526083       1.526083       1.526083    6[1-(0),6-(1,6),6-(1,6)]
   335       0.154126       0.154126       0.154126    6[1-(0),6-(1,6),6-(1,6)]
   336      -0.451316      -0.451316      -0.451316    6[1-(0),6-(1,6),6-(6,7)]
   337      -1.000018      -1.000018      -1.000018    6[6-(1,6),6-(6,7),7-(7,30)]
   338      -1.770323      -1.770323      -1.770323    6[6-(1,6),6-(6,7),7-(7,30)]
   339       -2.91095       -2.91095       -2.91095    6[1-(0),6-(1,6),6-(6,7)]
   340      -3.283045      -3.283045      -3.283045    6[1-(0),6-(1,6),6-(1,6)]
   341      -2.512394      -2.512394      -2.512394    6[1-(0),6-(1,6),6-(1,6)]
   342      -1.370787      -1.370787      -1.370787    6[1-(0),6-(1,6),6-(6,7)]
   343      -8.345464      -8.345464      -8.345464    6[6-(1,6),6-(6,7),7-(7,30)]
   344      -9.000066      -9.000066      -9.000066    6[6-(1,6),6-(6,7),7-(7,30)]
   345      -8.636246      -8.636246      -8.636246    6[1-(0),6-(1,6),6-(6,7)]
   346      -7.616908      -7.616908      -7.616908    6[1-(0),6-(1,6),6-(1,6)]
   347      -6.962623      -6.962623      -6.962623    6[1-(0),6-(1,6),6-(1,6)]
   348      -7.326443      -7.326443      -7.326443    6[1-(0),6-(1,6),6-(6,7)]
   349     -12.136256     -12.136256     -12.136256    6[6-(1,6),6-(1,6),6-(8,8)]
   350     -11.427187     -11.427187     -11.427187    6[1-(0),6-(1,6),6-(6,6)]
   351      -11.62473      -11.62473      -11.62473    6[1-(0),6-(1,6),6-(6,6)]
   352      15.943729      15.943729      15.943729    6[6-(1,6),6-(1,6),6-(8,8)]
   353      15.234977      15.234977      15.234977    6[1-(0),6-(1,6),6-(6,6)]
   354     -13.040907     -13.040907     -13.040907    6[1-(0),6-(1,6),6-(6,6)]
   355     -11.901855     -11.901855     -11.901855    6[6-(6,6),8-(0),8-(30)]
   356      15.704502      15.704502      15.704502    6[6-(6,6),8-(30),8-(30)]
   357      21.810735      21.810735      21.810735    6[6-(1,6),6-(1,6),6-(8,8)]
   358      22.340807      22.340807      22.340807    6[1-(0),6-(1,6),6-(6,6)]
   359      -5.120724      -5.120724      -5.120724    6[1-(0),6-(1,6),6-(6,6)]
   360      -4.639497      -4.639497      -4.639497    6[6-(1,6),6-(1,6),6-(8,8)]
   361      -5.169252      -5.169252      -5.169252    6[1-(0),6-(1,6),6-(6,6)]
   362      -6.180169      -6.180169      -6.180169    6[1-(0),6-(1,6),6-(6,6)]
   363      20.657605      20.657605      20.657605    6[6-(6,6),8-(30),8-(30)]
   364      -3.529624      -3.529624      -3.529624    6[6-(6,6),8-(30),8-(30)]
   365       12.20107       12.20107       12.20107    6[6-(1,6),6-(6,7),7-(7,30)]
   366      12.706714      12.706714      12.706714    6[6-(1,6),6-(6,7),7-(7,30)]
   367      12.071435      12.071435      12.071435    6[1-(0),6-(1,6),6-(6,7)]
   368      10.930764      10.930764      10.930764    6[1-(0),6-(1,6),6-(1,6)]
   369      10.425278      10.425278      10.425278    6[1-(0),6-(1,6),6-(1,6)]
   370      11.060557      11.060557      11.060557    6[1-(0),6-(1,6),6-(6,7)]
   371      19.084071      19.084071      19.084071    6[6-(1,6),6-(6,7),7-(7,30)]
   372      18.322233      18.322233      18.322233    6[6-(1,6),6-(6,7),7-(7,30)]
   373       -9.61258       -9.61258       -9.61258    6[1-(0),6-(1,6),6-(6,7)]
   374      -8.313295      -8.313295      -8.313295    6[1-(0),6-(1,6),6-(1,6)]
   375       -7.55114       -7.55114       -7.55114    6[1-(0),6-(1,6),6-(1,6)]
   376      -8.089344      -8.089344      -8.089344    6[1-(0),6-(1,6),6-(6,7)]
   377      15.488181      15.488181      15.488181    6[6-(1,6),6-(6,7),7-(7,30)]
   378      16.852593      16.852593      16.852593    6[6-(1,6),6-(6,7),7-(7,30)]
   379      17.706635      17.706635      17.706635    6[1-(0),6-(1,6),6-(6,7)]
   380      17.196582      17.196582      17.196582    6[1-(0),6-(1,6),6-(1,6)]
   381      15.832012      15.832012      15.832012    6[1-(0),6-(1,6),6-(1,6)]
   382      14.978287      14.978287      14.978287    6[1-(0),6-(1,6),6-(6,7)]
   383      14.971278      14.971278      14.971278    6[6-(1,6),6-(6,7),7-(7,30)]
   384      15.133612      15.133612      15.133612    6[6-(1,6),6-(6,7),7-(7,30)]
   385      15.088171      15.088171      15.088171    6[1-(0),6-(1,6),6-(6,7)]
   386      14.880711      14.880711      14.880711    6[1-(0),6-(1,6),6-(1,6)]
   387      14.718535      14.718535      14.718535    6[1-(0),6-(1,6),6-(1,6)]
   388       14.76366       14.76366       14.76366    6[1-(0),6-(1,6),6-(6,7)]
   389      18.884502      18.884502      18.884502    6[6-(1,6),6-(6,7),7-(7,30)]
   390      18.028397      18.028397      18.028397    6[6-(1,6),6-(6,7),7-(7,30)]
   391      18.425106      18.425106      18.425106    6[1-(0),6-(1,6),6-(6,7)]
   392      19.677156      19.677156      19.677156    6[1-(0),6-(1,6),6-(1,6)]
   393      20.532597      20.532597      20.532597    6[1-(0),6-(1,6),6-(1,6)]
   394       20.13586       20.13586       20.13586    6[1-(0),6-(1,6),6-(6,7)]
   395      12.872491      12.872491      12.872491    6[6-(1,6),6-(6,7),7-(7,30)]
   396      12.273911      12.273911      12.273911    6[6-(1,6),6-(6,7),7-(7,30)]
   397      11.086263      11.086263      11.086263    6[1-(0),6-(1,6),6-(6,7)]
   398      10.496597      10.496597      10.496597    6[1-(0),6-(1,6),6-(1,6)]
   399      11.094859      11.094859      11.094859    6[1-(0),6-(1,6),6-(1,6)]
   400      12.282507      12.282507      12.282507    6[1-(0),6-(1,6),6-(6,7)]
   401      15.373634      15.373634      15.373634    6[6-(1,6),6-(1,6),6-(8,8)]
   402      14.664565      14.664565      14.664565    6[1-(0),6-(1,6),6-(6,6)]
   403      14.862108      14.862108      14.862108    6[1-(0),6-(1,6),6-(6,6)]
   404     -12.706351     -12.706351     -12.706351    6[6-(1,6),6-(1,6),6-(8,8)]
   405     -11.997599     -11.997599     -11.997599    6[1-(0),6-(1,6),6-(6,6)]
   406      16.278285      16.278285      16.278285    6[1-(0),6-(1,6),6-(6,6)]
   407      15.139233      15.139233      15.139233    6[6-(6,6),8-(0),8-(30)]
   408     -12.467124     -12.467124     -12.467124    6[6-(6,6),8-(30),8-(30)]
   409     -18.573357     -18.573357     -18.573357    6[6-(1,6),6-(1,6),6-(8,8)]
   410     -19.103429     -19.103429     -19.103429    6[1-(0),6-(1,6),6-(6,6)]
   411       8.358102       8.358102       8.358102    6[1-(0),6-(1,6),6-(6,6)]
   412       7.876875       7.876875       7.876875    6[6-(1,6),6-(1,6),6-(8,8)]
   413        8.40663        8.40663        8.40663    6[1-(0),6-(1,6),6-(6,6)]
   414       9.417547       9.417547       9.417547    6[1-(0),6-(1,6),6-(6,6)]
   415     -17.420227     -17.420227     -17.420227    6[6-(6,6),8-(30),8-(30)]
   416       6.767002       6.767002       6.767002    6[6-(6,6),8-(30),8-(30)]
   417      -8.963692      -8.963692      -8.963692    6[6-(1,6),6-(6,7),7-(7,30)]
   418      -9.469336      -9.469336      -9.469336    6[6-(1,6),6-(6,7),7-(7,30)]
   419      -8.834057      -8.834057      -8.834057    6[1-(0),6-(1,6),6-(6,7)]
   420      -7.693386      -7.693386      -7.693386    6[1-(0),6-(1,6),6-(1,6)]
   421        -7.1879        -7.1879        -7.1879    6[1-(0),6-(1,6),6-(1,6)]
   422      -7.823179      -7.823179      -7.823179    6[1-(0),6-(1,6),6-(6,7)]
   423     -15.846693     -15.846693     -15.846693    6[6-(1,6),6-(6,7),7-(7,30)]
   424     -15.084855     -15.084855     -15.084855    6[6-(1,6),6-(6,7),7-(7,30)]
   425      12.849958      12.849958      12.849958    6[1-(0),6-(1,6),6-(6,7)]
   426      11.550673      11.550673      11.550673    6[1-(0),6-(1,6),6-(1,6)]
   427      10.788518      10.788518      10.788518    6[1-(0),6-(1,6),6-(1,6)]
   428      11.326722      11.326722      11.326722    6[1-(0),6-(1,6),6-(6,7)]
   429     -12.250803     -12.250803     -12.250803    6[6-(1,6),6-(6,7),7-(7,30)]
   430     -13.615215     -13.615215     -13.615215    6[6-(1,6),6-(6,7),7-(7,30)]
   431     -14.469257     -14.469257     -14.469257    6[1-(0),6-(1,6),6-(6,7)]
   432     -13.959204     -13.959204     -13.959204    6[1-(0),6-(1,6),6-(1,6)]
   433     -12.594634     -12.594634     -12.594634    6[1-(0),6-(1,6),6-(1,6)]
   434     -11.740909     -11.740909     -11.740909    6[1-(0),6-(1,6),6-(6,7)]
   435       -11.7339       -11.7339       -11.7339    6[6-(1,6),6-(6,7),7-(7,30)]
   436     -11.896234     -11.896234     -11.896234    6[6-(1,6),6-(6,7),7-(7,30)]
   437     -11.850793     -11.850793     -11.850793    6[1-(0),6-(1,6),6-(6,7)]
   438     -11.643333     -11.643333     -11.643333    6[1-(0),6-(1,6),6-(1,6)]
   439     -11.481157     -11.481157     -11.481157    6[1-(0),6-(1,6),6-(1,6)]
   440     -11.526282     -11.526282     -11.526282    6[1-(0),6-(1,6),6-(6,7)]
   441     -15.647124     -15.647124     -15.647124    6[6-(1,6),6-(6,7),7-(7,30)]
   442     -14.791019     -14.791019     -14.791019    6[6-(1,6),6-(6,7),7-(7,30)]
   443     -15.187728     -15.187728     -15.187728    6[1-(0),6-(1,6),6-(6,7)]
   444     -16.439778     -16.439778     -16.439778    6[1-(0),6-(1,6),6-(1,6)]
   445     -17.295219     -17.295219     -17.295219    6[1-(0),6-(1,6),6-(1,6)]
   446     -16.898482     -16.898482     -16.898482    6[1-(0),6-(1,6),6-(6,7)]
   447      -9.635113      -9.635113      -9.635113    6[6-(1,6),6-(6,7),7-(7,30)]
   448      -9.036533      -9.036533      -9.036533    6[6-(1,6),6-(6,7),7-(7,30)]
   449      -7.848885      -7.848885      -7.848885    6[1-(0),6-(1,6),6-(6,7)]
   450      -7.259219      -7.259219      -7.259219    6[1-(0),6-(1,6),6-(1,6)]
   451      -7.857481      -7.857481      -7.857481    6[1-(0),6-(1,6),6-(1,6)]
   452      -9.045129      -9.045129      -9.045129    6[1-(0),6-(1,6),6-(6,7)]
   453      -6.563527      -6.563527      -6.563527    6[6-(1,6),6-(1,6),6-(8,8)]
   454      -5.536406      -5.536406      -5.536406    6[1-(0),6-(1,6),6-(6,6)]
   455      -4.366293      -4.366293      -4.366293    6[1-(0),6-(1,6),6-(6,6)]
   456       -4.22315       -4.22315       -4.22315    6[6-(1,6),6-(1,6),6-(8,8)]
   457      -5.250588      -5.250588      -5.250588    6[1-(0),6-(1,6),6-(6,6)]
   458      -6.420477      -6.420477      -6.420477    6[1-(0),6-(1,6),6-(6,6)]
   459       -7.85882       -7.85882       -7.85882    6[6-(6,6),8-(0),8-(30)]
   460      -2.884167      -2.884167      -2.884167    6[6-(6,6),8-(30),8-(30)]
   461       1.590266       1.590266       1.590266    6[6-(1,6),6-(1,6),6-(8,8)]
   462       2.697461       2.697461       2.697461    6[1-(0),6-(1,6),6-(6,6)]
   463       2.579117       2.579117       2.579117    6[1-(0),6-(1,6),6-(6,6)]
   464       1.352439       1.352439       1.352439    6[6-(1,6),6-(1,6),6-(8,8)]
   465       0.244927       0.244927       0.244927    6[1-(0),6-(1,6),6-(6,6)]
   466       0.363523       0.363523       0.363523    6[1-(0),6-(1,6),6-(6,6)]
   467       1.691587       1.691587       1.691587    6[6-(6,6),8-(30),8-(30)]
   468       1.223716       1.223716       1.223716    6[6-(6,6),8-(30),8-(30)]
   469      17.314954      17.314954      17.314954    6[6-(1,6),6-(6,7),7-(7,30)]
   470      18.016567      18.016567      18.016567    6[6-(1,6),6-(6,7),7-(7,30)]
   471      19.242353      19.242353      19.242353    6[1-(0),6-(1,6),6-(6,7)]
   472      -8.705923      -8.705923      -8.705923    6[1-(0),6-(1,6),6-(1,6)]
   473      -9.407694      -9.407694      -9.407694    6[1-(0),6-(1,6),6-(1,6)]
   474       17.83922       17.83922       17.83922    6[1-(0),6-(1,6),6-(6,7)]
   475      -0.888108      -0.888108      -0.888108    6[6-(1,6),6-(6,7),7-(7,30)]
   476      -1.451124      -1.451124      -1.451124    6[6-(1,6),6-(6,7),7-(7,30)]
   477       -2.57548       -2.57548       -2.57548    6[1-(0),6-(1,6),6-(6,7)]
   478      -3.137894      -3.137894      -3.137894    6[1-(0),6-(1,6),6-(1,6)]
   479      -2.575195      -2.575195      -2.575195    6[1-(0),6-(1,6),6-(1,6)]
   480      -1.450522      -1.450522      -1.450522    6[1-(0),6-(1,6),6-(6,7)]
   481      14.034908      14.034908      14.034908    6[6-(1,6),6-(6,7),7-(7,30)]
   482       1.358511       1.358511       1.358511    6[6-(1,6),6-(6,7),7-(7,30)]
   483        1.06116        1.06116        1.06116    6[1-(0),6-(1,6),6-(6,7)]
   484       13.43989       13.43989       13.43989    6[1-(0),6-(1,6),6-(1,6)]
   485      13.498784      13.498784      13.498784    6[1-(0),6-(1,6),6-(1,6)]
   486      13.795818      13.795818      13.795818    6[1-(0),6-(1,6),6-(6,7)]
   487       2.921861       2.921861       2.921861    6[6-(1,6),6-(6,7),7-(7,30)]
   488       1.549745       1.549745       1.549745    6[6-(1,6),6-(6,7),7-(7,30)]
   489       0.944621       0.944621       0.944621    6[1-(0),6-(1,6),6-(6,7)]
   490       1.711295       1.711295       1.711295    6[1-(0),6-(1,6),6-(1,6)]
   491       3.083252       3.083252       3.083252    6[1-(0),6-(1,6),6-(1,6)]
   492       3.688694       3.688694       3.688694    6[1-(0),6-(1,6),6-(6,7)]
   493       4.237396       4.237396       4.237396    6[6-(1,6),6-(6,7),7-(7,30)]
   494       5.007701       5.007701       5.007701    6[6-(1,6),6-(6,7),7-(7,30)]
   495       6.148328       6.148328       6.148328    6[1-(0),6-(1,6),6-(6,7)]
   496       6.520423       6.520423       6.520423    6[1-(0),6-(1,6),6-(1,6)]
   497       5.749772       5.749772       5.749772    6[1-(0),6-(1,6),6-(1,6)]
   498       4.608165       4.608165       4.608165    6[1-(0),6-(1,6),6-(6,7)]
   499      11.582842      11.582842      11.582842    6[6-(1,6),6-(6,7),7-(7,30)]
   500      12.237444      12.237444      12.237444    6[6-(1,6),6-(6,7),7-(7,30)]
   501      11.873624      11.873624      11.873624    6[1-(0),6-(1,6),6-(6,7)]
   502      10.854286      10.854286      10.854286    6[1-(0),6-(1,6),6-(1,6)]
   503      10.200001      10.200001      10.200001    6[1-(0),6-(1,6),6-(1,6)]
   504      10.563821      10.563821      10.563821    6[1-(0),6-(1,6),6-(6,7)]
   505      -3.677257      -3.677257      -3.677257    6[6-(1,6),6-(1,6),6-(8,8)]
   506      -4.788093      -4.788093      -4.788093    6[1-(0),6-(1,6),6-(6,6)]
   507      -4.764004      -4.764004      -4.764004    6[1-(0),6-(1,6),6-(6,6)]
   508      -3.630182      -3.630182      -3.630182    6[6-(1,6),6-(1,6),6-(8,8)]
   509      -2.519347      -2.519347      -2.519347    6[1-(0),6-(1,6),6-(6,6)]
   510      -2.543342      -2.543342      -2.543342    6[1-(0),6-(1,6),6-(6,6)]
   511      -3.723617      -3.723617      -3.723617    6[6-(6,6),8-(0),8-(30)]
   512      -3.611974      -3.611974      -3.611974    6[6-(6,6),8-(30),8-(30)]
   513       -3.10507       -3.10507       -3.10507    6[6-(1,6),6-(1,6),6-(8,8)]
   514      -3.598042      -3.598042      -3.598042    6[1-(0),6-(1,6),6-(6,6)]
   515      -3.368079      -3.368079      -3.368079    6[1-(0),6-(1,6),6-(6,6)]
   516      -2.644639      -2.644639      -2.644639    6[6-(1,6),6-(1,6),6-(8,8)]
   517      -2.151351      -2.151351      -2.151351    6[1-(0),6-(1,6),6-(6,6)]
   518      -2.381884      -2.381884      -2.381884    6[1-(0),6-(1,6),6-(6,6)]
   519      -3.310718      -3.310718      -3.310718    6[6-(6,6),8-(30),8-(30)]
   520      -2.357683      -2.357683      -2.357683    6[6-(6,6),8-(30),8-(30)]
   521      -2.102155      -2.102155      -2.102155    6[6-(1,6),6-(6,7),7-(7,30)]
   522      -3.472533      -3.472533      -3.472533    6[6-(1,6),6-(6,7),7-(7,30)]
   523       -4.04414       -4.04414       -4.04414    6[1-(0),6-(1,6),6-(6,7)]
   524      -3.246571      -3.246571      -3.246571    6[1-(0),6-(1,6),6-(1,6)]
   525      -1.876668      -1.876668      -1.876668    6[1-(0),6-(1,6),6-(1,6)]
   526      -1.304428      -1.304428      -1.304428    6[1-(0),6-(1,6),6-(6,7)]
   527       -3.71938       -3.71938       -3.71938    6[6-(1,6),6-(6,7),7-(7,30)]
   528      -3.776613      -3.776613      -3.776613    6[6-(1,6),6-(6,7),7-(7,30)]
   529      -4.008498      -4.008498      -4.008498    6[1-(0),6-(1,6),6-(6,7)]
   530      -4.182392      -4.182392      -4.182392    6[1-(0),6-(1,6),6-(1,6)]
   531      -4.125476      -4.125476      -4.125476    6[1-(0),6-(1,6),6-(1,6)]
   532      -3.893909      -3.893909      -3.893909    6[1-(0),6-(1,6),6-(6,7)]
   533       0.209148       0.209148       0.209148    6[6-(1,6),6-(6,7),7-(7,30)]
   534      -0.580994      -0.580994      -0.580994    6[6-(1,6),6-(6,7),7-(7,30)]
   535      -0.067064      -0.067064      -0.067064    6[1-(0),6-(1,6),6-(6,7)]
   536        1.23701        1.23701        1.23701    6[1-(0),6-(1,6),6-(1,6)]
   537       2.025408       2.025408       2.025408    6[1-(0),6-(1,6),6-(1,6)]
   538       1.512429       1.512429       1.512429    6[1-(0),6-(1,6),6-(6,7)]
   539       -6.57456       -6.57456       -6.57456    6[6-(1,6),6-(6,7),7-(7,30)]
   540      -6.040541      -6.040541      -6.040541    6[6-(1,6),6-(6,7),7-(7,30)]
   541       -6.63152       -6.63152       -6.63152    6[1-(0),6-(1,6),6-(6,7)]
   542      -7.756518      -7.756518      -7.756518    6[1-(0),6-(1,6),6-(1,6)]
   543      -8.290378      -8.290378      -8.290378    6[1-(0),6-(1,6),6-(1,6)]
   544      -7.699716      -7.699716      -7.699716    6[1-(0),6-(1,6),6-(6,7)]
   545      -6.062325      -6.062325      -6.062325    6[6-(1,6),6-(6,7),7-(7,30)]
   546      -6.646492      -6.646492      -6.646492    6[6-(1,6),6-(6,7),7-(7,30)]
   547      -7.839441      -7.839441      -7.839441    6[1-(0),6-(1,6),6-(6,7)]
   548      -8.449362      -8.449362      -8.449362    6[1-(0),6-(1,6),6-(1,6)]
   549      -7.865166      -7.865166      -7.865166    6[1-(0),6-(1,6),6-(1,6)]
   550      -6.671237      -6.671237      -6.671237    6[1-(0),6-(1,6),6-(6,7)]
   551      -0.896022      -0.896022      -0.896022    6[6-(1,6),6-(6,7),7-(7,30)]
   552      -0.107181      -0.107181      -0.107181    6[6-(1,6),6-(6,7),7-(7,30)]
   553       1.035755       1.035755       1.035755    6[1-(0),6-(1,6),6-(6,7)]
   554        1.39045        1.39045        1.39045    6[1-(0),6-(1,6),6-(1,6)]
   555       0.601609       0.601609       0.601609    6[1-(0),6-(1,6),6-(1,6)]
   556      -0.541327      -0.541327      -0.541327    6[1-(0),6-(1,6),6-(6,7)]
   557       2.858282       2.858282       2.858282    6[6-(1,6),6-(1,6),6-(8,8)]
   558       3.483636       3.483636       3.483636    6[1-(0),6-(1,6),6-(6,6)]
   559       4.480295       4.480295       4.480295    6[1-(0),6-(1,6),6-(6,6)]
   560       4.853019       4.853019       4.853019    6[6-(1,6),6-(1,6),6-(8,8)]
   561       4.227665       4.227665       4.227665    6[1-(0),6-(1,6),6-(6,6)]
   562       3.230595       3.230595       3.230595    6[1-(0),6-(1,6),6-(6,6)]
   563       1.751029       1.751029       1.751029    6[6-(6,6),8-(0),8-(30)]
   564       5.970983       5.970983       5.970983    6[6-(6,6),8-(30),8-(30)]
   565     -11.414148     -11.414148     -11.414148    6[6-(1,6),6-(1,6),6-(8,8)]
   566     -10.269852     -10.269852     -10.269852    6[1-(0),6-(1,6),6-(6,6)]
   567      -9.147063      -9.147063      -9.147063    6[1-(0),6-(1,6),6-(6,6)]
   568      -9.169075      -9.169075      -9.169075    6[6-(1,6),6-(1,6),6-(8,8)]
   569     -10.313054     -10.313054     -10.313054    6[1-(0),6-(1,6),6-(6,6)]
   570     -11.435908     -11.435908     -11.435908    6[1-(0),6-(1,6),6-(6,6)]
   571     -12.671604     -12.671604     -12.671604    6[6-(6,6),8-(30),8-(30)]
   572      -7.900969      -7.900969      -7.900969    6[6-(6,6),8-(30),8-(30)]
   573      24.176491      24.176491      24.176491    6[6-(1,6),6-(6,7),7-(7,30)]
   574       24.01337       24.01337       24.01337    6[6-(1,6),6-(6,7),7-(7,30)]
   575       24.03227       24.03227       24.03227    6[1-(0),6-(1,6),6-(6,7)]
   576      24.213592      24.213592      24.213592    6[1-(0),6-(1,6),6-(1,6)]
   577      24.376237      24.376237      24.376237    6[1-(0),6-(1,6),6-(1,6)]
   578      24.357971      24.357971      24.357971    6[1-(0),6-(1,6),6-(6,7)]
   579      11.239204      11.239204      11.239204    6[6-(1,6),6-(6,7),7-(7,30)]
   580       9.857117       9.857117       9.857117    6[6-(1,6),6-(6,7),7-(7,30)]
   581       9.038764       9.038764       9.038764    6[1-(0),6-(1,6),6-(6,7)]
   582       9.601741       9.601741       9.601741    6[1-(0),6-(1,6),6-(1,6)]
   583      10.983511      10.983511      10.983511    6[1-(0),6-(1,6),6-(1,6)]
   584      11.801547      11.801547      11.801547    6[1-(0),6-(1,6),6-(6,7)]
   585       -1.97784       -1.97784       -1.97784    6[6-(1,6),6-(6,7),7-(7,30)]
   586     -14.079968     -14.079968     -14.079968    6[6-(1,6),6-(6,7),7-(7,30)]
   587     -13.009346     -13.009346     -13.009346    6[1-(0),6-(1,6),6-(6,7)]
   588       0.163404       0.163404       0.163404    6[1-(0),6-(1,6),6-(1,6)]
   589      -0.353874      -0.353874      -0.353874    6[1-(0),6-(1,6),6-(1,6)]
   590      -1.423544      -1.423544      -1.423544    6[1-(0),6-(1,6),6-(6,7)]
   591       8.081201       8.081201       8.081201    6[6-(1,6),6-(6,7),7-(7,30)]
   592       7.405439       7.405439       7.405439    6[6-(1,6),6-(6,7),7-(7,30)]
   593       6.163893       6.163893       6.163893    6[1-(0),6-(1,6),6-(6,7)]
   594       5.598109       5.598109       5.598109    6[1-(0),6-(1,6),6-(1,6)]
   595       6.274031       6.274031       6.274031    6[1-(0),6-(1,6),6-(1,6)]
   596        7.51526        7.51526        7.51526    6[1-(0),6-(1,6),6-(6,7)]
   597      13.822195      13.822195      13.822195    6[6-(1,6),6-(6,7),7-(7,30)]
   598      13.152228      13.152228      13.152228    6[6-(1,6),6-(6,7),7-(7,30)]
   599      13.496615      13.496615      13.496615    6[1-(0),6-(1,6),6-(6,7)]
   600      14.510839      14.510839      14.510839    6[1-(0),6-(1,6),6-(1,6)]
   601      15.179826      15.179826      15.179826    6[1-(0),6-(1,6),6-(1,6)]
   602       14.83541       14.83541       14.83541    6[1-(0),6-(1,6),6-(6,7)]
   603      20.321933      20.321933      20.321933    6[6-(1,6),6-(6,7),7-(7,30)]
   604      21.166795      21.166795      21.166795    6[6-(1,6),6-(6,7),7-(7,30)]
   605      20.758264      20.758264      20.758264    6[1-(0),6-(1,6),6-(6,7)]
   606      19.503955      19.503955      19.503955    6[1-(0),6-(1,6),6-(1,6)]
   607      18.659092      18.659092      18.659092    6[1-(0),6-(1,6),6-(1,6)]
   608      19.067623      19.067623      19.067623    6[1-(0),6-(1,6),6-(6,7)]
   609       0.379096       0.379096       0.379096    6[6-(1,6),6-(1,6),6-(8,8)]
   610      -0.246258      -0.246258      -0.246258    6[1-(0),6-(1,6),6-(6,6)]
   611      -1.242917      -1.242917      -1.242917    6[1-(0),6-(1,6),6-(6,6)]
   612      -1.615641      -1.615641      -1.615641    6[6-(1,6),6-(1,6),6-(8,8)]
   613      -0.990287      -0.990287      -0.990287    6[1-(0),6-(1,6),6-(6,6)]
   614       0.006783       0.006783       0.006783    6[1-(0),6-(1,6),6-(6,6)]
   615       1.486349       1.486349       1.486349    6[6-(6,6),8-(0),8-(30)]
   616      -2.733605      -2.733605      -2.733605    6[6-(6,6),8-(30),8-(30)]
   617      14.651526      14.651526      14.651526    6[6-(1,6),6-(1,6),6-(8,8)]
   618       13.50723       13.50723       13.50723    6[1-(0),6-(1,6),6-(6,6)]
   619      12.384441      12.384441      12.384441    6[1-(0),6-(1,6),6-(6,6)]
   620      12.406453      12.406453      12.406453    6[6-(1,6),6-(1,6),6-(8,8)]
   621      13.550432      13.550432      13.550432    6[1-(0),6-(1,6),6-(6,6)]
   622      14.673286      14.673286      14.673286    6[1-(0),6-(1,6),6-(6,6)]
   623      15.908982      15.908982      15.908982    6[6-(6,6),8-(30),8-(30)]
   624      11.138347      11.138347      11.138347    6[6-(6,6),8-(30),8-(30)]
   625     -20.939113     -20.939113     -20.939113    6[6-(1,6),6-(6,7),7-(7,30)]
   626     -20.775992     -20.775992     -20.775992    6[6-(1,6),6-(6,7),7-(7,30)]
   627     -20.794892     -20.794892     -20.794892    6[1-(0),6-(1,6),6-(6,7)]
   628     -20.976214     -20.976214     -20.976214    6[1-(0),6-(1,6),6-(1,6)]
   629     -21.138859     -21.138859     -21.138859    6[1-(0),6-(1,6),6-(1,6)]
   630     -21.120593     -21.120593     -21.120593    6[1-(0),6-(1,6),6-(6,7)]
   631      -8.001826      -8.001826      -8.001826    6[6-(1,6),6-(6,7),7-(7,30)]
   632      -6.619739      -6.619739      -6.619739    6[6-(1,6),6-(6,7),7-(7,30)]
   633      -5.801386      -5.801386      -5.801386    6[1-(0),6-(1,6),6-(6,7)]
   634      -6.364363      -6.364363      -6.364363    6[1-(0),6-(1,6),6-(1,6)]
   635      -7.746133      -7.746133      -7.746133    6[1-(0),6-(1,6),6-(1,6)]
   636      -8.564169      -8.564169      -8.564169    6[1-(0),6-(1,6),6-(6,7)]
   637       5.215218       5.215218       5.215218    6[6-(1,6),6-(6,7),7-(7,30)]
   638      17.317346      17.317346      17.317346    6[6-(1,6),6-(6,7),7-(7,30)]
   639      16.246724      16.246724      16.246724    6[1-(0),6-(1,6),6-(6,7)]
   640       3.073974       3.073974       3.073974    6[1-(0),6-(1,6),6-(1,6)]
   641       3.591252       3.591252       3.591252    6[1-(0),6-(1,6),6-(1,6)]
   642       4.660922       4.660922       4.660922    6[1-(0),6-(1,6),6-(6,7)]
   643      -4.843823      -4.843823      -4.843823    6[6-(1,6),6-(6,7),7-(7,30)]
   644      -4.168061      -4.168061      -4.168061    6[6-(1,6),6-(6,7),7-(7,30)]
   645      -2.926515      -2.926515      -2.926515    6[1-(0),6-(1,6),6-(6,7)]
   646      -2.360731      -2.360731      -2.360731    6[1-(0),6-(1,6),6-(1,6)]
   647      -3.036653      -3.036653      -3.036653    6[1-(0),6-(1,6),6-(1,6)]
   648      -4.277882      -4.277882      -4.277882    6[1-(0),6-(1,6),6-(6,7)]
   649     -10.584817     -10.584817     -10.584817    6[6-(1,6),6-(6,7),7-(7,30)]
   650       -9.91485       -9.91485       -9.91485    6[6-(1,6),6-(6,7),7-(7,30)]
   651     -10.259237     -10.259237     -10.259237    6[1-(0),6-(1,6),6-(6,7)]
   652     -11.273461     -11.273461     -11.273461    6[1-(0),6-(1,6),6-(1,6)]
   653     -11.942448     -11.942448     -11.942448    6[1-(0),6-(1,6),6-(1,6)]
   654     -11.598032     -11.598032     -11.598032    6[1-(0),6-(1,6),6-(6,7)]
   655     -17.084555     -17.084555     -17.084555    6[6-(1,6),6-(6,7),7-(7,30)]
   656     -17.929417     -17.929417     -17.929417    6[6-(1,6),6-(6,7),7-(7,30)]
   657     -17.520886     -17.520886     -17.520886    6[1-(0),6-(1,6),6-(6,7)]
   658     -16.266577     -16.266577     -16.266577    6[1-(0),6-(1,6),6-(1,6)]
   659     -15.421714     -15.421714     -15.421714    6[1-(0),6-(1,6),6-(1,6)]
   660     -15.830245     -15.830245     -15.830245    6[1-(0),6-(1,6),6-(6,7)]
   661       6.914635       6.914635       6.914635    6[6-(1,6),6-(1,6),6-(8,8)]
   662       8.025471       8.025471       8.025471    6[1-(0),6-(1,6),6-(6,6)]
   663       8.001382       8.001382       8.001382    6[1-(0),6-(1,6),6-(6,6)]
   664        6.86756        6.86756        6.86756    6[6-(1,6),6-(1,6),6-(8,8)]
   665       5.756725       5.756725       5.756725    6[1-(0),6-(1,6),6-(6,6)]
   666        5.78072        5.78072        5.78072    6[1-(0),6-(1,6),6-(6,6)]
   667       6.960995       6.960995       6.960995    6[6-(6,6),8-(0),8-(30)]
   668       6.849352       6.849352       6.849352    6[6-(6,6),8-(30),8-(30)]
   669       6.342448       6.342448       6.342448    6[6-(1,6),6-(1,6),6-(8,8)]
   670        6.83542        6.83542        6.83542    6[1-(0),6-(1,6),6-(6,6)]
   671       6.605457       6.605457       6.605457    6[1-(0),6-(1,6),6-(6,6)]
   672       5.882017       5.882017       5.882017    6[6-(1,6),6-(1,6),6-(8,8)]
   673       5.388729       5.388729       5.388729    6[1-(0),6-(1,6),6-(6,6)]
   674       5.619262       5.619262       5.619262    6[1-(0),6-(1,6),6-(6,6)]
   675       6.548096       6.548096       6.548096    6[6-(6,6),8-(30),8-(30)]
   676       5.595061       5.595061       5.595061    6[6-(6,6),8-(30),8-(30)]
   677       5.339533       5.339533       5.339533    6[6-(1,6),6-(6,7),7-(7,30)]
   678       6.709911       6.709911       6.709911    6[6-(1,6),6-(6,7),7-(7,30)]
   679       7.281518       7.281518       7.281518    6[1-(0),6-(1,6),6-(6,7)]
   680       6.483949       6.483949       6.483949    6[1-(0),6-(1,6),6-(1,6)]
   681       5.114046       5.114046       5.114046    6[1-(0),6-(1,6),6-(1,6)]
   682       4.541806       4.541806       4.541806    6[1-(0),6-(1,6),6-(6,7)]
   683       6.956758       6.956758       6.956758    6[6-(1,6),6-(6,7),7-(7,30)]
   684       7.013991       7.013991       7.013991    6[6-(1,6),6-(6,7),7-(7,30)]
   685       7.245876       7.245876       7.245876    6[1-(0),6-(1,6),6-(6,7)]
   686        7.41977        7.41977        7.41977    6[1-(0),6-(1,6),6-(1,6)]
   687       7.362854       7.362854       7.362854    6[1-(0),6-(1,6),6-(1,6)]
   688       7.131287       7.131287       7.131287    6[1-(0),6-(1,6),6-(6,7)]
   689        3.02823        3.02823        3.02823    6[6-(1,6),6-(6,7),7-(7,30)]
   690       3.818372       3.818372       3.818372    6[6-(1,6),6-(6,7),7-(7,30)]
   691       3.304442       3.304442       3.304442    6[1-(0),6-(1,6),6-(6,7)]
   692       2.000368       2.000368       2.000368    6[1-(0),6-(1,6),6-(1,6)]
   693        1.21197        1.21197        1.21197    6[1-(0),6-(1,6),6-(1,6)]
   694       1.724949       1.724949       1.724949    6[1-(0),6-(1,6),6-(6,7)]
   695       9.811938       9.811938       9.811938    6[6-(1,6),6-(6,7),7-(7,30)]
   696       9.277919       9.277919       9.277919    6[6-(1,6),6-(6,7),7-(7,30)]
   697       9.868898       9.868898       9.868898    6[1-(0),6-(1,6),6-(6,7)]
   698      10.993896      10.993896      10.993896    6[1-(0),6-(1,6),6-(1,6)]
   699      11.527756      11.527756      11.527756    6[1-(0),6-(1,6),6-(1,6)]
   700      10.937094      10.937094      10.937094    6[1-(0),6-(1,6),6-(6,7)]
   701       9.299703       9.299703       9.299703    6[6-(1,6),6-(6,7),7-(7,30)]
   702        9.88387        9.88387        9.88387    6[6-(1,6),6-(6,7),7-(7,30)]
   703      11.076819      11.076819      11.076819    6[1-(0),6-(1,6),6-(6,7)]
   704       11.68674       11.68674       11.68674    6[1-(0),6-(1,6),6-(1,6)]
   705      11.102544      11.102544      11.102544    6[1-(0),6-(1,6),6-(1,6)]
   706       9.908615       9.908615       9.908615    6[1-(0),6-(1,6),6-(6,7)]
   707         4.1334         4.1334         4.1334    6[6-(1,6),6-(6,7),7-(7,30)]
   708       3.344559       3.344559       3.344559    6[6-(1,6),6-(6,7),7-(7,30)]
   709       2.201623       2.201623       2.201623    6[1-(0),6-(1,6),6-(6,7)]
   710       1.846928       1.846928       1.846928    6[1-(0),6-(1,6),6-(1,6)]
   711       2.635769       2.635769       2.635769    6[1-(0),6-(1,6),6-(1,6)]
   712       3.778705       3.778705       3.778705    6[1-(0),6-(1,6),6-(6,7)]
   713      -1.418085      -1.418085      -1.418085    7[6-(6,6),7-(7,30),30-(7,7,8,8)]
   714      -0.307861      -0.307861      -0.307861    7[7-(6,30),7-(6,30),30-(7,7,7,7,7)]
   715       3.040209       3.040209       3.040209    7[6-(6,6),7-(7,30),30-(7,7,8,8)]
   716     -12.911597     -12.911597     -12.911597    7[6-(6,6),7-(7,30),30-(7,7,8)]
   717       2.951803       2.951803       2.951803    7[7-(6,30),7-(6,30),30-(7,7,7,7,7)]
   718       3.962806       3.962806       3.962806    7[6-(6,6),7-(7,30),30-(7,7,8,8)]
   719       1.652149       1.652149       1.652149    7[6-(6,6),7-(7,30),30-(7,7,8,8)]
   720       1.502229       1.502229       1.502229    7[7-(6,30),7-(6,30),30-(7,7,7,7,7)]
   721      -11.04606      -11.04606      -11.04606    7[6-(6,6),7-(7,30),30-(7,7,8)]
   722       2.178905       2.178905       2.178905    7[6-(6,6),7-(7,30),30-(7,7,8,8)]
   723       1.124507       1.124507       1.124507    7[7-(6,30),7-(6,30),30-(7,7,7,7,7)]
   724      -0.018651      -0.018651      -0.018651    7[6-(6,6),7-(7,30),30-(7,7,8,8)]
   725       0.036155       0.036155       0.036155    7[6-(6,6),7-(7,30),30-(7,7,8,8)]
   726      -0.108296      -0.108296      -0.108296    7[7-(6,30),7-(6,30),30-(7,7,7,7,7)]
   727      -1.189843      -1.189843      -1.189843    7[6-(6,6),7-(7,30),30-(7,7,8,8)]
   728        3.70819        3.70819        3.70819    7[6-(6,6),7-(7,30),30-(7,7,8,8)]
   729       2.746938       2.746938       2.746938    7[7-(6,30),7-(6,30),30-(7,7,7,7,7)]
   730      -9.932146      -9.932146      -9.932146    7[6-(6,6),7-(7,30),30-(7,7,8)]
   731      13.799919      13.799919      13.799919    7[6-(6,6),7-(7,30),30-(7,7,8,8)]
   732      13.966342      13.966342      13.966342    7[7-(6,30),7-(6,30),30-(7,7,7,7,7)]
   733      18.348556      18.348556      18.348556    7[6-(6,6),7-(7,30),30-(7,7,8,8)]
   734      13.017287      13.017287      13.017287    7[6-(6,6),7-(7,30),30-(7,7,8)]
   735      17.175535      17.175535      17.175535    7[7-(6,30),7-(6,30),30-(7,7,7,7,7)]
   736      17.134226      17.134226      17.134226    7[6-(6,6),7-(7,30),30-(7,7,8,8)]
   737      17.063456      17.063456      17.063456    7[6-(6,6),7-(7,30),30-(7,7,8,8)]
   738      15.878382      15.878382      15.878382    7[7-(6,30),7-(6,30),30-(7,7,7,7,7)]
   739      14.895442      14.895442      14.895442    7[6-(6,6),7-(7,30),30-(7,7,8)]
   740      15.319033      15.319033      15.319033    7[6-(6,6),7-(7,30),30-(7,7,8,8)]
   741      15.262944      15.262944      15.262944    7[7-(6,30),7-(6,30),30-(7,7,7,7,7)]
   742      15.056521      15.056521      15.056521    7[6-(6,6),7-(7,30),30-(7,7,8,8)]
   743      18.250096      18.250096      18.250096    7[6-(6,6),7-(7,30),30-(7,7,8,8)]
   744       17.04021       17.04021       17.04021    7[7-(6,30),7-(6,30),30-(7,7,7,7,7)]
   745      16.894893      16.894893      16.894893    7[6-(6,6),7-(7,30),30-(7,7,8,8)]
   746      14.003792      14.003792      14.003792    7[6-(6,6),7-(7,30),30-(7,7,8,8)]
   747      14.082235      14.082235      14.082235    7[7-(6,30),7-(6,30),30-(7,7,7,7,7)]
   748      13.056319      13.056319      13.056319    7[6-(6,6),7-(7,30),30-(7,7,8)]
   749     -10.562541     -10.562541     -10.562541    7[6-(6,6),7-(7,30),30-(7,7,8,8)]
   750     -10.728964     -10.728964     -10.728964    7[7-(6,30),7-(6,30),30-(7,7,7,7,7)]
   751     -15.111178     -15.111178     -15.111178    7[6-(6,6),7-(7,30),30-(7,7,8,8)]
   752      -9.779909      -9.779909      -9.779909    7[6-(6,6),7-(7,30),30-(7,7,8)]
   753     -13.938157     -13.938157     -13.938157    7[7-(6,30),7-(6,30),30-(7,7,7,7,7)]
   754     -13.896848     -13.896848     -13.896848    7[6-(6,6),7-(7,30),30-(7,7,8,8)]
   755     -13.826078     -13.826078     -13.826078    7[6-(6,6),7-(7,30),30-(7,7,8,8)]
   756     -12.641004     -12.641004     -12.641004    7[7-(6,30),7-(6,30),30-(7,7,7,7,7)]
   757     -11.658064     -11.658064     -11.658064    7[6-(6,6),7-(7,30),30-(7,7,8)]
   758     -12.081655     -12.081655     -12.081655    7[6-(6,6),7-(7,30),30-(7,7,8,8)]
   759     -12.025566     -12.025566     -12.025566    7[7-(6,30),7-(6,30),30-(7,7,7,7,7)]
   760     -11.819143     -11.819143     -11.819143    7[6-(6,6),7-(7,30),30-(7,7,8,8)]
   761     -15.012718     -15.012718     -15.012718    7[6-(6,6),7-(7,30),30-(7,7,8,8)]
   762     -13.802832     -13.802832     -13.802832    7[7-(6,30),7-(6,30),30-(7,7,7,7,7)]
   763     -13.657515     -13.657515     -13.657515    7[6-(6,6),7-(7,30),30-(7,7,8,8)]
   764     -10.766414     -10.766414     -10.766414    7[6-(6,6),7-(7,30),30-(7,7,8,8)]
   765     -10.844857     -10.844857     -10.844857    7[7-(6,30),7-(6,30),30-(7,7,7,7,7)]
   766      -9.818941      -9.818941      -9.818941    7[6-(6,6),7-(7,30),30-(7,7,8)]
   767       4.655463       4.655463       4.655463    7[6-(6,6),7-(7,30),30-(7,7,8,8)]
   768       3.545239       3.545239       3.545239    7[7-(6,30),7-(6,30),30-(7,7,7,7,7)]
   769       0.197169       0.197169       0.197169    7[6-(6,6),7-(7,30),30-(7,7,8,8)]
   770      16.148975      16.148975      16.148975    7[6-(6,6),7-(7,30),30-(7,7,8)]
   771       0.285575       0.285575       0.285575    7[7-(6,30),7-(6,30),30-(7,7,7,7,7)]
   772      -0.725428      -0.725428      -0.725428    7[6-(6,6),7-(7,30),30-(7,7,8,8)]
   773       1.585229       1.585229       1.585229    7[6-(6,6),7-(7,30),30-(7,7,8,8)]
   774       1.735149       1.735149       1.735149    7[7-(6,30),7-(6,30),30-(7,7,7,7,7)]
   775      14.283438      14.283438      14.283438    7[6-(6,6),7-(7,30),30-(7,7,8)]
   776       1.058473       1.058473       1.058473    7[6-(6,6),7-(7,30),30-(7,7,8,8)]
   777       2.112871       2.112871       2.112871    7[7-(6,30),7-(6,30),30-(7,7,7,7,7)]
   778       3.256029       3.256029       3.256029    7[6-(6,6),7-(7,30),30-(7,7,8,8)]
   779       3.201223       3.201223       3.201223    7[6-(6,6),7-(7,30),30-(7,7,8,8)]
   780       3.345674       3.345674       3.345674    7[7-(6,30),7-(6,30),30-(7,7,7,7,7)]
   781       4.427221       4.427221       4.427221    7[6-(6,6),7-(7,30),30-(7,7,8,8)]
   782      -0.470812      -0.470812      -0.470812    7[6-(6,6),7-(7,30),30-(7,7,8,8)]
   783        0.49044        0.49044        0.49044    7[7-(6,30),7-(6,30),30-(7,7,7,7,7)]
   784      13.169524      13.169524      13.169524    7[6-(6,6),7-(7,30),30-(7,7,8)]
   785      -4.033008      -4.033008      -4.033008    7[6-(6,6),7-(7,30),30-(7,7,8,8)]
   786      -3.030281      -3.030281      -3.030281    7[7-(6,30),7-(6,30),30-(7,7,7,7,7)]
   787      -3.550841      -3.550841      -3.550841    7[6-(6,6),7-(7,30),30-(7,7,8,8)]
   788       -1.84784       -1.84784       -1.84784    7[6-(6,6),7-(7,30),30-(7,7,8)]
   789      -3.476258      -3.476258      -3.476258    7[7-(6,30),7-(6,30),30-(7,7,7,7,7)]
   790      -3.578912      -3.578912      -3.578912    7[6-(6,6),7-(7,30),30-(7,7,8,8)]
   791      -1.781211      -1.781211      -1.781211    7[6-(6,6),7-(7,30),30-(7,7,8,8)]
   792      -1.687599      -1.687599      -1.687599    7[7-(6,30),7-(6,30),30-(7,7,7,7,7)]
   793      -0.511227      -0.511227      -0.511227    7[6-(6,6),7-(7,30),30-(7,7,8)]
   794      -4.963266      -4.963266      -4.963266    7[6-(6,6),7-(7,30),30-(7,7,8,8)]
   795      -4.848831      -4.848831      -4.848831    7[7-(6,30),7-(6,30),30-(7,7,7,7,7)]
   796      -5.810607      -5.810607      -5.810607    7[6-(6,6),7-(7,30),30-(7,7,8,8)]
   797      -4.914216      -4.914216      -4.914216    7[6-(6,6),7-(7,30),30-(7,7,8,8)]
   798      -4.818305      -4.818305      -4.818305    7[7-(6,30),7-(6,30),30-(7,7,7,7,7)]
   799      -5.851969      -5.851969      -5.851969    7[6-(6,6),7-(7,30),30-(7,7,8,8)]
   800       -1.93251       -1.93251       -1.93251    7[6-(6,6),7-(7,30),30-(7,7,8,8)]
   801      -1.785494      -1.785494      -1.785494    7[7-(6,30),7-(6,30),30-(7,7,7,7,7)]
   802      -0.676815      -0.676815      -0.676815    7[6-(6,6),7-(7,30),30-(7,7,8)]
   803      11.184996      11.184996      11.184996    7[6-(6,6),7-(7,30),30-(7,7,8,8)]
   804      11.243922      11.243922      11.243922    7[7-(6,30),7-(6,30),30-(7,7,7,7,7)]
   805      11.757505      11.757505      11.757505    7[6-(6,6),7-(7,30),30-(7,7,8,8)]
   806      24.081044      24.081044      24.081044    7[6-(6,6),7-(7,30),30-(7,7,8)]
   807      10.747475      10.747475      10.747475    7[7-(6,30),7-(6,30),30-(7,7,7,7,7)]
   808       9.592507       9.592507       9.592507    7[6-(6,6),7-(7,30),30-(7,7,8,8)]
   809     -14.842605     -14.842605     -14.842605    7[6-(6,6),7-(7,30),30-(7,7,8,8)]
   810      12.688555      12.688555      12.688555    7[7-(6,30),7-(6,30),30-(7,7,7,7,7)]
   811      -3.042425      -3.042425      -3.042425    7[6-(6,6),7-(7,30),30-(7,7,8)]
   812       8.176862       8.176862       8.176862    7[6-(6,6),7-(7,30),30-(7,7,8,8)]
   813       9.289606       9.289606       9.289606    7[7-(6,30),7-(6,30),30-(7,7,7,7,7)]
   814       9.264565       9.264565       9.264565    7[6-(6,6),7-(7,30),30-(7,7,8,8)]
   815      13.299725      13.299725      13.299725    7[6-(6,6),7-(7,30),30-(7,7,8,8)]
   816      12.330201      12.330201      12.330201    7[7-(6,30),7-(6,30),30-(7,7,7,7,7)]
   817      12.232767      12.232767      12.232767    7[6-(6,6),7-(7,30),30-(7,7,8,8)]
   818       8.363092       8.363092       8.363092    7[6-(6,6),7-(7,30),30-(7,7,8,8)]
   819       9.549803       9.549803       9.549803    7[7-(6,30),7-(6,30),30-(7,7,7,7,7)]
   820       22.31165       22.31165       22.31165    7[6-(6,6),7-(7,30),30-(7,7,8)]
   821      -7.947618      -7.947618      -7.947618    7[6-(6,6),7-(7,30),30-(7,7,8,8)]
   822      -8.006544      -8.006544      -8.006544    7[7-(6,30),7-(6,30),30-(7,7,7,7,7)]
   823      -8.520127      -8.520127      -8.520127    7[6-(6,6),7-(7,30),30-(7,7,8,8)]
   824     -20.843666     -20.843666     -20.843666    7[6-(6,6),7-(7,30),30-(7,7,8)]
   825      -7.510097      -7.510097      -7.510097    7[7-(6,30),7-(6,30),30-(7,7,7,7,7)]
   826      -6.355129      -6.355129      -6.355129    7[6-(6,6),7-(7,30),30-(7,7,8,8)]
   827      18.079983      18.079983      18.079983    7[6-(6,6),7-(7,30),30-(7,7,8,8)]
   828      -9.451177      -9.451177      -9.451177    7[7-(6,30),7-(6,30),30-(7,7,7,7,7)]
   829       6.279803       6.279803       6.279803    7[6-(6,6),7-(7,30),30-(7,7,8)]
   830      -4.939484      -4.939484      -4.939484    7[6-(6,6),7-(7,30),30-(7,7,8,8)]
   831      -6.052228      -6.052228      -6.052228    7[7-(6,30),7-(6,30),30-(7,7,7,7,7)]
   832      -6.027187      -6.027187      -6.027187    7[6-(6,6),7-(7,30),30-(7,7,8,8)]
   833     -10.062347     -10.062347     -10.062347    7[6-(6,6),7-(7,30),30-(7,7,8,8)]
   834      -9.092823      -9.092823      -9.092823    7[7-(6,30),7-(6,30),30-(7,7,7,7,7)]
   835      -8.995389      -8.995389      -8.995389    7[6-(6,6),7-(7,30),30-(7,7,8,8)]
   836      -5.125714      -5.125714      -5.125714    7[6-(6,6),7-(7,30),30-(7,7,8,8)]
   837      -6.312425      -6.312425      -6.312425    7[7-(6,30),7-(6,30),30-(7,7,7,7,7)]
   838     -19.074272     -19.074272     -19.074272    7[6-(6,6),7-(7,30),30-(7,7,8)]
   839       7.270386       7.270386       7.270386    7[6-(6,6),7-(7,30),30-(7,7,8,8)]
   840       6.267659       6.267659       6.267659    7[7-(6,30),7-(6,30),30-(7,7,7,7,7)]
   841       6.788219       6.788219       6.788219    7[6-(6,6),7-(7,30),30-(7,7,8,8)]
   842       5.085218       5.085218       5.085218    7[6-(6,6),7-(7,30),30-(7,7,8)]
   843       6.713636       6.713636       6.713636    7[7-(6,30),7-(6,30),30-(7,7,7,7,7)]
   844        6.81629        6.81629        6.81629    7[6-(6,6),7-(7,30),30-(7,7,8,8)]
   845       5.018589       5.018589       5.018589    7[6-(6,6),7-(7,30),30-(7,7,8,8)]
   846       4.924977       4.924977       4.924977    7[7-(6,30),7-(6,30),30-(7,7,7,7,7)]
   847       3.748605       3.748605       3.748605    7[6-(6,6),7-(7,30),30-(7,7,8)]
   848       8.200644       8.200644       8.200644    7[6-(6,6),7-(7,30),30-(7,7,8,8)]
   849       8.086209       8.086209       8.086209    7[7-(6,30),7-(6,30),30-(7,7,7,7,7)]
   850       9.047985       9.047985       9.047985    7[6-(6,6),7-(7,30),30-(7,7,8,8)]
   851       8.151594       8.151594       8.151594    7[6-(6,6),7-(7,30),30-(7,7,8,8)]
   852       8.055683       8.055683       8.055683    7[7-(6,30),7-(6,30),30-(7,7,7,7,7)]
   853       9.089347       9.089347       9.089347    7[6-(6,6),7-(7,30),30-(7,7,8,8)]
   854       5.169888       5.169888       5.169888    7[6-(6,6),7-(7,30),30-(7,7,8,8)]
   855       5.022872       5.022872       5.022872    7[7-(6,30),7-(6,30),30-(7,7,7,7,7)]
   856       3.914193       3.914193       3.914193    7[6-(6,6),7-(7,30),30-(7,7,8)]
   857      12.093531      12.093531      12.093531    8[6-(6,8)]
   858      11.098571      11.098571      11.098571    8[6-(6,8),30-(7,7,7)]
   859       6.061785       6.061785       6.061785    8[6-(6,8),30-(7,7,7,8)]
   860       5.175186       5.175186       5.175186    8[6-(6,8),30-(7,7,7,8)]
   861       2.528325       2.528325       2.528325    8[6-(6,8),30-(7,7,7,8)]
   862       0.439198       0.439198       0.439198    8[6-(6,8),30-(7,7,7,8)]
   863       3.152787       3.152787       3.152787    8[6-(6,8),30-(7,7,7,8)]
   864       1.047549       1.047549       1.047549    8[6-(6,8),30-(7,7,7,8)]
   865     -12.404511     -12.404511     -12.404511    8[6-(6,8)]
   866     -11.202484     -11.202484     -11.202484    8[6-(6,8),30-(7,7,7)]
   867      15.107229      15.107229      15.107229    8[6-(6,8),30-(7,7,7,8)]
   868      16.227848      16.227848      16.227848    8[6-(6,8),30-(7,7,7,8)]
   869      20.312761      20.312761      20.312761    8[6-(6,8),30-(7,7,7,8)]
   870      20.018876      20.018876      20.018876    8[6-(6,8),30-(7,7,7,8)]
   871       -3.05217       -3.05217       -3.05217    8[6-(6,8),30-(7,7,7,8)]
   872      -3.121926      -3.121926      -3.121926    8[6-(6,8),30-(7,7,7,8)]
   873      15.641889      15.641889      15.641889    8[6-(6,8)]
   874      14.439862      14.439862      14.439862    8[6-(6,8),30-(7,7,7)]
   875     -11.869851     -11.869851     -11.869851    8[6-(6,8),30-(7,7,7,8)]
   876      -12.99047      -12.99047      -12.99047    8[6-(6,8),30-(7,7,7,8)]
   877     -17.075383     -17.075383     -17.075383    8[6-(6,8),30-(7,7,7,8)]
   878     -16.781498     -16.781498     -16.781498    8[6-(6,8),30-(7,7,7,8)]
   879       6.289548       6.289548       6.289548    8[6-(6,8),30-(7,7,7,8)]
   880       6.359304       6.359304       6.359304    8[6-(6,8),30-(7,7,7,8)]
   881      -8.856153      -8.856153      -8.856153    8[6-(6,8)]
   882      -7.861193      -7.861193      -7.861193    8[6-(6,8),30-(7,7,7)]
   883      -2.824407      -2.824407      -2.824407    8[6-(6,8),30-(7,7,7,8)]
   884      -1.937808      -1.937808      -1.937808    8[6-(6,8),30-(7,7,7,8)]
   885       0.709053       0.709053       0.709053    8[6-(6,8),30-(7,7,7,8)]
   886        2.79818        2.79818        2.79818    8[6-(6,8),30-(7,7,7,8)]
   887       0.084591       0.084591       0.084591    8[6-(6,8),30-(7,7,7,8)]
   888       2.189829       2.189829       2.189829    8[6-(6,8),30-(7,7,7,8)]
   889      -2.700917      -2.700917      -2.700917    8[6-(6,8)]
   890      -4.845367      -4.845367      -4.845367    8[6-(6,8),30-(7,7,7)]
   891      -2.577102      -2.577102      -2.577102    8[6-(6,8),30-(7,7,7,8)]
   892      -4.626826      -4.626826      -4.626826    8[6-(6,8),30-(7,7,7,8)]
   893      -3.044832      -3.044832      -3.044832    8[6-(6,8),30-(7,7,7,8)]
   894      -3.710176      -3.710176      -3.710176    8[6-(6,8),30-(7,7,7,8)]
   895      -1.763654      -1.763654      -1.763654    8[6-(6,8),30-(7,7,7,8)]
   896      -2.690862      -2.690862      -2.690862    8[6-(6,8),30-(7,7,7,8)]
   897       1.273742       1.273742       1.273742    8[6-(6,8)]
   898       1.326279       1.326279       1.326279    8[6-(6,8),30-(7,7,7)]
   899       6.468342       6.468342       6.468342    8[6-(6,8),30-(7,7,7,8)]
   900       6.425835       6.425835       6.425835    8[6-(6,8),30-(7,7,7,8)]
   901     -13.733095     -13.733095     -13.733095    8[6-(6,8),30-(7,7,7,8)]
   902     -12.603199     -12.603199     -12.603199    8[6-(6,8),30-(7,7,7,8)]
   903      -7.968611      -7.968611      -7.968611    8[6-(6,8),30-(7,7,7,8)]
   904      -6.860338      -6.860338      -6.860338    8[6-(6,8),30-(7,7,7,8)]
   905       1.963636       1.963636       1.963636    8[6-(6,8)]
   906       1.911099       1.911099       1.911099    8[6-(6,8),30-(7,7,7)]
   907      -3.230964      -3.230964      -3.230964    8[6-(6,8),30-(7,7,7,8)]
   908      -3.188457      -3.188457      -3.188457    8[6-(6,8),30-(7,7,7,8)]
   909      16.970473      16.970473      16.970473    8[6-(6,8),30-(7,7,7,8)]
   910      15.840577      15.840577      15.840577    8[6-(6,8),30-(7,7,7,8)]
   911      11.205989      11.205989      11.205989    8[6-(6,8),30-(7,7,7,8)]
   912      10.097716      10.097716      10.097716    8[6-(6,8),30-(7,7,7,8)]
   913       5.938295       5.938295       5.938295    8[6-(6,8)]
   914       8.082745       8.082745       8.082745    8[6-(6,8),30-(7,7,7)]
   915        5.81448        5.81448        5.81448    8[6-(6,8),30-(7,7,7,8)]
   916       7.864204       7.864204       7.864204    8[6-(6,8),30-(7,7,7,8)]
   917        6.28221        6.28221        6.28221    8[6-(6,8),30-(7,7,7,8)]
   918       6.947554       6.947554       6.947554    8[6-(6,8),30-(7,7,7,8)]
   919       5.001032       5.001032       5.001032    8[6-(6,8),30-(7,7,7,8)]
   920        5.92824        5.92824        5.92824    8[6-(6,8),30-(7,7,7,8)]
