# Supplementary material for: A collection of forcefield precursors for metal–organic frameworks
Source: RSC Adv. 2019 Nov 13;9(63):36492–507. doi: 10.1039/c9ra07327b (PMC9075174; doi:10.1039/c9ra07327b)
Supplement: RA-009-C9RA07327B-s1301 [file RA-009-C9RA07327B-s1301.txt]

KUJNUZ_clean

28.472700    0.000000    0.000000
-12.617661    25.524288    0.000000
-12.617661    -9.849125    23.547485

     1       6.440007       6.440007       6.440007    30[7-(7,7),7-(7,7),7-(7,7),7-(7,7),7-(7,7)]
     2       6.642886       6.642886       6.642886    30[7-(6,7),7-(6,7),7-(6,7),8-(6),8-(6)]
     3       3.161595       3.161595       3.161595    30[7-(6,7),7-(6,7),7-(6,7),8-(6)]
     4       6.816271       6.816271       6.816271    30[7-(6,7),7-(6,7),7-(6,7),8-(6),8-(6)]
     5       9.063907       9.063907       9.063907    30[7-(6,7),7-(6,7),7-(6,7),8-(6),8-(6)]
     6      -7.784735      -7.784735      -7.784735    30[7-(7,7),7-(7,7),7-(7,7),7-(7,7),7-(7,7)]
     7     -10.452121     -10.452121     -10.452121    30[7-(6,7),7-(6,7),7-(6,7),8-(6),8-(6)]
     8       7.636417       7.636417       7.636417    30[7-(6,7),7-(6,7),7-(6,7),8-(6)]
     9      -4.674476      -4.674476      -4.674476    30[7-(6,7),7-(6,7),7-(6,7),8-(6),8-(6)]
    10      -7.902905      -7.902905      -7.902905    30[7-(6,7),7-(6,7),7-(6,7),8-(6),8-(6)]
    11      11.022113      11.022113      11.022113    30[7-(7,7),7-(7,7),7-(7,7),7-(7,7),7-(7,7)]
    12      13.689499      13.689499      13.689499    30[7-(6,7),7-(6,7),7-(6,7),8-(6),8-(6)]
    13      -4.399039      -4.399039      -4.399039    30[7-(6,7),7-(6,7),7-(6,7),8-(6)]
    14       7.911854       7.911854       7.911854    30[7-(6,7),7-(6,7),7-(6,7),8-(6),8-(6)]
    15      11.140283      11.140283      11.140283    30[7-(6,7),7-(6,7),7-(6,7),8-(6),8-(6)]
    16      -3.202629      -3.202629      -3.202629    30[7-(7,7),7-(7,7),7-(7,7),7-(7,7),7-(7,7)]
    17      -3.405508      -3.405508      -3.405508    30[7-(6,7),7-(6,7),7-(6,7),8-(6),8-(6)]
    18       0.075783       0.075783       0.075783    30[7-(6,7),7-(6,7),7-(6,7),8-(6)]
    19      -3.578893      -3.578893      -3.578893    30[7-(6,7),7-(6,7),7-(6,7),8-(6),8-(6)]
    20      -5.826529      -5.826529      -5.826529    30[7-(6,7),7-(6,7),7-(6,7),8-(6),8-(6)]
    21      15.472416      15.472416      15.472416    30[7-(7,7),7-(7,7),7-(7,7),7-(7,7),7-(7,7)]
    22      18.663336      18.663336      18.663336    30[7-(6,7),7-(6,7),7-(6,7),8-(6),8-(6)]
    23      12.903675      12.903675      12.903675    30[7-(6,7),7-(6,7),7-(6,7),8-(6)]
    24      15.436132      15.436132      15.436132    30[7-(6,7),7-(6,7),7-(6,7),8-(6),8-(6)]
    25       14.97763       14.97763       14.97763    30[7-(6,7),7-(6,7),7-(6,7),8-(6),8-(6)]
    26       1.247674       1.247674       1.247674    30[7-(7,7),7-(7,7),7-(7,7),7-(7,7),7-(7,7)]
    27       1.568328       1.568328       1.568328    30[7-(6,7),7-(6,7),7-(6,7),8-(6),8-(6)]
    28     -11.094202     -11.094202     -11.094202    30[7-(6,7),7-(6,7),7-(6,7),8-(6)]
    29       3.945385       3.945385       3.945385    30[7-(6,7),7-(6,7),7-(6,7),8-(6),8-(6)]
    30      -1.989182      -1.989182      -1.989182    30[7-(6,7),7-(6,7),7-(6,7),8-(6),8-(6)]
    31       1.989704       1.989704       1.989704    30[7-(7,7),7-(7,7),7-(7,7),7-(7,7),7-(7,7)]
    32        1.66905        1.66905        1.66905    30[7-(6,7),7-(6,7),7-(6,7),8-(6),8-(6)]
    33       14.33158       14.33158       14.33158    30[7-(6,7),7-(6,7),7-(6,7),8-(6)]
    34      -0.708007      -0.708007      -0.708007    30[7-(6,7),7-(6,7),7-(6,7),8-(6),8-(6)]
    35        5.22656        5.22656        5.22656    30[7-(6,7),7-(6,7),7-(6,7),8-(6),8-(6)]
    36     -12.235038     -12.235038     -12.235038    30[7-(7,7),7-(7,7),7-(7,7),7-(7,7),7-(7,7)]
    37     -15.425958     -15.425958     -15.425958    30[7-(6,7),7-(6,7),7-(6,7),8-(6),8-(6)]
    38      -9.666297      -9.666297      -9.666297    30[7-(6,7),7-(6,7),7-(6,7),8-(6)]
    39     -12.198754     -12.198754     -12.198754    30[7-(6,7),7-(6,7),7-(6,7),8-(6),8-(6)]
    40     -11.740252     -11.740252     -11.740252    30[7-(6,7),7-(6,7),7-(6,7),8-(6),8-(6)]
    41       6.896645       6.896645       6.896645    1[6-(6,6)]
    42       5.560201       5.560201       5.560201    1[6-(6,6)]
    43       5.118819       5.118819       5.118819    1[6-(6,6)]
    44      -1.716686      -1.716686      -1.716686    1[6-(6,6)]
    45      -1.565554      -1.565554      -1.565554    1[6-(6,6)]
    46       0.120146       0.120146       0.120146    1[6-(6,6)]
    47       9.555155       9.555155       9.555155    1[6-(6,6)]
    48       11.39923       11.39923       11.39923    1[6-(6,6)]
    49      12.211883      12.211883      12.211883    1[6-(6,6)]
    50      11.176351      11.176351      11.176351    1[6-(6,6)]
    51       1.079873       1.079873       1.079873    1[6-(6,6)]
    52       0.304165       0.304165       0.304165    1[6-(6,6)]
    53       1.671013       1.671013       1.671013    1[6-(6,6)]
    54       3.812633       3.812633       3.812633    1[6-(6,6)]
    55       1.547921       1.547921       1.547921    1[6-(6,6)]
    56       1.066555       1.066555       1.066555    1[6-(6,6)]
    57       2.509654       2.509654       2.509654    1[6-(6,6)]
    58       4.427487       4.427487       4.427487    1[6-(6,6)]
    59       9.436115       9.436115       9.436115    1[6-(6,6)]
    60      11.419668      11.419668      11.419668    1[6-(6,6)]
    61      12.386667      12.386667      12.386667    1[6-(6,6)]
    62       11.36442       11.36442       11.36442    1[6-(6,6)]
    63       3.354174       3.354174       3.354174    1[6-(6,6)]
    64       4.205408       4.205408       4.205408    1[6-(6,6)]
    65       6.462256       6.462256       6.462256    1[6-(6,6)]
    66       7.867869       7.867869       7.867869    1[6-(6,6)]
    67       7.048447       7.048447       7.048447    1[6-(6,6)]
    68       7.423853       7.423853       7.423853    1[6-(6,6)]
    69       7.581927       7.581927       7.581927    1[6-(6,6)]
    70       7.367118       7.367118       7.367118    1[6-(6,6)]
    71       6.771054       6.771054       6.771054    1[7-(1,6)]
    72       7.068091       7.068091       7.068091    1[7-(1,6)]
    73       0.609401       0.609401       0.609401    1[7-(1,6)]
    74        -0.3271        -0.3271        -0.3271    1[7-(1,6)]
    75      13.264622      13.264622      13.264622    1[6-(6,6)]
    76      15.476264      15.476264      15.476264    1[6-(6,6)]
    77      13.596469      13.596469      13.596469    1[6-(6,6)]
    78       4.843079       4.843079       4.843079    1[6-(6,6)]
    79       8.804744       8.804744       8.804744    1[6-(6,6)]
    80       8.799678       8.799678       8.799678    1[6-(6,6)]
    81      -2.566475      -2.566475      -2.566475    1[6-(6,6)]
    82      -1.635918      -1.635918      -1.635918    1[6-(6,6)]
    83       9.836134       9.836134       9.836134    1[6-(6,6)]
    84       7.760907       7.760907       7.760907    1[6-(6,6)]
    85        5.00507        5.00507        5.00507    1[6-(6,6)]
    86       3.113961       3.113961       3.113961    1[6-(6,6)]
    87        2.24496        2.24496        2.24496    1[6-(6,6)]
    88      15.888839      15.888839      15.888839    1[6-(6,6)]
    89     -18.053458     -18.053458     -18.053458    1[6-(6,6)]
    90     -15.885116     -15.885116     -15.885116    1[6-(6,6)]
    91     -14.452111     -14.452111     -14.452111    1[6-(6,6)]
    92     -15.183987     -15.183987     -15.183987    1[6-(6,6)]
    93     -12.017537     -12.017537     -12.017537    1[6-(6,6)]
    94     -12.653411     -12.653411     -12.653411    1[6-(6,6)]
    95       0.991815       0.991815       0.991815    1[6-(6,6)]
    96       2.654606       2.654606       2.654606    1[6-(6,6)]
    97       7.420689       7.420689       7.420689    1[6-(6,6)]
    98     -20.993166     -20.993166     -20.993166    1[6-(6,6)]
    99     -20.770285     -20.770285     -20.770285    1[6-(6,6)]
   100     -20.606249     -20.606249     -20.606249    1[6-(6,6)]
   101      -9.423753      -9.423753      -9.423753    1[6-(6,6)]
   102      -8.099499      -8.099499      -8.099499    1[6-(6,6)]
   103      -5.831752      -5.831752      -5.831752    1[6-(6,6)]
   104      -4.890782      -4.890782      -4.890782    1[6-(6,6)]
   105      10.479228      10.479228      10.479228    1[7-(1,6)]
   106      11.225453      11.225453      11.225453    1[7-(1,6)]
   107       4.574975       4.574975       4.574975    1[7-(1,6)]
   108       3.840356       3.840356       3.840356    1[7-(1,6)]
   109     -10.027244     -10.027244     -10.027244    1[6-(6,6)]
   110     -12.238886     -12.238886     -12.238886    1[6-(6,6)]
   111     -10.359091     -10.359091     -10.359091    1[6-(6,6)]
   112      -1.605701      -1.605701      -1.605701    1[6-(6,6)]
   113      -5.567366      -5.567366      -5.567366    1[6-(6,6)]
   114        -5.5623        -5.5623        -5.5623    1[6-(6,6)]
   115       5.803853       5.803853       5.803853    1[6-(6,6)]
   116       4.873296       4.873296       4.873296    1[6-(6,6)]
   117      -6.598756      -6.598756      -6.598756    1[6-(6,6)]
   118      -4.523529      -4.523529      -4.523529    1[6-(6,6)]
   119      -1.767692      -1.767692      -1.767692    1[6-(6,6)]
   120       0.123417       0.123417       0.123417    1[6-(6,6)]
   121       0.992418       0.992418       0.992418    1[6-(6,6)]
   122     -12.651461     -12.651461     -12.651461    1[6-(6,6)]
   123      21.290836      21.290836      21.290836    1[6-(6,6)]
   124      19.122494      19.122494      19.122494    1[6-(6,6)]
   125      17.689489      17.689489      17.689489    1[6-(6,6)]
   126      18.421365      18.421365      18.421365    1[6-(6,6)]
   127      15.254915      15.254915      15.254915    1[6-(6,6)]
   128      15.890789      15.890789      15.890789    1[6-(6,6)]
   129       2.245563       2.245563       2.245563    1[6-(6,6)]
   130       0.582772       0.582772       0.582772    1[6-(6,6)]
   131      -4.183311      -4.183311      -4.183311    1[6-(6,6)]
   132      24.230544      24.230544      24.230544    1[6-(6,6)]
   133      24.007663      24.007663      24.007663    1[6-(6,6)]
   134      23.843627      23.843627      23.843627    1[6-(6,6)]
   135      12.661131      12.661131      12.661131    1[6-(6,6)]
   136      11.336877      11.336877      11.336877    1[6-(6,6)]
   137        9.06913        9.06913        9.06913    1[6-(6,6)]
   138        8.12816        8.12816        8.12816    1[6-(6,6)]
   139       -7.24185       -7.24185       -7.24185    1[7-(1,6)]
   140      -7.988075      -7.988075      -7.988075    1[7-(1,6)]
   141      -1.337597      -1.337597      -1.337597    1[7-(1,6)]
   142      -0.602978      -0.602978      -0.602978    1[7-(1,6)]
   143      -3.659267      -3.659267      -3.659267    1[6-(6,6)]
   144      -2.322823      -2.322823      -2.322823    1[6-(6,6)]
   145      -1.881441      -1.881441      -1.881441    1[6-(6,6)]
   146       4.954064       4.954064       4.954064    1[6-(6,6)]
   147       4.802932       4.802932       4.802932    1[6-(6,6)]
   148       3.117232       3.117232       3.117232    1[6-(6,6)]
   149      -6.317777      -6.317777      -6.317777    1[6-(6,6)]
   150      -8.161852      -8.161852      -8.161852    1[6-(6,6)]
   151      -8.974505      -8.974505      -8.974505    1[6-(6,6)]
   152      -7.938973      -7.938973      -7.938973    1[6-(6,6)]
   153       2.157505       2.157505       2.157505    1[6-(6,6)]
   154       2.933213       2.933213       2.933213    1[6-(6,6)]
   155       1.566364       1.566364       1.566364    1[6-(6,6)]
   156      -0.575255      -0.575255      -0.575255    1[6-(6,6)]
   157       1.689457       1.689457       1.689457    1[6-(6,6)]
   158       2.170823       2.170823       2.170823    1[6-(6,6)]
   159       0.727724       0.727724       0.727724    1[6-(6,6)]
   160      -1.190109      -1.190109      -1.190109    1[6-(6,6)]
   161      -6.198737      -6.198737      -6.198737    1[6-(6,6)]
   162       -8.18229       -8.18229       -8.18229    1[6-(6,6)]
   163      -9.149289      -9.149289      -9.149289    1[6-(6,6)]
   164      -8.127042      -8.127042      -8.127042    1[6-(6,6)]
   165      -0.116796      -0.116796      -0.116796    1[6-(6,6)]
   166       -0.96803       -0.96803       -0.96803    1[6-(6,6)]
   167      -3.224878      -3.224878      -3.224878    1[6-(6,6)]
   168      -4.630491      -4.630491      -4.630491    1[6-(6,6)]
   169      -3.811069      -3.811069      -3.811069    1[6-(6,6)]
   170      -4.186475      -4.186475      -4.186475    1[6-(6,6)]
   171      -4.344549      -4.344549      -4.344549    1[6-(6,6)]
   172       -4.12974       -4.12974       -4.12974    1[6-(6,6)]
   173      -3.533676      -3.533676      -3.533676    1[7-(1,6)]
   174      -3.830713      -3.830713      -3.830713    1[7-(1,6)]
   175       2.627977       2.627977       2.627977    1[7-(1,6)]
   176       3.564478       3.564478       3.564478    1[7-(1,6)]
   177      21.580108      21.580108      21.580108    1[6-(6,6)]
   178      -6.500837      -6.500837      -6.500837    1[6-(6,6)]
   179       -4.80496       -4.80496       -4.80496    1[6-(6,6)]
   180       8.403696       8.403696       8.403696    1[6-(6,6)]
   181       6.753695       6.753695       6.753695    1[6-(6,6)]
   182       8.759667       8.759667       8.759667    1[6-(6,6)]
   183      15.128312      15.128312      15.128312    1[6-(6,6)]
   184      14.711458      14.711458      14.711458    1[6-(6,6)]
   185       1.761716       1.761716       1.761716    1[6-(6,6)]
   186       1.842379       1.842379       1.842379    1[6-(6,6)]
   187      14.006597      14.006597      14.006597    1[6-(6,6)]
   188      15.456936      15.456936      15.456936    1[6-(6,6)]
   189      17.730693      17.730693      17.730693    1[6-(6,6)]
   190      18.553173      18.553173      18.553173    1[6-(6,6)]
   191      10.631383      10.631383      10.631383    1[6-(6,6)]
   192       9.607775       9.607775       9.607775    1[6-(6,6)]
   193      10.581565      10.581565      10.581565    1[6-(6,6)]
   194      12.572331      12.572331      12.572331    1[6-(6,6)]
   195      20.679034      20.679034      20.679034    1[6-(6,6)]
   196      21.368815      21.368815      21.368815    1[6-(6,6)]
   197       7.305017       7.305017       7.305017    1[6-(6,6)]
   198       5.163404       5.163404       5.163404    1[6-(6,6)]
   199      10.490638      10.490638      10.490638    1[6-(6,6)]
   200       9.309256       9.309256       9.309256    1[6-(6,6)]
   201      10.088414      10.088414      10.088414    1[6-(6,6)]
   202      12.048953      12.048953      12.048953    1[6-(6,6)]
   203      -7.669896      -7.669896      -7.669896    1[6-(6,6)]
   204      -6.771274      -6.771274      -6.771274    1[6-(6,6)]
   205      -7.983075      -7.983075      -7.983075    1[6-(6,6)]
   206     -10.090975     -10.090975     -10.090975    1[6-(6,6)]
   207      24.105479      24.105479      24.105479    1[7-(1,6)]
   208      22.931168      22.931168      22.931168    1[7-(1,6)]
   209      11.421063      11.421063      11.421063    1[7-(1,6)]
   210      10.595546      10.595546      10.595546    1[7-(1,6)]
   211      -0.524616      -0.524616      -0.524616    1[6-(6,6)]
   212       3.415226       3.415226       3.415226    1[6-(6,6)]
   213       3.672689       3.672689       3.672689    1[6-(6,6)]
   214      14.963461      14.963461      14.963461    1[6-(6,6)]
   215     -11.348706     -11.348706     -11.348706    1[6-(6,6)]
   216     -11.033501     -11.033501     -11.033501    1[6-(6,6)]
   217       3.006682       3.006682       3.006682    1[6-(6,6)]
   218        1.67631        1.67631        1.67631    1[6-(6,6)]
   219      -0.614032      -0.614032      -0.614032    1[6-(6,6)]
   220      -1.573065      -1.573065      -1.573065    1[6-(6,6)]
   221     -10.540906     -10.540906     -10.540906    1[6-(6,6)]
   222     -10.205968     -10.205968     -10.205968    1[6-(6,6)]
   223      -10.16806      -10.16806      -10.16806    1[6-(6,6)]
   224       2.156679       2.156679       2.156679    1[6-(6,6)]
   225      -8.969996      -8.969996      -8.969996    1[6-(6,6)]
   226      -7.343896      -7.343896      -7.343896    1[6-(6,6)]
   227        -6.3802        -6.3802        -6.3802    1[6-(6,6)]
   228      -7.039143      -7.039143      -7.039143    1[6-(6,6)]
   229      -0.774618      -0.774618      -0.774618    1[6-(6,6)]
   230      -2.704263      -2.704263      -2.704263    1[6-(6,6)]
   231      -4.089836      -4.089836      -4.089836    1[6-(6,6)]
   232      -3.546411      -3.546411      -3.546411    1[6-(6,6)]
   233     -13.915547     -13.915547     -13.915547    1[6-(6,6)]
   234      12.583382      12.583382      12.583382    1[6-(6,6)]
   235      11.328573      11.328573      11.328573    1[6-(6,6)]
   236     -16.425165     -16.425165     -16.425165    1[6-(6,6)]
   237       4.330604       4.330604       4.330604    1[6-(6,6)]
   238       6.178075       6.178075       6.178075    1[6-(6,6)]
   239       7.075946       7.075946       7.075946    1[6-(6,6)]
   240       6.123824       6.123824       6.123824    1[6-(6,6)]
   241      -0.659047      -0.659047      -0.659047    1[7-(1,6)]
   242       -1.38417       -1.38417       -1.38417    1[7-(1,6)]
   243     -13.086063     -13.086063     -13.086063    1[7-(1,6)]
   244     -13.709697     -13.709697     -13.709697    1[7-(1,6)]
   245       3.761994       3.761994       3.761994    1[6-(6,6)]
   246      -0.177848      -0.177848      -0.177848    1[6-(6,6)]
   247      -0.435311      -0.435311      -0.435311    1[6-(6,6)]
   248     -11.726083     -11.726083     -11.726083    1[6-(6,6)]
   249      14.586084      14.586084      14.586084    1[6-(6,6)]
   250      14.270879      14.270879      14.270879    1[6-(6,6)]
   251       0.230696       0.230696       0.230696    1[6-(6,6)]
   252       1.561068       1.561068       1.561068    1[6-(6,6)]
   253        3.85141        3.85141        3.85141    1[6-(6,6)]
   254       4.810443       4.810443       4.810443    1[6-(6,6)]
   255      13.778284      13.778284      13.778284    1[6-(6,6)]
   256      13.443346      13.443346      13.443346    1[6-(6,6)]
   257      13.405438      13.405438      13.405438    1[6-(6,6)]
   258       1.080699       1.080699       1.080699    1[6-(6,6)]
   259      12.207374      12.207374      12.207374    1[6-(6,6)]
   260      10.581274      10.581274      10.581274    1[6-(6,6)]
   261       9.617578       9.617578       9.617578    1[6-(6,6)]
   262      10.276521      10.276521      10.276521    1[6-(6,6)]
   263       4.011996       4.011996       4.011996    1[6-(6,6)]
   264       5.941641       5.941641       5.941641    1[6-(6,6)]
   265       7.327214       7.327214       7.327214    1[6-(6,6)]
   266       6.783789       6.783789       6.783789    1[6-(6,6)]
   267      17.152925      17.152925      17.152925    1[6-(6,6)]
   268      -9.346004      -9.346004      -9.346004    1[6-(6,6)]
   269      -8.091195      -8.091195      -8.091195    1[6-(6,6)]
   270      19.662543      19.662543      19.662543    1[6-(6,6)]
   271      -1.093226      -1.093226      -1.093226    1[6-(6,6)]
   272      -2.940697      -2.940697      -2.940697    1[6-(6,6)]
   273      -3.838568      -3.838568      -3.838568    1[6-(6,6)]
   274      -2.886446      -2.886446      -2.886446    1[6-(6,6)]
   275       3.896425       3.896425       3.896425    1[7-(1,6)]
   276       4.621548       4.621548       4.621548    1[7-(1,6)]
   277      16.323441      16.323441      16.323441    1[7-(1,6)]
   278      16.947075      16.947075      16.947075    1[7-(1,6)]
   279      -18.34273      -18.34273      -18.34273    1[6-(6,6)]
   280       9.738215       9.738215       9.738215    1[6-(6,6)]
   281       8.042338       8.042338       8.042338    1[6-(6,6)]
   282      -5.166318      -5.166318      -5.166318    1[6-(6,6)]
   283      -3.516317      -3.516317      -3.516317    1[6-(6,6)]
   284      -5.522289      -5.522289      -5.522289    1[6-(6,6)]
   285     -11.890934     -11.890934     -11.890934    1[6-(6,6)]
   286      -11.47408      -11.47408      -11.47408    1[6-(6,6)]
   287       1.475662       1.475662       1.475662    1[6-(6,6)]
   288       1.394999       1.394999       1.394999    1[6-(6,6)]
   289     -10.769219     -10.769219     -10.769219    1[6-(6,6)]
   290     -12.219558     -12.219558     -12.219558    1[6-(6,6)]
   291     -14.493315     -14.493315     -14.493315    1[6-(6,6)]
   292     -15.315795     -15.315795     -15.315795    1[6-(6,6)]
   293      -7.394005      -7.394005      -7.394005    1[6-(6,6)]
   294      -6.370397      -6.370397      -6.370397    1[6-(6,6)]
   295      -7.344187      -7.344187      -7.344187    1[6-(6,6)]
   296      -9.334953      -9.334953      -9.334953    1[6-(6,6)]
   297     -17.441656     -17.441656     -17.441656    1[6-(6,6)]
   298     -18.131437     -18.131437     -18.131437    1[6-(6,6)]
   299      -4.067639      -4.067639      -4.067639    1[6-(6,6)]
   300      -1.926026      -1.926026      -1.926026    1[6-(6,6)]
   301       -7.25326       -7.25326       -7.25326    1[6-(6,6)]
   302      -6.071878      -6.071878      -6.071878    1[6-(6,6)]
   303      -6.851036      -6.851036      -6.851036    1[6-(6,6)]
   304      -8.811575      -8.811575      -8.811575    1[6-(6,6)]
   305      10.907274      10.907274      10.907274    1[6-(6,6)]
   306      10.008652      10.008652      10.008652    1[6-(6,6)]
   307      11.220453      11.220453      11.220453    1[6-(6,6)]
   308      13.328353      13.328353      13.328353    1[6-(6,6)]
   309     -20.868101     -20.868101     -20.868101    1[7-(1,6)]
   310      -19.69379      -19.69379      -19.69379    1[7-(1,6)]
   311      -8.183685      -8.183685      -8.183685    1[7-(1,6)]
   312      -7.358168      -7.358168      -7.358168    1[7-(1,6)]
   313       5.745453       5.745453       5.745453    6[6-(1,6),6-(6,7),6-(8,8)]
   314       6.272414       6.272414       6.272414    6[6-(1,6),6-(6,6),7-(1,1)]
   315       6.536279       6.536279       6.536279    6[1-(0),6-(6,6),6-(6,7)]
   316       6.270012       6.270012       6.270012    6[6-(1,6),6-(1,6),6-(8,8)]
   317       5.740527       5.740527       5.740527    6[1-(0),6-(1,6),6-(6,6)]
   318       5.476662       5.476662       5.476662    6[1-(0),6-(1,6),6-(6,6)]
   319       6.536665       6.536665       6.536665    6[6-(6,6),8-(30),8-(30)]
   320       5.442557       5.442557       5.442557    6[6-(6,6),8-(30),8-(30)]
   321       0.208248       0.208248       0.208248    6[6-(1,6),6-(6,7),6-(8,8)]
   322       -0.34041       -0.34041       -0.34041    6[6-(1,6),6-(6,6),7-(1,1)]
   323      -1.346135      -1.346135      -1.346135    6[1-(0),6-(6,6),6-(6,7)]
   324      -1.803203      -1.803203      -1.803203    6[6-(1,6),6-(1,6),6-(8,8)]
   325       -1.25613       -1.25613       -1.25613    6[1-(0),6-(1,6),6-(6,6)]
   326      -0.248819      -0.248819      -0.248819    6[1-(0),6-(1,6),6-(6,6)]
   327       1.305576       1.305576       1.305576    6[6-(6,6),8-(0),8-(30)]
   328      -2.800237      -2.800237      -2.800237    6[6-(6,6),8-(30),8-(30)]
   329       9.748159       9.748159       9.748159    6[6-(1,6),6-(6,7),7-(7,30)]
   330        9.26511        9.26511        9.26511    6[6-(1,6),6-(6,7),7-(7,30)]
   331       9.882235       9.882235       9.882235    6[1-(0),6-(1,6),6-(6,7)]
   332      10.980824      10.980824      10.980824    6[1-(0),6-(1,6),6-(1,6)]
   333      11.463873      11.463873      11.463873    6[1-(0),6-(1,6),6-(1,6)]
   334      10.848333      10.848333      10.848333    6[1-(0),6-(1,6),6-(6,7)]
   335        3.72385        3.72385        3.72385    6[6-(1,6),6-(6,7),7-(7,30)]
   336       2.907015       2.907015       2.907015    6[6-(1,6),6-(6,7),7-(7,30)]
   337       1.628948       1.628948       1.628948    6[1-(0),6-(1,6),6-(6,7)]
   338       1.166132       1.166132       1.166132    6[1-(0),6-(1,6),6-(1,6)]
   339       1.981381       1.981381       1.981381    6[1-(0),6-(1,6),6-(1,6)]
   340       3.259448       3.259448       3.259448    6[1-(0),6-(1,6),6-(6,7)]
   341       4.138562       4.138562       4.138562    6[6-(1,6),6-(6,7),7-(7,30)]
   342       3.273777       3.273777       3.273777    6[6-(1,6),6-(6,7),7-(7,30)]
   343       2.123459       2.123459       2.123459    6[1-(0),6-(1,6),6-(6,7)]
   344       1.836846       1.836846       1.836846    6[1-(0),6-(1,6),6-(1,6)]
   345       2.700298       2.700298       2.700298    6[1-(0),6-(1,6),6-(1,6)]
   346       3.849425       3.849425       3.849425    6[1-(0),6-(1,6),6-(6,7)]
   347       9.787612       9.787612       9.787612    6[6-(1,6),6-(6,7),7-(7,30)]
   348       9.208298       9.208298       9.208298    6[6-(1,6),6-(6,7),7-(7,30)]
   349       9.823045       9.823045       9.823045    6[1-(0),6-(1,6),6-(6,7)]
   350      11.012578      11.012578      11.012578    6[1-(0),6-(1,6),6-(1,6)]
   351      11.591732      11.591732      11.591732    6[1-(0),6-(1,6),6-(1,6)]
   352      10.978283      10.978283      10.978283    6[1-(0),6-(1,6),6-(6,7)]
   353        6.44401        6.44401        6.44401    6[6-(1,6),6-(6,7),7-(7,30)]
   354       5.106798       5.106798       5.106798    6[6-(1,6),6-(6,7),7-(7,30)]
   355       4.273809       4.273809       4.273809    6[1-(0),6-(1,6),6-(6,7)]
   356       4.778033       4.778033       4.778033    6[1-(0),6-(1,6),6-(1,6)]
   357       6.116831       6.116831       6.116831    6[1-(0),6-(1,6),6-(1,6)]
   358       6.948234       6.948234       6.948234    6[1-(0),6-(1,6),6-(6,7)]
   359       7.079887       7.079887       7.079887    6[6-(1,6),6-(6,7),7-(7,30)]
   360       6.984966       6.984966       6.984966    6[6-(1,6),6-(6,7),7-(7,30)]
   361       7.114124       7.114124       7.114124    6[1-(0),6-(1,6),6-(6,7)]
   362       7.335678       7.335678       7.335678    6[1-(0),6-(1,6),6-(1,6)]
   363       7.429014       7.429014       7.429014    6[1-(0),6-(1,6),6-(1,6)]
   364       7.301442       7.301442       7.301442    6[1-(0),6-(1,6),6-(6,7)]
   365      12.310265      12.310265      12.310265    6[6-(1,6),6-(6,7),6-(8,8)]
   366       12.21139       12.21139       12.21139    6[6-(1,6),6-(6,6),7-(1,1)]
   367      13.333256      13.333256      13.333256    6[1-(0),6-(6,6),6-(6,7)]
   368      14.550826      14.550826      14.550826    6[6-(1,6),6-(1,6),6-(8,8)]
   369      14.652224      14.652224      14.652224    6[1-(0),6-(1,6),6-(6,6)]
   370      13.530358      13.530358      13.530358    6[1-(0),6-(1,6),6-(6,6)]
   371      15.771375      15.771375      15.771375    6[6-(6,6),8-(30),8-(30)]
   372      11.018144      11.018144      11.018144    6[6-(6,6),8-(30),8-(30)]
   373       6.818484       6.818484       6.818484    6[6-(1,6),6-(6,7),6-(8,8)]
   374       5.638943       5.638943       5.638943    6[6-(1,6),6-(6,6),7-(1,1)]
   375        5.64263        5.64263        5.64263    6[1-(0),6-(6,6),6-(6,7)]
   376       6.825858       6.825858       6.825858    6[6-(1,6),6-(1,6),6-(8,8)]
   377       8.003814       8.003814       8.003814    6[1-(0),6-(1,6),6-(6,6)]
   378       8.001712       8.001712       8.001712    6[1-(0),6-(1,6),6-(6,6)]
   379       6.891258       6.891258       6.891258    6[6-(6,6),8-(0),8-(30)]
   380       6.646449       6.646449       6.646449    6[6-(6,6),8-(30),8-(30)]
   381      -4.947474      -4.947474      -4.947474    6[6-(1,6),6-(6,7),7-(7,30)]
   382      -4.264651      -4.264651      -4.264651    6[6-(1,6),6-(6,7),7-(7,30)]
   383      -3.026737      -3.026737      -3.026737    6[1-(0),6-(1,6),6-(6,7)]
   384      -2.473231      -2.473231      -2.473231    6[1-(0),6-(1,6),6-(1,6)]
   385      -3.156054      -3.156054      -3.156054    6[1-(0),6-(1,6),6-(1,6)]
   386      -4.392382      -4.392382      -4.392382    6[1-(0),6-(1,6),6-(6,7)]
   387      17.369694      17.369694      17.369694    6[6-(1,6),6-(6,7),7-(7,30)]
   388       5.267622       5.267622       5.267622    6[6-(1,6),6-(6,7),7-(7,30)]
   389       4.655768       4.655768       4.655768    6[1-(0),6-(1,6),6-(6,7)]
   390       3.526739       3.526739       3.526739    6[1-(0),6-(1,6),6-(1,6)]
   391       3.009564       3.009564       3.009564    6[1-(0),6-(1,6),6-(1,6)]
   392      16.239079      16.239079      16.239079    6[1-(0),6-(1,6),6-(6,7)]
   393      -17.05769      -17.05769      -17.05769    6[6-(1,6),6-(6,7),7-(7,30)]
   394     -17.917933     -17.917933     -17.917933    6[6-(1,6),6-(6,7),7-(7,30)]
   395     -17.477921     -17.477921     -17.477921    6[1-(0),6-(1,6),6-(6,7)]
   396     -16.179756     -16.179756     -16.179756    6[1-(0),6-(1,6),6-(1,6)]
   397     -15.321351     -15.321351     -15.321351    6[1-(0),6-(1,6),6-(1,6)]
   398     -15.757001     -15.757001     -15.757001    6[1-(0),6-(1,6),6-(6,7)]
   399      -9.993948      -9.993948      -9.993948    6[6-(1,6),6-(6,7),7-(7,30)]
   400     -10.610105     -10.610105     -10.610105    6[6-(1,6),6-(6,7),7-(7,30)]
   401     -11.605372     -11.605372     -11.605372    6[1-(0),6-(1,6),6-(6,7)]
   402     -11.985981     -11.985981     -11.985981    6[1-(0),6-(1,6),6-(1,6)]
   403     -11.369983     -11.369983     -11.369983    6[1-(0),6-(1,6),6-(1,6)]
   404     -10.374427     -10.374427     -10.374427    6[1-(0),6-(1,6),6-(6,7)]
   405     -20.733013     -20.733013     -20.733013    6[6-(1,6),6-(6,7),7-(7,30)]
   406     -20.863977     -20.863977     -20.863977    6[6-(1,6),6-(6,7),7-(7,30)]
   407     -20.960094     -20.960094     -20.960094    6[1-(0),6-(1,6),6-(6,7)]
   408     -20.925247     -20.925247     -20.925247    6[1-(0),6-(1,6),6-(1,6)]
   409     -20.792697     -20.792697     -20.792697    6[1-(0),6-(1,6),6-(1,6)]
   410     -20.698166     -20.698166     -20.698166    6[1-(0),6-(1,6),6-(6,7)]
   411      -6.601286      -6.601286      -6.601286    6[6-(1,6),6-(6,7),7-(7,30)]
   412      -7.942832      -7.942832      -7.942832    6[6-(1,6),6-(6,7),7-(7,30)]
   413      -8.500075      -8.500075      -8.500075    6[1-(0),6-(1,6),6-(6,7)]
   414      -7.713249      -7.713249      -7.713249    6[1-(0),6-(1,6),6-(1,6)]
   415      -6.373289      -6.373289      -6.373289    6[1-(0),6-(1,6),6-(1,6)]
   416       -5.81446       -5.81446       -5.81446    6[1-(0),6-(1,6),6-(6,7)]
   417      -9.072887      -9.072887      -9.072887    6[6-(1,6),6-(6,7),6-(8,8)]
   418      -8.974012      -8.974012      -8.974012    6[6-(1,6),6-(6,6),7-(1,1)]
   419     -10.095878     -10.095878     -10.095878    6[1-(0),6-(6,6),6-(6,7)]
   420     -11.313448     -11.313448     -11.313448    6[6-(1,6),6-(1,6),6-(8,8)]
   421     -11.414846     -11.414846     -11.414846    6[1-(0),6-(1,6),6-(6,6)]
   422      -10.29298      -10.29298      -10.29298    6[1-(0),6-(1,6),6-(6,6)]
   423     -12.533997     -12.533997     -12.533997    6[6-(6,6),8-(30),8-(30)]
   424      -7.780766      -7.780766      -7.780766    6[6-(6,6),8-(30),8-(30)]
   425      -3.581106      -3.581106      -3.581106    6[6-(1,6),6-(6,7),6-(8,8)]
   426      -2.401565      -2.401565      -2.401565    6[6-(1,6),6-(6,6),7-(1,1)]
   427      -2.405252      -2.405252      -2.405252    6[1-(0),6-(6,6),6-(6,7)]
   428       -3.58848       -3.58848       -3.58848    6[6-(1,6),6-(1,6),6-(8,8)]
   429      -4.766436      -4.766436      -4.766436    6[1-(0),6-(1,6),6-(6,6)]
   430      -4.764334      -4.764334      -4.764334    6[1-(0),6-(1,6),6-(6,6)]
   431       -3.65388       -3.65388       -3.65388    6[6-(6,6),8-(0),8-(30)]
   432      -3.409071      -3.409071      -3.409071    6[6-(6,6),8-(30),8-(30)]
   433       8.184852       8.184852       8.184852    6[6-(1,6),6-(6,7),7-(7,30)]
   434       7.502029       7.502029       7.502029    6[6-(1,6),6-(6,7),7-(7,30)]
   435       6.264115       6.264115       6.264115    6[1-(0),6-(1,6),6-(6,7)]
   436       5.710609       5.710609       5.710609    6[1-(0),6-(1,6),6-(1,6)]
   437       6.393432       6.393432       6.393432    6[1-(0),6-(1,6),6-(1,6)]
   438        7.62976        7.62976        7.62976    6[1-(0),6-(1,6),6-(6,7)]
   439     -14.132316     -14.132316     -14.132316    6[6-(1,6),6-(6,7),7-(7,30)]
   440      -2.030244      -2.030244      -2.030244    6[6-(1,6),6-(6,7),7-(7,30)]
   441       -1.41839       -1.41839       -1.41839    6[1-(0),6-(1,6),6-(6,7)]
   442      -0.289361      -0.289361      -0.289361    6[1-(0),6-(1,6),6-(1,6)]
   443       0.227814       0.227814       0.227814    6[1-(0),6-(1,6),6-(1,6)]
   444     -13.001701     -13.001701     -13.001701    6[1-(0),6-(1,6),6-(6,7)]
   445      20.295068      20.295068      20.295068    6[6-(1,6),6-(6,7),7-(7,30)]
   446      21.155311      21.155311      21.155311    6[6-(1,6),6-(6,7),7-(7,30)]
   447      20.715299      20.715299      20.715299    6[1-(0),6-(1,6),6-(6,7)]
   448      19.417134      19.417134      19.417134    6[1-(0),6-(1,6),6-(1,6)]
   449      18.558729      18.558729      18.558729    6[1-(0),6-(1,6),6-(1,6)]
   450      18.994379      18.994379      18.994379    6[1-(0),6-(1,6),6-(6,7)]
   451      13.231326      13.231326      13.231326    6[6-(1,6),6-(6,7),7-(7,30)]
   452      13.847483      13.847483      13.847483    6[6-(1,6),6-(6,7),7-(7,30)]
   453       14.84275       14.84275       14.84275    6[1-(0),6-(1,6),6-(6,7)]
   454      15.223359      15.223359      15.223359    6[1-(0),6-(1,6),6-(1,6)]
   455      14.607361      14.607361      14.607361    6[1-(0),6-(1,6),6-(1,6)]
   456      13.611805      13.611805      13.611805    6[1-(0),6-(1,6),6-(6,7)]
   457      23.970391      23.970391      23.970391    6[6-(1,6),6-(6,7),7-(7,30)]
   458      24.101355      24.101355      24.101355    6[6-(1,6),6-(6,7),7-(7,30)]
   459      24.197472      24.197472      24.197472    6[1-(0),6-(1,6),6-(6,7)]
   460      24.162625      24.162625      24.162625    6[1-(0),6-(1,6),6-(1,6)]
   461      24.030075      24.030075      24.030075    6[1-(0),6-(1,6),6-(1,6)]
   462      23.935544      23.935544      23.935544    6[1-(0),6-(1,6),6-(6,7)]
   463       9.838664       9.838664       9.838664    6[6-(1,6),6-(6,7),7-(7,30)]
   464       11.18021       11.18021       11.18021    6[6-(1,6),6-(6,7),7-(7,30)]
   465      11.737453      11.737453      11.737453    6[1-(0),6-(1,6),6-(6,7)]
   466      10.950627      10.950627      10.950627    6[1-(0),6-(1,6),6-(1,6)]
   467       9.610667       9.610667       9.610667    6[1-(0),6-(1,6),6-(1,6)]
   468       9.051838       9.051838       9.051838    6[1-(0),6-(1,6),6-(6,7)]
   469      -2.508075      -2.508075      -2.508075    6[6-(1,6),6-(6,7),6-(8,8)]
   470      -3.035036      -3.035036      -3.035036    6[6-(1,6),6-(6,6),7-(1,1)]
   471      -3.298901      -3.298901      -3.298901    6[1-(0),6-(6,6),6-(6,7)]
   472      -3.032634      -3.032634      -3.032634    6[6-(1,6),6-(1,6),6-(8,8)]
   473      -2.503149      -2.503149      -2.503149    6[1-(0),6-(1,6),6-(6,6)]
   474      -2.239284      -2.239284      -2.239284    6[1-(0),6-(1,6),6-(6,6)]
   475      -3.299287      -3.299287      -3.299287    6[6-(6,6),8-(30),8-(30)]
   476      -2.205179      -2.205179      -2.205179    6[6-(6,6),8-(30),8-(30)]
   477        3.02913        3.02913        3.02913    6[6-(1,6),6-(6,7),6-(8,8)]
   478       3.577788       3.577788       3.577788    6[6-(1,6),6-(6,6),7-(1,1)]
   479       4.583513       4.583513       4.583513    6[1-(0),6-(6,6),6-(6,7)]
   480       5.040581       5.040581       5.040581    6[6-(1,6),6-(1,6),6-(8,8)]
   481       4.493508       4.493508       4.493508    6[1-(0),6-(1,6),6-(6,6)]
   482       3.486197       3.486197       3.486197    6[1-(0),6-(1,6),6-(6,6)]
   483       1.931802       1.931802       1.931802    6[6-(6,6),8-(0),8-(30)]
   484       6.037615       6.037615       6.037615    6[6-(6,6),8-(30),8-(30)]
   485      -6.510781      -6.510781      -6.510781    6[6-(1,6),6-(6,7),7-(7,30)]
   486      -6.027732      -6.027732      -6.027732    6[6-(1,6),6-(6,7),7-(7,30)]
   487      -6.644857      -6.644857      -6.644857    6[1-(0),6-(1,6),6-(6,7)]
   488      -7.743446      -7.743446      -7.743446    6[1-(0),6-(1,6),6-(1,6)]
   489      -8.226495      -8.226495      -8.226495    6[1-(0),6-(1,6),6-(1,6)]
   490      -7.610955      -7.610955      -7.610955    6[1-(0),6-(1,6),6-(6,7)]
   491      -0.486472      -0.486472      -0.486472    6[6-(1,6),6-(6,7),7-(7,30)]
   492       0.330363       0.330363       0.330363    6[6-(1,6),6-(6,7),7-(7,30)]
   493        1.60843        1.60843        1.60843    6[1-(0),6-(1,6),6-(6,7)]
   494       2.071246       2.071246       2.071246    6[1-(0),6-(1,6),6-(1,6)]
   495       1.255997       1.255997       1.255997    6[1-(0),6-(1,6),6-(1,6)]
   496       -0.02207       -0.02207       -0.02207    6[1-(0),6-(1,6),6-(6,7)]
   497      -0.901184      -0.901184      -0.901184    6[6-(1,6),6-(6,7),7-(7,30)]
   498      -0.036399      -0.036399      -0.036399    6[6-(1,6),6-(6,7),7-(7,30)]
   499       1.113919       1.113919       1.113919    6[1-(0),6-(1,6),6-(6,7)]
   500       1.400532       1.400532       1.400532    6[1-(0),6-(1,6),6-(1,6)]
   501        0.53708        0.53708        0.53708    6[1-(0),6-(1,6),6-(1,6)]
   502      -0.612047      -0.612047      -0.612047    6[1-(0),6-(1,6),6-(6,7)]
   503      -6.550234      -6.550234      -6.550234    6[6-(1,6),6-(6,7),7-(7,30)]
   504       -5.97092       -5.97092       -5.97092    6[6-(1,6),6-(6,7),7-(7,30)]
   505      -6.585667      -6.585667      -6.585667    6[1-(0),6-(1,6),6-(6,7)]
   506        -7.7752        -7.7752        -7.7752    6[1-(0),6-(1,6),6-(1,6)]
   507      -8.354354      -8.354354      -8.354354    6[1-(0),6-(1,6),6-(1,6)]
   508      -7.740905      -7.740905      -7.740905    6[1-(0),6-(1,6),6-(6,7)]
   509      -3.206632      -3.206632      -3.206632    6[6-(1,6),6-(6,7),7-(7,30)]
   510       -1.86942       -1.86942       -1.86942    6[6-(1,6),6-(6,7),7-(7,30)]
   511      -1.036431      -1.036431      -1.036431    6[1-(0),6-(1,6),6-(6,7)]
   512      -1.540655      -1.540655      -1.540655    6[1-(0),6-(1,6),6-(1,6)]
   513      -2.879453      -2.879453      -2.879453    6[1-(0),6-(1,6),6-(1,6)]
   514      -3.710856      -3.710856      -3.710856    6[1-(0),6-(1,6),6-(6,7)]
   515      -3.842509      -3.842509      -3.842509    6[6-(1,6),6-(6,7),7-(7,30)]
   516      -3.747588      -3.747588      -3.747588    6[6-(1,6),6-(6,7),7-(7,30)]
   517      -3.876746      -3.876746      -3.876746    6[1-(0),6-(1,6),6-(6,7)]
   518        -4.0983        -4.0983        -4.0983    6[1-(0),6-(1,6),6-(1,6)]
   519      -4.191636      -4.191636      -4.191636    6[1-(0),6-(1,6),6-(1,6)]
   520      -4.064064      -4.064064      -4.064064    6[1-(0),6-(1,6),6-(6,7)]
   521      -4.837896      -4.837896      -4.837896    6[6-(1,6),6-(6,7),6-(8,8)]
   522      23.010689      23.010689      23.010689    6[6-(1,6),6-(6,6),7-(1,1)]
   523      21.999809      21.999809      21.999809    6[1-(0),6-(6,6),6-(6,7)]
   524      21.613043      21.613043      21.613043    6[6-(1,6),6-(1,6),6-(8,8)]
   525      -6.238065      -6.238065      -6.238065    6[1-(0),6-(1,6),6-(6,6)]
   526      -5.227185      -5.227185      -5.227185    6[1-(0),6-(1,6),6-(6,6)]
   527      20.557387      20.557387      20.557387    6[6-(6,6),8-(30),8-(30)]
   528      -3.675786      -3.675786      -3.675786    6[6-(6,6),8-(30),8-(30)]
   529       9.780046       9.780046       9.780046    6[6-(1,6),6-(6,7),6-(8,8)]
   530       9.672158       9.672158       9.672158    6[6-(1,6),6-(6,6),7-(1,1)]
   531       8.476172       8.476172       8.476172    6[1-(0),6-(6,6),6-(6,7)]
   532       7.384903       7.384903       7.384903    6[6-(1,6),6-(1,6),6-(8,8)]
   533       7.491205       7.491205       7.491205    6[1-(0),6-(1,6),6-(6,6)]
   534       8.688777       8.688777       8.688777    6[1-(0),6-(1,6),6-(6,6)]
   535      11.102515      11.102515      11.102515    6[6-(6,6),8-(0),8-(30)]
   536        6.20395        6.20395        6.20395    6[6-(6,6),8-(30),8-(30)]
   537      14.842493      14.842493      14.842493    6[6-(1,6),6-(6,7),7-(7,30)]
   538      15.041211      15.041211      15.041211    6[6-(1,6),6-(6,7),7-(7,30)]
   539      14.992425      14.992425      14.992425    6[1-(0),6-(1,6),6-(6,7)]
   540      14.743335      14.743335      14.743335    6[1-(0),6-(1,6),6-(1,6)]
   541      14.544618      14.544618      14.544618    6[1-(0),6-(1,6),6-(1,6)]
   542       14.59499       14.59499       14.59499    6[1-(0),6-(1,6),6-(6,7)]
   543      16.767901      16.767901      16.767901    6[6-(1,6),6-(6,7),7-(7,30)]
   544      15.411995      15.411995      15.411995    6[6-(1,6),6-(6,7),7-(7,30)]
   545      14.920338      14.920338      14.920338    6[1-(0),6-(1,6),6-(6,7)]
   546      15.786174      15.786174      15.786174    6[1-(0),6-(1,6),6-(1,6)]
   547      17.143666      17.143666      17.143666    6[1-(0),6-(1,6),6-(1,6)]
   548      17.635322      17.635322      17.635322    6[1-(0),6-(1,6),6-(6,7)]
   549      12.793938      12.793938      12.793938    6[6-(1,6),6-(6,7),7-(7,30)]
   550      12.211373      12.211373      12.211373    6[6-(1,6),6-(6,7),7-(7,30)]
   551      11.019832      11.019832      11.019832    6[1-(0),6-(1,6),6-(6,7)]
   552      10.406605      10.406605      10.406605    6[1-(0),6-(1,6),6-(1,6)]
   553      10.991008      10.991008      10.991008    6[1-(0),6-(1,6),6-(1,6)]
   554      12.181359      12.181359      12.181359    6[1-(0),6-(1,6),6-(6,7)]
   555      17.948311      17.948311      17.948311    6[6-(1,6),6-(6,7),7-(7,30)]
   556      18.814977      18.814977      18.814977    6[6-(1,6),6-(6,7),7-(7,30)]
   557      20.098806      20.098806      20.098806    6[1-(0),6-(1,6),6-(6,7)]
   558      20.511442      20.511442      20.511442    6[1-(0),6-(1,6),6-(1,6)]
   559      19.644617      19.644617      19.644617    6[1-(0),6-(1,6),6-(1,6)]
   560      18.362086      18.362086      18.362086    6[1-(0),6-(1,6),6-(6,7)]
   561      12.432569      12.432569      12.432569    6[6-(1,6),6-(6,7),7-(7,30)]
   562      11.970554      11.970554      11.970554    6[6-(1,6),6-(6,7),7-(7,30)]
   563      10.807781      10.807781      10.807781    6[1-(0),6-(1,6),6-(6,7)]
   564      10.107022      10.107022      10.107022    6[1-(0),6-(1,6),6-(1,6)]
   565      10.570622      10.570622      10.570622    6[1-(0),6-(1,6),6-(1,6)]
   566       11.73181       11.73181       11.73181    6[1-(0),6-(1,6),6-(6,7)]
   567      18.345003      18.345003      18.345003    6[6-(1,6),6-(6,7),7-(7,30)]
   568       19.06186       19.06186       19.06186    6[6-(1,6),6-(6,7),7-(7,30)]
   569      -8.162317      -8.162317      -8.162317    6[1-(0),6-(1,6),6-(6,7)]
   570      -7.633175      -7.633175      -7.633175    6[1-(0),6-(1,6),6-(1,6)]
   571      -8.348446      -8.348446      -8.348446    6[1-(0),6-(1,6),6-(1,6)]
   572      -9.598555      -9.598555      -9.598555    6[1-(0),6-(1,6),6-(6,7)]
   573       1.726916       1.726916       1.726916    6[6-(1,6),6-(6,7),6-(8,8)]
   574       0.476965       0.476965       0.476965    6[6-(1,6),6-(6,6),7-(1,1)]
   575       0.324086       0.324086       0.324086    6[1-(0),6-(6,6),6-(6,7)]
   576       1.421157       1.421157       1.421157    6[6-(1,6),6-(1,6),6-(8,8)]
   577       2.673632       2.673632       2.673632    6[1-(0),6-(1,6),6-(6,6)]
   578       2.826511       2.826511       2.826511    6[1-(0),6-(1,6),6-(6,6)]
   579       1.319396       1.319396       1.319396    6[6-(6,6),8-(30),8-(30)]
   580       1.899801       1.899801       1.899801    6[6-(6,6),8-(30),8-(30)]
   581     -12.082418     -12.082418     -12.082418    6[6-(1,6),6-(6,7),6-(8,8)]
   582      -12.82119      -12.82119      -12.82119    6[6-(1,6),6-(6,6),7-(1,1)]
   583     -13.007763     -13.007763     -13.007763    6[1-(0),6-(6,6),6-(6,7)]
   584      16.013964      16.013964      16.013964    6[6-(1,6),6-(1,6),6-(8,8)]
   585      -11.72155      -11.72155      -11.72155    6[1-(0),6-(1,6),6-(6,6)]
   586     -11.533392     -11.533392     -11.533392    6[1-(0),6-(1,6),6-(6,6)]
   587     -11.784503     -11.784503     -11.784503    6[6-(6,6),8-(0),8-(30)]
   588      15.650636      15.650636      15.650636    6[6-(6,6),8-(30),8-(30)]
   589       0.146861       0.146861       0.146861    6[6-(1,6),6-(6,7),7-(7,30)]
   590        1.51145        1.51145        1.51145    6[6-(1,6),6-(6,7),7-(7,30)]
   591       2.083452       2.083452       2.083452    6[1-(0),6-(1,6),6-(6,7)]
   592        1.28928        1.28928        1.28928    6[1-(0),6-(1,6),6-(1,6)]
   593      -0.075309      -0.075309      -0.075309    6[1-(0),6-(1,6),6-(1,6)]
   594      -0.645726      -0.645726      -0.645726    6[1-(0),6-(1,6),6-(6,7)]
   595       1.941045       1.941045       1.941045    6[6-(1,6),6-(6,7),7-(7,30)]
   596     -10.700098     -10.700098     -10.700098    6[6-(1,6),6-(6,7),7-(7,30)]
   597     -10.525542     -10.525542     -10.525542    6[1-(0),6-(1,6),6-(6,7)]
   598     -10.325919     -10.325919     -10.325919    6[1-(0),6-(1,6),6-(1,6)]
   599     -10.300852     -10.300852     -10.300852    6[1-(0),6-(1,6),6-(1,6)]
   600       2.142253       2.142253       2.142253    6[1-(0),6-(1,6),6-(6,7)]
   601      -8.402313      -8.402313      -8.402313    6[6-(1,6),6-(6,7),7-(7,30)]
   602      -8.980337      -8.980337      -8.980337    6[6-(1,6),6-(6,7),7-(7,30)]
   603      -8.581548      -8.581548      -8.581548    6[1-(0),6-(1,6),6-(6,7)]
   604      -7.609997      -7.609997      -7.609997    6[1-(0),6-(1,6),6-(1,6)]
   605       -7.03064       -7.03064       -7.03064    6[1-(0),6-(1,6),6-(1,6)]
   606      -7.425068      -7.425068      -7.425068    6[1-(0),6-(1,6),6-(6,7)]
   607      -1.833249      -1.833249      -1.833249    6[6-(1,6),6-(6,7),7-(7,30)]
   608      -1.003426      -1.003426      -1.003426    6[6-(1,6),6-(6,7),7-(7,30)]
   609      -1.329611      -1.329611      -1.329611    6[1-(0),6-(1,6),6-(6,7)]
   610      -2.487117      -2.487117      -2.487117    6[1-(0),6-(1,6),6-(1,6)]
   611      -3.317098      -3.317098      -3.317098    6[1-(0),6-(1,6),6-(1,6)]
   612      -2.990625      -2.990625      -2.990625    6[1-(0),6-(1,6),6-(6,7)]
   613     -14.744454     -14.744454     -14.744454    6[6-(1,6),6-(6,7),7-(7,30)]
   614      -14.00022      -14.00022      -14.00022    6[6-(1,6),6-(6,7),7-(7,30)]
   615     -14.426122     -14.426122     -14.426122    6[1-(0),6-(1,6),6-(6,7)]
   616      12.876442      12.876442      12.876442    6[1-(0),6-(1,6),6-(1,6)]
   617      12.133794      12.133794      12.133794    6[1-(0),6-(1,6),6-(1,6)]
   618      -15.91459      -15.91459      -15.91459    6[1-(0),6-(1,6),6-(6,7)]
   619        4.66383        4.66383        4.66383    6[6-(1,6),6-(6,7),7-(7,30)]
   620       4.134062       4.134062       4.134062    6[6-(1,6),6-(6,7),7-(7,30)]
   621       4.696184       4.696184       4.696184    6[1-(0),6-(1,6),6-(6,7)]
   622       5.790598       5.790598       5.790598    6[1-(0),6-(1,6),6-(1,6)]
   623       6.321951       6.321951       6.321951    6[1-(0),6-(1,6),6-(1,6)]
   624       5.758243       5.758243       5.758243    6[1-(0),6-(1,6),6-(6,7)]
   625       1.510462       1.510462       1.510462    6[6-(1,6),6-(6,7),6-(8,8)]
   626       2.760413       2.760413       2.760413    6[6-(1,6),6-(6,6),7-(1,1)]
   627       2.913292       2.913292       2.913292    6[1-(0),6-(6,6),6-(6,7)]
   628       1.816221       1.816221       1.816221    6[6-(1,6),6-(1,6),6-(8,8)]
   629       0.563746       0.563746       0.563746    6[1-(0),6-(1,6),6-(6,6)]
   630       0.410867       0.410867       0.410867    6[1-(0),6-(1,6),6-(6,6)]
   631       1.917982       1.917982       1.917982    6[6-(6,6),8-(30),8-(30)]
   632       1.337577       1.337577       1.337577    6[6-(6,6),8-(30),8-(30)]
   633      15.319796      15.319796      15.319796    6[6-(1,6),6-(6,7),6-(8,8)]
   634      16.058568      16.058568      16.058568    6[6-(1,6),6-(6,6),7-(1,1)]
   635      16.245141      16.245141      16.245141    6[1-(0),6-(6,6),6-(6,7)]
   636     -12.776586     -12.776586     -12.776586    6[6-(1,6),6-(1,6),6-(8,8)]
   637      14.958928      14.958928      14.958928    6[1-(0),6-(1,6),6-(6,6)]
   638       14.77077       14.77077       14.77077    6[1-(0),6-(1,6),6-(6,6)]
   639      15.021881      15.021881      15.021881    6[6-(6,6),8-(0),8-(30)]
   640     -12.413258     -12.413258     -12.413258    6[6-(6,6),8-(30),8-(30)]
   641       3.090517       3.090517       3.090517    6[6-(1,6),6-(6,7),7-(7,30)]
   642       1.725928       1.725928       1.725928    6[6-(1,6),6-(6,7),7-(7,30)]
   643       1.153926       1.153926       1.153926    6[1-(0),6-(1,6),6-(6,7)]
   644       1.948098       1.948098       1.948098    6[1-(0),6-(1,6),6-(1,6)]
   645       3.312687       3.312687       3.312687    6[1-(0),6-(1,6),6-(1,6)]
   646       3.883104       3.883104       3.883104    6[1-(0),6-(1,6),6-(6,7)]
   647       1.296333       1.296333       1.296333    6[6-(1,6),6-(6,7),7-(7,30)]
   648      13.937476      13.937476      13.937476    6[6-(1,6),6-(6,7),7-(7,30)]
   649       13.76292       13.76292       13.76292    6[1-(0),6-(1,6),6-(6,7)]
   650      13.563297      13.563297      13.563297    6[1-(0),6-(1,6),6-(1,6)]
   651       13.53823       13.53823       13.53823    6[1-(0),6-(1,6),6-(1,6)]
   652       1.095125       1.095125       1.095125    6[1-(0),6-(1,6),6-(6,7)]
   653      11.639691      11.639691      11.639691    6[6-(1,6),6-(6,7),7-(7,30)]
   654      12.217715      12.217715      12.217715    6[6-(1,6),6-(6,7),7-(7,30)]
   655      11.818926      11.818926      11.818926    6[1-(0),6-(1,6),6-(6,7)]
   656      10.847375      10.847375      10.847375    6[1-(0),6-(1,6),6-(1,6)]
   657      10.268018      10.268018      10.268018    6[1-(0),6-(1,6),6-(1,6)]
   658      10.662446      10.662446      10.662446    6[1-(0),6-(1,6),6-(6,7)]
   659       5.070627       5.070627       5.070627    6[6-(1,6),6-(6,7),7-(7,30)]
   660       4.240804       4.240804       4.240804    6[6-(1,6),6-(6,7),7-(7,30)]
   661       4.566989       4.566989       4.566989    6[1-(0),6-(1,6),6-(6,7)]
   662       5.724495       5.724495       5.724495    6[1-(0),6-(1,6),6-(1,6)]
   663       6.554476       6.554476       6.554476    6[1-(0),6-(1,6),6-(1,6)]
   664       6.228003       6.228003       6.228003    6[1-(0),6-(1,6),6-(6,7)]
   665      17.981832      17.981832      17.981832    6[6-(1,6),6-(6,7),7-(7,30)]
   666      17.237598      17.237598      17.237598    6[6-(1,6),6-(6,7),7-(7,30)]
   667        17.6635        17.6635        17.6635    6[1-(0),6-(1,6),6-(6,7)]
   668      -9.639064      -9.639064      -9.639064    6[1-(0),6-(1,6),6-(1,6)]
   669      -8.896416      -8.896416      -8.896416    6[1-(0),6-(1,6),6-(1,6)]
   670      19.151968      19.151968      19.151968    6[1-(0),6-(1,6),6-(6,7)]
   671      -1.426452      -1.426452      -1.426452    6[6-(1,6),6-(6,7),7-(7,30)]
   672      -0.896684      -0.896684      -0.896684    6[6-(1,6),6-(6,7),7-(7,30)]
   673      -1.458806      -1.458806      -1.458806    6[1-(0),6-(1,6),6-(6,7)]
   674       -2.55322       -2.55322       -2.55322    6[1-(0),6-(1,6),6-(1,6)]
   675      -3.084573      -3.084573      -3.084573    6[1-(0),6-(1,6),6-(1,6)]
   676      -2.520865      -2.520865      -2.520865    6[1-(0),6-(1,6),6-(6,7)]
   677       8.075274       8.075274       8.075274    6[6-(1,6),6-(6,7),6-(8,8)]
   678     -19.773311     -19.773311     -19.773311    6[6-(1,6),6-(6,6),7-(1,1)]
   679     -18.762431     -18.762431     -18.762431    6[1-(0),6-(6,6),6-(6,7)]
   680     -18.375665     -18.375665     -18.375665    6[6-(1,6),6-(1,6),6-(8,8)]
   681       9.475443       9.475443       9.475443    6[1-(0),6-(1,6),6-(6,6)]
   682       8.464563       8.464563       8.464563    6[1-(0),6-(1,6),6-(6,6)]
   683     -17.320009     -17.320009     -17.320009    6[6-(6,6),8-(30),8-(30)]
   684       6.913164       6.913164       6.913164    6[6-(6,6),8-(30),8-(30)]
   685      -6.542668      -6.542668      -6.542668    6[6-(1,6),6-(6,7),6-(8,8)]
   686       -6.43478       -6.43478       -6.43478    6[6-(1,6),6-(6,6),7-(1,1)]
   687      -5.238794      -5.238794      -5.238794    6[1-(0),6-(6,6),6-(6,7)]
   688      -4.147525      -4.147525      -4.147525    6[6-(1,6),6-(1,6),6-(8,8)]
   689      -4.253827      -4.253827      -4.253827    6[1-(0),6-(1,6),6-(6,6)]
   690      -5.451399      -5.451399      -5.451399    6[1-(0),6-(1,6),6-(6,6)]
   691      -7.865137      -7.865137      -7.865137    6[6-(6,6),8-(0),8-(30)]
   692      -2.966572      -2.966572      -2.966572    6[6-(6,6),8-(30),8-(30)]
   693     -11.605115     -11.605115     -11.605115    6[6-(1,6),6-(6,7),7-(7,30)]
   694     -11.803833     -11.803833     -11.803833    6[6-(1,6),6-(6,7),7-(7,30)]
   695     -11.755047     -11.755047     -11.755047    6[1-(0),6-(1,6),6-(6,7)]
   696     -11.505957     -11.505957     -11.505957    6[1-(0),6-(1,6),6-(1,6)]
   697      -11.30724      -11.30724      -11.30724    6[1-(0),6-(1,6),6-(1,6)]
   698     -11.357612     -11.357612     -11.357612    6[1-(0),6-(1,6),6-(6,7)]
   699     -13.530523     -13.530523     -13.530523    6[6-(1,6),6-(6,7),7-(7,30)]
   700     -12.174617     -12.174617     -12.174617    6[6-(1,6),6-(6,7),7-(7,30)]
   701      -11.68296      -11.68296      -11.68296    6[1-(0),6-(1,6),6-(6,7)]
   702     -12.548796     -12.548796     -12.548796    6[1-(0),6-(1,6),6-(1,6)]
   703     -13.906288     -13.906288     -13.906288    6[1-(0),6-(1,6),6-(1,6)]
   704     -14.397944     -14.397944     -14.397944    6[1-(0),6-(1,6),6-(6,7)]
   705       -9.55656       -9.55656       -9.55656    6[6-(1,6),6-(6,7),7-(7,30)]
   706      -8.973995      -8.973995      -8.973995    6[6-(1,6),6-(6,7),7-(7,30)]
   707      -7.782454      -7.782454      -7.782454    6[1-(0),6-(1,6),6-(6,7)]
   708      -7.169227      -7.169227      -7.169227    6[1-(0),6-(1,6),6-(1,6)]
   709       -7.75363       -7.75363       -7.75363    6[1-(0),6-(1,6),6-(1,6)]
   710      -8.943981      -8.943981      -8.943981    6[1-(0),6-(1,6),6-(6,7)]
   711     -14.710933     -14.710933     -14.710933    6[6-(1,6),6-(6,7),7-(7,30)]
   712     -15.577599     -15.577599     -15.577599    6[6-(1,6),6-(6,7),7-(7,30)]
   713     -16.861428     -16.861428     -16.861428    6[1-(0),6-(1,6),6-(6,7)]
   714     -17.274064     -17.274064     -17.274064    6[1-(0),6-(1,6),6-(1,6)]
   715     -16.407239     -16.407239     -16.407239    6[1-(0),6-(1,6),6-(1,6)]
   716     -15.124708     -15.124708     -15.124708    6[1-(0),6-(1,6),6-(6,7)]
   717      -9.195191      -9.195191      -9.195191    6[6-(1,6),6-(6,7),7-(7,30)]
   718      -8.733176      -8.733176      -8.733176    6[6-(1,6),6-(6,7),7-(7,30)]
   719      -7.570403      -7.570403      -7.570403    6[1-(0),6-(1,6),6-(6,7)]
   720      -6.869644      -6.869644      -6.869644    6[1-(0),6-(1,6),6-(1,6)]
   721      -7.333244      -7.333244      -7.333244    6[1-(0),6-(1,6),6-(1,6)]
   722      -8.494432      -8.494432      -8.494432    6[1-(0),6-(1,6),6-(6,7)]
   723     -15.107625     -15.107625     -15.107625    6[6-(1,6),6-(6,7),7-(7,30)]
   724     -15.824482     -15.824482     -15.824482    6[6-(1,6),6-(6,7),7-(7,30)]
   725      11.399695      11.399695      11.399695    6[1-(0),6-(1,6),6-(6,7)]
   726      10.870553      10.870553      10.870553    6[1-(0),6-(1,6),6-(1,6)]
   727      11.585824      11.585824      11.585824    6[1-(0),6-(1,6),6-(1,6)]
   728      12.835933      12.835933      12.835933    6[1-(0),6-(1,6),6-(6,7)]
   729       8.964149       8.964149       8.964149    7[6-(6,6),7-(7,30),30-(7,7,8,8)]
   730       8.040961       8.040961       8.040961    7[7-(6,30),7-(6,30),30-(7,7,7,7)]
   731       8.189125       8.189125       8.189125    7[6-(6,6),7-(7,30),30-(7,7,8,8)]
   732       4.953745       4.953745       4.953745    7[6-(6,6),7-(7,30),30-(7,7,8,8)]
   733       4.865221       4.865221       4.865221    7[7-(6,30),7-(6,30),30-(7,7,7,7)]
   734       3.676424       3.676424       3.676424    7[6-(6,6),7-(7,30),30-(7,7,8)]
   735       5.200446       5.200446       5.200446    7[6-(6,6),7-(7,30),30-(7,7,8,8)]
   736       4.979996       4.979996       4.979996    7[7-(6,30),7-(6,30),30-(7,7,7,7)]
   737       3.849663       3.849663       3.849663    7[6-(6,6),7-(7,30),30-(7,7,8)]
   738       8.935838       8.935838       8.935838    7[6-(6,6),7-(7,30),30-(7,7,8,8)]
   739       7.945993       7.945993       7.945993    7[7-(6,30),7-(6,30),30-(7,7,7,7)]
   740        8.08561        8.08561        8.08561    7[6-(6,6),7-(7,30),30-(7,7,8,8)]
   741       7.079051       7.079051       7.079051    7[6-(6,6),7-(7,30),30-(7,7,8,8)]
   742       6.135766       6.135766       6.135766    7[7-(6,30),7-(6,30),30-(7,7,7,7)]
   743       4.929038       4.929038       4.929038    7[6-(6,6),7-(7,30),30-(7,7,8)]
   744       6.881599       6.881599       6.881599    7[6-(6,6),7-(7),30-(7,7,8,8)]
   745        6.69632        6.69632        6.69632    7[7-(6,30),7-(6,30)]
   746       6.749964       6.749964       6.749964    7[6-(6,6),7-(7),30-(7,7,8,8)]
   747       6.758062       6.758062       6.758062    7[1-(0),1-(0),6-(6,6)]
   748       0.018306       0.018306       0.018306    7[1-(0),1-(0),6-(6,6)]
   749      -6.145344      -6.145344      -6.145344    7[6-(6,6),7-(7,30),30-(7,7,8,8)]
   750      -6.144919      -6.144919      -6.144919    7[7-(6,30),7-(6,30),30-(7,7,7,7)]
   751      -5.002483      -5.002483      -5.002483    7[6-(6,6),7-(7,30),30-(7,7,8,8)]
   752        18.0646        18.0646        18.0646    7[6-(6,6),7-(7,30),30-(7,7,8,8)]
   753      -9.431693      -9.431693      -9.431693    7[7-(6,30),7-(6,30),30-(7,7,7,7)]
   754       6.324714       6.324714       6.324714    7[6-(6,6),7-(7,30),30-(7,7,8)]
   755      -5.099194      -5.099194      -5.099194    7[6-(6,6),7-(7,30),30-(7,7,8,8)]
   756      -6.308869      -6.308869      -6.308869    7[7-(6,30),7-(6,30),30-(7,7,7,7)]
   757     -19.042403     -19.042403     -19.042403    7[6-(6,6),7-(7,30),30-(7,7,8)]
   758      -9.100951      -9.100951      -9.100951    7[6-(6,6),7-(7,30),30-(7,7,8,8)]
   759       -9.19242       -9.19242       -9.19242    7[7-(6,30),7-(6,30),30-(7,7,7,7)]
   760     -10.102592     -10.102592     -10.102592    7[6-(6,6),7-(7,30),30-(7,7,8,8)]
   761      -8.005206      -8.005206      -8.005206    7[6-(6,6),7-(7,30),30-(7,7,8,8)]
   762      -8.070302      -8.070302      -8.070302    7[7-(6,30),7-(6,30),30-(7,7,7,7)]
   763     -20.870136     -20.870136     -20.870136    7[6-(6,6),7-(7,30),30-(7,7,8)]
   764      -6.355432      -6.355432      -6.355432    7[6-(6,6),7-(7),30-(7,7,8,8)]
   765       -7.54003       -7.54003       -7.54003    7[7-(6,30),7-(6,30)]
   766      -8.551317      -8.551317      -8.551317    7[6-(6,6),7-(7),30-(7,7,8,8)]
   767      11.193013      11.193013      11.193013    7[1-(0),1-(0),6-(6,6)]
   768       4.579434       4.579434       4.579434    7[1-(0),1-(0),6-(6,6)]
   769       9.382722       9.382722       9.382722    7[6-(6,6),7-(7,30),30-(7,7,8,8)]
   770       9.382297       9.382297       9.382297    7[7-(6,30),7-(6,30),30-(7,7,7,7)]
   771       8.239861       8.239861       8.239861    7[6-(6,6),7-(7,30),30-(7,7,8,8)]
   772     -14.827222     -14.827222     -14.827222    7[6-(6,6),7-(7,30),30-(7,7,8,8)]
   773      12.669071      12.669071      12.669071    7[7-(6,30),7-(6,30),30-(7,7,7,7)]
   774      -3.087336      -3.087336      -3.087336    7[6-(6,6),7-(7,30),30-(7,7,8)]
   775       8.336572       8.336572       8.336572    7[6-(6,6),7-(7,30),30-(7,7,8,8)]
   776       9.546247       9.546247       9.546247    7[7-(6,30),7-(6,30),30-(7,7,7,7)]
   777      22.279781      22.279781      22.279781    7[6-(6,6),7-(7,30),30-(7,7,8)]
   778      12.338329      12.338329      12.338329    7[6-(6,6),7-(7,30),30-(7,7,8,8)]
   779      12.429798      12.429798      12.429798    7[7-(6,30),7-(6,30),30-(7,7,7,7)]
   780       13.33997       13.33997       13.33997    7[6-(6,6),7-(7,30),30-(7,7,8,8)]
   781      11.242584      11.242584      11.242584    7[6-(6,6),7-(7,30),30-(7,7,8,8)]
   782       11.30768       11.30768       11.30768    7[7-(6,30),7-(6,30),30-(7,7,7,7)]
   783      24.107514      24.107514      24.107514    7[6-(6,6),7-(7,30),30-(7,7,8)]
   784        9.59281        9.59281        9.59281    7[6-(6,6),7-(7),30-(7,7,8,8)]
   785      10.777408      10.777408      10.777408    7[7-(6,30),7-(6,30)]
   786      11.788695      11.788695      11.788695    7[6-(6,6),7-(7),30-(7,7,8,8)]
   787      -7.955635      -7.955635      -7.955635    7[1-(0),1-(0),6-(6,6)]
   788      -1.342056      -1.342056      -1.342056    7[1-(0),1-(0),6-(6,6)]
   789      -5.726771      -5.726771      -5.726771    7[6-(6,6),7-(7,30),30-(7,7,8,8)]
   790      -4.803583      -4.803583      -4.803583    7[7-(6,30),7-(6,30),30-(7,7,7,7)]
   791      -4.951747      -4.951747      -4.951747    7[6-(6,6),7-(7,30),30-(7,7,8,8)]
   792      -1.716367      -1.716367      -1.716367    7[6-(6,6),7-(7,30),30-(7,7,8,8)]
   793      -1.627843      -1.627843      -1.627843    7[7-(6,30),7-(6,30),30-(7,7,7,7)]
   794      -0.439046      -0.439046      -0.439046    7[6-(6,6),7-(7,30),30-(7,7,8)]
   795      -1.963068      -1.963068      -1.963068    7[6-(6,6),7-(7,30),30-(7,7,8,8)]
   796      -1.742618      -1.742618      -1.742618    7[7-(6,30),7-(6,30),30-(7,7,7,7)]
   797      -0.612285      -0.612285      -0.612285    7[6-(6,6),7-(7,30),30-(7,7,8)]
   798       -5.69846       -5.69846       -5.69846    7[6-(6,6),7-(7,30),30-(7,7,8,8)]
   799      -4.708615      -4.708615      -4.708615    7[7-(6,30),7-(6,30),30-(7,7,7,7)]
   800      -4.848232      -4.848232      -4.848232    7[6-(6,6),7-(7,30),30-(7,7,8,8)]
   801      -3.841673      -3.841673      -3.841673    7[6-(6,6),7-(7,30),30-(7,7,8,8)]
   802      -2.898388      -2.898388      -2.898388    7[7-(6,30),7-(6,30),30-(7,7,7,7)]
   803       -1.69166       -1.69166       -1.69166    7[6-(6,6),7-(7,30),30-(7,7,8)]
   804      -3.644221      -3.644221      -3.644221    7[6-(6,6),7-(7),30-(7,7,8,8)]
   805      -3.458942      -3.458942      -3.458942    7[7-(6,30),7-(6,30)]
   806      -3.512586      -3.512586      -3.512586    7[6-(6,6),7-(7),30-(7,7,8,8)]
   807      -3.520684      -3.520684      -3.520684    7[1-(0),1-(0),6-(6,6)]
   808       3.219072       3.219072       3.219072    7[1-(0),1-(0),6-(6,6)]
   809      14.959049      14.959049      14.959049    7[6-(6,6),7-(7,30),30-(7,7,8,8)]
   810      15.177424      15.177424      15.177424    7[7-(6,30),7-(6,30),30-(7,7,7,7)]
   811      15.220945      15.220945      15.220945    7[6-(6,6),7-(7,30),30-(7,7,8,8)]
   812      17.027468      17.027468      17.027468    7[6-(6,6),7-(7,30),30-(7,7,8,8)]
   813      15.844946      15.844946      15.844946    7[7-(6,30),7-(6,30),30-(7,7,7,7)]
   814      14.878119      14.878119      14.878119    7[6-(6,6),7-(7,30),30-(7,7,8)]
   815      13.969978      13.969978      13.969978    7[6-(6,6),7-(7,30),30-(7,7,8,8)]
   816      14.041261      14.041261      14.041261    7[7-(6,30),7-(6,30),30-(7,7,7,7)]
   817      12.999716      12.999716      12.999716    7[6-(6,6),7-(7,30),30-(7,7,8)]
   818      16.769923      16.769923      16.769923    7[6-(6,6),7-(7,30),30-(7,7,8,8)]
   819      16.988232      16.988232      16.988232    7[7-(6,30),7-(6,30),30-(7,7,7,7)]
   820      18.209163      18.209163      18.209163    7[6-(6,6),7-(7,30),30-(7,7,8,8)]
   821      13.597168      13.597168      13.597168    7[6-(6,6),7-(7,30),30-(7,7,8,8)]
   822      13.868379      13.868379      13.868379    7[7-(6,30),7-(6,30),30-(7,7,7,7)]
   823      12.931187      12.931187      12.931187    7[6-(6,6),7-(7,30),30-(7,7,8)]
   824      17.151018      17.151018      17.151018    7[6-(6,6),7-(7),30-(7,7,8,8)]
   825      17.171855      17.171855      17.171855    7[7-(6,30),7-(6,30)]
   826       18.33218       18.33218       18.33218    7[6-(6,6),7-(7),30-(7,7,8,8)]
   827      23.391694      23.391694      23.391694    7[1-(0),1-(0),6-(6,6)]
   828      10.661905      10.661905      10.661905    7[1-(0),1-(0),6-(6,6)]
   829      -0.150443      -0.150443      -0.150443    7[6-(6,6),7-(7,30),30-(7,7,8,8)]
   830       0.991545       0.991545       0.991545    7[7-(6,30),7-(6,30),30-(7,7,7,7)]
   831       2.029337       2.029337       2.029337    7[6-(6,6),7-(7,30),30-(7,7,8,8)]
   832       1.665623       1.665623       1.665623    7[6-(6,6),7-(7,30),30-(7,7,8,8)]
   833       1.548032       1.548032       1.548032    7[7-(6,30),7-(6,30),30-(7,7,7,7)]
   834     -10.946291     -10.946291     -10.946291    7[6-(6,6),7-(7,30),30-(7,7,8)]
   835       3.670338       3.670338       3.670338    7[6-(6,6),7-(7,30),30-(7,7,8,8)]
   836       2.752396       2.752396       2.752396    7[7-(6,30),7-(6,30),30-(7,7,7,7)]
   837      -9.892349      -9.892349      -9.892349    7[6-(6,6),7-(7,30),30-(7,7,8)]
   838      -1.266866      -1.266866      -1.266866    7[6-(6,6),7-(7,30),30-(7,7,8,8)]
   839       -0.15018       -0.15018       -0.15018    7[7-(6,30),7-(6,30),30-(7,7,7,7)]
   840       0.020961       0.020961       0.020961    7[6-(6,6),7-(7,30),30-(7,7,8,8)]
   841      -1.487089      -1.487089      -1.487089    7[6-(6,6),7-(7,30),30-(7,7,8,8)]
   842      -0.337689      -0.337689      -0.337689    7[7-(6,30),7-(6,30),30-(7,7,7,7)]
   843     -12.867988     -12.867988     -12.867988    7[6-(6,6),7-(7,30),30-(7,7,8)]
   844       3.913987       3.913987       3.913987    7[6-(6,6),7-(7),30-(7,7,8,8)]
   845       2.935505       2.935505       2.935505    7[7-(6,30),7-(6,30)]
   846       3.030899       3.030899       3.030899    7[6-(6,6),7-(7),30-(7,7,8,8)]
   847      -0.646055      -0.646055      -0.646055    7[1-(0),1-(0),6-(6,6)]
   848     -13.249668     -13.249668     -13.249668    7[1-(0),1-(0),6-(6,6)]
   849       3.387821       3.387821       3.387821    7[6-(6,6),7-(7,30),30-(7,7,8,8)]
   850       2.245833       2.245833       2.245833    7[7-(6,30),7-(6,30),30-(7,7,7,7)]
   851       1.208041       1.208041       1.208041    7[6-(6,6),7-(7,30),30-(7,7,8,8)]
   852       1.571755       1.571755       1.571755    7[6-(6,6),7-(7,30),30-(7,7,8,8)]
   853       1.689346       1.689346       1.689346    7[7-(6,30),7-(6,30),30-(7,7,7,7)]
   854      14.183669      14.183669      14.183669    7[6-(6,6),7-(7,30),30-(7,7,8)]
   855       -0.43296       -0.43296       -0.43296    7[6-(6,6),7-(7,30),30-(7,7,8,8)]
   856       0.484982       0.484982       0.484982    7[7-(6,30),7-(6,30),30-(7,7,7,7)]
   857      13.129727      13.129727      13.129727    7[6-(6,6),7-(7,30),30-(7,7,8)]
   858       4.504244       4.504244       4.504244    7[6-(6,6),7-(7,30),30-(7,7,8,8)]
   859       3.387558       3.387558       3.387558    7[7-(6,30),7-(6,30),30-(7,7,7,7)]
   860       3.216417       3.216417       3.216417    7[6-(6,6),7-(7,30),30-(7,7,8,8)]
   861       4.724467       4.724467       4.724467    7[6-(6,6),7-(7,30),30-(7,7,8,8)]
   862       3.575067       3.575067       3.575067    7[7-(6,30),7-(6,30),30-(7,7,7,7)]
   863      16.105366      16.105366      16.105366    7[6-(6,6),7-(7,30),30-(7,7,8)]
   864      -0.676609      -0.676609      -0.676609    7[6-(6,6),7-(7),30-(7,7,8,8)]
   865       0.301873       0.301873       0.301873    7[7-(6,30),7-(6,30)]
   866       0.206479       0.206479       0.206479    7[6-(6,6),7-(7),30-(7,7,8,8)]
   867       3.883433       3.883433       3.883433    7[1-(0),1-(0),6-(6,6)]
   868      16.487046      16.487046      16.487046    7[1-(0),1-(0),6-(6,6)]
   869     -11.721671     -11.721671     -11.721671    7[6-(6,6),7-(7,30),30-(7,7,8,8)]
   870     -11.940046     -11.940046     -11.940046    7[7-(6,30),7-(6,30),30-(7,7,7,7)]
   871     -11.983567     -11.983567     -11.983567    7[6-(6,6),7-(7,30),30-(7,7,8,8)]
   872      -13.79009      -13.79009      -13.79009    7[6-(6,6),7-(7,30),30-(7,7,8,8)]
   873     -12.607568     -12.607568     -12.607568    7[7-(6,30),7-(6,30),30-(7,7,7,7)]
   874     -11.640741     -11.640741     -11.640741    7[6-(6,6),7-(7,30),30-(7,7,8)]
   875       -10.7326       -10.7326       -10.7326    7[6-(6,6),7-(7,30),30-(7,7,8,8)]
   876     -10.803883     -10.803883     -10.803883    7[7-(6,30),7-(6,30),30-(7,7,7,7)]
   877      -9.762338      -9.762338      -9.762338    7[6-(6,6),7-(7,30),30-(7,7,8)]
   878     -13.532545     -13.532545     -13.532545    7[6-(6,6),7-(7,30),30-(7,7,8,8)]
   879     -13.750854     -13.750854     -13.750854    7[7-(6,30),7-(6,30),30-(7,7,7,7)]
   880     -14.971785     -14.971785     -14.971785    7[6-(6,6),7-(7,30),30-(7,7,8,8)]
   881      -10.35979      -10.35979      -10.35979    7[6-(6,6),7-(7,30),30-(7,7,8,8)]
   882     -10.631001     -10.631001     -10.631001    7[7-(6,30),7-(6,30),30-(7,7,7,7)]
   883      -9.693809      -9.693809      -9.693809    7[6-(6,6),7-(7,30),30-(7,7,8)]
   884      -13.91364      -13.91364      -13.91364    7[6-(6,6),7-(7),30-(7,7,8,8)]
   885     -13.934477     -13.934477     -13.934477    7[7-(6,30),7-(6,30)]
   886     -15.094802     -15.094802     -15.094802    7[6-(6,6),7-(7),30-(7,7,8,8)]
   887     -20.154316     -20.154316     -20.154316    7[1-(0),1-(0),6-(6,6)]
   888      -7.424527      -7.424527      -7.424527    7[1-(0),1-(0),6-(6,6)]
   889        6.35238        6.35238        6.35238    8[6-(6,8),30-(7,7,7,8)]
   890       6.741893       6.741893       6.741893    8[6-(6,8),30-(7,7,7,8)]
   891       4.898579       4.898579       4.898579    8[6-(6,8),30-(7,7,7,8)]
   892       5.724588       5.724588       5.724588    8[6-(6,8),30-(7,7,7,8)]
   893       1.779981       1.779981       1.779981    8[6-(6,8),30-(7,7,7)]
   894       1.773269       1.773269       1.773269    8[6-(6,8)]
   895      -3.108284      -3.108284      -3.108284    8[6-(6,8),30-(7,7,7,8)]
   896      -3.508816      -3.508816      -3.508816    8[6-(6,8),30-(7,7,7,8)]
   897      16.894279      16.894279      16.894279    8[6-(6,8),30-(7,7,7,8)]
   898      15.759578      15.759578      15.759578    8[6-(6,8),30-(7,7,7,8)]
   899      11.140379      11.140379      11.140379    8[6-(6,8),30-(7,7,7,8)]
   900       9.902139       9.902139       9.902139    8[6-(6,8),30-(7,7,7,8)]
   901       8.097487       8.097487       8.097487    8[6-(6,8),30-(7,7,7)]
   902       5.900349       5.900349       5.900349    8[6-(6,8)]
   903       7.731392       7.731392       7.731392    8[6-(6,8),30-(7,7,7,8)]
   904       5.629999       5.629999       5.629999    8[6-(6,8),30-(7,7,7,8)]
   905     -13.656901     -13.656901     -13.656901    8[6-(6,8),30-(7,7,7,8)]
   906       -12.5222       -12.5222       -12.5222    8[6-(6,8),30-(7,7,7,8)]
   907      -7.903001      -7.903001      -7.903001    8[6-(6,8),30-(7,7,7,8)]
   908      -6.664761      -6.664761      -6.664761    8[6-(6,8),30-(7,7,7,8)]
   909      -4.860109      -4.860109      -4.860109    8[6-(6,8),30-(7,7,7)]
   910      -2.662971      -2.662971      -2.662971    8[6-(6,8)]
   911      -4.494014      -4.494014      -4.494014    8[6-(6,8),30-(7,7,7,8)]
   912      -2.392621      -2.392621      -2.392621    8[6-(6,8),30-(7,7,7,8)]
   913      -3.115002      -3.115002      -3.115002    8[6-(6,8),30-(7,7,7,8)]
   914      -3.504515      -3.504515      -3.504515    8[6-(6,8),30-(7,7,7,8)]
   915      -1.661201      -1.661201      -1.661201    8[6-(6,8),30-(7,7,7,8)]
   916       -2.48721       -2.48721       -2.48721    8[6-(6,8),30-(7,7,7,8)]
   917       1.457397       1.457397       1.457397    8[6-(6,8),30-(7,7,7)]
   918       1.464109       1.464109       1.464109    8[6-(6,8)]
   919       6.345662       6.345662       6.345662    8[6-(6,8),30-(7,7,7,8)]
   920       6.746194       6.746194       6.746194    8[6-(6,8),30-(7,7,7,8)]
   921      20.319194      20.319194      20.319194    8[6-(6,8),30-(7,7,7,8)]
   922      19.792286      19.792286      19.792286    8[6-(6,8),30-(7,7,7,8)]
   923      -3.182845      -3.182845      -3.182845    8[6-(6,8),30-(7,7,7,8)]
   924      -3.263744      -3.263744      -3.263744    8[6-(6,8),30-(7,7,7,8)]
   925      11.006139      11.006139      11.006139    8[6-(6,8),30-(7,7,7)]
   926      12.156844      12.156844      12.156844    8[6-(6,8)]
   927       5.112665       5.112665       5.112665    8[6-(6,8),30-(7,7,7,8)]
   928       6.126402       6.126402       6.126402    8[6-(6,8),30-(7,7,7,8)]
   929       2.388393       2.388393       2.388393    8[6-(6,8),30-(7,7,7,8)]
   930       0.337271       0.337271       0.337271    8[6-(6,8),30-(7,7,7,8)]
   931       3.058955       3.058955       3.058955    8[6-(6,8),30-(7,7,7,8)]
   932       0.913806       0.913806       0.913806    8[6-(6,8),30-(7,7,7,8)]
   933     -11.149055     -11.149055     -11.149055    8[6-(6,8),30-(7,7,7)]
   934     -12.188776     -12.188776     -12.188776    8[6-(6,8)]
   935       15.95234       15.95234       15.95234    8[6-(6,8),30-(7,7,7,8)]
   936      15.265217      15.265217      15.265217    8[6-(6,8),30-(7,7,7,8)]
   937       0.848985       0.848985       0.848985    8[6-(6,8),30-(7,7,7,8)]
   938       2.900107       2.900107       2.900107    8[6-(6,8),30-(7,7,7,8)]
   939       0.178423       0.178423       0.178423    8[6-(6,8),30-(7,7,7,8)]
   940       2.323572       2.323572       2.323572    8[6-(6,8),30-(7,7,7,8)]
   941      14.386433      14.386433      14.386433    8[6-(6,8),30-(7,7,7)]
   942      15.426154      15.426154      15.426154    8[6-(6,8)]
   943     -12.714962     -12.714962     -12.714962    8[6-(6,8),30-(7,7,7,8)]
   944     -12.027839     -12.027839     -12.027839    8[6-(6,8),30-(7,7,7,8)]
   945     -17.081816     -17.081816     -17.081816    8[6-(6,8),30-(7,7,7,8)]
   946     -16.554908     -16.554908     -16.554908    8[6-(6,8),30-(7,7,7,8)]
   947       6.420223       6.420223       6.420223    8[6-(6,8),30-(7,7,7,8)]
   948       6.501122       6.501122       6.501122    8[6-(6,8),30-(7,7,7,8)]
   949      -7.768761      -7.768761      -7.768761    8[6-(6,8),30-(7,7,7)]
   950      -8.919466      -8.919466      -8.919466    8[6-(6,8)]
   951      -1.875287      -1.875287      -1.875287    8[6-(6,8),30-(7,7,7,8)]
   952      -2.889024      -2.889024      -2.889024    8[6-(6,8),30-(7,7,7,8)]
