# Supplementary material for: A collection of forcefield precursors for metal–organic frameworks
Source: RSC Adv. 2019 Nov 13;9(63):36492–507. doi: 10.1039/c9ra07327b (PMC9075174; doi:10.1039/c9ra07327b)
Supplement: RA-009-C9RA07327B-s1302 [file RA-009-C9RA07327B-s1302.txt]

KULRIT_clean

8.577300    0.000000    0.000000
-0.642960    12.122661    0.000000
0.000000    0.000000    16.728100

     1       4.086573       4.086573       4.086573    70[8-(6),8-(6),8-(6),8-(6),8-(6),8-(6,70),8-(6,70)]
     2      -0.119403      -0.119403      -0.119403    70[8-(6),8-(6),8-(6),8-(6),8-(6),8-(6,70),8-(6,70)]
     3       3.847767       3.847767       3.847767    70[8-(6),8-(6),8-(6),8-(6),8-(6),8-(6,70),8-(6,70)]
     4       8.053743       8.053743       8.053743    70[8-(6),8-(6),8-(6),8-(6),8-(6),8-(6,70),8-(6,70)]
     5       6.763196       6.763196       6.763196    1[6-(1,6,6)]
     6       5.853454       5.853454       5.853454    1[6-(1,6,6)]
     7       6.127663       6.127663       6.127663    1[6-(6,6,6)]
     8       7.464615       7.464615       7.464615    1[6-(1,6,6)]
     9        7.80227        7.80227        7.80227    1[6-(1,6,6)]
    10       0.176084       0.176084       0.176084    1[6-(6,6,6)]
    11       1.262169       1.262169       1.262169    1[6-(1,6,6)]
    12       0.720956       0.720956       0.720956    1[6-(1,6,6)]
    13       7.681824       7.681824       7.681824    1[6-(6,6,6)]
    14       5.138314       5.138314       5.138314    1[6-(1,6,6)]
    15       6.048056       6.048056       6.048056    1[6-(1,6,6)]
    16       5.773846       5.773846       5.773846    1[6-(6,6,6)]
    17       4.436895       4.436895       4.436895    1[6-(1,6,6)]
    18        4.09924        4.09924        4.09924    1[6-(1,6,6)]
    19       3.148126       3.148126       3.148126    1[6-(6,6,6)]
    20       2.062041       2.062041       2.062041    1[6-(1,6,6)]
    21       2.603254       2.603254       2.603254    1[6-(1,6,6)]
    22       4.219686       4.219686       4.219686    1[6-(6,6,6)]
    23       1.171144       1.171144       1.171144    1[6-(1,6,6)]
    24       2.080886       2.080886       2.080886    1[6-(1,6,6)]
    25       1.806677       1.806677       1.806677    1[6-(6,6,6)]
    26       0.469725       0.469725       0.469725    1[6-(1,6,6)]
    27        0.13207        0.13207        0.13207    1[6-(1,6,6)]
    28       7.758256       7.758256       7.758256    1[6-(6,6,6)]
    29       6.672171       6.672171       6.672171    1[6-(1,6,6)]
    30       7.213384       7.213384       7.213384    1[6-(1,6,6)]
    31       0.252516       0.252516       0.252516    1[6-(6,6,6)]
    32       2.796026       2.796026       2.796026    1[6-(1,6,6)]
    33       1.886284       1.886284       1.886284    1[6-(1,6,6)]
    34       2.160493       2.160493       2.160493    1[6-(6,6,6)]
    35       3.497445       3.497445       3.497445    1[6-(1,6,6)]
    36         3.8351         3.8351         3.8351    1[6-(1,6,6)]
    37       4.786214       4.786214       4.786214    1[6-(6,6,6)]
    38       5.872299       5.872299       5.872299    1[6-(1,6,6)]
    39       5.331086       5.331086       5.331086    1[6-(1,6,6)]
    40       3.714654       3.714654       3.714654    1[6-(6,6,6)]
    41       6.632009       6.632009       6.632009    6[1-(0),1-(0),6-(1,6,6),6-(1,6,6)]
    42       6.368104       6.368104       6.368104    6[1-(0),6-(1,1,6),6-(1,1,6),6-(8,8)]
    43       7.628517       7.628517       7.628517    6[1-(0),1-(0),6-(1,6,6),6-(1,6,6)]
    44       0.302276       0.302276       0.302276    6[1-(0),6-(1,1,6),6-(1,1,6),6-(8,8)]
    45       0.507684       0.507684       0.507684    6[1-(0),1-(0),6-(1,6,6),6-(1,6,6)]
    46       7.855578       7.855578       7.855578    6[1-(0),6-(1,1,6),6-(1,1,6),6-(8,8)]
    47        5.25289        5.25289        5.25289    6[6-(1,6,6),8-(70),8-(70,70)]
    48        1.50265        1.50265        1.50265    6[6-(1,6,6),8-(70),8-(70)]
    49       8.019796       8.019796       8.019796    6[6-(1,6,6),8-(70),8-(70)]
    50       5.269501       5.269501       5.269501    6[1-(0),1-(0),6-(1,6,6),6-(1,6,6)]
    51       5.533406       5.533406       5.533406    6[1-(0),6-(1,1,6),6-(1,1,6),6-(8,8)]
    52       4.272993       4.272993       4.272993    6[1-(0),1-(0),6-(1,6,6),6-(1,6,6)]
    53       3.021934       3.021934       3.021934    6[1-(0),6-(1,1,6),6-(1,1,6),6-(8,8)]
    54       2.816526       2.816526       2.816526    6[1-(0),1-(0),6-(1,6,6),6-(1,6,6)]
    55       4.045932       4.045932       4.045932    6[1-(0),6-(1,1,6),6-(1,1,6),6-(8,8)]
    56        6.64862        6.64862        6.64862    6[6-(1,6,6),8-(70),8-(70,70)]
    57        1.82156        1.82156        1.82156    6[6-(1,6,6),8-(70),8-(70)]
    58       3.881714       3.881714       3.881714    6[6-(1,6,6),8-(70),8-(70)]
    59       1.302331       1.302331       1.302331    6[1-(0),1-(0),6-(1,6,6),6-(1,6,6)]
    60       1.566236       1.566236       1.566236    6[1-(0),6-(1,1,6),6-(1,1,6),6-(8,8)]
    61       0.305823       0.305823       0.305823    6[1-(0),1-(0),6-(1,6,6),6-(1,6,6)]
    62       7.632064       7.632064       7.632064    6[1-(0),6-(1,1,6),6-(1,1,6),6-(8,8)]
    63       7.426656       7.426656       7.426656    6[1-(0),1-(0),6-(1,6,6),6-(1,6,6)]
    64       0.078762       0.078762       0.078762    6[1-(0),6-(1,1,6),6-(1,1,6),6-(8,8)]
    65        2.68145        2.68145        2.68145    6[6-(1,6,6),8-(70),8-(70,70)]
    66        6.43169        6.43169        6.43169    6[6-(1,6,6),8-(70),8-(70)]
    67      -0.085456      -0.085456      -0.085456    6[6-(1,6,6),8-(70),8-(70)]
    68       2.664839       2.664839       2.664839    6[1-(0),1-(0),6-(1,6,6),6-(1,6,6)]
    69       2.400934       2.400934       2.400934    6[1-(0),6-(1,1,6),6-(1,1,6),6-(8,8)]
    70       3.661347       3.661347       3.661347    6[1-(0),1-(0),6-(1,6,6),6-(1,6,6)]
    71       4.912406       4.912406       4.912406    6[1-(0),6-(1,1,6),6-(1,1,6),6-(8,8)]
    72       5.117814       5.117814       5.117814    6[1-(0),1-(0),6-(1,6,6),6-(1,6,6)]
    73       3.888408       3.888408       3.888408    6[1-(0),6-(1,1,6),6-(1,1,6),6-(8,8)]
    74        1.28572        1.28572        1.28572    6[6-(1,6,6),8-(70),8-(70,70)]
    75        6.11278        6.11278        6.11278    6[6-(1,6,6),8-(70),8-(70)]
    76       4.052626       4.052626       4.052626    6[6-(1,6,6),8-(70),8-(70)]
    77       5.066288       5.066288       5.066288    8[6-(6,8),70-(8,8,8,8,8,8)]
    78        4.51304        4.51304        4.51304    8[6-(6,8),70-(8,8,8,8,8,8),70-(8,8,8,8,8,8)]
    79       1.851491       1.851491       1.851491    8[6-(6,8),70-(8,8,8,8,8,8)]
    80       2.049898       2.049898       2.049898    8[6-(6,8),70-(8,8,8,8,8,8)]
    81       7.338366       7.338366       7.338366    8[6-(6,8),70-(8,8,8,8,8,8)]
    82       0.190324       0.190324       0.190324    8[6-(6,8),70-(8,8,8,8,8,8)]
    83       6.835222       6.835222       6.835222    8[6-(6,8),70-(8,8,8,8,8,8)]
    84        7.38847        7.38847        7.38847    8[6-(6,8),70-(8,8,8,8,8,8),70-(8,8,8,8,8,8)]
    85       1.472719       1.472719       1.472719    8[6-(6,8),70-(8,8,8,8,8,8)]
    86       1.274312       1.274312       1.274312    8[6-(6,8),70-(8,8,8,8,8,8)]
    87       4.563144       4.563144       4.563144    8[6-(6,8),70-(8,8,8,8,8,8)]
    88       3.133886       3.133886       3.133886    8[6-(6,8),70-(8,8,8,8,8,8)]
    89       2.868052       2.868052       2.868052    8[6-(6,8),70-(8,8,8,8,8,8)]
    90         3.4213         3.4213         3.4213    8[6-(6,8),70-(8,8,8,8,8,8),70-(8,8,8,8,8,8)]
    91       6.082849       6.082849       6.082849    8[6-(6,8),70-(8,8,8,8,8,8)]
    92       5.884442       5.884442       5.884442    8[6-(6,8),70-(8,8,8,8,8,8)]
    93       0.595974       0.595974       0.595974    8[6-(6,8),70-(8,8,8,8,8,8)]
    94       7.744016       7.744016       7.744016    8[6-(6,8),70-(8,8,8,8,8,8)]
    95       1.099118       1.099118       1.099118    8[6-(6,8),70-(8,8,8,8,8,8)]
    96        0.54587        0.54587        0.54587    8[6-(6,8),70-(8,8,8,8,8,8),70-(8,8,8,8,8,8)]
    97       6.461621       6.461621       6.461621    8[6-(6,8),70-(8,8,8,8,8,8)]
    98       6.660028       6.660028       6.660028    8[6-(6,8),70-(8,8,8,8,8,8)]
    99       3.371196       3.371196       3.371196    8[6-(6,8),70-(8,8,8,8,8,8)]
   100       4.800454       4.800454       4.800454    8[6-(6,8),70-(8,8,8,8,8,8)]
