# Supplementary material for: A collection of forcefield precursors for metal–organic frameworks
Source: RSC Adv. 2019 Nov 13;9(63):36492–507. doi: 10.1039/c9ra07327b (PMC9075174; doi:10.1039/c9ra07327b)
Supplement: RA-009-C9RA07327B-s1303 [file RA-009-C9RA07327B-s1303.txt]

KUNWEW_clean

10.929000    0.000000    0.000000
0.000000    16.594000    0.000000
5.464534    8.297016    15.341028

     1       9.822242       9.822242       9.822242    30[7-(6,6),7-(6,6),8-(6),8-(6),8-(6,30)]
     2       7.785825       7.785825       7.785825    30[8-(6),8-(6),8-(6),8-(6,30)]
     3       6.571292       6.571292       6.571292    30[7-(6,6),7-(6,6),8-(6),8-(6),8-(6,30)]
     4       8.607709       8.607709       8.607709    30[8-(6),8-(6),8-(6),8-(6,30)]
     5      12.035802      12.035802      12.035802    30[7-(6,6),7-(6,6),8-(6),8-(6),8-(6,30)]
     6       3.143186       3.143186       3.143186    30[8-(6),8-(6),8-(6),8-(6,30)]
     7       4.357732       4.357732       4.357732    30[7-(6,6),7-(6,6),8-(6),8-(6),8-(6,30)]
     8      13.250348      13.250348      13.250348    30[8-(6),8-(6),8-(6),8-(6,30)]
     9      11.909355      11.909355      11.909355    1[6-(6,6)]
    10      13.209915      13.209915      13.209915    1[6-(6,6)]
    11      11.816465      11.816465      11.816465    1[6-(6,6)]
    12      13.748704      13.748704      13.748704    1[6-(6,7)]
    13      12.408812      12.408812      12.408812    1[6-(6,7)]
    14      11.932295      11.932295      11.932295    1[6-(6,6)]
    15      10.417532      10.417532      10.417532    1[6-(6,6)]
    16       8.613156       8.613156       8.613156    1[6-(6,6)]
    17       8.299499       8.299499       8.299499    1[6-(6,7)]
    18       3.031721       3.031721       3.031721    1[6-(1,6,7)]
    19       2.556307       2.556307       2.556307    1[6-(1,6,7)]
    20      12.445955      12.445955      12.445955    1[6-(6,6)]
    21      10.772724      10.772724      10.772724    1[6-(6,6)]
    22       9.772728       9.772728       9.772728    1[6-(6,6)]
    23      11.377107      11.377107      11.377107    1[6-(6,6)]
    24       4.484179       4.484179       4.484179    1[6-(6,6)]
    25       3.183619       3.183619       3.183619    1[6-(6,6)]
    26       4.577069       4.577069       4.577069    1[6-(6,6)]
    27        2.64483        2.64483        2.64483    1[6-(6,7)]
    28       3.984722       3.984722       3.984722    1[6-(6,7)]
    29       4.461239       4.461239       4.461239    1[6-(6,6)]
    30       5.976002       5.976002       5.976002    1[6-(6,6)]
    31       7.780378       7.780378       7.780378    1[6-(6,6)]
    32       8.094035       8.094035       8.094035    1[6-(6,7)]
    33      13.361813      13.361813      13.361813    1[6-(1,6,7)]
    34      13.837227      13.837227      13.837227    1[6-(1,6,7)]
    35       3.947579       3.947579       3.947579    1[6-(6,6)]
    36        5.62081        5.62081        5.62081    1[6-(6,6)]
    37       6.620806       6.620806       6.620806    1[6-(6,6)]
    38       5.016427       5.016427       5.016427    1[6-(6,6)]
    39       9.948693       9.948693       9.948693    1[6-(6,6)]
    40        8.64815        8.64815        8.64815    1[6-(6,6)]
    41      10.041596      10.041596      10.041596    1[6-(6,6)]
    42        8.10934        8.10934        8.10934    1[6-(6,7)]
    43       9.449238       9.449238       9.449238    1[6-(6,7)]
    44        9.92573        9.92573        9.92573    1[6-(6,6)]
    45      11.440486      11.440486      11.440486    1[6-(6,6)]
    46       2.315866       2.315866       2.315866    1[6-(6,6)]
    47       2.629533       2.629533       2.629533    1[6-(6,7)]
    48       7.897312       7.897312       7.897312    1[6-(1,6,7)]
    49       8.372721       8.372721       8.372721    1[6-(1,6,7)]
    50       9.412065       9.412065       9.412065    1[6-(6,6)]
    51      11.085293      11.085293      11.085293    1[6-(6,6)]
    52      12.085305      12.085305      12.085305    1[6-(6,6)]
    53      10.480929      10.480929      10.480929    1[6-(6,6)]
    54       6.444841       6.444841       6.444841    1[6-(6,6)]
    55       7.745384       7.745384       7.745384    1[6-(6,6)]
    56       6.351938       6.351938       6.351938    1[6-(6,6)]
    57       8.284194       8.284194       8.284194    1[6-(6,7)]
    58       6.944296       6.944296       6.944296    1[6-(6,7)]
    59       6.467804       6.467804       6.467804    1[6-(6,6)]
    60       4.953048       4.953048       4.953048    1[6-(6,6)]
    61      14.077668      14.077668      14.077668    1[6-(6,6)]
    62      13.764001      13.764001      13.764001    1[6-(6,7)]
    63       8.496222       8.496222       8.496222    1[6-(1,6,7)]
    64       8.020813       8.020813       8.020813    1[6-(1,6,7)]
    65       6.981469       6.981469       6.981469    1[6-(6,6)]
    66       5.308241       5.308241       5.308241    1[6-(6,6)]
    67       4.308229       4.308229       4.308229    1[6-(6,6)]
    68       5.912605       5.912605       5.912605    1[6-(6,6)]
    69      12.071107      12.071107      12.071107    6[1-(0),6-(6,6),6-(6,6)]
    70      12.623023      12.623023      12.623023    6[6-(1,6),6-(1,6),6-(8,8)]
    71      12.868928      12.868928      12.868928    6[1-(0),6-(6,6),6-(6,6)]
    72      12.601169      12.601169      12.601169    6[6-(1,6),6-(1,6),6-(8,8)]
    73      12.027394      12.027394      12.027394    6[1-(0),6-(6,6),6-(6,6)]
    74      11.757445      11.757445      11.757445    6[6-(1,6),6-(1,6),6-(8,8)]
    75       7.460136       7.460136       7.460136    6[6-(6,6),8-(0),8-(30)]
    76      11.097331      11.097331      11.097331    6[6-(6,6),8-(0),8-(30,30)]
    77      12.882039      12.882039      12.882039    6[6-(6,6),8-(30),8-(30)]
    78      13.097335      13.097335      13.097335    6[1-(0),6-(1,7),7-(6,6)]
    79      12.346514      12.346514      12.346514    6[1-(0),6-(1,7),7-(6,30)]
    80      11.691863      11.691863      11.691863    6[6-(6,7),7-(6,30),7-(6,6)]
    81      10.891858      10.891858      10.891858    6[6-(1,6),6-(7,7),7-(6,30)]
    82       11.17273       11.17273       11.17273    6[1-(0),6-(1,6),6-(6,7)]
    83      10.278736      10.278736      10.278736    6[1-(0),6-(1,6),6-(1,6)]
    84       9.207695       9.207695       9.207695    6[1-(0),6-(1,6),6-(1,7)]
    85       9.029555       9.029555       9.029555    6[1-(0),6-(1,6),7-(6,30)]
    86      13.198969      13.198969      13.198969    6[1-(0),1-(0),6-(6,6),7-(6,6)]
    87      12.085303      12.085303      12.085303    6[6-(1,1,7),6-(1,6),6-(1,6)]
    88      11.895135      11.895135      11.895135    6[1-(0),6-(1,6),6-(6,6)]
    89      10.888573      10.888573      10.888573    6[1-(0),6-(1,6),6-(6,6)]
    90      10.067807      10.067807      10.067807    6[6-(1,6),6-(1,6),6-(8,8)]
    91      10.295133      10.295133      10.295133    6[1-(0),6-(1,6),6-(6,6)]
    92      11.264537      11.264537      11.264537    6[1-(0),6-(1,6),6-(6,6)]
    93       8.971627       8.971627       8.971627    6[6-(6,6),8-(30),8-(30)]
    94       4.322427       4.322427       4.322427    6[1-(0),6-(6,6),6-(6,6)]
    95       3.770511       3.770511       3.770511    6[6-(1,6),6-(1,6),6-(8,8)]
    96       3.524606       3.524606       3.524606    6[1-(0),6-(6,6),6-(6,6)]
    97       3.792365       3.792365       3.792365    6[6-(1,6),6-(1,6),6-(8,8)]
    98        4.36614        4.36614        4.36614    6[1-(0),6-(6,6),6-(6,6)]
    99       4.636089       4.636089       4.636089    6[6-(1,6),6-(1,6),6-(8,8)]
   100       8.933398       8.933398       8.933398    6[6-(6,6),8-(0),8-(30)]
   101       5.296203       5.296203       5.296203    6[6-(6,6),8-(0),8-(30,30)]
   102       3.511495       3.511495       3.511495    6[6-(6,6),8-(30),8-(30)]
   103       3.296199       3.296199       3.296199    6[1-(0),6-(1,7),7-(6,6)]
   104        4.04702        4.04702        4.04702    6[1-(0),6-(1,7),7-(6,30)]
   105       4.701671       4.701671       4.701671    6[6-(6,7),7-(6,30),7-(6,6)]
   106       5.501676       5.501676       5.501676    6[6-(1,6),6-(7,7),7-(6,30)]
   107       5.220804       5.220804       5.220804    6[1-(0),6-(1,6),6-(6,7)]
   108       6.114798       6.114798       6.114798    6[1-(0),6-(1,6),6-(1,6)]
   109       7.185839       7.185839       7.185839    6[1-(0),6-(1,6),6-(1,7)]
   110       7.363979       7.363979       7.363979    6[1-(0),6-(1,6),7-(6,30)]
   111       3.194565       3.194565       3.194565    6[1-(0),1-(0),6-(6,6),7-(6,6)]
   112       4.308231       4.308231       4.308231    6[6-(1,1,7),6-(1,6),6-(1,6)]
   113       4.498399       4.498399       4.498399    6[1-(0),6-(1,6),6-(6,6)]
   114       5.504961       5.504961       5.504961    6[1-(0),6-(1,6),6-(6,6)]
   115       6.325727       6.325727       6.325727    6[6-(1,6),6-(1,6),6-(8,8)]
   116       6.098401       6.098401       6.098401    6[1-(0),6-(1,6),6-(6,6)]
   117       5.128997       5.128997       5.128997    6[1-(0),6-(1,6),6-(6,6)]
   118       7.421907       7.421907       7.421907    6[6-(6,6),8-(30),8-(30)]
   119       9.786946       9.786946       9.786946    6[1-(0),6-(6,6),6-(6,6)]
   120       9.235033       9.235033       9.235033    6[6-(1,6),6-(1,6),6-(8,8)]
   121       8.989133       8.989133       8.989133    6[1-(0),6-(6,6),6-(6,6)]
   122       9.256895       9.256895       9.256895    6[6-(1,6),6-(1,6),6-(8,8)]
   123       9.830665       9.830665       9.830665    6[1-(0),6-(6,6),6-(6,6)]
   124      10.100609      10.100609      10.100609    6[6-(1,6),6-(1,6),6-(8,8)]
   125       3.468866       3.468866       3.468866    6[6-(6,6),8-(0),8-(30)]
   126      10.760718      10.760718      10.760718    6[6-(6,6),8-(0),8-(30,30)]
   127       8.976015       8.976015       8.976015    6[6-(6,6),8-(30),8-(30)]
   128       8.760708       8.760708       8.760708    6[1-(0),6-(1,7),7-(6,6)]
   129       9.511532       9.511532       9.511532    6[1-(0),6-(1,7),7-(6,30)]
   130      10.166174      10.166174      10.166174    6[6-(6,7),7-(6,30),7-(6,6)]
   131      10.966175      10.966175      10.966175    6[6-(1,6),6-(7,7),7-(6,30)]
   132      10.685296      10.685296      10.685296    6[1-(0),6-(1,6),6-(6,7)]
   133      11.579287      11.579287      11.579287    6[1-(0),6-(1,6),6-(1,6)]
   134       12.65033       12.65033       12.65033    6[1-(0),6-(1,6),6-(1,7)]
   135      12.828476      12.828476      12.828476    6[1-(0),6-(1,6),7-(6,30)]
   136       8.659062       8.659062       8.659062    6[1-(0),1-(0),6-(6,6),7-(6,6)]
   137       9.772726       9.772726       9.772726    6[6-(1,1,7),6-(1,6),6-(1,6)]
   138       9.962888       9.962888       9.962888    6[1-(0),6-(1,6),6-(6,6)]
   139      10.969448      10.969448      10.969448    6[1-(0),6-(1,6),6-(6,6)]
   140      11.790217      11.790217      11.790217    6[6-(1,6),6-(1,6),6-(8,8)]
   141      11.562897      11.562897      11.562897    6[1-(0),6-(1,6),6-(6,6)]
   142      10.593496      10.593496      10.593496    6[1-(0),6-(1,6),6-(6,6)]
   143       1.957395       1.957395       1.957395    6[6-(6,6),8-(30),8-(30)]
   144       6.606588       6.606588       6.606588    6[1-(0),6-(6,6),6-(6,6)]
   145       7.158501       7.158501       7.158501    6[6-(1,6),6-(1,6),6-(8,8)]
   146       7.404401       7.404401       7.404401    6[1-(0),6-(6,6),6-(6,6)]
   147       7.136639       7.136639       7.136639    6[6-(1,6),6-(1,6),6-(8,8)]
   148       6.562869       6.562869       6.562869    6[1-(0),6-(6,6),6-(6,6)]
   149       6.292925       6.292925       6.292925    6[6-(1,6),6-(1,6),6-(8,8)]
   150      12.924668      12.924668      12.924668    6[6-(6,6),8-(0),8-(30)]
   151       5.632816       5.632816       5.632816    6[6-(6,6),8-(0),8-(30,30)]
   152       7.417519       7.417519       7.417519    6[6-(6,6),8-(30),8-(30)]
   153       7.632826       7.632826       7.632826    6[1-(0),6-(1,7),7-(6,6)]
   154       6.882002       6.882002       6.882002    6[1-(0),6-(1,7),7-(6,30)]
   155        6.22736        6.22736        6.22736    6[6-(6,7),7-(6,30),7-(6,6)]
   156       5.427359       5.427359       5.427359    6[6-(1,6),6-(7,7),7-(6,30)]
   157       5.708238       5.708238       5.708238    6[1-(0),6-(1,6),6-(6,7)]
   158       4.814247       4.814247       4.814247    6[1-(0),6-(1,6),6-(1,6)]
   159       3.743204       3.743204       3.743204    6[1-(0),6-(1,6),6-(1,7)]
   160       3.565058       3.565058       3.565058    6[1-(0),6-(1,6),7-(6,30)]
   161       7.734472       7.734472       7.734472    6[1-(0),1-(0),6-(6,6),7-(6,6)]
   162       6.620808       6.620808       6.620808    6[6-(1,1,7),6-(1,6),6-(1,6)]
   163       6.430646       6.430646       6.430646    6[1-(0),6-(1,6),6-(6,6)]
   164       5.424086       5.424086       5.424086    6[1-(0),6-(1,6),6-(6,6)]
   165       4.603317       4.603317       4.603317    6[6-(1,6),6-(1,6),6-(8,8)]
   166       4.830637       4.830637       4.830637    6[1-(0),6-(1,6),6-(6,6)]
   167       5.800038       5.800038       5.800038    6[1-(0),6-(1,6),6-(6,6)]
   168      14.436139      14.436139      14.436139    6[6-(6,6),8-(30),8-(30)]
   169      12.714817      12.714817      12.714817    7[6-(1,1,6),6-(1,6),6-(6,7)]
   170       11.47875       11.47875       11.47875    7[6-(1,6),6-(6,7),30-(7,8,8,8)]
   171       9.836117       9.836117       9.836117    7[6-(1,6),6-(6,6),30-(7,8,8,8)]
   172       3.678717       3.678717       3.678717    7[6-(1,1,6),6-(1,6),6-(6,7)]
   173       4.914784       4.914784       4.914784    7[6-(1,6),6-(6,7),30-(7,8,8,8)]
   174       6.557417       6.557417       6.557417    7[6-(1,6),6-(6,6),30-(7,8,8,8)]
   175        9.14322        9.14322        9.14322    7[6-(1,1,6),6-(1,6),6-(6,7)]
   176      10.379293      10.379293      10.379293    7[6-(1,6),6-(6,7),30-(7,8,8,8)]
   177      12.021917      12.021917      12.021917    7[6-(1,6),6-(6,6),30-(7,8,8,8)]
   178       7.250314       7.250314       7.250314    7[6-(1,1,6),6-(1,6),6-(6,7)]
   179       6.014241       6.014241       6.014241    7[6-(1,6),6-(6,7),30-(7,8,8,8)]
   180       4.371617       4.371617       4.371617    7[6-(1,6),6-(6,6),30-(7,8,8,8)]
   181       7.202212       7.202212       7.202212    8[6-(6,8),30-(8,8,8)]
   182       7.626259       7.626259       7.626259    8[6-(6,8)]
   183      11.268914      11.268914      11.268914    8[6-(6,8)]
   184      10.382576      10.382576      10.382576    8[6-(6,8),30-(7,7,8,8),30-(8,8,8)]
   185      12.942146      12.942146      12.942146    8[6-(6,8),30-(7,7,8,8)]
   186      13.004446      13.004446      13.004446    8[6-(6,8),30-(8,8,8)]
   187       8.225178       8.225178       8.225178    8[6-(6,8),30-(7,7,8,8)]
   188       8.888564       8.888564       8.888564    8[6-(6,8),30-(8,8,8)]
   189       9.191322       9.191322       9.191322    8[6-(6,8),30-(8,8,8)]
   190       8.767275       8.767275       8.767275    8[6-(6,8)]
   191        5.12462        5.12462        5.12462    8[6-(6,8)]
   192       6.010958       6.010958       6.010958    8[6-(6,8),30-(7,7,8,8),30-(8,8,8)]
   193       3.451388       3.451388       3.451388    8[6-(6,8),30-(7,7,8,8)]
   194       3.389088       3.389088       3.389088    8[6-(6,8),30-(8,8,8)]
   195       8.168356       8.168356       8.168356    8[6-(6,8),30-(7,7,8,8)]
   196        7.50497        7.50497        7.50497    8[6-(6,8),30-(8,8,8)]
   197        3.72679        3.72679        3.72679    8[6-(6,8),30-(8,8,8)]
   198       3.302747       3.302747       3.302747    8[6-(6,8)]
   199       10.58913       10.58913       10.58913    8[6-(6,8)]
   200      11.475476      11.475476      11.475476    8[6-(6,8),30-(7,7,8,8),30-(8,8,8)]
   201       8.915903       8.915903       8.915903    8[6-(6,8),30-(7,7,8,8)]
   202       8.853612       8.853612       8.853612    8[6-(6,8),30-(8,8,8)]
   203       2.703847       2.703847       2.703847    8[6-(6,8),30-(7,7,8,8)]
   204       2.040452       2.040452       2.040452    8[6-(6,8),30-(8,8,8)]
   205      12.666744      12.666744      12.666744    8[6-(6,8),30-(8,8,8)]
   206      13.090787      13.090787      13.090787    8[6-(6,8)]
   207       5.804404       5.804404       5.804404    8[6-(6,8)]
   208       4.918058       4.918058       4.918058    8[6-(6,8),30-(7,7,8,8),30-(8,8,8)]
   209       7.477631       7.477631       7.477631    8[6-(6,8),30-(7,7,8,8)]
   210       7.539922       7.539922       7.539922    8[6-(6,8),30-(8,8,8)]
   211      13.689687      13.689687      13.689687    8[6-(6,8),30-(7,7,8,8)]
   212      14.353082      14.353082      14.353082    8[6-(6,8),30-(8,8,8)]
