# Supplementary material for: A collection of forcefield precursors for metal–organic frameworks
Source: RSC Adv. 2019 Nov 13;9(63):36492–507. doi: 10.1039/c9ra07327b (PMC9075174; doi:10.1039/c9ra07327b)
Supplement: RA-009-C9RA07327B-s1304 [file RA-009-C9RA07327B-s1304.txt]

KUQXIE_clean

8.398900    0.000000    0.000000
3.297968    7.872079    0.000000
4.114418    -1.576977    10.609701

     1       8.287082       8.287082       8.287082    48[7-(6,6),8-(6),8-(6),8-(6)]
     2       5.126029       5.126029       5.126029    48[8-(6),8-(6,48),8-(6,48)]
     3       7.524204       7.524204       7.524204    48[7-(6,6),8-(6),8-(6),8-(6)]
     4      10.685257      10.685257      10.685257    48[8-(6),8-(6,48),8-(6,48)]
     5       3.525835       3.525835       3.525835    1[6-(6,6)]
     6      12.285451      12.285451      12.285451    1[6-(6,6)]
     7       5.319089       5.319089       5.319089    6[6-(6,7),8-(0),8-(48)]
     8       4.538924       4.538924       4.538924    6[6-(6,6),6-(8,8),7-(6,48)]
     9       4.395415       4.395415       4.395415    6[6-(1,6),6-(6,7),6-(8,8)]
    10       5.045462       5.045462       5.045462    6[6-(6,6),8-(48),8-(48,48)]
    11       3.615238       3.615238       3.615238    6[1-(0),6-(6,6),6-(6,6)]
    12       7.080031       7.080031       7.080031    6[6-(1,6),6-(6,7),6-(8,8)]
    13       6.223281       6.223281       6.223281    6[6-(6,6),8-(0),8-(48)]
    14       7.260957       7.260957       7.260957    6[6-(6,6),6-(8,8),7-(6,48)]
    15       6.539825       6.539825       6.539825    6[6-(6,7),8-(0),8-(48)]
    16      10.492197      10.492197      10.492197    6[6-(6,7),8-(0),8-(48)]
    17      11.272362      11.272362      11.272362    6[6-(6,6),6-(8,8),7-(6,48)]
    18      11.415871      11.415871      11.415871    6[6-(1,6),6-(6,7),6-(8,8)]
    19      10.765824      10.765824      10.765824    6[6-(6,6),8-(48),8-(48,48)]
    20      12.196048      12.196048      12.196048    6[1-(0),6-(6,6),6-(6,6)]
    21       8.731255       8.731255       8.731255    6[6-(1,6),6-(6,7),6-(8,8)]
    22       9.588005       9.588005       9.588005    6[6-(6,6),8-(0),8-(48)]
    23       8.550329       8.550329       8.550329    6[6-(6,6),6-(8,8),7-(6,48)]
    24       9.271461       9.271461       9.271461    6[6-(6,7),8-(0),8-(48)]
    25       8.062624       8.062624       8.062624    7[6-(6,6),6-(6,6),48-(8,8,8)]
    26       7.748662       7.748662       7.748662    7[6-(6,6),6-(6,6),48-(8,8,8)]
    27       5.365598       5.365598       5.365598    8[6-(6,8),48-(7,8,8)]
    28       5.823671       5.823671       5.823671    8[6-(6,8)]
    29       4.325815       4.325815       4.325815    8[6-(6,8),48-(8,8),48-(8,8)]
    30       6.189596       6.189596       6.189596    8[6-(6,8),48-(7,8,8)]
    31       5.088909       5.088909       5.088909    8[6-(6,8),48-(7,8,8)]
    32       6.728591       6.728591       6.728591    8[6-(6,8)]
    33       5.680484       5.680484       5.680484    8[6-(6,8),48-(8,8)]
    34       6.783428       6.783428       6.783428    8[6-(6,8)]
    35      10.445688      10.445688      10.445688    8[6-(6,8),48-(7,8,8)]
    36       9.987615       9.987615       9.987615    8[6-(6,8)]
    37      11.485471      11.485471      11.485471    8[6-(6,8),48-(8,8),48-(8,8)]
    38        9.62169        9.62169        9.62169    8[6-(6,8),48-(7,8,8)]
    39      10.722377      10.722377      10.722377    8[6-(6,8),48-(7,8,8)]
    40       9.082695       9.082695       9.082695    8[6-(6,8)]
    41      10.130802      10.130802      10.130802    8[6-(6,8),48-(8,8)]
    42       9.027858       9.027858       9.027858    8[6-(6,8)]
