# Supplementary material for: A collection of forcefield precursors for metal–organic frameworks
Source: RSC Adv. 2019 Nov 13;9(63):36492–507. doi: 10.1039/c9ra07327b (PMC9075174; doi:10.1039/c9ra07327b)
Supplement: RA-009-C9RA07327B-s1305 [file RA-009-C9RA07327B-s1305.txt]

LABGAY_clean

11.021000    0.000000    0.000000
-5.060651    17.857786    0.000000
0.000000    0.000000    20.571000

     1       7.595692       7.595692       7.595692    30[7-(6,6),8-(6),8-(6),8-(6)]
     2        -0.2956        -0.2956        -0.2956    30[7-(6,6),7-(6,6),8-(6),8-(6)]
     3      -4.165668      -4.165668      -4.165668    30[7-(6,6),8-(6),8-(6),8-(6)]
     4       8.786275       8.786275       8.786275    30[7-(6,6),7-(6,6),8-(6),8-(6)]
     5      -1.635343      -1.635343      -1.635343    30[7-(6,6),8-(6),8-(6),8-(6)]
     6       6.255949       6.255949       6.255949    30[7-(6,6),7-(6,6),8-(6),8-(6)]
     7      10.126017      10.126017      10.126017    30[7-(6,6),8-(6),8-(6),8-(6)]
     8      -2.825926      -2.825926      -2.825926    30[7-(6,6),7-(6,6),8-(6),8-(6)]
     9       7.848184       7.848184       7.848184    1[6-(7,7)]
    10       -2.51856       -2.51856       -2.51856    1[6-(6,7)]
    11      -2.283734      -2.283734      -2.283734    1[6-(6,7)]
    12      -2.631876      -2.631876      -2.631876    1[6-(1,6,7)]
    13       7.528282       7.528282       7.528282    1[6-(1,6,7)]
    14      -1.555924      -1.555924      -1.555924    1[6-(1,6,6)]
    15      -0.660613      -0.660613      -0.660613    1[6-(1,6,6)]
    16       8.638163       8.638163       8.638163    1[6-(1,6,6)]
    17      -1.360919      -1.360919      -1.360919    1[6-(1,6,6)]
    18      -0.749942      -0.749942      -0.749942    1[6-(1,6,7)]
    19       0.347402       0.347402       0.347402    1[6-(1,6,7)]
    20      -1.006586      -1.006586      -1.006586    1[6-(7,7)]
    21       0.632711       0.632711       0.632711    1[6-(6,7)]
    22       0.468004       0.468004       0.468004    1[6-(6,7)]
    23       9.067832       9.067832       9.067832    1[6-(7,7)]
    24       7.772248       7.772248       7.772248    1[6-(6,7)]
    25       5.908865       5.908865       5.908865    1[6-(6,7)]
    26       1.933073       1.933073       1.933073    1[6-(1,6,7)]
    27       0.630649       0.630649       0.630649    1[6-(1,6,7)]
    28       5.370815       5.370815       5.370815    1[6-(1,6,6)]
    29       6.669066       6.669066       6.669066    1[6-(1,6,6)]
    30       5.182551       5.182551       5.182551    1[6-(6,6)]
    31       3.833512       3.833512       3.833512    1[6-(6,6)]
    32       5.242569       5.242569       5.242569    1[6-(6,6)]
    33       3.588011       3.588011       3.588011    1[6-(6,6)]
    34       2.461812       2.461812       2.461812    1[6-(6,6)]
    35       2.029599       2.029599       2.029599    1[6-(6,6)]
    36       0.642491       0.642491       0.642491    1[6-(7,7)]
    37       5.948583       5.948583       5.948583    1[6-(6,7)]
    38       5.713758       5.713758       5.713758    1[6-(6,7)]
    39       6.061899       6.061899       6.061899    1[6-(1,6,7)]
    40       0.962392       0.962392       0.962392    1[6-(1,6,7)]
    41      10.046598      10.046598      10.046598    1[6-(1,6,6)]
    42       9.151288       9.151288       9.151288    1[6-(1,6,6)]
    43      -0.147489      -0.147489      -0.147489    1[6-(1,6,6)]
    44       9.851594       9.851594       9.851594    1[6-(1,6,6)]
    45       9.240616       9.240616       9.240616    1[6-(1,6,7)]
    46       8.143272       8.143272       8.143272    1[6-(1,6,7)]
    47        9.49726        9.49726        9.49726    1[6-(7,7)]
    48       7.857964       7.857964       7.857964    1[6-(6,7)]
    49        8.02267        8.02267        8.02267    1[6-(6,7)]
    50      -0.577157      -0.577157      -0.577157    1[6-(7,7)]
    51       0.718427       0.718427       0.718427    1[6-(6,7)]
    52       2.581809       2.581809       2.581809    1[6-(6,7)]
    53       1.496951       1.496951       1.496951    1[6-(1,6,7)]
    54       2.799374       2.799374       2.799374    1[6-(1,6,7)]
    55       3.119859       3.119859       3.119859    1[6-(1,6,6)]
    56       1.821608       1.821608       1.821608    1[6-(1,6,6)]
    57       3.308124       3.308124       3.308124    1[6-(6,6)]
    58       4.657163       4.657163       4.657163    1[6-(6,6)]
    59       3.248105       3.248105       3.248105    1[6-(6,6)]
    60       4.902663       4.902663       4.902663    1[6-(6,6)]
    61       6.028863       6.028863       6.028863    1[6-(6,6)]
    62       6.461075       6.461075       6.461075    1[6-(6,6)]
    63      -1.887835      -1.887835      -1.887835    1[6-(7,7)]
    64       8.478909       8.478909       8.478909    1[6-(6,7)]
    65       8.244083       8.244083       8.244083    1[6-(6,7)]
    66       8.592225       8.592225       8.592225    1[6-(1,6,7)]
    67      -1.567933      -1.567933      -1.567933    1[6-(1,6,7)]
    68       7.516273       7.516273       7.516273    1[6-(1,6,6)]
    69       6.620962       6.620962       6.620962    1[6-(1,6,6)]
    70      -2.677814      -2.677814      -2.677814    1[6-(1,6,6)]
    71       7.321268       7.321268       7.321268    1[6-(1,6,6)]
    72       6.710291       6.710291       6.710291    1[6-(1,6,7)]
    73       5.612947       5.612947       5.612947    1[6-(1,6,7)]
    74       6.966935       6.966935       6.966935    1[6-(7,7)]
    75       5.327638       5.327638       5.327638    1[6-(6,7)]
    76       5.492345       5.492345       5.492345    1[6-(6,7)]
    77      -3.107483      -3.107483      -3.107483    1[6-(7,7)]
    78      -1.811899      -1.811899      -1.811899    1[6-(6,7)]
    79       0.051484       0.051484       0.051484    1[6-(6,7)]
    80       4.027276       4.027276       4.027276    1[6-(1,6,7)]
    81         5.3297         5.3297         5.3297    1[6-(1,6,7)]
    82       0.589534       0.589534       0.589534    1[6-(1,6,6)]
    83      -0.708717      -0.708717      -0.708717    1[6-(1,6,6)]
    84       0.777798       0.777798       0.777798    1[6-(6,6)]
    85       2.126837       2.126837       2.126837    1[6-(6,6)]
    86        0.71778        0.71778        0.71778    1[6-(6,6)]
    87       2.372338       2.372338       2.372338    1[6-(6,6)]
    88       3.498537       3.498537       3.498537    1[6-(6,6)]
    89        3.93075        3.93075        3.93075    1[6-(6,6)]
    90       5.317858       5.317858       5.317858    1[6-(7,7)]
    91       0.011766       0.011766       0.011766    1[6-(6,7)]
    92       0.246591       0.246591       0.246591    1[6-(6,7)]
    93       -0.10155       -0.10155       -0.10155    1[6-(1,6,7)]
    94       4.997957       4.997957       4.997957    1[6-(1,6,7)]
    95      -4.086249      -4.086249      -4.086249    1[6-(1,6,6)]
    96      -3.190939      -3.190939      -3.190939    1[6-(1,6,6)]
    97       6.107838       6.107838       6.107838    1[6-(1,6,6)]
    98      -3.891245      -3.891245      -3.891245    1[6-(1,6,6)]
    99      -3.280267      -3.280267      -3.280267    1[6-(1,6,7)]
   100      -2.182923      -2.182923      -2.182923    1[6-(1,6,7)]
   101      -3.536911      -3.536911      -3.536911    1[6-(7,7)]
   102      -1.897615      -1.897615      -1.897615    1[6-(6,7)]
   103      -2.062321      -2.062321      -2.062321    1[6-(6,7)]
   104       6.537506       6.537506       6.537506    1[6-(7,7)]
   105       5.241922       5.241922       5.241922    1[6-(6,7)]
   106        3.37854        3.37854        3.37854    1[6-(6,7)]
   107       4.463398       4.463398       4.463398    1[6-(1,6,7)]
   108       3.160975       3.160975       3.160975    1[6-(1,6,7)]
   109        2.84049        2.84049        2.84049    1[6-(1,6,6)]
   110       4.138741       4.138741       4.138741    1[6-(1,6,6)]
   111       2.652225       2.652225       2.652225    1[6-(6,6)]
   112       1.303186       1.303186       1.303186    1[6-(6,6)]
   113       2.712244       2.712244       2.712244    1[6-(6,6)]
   114       1.057686       1.057686       1.057686    1[6-(6,6)]
   115      -0.068514      -0.068514      -0.068514    1[6-(6,6)]
   116      -0.500726      -0.500726      -0.500726    1[6-(6,6)]
   117       8.057763       8.057763       8.057763    6[1-(0),7-(6,30),7-(6,6)]
   118      -2.609405      -2.609405      -2.609405    6[1-(0),6-(1,7),7-(6,30)]
   119      -2.481944      -2.481944      -2.481944    6[1-(0),6-(1,7),7-(6,6)]
   120       8.352204       8.352204       8.352204    6[1-(0),1-(0),6-(1,1,6),7-(6,6)]
   121      -1.492811      -1.492811      -1.492811    6[1-(0),1-(0),6-(1,1,6),6-(1,1,7)]
   122      -1.508894      -1.508894      -1.508894    6[1-(0),1-(0),6-(1,1,6),6-(1,1,7)]
   123      -0.498235      -0.498235      -0.498235    6[1-(0),1-(0),6-(1,1,6),7-(6,6)]
   124      -0.614418      -0.614418      -0.614418    6[1-(0),7-(6,30),7-(6,6)]
   125       0.277497       0.277497       0.277497    6[1-(0),6-(1,7),7-(6,30)]
   126       0.203646       0.203646       0.203646    6[1-(0),6-(1,7),7-(6,6)]
   127       8.520246       8.520246       8.520246    6[1-(0),7-(6,30),7-(6,6)]
   128       7.799541       7.799541       7.799541    6[1-(0),6-(1,7),7-(6,30)]
   129        6.77136        6.77136        6.77136    6[1-(0),6-(1,7),7-(6,6)]
   130       1.378312       1.378312       1.378312    6[1-(0),1-(0),6-(1,1,6),7-(6,6)]
   131       5.923878       5.923878       5.923878    6[1-(0),1-(0),6-(1,1,6),6-(1,1,7)]
   132       6.911668       6.911668       6.911668    6[6-(6,6),8-(30),8-(30)]
   133       6.068898       6.068898       6.068898    6[6-(1,6),6-(6,6),6-(8,8)]
   134       5.205807       5.205807       5.205807    6[1-(0),6-(1,6),6-(6,6)]
   135       4.389713       4.389713       4.389713    6[1-(0),6-(1,6),6-(6,6)]
   136       4.380558       4.380558       4.380558    6[6-(1,6),6-(1,6),6-(6,6,6)]
   137       5.240579       5.240579       5.240579    6[1-(0),6-(6,6),6-(6,6)]
   138       6.108708       6.108708       6.108708    6[6-(1,6),6-(6,6),6-(8,8)]
   139       7.126723       7.126723       7.126723    6[6-(6,6),8-(0),8-(30)]
   140       3.523956       3.523956       3.523956    6[6-(6,6),6-(6,6),6-(9,9,9),6-(9,9,9)]
   141       2.364029       2.364029       2.364029    6[6-(6,6,6),9-(0),9-(0),9-(0)]
   142       4.488888       4.488888       4.488888    6[6-(6,6,6),9-(0),9-(0),9-(0)]
   143       2.891946       2.891946       2.891946    6[6-(1,6),6-(1,6),6-(6,6,6)]
   144       3.032441       3.032441       3.032441    6[1-(0),6-(1,6),6-(6,6)]
   145       2.343662       2.343662       2.343662    6[1-(0),6-(1,6),6-(6,6)]
   146       1.479561       1.479561       1.479561    6[6-(1,6),6-(6,6),6-(8,8)]
   147       0.607417       0.607417       0.607417    6[6-(6,6),8-(0),8-(30)]
   148       1.355721       1.355721       1.355721    6[6-(1,6),6-(6,6),6-(8,8)]
   149       0.528675       0.528675       0.528675    6[6-(6,6),8-(0),8-(30)]
   150       2.085547       2.085547       2.085547    6[1-(0),6-(6,6),6-(6,6)]
   151       -4.62774       -4.62774       -4.62774    6[1-(0),7-(6,30),7-(6,6)]
   152       6.039429       6.039429       6.039429    6[1-(0),6-(1,7),7-(6,30)]
   153       5.911968       5.911968       5.911968    6[1-(0),6-(1,7),7-(6,6)]
   154       -4.92218       -4.92218       -4.92218    6[1-(0),1-(0),6-(1,1,6),7-(6,6)]
   155       9.983486       9.983486       9.983486    6[1-(0),1-(0),6-(1,1,6),6-(1,1,7)]
   156       9.999568       9.999568       9.999568    6[1-(0),1-(0),6-(1,1,6),6-(1,1,7)]
   157       8.988909       8.988909       8.988909    6[1-(0),1-(0),6-(1,1,6),7-(6,6)]
   158       9.105092       9.105092       9.105092    6[1-(0),7-(6,30),7-(6,6)]
   159       8.213177       8.213177       8.213177    6[1-(0),6-(1,7),7-(6,30)]
   160       8.287029       8.287029       8.287029    6[1-(0),6-(1,7),7-(6,6)]
   161      -0.029571      -0.029571      -0.029571    6[1-(0),7-(6,30),7-(6,6)]
   162       0.691134       0.691134       0.691134    6[1-(0),6-(1,7),7-(6,30)]
   163       1.719315       1.719315       1.719315    6[1-(0),6-(1,7),7-(6,6)]
   164       2.051712       2.051712       2.051712    6[1-(0),1-(0),6-(1,1,6),7-(6,6)]
   165       2.566797       2.566797       2.566797    6[1-(0),1-(0),6-(1,1,6),6-(1,1,7)]
   166       1.579006       1.579006       1.579006    6[6-(6,6),8-(30),8-(30)]
   167       2.421776       2.421776       2.421776    6[6-(1,6),6-(6,6),6-(8,8)]
   168       3.284867       3.284867       3.284867    6[1-(0),6-(1,6),6-(6,6)]
   169       4.100962       4.100962       4.100962    6[1-(0),6-(1,6),6-(6,6)]
   170       4.110116       4.110116       4.110116    6[6-(1,6),6-(1,6),6-(6,6,6)]
   171       3.250096       3.250096       3.250096    6[1-(0),6-(6,6),6-(6,6)]
   172       2.381966       2.381966       2.381966    6[6-(1,6),6-(6,6),6-(8,8)]
   173       1.363952       1.363952       1.363952    6[6-(6,6),8-(0),8-(30)]
   174       4.966719       4.966719       4.966719    6[6-(6,6),6-(6,6),6-(9,9,9),6-(9,9,9)]
   175       6.126645       6.126645       6.126645    6[6-(6,6,6),9-(0),9-(0),9-(0)]
   176       4.001786       4.001786       4.001786    6[6-(6,6,6),9-(0),9-(0),9-(0)]
   177       5.598728       5.598728       5.598728    6[6-(1,6),6-(1,6),6-(6,6,6)]
   178       5.458233       5.458233       5.458233    6[1-(0),6-(1,6),6-(6,6)]
   179       6.147012       6.147012       6.147012    6[1-(0),6-(1,6),6-(6,6)]
   180       7.011114       7.011114       7.011114    6[6-(1,6),6-(6,6),6-(8,8)]
   181       7.883257       7.883257       7.883257    6[6-(6,6),8-(0),8-(30)]
   182       7.134953       7.134953       7.134953    6[6-(1,6),6-(6,6),6-(8,8)]
   183          7.962          7.962          7.962    6[6-(6,6),8-(0),8-(30)]
   184       6.405127       6.405127       6.405127    6[1-(0),6-(6,6),6-(6,6)]
   185      -2.097414      -2.097414      -2.097414    6[1-(0),7-(6,30),7-(6,6)]
   186       8.569754       8.569754       8.569754    6[1-(0),6-(1,7),7-(6,30)]
   187       8.442293       8.442293       8.442293    6[1-(0),6-(1,7),7-(6,6)]
   188      -2.391855      -2.391855      -2.391855    6[1-(0),1-(0),6-(1,1,6),7-(6,6)]
   189        7.45316        7.45316        7.45316    6[1-(0),1-(0),6-(1,1,6),6-(1,1,7)]
   190       7.469243       7.469243       7.469243    6[1-(0),1-(0),6-(1,1,6),6-(1,1,7)]
   191       6.458584       6.458584       6.458584    6[1-(0),1-(0),6-(1,1,6),7-(6,6)]
   192       6.574767       6.574767       6.574767    6[1-(0),7-(6,30),7-(6,6)]
   193       5.682852       5.682852       5.682852    6[1-(0),6-(1,7),7-(6,30)]
   194       5.756703       5.756703       5.756703    6[1-(0),6-(1,7),7-(6,6)]
   195      -2.559897      -2.559897      -2.559897    6[1-(0),7-(6,30),7-(6,6)]
   196      -1.839192      -1.839192      -1.839192    6[1-(0),6-(1,7),7-(6,30)]
   197      -0.811011      -0.811011      -0.811011    6[1-(0),6-(1,7),7-(6,6)]
   198       4.582037       4.582037       4.582037    6[1-(0),1-(0),6-(1,1,6),7-(6,6)]
   199       0.036471       0.036471       0.036471    6[1-(0),1-(0),6-(1,1,6),6-(1,1,7)]
   200      -0.951319      -0.951319      -0.951319    6[6-(6,6),8-(30),8-(30)]
   201      -0.108549      -0.108549      -0.108549    6[6-(1,6),6-(6,6),6-(8,8)]
   202       0.754542       0.754542       0.754542    6[1-(0),6-(1,6),6-(6,6)]
   203       1.570636       1.570636       1.570636    6[1-(0),6-(1,6),6-(6,6)]
   204       1.579791       1.579791       1.579791    6[6-(1,6),6-(1,6),6-(6,6,6)]
   205        0.71977        0.71977        0.71977    6[1-(0),6-(6,6),6-(6,6)]
   206      -0.148359      -0.148359      -0.148359    6[6-(1,6),6-(6,6),6-(8,8)]
   207      -1.166374      -1.166374      -1.166374    6[6-(6,6),8-(0),8-(30)]
   208       2.436393       2.436393       2.436393    6[6-(6,6),6-(6,6),6-(9,9,9),6-(9,9,9)]
   209        3.59632        3.59632        3.59632    6[6-(6,6,6),9-(0),9-(0),9-(0)]
   210       1.471461       1.471461       1.471461    6[6-(6,6,6),9-(0),9-(0),9-(0)]
   211       3.068403       3.068403       3.068403    6[6-(1,6),6-(1,6),6-(6,6,6)]
   212       2.927908       2.927908       2.927908    6[1-(0),6-(1,6),6-(6,6)]
   213       3.616687       3.616687       3.616687    6[1-(0),6-(1,6),6-(6,6)]
   214       4.480788       4.480788       4.480788    6[6-(1,6),6-(6,6),6-(8,8)]
   215       5.352932       5.352932       5.352932    6[6-(6,6),8-(0),8-(30)]
   216       4.604628       4.604628       4.604628    6[6-(1,6),6-(6,6),6-(8,8)]
   217       5.431674       5.431674       5.431674    6[6-(6,6),8-(0),8-(30)]
   218       3.874802       3.874802       3.874802    6[1-(0),6-(6,6),6-(6,6)]
   219      10.588089      10.588089      10.588089    6[1-(0),7-(6,30),7-(6,6)]
   220       -0.07908       -0.07908       -0.07908    6[1-(0),6-(1,7),7-(6,30)]
   221       0.048381       0.048381       0.048381    6[1-(0),6-(1,7),7-(6,6)]
   222      10.882529      10.882529      10.882529    6[1-(0),1-(0),6-(1,1,6),7-(6,6)]
   223      -4.023137      -4.023137      -4.023137    6[1-(0),1-(0),6-(1,1,6),6-(1,1,7)]
   224      -4.039219      -4.039219      -4.039219    6[1-(0),1-(0),6-(1,1,6),6-(1,1,7)]
   225       -3.02856       -3.02856       -3.02856    6[1-(0),1-(0),6-(1,1,6),7-(6,6)]
   226      -3.144743      -3.144743      -3.144743    6[1-(0),7-(6,30),7-(6,6)]
   227      -2.252828      -2.252828      -2.252828    6[1-(0),6-(1,7),7-(6,30)]
   228       -2.32668       -2.32668       -2.32668    6[1-(0),6-(1,7),7-(6,6)]
   229        5.98992        5.98992        5.98992    6[1-(0),7-(6,30),7-(6,6)]
   230       5.269215       5.269215       5.269215    6[1-(0),6-(1,7),7-(6,30)]
   231       4.241034       4.241034       4.241034    6[1-(0),6-(1,7),7-(6,6)]
   232       3.908637       3.908637       3.908637    6[1-(0),1-(0),6-(1,1,6),7-(6,6)]
   233       3.393552       3.393552       3.393552    6[1-(0),1-(0),6-(1,1,6),6-(1,1,7)]
   234       4.381343       4.381343       4.381343    6[6-(6,6),8-(30),8-(30)]
   235       3.538573       3.538573       3.538573    6[6-(1,6),6-(6,6),6-(8,8)]
   236       2.675482       2.675482       2.675482    6[1-(0),6-(1,6),6-(6,6)]
   237       1.859387       1.859387       1.859387    6[1-(0),6-(1,6),6-(6,6)]
   238       1.850233       1.850233       1.850233    6[6-(1,6),6-(1,6),6-(6,6,6)]
   239       2.710253       2.710253       2.710253    6[1-(0),6-(6,6),6-(6,6)]
   240       3.578383       3.578383       3.578383    6[6-(1,6),6-(6,6),6-(8,8)]
   241       4.596397       4.596397       4.596397    6[6-(6,6),8-(0),8-(30)]
   242        0.99363        0.99363        0.99363    6[6-(6,6),6-(6,6),6-(9,9,9),6-(9,9,9)]
   243      -0.166296      -0.166296      -0.166296    6[6-(6,6,6),9-(0),9-(0),9-(0)]
   244       1.958563       1.958563       1.958563    6[6-(6,6,6),9-(0),9-(0),9-(0)]
   245       0.361621       0.361621       0.361621    6[6-(1,6),6-(1,6),6-(6,6,6)]
   246       0.502116       0.502116       0.502116    6[1-(0),6-(1,6),6-(6,6)]
   247      -0.186663      -0.186663      -0.186663    6[1-(0),6-(1,6),6-(6,6)]
   248      -1.050765      -1.050765      -1.050765    6[6-(1,6),6-(6,6),6-(8,8)]
   249      -1.922908      -1.922908      -1.922908    6[6-(6,6),8-(0),8-(30)]
   250      -1.174604      -1.174604      -1.174604    6[6-(1,6),6-(6,6),6-(8,8)]
   251      -2.001651      -2.001651      -2.001651    6[6-(6,6),8-(0),8-(30)]
   252      -0.444778      -0.444778      -0.444778    6[1-(0),6-(6,6),6-(6,6)]
   253      -2.907265      -2.907265      -2.907265    7[6-(1,6),6-(1,7),30-(8,8,8)]
   254      -2.697113      -2.697113      -2.697113    7[6-(1,1,6),6-(1,6),6-(1,7)]
   255      -0.334753      -0.334753      -0.334753    7[6-(1,1,6),6-(1,6),6-(1,7)]
   256      -0.258214      -0.258214      -0.258214    7[6-(1,6),6-(1,7),30-(7,8,8)]
   257       8.900752       8.900752       8.900752    7[6-(1,6),6-(1,7),30-(7,8,8)]
   258       7.225942       7.225942       7.225942    7[6-(1,1,6),6-(1,6),6-(1,7)]
   259      -4.683711      -4.683711      -4.683711    7[6-(1,6),6-(1,7),30-(8,8,8)]
   260       6.127137       6.127137       6.127137    7[6-(1,1,6),6-(1,6),6-(1,7)]
   261       8.825428       8.825428       8.825428    7[6-(1,1,6),6-(1,6),6-(1,7)]
   262       8.748889       8.748889       8.748889    7[6-(1,6),6-(1,7),30-(7,8,8)]
   263      -0.410078      -0.410078      -0.410078    7[6-(1,6),6-(1,7),30-(7,8,8)]
   264       1.264733       1.264733       1.264733    7[6-(1,1,6),6-(1,6),6-(1,7)]
   265      -2.153386      -2.153386      -2.153386    7[6-(1,6),6-(1,7),30-(8,8,8)]
   266       8.657462       8.657462       8.657462    7[6-(1,1,6),6-(1,6),6-(1,7)]
   267       6.295102       6.295102       6.295102    7[6-(1,1,6),6-(1,6),6-(1,7)]
   268       6.218563       6.218563       6.218563    7[6-(1,6),6-(1,7),30-(7,8,8)]
   269      -2.940403      -2.940403      -2.940403    7[6-(1,6),6-(1,7),30-(7,8,8)]
   270      -1.265593      -1.265593      -1.265593    7[6-(1,1,6),6-(1,6),6-(1,7)]
   271       -0.37694       -0.37694       -0.37694    7[6-(1,6),6-(1,7),30-(8,8,8)]
   272      -0.166788      -0.166788      -0.166788    7[6-(1,1,6),6-(1,6),6-(1,7)]
   273      -2.865079      -2.865079      -2.865079    7[6-(1,1,6),6-(1,6),6-(1,7)]
   274       -2.78854       -2.78854       -2.78854    7[6-(1,6),6-(1,7),30-(7,8,8)]
   275       6.370427       6.370427       6.370427    7[6-(1,6),6-(1,7),30-(7,8,8)]
   276       4.695616       4.695616       4.695616    7[6-(1,1,6),6-(1,6),6-(1,7)]
   277       7.989106       7.989106       7.989106    8[6-(6,8),30-(7,7,8)]
   278       6.469536       6.469536       6.469536    8[6-(6,8),30-(7,8,8)]
   279       7.901601       7.901601       7.901601    8[6-(6,8),30-(7,8,8)]
   280       7.267128       7.267128       7.267128    8[6-(6,8)]
   281       0.932559       0.932559       0.932559    8[6-(6,8),30-(7,7,8)]
   282      -0.454051      -0.454051      -0.454051    8[6-(6,8)]
   283       0.906133       0.906133       0.906133    8[6-(6,8)]
   284      -0.502587      -0.502587      -0.502587    8[6-(6,8),30-(7,8,8)]
   285       0.501569       0.501569       0.501569    8[6-(6,8),30-(7,7,8)]
   286       2.021139       2.021139       2.021139    8[6-(6,8),30-(7,8,8)]
   287       0.589074       0.589074       0.589074    8[6-(6,8),30-(7,8,8)]
   288       1.223547       1.223547       1.223547    8[6-(6,8)]
   289       7.558116       7.558116       7.558116    8[6-(6,8),30-(7,7,8)]
   290       8.944726       8.944726       8.944726    8[6-(6,8)]
   291       7.584541       7.584541       7.584541    8[6-(6,8)]
   292       8.993262       8.993262       8.993262    8[6-(6,8),30-(7,8,8)]
   293      -2.028757      -2.028757      -2.028757    8[6-(6,8),30-(7,7,8)]
   294      -0.509187      -0.509187      -0.509187    8[6-(6,8),30-(7,8,8)]
   295      -1.941252      -1.941252      -1.941252    8[6-(6,8),30-(7,8,8)]
   296      -1.306779      -1.306779      -1.306779    8[6-(6,8)]
   297        5.02779        5.02779        5.02779    8[6-(6,8),30-(7,7,8)]
   298         6.4144         6.4144         6.4144    8[6-(6,8)]
   299       5.054216       5.054216       5.054216    8[6-(6,8)]
   300       6.462936       6.462936       6.462936    8[6-(6,8),30-(7,8,8)]
   301        5.45878        5.45878        5.45878    8[6-(6,8),30-(7,7,8)]
   302        3.93921        3.93921        3.93921    8[6-(6,8),30-(7,8,8)]
   303       5.371275       5.371275       5.371275    8[6-(6,8),30-(7,8,8)]
   304       4.736802       4.736802       4.736802    8[6-(6,8)]
   305      -1.597767      -1.597767      -1.597767    8[6-(6,8),30-(7,7,8)]
   306      -2.984377      -2.984377      -2.984377    8[6-(6,8)]
   307      -1.624192      -1.624192      -1.624192    8[6-(6,8)]
   308      -3.032913      -3.032913      -3.032913    8[6-(6,8),30-(7,8,8)]
   309       1.646866       1.646866       1.646866    9[6-(6,9,9)]
   310       1.528119       1.528119       1.528119    9[6-(6,9,9)]
   311       2.777507       2.777507       2.777507    9[6-(6,9,9)]
   312       5.100363       5.100363       5.100363    9[6-(6,9,9)]
   313       3.828145       3.828145       3.828145    9[6-(6,9,9)]
   314       5.409029       5.409029       5.409029    9[6-(6,9,9)]
   315       6.843808       6.843808       6.843808    9[6-(6,9,9)]
   316       6.962555       6.962555       6.962555    9[6-(6,9,9)]
   317       5.713167       5.713167       5.713167    9[6-(6,9,9)]
   318       3.390312       3.390312       3.390312    9[6-(6,9,9)]
   319        4.66253        4.66253        4.66253    9[6-(6,9,9)]
   320       3.081645       3.081645       3.081645    9[6-(6,9,9)]
   321       4.313483       4.313483       4.313483    9[6-(6,9,9)]
   322        4.43223        4.43223        4.43223    9[6-(6,9,9)]
   323       3.182842       3.182842       3.182842    9[6-(6,9,9)]
   324       0.859986       0.859986       0.859986    9[6-(6,9,9)]
   325       2.132204       2.132204       2.132204    9[6-(6,9,9)]
   326        0.55132        0.55132        0.55132    9[6-(6,9,9)]
   327      -0.883459      -0.883459      -0.883459    9[6-(6,9,9)]
   328      -1.002206      -1.002206      -1.002206    9[6-(6,9,9)]
   329       0.247182       0.247182       0.247182    9[6-(6,9,9)]
   330       2.570037       2.570037       2.570037    9[6-(6,9,9)]
   331       1.297819       1.297819       1.297819    9[6-(6,9,9)]
   332       2.878704       2.878704       2.878704    9[6-(6,9,9)]
