# Supplementary material for: A collection of forcefield precursors for metal–organic frameworks
Source: RSC Adv. 2019 Nov 13;9(63):36492–507. doi: 10.1039/c9ra07327b (PMC9075174; doi:10.1039/c9ra07327b)
Supplement: RA-009-C9RA07327B-s1306 [file RA-009-C9RA07327B-s1306.txt]

LABJUV_clean

10.165200    0.000000    0.000000
-3.624037    14.178370    0.000000
-1.634897    -7.710897    13.093365

     1       6.596219       6.596219       6.596219    29[7-(6,6),53-(29,29),53-(29,29),53-(29,29,29)]
     2       6.118805       6.118805       6.118805    29[53-(29,29),53-(29,29),53-(29,29),53-(29,29,29)]
     3       3.567474       3.567474       3.567474    29[7-(6,6),29-(7,29,53,53,53),53-(29,29),53-(29,29),53-(29,29,29)]
     4       3.747227       3.747227       3.747227    29[7-(6,6),29-(7,29,53,53,53),53-(29,29),53-(29,29),53-(29,29,29)]
     5         4.6398         4.6398         4.6398    29[7-(6,6),29-(7,53,53,53),29-(7,53,53,53),53-(29,29),53-(29,29),53-(29,29)]
     6      -1.689953      -1.689953      -1.689953    29[7-(6,6),53-(29,29),53-(29,29),53-(29,29,29)]
     7      -1.212539      -1.212539      -1.212539    29[53-(29,29),53-(29,29),53-(29,29),53-(29,29,29)]
     8       1.338792       1.338792       1.338792    29[7-(6,6),29-(7,29,53,53,53),53-(29,29),53-(29,29),53-(29,29,29)]
     9       1.159039       1.159039       1.159039    29[7-(6,6),29-(7,29,53,53,53),53-(29,29),53-(29,29),53-(29,29,29)]
    10       0.266466       0.266466       0.266466    29[7-(6,6),29-(7,53,53,53),29-(7,53,53,53),53-(29,29),53-(29,29),53-(29,29)]
    11       -2.90725       -2.90725       -2.90725    1[6-(6,7)]
    12      -1.465131      -1.465131      -1.465131    1[6-(6,6)]
    13      -1.420033      -1.420033      -1.420033    1[6-(6,6)]
    14      -2.883279      -2.883279      -2.883279    1[6-(6,7)]
    15      -1.272826      -1.272826      -1.272826    1[6-(6,6)]
    16       0.786103       0.786103       0.786103    1[6-(6,6)]
    17       1.738519       1.738519       1.738519    1[6-(6,7)]
    18       3.081925       3.081925       3.081925    1[6-(6,7)]
    19       5.802261       5.802261       5.802261    1[6-(6,6)]
    20      -0.909334      -0.909334      -0.909334    1[6-(6,7)]
    21       -4.19274       -4.19274       -4.19274    1[6-(6,6)]
    22      -1.325231      -1.325231      -1.325231    1[6-(6,6)]
    23       -1.67159       -1.67159       -1.67159    1[6-(6,7)]
    24       4.615308       4.615308       4.615308    1[6-(6,6)]
    25       0.149002       0.149002       0.149002    1[6-(6,6)]
    26       1.601697       1.601697       1.601697    1[6-(6,7)]
    27       3.300337       3.300337       3.300337    1[6-(6,7)]
    28       1.856062       1.856062       1.856062    1[6-(6,6)]
    29       7.813516       7.813516       7.813516    1[6-(6,7)]
    30       6.371397       6.371397       6.371397    1[6-(6,6)]
    31       6.326299       6.326299       6.326299    1[6-(6,6)]
    32      -2.375655      -2.375655      -2.375655    1[6-(6,7)]
    33       6.179092       6.179092       6.179092    1[6-(6,6)]
    34       4.120163       4.120163       4.120163    1[6-(6,6)]
    35       3.167747       3.167747       3.167747    1[6-(6,7)]
    36       1.824341       1.824341       1.824341    1[6-(6,7)]
    37      -0.895995      -0.895995      -0.895995    1[6-(6,6)]
    38         5.8156         5.8156         5.8156    1[6-(6,7)]
    39       9.099006       9.099006       9.099006    1[6-(6,6)]
    40       6.231497       6.231497       6.231497    1[6-(6,6)]
    41       6.577856       6.577856       6.577856    1[6-(6,7)]
    42       0.290958       0.290958       0.290958    1[6-(6,6)]
    43       4.757264       4.757264       4.757264    1[6-(6,6)]
    44       3.304569       3.304569       3.304569    1[6-(6,7)]
    45       1.605929       1.605929       1.605929    1[6-(6,7)]
    46       3.050204       3.050204       3.050204    1[6-(6,6)]
    47      -2.588653      -2.588653      -2.588653    6[1-(0),6-(1,6),7-(6,29)]
    48      -1.728928      -1.728928      -1.728928    6[1-(0),6-(1,7),6-(6,6)]
    49      -1.244319      -1.244319      -1.244319    6[6-(1,6),6-(1,6),6-(6,6)]
    50      -1.702667      -1.702667      -1.702667    6[1-(0),6-(1,7),6-(6,6)]
    51      -2.576975      -2.576975      -2.576975    6[1-(0),6-(1,6),7-(6,29)]
    52      -0.239022      -0.239022      -0.239022    6[6-(1,6),6-(6,6),6-(6,6)]
    53      -0.508859      -0.508859      -0.508859    6[1-(0),6-(6,6),6-(6,6)]
    54       0.935025       0.935025       0.935025    6[6-(1,6),6-(6,6),6-(6,6)]
    55       1.408769       1.408769       1.408769    6[6-(1,6),6-(1,6),6-(6,6)]
    56       1.268427       1.268427       1.268427    6[1-(0),6-(1,7),6-(6,6)]
    57       1.845119       1.845119       1.845119    6[1-(0),6-(1,6),7-(6,29)]
    58       2.631903       2.631903       2.631903    6[1-(0),6-(1,6),7-(6,29)]
    59        2.08867        2.08867        2.08867    6[1-(0),6-(1,7),6-(6,6)]
    60      -1.000853      -1.000853      -1.000853    6[1-(0),6-(1,6),7-(6,29)]
    61      -0.795807      -0.795807      -0.795807    6[1-(0),6-(1,7),6-(6,6)]
    62      -0.930933      -0.930933      -0.930933    6[6-(1,6),6-(1,6),6-(6,6)]
    63      -1.245849      -1.245849      -1.245849    6[1-(0),6-(1,7),6-(6,6)]
    64      -1.441252      -1.441252      -1.441252    6[1-(0),6-(1,6),7-(6,29)]
    65      -0.792243      -0.792243      -0.792243    6[6-(1,6),6-(6,6),6-(6,6)]
    66       5.055224       5.055224       5.055224    6[1-(0),6-(6,6),6-(6,6)]
    67      -0.080802      -0.080802      -0.080802    6[6-(1,6),6-(6,6),6-(6,6)]
    68       0.819733       0.819733       0.819733    6[6-(1,6),6-(1,6),6-(6,6)]
    69       0.771391       0.771391       0.771391    6[1-(0),6-(1,7),6-(6,6)]
    70       1.658965       1.658965       1.658965    6[1-(0),6-(1,6),7-(6,29)]
    71       2.640479       2.640479       2.640479    6[1-(0),6-(1,6),7-(6,29)]
    72        1.78689        1.78689        1.78689    6[1-(0),6-(1,7),6-(6,6)]
    73       7.494919       7.494919       7.494919    6[1-(0),6-(1,6),7-(6,29)]
    74       6.635194       6.635194       6.635194    6[1-(0),6-(1,7),6-(6,6)]
    75       6.150585       6.150585       6.150585    6[6-(1,6),6-(1,6),6-(6,6)]
    76       6.608933       6.608933       6.608933    6[1-(0),6-(1,7),6-(6,6)]
    77       7.483241       7.483241       7.483241    6[1-(0),6-(1,6),7-(6,29)]
    78       5.145288       5.145288       5.145288    6[6-(1,6),6-(6,6),6-(6,6)]
    79       5.415125       5.415125       5.415125    6[1-(0),6-(6,6),6-(6,6)]
    80       3.971241       3.971241       3.971241    6[6-(1,6),6-(6,6),6-(6,6)]
    81       3.497497       3.497497       3.497497    6[6-(1,6),6-(1,6),6-(6,6)]
    82       3.637839       3.637839       3.637839    6[1-(0),6-(1,7),6-(6,6)]
    83       3.061147       3.061147       3.061147    6[1-(0),6-(1,6),7-(6,29)]
    84       2.274363       2.274363       2.274363    6[1-(0),6-(1,6),7-(6,29)]
    85       2.817596       2.817596       2.817596    6[1-(0),6-(1,7),6-(6,6)]
    86       5.907119       5.907119       5.907119    6[1-(0),6-(1,6),7-(6,29)]
    87       5.702073       5.702073       5.702073    6[1-(0),6-(1,7),6-(6,6)]
    88       5.837199       5.837199       5.837199    6[6-(1,6),6-(1,6),6-(6,6)]
    89       6.152115       6.152115       6.152115    6[1-(0),6-(1,7),6-(6,6)]
    90       6.347518       6.347518       6.347518    6[1-(0),6-(1,6),7-(6,29)]
    91       5.698509       5.698509       5.698509    6[6-(1,6),6-(6,6),6-(6,6)]
    92      -0.148958      -0.148958      -0.148958    6[1-(0),6-(6,6),6-(6,6)]
    93       4.987068       4.987068       4.987068    6[6-(1,6),6-(6,6),6-(6,6)]
    94       4.086533       4.086533       4.086533    6[6-(1,6),6-(1,6),6-(6,6)]
    95       4.134875       4.134875       4.134875    6[1-(0),6-(1,7),6-(6,6)]
    96       3.247301       3.247301       3.247301    6[1-(0),6-(1,6),7-(6,29)]
    97       2.265787       2.265787       2.265787    6[1-(0),6-(1,6),7-(6,29)]
    98       3.119376       3.119376       3.119376    6[1-(0),6-(1,7),6-(6,6)]
    99       4.295631       4.295631       4.295631    53[29-(53,53,53),29-(7,29,53,53),29-(7,29,53,53),29-(7,53,53)]
   100      -1.643455      -1.643455      -1.643455    53[29-(53,53,53),29-(7,53,53),29-(7,53,53)]
   101      -4.390524      -4.390524      -4.390524    53[29-(53,53,53),29-(7,29,29,53,53),29-(7,29,53,53)]
   102        5.93942        5.93942        5.93942    53[29-(53,53,53),29-(7,29,29,53,53),29-(7,29,53,53)]
   103       1.947559       1.947559       1.947559    53[29-(7,29,29,53,53),29-(7,29,53,53),29-(7,29,53,53)]
   104       0.610635       0.610635       0.610635    53[29-(53,53,53),29-(7,29,53,53),29-(7,29,53,53),29-(7,53,53)]
   105       6.549721       6.549721       6.549721    53[29-(53,53,53),29-(7,53,53),29-(7,53,53)]
   106        9.29679        9.29679        9.29679    53[29-(53,53,53),29-(7,29,29,53,53),29-(7,29,53,53)]
   107      -1.033154      -1.033154      -1.033154    53[29-(53,53,53),29-(7,29,29,53,53),29-(7,29,53,53)]
   108       2.958707       2.958707       2.958707    53[29-(7,29,29,53,53),29-(7,29,53,53),29-(7,29,53,53)]
   109       -3.00204       -3.00204       -3.00204    7[6-(1,6),6-(1,6),29-(53,53,53)]
   110       2.547531       2.547531       2.547531    7[6-(1,6),6-(1,6),29-(29,53,53,53)]
   111      -1.320106      -1.320106      -1.320106    7[6-(1,6),6-(1,6),29-(29,29,53,53,53)]
   112       2.597274       2.597274       2.597274    7[6-(1,6),6-(1,6),29-(29,53,53,53)]
   113       7.908306       7.908306       7.908306    7[6-(1,6),6-(1,6),29-(53,53,53)]
   114       2.358735       2.358735       2.358735    7[6-(1,6),6-(1,6),29-(29,53,53,53)]
   115       6.226372       6.226372       6.226372    7[6-(1,6),6-(1,6),29-(29,29,53,53,53)]
   116       2.308992       2.308992       2.308992    7[6-(1,6),6-(1,6),29-(29,53,53,53)]
