# Supplementary material for: A collection of forcefield precursors for metal–organic frameworks
Source: RSC Adv. 2019 Nov 13;9(63):36492–507. doi: 10.1039/c9ra07327b (PMC9075174; doi:10.1039/c9ra07327b)
Supplement: RA-009-C9RA07327B-s1307 [file RA-009-C9RA07327B-s1307.txt]

LABPOV_clean

7.131000    0.000000    0.000000
0.000000    20.891000    0.000000
0.000000    -8.536606    26.504158

     1       6.245258       6.245258       6.245258    60[8-(15),8-(15),8-(15),8-(15),8-(15),8-(6),8-(6)]
     2       0.586097       0.586097       0.586097    60[8-(15),8-(15),8-(15),8-(15),8-(6),8-(6),8-(6)]
     3       2.679758       2.679758       2.679758    60[8-(15),8-(15),8-(15),8-(15),8-(15),8-(6),8-(6)]
     4       4.151597       4.151597       4.151597    60[8-(15),8-(15),8-(15),8-(15),8-(6),8-(6),8-(6)]
     5       0.885742       0.885742       0.885742    60[8-(15),8-(15),8-(15),8-(15),8-(15),8-(6),8-(6)]
     6       6.544903       6.544903       6.544903    60[8-(15),8-(15),8-(15),8-(15),8-(6),8-(6),8-(6)]
     7       4.451242       4.451242       4.451242    60[8-(15),8-(15),8-(15),8-(15),8-(15),8-(6),8-(6)]
     8       2.979403       2.979403       2.979403    60[8-(15),8-(15),8-(15),8-(15),8-(6),8-(6),8-(6)]
     9       6.810818       6.810818       6.810818    15[6-(1,1,7),8-(60),8-(60),8-(60)]
    10       6.552676       6.552676       6.552676    15[6-(1,1,7),8-(60),8-(60),8-(60)]
    11       2.712632       2.712632       2.712632    15[6-(1,1,7),8-(60),8-(60),8-(60)]
    12       3.245318       3.245318       3.245318    15[6-(1,1,7),8-(60),8-(60),8-(60)]
    13       2.987176       2.987176       2.987176    15[6-(1,1,7),8-(60),8-(60),8-(60)]
    14       6.278132       6.278132       6.278132    15[6-(1,1,7),8-(60),8-(60),8-(60)]
    15       0.320182       0.320182       0.320182    15[6-(1,1,7),8-(60),8-(60),8-(60)]
    16       0.578324       0.578324       0.578324    15[6-(1,1,7),8-(60),8-(60),8-(60)]
    17       4.418368       4.418368       4.418368    15[6-(1,1,7),8-(60),8-(60),8-(60)]
    18       3.885682       3.885682       3.885682    15[6-(1,1,7),8-(60),8-(60),8-(60)]
    19       4.143824       4.143824       4.143824    15[6-(1,1,7),8-(60),8-(60),8-(60)]
    20       0.852868       0.852868       0.852868    15[6-(1,1,7),8-(60),8-(60),8-(60)]
    21       4.610191       4.610191       4.610191    1[7-(6,6)]
    22       5.833871       5.833871       5.833871    1[7-(1,6,6)]
    23       0.156882       0.156882       0.156882    1[7-(1,6,6)]
    24       0.550513       0.550513       0.550513    1[7-(1,6,6)]
    25       1.166632       1.166632       1.166632    1[7-(1,6,6)]
    26       6.258166       6.258166       6.258166    1[6-(1,7,15)]
    27       5.324005       5.324005       5.324005    1[6-(1,7,15)]
    28       3.082018       3.082018       3.082018    1[6-(1,6,7)]
    29       3.160459       3.160459       3.160459    1[6-(1,6,7)]
    30          3.952          3.952          3.952    1[6-(6,6)]
    31       4.877604       4.877604       4.877604    1[6-(6,6)]
    32       5.843141       5.843141       5.843141    1[6-(6,6)]
    33       4.933939       4.933939       4.933939    1[6-(6,6)]
    34       5.872379       5.872379       5.872379    1[6-(1,7,15)]
    35       0.305207       0.305207       0.305207    1[6-(1,7,15)]
    36        0.22534        0.22534        0.22534    1[6-(1,6,7)]
    37       5.786807       5.786807       5.786807    1[6-(1,6,7)]
    38       4.573823       4.573823       4.573823    1[6-(6,6)]
    39        4.56384        4.56384        4.56384    1[6-(6,6)]
    40       1.414077       1.414077       1.414077    1[6-(6,6)]
    41       1.410512       1.410512       1.410512    1[6-(6,6)]
    42       7.086788       7.086788       7.086788    1[6-(6,6)]
    43       6.840055       6.840055       6.840055    1[6-(6,6)]
    44       2.135734       2.135734       2.135734    1[6-(1,6,7)]
    45       0.578324       0.578324       0.578324    1[6-(1,6,7)]
    46       3.249597       3.249597       3.249597    1[6-(1,7,15)]
    47       2.294043       2.294043       2.294043    1[6-(1,7,15)]
    48       3.427872       3.427872       3.427872    1[6-(6,6)]
    49       3.723095       3.723095       3.723095    1[6-(6,6)]
    50       3.224638       3.224638       3.224638    1[8-(6)]
    51       1.044691       1.044691       1.044691    1[7-(6,6)]
    52       2.268371       2.268371       2.268371    1[7-(1,6,6)]
    53       3.722382       3.722382       3.722382    1[7-(1,6,6)]
    54       4.116013       4.116013       4.116013    1[7-(1,6,6)]
    55       4.732132       4.732132       4.732132    1[7-(1,6,6)]
    56       2.692666       2.692666       2.692666    1[6-(1,7,15)]
    57       1.758505       1.758505       1.758505    1[6-(1,7,15)]
    58       6.647518       6.647518       6.647518    1[6-(1,6,7)]
    59       6.725959       6.725959       6.725959    1[6-(1,6,7)]
    60         0.3865         0.3865         0.3865    1[6-(6,6)]
    61       1.312104       1.312104       1.312104    1[6-(6,6)]
    62       2.277641       2.277641       2.277641    1[6-(6,6)]
    63       1.368439       1.368439       1.368439    1[6-(6,6)]
    64       2.306879       2.306879       2.306879    1[6-(1,7,15)]
    65       3.870707       3.870707       3.870707    1[6-(1,7,15)]
    66        3.79084        3.79084        3.79084    1[6-(1,6,7)]
    67       2.221306       2.221306       2.221306    1[6-(1,6,7)]
    68       1.008323       1.008323       1.008323    1[6-(6,6)]
    69        0.99834        0.99834        0.99834    1[6-(6,6)]
    70       4.979577       4.979577       4.979577    1[6-(6,6)]
    71       4.976012       4.976012       4.976012    1[6-(6,6)]
    72       3.521288       3.521288       3.521288    1[6-(6,6)]
    73       3.274555       3.274555       3.274555    1[6-(6,6)]
    74       5.701235       5.701235       5.701235    1[6-(1,6,7)]
    75       4.143824       4.143824       4.143824    1[6-(1,6,7)]
    76       6.815097       6.815097       6.815097    1[6-(1,7,15)]
    77       5.859543       5.859543       5.859543    1[6-(1,7,15)]
    78       6.993372       6.993372       6.993372    1[6-(6,6)]
    79       0.157595       0.157595       0.157595    1[6-(6,6)]
    80       6.790138       6.790138       6.790138    1[8-(6)]
    81       2.520808       2.520808       2.520808    1[7-(6,6)]
    82       1.297129       1.297129       1.297129    1[7-(1,6,6)]
    83       6.974118       6.974118       6.974118    1[7-(1,6,6)]
    84       6.580487       6.580487       6.580487    1[7-(1,6,6)]
    85       5.964368       5.964368       5.964368    1[7-(1,6,6)]
    86       0.872834       0.872834       0.872834    1[6-(1,7,15)]
    87       1.806995       1.806995       1.806995    1[6-(1,7,15)]
    88       4.048982       4.048982       4.048982    1[6-(1,6,7)]
    89       3.970541       3.970541       3.970541    1[6-(1,6,7)]
    90          3.179          3.179          3.179    1[6-(6,6)]
    91       2.253396       2.253396       2.253396    1[6-(6,6)]
    92       1.287859       1.287859       1.287859    1[6-(6,6)]
    93       2.197061       2.197061       2.197061    1[6-(6,6)]
    94       1.258621       1.258621       1.258621    1[6-(1,7,15)]
    95       6.825793       6.825793       6.825793    1[6-(1,7,15)]
    96        6.90566        6.90566        6.90566    1[6-(1,6,7)]
    97       1.344194       1.344194       1.344194    1[6-(1,6,7)]
    98       2.557177       2.557177       2.557177    1[6-(6,6)]
    99        2.56716        2.56716        2.56716    1[6-(6,6)]
   100       5.716923       5.716923       5.716923    1[6-(6,6)]
   101       5.720488       5.720488       5.720488    1[6-(6,6)]
   102       0.044212       0.044212       0.044212    1[6-(6,6)]
   103       0.290945       0.290945       0.290945    1[6-(6,6)]
   104       4.995266       4.995266       4.995266    1[6-(1,6,7)]
   105       6.552676       6.552676       6.552676    1[6-(1,6,7)]
   106       3.881403       3.881403       3.881403    1[6-(1,7,15)]
   107       4.836957       4.836957       4.836957    1[6-(1,7,15)]
   108       3.703128       3.703128       3.703128    1[6-(6,6)]
   109       3.407905       3.407905       3.407905    1[6-(6,6)]
   110       3.906362       3.906362       3.906362    1[8-(6)]
   111       6.086309       6.086309       6.086309    1[7-(6,6)]
   112       4.862629       4.862629       4.862629    1[7-(1,6,6)]
   113       3.408618       3.408618       3.408618    1[7-(1,6,6)]
   114       3.014987       3.014987       3.014987    1[7-(1,6,6)]
   115       2.398868       2.398868       2.398868    1[7-(1,6,6)]
   116       4.438334       4.438334       4.438334    1[6-(1,7,15)]
   117       5.372495       5.372495       5.372495    1[6-(1,7,15)]
   118       0.483482       0.483482       0.483482    1[6-(1,6,7)]
   119       0.405041       0.405041       0.405041    1[6-(1,6,7)]
   120         6.7445         6.7445         6.7445    1[6-(6,6)]
   121       5.818896       5.818896       5.818896    1[6-(6,6)]
   122       4.853359       4.853359       4.853359    1[6-(6,6)]
   123       5.762561       5.762561       5.762561    1[6-(6,6)]
   124       4.824122       4.824122       4.824122    1[6-(1,7,15)]
   125       3.260293       3.260293       3.260293    1[6-(1,7,15)]
   126        3.34016        3.34016        3.34016    1[6-(1,6,7)]
   127       4.909694       4.909694       4.909694    1[6-(1,6,7)]
   128       6.122677       6.122677       6.122677    1[6-(6,6)]
   129        6.13266        6.13266        6.13266    1[6-(6,6)]
   130       2.151423       2.151423       2.151423    1[6-(6,6)]
   131       2.154988       2.154988       2.154988    1[6-(6,6)]
   132       3.609712       3.609712       3.609712    1[6-(6,6)]
   133       3.856445       3.856445       3.856445    1[6-(6,6)]
   134       1.429766       1.429766       1.429766    1[6-(1,6,7)]
   135       2.987176       2.987176       2.987176    1[6-(1,6,7)]
   136       0.315903       0.315903       0.315903    1[6-(1,7,15)]
   137       1.271457       1.271457       1.271457    1[6-(1,7,15)]
   138       0.137628       0.137628       0.137628    1[6-(6,6)]
   139       6.973405       6.973405       6.973405    1[6-(6,6)]
   140       0.340862       0.340862       0.340862    1[8-(6)]
   141       5.731185       5.731185       5.731185    6[1-(0),1-(0),7-(1,6),15-(8,8,8)]
   142        3.68744        3.68744        3.68744    6[1-(0),1-(0),6-(6,6),7-(1,6)]
   143       4.349197       4.349197       4.349197    6[6-(1,1,7),6-(1,6),6-(1,6)]
   144       4.334222       4.334222       4.334222    6[1-(0),6-(1,6),6-(6,6)]
   145       4.892579       4.892579       4.892579    6[1-(0),6-(1,6),6-(6,6)]
   146       5.465912       5.465912       5.465912    6[6-(1,6),6-(1,6),6-(8,8)]
   147       5.468051       5.468051       5.468051    6[1-(0),6-(1,6),6-(6,6)]
   148       4.917538       4.917538       4.917538    6[1-(0),6-(1,6),6-(6,6)]
   149       6.047801       6.047801       6.047801    6[6-(6,6),8-(60),8-(60)]
   150       6.618994       6.618994       6.618994    6[1-(0),1-(0),7-(1,1,6),15-(8,8,8)]
   151       6.570503       6.570503       6.570503    6[1-(0),1-(0),6-(6,6),7-(1,1,6)]
   152       6.564799       6.564799       6.564799    6[6-(1,1,7),6-(1,6),6-(1,6)]
   153       5.375348       5.375348       5.375348    6[1-(0),6-(1,6),6-(6,6)]
   154        5.36893        5.36893        5.36893    6[1-(0),6-(1,6),6-(6,6)]
   155       6.569077       6.569077       6.569077    6[6-(1,6),6-(1,6),6-(8,8)]
   156       0.619684       0.619684       0.619684    6[1-(0),6-(1,6),6-(6,6)]
   157       0.613979       0.613979       0.613979    6[1-(0),6-(1,6),6-(6,6)]
   158       6.587618       6.587618       6.587618    6[6-(6,6),8-(60),8-(60)]
   159       2.010229       2.010229       2.010229    6[6-(6,6),8-(1),8-(60)]
   160       1.871174       1.871174       1.871174    6[6-(1,6),6-(1,6),6-(8,8)]
   161       0.664609       0.664609       0.664609    6[1-(0),6-(1,6),6-(6,6)]
   162       0.518424       0.518424       0.518424    6[1-(0),6-(1,6),6-(6,6)]
   163       1.564541       1.564541       1.564541    6[6-(1,1,7),6-(1,6),6-(1,6)]
   164       1.383414       1.383414       1.383414    6[1-(0),1-(0),6-(6,6),7-(1,1,6)]
   165       2.460195       2.460195       2.460195    6[1-(0),1-(0),7-(1,1,6),15-(8,8,8)]
   166       2.738304       2.738304       2.738304    6[1-(0),6-(1,6),6-(6,6)]
   167       2.913727       2.913727       2.913727    6[1-(0),6-(1,6),6-(6,6)]
   168       2.165685       2.165685       2.165685    6[1-(0),1-(0),7-(1,6),15-(8,8,8)]
   169        0.12194        0.12194        0.12194    6[1-(0),1-(0),6-(6,6),7-(1,6)]
   170       0.783697       0.783697       0.783697    6[6-(1,1,7),6-(1,6),6-(1,6)]
   171       0.768722       0.768722       0.768722    6[1-(0),6-(1,6),6-(6,6)]
   172       1.327079       1.327079       1.327079    6[1-(0),6-(1,6),6-(6,6)]
   173       1.900412       1.900412       1.900412    6[6-(1,6),6-(1,6),6-(8,8)]
   174       1.902551       1.902551       1.902551    6[1-(0),6-(1,6),6-(6,6)]
   175       1.352038       1.352038       1.352038    6[1-(0),6-(1,6),6-(6,6)]
   176       2.482301       2.482301       2.482301    6[6-(6,6),8-(60),8-(60)]
   177       3.053494       3.053494       3.053494    6[1-(0),1-(0),7-(1,1,6),15-(8,8,8)]
   178       3.005003       3.005003       3.005003    6[1-(0),1-(0),6-(6,6),7-(1,1,6)]
   179       2.999299       2.999299       2.999299    6[6-(1,1,7),6-(1,6),6-(1,6)]
   180       1.809848       1.809848       1.809848    6[1-(0),6-(1,6),6-(6,6)]
   181        1.80343        1.80343        1.80343    6[1-(0),6-(1,6),6-(6,6)]
   182       3.003577       3.003577       3.003577    6[6-(1,6),6-(1,6),6-(8,8)]
   183       4.185184       4.185184       4.185184    6[1-(0),6-(1,6),6-(6,6)]
   184       4.179479       4.179479       4.179479    6[1-(0),6-(1,6),6-(6,6)]
   185       3.022118       3.022118       3.022118    6[6-(6,6),8-(60),8-(60)]
   186       5.575729       5.575729       5.575729    6[6-(6,6),8-(1),8-(60)]
   187       5.436674       5.436674       5.436674    6[6-(1,6),6-(1,6),6-(8,8)]
   188       4.230109       4.230109       4.230109    6[1-(0),6-(1,6),6-(6,6)]
   189       4.083924       4.083924       4.083924    6[1-(0),6-(1,6),6-(6,6)]
   190       5.130041       5.130041       5.130041    6[6-(1,1,7),6-(1,6),6-(1,6)]
   191       4.948914       4.948914       4.948914    6[1-(0),1-(0),6-(6,6),7-(1,1,6)]
   192       6.025695       6.025695       6.025695    6[1-(0),1-(0),7-(1,1,6),15-(8,8,8)]
   193       6.303804       6.303804       6.303804    6[1-(0),6-(1,6),6-(6,6)]
   194       6.479227       6.479227       6.479227    6[1-(0),6-(1,6),6-(6,6)]
   195       1.399815       1.399815       1.399815    6[1-(0),1-(0),7-(1,6),15-(8,8,8)]
   196        3.44356        3.44356        3.44356    6[1-(0),1-(0),6-(6,6),7-(1,6)]
   197       2.781803       2.781803       2.781803    6[6-(1,1,7),6-(1,6),6-(1,6)]
   198       2.796778       2.796778       2.796778    6[1-(0),6-(1,6),6-(6,6)]
   199       2.238421       2.238421       2.238421    6[1-(0),6-(1,6),6-(6,6)]
   200       1.665088       1.665088       1.665088    6[6-(1,6),6-(1,6),6-(8,8)]
   201       1.662949       1.662949       1.662949    6[1-(0),6-(1,6),6-(6,6)]
   202       2.213462       2.213462       2.213462    6[1-(0),6-(1,6),6-(6,6)]
   203       1.083199       1.083199       1.083199    6[6-(6,6),8-(60),8-(60)]
   204       0.512006       0.512006       0.512006    6[1-(0),1-(0),7-(1,1,6),15-(8,8,8)]
   205       0.560497       0.560497       0.560497    6[1-(0),1-(0),6-(6,6),7-(1,1,6)]
   206       0.566201       0.566201       0.566201    6[6-(1,1,7),6-(1,6),6-(1,6)]
   207       1.755652       1.755652       1.755652    6[1-(0),6-(1,6),6-(6,6)]
   208        1.76207        1.76207        1.76207    6[1-(0),6-(1,6),6-(6,6)]
   209       0.561923       0.561923       0.561923    6[6-(1,6),6-(1,6),6-(8,8)]
   210       6.511316       6.511316       6.511316    6[1-(0),6-(1,6),6-(6,6)]
   211       6.517021       6.517021       6.517021    6[1-(0),6-(1,6),6-(6,6)]
   212       0.543382       0.543382       0.543382    6[6-(6,6),8-(60),8-(60)]
   213       5.120771       5.120771       5.120771    6[6-(6,6),8-(1),8-(60)]
   214       5.259826       5.259826       5.259826    6[6-(1,6),6-(1,6),6-(8,8)]
   215       6.466391       6.466391       6.466391    6[1-(0),6-(1,6),6-(6,6)]
   216       6.612576       6.612576       6.612576    6[1-(0),6-(1,6),6-(6,6)]
   217       5.566459       5.566459       5.566459    6[6-(1,1,7),6-(1,6),6-(1,6)]
   218       5.747586       5.747586       5.747586    6[1-(0),1-(0),6-(6,6),7-(1,1,6)]
   219       4.670805       4.670805       4.670805    6[1-(0),1-(0),7-(1,1,6),15-(8,8,8)]
   220       4.392696       4.392696       4.392696    6[1-(0),6-(1,6),6-(6,6)]
   221       4.217273       4.217273       4.217273    6[1-(0),6-(1,6),6-(6,6)]
   222       4.965315       4.965315       4.965315    6[1-(0),1-(0),7-(1,6),15-(8,8,8)]
   223        7.00906        7.00906        7.00906    6[1-(0),1-(0),6-(6,6),7-(1,6)]
   224       6.347303       6.347303       6.347303    6[6-(1,1,7),6-(1,6),6-(1,6)]
   225       6.362278       6.362278       6.362278    6[1-(0),6-(1,6),6-(6,6)]
   226       5.803921       5.803921       5.803921    6[1-(0),6-(1,6),6-(6,6)]
   227       5.230588       5.230588       5.230588    6[6-(1,6),6-(1,6),6-(8,8)]
   228       5.228449       5.228449       5.228449    6[1-(0),6-(1,6),6-(6,6)]
   229       5.778962       5.778962       5.778962    6[1-(0),6-(1,6),6-(6,6)]
   230       4.648699       4.648699       4.648699    6[6-(6,6),8-(60),8-(60)]
   231       4.077506       4.077506       4.077506    6[1-(0),1-(0),7-(1,1,6),15-(8,8,8)]
   232       4.125997       4.125997       4.125997    6[1-(0),1-(0),6-(6,6),7-(1,1,6)]
   233       4.131701       4.131701       4.131701    6[6-(1,1,7),6-(1,6),6-(1,6)]
   234       5.321152       5.321152       5.321152    6[1-(0),6-(1,6),6-(6,6)]
   235        5.32757        5.32757        5.32757    6[1-(0),6-(1,6),6-(6,6)]
   236       4.127423       4.127423       4.127423    6[6-(1,6),6-(1,6),6-(8,8)]
   237       2.945816       2.945816       2.945816    6[1-(0),6-(1,6),6-(6,6)]
   238       2.951521       2.951521       2.951521    6[1-(0),6-(1,6),6-(6,6)]
   239       4.108882       4.108882       4.108882    6[6-(6,6),8-(60),8-(60)]
   240       1.555271       1.555271       1.555271    6[6-(6,6),8-(1),8-(60)]
   241       1.694326       1.694326       1.694326    6[6-(1,6),6-(1,6),6-(8,8)]
   242       2.900891       2.900891       2.900891    6[1-(0),6-(1,6),6-(6,6)]
   243       3.047076       3.047076       3.047076    6[1-(0),6-(1,6),6-(6,6)]
   244       2.000959       2.000959       2.000959    6[6-(1,1,7),6-(1,6),6-(1,6)]
   245       2.182086       2.182086       2.182086    6[1-(0),1-(0),6-(6,6),7-(1,1,6)]
   246       1.105305       1.105305       1.105305    6[1-(0),1-(0),7-(1,1,6),15-(8,8,8)]
   247       0.827196       0.827196       0.827196    6[1-(0),6-(1,6),6-(6,6)]
   248       0.651773       0.651773       0.651773    6[1-(0),6-(1,6),6-(6,6)]
   249       4.660108       4.660108       4.660108    7[1-(0),6-(1,1,15),6-(1,1,6)]
   250       6.574069       6.574069       6.574069    7[1-(0),1-(0),6-(1,1,15),6-(1,1,6)]
   251        1.28358        1.28358        1.28358    7[1-(0),1-(0),6-(1,1,15),6-(1,1,6)]
   252       1.094608       1.094608       1.094608    7[1-(0),6-(1,1,15),6-(1,1,6)]
   253       3.008569       3.008569       3.008569    7[1-(0),1-(0),6-(1,1,15),6-(1,1,6)]
   254        4.84908        4.84908        4.84908    7[1-(0),1-(0),6-(1,1,15),6-(1,1,6)]
   255       2.470891       2.470891       2.470891    7[1-(0),6-(1,1,15),6-(1,1,6)]
   256       0.556931       0.556931       0.556931    7[1-(0),1-(0),6-(1,1,15),6-(1,1,6)]
   257        5.84742        5.84742        5.84742    7[1-(0),1-(0),6-(1,1,15),6-(1,1,6)]
   258       6.036392       6.036392       6.036392    7[1-(0),6-(1,1,15),6-(1,1,6)]
   259       4.122431       4.122431       4.122431    7[1-(0),1-(0),6-(1,1,15),6-(1,1,6)]
   260        2.28192        2.28192        2.28192    7[1-(0),1-(0),6-(1,1,15),6-(1,1,6)]
   261       6.248182       6.248182       6.248182    8[6-(6,8),60-(8,8,8,8,8,8)]
   262       6.231068       6.231068       6.231068    8[6-(6,8),60-(8,8,8,8,8,8)]
   263       0.484195       0.484195       0.484195    8[15-(6,8,8),60-(8,8,8,8,8,8)]
   264       0.583316       0.583316       0.583316    8[15-(6,8,8),60-(8,8,8,8,8,8)]
   265       5.890206       5.890206       5.890206    8[15-(6,8,8),60-(8,8,8,8,8,8)]
   266       6.666772       6.666772       6.666772    8[15-(6,8,8),60-(8,8,8,8,8,8)]
   267       5.256973       5.256973       5.256973    8[15-(6,8,8),60-(8,8,8,8,8,8)]
   268       0.606848       0.606848       0.606848    8[15-(6,8,8),60-(8,8,8,8,8,8)]
   269       5.499427       5.499427       5.499427    8[6-(6,8),60-(8,8,8,8,8,8)]
   270       0.550513       0.550513       0.550513    8[6-(6,8),60-(8,8,8,8,8,8)]
   271       3.231769       3.231769       3.231769    8[1-(0),6-(6,8)]
   272       1.011889       1.011889       1.011889    8[6-(6,8),60-(8,8,8,8,8,8)]
   273       4.001917       4.001917       4.001917    8[15-(6,8,8),60-(8,8,8,8,8,8)]
   274       1.516764       1.516764       1.516764    8[15-(6,8,8),60-(8,8,8,8,8,8)]
   275       2.740443       2.740443       2.740443    8[15-(6,8,8),60-(8,8,8,8,8,8)]
   276       2.682682       2.682682       2.682682    8[6-(6,8),60-(8,8,8,8,8,8)]
   277       2.665568       2.665568       2.665568    8[6-(6,8),60-(8,8,8,8,8,8)]
   278       4.049695       4.049695       4.049695    8[15-(6,8,8),60-(8,8,8,8,8,8)]
   279       4.148816       4.148816       4.148816    8[15-(6,8,8),60-(8,8,8,8,8,8)]
   280       2.324706       2.324706       2.324706    8[15-(6,8,8),60-(8,8,8,8,8,8)]
   281       3.101272       3.101272       3.101272    8[15-(6,8,8),60-(8,8,8,8,8,8)]
   282       1.691473       1.691473       1.691473    8[15-(6,8,8),60-(8,8,8,8,8,8)]
   283       4.172348       4.172348       4.172348    8[15-(6,8,8),60-(8,8,8,8,8,8)]
   284       1.933927       1.933927       1.933927    8[6-(6,8),60-(8,8,8,8,8,8)]
   285       4.116013       4.116013       4.116013    8[6-(6,8),60-(8,8,8,8,8,8)]
   286       6.797269       6.797269       6.797269    8[1-(0),6-(6,8)]
   287       4.577389       4.577389       4.577389    8[6-(6,8),60-(8,8,8,8,8,8)]
   288       0.436417       0.436417       0.436417    8[15-(6,8,8),60-(8,8,8,8,8,8)]
   289       5.082264       5.082264       5.082264    8[15-(6,8,8),60-(8,8,8,8,8,8)]
   290       6.305943       6.305943       6.305943    8[15-(6,8,8),60-(8,8,8,8,8,8)]
   291       0.882818       0.882818       0.882818    8[6-(6,8),60-(8,8,8,8,8,8)]
   292       0.899932       0.899932       0.899932    8[6-(6,8),60-(8,8,8,8,8,8)]
   293       6.646805       6.646805       6.646805    8[15-(6,8,8),60-(8,8,8,8,8,8)]
   294       6.547684       6.547684       6.547684    8[15-(6,8,8),60-(8,8,8,8,8,8)]
   295       1.240794       1.240794       1.240794    8[15-(6,8,8),60-(8,8,8,8,8,8)]
   296       0.464228       0.464228       0.464228    8[15-(6,8,8),60-(8,8,8,8,8,8)]
   297       1.874027       1.874027       1.874027    8[15-(6,8,8),60-(8,8,8,8,8,8)]
   298       6.524152       6.524152       6.524152    8[15-(6,8,8),60-(8,8,8,8,8,8)]
   299       1.631573       1.631573       1.631573    8[6-(6,8),60-(8,8,8,8,8,8)]
   300       6.580487       6.580487       6.580487    8[6-(6,8),60-(8,8,8,8,8,8)]
   301       3.899231       3.899231       3.899231    8[1-(0),6-(6,8)]
   302       6.119111       6.119111       6.119111    8[6-(6,8),60-(8,8,8,8,8,8)]
   303       3.129083       3.129083       3.129083    8[15-(6,8,8),60-(8,8,8,8,8,8)]
   304       5.614236       5.614236       5.614236    8[15-(6,8,8),60-(8,8,8,8,8,8)]
   305       4.390557       4.390557       4.390557    8[15-(6,8,8),60-(8,8,8,8,8,8)]
   306       4.448318       4.448318       4.448318    8[6-(6,8),60-(8,8,8,8,8,8)]
   307       4.465432       4.465432       4.465432    8[6-(6,8),60-(8,8,8,8,8,8)]
   308       3.081305       3.081305       3.081305    8[15-(6,8,8),60-(8,8,8,8,8,8)]
   309       2.982184       2.982184       2.982184    8[15-(6,8,8),60-(8,8,8,8,8,8)]
   310       4.806294       4.806294       4.806294    8[15-(6,8,8),60-(8,8,8,8,8,8)]
   311       4.029728       4.029728       4.029728    8[15-(6,8,8),60-(8,8,8,8,8,8)]
   312       5.439527       5.439527       5.439527    8[15-(6,8,8),60-(8,8,8,8,8,8)]
   313       2.958652       2.958652       2.958652    8[15-(6,8,8),60-(8,8,8,8,8,8)]
   314       5.197073       5.197073       5.197073    8[6-(6,8),60-(8,8,8,8,8,8)]
   315       3.014987       3.014987       3.014987    8[6-(6,8),60-(8,8,8,8,8,8)]
   316       0.333731       0.333731       0.333731    8[1-(0),6-(6,8)]
   317       2.553611       2.553611       2.553611    8[6-(6,8),60-(8,8,8,8,8,8)]
   318       6.694583       6.694583       6.694583    8[15-(6,8,8),60-(8,8,8,8,8,8)]
   319       2.048736       2.048736       2.048736    8[15-(6,8,8),60-(8,8,8,8,8,8)]
   320       0.825057       0.825057       0.825057    8[15-(6,8,8),60-(8,8,8,8,8,8)]
