# Supplementary material for: A collection of forcefield precursors for metal–organic frameworks
Source: RSC Adv. 2019 Nov 13;9(63):36492–507. doi: 10.1039/c9ra07327b (PMC9075174; doi:10.1039/c9ra07327b)
Supplement: RA-009-C9RA07327B-s1308 [file RA-009-C9RA07327B-s1308.txt]

LABPUB_clean

7.090000    0.000000    0.000000
0.000000    20.910000    0.000000
0.000000    -8.417929    26.519008

     1       6.187939       6.187939       6.187939    62[8-(15),8-(15),8-(15),8-(15),8-(15),8-(6),8-(6)]
     2       0.614348       0.614348       0.614348    62[8-(15),8-(15),8-(15),8-(15),8-(6),8-(6),8-(6)]
     3       2.642939       2.642939       2.642939    62[8-(15),8-(15),8-(15),8-(15),8-(15),8-(6),8-(6)]
     4       4.159348       4.159348       4.159348    62[8-(15),8-(15),8-(15),8-(15),8-(6),8-(6),8-(6)]
     5       0.902061       0.902061       0.902061    62[8-(15),8-(15),8-(15),8-(15),8-(15),8-(6),8-(6)]
     6       6.475652       6.475652       6.475652    62[8-(15),8-(15),8-(15),8-(15),8-(6),8-(6),8-(6)]
     7       4.447061       4.447061       4.447061    62[8-(15),8-(15),8-(15),8-(15),8-(15),8-(6),8-(6)]
     8       2.930651       2.930651       2.930651    62[8-(15),8-(15),8-(15),8-(15),8-(6),8-(6),8-(6)]
     9       6.801933       6.801933       6.801933    15[6-(1,1,7),8-(62),8-(62),8-(62)]
    10       6.477708       6.477708       6.477708    15[6-(1,1,7),8-(62),8-(62),8-(62)]
    11       2.676688       2.676688       2.676688    15[6-(1,1,7),8-(62),8-(62),8-(62)]
    12       3.256933       3.256933       3.256933    15[6-(1,1,7),8-(62),8-(62),8-(62)]
    13       2.932708       2.932708       2.932708    15[6-(1,1,7),8-(62),8-(62),8-(62)]
    14       6.221688       6.221688       6.221688    15[6-(1,1,7),8-(62),8-(62),8-(62)]
    15       0.288067       0.288067       0.288067    15[6-(1,1,7),8-(62),8-(62),8-(62)]
    16       0.612292       0.612292       0.612292    15[6-(1,1,7),8-(62),8-(62),8-(62)]
    17       4.413312       4.413312       4.413312    15[6-(1,1,7),8-(62),8-(62),8-(62)]
    18       3.833067       3.833067       3.833067    15[6-(1,1,7),8-(62),8-(62),8-(62)]
    19       4.157292       4.157292       4.157292    15[6-(1,1,7),8-(62),8-(62),8-(62)]
    20       0.868312       0.868312       0.868312    15[6-(1,1,7),8-(62),8-(62),8-(62)]
    21       4.609209       4.609209       4.609209    1[7-(6,6)]
    22        5.75708        5.75708        5.75708    1[7-(1,6,6)]
    23        0.12053        0.12053        0.12053    1[7-(1,6,6)]
    24       1.137945       1.137945       1.137945    1[7-(1,6,6)]
    25       0.523951       0.523951       0.523951    1[7-(1,6,6)]
    26       6.263306       6.263306       6.263306    1[6-(1,7,15)]
    27        5.33168        5.33168        5.33168    1[6-(1,7,15)]
    28        3.06288        3.06288        3.06288    1[6-(1,6,7)]
    29        3.15505        3.15505        3.15505    1[6-(1,6,7)]
    30       3.910135       3.910135       3.910135    1[6-(6,6)]
    31       4.848851       4.848851       4.848851    1[6-(6,6)]
    32       5.801038       5.801038       5.801038    1[6-(6,6)]
    33       4.953783       4.953783       4.953783    1[6-(6,6)]
    34       5.830107       5.830107       5.830107    1[6-(1,7,15)]
    35       0.302743       0.302743       0.302743    1[6-(1,7,15)]
    36       0.207737       0.207737       0.207737    1[6-(1,6,7)]
    37       5.726593       5.726593       5.726593    1[6-(1,6,7)]
    38       4.492224       4.492224       4.492224    1[6-(6,6)]
    39       4.510658       4.510658       4.510658    1[6-(6,6)]
    40       1.369079       1.369079       1.369079    1[6-(6,6)]
    41       1.359862       1.359862       1.359862    1[6-(6,6)]
    42       7.029026       7.029026       7.029026    1[6-(6,6)]
    43       6.761733       6.761733       6.761733    1[6-(6,6)]
    44       2.083751       2.083751       2.083751    1[6-(1,6,7)]
    45       0.526787       0.526787       0.526787    1[6-(1,6,7)]
    46       3.216733       3.216733       3.216733    1[6-(1,7,15)]
    47       2.265964       2.265964       2.265964    1[6-(1,7,15)]
    48         3.4032         3.4032         3.4032    1[6-(6,6)]
    49       3.685382       3.685382       3.685382    1[6-(6,6)]
    50       3.221696       3.221696       3.221696    1[8-(6)]
    51       1.064209       1.064209       1.064209    1[7-(6,6)]
    52        2.21208        2.21208        2.21208    1[7-(1,6,6)]
    53        3.66553        3.66553        3.66553    1[7-(1,6,6)]
    54       4.682945       4.682945       4.682945    1[7-(1,6,6)]
    55       4.068951       4.068951       4.068951    1[7-(1,6,6)]
    56       2.718306       2.718306       2.718306    1[6-(1,7,15)]
    57        1.78668        1.78668        1.78668    1[6-(1,7,15)]
    58        6.60788        6.60788        6.60788    1[6-(1,6,7)]
    59        6.70005        6.70005        6.70005    1[6-(1,6,7)]
    60       0.365135       0.365135       0.365135    1[6-(6,6)]
    61       1.303851       1.303851       1.303851    1[6-(6,6)]
    62       2.256038       2.256038       2.256038    1[6-(6,6)]
    63       1.408783       1.408783       1.408783    1[6-(6,6)]
    64       2.285107       2.285107       2.285107    1[6-(1,7,15)]
    65       3.847743       3.847743       3.847743    1[6-(1,7,15)]
    66       3.752737       3.752737       3.752737    1[6-(1,6,7)]
    67       2.181593       2.181593       2.181593    1[6-(1,6,7)]
    68       0.947224       0.947224       0.947224    1[6-(6,6)]
    69       0.965658       0.965658       0.965658    1[6-(6,6)]
    70       4.914079       4.914079       4.914079    1[6-(6,6)]
    71       4.904862       4.904862       4.904862    1[6-(6,6)]
    72       3.484026       3.484026       3.484026    1[6-(6,6)]
    73       3.216733       3.216733       3.216733    1[6-(6,6)]
    74       5.628751       5.628751       5.628751    1[6-(1,6,7)]
    75       4.071787       4.071787       4.071787    1[6-(1,6,7)]
    76       6.761733       6.761733       6.761733    1[6-(1,7,15)]
    77       5.810964       5.810964       5.810964    1[6-(1,7,15)]
    78         6.9482         6.9482         6.9482    1[6-(6,6)]
    79       0.140382       0.140382       0.140382    1[6-(6,6)]
    80       6.766696       6.766696       6.766696    1[8-(6)]
    81       2.480791       2.480791       2.480791    1[7-(6,6)]
    82        1.33292        1.33292        1.33292    1[7-(1,6,6)]
    83        6.96947        6.96947        6.96947    1[7-(1,6,6)]
    84       5.952055       5.952055       5.952055    1[7-(1,6,6)]
    85       6.566049       6.566049       6.566049    1[7-(1,6,6)]
    86       0.826694       0.826694       0.826694    1[6-(1,7,15)]
    87        1.75832        1.75832        1.75832    1[6-(1,7,15)]
    88        4.02712        4.02712        4.02712    1[6-(1,6,7)]
    89        3.93495        3.93495        3.93495    1[6-(1,6,7)]
    90       3.179865       3.179865       3.179865    1[6-(6,6)]
    91       2.241149       2.241149       2.241149    1[6-(6,6)]
    92       1.288962       1.288962       1.288962    1[6-(6,6)]
    93       2.136217       2.136217       2.136217    1[6-(6,6)]
    94       1.259893       1.259893       1.259893    1[6-(1,7,15)]
    95       6.787257       6.787257       6.787257    1[6-(1,7,15)]
    96       6.882263       6.882263       6.882263    1[6-(1,6,7)]
    97       1.363407       1.363407       1.363407    1[6-(1,6,7)]
    98       2.597776       2.597776       2.597776    1[6-(6,6)]
    99       2.579342       2.579342       2.579342    1[6-(6,6)]
   100       5.720921       5.720921       5.720921    1[6-(6,6)]
   101       5.730138       5.730138       5.730138    1[6-(6,6)]
   102       0.060974       0.060974       0.060974    1[6-(6,6)]
   103       0.328267       0.328267       0.328267    1[6-(6,6)]
   104       5.006249       5.006249       5.006249    1[6-(1,6,7)]
   105       6.563213       6.563213       6.563213    1[6-(1,6,7)]
   106       3.873267       3.873267       3.873267    1[6-(1,7,15)]
   107       4.824036       4.824036       4.824036    1[6-(1,7,15)]
   108         3.6868         3.6868         3.6868    1[6-(6,6)]
   109       3.404618       3.404618       3.404618    1[6-(6,6)]
   110       3.868304       3.868304       3.868304    1[8-(6)]
   111       6.025791       6.025791       6.025791    1[7-(6,6)]
   112        4.87792        4.87792        4.87792    1[7-(1,6,6)]
   113        3.42447        3.42447        3.42447    1[7-(1,6,6)]
   114       2.407055       2.407055       2.407055    1[7-(1,6,6)]
   115       3.021049       3.021049       3.021049    1[7-(1,6,6)]
   116       4.371694       4.371694       4.371694    1[6-(1,7,15)]
   117        5.30332        5.30332        5.30332    1[6-(1,7,15)]
   118        0.48212        0.48212        0.48212    1[6-(1,6,7)]
   119        0.38995        0.38995        0.38995    1[6-(1,6,7)]
   120       6.724865       6.724865       6.724865    1[6-(6,6)]
   121       5.786149       5.786149       5.786149    1[6-(6,6)]
   122       4.833962       4.833962       4.833962    1[6-(6,6)]
   123       5.681217       5.681217       5.681217    1[6-(6,6)]
   124       4.804893       4.804893       4.804893    1[6-(1,7,15)]
   125       3.242257       3.242257       3.242257    1[6-(1,7,15)]
   126       3.337263       3.337263       3.337263    1[6-(1,6,7)]
   127       4.908407       4.908407       4.908407    1[6-(1,6,7)]
   128       6.142776       6.142776       6.142776    1[6-(6,6)]
   129       6.124342       6.124342       6.124342    1[6-(6,6)]
   130       2.175921       2.175921       2.175921    1[6-(6,6)]
   131       2.185138       2.185138       2.185138    1[6-(6,6)]
   132       3.605974       3.605974       3.605974    1[6-(6,6)]
   133       3.873267       3.873267       3.873267    1[6-(6,6)]
   134       1.461249       1.461249       1.461249    1[6-(1,6,7)]
   135       3.018213       3.018213       3.018213    1[6-(1,6,7)]
   136       0.328267       0.328267       0.328267    1[6-(1,7,15)]
   137       1.279036       1.279036       1.279036    1[6-(1,7,15)]
   138         0.1418         0.1418         0.1418    1[6-(6,6)]
   139       6.949618       6.949618       6.949618    1[6-(6,6)]
   140       0.323304       0.323304       0.323304    1[8-(6)]
   141       5.732974       5.732974       5.732974    6[1-(0),1-(0),7-(1,6),15-(8,8,8)]
   142       3.674747       3.674747       3.674747    6[1-(0),1-(0),6-(6,6),7-(1,6)]
   143         4.3249         4.3249         4.3249    6[6-(1,1,7),6-(1,6),6-(1,6)]
   144       4.302921       4.302921       4.302921    6[1-(0),6-(1,6),6-(6,6)]
   145       4.865158       4.865158       4.865158    6[1-(0),6-(1,6),6-(6,6)]
   146       5.437321       5.437321       5.437321    6[6-(1,6),6-(1,6),6-(8,8)]
   147       5.439448       5.439448       5.439448    6[1-(0),6-(1,6),6-(6,6)]
   148        4.91337        4.91337        4.91337    6[1-(0),6-(1,6),6-(6,6)]
   149       5.989632       5.989632       5.989632    6[6-(6,6),8-(62),8-(62)]
   150        6.56534        6.56534        6.56534    6[1-(0),1-(0),7-(1,1,6),15-(8,8,8)]
   151       6.503657       6.503657       6.503657    6[1-(0),1-(0),6-(6,6),7-(1,1,6)]
   152       6.479551       6.479551       6.479551    6[6-(1,1,7),6-(1,6),6-(1,6)]
   153       5.299775       5.299775       5.299775    6[1-(0),6-(1,6),6-(6,6)]
   154       5.313955       5.313955       5.313955    6[1-(0),6-(1,6),6-(6,6)]
   155       6.490186       6.490186       6.490186    6[6-(1,6),6-(1,6),6-(8,8)]
   156       0.571454       0.571454       0.571454    6[1-(0),6-(1,6),6-(6,6)]
   157         0.5672         0.5672         0.5672    6[1-(0),6-(1,6),6-(6,6)]
   158       6.509329       6.509329       6.509329    6[6-(6,6),8-(62),8-(62)]
   159       1.971729       1.971729       1.971729    6[6-(6,6),8-(1),8-(62)]
   160       1.839855       1.839855       1.839855    6[6-(1,6),6-(1,6),6-(8,8)]
   161       0.642354       0.642354       0.642354    6[1-(0),6-(1,6),6-(6,6)]
   162       0.484956       0.484956       0.484956    6[1-(0),6-(1,6),6-(6,6)]
   163       1.527895       1.527895       1.527895    6[6-(1,1,7),6-(1,6),6-(1,6)]
   164       1.339301       1.339301       1.339301    6[1-(0),1-(0),6-(6,6),7-(1,1,6)]
   165       2.426907       2.426907       2.426907    6[1-(0),1-(0),7-(1,1,6),15-(8,8,8)]
   166       2.706962       2.706962       2.706962    6[1-(0),6-(1,6),6-(6,6)]
   167        2.87854        2.87854        2.87854    6[1-(0),6-(1,6),6-(6,6)]
   168       2.187974       2.187974       2.187974    6[1-(0),1-(0),7-(1,6),15-(8,8,8)]
   169       0.129747       0.129747       0.129747    6[1-(0),1-(0),6-(6,6),7-(1,6)]
   170         0.7799         0.7799         0.7799    6[6-(1,1,7),6-(1,6),6-(1,6)]
   171       0.757921       0.757921       0.757921    6[1-(0),6-(1,6),6-(6,6)]
   172       1.320158       1.320158       1.320158    6[1-(0),6-(1,6),6-(6,6)]
   173       1.892321       1.892321       1.892321    6[6-(1,6),6-(1,6),6-(8,8)]
   174       1.894448       1.894448       1.894448    6[1-(0),6-(1,6),6-(6,6)]
   175        1.36837        1.36837        1.36837    6[1-(0),6-(1,6),6-(6,6)]
   176       2.444632       2.444632       2.444632    6[6-(6,6),8-(62),8-(62)]
   177        3.02034        3.02034        3.02034    6[1-(0),1-(0),7-(1,1,6),15-(8,8,8)]
   178       2.958657       2.958657       2.958657    6[1-(0),1-(0),6-(6,6),7-(1,1,6)]
   179       2.934551       2.934551       2.934551    6[6-(1,1,7),6-(1,6),6-(1,6)]
   180       1.754775       1.754775       1.754775    6[1-(0),6-(1,6),6-(6,6)]
   181       1.768955       1.768955       1.768955    6[1-(0),6-(1,6),6-(6,6)]
   182       2.945186       2.945186       2.945186    6[6-(1,6),6-(1,6),6-(8,8)]
   183       4.116454       4.116454       4.116454    6[1-(0),6-(1,6),6-(6,6)]
   184         4.1122         4.1122         4.1122    6[1-(0),6-(1,6),6-(6,6)]
   185       2.964329       2.964329       2.964329    6[6-(6,6),8-(62),8-(62)]
   186       5.516729       5.516729       5.516729    6[6-(6,6),8-(1),8-(62)]
   187       5.384855       5.384855       5.384855    6[6-(1,6),6-(1,6),6-(8,8)]
   188       4.187354       4.187354       4.187354    6[1-(0),6-(1,6),6-(6,6)]
   189       4.029956       4.029956       4.029956    6[1-(0),6-(1,6),6-(6,6)]
   190       5.072895       5.072895       5.072895    6[6-(1,1,7),6-(1,6),6-(1,6)]
   191       4.884301       4.884301       4.884301    6[1-(0),1-(0),6-(6,6),7-(1,1,6)]
   192       5.971907       5.971907       5.971907    6[1-(0),1-(0),7-(1,1,6),15-(8,8,8)]
   193       6.251962       6.251962       6.251962    6[1-(0),6-(1,6),6-(6,6)]
   194        6.42354        6.42354        6.42354    6[1-(0),6-(1,6),6-(6,6)]
   195       1.357026       1.357026       1.357026    6[1-(0),1-(0),7-(1,6),15-(8,8,8)]
   196       3.415253       3.415253       3.415253    6[1-(0),1-(0),6-(6,6),7-(1,6)]
   197         2.7651         2.7651         2.7651    6[6-(1,1,7),6-(1,6),6-(1,6)]
   198       2.787079       2.787079       2.787079    6[1-(0),6-(1,6),6-(6,6)]
   199       2.224842       2.224842       2.224842    6[1-(0),6-(1,6),6-(6,6)]
   200       1.652679       1.652679       1.652679    6[6-(1,6),6-(1,6),6-(8,8)]
   201       1.650552       1.650552       1.650552    6[1-(0),6-(1,6),6-(6,6)]
   202        2.17663        2.17663        2.17663    6[1-(0),6-(1,6),6-(6,6)]
   203       1.100368       1.100368       1.100368    6[6-(6,6),8-(62),8-(62)]
   204        0.52466        0.52466        0.52466    6[1-(0),1-(0),7-(1,1,6),15-(8,8,8)]
   205       0.586343       0.586343       0.586343    6[1-(0),1-(0),6-(6,6),7-(1,1,6)]
   206       0.610449       0.610449       0.610449    6[6-(1,1,7),6-(1,6),6-(1,6)]
   207       1.790225       1.790225       1.790225    6[1-(0),6-(1,6),6-(6,6)]
   208       1.776045       1.776045       1.776045    6[1-(0),6-(1,6),6-(6,6)]
   209       0.599814       0.599814       0.599814    6[6-(1,6),6-(1,6),6-(8,8)]
   210       6.518546       6.518546       6.518546    6[1-(0),6-(1,6),6-(6,6)]
   211         6.5228         6.5228         6.5228    6[1-(0),6-(1,6),6-(6,6)]
   212       0.580671       0.580671       0.580671    6[6-(6,6),8-(62),8-(62)]
   213       5.118271       5.118271       5.118271    6[6-(6,6),8-(1),8-(62)]
   214       5.250145       5.250145       5.250145    6[6-(1,6),6-(1,6),6-(8,8)]
   215       6.447646       6.447646       6.447646    6[1-(0),6-(1,6),6-(6,6)]
   216       6.605044       6.605044       6.605044    6[1-(0),6-(1,6),6-(6,6)]
   217       5.562105       5.562105       5.562105    6[6-(1,1,7),6-(1,6),6-(1,6)]
   218       5.750699       5.750699       5.750699    6[1-(0),1-(0),6-(6,6),7-(1,1,6)]
   219       4.663093       4.663093       4.663093    6[1-(0),1-(0),7-(1,1,6),15-(8,8,8)]
   220       4.383038       4.383038       4.383038    6[1-(0),6-(1,6),6-(6,6)]
   221        4.21146        4.21146        4.21146    6[1-(0),6-(1,6),6-(6,6)]
   222       4.902026       4.902026       4.902026    6[1-(0),1-(0),7-(1,6),15-(8,8,8)]
   223       6.960253       6.960253       6.960253    6[1-(0),1-(0),6-(6,6),7-(1,6)]
   224         6.3101         6.3101         6.3101    6[6-(1,1,7),6-(1,6),6-(1,6)]
   225       6.332079       6.332079       6.332079    6[1-(0),6-(1,6),6-(6,6)]
   226       5.769842       5.769842       5.769842    6[1-(0),6-(1,6),6-(6,6)]
   227       5.197679       5.197679       5.197679    6[6-(1,6),6-(1,6),6-(8,8)]
   228       5.195552       5.195552       5.195552    6[1-(0),6-(1,6),6-(6,6)]
   229        5.72163        5.72163        5.72163    6[1-(0),6-(1,6),6-(6,6)]
   230       4.645368       4.645368       4.645368    6[6-(6,6),8-(62),8-(62)]
   231        4.06966        4.06966        4.06966    6[1-(0),1-(0),7-(1,1,6),15-(8,8,8)]
   232       4.131343       4.131343       4.131343    6[1-(0),1-(0),6-(6,6),7-(1,1,6)]
   233       4.155449       4.155449       4.155449    6[6-(1,1,7),6-(1,6),6-(1,6)]
   234       5.335225       5.335225       5.335225    6[1-(0),6-(1,6),6-(6,6)]
   235       5.321045       5.321045       5.321045    6[1-(0),6-(1,6),6-(6,6)]
   236       4.144814       4.144814       4.144814    6[6-(1,6),6-(1,6),6-(8,8)]
   237       2.973546       2.973546       2.973546    6[1-(0),6-(1,6),6-(6,6)]
   238         2.9778         2.9778         2.9778    6[1-(0),6-(1,6),6-(6,6)]
   239       4.125671       4.125671       4.125671    6[6-(6,6),8-(62),8-(62)]
   240       1.573271       1.573271       1.573271    6[6-(6,6),8-(1),8-(62)]
   241       1.705145       1.705145       1.705145    6[6-(1,6),6-(1,6),6-(8,8)]
   242       2.902646       2.902646       2.902646    6[1-(0),6-(1,6),6-(6,6)]
   243       3.060044       3.060044       3.060044    6[1-(0),6-(1,6),6-(6,6)]
   244       2.017105       2.017105       2.017105    6[6-(1,1,7),6-(1,6),6-(1,6)]
   245       2.205699       2.205699       2.205699    6[1-(0),1-(0),6-(6,6),7-(1,1,6)]
   246       1.118093       1.118093       1.118093    6[1-(0),1-(0),7-(1,1,6),15-(8,8,8)]
   247       0.838038       0.838038       0.838038    6[1-(0),6-(1,6),6-(6,6)]
   248        0.66646        0.66646        0.66646    6[1-(0),6-(1,6),6-(6,6)]
   249       4.658839       4.658839       4.658839    7[1-(0),6-(1,1,15),6-(1,1,6)]
   250       6.503657       6.503657       6.503657    7[1-(0),1-(0),6-(1,1,15),6-(1,1,6)]
   251        1.25493        1.25493        1.25493    7[1-(0),1-(0),6-(1,1,15),6-(1,1,6)]
   252       1.113839       1.113839       1.113839    7[1-(0),6-(1,1,15),6-(1,1,6)]
   253       2.958657       2.958657       2.958657    7[1-(0),1-(0),6-(1,1,15),6-(1,1,6)]
   254        4.79993        4.79993        4.79993    7[1-(0),1-(0),6-(1,1,15),6-(1,1,6)]
   255       2.431161       2.431161       2.431161    7[1-(0),6-(1,1,15),6-(1,1,6)]
   256       0.586343       0.586343       0.586343    7[1-(0),1-(0),6-(1,1,15),6-(1,1,6)]
   257        5.83507        5.83507        5.83507    7[1-(0),1-(0),6-(1,1,15),6-(1,1,6)]
   258       5.976161       5.976161       5.976161    7[1-(0),6-(1,1,15),6-(1,1,6)]
   259       4.131343       4.131343       4.131343    7[1-(0),1-(0),6-(1,1,15),6-(1,1,6)]
   260        2.29007        2.29007        2.29007    7[1-(0),1-(0),6-(1,1,15),6-(1,1,6)]
   261       6.203041       6.203041       6.203041    8[6-(6,8),62-(8,8,8,8,8,8)]
   262       6.166173       6.166173       6.166173    8[6-(6,8),62-(8,8,8,8,8,8)]
   263       0.511189       0.511189       0.511189    8[15-(6,8,8),62-(8,8,8,8,8,8)]
   264       0.618957       0.618957       0.618957    8[15-(6,8,8),62-(8,8,8,8,8,8)]
   265       5.879737       5.879737       5.879737    8[15-(6,8,8),62-(8,8,8,8,8,8)]
   266       6.573848       6.573848       6.573848    8[15-(6,8,8),62-(8,8,8,8,8,8)]
   267       5.187753       5.187753       5.187753    8[15-(6,8,8),62-(8,8,8,8,8,8)]
   268       0.575708       0.575708       0.575708    8[15-(6,8,8),62-(8,8,8,8,8,8)]
   269       5.431649       5.431649       5.431649    8[6-(6,8),62-(8,8,8,8,8,8)]
   270       0.516861       0.516861       0.516861    8[6-(6,8),62-(8,8,8,8,8,8)]
   271       3.214606       3.214606       3.214606    8[1-(0),6-(6,8)]
   272       1.000399       1.000399       1.000399    8[6-(6,8),62-(8,8,8,8,8,8)]
   273       3.974654       3.974654       3.974654    8[15-(6,8,8),62-(8,8,8,8,8,8)]
   274       1.471884       1.471884       1.471884    8[15-(6,8,8),62-(8,8,8,8,8,8)]
   275       2.700581       2.700581       2.700581    8[15-(6,8,8),62-(8,8,8,8,8,8)]
   276       2.658041       2.658041       2.658041    8[6-(6,8),62-(8,8,8,8,8,8)]
   277       2.621173       2.621173       2.621173    8[6-(6,8),62-(8,8,8,8,8,8)]
   278       4.056189       4.056189       4.056189    8[15-(6,8,8),62-(8,8,8,8,8,8)]
   279       4.163957       4.163957       4.163957    8[15-(6,8,8),62-(8,8,8,8,8,8)]
   280       2.334737       2.334737       2.334737    8[15-(6,8,8),62-(8,8,8,8,8,8)]
   281       3.028848       3.028848       3.028848    8[15-(6,8,8),62-(8,8,8,8,8,8)]
   282       1.642753       1.642753       1.642753    8[15-(6,8,8),62-(8,8,8,8,8,8)]
   283       4.120708       4.120708       4.120708    8[15-(6,8,8),62-(8,8,8,8,8,8)]
   284       1.886649       1.886649       1.886649    8[6-(6,8),62-(8,8,8,8,8,8)]
   285       4.061861       4.061861       4.061861    8[6-(6,8),62-(8,8,8,8,8,8)]
   286       6.759606       6.759606       6.759606    8[1-(0),6-(6,8)]
   287       4.545399       4.545399       4.545399    8[6-(6,8),62-(8,8,8,8,8,8)]
   288       0.429654       0.429654       0.429654    8[15-(6,8,8),62-(8,8,8,8,8,8)]
   289       5.016884       5.016884       5.016884    8[15-(6,8,8),62-(8,8,8,8,8,8)]
   290       6.245581       6.245581       6.245581    8[15-(6,8,8),62-(8,8,8,8,8,8)]
   291       0.886959       0.886959       0.886959    8[6-(6,8),62-(8,8,8,8,8,8)]
   292       0.923827       0.923827       0.923827    8[6-(6,8),62-(8,8,8,8,8,8)]
   293       6.578811       6.578811       6.578811    8[15-(6,8,8),62-(8,8,8,8,8,8)]
   294       6.471043       6.471043       6.471043    8[15-(6,8,8),62-(8,8,8,8,8,8)]
   295       1.210263       1.210263       1.210263    8[15-(6,8,8),62-(8,8,8,8,8,8)]
   296       0.516152       0.516152       0.516152    8[15-(6,8,8),62-(8,8,8,8,8,8)]
   297       1.902247       1.902247       1.902247    8[15-(6,8,8),62-(8,8,8,8,8,8)]
   298       6.514292       6.514292       6.514292    8[15-(6,8,8),62-(8,8,8,8,8,8)]
   299       1.658351       1.658351       1.658351    8[6-(6,8),62-(8,8,8,8,8,8)]
   300       6.573139       6.573139       6.573139    8[6-(6,8),62-(8,8,8,8,8,8)]
   301       3.875394       3.875394       3.875394    8[1-(0),6-(6,8)]
   302       6.089601       6.089601       6.089601    8[6-(6,8),62-(8,8,8,8,8,8)]
   303       3.115346       3.115346       3.115346    8[15-(6,8,8),62-(8,8,8,8,8,8)]
   304       5.618116       5.618116       5.618116    8[15-(6,8,8),62-(8,8,8,8,8,8)]
   305       4.389419       4.389419       4.389419    8[15-(6,8,8),62-(8,8,8,8,8,8)]
   306       4.431959       4.431959       4.431959    8[6-(6,8),62-(8,8,8,8,8,8)]
   307       4.468827       4.468827       4.468827    8[6-(6,8),62-(8,8,8,8,8,8)]
   308       3.033811       3.033811       3.033811    8[15-(6,8,8),62-(8,8,8,8,8,8)]
   309       2.926043       2.926043       2.926043    8[15-(6,8,8),62-(8,8,8,8,8,8)]
   310       4.755263       4.755263       4.755263    8[15-(6,8,8),62-(8,8,8,8,8,8)]
   311       4.061152       4.061152       4.061152    8[15-(6,8,8),62-(8,8,8,8,8,8)]
   312       5.447247       5.447247       5.447247    8[15-(6,8,8),62-(8,8,8,8,8,8)]
   313       2.969292       2.969292       2.969292    8[15-(6,8,8),62-(8,8,8,8,8,8)]
   314       5.203351       5.203351       5.203351    8[6-(6,8),62-(8,8,8,8,8,8)]
   315       3.028139       3.028139       3.028139    8[6-(6,8),62-(8,8,8,8,8,8)]
   316       0.330394       0.330394       0.330394    8[1-(0),6-(6,8)]
   317       2.544601       2.544601       2.544601    8[6-(6,8),62-(8,8,8,8,8,8)]
   318       6.660346       6.660346       6.660346    8[15-(6,8,8),62-(8,8,8,8,8,8)]
   319       2.073116       2.073116       2.073116    8[15-(6,8,8),62-(8,8,8,8,8,8)]
   320       0.844419       0.844419       0.844419    8[15-(6,8,8),62-(8,8,8,8,8,8)]
