# Supplementary material for: A collection of forcefield precursors for metal–organic frameworks
Source: RSC Adv. 2019 Nov 13;9(63):36492–507. doi: 10.1039/c9ra07327b (PMC9075174; doi:10.1039/c9ra07327b)
Supplement: RA-009-C9RA07327B-s1309 [file RA-009-C9RA07327B-s1309.txt]

LABQAI_clean

7.077000    0.000000    0.000000
0.000000    20.943000    0.000000
0.000000    -8.273868    26.549644

     1       6.177018       6.177018       6.177018    63[8-(15),8-(15),8-(15),8-(15),8-(15),8-(6)]
     2       0.613717       0.613717       0.613717    63[8-(15),8-(15),8-(15),8-(15),8-(6),8-(6),8-(6)]
     3       2.638518       2.638518       2.638518    63[8-(15),8-(15),8-(15),8-(15),8-(15),8-(6)]
     4       4.152217       4.152217       4.152217    63[8-(15),8-(15),8-(15),8-(15),8-(6),8-(6),8-(6)]
     5       0.899982       0.899982       0.899982    63[8-(15),8-(15),8-(15),8-(15),8-(15),8-(6)]
     6       6.463283       6.463283       6.463283    63[8-(15),8-(15),8-(15),8-(15),8-(6),8-(6),8-(6)]
     7       4.438482       4.438482       4.438482    63[8-(15),8-(15),8-(15),8-(15),8-(15),8-(6)]
     8       2.924783       2.924783       2.924783    63[8-(15),8-(15),8-(15),8-(15),8-(6),8-(6),8-(6)]
     9       6.790169       6.790169       6.790169    15[6-(1,1,7),8-(63),8-(63),8-(63)]
    10       6.464981       6.464981       6.464981    15[6-(1,1,7),8-(63),8-(63),8-(63)]
    11       2.672275       2.672275       2.672275    15[6-(1,1,7),8-(63),8-(63),8-(63)]
    12       3.251669       3.251669       3.251669    15[6-(1,1,7),8-(63),8-(63),8-(63)]
    13       2.926481       2.926481       2.926481    15[6-(1,1,7),8-(63),8-(63),8-(63)]
    14       6.210775       6.210775       6.210775    15[6-(1,1,7),8-(63),8-(63),8-(63)]
    15       0.286831       0.286831       0.286831    15[6-(1,1,7),8-(63),8-(63),8-(63)]
    16       0.612019       0.612019       0.612019    15[6-(1,1,7),8-(63),8-(63),8-(63)]
    17       4.404725       4.404725       4.404725    15[6-(1,1,7),8-(63),8-(63),8-(63)]
    18       3.825331       3.825331       3.825331    15[6-(1,1,7),8-(63),8-(63),8-(63)]
    19       4.150519       4.150519       4.150519    15[6-(1,1,7),8-(63),8-(63),8-(63)]
    20       0.866225       0.866225       0.866225    15[6-(1,1,7),8-(63),8-(63),8-(63)]
    21       4.604296       4.604296       4.604296    1[7-(6,6)]
    22        5.73237        5.73237        5.73237    1[7-(1,6,6)]
    23       0.108278       0.108278       0.108278    1[7-(1,6,6)]
    24       0.518036       0.518036       0.518036    1[7-(1,6,6)]
    25       1.140105       1.140105       1.140105    1[7-(1,6,6)]
    26       6.253237       6.253237       6.253237    1[6-(1,7,15)]
    27       5.319073       5.319073       5.319073    1[6-(1,7,15)]
    28       3.059387       3.059387       3.059387    1[6-(1,6,7)]
    29       3.131572       3.131572       3.131572    1[6-(1,6,7)]
    30       3.886688       3.886688       3.886688    1[6-(6,6)]
    31       4.805991       4.805991       4.805991    1[6-(6,6)]
    32        5.80314        5.80314        5.80314    1[6-(6,6)]
    33       4.957439       4.957439       4.957439    1[6-(6,6)]
    34       5.831448       5.831448       5.831448    1[6-(1,7,15)]
    35       0.314219       0.314219       0.314219    1[6-(1,7,15)]
    36       0.177633       0.177633       0.177633    1[6-(1,6,7)]
    37       5.684246       5.684246       5.684246    1[6-(1,6,7)]
    38       4.464172       4.464172       4.464172    1[6-(6,6)]
    39       4.459925       4.459925       4.459925    1[6-(6,6)]
    40        1.36303        1.36303        1.36303    1[6-(6,6)]
    41       1.348168       1.348168       1.348168    1[6-(6,6)]
    42       7.008353       7.008353       7.008353    1[6-(6,6)]
    43       6.726689       6.726689       6.726689    1[6-(6,6)]
    44       2.080638       2.080638       2.080638    1[6-(1,6,7)]
    45       0.523698       0.523698       0.523698    1[6-(1,6,7)]
    46       3.217204       3.217204       3.217204    1[6-(1,7,15)]
    47       2.261102       2.261102       2.261102    1[6-(1,7,15)]
    48       3.397668       3.397668       3.397668    1[6-(6,6)]
    49        3.67084        3.67084        3.67084    1[6-(6,6)]
    50       3.200927       3.200927       3.200927    1[8-(6)]
    51       1.065796       1.065796       1.065796    1[7-(6,6)]
    52        2.19387        2.19387        2.19387    1[7-(1,6,6)]
    53       3.646778       3.646778       3.646778    1[7-(1,6,6)]
    54       4.056536       4.056536       4.056536    1[7-(1,6,6)]
    55       4.678605       4.678605       4.678605    1[7-(1,6,6)]
    56       2.714737       2.714737       2.714737    1[6-(1,7,15)]
    57       1.780573       1.780573       1.780573    1[6-(1,7,15)]
    58       6.597887       6.597887       6.597887    1[6-(1,6,7)]
    59       6.670073       6.670073       6.670073    1[6-(1,6,7)]
    60       0.348188       0.348188       0.348188    1[6-(6,6)]
    61       1.267491       1.267491       1.267491    1[6-(6,6)]
    62        2.26464        2.26464        2.26464    1[6-(6,6)]
    63       1.418939       1.418939       1.418939    1[6-(6,6)]
    64       2.292948       2.292948       2.292948    1[6-(1,7,15)]
    65       3.852719       3.852719       3.852719    1[6-(1,7,15)]
    66       3.716133       3.716133       3.716133    1[6-(1,6,7)]
    67       2.145746       2.145746       2.145746    1[6-(1,6,7)]
    68       0.925672       0.925672       0.925672    1[6-(6,6)]
    69       0.921425       0.921425       0.921425    1[6-(6,6)]
    70        4.90153        4.90153        4.90153    1[6-(6,6)]
    71       4.886669       4.886669       4.886669    1[6-(6,6)]
    72       3.469853       3.469853       3.469853    1[6-(6,6)]
    73       3.188188       3.188188       3.188188    1[6-(6,6)]
    74       5.619138       5.619138       5.619138    1[6-(1,6,7)]
    75       4.062198       4.062198       4.062198    1[6-(1,6,7)]
    76       6.755704       6.755704       6.755704    1[6-(1,7,15)]
    77       5.799601       5.799601       5.799601    1[6-(1,7,15)]
    78       6.936168       6.936168       6.936168    1[6-(6,6)]
    79        0.13234        0.13234        0.13234    1[6-(6,6)]
    80       6.739427       6.739427       6.739427    1[8-(6)]
    81       2.472704       2.472704       2.472704    1[7-(6,6)]
    82        1.34463        1.34463        1.34463    1[7-(1,6,6)]
    83       6.968722       6.968722       6.968722    1[7-(1,6,6)]
    84       6.558964       6.558964       6.558964    1[7-(1,6,6)]
    85       5.936895       5.936895       5.936895    1[7-(1,6,6)]
    86       0.823763       0.823763       0.823763    1[6-(1,7,15)]
    87       1.757927       1.757927       1.757927    1[6-(1,7,15)]
    88       4.017613       4.017613       4.017613    1[6-(1,6,7)]
    89       3.945428       3.945428       3.945428    1[6-(1,6,7)]
    90       3.190312       3.190312       3.190312    1[6-(6,6)]
    91       2.271009       2.271009       2.271009    1[6-(6,6)]
    92        1.27386        1.27386        1.27386    1[6-(6,6)]
    93       2.119561       2.119561       2.119561    1[6-(6,6)]
    94       1.245552       1.245552       1.245552    1[6-(1,7,15)]
    95       6.762781       6.762781       6.762781    1[6-(1,7,15)]
    96       6.899367       6.899367       6.899367    1[6-(1,6,7)]
    97       1.392754       1.392754       1.392754    1[6-(1,6,7)]
    98       2.612828       2.612828       2.612828    1[6-(6,6)]
    99       2.617075       2.617075       2.617075    1[6-(6,6)]
   100        5.71397        5.71397        5.71397    1[6-(6,6)]
   101       5.728832       5.728832       5.728832    1[6-(6,6)]
   102       0.068647       0.068647       0.068647    1[6-(6,6)]
   103       0.350311       0.350311       0.350311    1[6-(6,6)]
   104       4.996362       4.996362       4.996362    1[6-(1,6,7)]
   105       6.553302       6.553302       6.553302    1[6-(1,6,7)]
   106       3.859796       3.859796       3.859796    1[6-(1,7,15)]
   107       4.815899       4.815899       4.815899    1[6-(1,7,15)]
   108       3.679332       3.679332       3.679332    1[6-(6,6)]
   109        3.40616        3.40616        3.40616    1[6-(6,6)]
   110       3.876073       3.876073       3.876073    1[8-(6)]
   111       6.011204       6.011204       6.011204    1[7-(6,6)]
   112        4.88313        4.88313        4.88313    1[7-(1,6,6)]
   113       3.430222       3.430222       3.430222    1[7-(1,6,6)]
   114       3.020464       3.020464       3.020464    1[7-(1,6,6)]
   115       2.398395       2.398395       2.398395    1[7-(1,6,6)]
   116       4.362263       4.362263       4.362263    1[6-(1,7,15)]
   117       5.296427       5.296427       5.296427    1[6-(1,7,15)]
   118       0.479113       0.479113       0.479113    1[6-(1,6,7)]
   119       0.406928       0.406928       0.406928    1[6-(1,6,7)]
   120       6.728812       6.728812       6.728812    1[6-(6,6)]
   121       5.809509       5.809509       5.809509    1[6-(6,6)]
   122        4.81236        4.81236        4.81236    1[6-(6,6)]
   123       5.658061       5.658061       5.658061    1[6-(6,6)]
   124       4.784052       4.784052       4.784052    1[6-(1,7,15)]
   125       3.224281       3.224281       3.224281    1[6-(1,7,15)]
   126       3.360867       3.360867       3.360867    1[6-(1,6,7)]
   127       4.931254       4.931254       4.931254    1[6-(1,6,7)]
   128       6.151328       6.151328       6.151328    1[6-(6,6)]
   129       6.155575       6.155575       6.155575    1[6-(6,6)]
   130        2.17547        2.17547        2.17547    1[6-(6,6)]
   131       2.190332       2.190332       2.190332    1[6-(6,6)]
   132       3.607147       3.607147       3.607147    1[6-(6,6)]
   133       3.888812       3.888812       3.888812    1[6-(6,6)]
   134       1.457862       1.457862       1.457862    1[6-(1,6,7)]
   135       3.014802       3.014802       3.014802    1[6-(1,6,7)]
   136       0.321296       0.321296       0.321296    1[6-(1,7,15)]
   137       1.277399       1.277399       1.277399    1[6-(1,7,15)]
   138       0.140832       0.140832       0.140832    1[6-(6,6)]
   139        6.94466        6.94466        6.94466    1[6-(6,6)]
   140       0.337573       0.337573       0.337573    1[8-(6)]
   141       5.721755       5.721755       5.721755    6[1-(0),1-(0),7-(1,6),15-(8,8,8)]
   142        3.66164        3.66164        3.66164    6[1-(0),1-(0),6-(6,6),7-(1,6)]
   143       4.309185       4.309185       4.309185    6[6-(1,1,7),6-(1,6),6-(1,6)]
   144        4.28017        4.28017        4.28017    6[1-(0),6-(1,6),6-(6,6)]
   145       4.832176       4.832176       4.832176    6[1-(0),6-(1,6),6-(6,6)]
   146       5.411782       5.411782       5.411782    6[6-(1,6),6-(1,6),6-(8,8)]
   147       5.432305       5.432305       5.432305    6[1-(0),6-(1,6),6-(6,6)]
   148       4.909315       4.909315       4.909315    6[1-(0),6-(1,6),6-(6,6)]
   149       5.965911       5.965911       5.965911    6[6-(6,6),8-(0),8-(63)]
   150       6.557548       6.557548       6.557548    6[1-(0),1-(0),7-(1,1,6),15-(8,8,8)]
   151       6.466963       6.466963       6.466963    6[1-(0),1-(0),6-(6,6),7-(1,1,6)]
   152       6.448562       6.448562       6.448562    6[6-(1,1,7),6-(1,6),6-(1,6)]
   153        5.27095        5.27095        5.27095    6[1-(0),6-(1,6),6-(6,6)]
   154       5.262457       5.262457       5.262457    6[1-(0),6-(1,6),6-(6,6)]
   155        6.46767        6.46767        6.46767    6[6-(1,6),6-(1,6),6-(8,8)]
   156       0.562621       0.562621       0.562621    6[1-(0),6-(1,6),6-(6,6)]
   157       0.558375       0.558375       0.558375    6[1-(0),6-(1,6),6-(6,6)]
   158       6.485363       6.485363       6.485363    6[6-(6,6),8-(63),8-(63)]
   159       1.970237       1.970237       1.970237    6[6-(6,6),8-(1),8-(63)]
   160       1.838605       1.838605       1.838605    6[6-(1,6),6-(1,6),6-(8,8)]
   161        0.62773        0.62773        0.62773    6[1-(0),6-(1,6),6-(6,6)]
   162       0.463544       0.463544       0.463544    6[1-(0),6-(1,6),6-(6,6)]
   163       1.516601       1.516601       1.516601    6[6-(1,1,7),6-(1,6),6-(1,6)]
   164        1.33543        1.33543        1.33543    6[1-(0),1-(0),6-(6,6),7-(1,1,6)]
   165       2.425288       2.425288       2.425288    6[1-(0),1-(0),7-(1,1,6),15-(8,8,8)]
   166       2.700583       2.700583       2.700583    6[1-(0),6-(1,6),6-(6,6)]
   167       2.869724       2.869724       2.869724    6[1-(0),6-(1,6),6-(6,6)]
   168       2.183255       2.183255       2.183255    6[1-(0),1-(0),7-(1,6),15-(8,8,8)]
   169        0.12314        0.12314        0.12314    6[1-(0),1-(0),6-(6,6),7-(1,6)]
   170       0.770685       0.770685       0.770685    6[6-(1,1,7),6-(1,6),6-(1,6)]
   171        0.74167        0.74167        0.74167    6[1-(0),6-(1,6),6-(6,6)]
   172       1.293676       1.293676       1.293676    6[1-(0),6-(1,6),6-(6,6)]
   173       1.873282       1.873282       1.873282    6[6-(1,6),6-(1,6),6-(8,8)]
   174       1.893805       1.893805       1.893805    6[1-(0),6-(1,6),6-(6,6)]
   175       1.370815       1.370815       1.370815    6[1-(0),6-(1,6),6-(6,6)]
   176       2.427411       2.427411       2.427411    6[6-(6,6),8-(0),8-(63)]
   177       3.019048       3.019048       3.019048    6[1-(0),1-(0),7-(1,1,6),15-(8,8,8)]
   178       2.928463       2.928463       2.928463    6[1-(0),1-(0),6-(6,6),7-(1,1,6)]
   179       2.910062       2.910062       2.910062    6[6-(1,1,7),6-(1,6),6-(1,6)]
   180        1.73245        1.73245        1.73245    6[1-(0),6-(1,6),6-(6,6)]
   181       1.723957       1.723957       1.723957    6[1-(0),6-(1,6),6-(6,6)]
   182        2.92917        2.92917        2.92917    6[6-(1,6),6-(1,6),6-(8,8)]
   183       4.101122       4.101122       4.101122    6[1-(0),6-(1,6),6-(6,6)]
   184       4.096875       4.096875       4.096875    6[1-(0),6-(1,6),6-(6,6)]
   185       2.946863       2.946863       2.946863    6[6-(6,6),8-(63),8-(63)]
   186       5.508737       5.508737       5.508737    6[6-(6,6),8-(1),8-(63)]
   187       5.377105       5.377105       5.377105    6[6-(1,6),6-(1,6),6-(8,8)]
   188        4.16623        4.16623        4.16623    6[1-(0),6-(1,6),6-(6,6)]
   189       4.002044       4.002044       4.002044    6[1-(0),6-(1,6),6-(6,6)]
   190       5.055101       5.055101       5.055101    6[6-(1,1,7),6-(1,6),6-(1,6)]
   191        4.87393        4.87393        4.87393    6[1-(0),1-(0),6-(6,6),7-(1,1,6)]
   192       5.963788       5.963788       5.963788    6[1-(0),1-(0),7-(1,1,6),15-(8,8,8)]
   193       6.239083       6.239083       6.239083    6[1-(0),6-(1,6),6-(6,6)]
   194       6.408223       6.408223       6.408223    6[1-(0),6-(1,6),6-(6,6)]
   195       1.355246       1.355246       1.355246    6[1-(0),1-(0),7-(1,6),15-(8,8,8)]
   196        3.41536        3.41536        3.41536    6[1-(0),1-(0),6-(6,6),7-(1,6)]
   197       2.767815       2.767815       2.767815    6[6-(1,1,7),6-(1,6),6-(1,6)]
   198        2.79683        2.79683        2.79683    6[1-(0),6-(1,6),6-(6,6)]
   199       2.244824       2.244824       2.244824    6[1-(0),6-(1,6),6-(6,6)]
   200       1.665218       1.665218       1.665218    6[6-(1,6),6-(1,6),6-(8,8)]
   201       1.644695       1.644695       1.644695    6[1-(0),6-(1,6),6-(6,6)]
   202       2.167685       2.167685       2.167685    6[1-(0),6-(1,6),6-(6,6)]
   203       1.111089       1.111089       1.111089    6[6-(6,6),8-(0),8-(63)]
   204       0.519452       0.519452       0.519452    6[1-(0),1-(0),7-(1,1,6),15-(8,8,8)]
   205       0.610037       0.610037       0.610037    6[1-(0),1-(0),6-(6,6),7-(1,1,6)]
   206       0.628438       0.628438       0.628438    6[6-(1,1,7),6-(1,6),6-(1,6)]
   207        1.80605        1.80605        1.80605    6[1-(0),6-(1,6),6-(6,6)]
   208       1.814543       1.814543       1.814543    6[1-(0),6-(1,6),6-(6,6)]
   209        0.60933        0.60933        0.60933    6[6-(1,6),6-(1,6),6-(8,8)]
   210       6.514379       6.514379       6.514379    6[1-(0),6-(1,6),6-(6,6)]
   211       6.518625       6.518625       6.518625    6[1-(0),6-(1,6),6-(6,6)]
   212       0.591637       0.591637       0.591637    6[6-(6,6),8-(63),8-(63)]
   213       5.106763       5.106763       5.106763    6[6-(6,6),8-(1),8-(63)]
   214       5.238395       5.238395       5.238395    6[6-(1,6),6-(1,6),6-(8,8)]
   215        6.44927        6.44927        6.44927    6[1-(0),6-(1,6),6-(6,6)]
   216       6.613457       6.613457       6.613457    6[1-(0),6-(1,6),6-(6,6)]
   217       5.560399       5.560399       5.560399    6[6-(1,1,7),6-(1,6),6-(1,6)]
   218        5.74157        5.74157        5.74157    6[1-(0),1-(0),6-(6,6),7-(1,1,6)]
   219       4.651712       4.651712       4.651712    6[1-(0),1-(0),7-(1,1,6),15-(8,8,8)]
   220       4.376417       4.376417       4.376417    6[1-(0),6-(1,6),6-(6,6)]
   221       4.207276       4.207276       4.207276    6[1-(0),6-(1,6),6-(6,6)]
   222       4.893746       4.893746       4.893746    6[1-(0),1-(0),7-(1,6),15-(8,8,8)]
   223        6.95386        6.95386        6.95386    6[1-(0),1-(0),6-(6,6),7-(1,6)]
   224       6.306315       6.306315       6.306315    6[6-(1,1,7),6-(1,6),6-(1,6)]
   225        6.33533        6.33533        6.33533    6[1-(0),6-(1,6),6-(6,6)]
   226       5.783324       5.783324       5.783324    6[1-(0),6-(1,6),6-(6,6)]
   227       5.203718       5.203718       5.203718    6[6-(1,6),6-(1,6),6-(8,8)]
   228       5.183195       5.183195       5.183195    6[1-(0),6-(1,6),6-(6,6)]
   229       5.706185       5.706185       5.706185    6[1-(0),6-(1,6),6-(6,6)]
   230       4.649589       4.649589       4.649589    6[6-(6,6),8-(0),8-(63)]
   231       4.057952       4.057952       4.057952    6[1-(0),1-(0),7-(1,1,6),15-(8,8,8)]
   232       4.148537       4.148537       4.148537    6[1-(0),1-(0),6-(6,6),7-(1,1,6)]
   233       4.166938       4.166938       4.166938    6[6-(1,1,7),6-(1,6),6-(1,6)]
   234        5.34455        5.34455        5.34455    6[1-(0),6-(1,6),6-(6,6)]
   235       5.353043       5.353043       5.353043    6[1-(0),6-(1,6),6-(6,6)]
   236        4.14783        4.14783        4.14783    6[6-(1,6),6-(1,6),6-(8,8)]
   237       2.975878       2.975878       2.975878    6[1-(0),6-(1,6),6-(6,6)]
   238       2.980125       2.980125       2.980125    6[1-(0),6-(1,6),6-(6,6)]
   239       4.130137       4.130137       4.130137    6[6-(6,6),8-(63),8-(63)]
   240       1.568263       1.568263       1.568263    6[6-(6,6),8-(1),8-(63)]
   241       1.699895       1.699895       1.699895    6[6-(1,6),6-(1,6),6-(8,8)]
   242        2.91077        2.91077        2.91077    6[1-(0),6-(1,6),6-(6,6)]
   243       3.074956       3.074956       3.074956    6[1-(0),6-(1,6),6-(6,6)]
   244       2.021899       2.021899       2.021899    6[6-(1,1,7),6-(1,6),6-(1,6)]
   245        2.20307        2.20307        2.20307    6[1-(0),1-(0),6-(6,6),7-(1,1,6)]
   246       1.113212       1.113212       1.113212    6[1-(0),1-(0),7-(1,1,6),15-(8,8,8)]
   247       0.837917       0.837917       0.837917    6[1-(0),6-(1,6),6-(6,6)]
   248       0.668776       0.668776       0.668776    6[1-(0),6-(1,6),6-(6,6)]
   249        4.65242        4.65242        4.65242    7[1-(0),6-(1,1,15),6-(1,1,6)]
   250       6.479701       6.479701       6.479701    7[1-(0),1-(0),6-(1,1,15),6-(1,1,6)]
   251       1.251921       1.251921       1.251921    7[1-(0),1-(0),6-(1,1,15),6-(1,1,6)]
   252        1.11392        1.11392        1.11392    7[1-(0),6-(1,1,15),6-(1,1,6)]
   253       2.941201       2.941201       2.941201    7[1-(0),1-(0),6-(1,1,15),6-(1,1,6)]
   254       4.790421       4.790421       4.790421    7[1-(0),1-(0),6-(1,1,15),6-(1,1,6)]
   255        2.42458        2.42458        2.42458    7[1-(0),6-(1,1,15),6-(1,1,6)]
   256       0.597299       0.597299       0.597299    7[1-(0),1-(0),6-(1,1,15),6-(1,1,6)]
   257       5.825079       5.825079       5.825079    7[1-(0),1-(0),6-(1,1,15),6-(1,1,6)]
   258        5.96308        5.96308        5.96308    7[1-(0),6-(1,1,15),6-(1,1,6)]
   259       4.135799       4.135799       4.135799    7[1-(0),1-(0),6-(1,1,15),6-(1,1,6)]
   260       2.286579       2.286579       2.286579    7[1-(0),1-(0),6-(1,1,15),6-(1,1,6)]
   261       6.188129       6.188129       6.188129    8[6-(6,8),63-(8,8,8,8,8)]
   262       6.140713       6.140713       6.140713    8[6-(6,8)]
   263       0.515206       0.515206       0.515206    8[15-(6,8,8),63-(8,8,8,8,8)]
   264       0.619945       0.619945       0.619945    8[15-(6,8,8),63-(8,8,8,8,8,8)]
   265       5.863295       5.863295       5.863295    8[15-(6,8,8),63-(8,8,8,8,8)]
   266       6.561087       6.561087       6.561087    8[15-(6,8,8),63-(8,8,8,8,8)]
   267       5.178949       5.178949       5.178949    8[15-(6,8,8),63-(8,8,8,8,8,8)]
   268       0.579606       0.579606       0.579606    8[15-(6,8,8),63-(8,8,8,8,8,8)]
   269       5.409659       5.409659       5.409659    8[6-(6,8),63-(8,8,8,8,8,8)]
   270       0.506713       0.506713       0.506713    8[6-(6,8),63-(8,8,8,8,8,8)]
   271       3.201635       3.201635       3.201635    8[1-(0),6-(6,8)]
   272       0.987242       0.987242       0.987242    8[6-(6,8),63-(8,8,8,8,8,8)]
   273       3.964535       3.964535       3.964535    8[15-(6,8,8),63-(8,8,8,8,8)]
   274       1.467062       1.467062       1.467062    8[15-(6,8,8),63-(8,8,8,8,8)]
   275       2.695629       2.695629       2.695629    8[15-(6,8,8),63-(8,8,8,8,8,8)]
   276       2.649629       2.649629       2.649629    8[6-(6,8),63-(8,8,8,8,8)]
   277       2.602213       2.602213       2.602213    8[6-(6,8)]
   278       4.053706       4.053706       4.053706    8[15-(6,8,8),63-(8,8,8,8,8)]
   279       4.158445       4.158445       4.158445    8[15-(6,8,8),63-(8,8,8,8,8,8)]
   280       2.324795       2.324795       2.324795    8[15-(6,8,8),63-(8,8,8,8,8)]
   281       3.022587       3.022587       3.022587    8[15-(6,8,8),63-(8,8,8,8,8)]
   282       1.640449       1.640449       1.640449    8[15-(6,8,8),63-(8,8,8,8,8,8)]
   283       4.118106       4.118106       4.118106    8[15-(6,8,8),63-(8,8,8,8,8,8)]
   284       1.871159       1.871159       1.871159    8[6-(6,8),63-(8,8,8,8,8,8)]
   285       4.045213       4.045213       4.045213    8[6-(6,8),63-(8,8,8,8,8,8)]
   286       6.740135       6.740135       6.740135    8[1-(0),6-(6,8)]
   287       4.525741       4.525741       4.525741    8[6-(6,8),63-(8,8,8,8,8,8)]
   288       0.426035       0.426035       0.426035    8[15-(6,8,8),63-(8,8,8,8,8)]
   289       5.005562       5.005562       5.005562    8[15-(6,8,8),63-(8,8,8,8,8)]
   290       6.234129       6.234129       6.234129    8[15-(6,8,8),63-(8,8,8,8,8,8)]
   291       0.888871       0.888871       0.888871    8[6-(6,8),63-(8,8,8,8,8)]
   292       0.936287       0.936287       0.936287    8[6-(6,8)]
   293       6.561794       6.561794       6.561794    8[15-(6,8,8),63-(8,8,8,8,8)]
   294       6.457055       6.457055       6.457055    8[15-(6,8,8),63-(8,8,8,8,8,8)]
   295       1.213706       1.213706       1.213706    8[15-(6,8,8),63-(8,8,8,8,8)]
   296       0.515913       0.515913       0.515913    8[15-(6,8,8),63-(8,8,8,8,8)]
   297       1.898051       1.898051       1.898051    8[15-(6,8,8),63-(8,8,8,8,8,8)]
   298       6.497394       6.497394       6.497394    8[15-(6,8,8),63-(8,8,8,8,8,8)]
   299       1.667341       1.667341       1.667341    8[6-(6,8),63-(8,8,8,8,8,8)]
   300       6.570287       6.570287       6.570287    8[6-(6,8),63-(8,8,8,8,8,8)]
   301       3.875365       3.875365       3.875365    8[1-(0),6-(6,8)]
   302       6.089759       6.089759       6.089759    8[6-(6,8),63-(8,8,8,8,8,8)]
   303       3.112465       3.112465       3.112465    8[15-(6,8,8),63-(8,8,8,8,8)]
   304       5.609938       5.609938       5.609938    8[15-(6,8,8),63-(8,8,8,8,8)]
   305       4.381371       4.381371       4.381371    8[15-(6,8,8),63-(8,8,8,8,8,8)]
   306       4.427371       4.427371       4.427371    8[6-(6,8),63-(8,8,8,8,8)]
   307       4.474787       4.474787       4.474787    8[6-(6,8)]
   308       3.023294       3.023294       3.023294    8[15-(6,8,8),63-(8,8,8,8,8)]
   309       2.918555       2.918555       2.918555    8[15-(6,8,8),63-(8,8,8,8,8,8)]
   310       4.752206       4.752206       4.752206    8[15-(6,8,8),63-(8,8,8,8,8)]
   311       4.054413       4.054413       4.054413    8[15-(6,8,8),63-(8,8,8,8,8)]
   312       5.436551       5.436551       5.436551    8[15-(6,8,8),63-(8,8,8,8,8,8)]
   313       2.958894       2.958894       2.958894    8[15-(6,8,8),63-(8,8,8,8,8,8)]
   314       5.205841       5.205841       5.205841    8[6-(6,8),63-(8,8,8,8,8,8)]
   315       3.031787       3.031787       3.031787    8[6-(6,8),63-(8,8,8,8,8,8)]
   316       0.336865       0.336865       0.336865    8[1-(0),6-(6,8)]
   317       2.551259       2.551259       2.551259    8[6-(6,8),63-(8,8,8,8,8,8)]
   318       6.650965       6.650965       6.650965    8[15-(6,8,8),63-(8,8,8,8,8)]
   319       2.071438       2.071438       2.071438    8[15-(6,8,8),63-(8,8,8,8,8)]
   320       0.842871       0.842871       0.842871    8[15-(6,8,8),63-(8,8,8,8,8,8)]
