# Supplementary material for: A collection of forcefield precursors for metal–organic frameworks
Source: RSC Adv. 2019 Nov 13;9(63):36492–507. doi: 10.1039/c9ra07327b (PMC9075174; doi:10.1039/c9ra07327b)
Supplement: RA-009-C9RA07327B-s1310 [file RA-009-C9RA07327B-s1310.txt]

LACJAC_clean

9.781000    0.000000    0.000000
-4.538564    11.005929    0.000000
-2.399297    -2.853109    14.756407

     1       6.375038       6.375038       6.375038    30[7-(6,6),7-(6,6),7-(6,7),8-(6)]
     2       3.980025       3.980025       3.980025    30[7-(6,7),7-(6,7),8-(6),8-(6)]
     3       1.380971       1.380971       1.380971    30[7-(6,6),7-(6,7),7-(6,7),8-(6)]
     4      -3.531899      -3.531899      -3.531899    30[7-(6,6),7-(6,6),7-(6,7),8-(6)]
     5      -1.136886      -1.136886      -1.136886    30[7-(6,7),7-(6,7),8-(6),8-(6)]
     6       1.462168       1.462168       1.462168    30[7-(6,6),7-(6,7),7-(6,7),8-(6)]
     7        1.42157        1.42157        1.42157    30[7-(6,7),7-(6,7),8-(6),8-(6)]
     8       1.042387       1.042387       1.042387    1[6-(6,6)]
     9       4.631577       4.631577       4.631577    1[6-(6,6)]
    10       0.494803       0.494803       0.494803    1[6-(6,6)]
    11      -1.035437      -1.035437      -1.035437    1[6-(6,6)]
    12       6.216412       6.216412       6.216412    1[6-(6,6)]
    13        2.54691        2.54691        2.54691    1[6-(6,6)]
    14      -2.668798      -2.668798      -2.668798    1[6-(6,6)]
    15      -1.156288      -1.156288      -1.156288    1[6-(6,6)]
    16       -1.53692       -1.53692       -1.53692    1[6-(7,7)]
    17        1.08601        1.08601        1.08601    1[6-(7,7)]
    18      -3.613837      -3.613837      -3.613837    1[6-(7,7)]
    19       3.769588       3.769588       3.769588    1[6-(7,7)]
    20       3.413162       3.413162       3.413162    1[6-(7,7)]
    21       5.931131       5.931131       5.931131    1[6-(7,7)]
    22       6.339316       6.339316       6.339316    1[6-(6,6)]
    23      -1.788438      -1.788438      -1.788438    1[6-(6,6)]
    24       2.348336       2.348336       2.348336    1[6-(6,6)]
    25       3.878576       3.878576       3.878576    1[6-(6,6)]
    26      -3.373273      -3.373273      -3.373273    1[6-(6,6)]
    27       0.296229       0.296229       0.296229    1[6-(6,6)]
    28       5.511937       5.511937       5.511937    1[6-(6,6)]
    29       3.999427       3.999427       3.999427    1[6-(6,6)]
    30       4.380059       4.380059       4.380059    1[6-(7,7)]
    31       1.757129       1.757129       1.757129    1[6-(7,7)]
    32       6.456976       6.456976       6.456976    1[6-(7,7)]
    33      -0.926449      -0.926449      -0.926449    1[6-(7,7)]
    34      -0.570023      -0.570023      -0.570023    1[6-(7,7)]
    35      -3.087992      -3.087992      -3.087992    1[6-(7,7)]
    36      -2.428016      -2.428016      -2.428016    6[6-(1,6),6-(1,6),6-(8,8)]
    37      -2.683436      -2.683436      -2.683436    6[1-(0),6-(6,6),6-(6,6)]
    38       2.790199       2.790199       2.790199    6[6-(1,6),6-(1,6),6-(8,8)]
    39      -0.547196      -0.547196      -0.547196    6[1-(0),6-(1,6),6-(6,6)]
    40      -0.299921      -0.299921      -0.299921    6[1-(0),6-(1,6),6-(1,6)]
    41      -1.223777      -1.223777      -1.223777    6[1-(0),6-(1,6),6-(6,6)]
    42      -3.418256      -3.418256      -3.418256    6[6-(6,6),8-(0),8-(30)]
    43       2.526115       2.526115       2.526115    6[6-(6,6),8-(0),8-(30)]
    44       0.420837       0.420837       0.420837    6[6-(1,6),6-(1,6),6-(8,8)]
    45       0.811236       0.811236       0.811236    6[1-(0),6-(6,6),6-(6,6)]
    46       4.468326       4.468326       4.468326    6[6-(1,6),6-(1,6),6-(8,8)]
    47       3.152399       3.152399       3.152399    6[1-(0),6-(1,6),6-(6,6)]
    48      -1.785599      -1.785599      -1.785599    6[1-(0),6-(1,6),6-(1,6)]
    49       -0.88567       -0.88567       -0.88567    6[1-(0),6-(1,6),6-(6,6)]
    50        1.41047        1.41047        1.41047    6[6-(6,6),8-(30),8-(30)]
    51       4.923259       4.923259       4.923259    6[6-(6,6),8-(0),8-(30)]
    52      -1.118561      -1.118561      -1.118561    6[1-(0),7-(6,30),7-(7,30)]
    53       0.299919       0.299919       0.299919    6[1-(0),7-(6,30),7-(7,30)]
    54       5.432883       5.432883       5.432883    6[1-(0),7-(6,30),7-(7,30)]
    55       4.132853       4.132853       4.132853    6[1-(0),7-(6,30),7-(7,30)]
    56       3.805281       3.805281       3.805281    6[1-(0),7-(6,30),7-(7,30)]
    57       5.167926       5.167926       5.167926    6[1-(0),7-(6,30),7-(7,30)]
    58       5.271155       5.271155       5.271155    6[6-(1,6),6-(1,6),6-(8,8)]
    59       5.526575       5.526575       5.526575    6[1-(0),6-(6,6),6-(6,6)]
    60        0.05294        0.05294        0.05294    6[6-(1,6),6-(1,6),6-(8,8)]
    61       3.390335       3.390335       3.390335    6[1-(0),6-(1,6),6-(6,6)]
    62        3.14306        3.14306        3.14306    6[1-(0),6-(1,6),6-(1,6)]
    63       4.066916       4.066916       4.066916    6[1-(0),6-(1,6),6-(6,6)]
    64       6.261395       6.261395       6.261395    6[6-(6,6),8-(0),8-(30)]
    65       0.317024       0.317024       0.317024    6[6-(6,6),8-(0),8-(30)]
    66       2.422302       2.422302       2.422302    6[6-(1,6),6-(1,6),6-(8,8)]
    67       2.031903       2.031903       2.031903    6[1-(0),6-(6,6),6-(6,6)]
    68      -1.625187      -1.625187      -1.625187    6[6-(1,6),6-(1,6),6-(8,8)]
    69       -0.30926       -0.30926       -0.30926    6[1-(0),6-(1,6),6-(6,6)]
    70       4.628738       4.628738       4.628738    6[1-(0),6-(1,6),6-(1,6)]
    71       3.728809       3.728809       3.728809    6[1-(0),6-(1,6),6-(6,6)]
    72       1.432669       1.432669       1.432669    6[6-(6,6),8-(30),8-(30)]
    73       -2.08012       -2.08012       -2.08012    6[6-(6,6),8-(0),8-(30)]
    74         3.9617         3.9617         3.9617    6[1-(0),7-(6,30),7-(7,30)]
    75        2.54322        2.54322        2.54322    6[1-(0),7-(6,30),7-(7,30)]
    76      -2.589744      -2.589744      -2.589744    6[1-(0),7-(6,30),7-(7,30)]
    77      -1.289714      -1.289714      -1.289714    6[1-(0),7-(6,30),7-(7,30)]
    78      -0.962142      -0.962142      -0.962142    6[1-(0),7-(6,30),7-(7,30)]
    79      -2.324787      -2.324787      -2.324787    6[1-(0),7-(6,30),7-(7,30)]
    80      -0.766383      -0.766383      -0.766383    7[6-(1,7),7-(6,30),30-(7,8,8)]
    81       -1.69515       -1.69515       -1.69515    7[6-(1,7),7-(6,30),30-(7,7,8)]
    82       0.141619       0.141619       0.141619    7[6-(1,7),6-(1,7),30-(7,7,8)]
    83       4.388376       4.388376       4.388376    7[6-(1,7),7-(6,30),30-(7,8,8)]
    84       3.527073       3.527073       3.527073    7[6-(1,7),7-(6,30),30-(7,8,8)]
    85       5.322721       5.322721       5.322721    7[6-(1,7),6-(1,7),30-(7,7,8)]
    86       5.031189       5.031189       5.031189    7[6-(1,7),6-(1,7),30-(7,7,8)]
    87       4.098844       4.098844       4.098844    7[6-(1,7),7-(6,30),30-(7,7,8)]
    88       3.204786       3.204786       3.204786    7[6-(1,7),7-(6,30),30-(7,7,8)]
    89       3.609522       3.609522       3.609522    7[6-(1,7),7-(6,30),30-(7,8,8)]
    90       4.538289       4.538289       4.538289    7[6-(1,7),7-(6,30),30-(7,7,8)]
    91        2.70152        2.70152        2.70152    7[6-(1,7),6-(1,7),30-(7,7,8)]
    92      -1.545237      -1.545237      -1.545237    7[6-(1,7),7-(6,30),30-(7,8,8)]
    93      -0.683934      -0.683934      -0.683934    7[6-(1,7),7-(6,30),30-(7,8,8)]
    94      -2.479582      -2.479582      -2.479582    7[6-(1,7),6-(1,7),30-(7,7,8)]
    95       -2.18805       -2.18805       -2.18805    7[6-(1,7),6-(1,7),30-(7,7,8)]
    96      -1.255705      -1.255705      -1.255705    7[6-(1,7),7-(6,30),30-(7,7,8)]
    97      -0.361647      -0.361647      -0.361647    7[6-(1,7),7-(6,30),30-(7,7,8)]
    98       -3.17437       -3.17437       -3.17437    8[6-(6,8)]
    99      -4.518346      -4.518346      -4.518346    8[6-(6,8),30-(7,7,8)]
   100       1.404014       1.404014       1.404014    8[6-(6,8),30-(7,7,7)]
   101       3.378142       3.378142       3.378142    8[6-(6,8)]
   102       1.121602       1.121602       1.121602    8[6-(6,8),30-(7,7,8)]
   103       2.543097       2.543097       2.543097    8[6-(6,8),30-(7,7,8)]
   104       5.953508       5.953508       5.953508    8[6-(6,8),30-(7,7,7)]
   105       4.340124       4.340124       4.340124    8[6-(6,8)]
   106       6.017509       6.017509       6.017509    8[6-(6,8)]
   107       7.361485       7.361485       7.361485    8[6-(6,8),30-(7,7,8)]
   108       1.439125       1.439125       1.439125    8[6-(6,8),30-(7,7,7)]
   109      -0.535003      -0.535003      -0.535003    8[6-(6,8)]
   110       1.721537       1.721537       1.721537    8[6-(6,8),30-(7,7,8)]
   111       0.300042       0.300042       0.300042    8[6-(6,8),30-(7,7,8)]
   112      -3.110369      -3.110369      -3.110369    8[6-(6,8),30-(7,7,7)]
   113      -1.496985      -1.496985      -1.496985    8[6-(6,8)]
