# Supplementary material for: A collection of forcefield precursors for metal–organic frameworks
Source: RSC Adv. 2019 Nov 13;9(63):36492–507. doi: 10.1039/c9ra07327b (PMC9075174; doi:10.1039/c9ra07327b)
Supplement: RA-009-C9RA07327B-s1311 [file RA-009-C9RA07327B-s1311.txt]

LADHEF_clean

12.837700    0.000000    0.000000
4.653998    11.964399    0.000000
2.064656    1.412234    18.880717

     1      15.245861      15.245861      15.245861    30[7-(6,7),7-(6,7),8-(6),8-(6)]
     2       5.860046       5.860046       5.860046    30[7-(6,6),7-(6,6),8-(6)]
     3       3.608858       3.608858       3.608858    30[7-(6,7),7-(6,7),8-(6),8-(6)]
     4       9.777169       9.777169       9.777169    30[7-(6,6),7-(6,6),8-(6)]
     5       4.310493       4.310493       4.310493    30[7-(6,7),7-(6,7),8-(6),8-(6)]
     6      13.696308      13.696308      13.696308    30[7-(6,6),7-(6,6),8-(6)]
     7      15.947496      15.947496      15.947496    30[7-(6,7),7-(6,7),8-(6),8-(6)]
     8       9.779185       9.779185       9.779185    30[7-(6,6),7-(6,6),8-(6)]
     9      13.511191      13.511191      13.511191    30[7-(6,7),7-(6,7),7-(6,7),7-(6,7),8-(6),8-(6)]
    10       6.045163       6.045163       6.045163    30[7-(6,7),7-(6,7),7-(6,7),7-(6,7),8-(6),8-(6)]
    11      11.099637      11.099637      11.099637    1[6-(6,6)]
    12       9.930748       9.930748       9.930748    1[6-(6,6)]
    13       7.700808       7.700808       7.700808    1[6-(6,6)]
    14      13.563345      13.563345      13.563345    1[6-(7,7)]
    15      15.041182      15.041182      15.041182    1[6-(7,7)]
    16       6.644942       6.644942       6.644942    1[6-(7,7)]
    17      16.191972      16.191972      16.191972    1[6-(7,7)]
    18      12.173299      12.173299      12.173299    1[6-(6,6)]
    19      11.032748      11.032748      11.032748    1[6-(6,6)]
    20      14.642459      14.642459      14.642459    1[6-(6,6)]
    21      12.816125      12.816125      12.816125    1[6-(7,7)]
    22       3.141492       3.141492       3.141492    1[6-(7,7)]
    23       6.990867       6.990867       6.990867    1[6-(7,7)]
    24       5.411489       5.411489       5.411489    1[6-(7,7)]
    25       8.456717       8.456717       8.456717    1[6-(6,6)]
    26       9.625606       9.625606       9.625606    1[6-(6,6)]
    27      11.855546      11.855546      11.855546    1[6-(6,6)]
    28       5.993009       5.993009       5.993009    1[6-(7,7)]
    29       4.515172       4.515172       4.515172    1[6-(7,7)]
    30      12.911412      12.911412      12.911412    1[6-(7,7)]
    31       3.364382       3.364382       3.364382    1[6-(7,7)]
    32       7.383055       7.383055       7.383055    1[6-(6,6)]
    33       8.523606       8.523606       8.523606    1[6-(6,6)]
    34       4.913895       4.913895       4.913895    1[6-(6,6)]
    35       6.740229       6.740229       6.740229    1[6-(7,7)]
    36      16.414862      16.414862      16.414862    1[6-(7,7)]
    37      12.565487      12.565487      12.565487    1[6-(7,7)]
    38      14.144865      14.144865      14.144865    1[6-(7,7)]
    39      10.273003      10.273003      10.273003    6[6-(6,6),8-(30),8-(30)]
    40       9.514627       9.514627       9.514627    6[6-(1,6),6-(1,6),6-(8,8)]
    41       10.17891       10.17891       10.17891    6[1-(0),6-(1,6),6-(6,6)]
    42       9.478533       9.478533       9.478533    6[1-(0),6-(1,6),6-(6,6)]
    43       8.100044       8.100044       8.100044    6[6-(1,6),6-(6,6),6-(8,8)]
    44       7.432655       7.432655       7.432655    6[6-(1,6),6-(6,6),6-(8,8)]
    45       8.146903       8.146903       8.146903    6[1-(0),6-(6,6),6-(6,6)]
    46       7.389933       7.389933       7.389933    6[6-(6,6),8-(0),8-(30)]
    47       5.946448       5.946448       5.946448    6[6-(6,6),8-(0),8-(30)]
    48      12.846097      12.846097      12.846097    6[1-(0),7-(6,30),7-(7,30)]
    49      11.123027      11.123027      11.123027    6[1-(0),7-(6,30),7-(7,30)]
    50       5.795291       5.795291       5.795291    6[1-(0),7-(6,30),7-(7,30)]
    51      16.846844      16.846844      16.846844    6[1-(0),7-(6,30),7-(7,30)]
    52      14.318001      14.318001      14.318001    6[6-(6,6),8-(30),8-(30)]
    53      13.545206      13.545206      13.545206    6[6-(1,6),6-(1,6),6-(8,8)]
    54      12.445877      12.445877      12.445877    6[1-(0),6-(1,6),6-(6,6)]
    55      11.761572      11.761572      11.761572    6[1-(0),6-(1,6),6-(6,6)]
    56      12.150324      12.150324      12.150324    6[6-(1,6),6-(6,6),6-(8,8)]
    57      13.221333      13.221333      13.221333    6[6-(1,6),6-(6,6),6-(8,8)]
    58      13.918282      13.918282      13.918282    6[1-(0),6-(6,6),6-(6,6)]
    59      11.353979      11.353979      11.353979    6[6-(6,6),8-(0),8-(30)]
    60      13.701599      13.701599      13.701599    6[6-(6,6),8-(0),8-(30)]
    61      13.608335      13.608335      13.608335    6[1-(0),7-(6,30),7-(7,30)]
    62       2.488631       2.488631       2.488631    6[1-(0),7-(6,30),7-(7,30)]
    63       7.550815       7.550815       7.550815    6[1-(0),7-(6,30),7-(7,30)]
    64       4.567082       4.567082       4.567082    6[1-(0),7-(6,30),7-(7,30)]
    65       9.283351       9.283351       9.283351    6[6-(6,6),8-(30),8-(30)]
    66      10.041727      10.041727      10.041727    6[6-(1,6),6-(1,6),6-(8,8)]
    67       9.377444       9.377444       9.377444    6[1-(0),6-(1,6),6-(6,6)]
    68      10.077821      10.077821      10.077821    6[1-(0),6-(1,6),6-(6,6)]
    69       11.45631       11.45631       11.45631    6[6-(1,6),6-(6,6),6-(8,8)]
    70      12.123699      12.123699      12.123699    6[6-(1,6),6-(6,6),6-(8,8)]
    71      11.409451      11.409451      11.409451    6[1-(0),6-(6,6),6-(6,6)]
    72      12.166421      12.166421      12.166421    6[6-(6,6),8-(0),8-(30)]
    73      13.609906      13.609906      13.609906    6[6-(6,6),8-(0),8-(30)]
    74       6.710257       6.710257       6.710257    6[1-(0),7-(6,30),7-(7,30)]
    75       3.779329       3.779329       3.779329    6[1-(0),7-(6,30),7-(7,30)]
    76      13.761063      13.761063      13.761063    6[1-(0),7-(6,30),7-(7,30)]
    77        2.70951        2.70951        2.70951    6[1-(0),7-(6,30),7-(7,30)]
    78       5.238353       5.238353       5.238353    6[6-(6,6),8-(30),8-(30)]
    79       6.011148       6.011148       6.011148    6[6-(1,6),6-(1,6),6-(8,8)]
    80       7.110477       7.110477       7.110477    6[1-(0),6-(1,6),6-(6,6)]
    81       7.794782       7.794782       7.794782    6[1-(0),6-(1,6),6-(6,6)]
    82        7.40603        7.40603        7.40603    6[6-(1,6),6-(6,6),6-(8,8)]
    83       6.335021       6.335021       6.335021    6[6-(1,6),6-(6,6),6-(8,8)]
    84       5.638072       5.638072       5.638072    6[1-(0),6-(6,6),6-(6,6)]
    85       8.202375       8.202375       8.202375    6[6-(6,6),8-(0),8-(30)]
    86       5.854755       5.854755       5.854755    6[6-(6,6),8-(0),8-(30)]
    87       5.948019       5.948019       5.948019    6[1-(0),7-(6,30),7-(7,30)]
    88       4.230023       4.230023       4.230023    6[1-(0),7-(6,30),7-(7,30)]
    89      12.005539      12.005539      12.005539    6[1-(0),7-(6,30),7-(7,30)]
    90      14.989272      14.989272      14.989272    6[1-(0),7-(6,30),7-(7,30)]
    91      12.579241      12.579241      12.579241    7[6-(1,7),7-(6,30),30-(7,7,7,8,8)]
    92      11.456462      11.456462      11.456462    7[6-(1,7),7-(6,30),30-(7,8,8)]
    93      11.970156      11.970156      11.970156    7[6-(1,7),6-(1,7),30-(7,8)]
    94      17.899565      17.899565      17.899565    7[6-(1,7),7-(6,30),30-(7,7,7,8,8)]
    95      16.733375      16.733375      16.733375    7[6-(1,7),7-(6,30),30-(7,8,8)]
    96       5.181889       5.181889       5.181889    7[6-(1,7),6-(1,7),30-(7,8)]
    97      14.204994      14.204994      14.204994    7[6-(1,7),7-(6,30),30-(7,7,7,8,8)]
    98       2.492529       2.492529       2.492529    7[6-(1,7),7-(6,30),30-(7,8,8)]
    99       14.26659       14.26659       14.26659    7[6-(1,7),6-(1,7),30-(7,8)]
   100       2.555395       2.555395       2.555395    7[6-(1,7),7-(6,30),30-(7,7,7,8,8)]
   101       3.643677       3.643677       3.643677    7[6-(1,7),7-(6,30),30-(7,8,8)]
   102       8.800418       8.800418       8.800418    7[6-(1,7),6-(1,7),30-(7,8)]
   103       6.977113       6.977113       6.977113    7[6-(1,7),7-(6,30),30-(7,7,7,8,8)]
   104       3.445894       3.445894       3.445894    7[6-(1,7),7-(6,30),30-(7,8,8)]
   105       7.586198       7.586198       7.586198    7[6-(1,7),6-(1,7),30-(7,8)]
   106       1.656789       1.656789       1.656789    7[6-(1,7),7-(6,30),30-(7,7,7,8,8)]
   107       2.822979       2.822979       2.822979    7[6-(1,7),7-(6,30),30-(7,8,8)]
   108      14.374465      14.374465      14.374465    7[6-(1,7),6-(1,7),30-(7,8)]
   109        5.35136        5.35136        5.35136    7[6-(1,7),7-(6,30),30-(7,7,7,8,8)]
   110       4.226125       4.226125       4.226125    7[6-(1,7),7-(6,30),30-(7,8,8)]
   111       5.289764       5.289764       5.289764    7[6-(1,7),6-(1,7),30-(7,8)]
   112      17.000959      17.000959      17.000959    7[6-(1,7),7-(6,30),30-(7,7,7,8,8)]
   113      15.912677      15.912677      15.912677    7[6-(1,7),7-(6,30),30-(7,8,8)]
   114      10.755936      10.755936      10.755936    7[6-(1,7),6-(1,7),30-(7,8)]
   115      11.506962      11.506962      11.506962    8[6-(6,8),30-(7,7,7,7,8)]
   116       9.573947       9.573947       9.573947    8[6-(6,8),30-(7,7,8)]
   117       7.015849       7.015849       7.015849    8[6-(6,8),30-(7,7)]
   118       7.247211       7.247211       7.247211    8[6-(6,8)]
   119       5.221649       5.221649       5.221649    8[6-(6,8)]
   120       5.521521       5.521521       5.521521    8[6-(6,8),30-(7,7,8)]
   121      13.794387      13.794387      13.794387    8[6-(6,8),30-(7,7,7,7,8)]
   122      15.491383      15.491383      15.491383    8[6-(6,8),30-(7,7,8)]
   123      10.599858      10.599858      10.599858    8[6-(6,8),30-(7,7)]
   124      11.444161      11.444161      11.444161    8[6-(6,8)]
   125      13.508842      13.508842      13.508842    8[6-(6,8)]
   126      14.335211      14.335211      14.335211    8[6-(6,8),30-(7,7,8)]
   127       8.049392       8.049392       8.049392    8[6-(6,8),30-(7,7,7,7,8)]
   128       9.982407       9.982407       9.982407    8[6-(6,8),30-(7,7,8)]
   129      12.540505      12.540505      12.540505    8[6-(6,8),30-(7,7)]
   130      12.309143      12.309143      12.309143    8[6-(6,8)]
   131      14.334705      14.334705      14.334705    8[6-(6,8)]
   132      14.034833      14.034833      14.034833    8[6-(6,8),30-(7,7,8)]
   133       5.761967       5.761967       5.761967    8[6-(6,8),30-(7,7,7,7,8)]
   134       4.064971       4.064971       4.064971    8[6-(6,8),30-(7,7,8)]
   135       8.956496       8.956496       8.956496    8[6-(6,8),30-(7,7)]
   136       8.112193       8.112193       8.112193    8[6-(6,8)]
   137       6.047512       6.047512       6.047512    8[6-(6,8)]
   138       5.221143       5.221143       5.221143    8[6-(6,8),30-(7,7,8)]
