# Supplementary material for: A collection of forcefield precursors for metal–organic frameworks
Source: RSC Adv. 2019 Nov 13;9(63):36492–507. doi: 10.1039/c9ra07327b (PMC9075174; doi:10.1039/c9ra07327b)
Supplement: RA-009-C9RA07327B-s1312 [file RA-009-C9RA07327B-s1312.txt]

LAGCED_clean

15.733000    0.000000    0.000000
-7.866500    13.625178    0.000000
0.000000    0.000000    16.486000

     1            0.0            0.0            0.0    30[8-(6),8-(6),8-(6),8-(6),8-(6),8-(6)]
     2         7.8665         7.8665         7.8665    30[8-(6),8-(6),8-(6),8-(6),8-(6),8-(6)]
     3      11.417674      11.417674      11.417674    47[7-(6),7-(6)]
     4       5.322002       5.322002       5.322002    47[7-(6),7-(6)]
     5       6.859824       6.859824       6.859824    47[7-(6),7-(6)]
     6      -3.551174      -3.551174      -3.551174    47[7-(6),7-(6)]
     7       2.544498       2.544498       2.544498    47[7-(6),7-(6)]
     8       1.006676       1.006676       1.006676    47[7-(6),7-(6)]
     9       -3.91909       -3.91909       -3.91909    1[6-(6,6)]
    10      -2.606171      -2.606171      -2.606171    1[6-(6,6)]
    11      10.305115      10.305115      10.305115    1[6-(6,6)]
    12      -4.134632      -4.134632      -4.134632    1[6-(6,6)]
    13       8.754628       8.754628       8.754628    1[6-(6,6)]
    14      -0.902288      -0.902288      -0.902288    1[6-(6,6)]
    15      11.606234      11.606234      11.606234    1[6-(6,6)]
    16      -1.514301      -1.514301      -1.514301    1[6-(6,6)]
    17      11.057939      11.057939      11.057939    1[6-(6,6)]
    18       0.778783       0.778783       0.778783    1[6-(6,6)]
    19       1.319999       1.319999       1.319999    1[6-(6,6)]
    20        9.43272        9.43272        9.43272    1[6-(6,6)]
    21       2.158568       2.158568       2.158568    1[6-(6,6)]
    22       10.39086       10.39086       10.39086    1[6-(6,6)]
    23      -1.155589      -1.155589      -1.155589    1[6-(6,6)]
    24       7.023998       7.023998       7.023998    1[6-(6,6)]
    25      -1.803002      -1.803002      -1.803002    1[6-(6,6)]
    26       6.284547       6.284547       6.284547    1[6-(6,6)]
    27       3.140307       3.140307       3.140307    1[6-(6,6)]
    28       1.286173       1.286173       1.286173    1[6-(6,6)]
    29       3.861665       3.861665       3.861665    1[6-(6,6)]
    30       1.976065       1.976065       1.976065    1[6-(6,6)]
    31       4.454012       4.454012       4.454012    1[6-(6,6)]
    32       2.057876       2.057876       2.057876    1[6-(6,6)]
    33       4.969268       4.969268       4.969268    1[6-(6,6)]
    34       3.317303       3.317303       3.317303    1[6-(6,6)]
    35       6.257014       6.257014       6.257014    1[6-(6,6)]
    36       11.78559       11.78559       11.78559    1[6-(6,6)]
    37      10.472671      10.472671      10.472671    1[6-(6,6)]
    38      -2.438615      -2.438615      -2.438615    1[6-(6,6)]
    39      12.001132      12.001132      12.001132    1[6-(6,6)]
    40      -0.888128      -0.888128      -0.888128    1[6-(6,6)]
    41       8.768788       8.768788       8.768788    1[6-(6,6)]
    42      -3.739734      -3.739734      -3.739734    1[6-(6,6)]
    43       9.380801       9.380801       9.380801    1[6-(6,6)]
    44      -3.191439      -3.191439      -3.191439    1[6-(6,6)]
    45       7.087717       7.087717       7.087717    1[6-(6,6)]
    46       6.546501       6.546501       6.546501    1[6-(6,6)]
    47       -1.56622       -1.56622       -1.56622    1[6-(6,6)]
    48       5.707932       5.707932       5.707932    1[6-(6,6)]
    49       -2.52436       -2.52436       -2.52436    1[6-(6,6)]
    50       9.022089       9.022089       9.022089    1[6-(6,6)]
    51       0.842502       0.842502       0.842502    1[6-(6,6)]
    52       9.669502       9.669502       9.669502    1[6-(6,6)]
    53       1.581953       1.581953       1.581953    1[6-(6,6)]
    54       4.726193       4.726193       4.726193    1[6-(6,6)]
    55       6.580327       6.580327       6.580327    1[6-(6,6)]
    56       4.004835       4.004835       4.004835    1[6-(6,6)]
    57       5.890435       5.890435       5.890435    1[6-(6,6)]
    58       3.412488       3.412488       3.412488    1[6-(6,6)]
    59       5.808624       5.808624       5.808624    1[6-(6,6)]
    60       2.897232       2.897232       2.897232    1[6-(6,6)]
    61       4.549197       4.549197       4.549197    1[6-(6,6)]
    62       1.609486       1.609486       1.609486    1[6-(6,6)]
    63      -2.050797      -2.050797      -2.050797    6[6-(1,6),6-(6,6),8-(30)]
    64      -3.027029      -3.027029      -3.027029    6[1-(0),6-(6,8),6-(6,8)]
    65      -2.744622      -2.744622      -2.744622    6[6-(1,6),6-(6,6),8-(30)]
    66      -3.827052      -3.827052      -3.827052    6[6-(1,6),6-(1,6),6-(6,8)]
    67      -3.488006      -3.488006      -3.488006    6[1-(0),6-(1,6),6-(6,6)]
    68      10.569429      10.569429      10.569429    6[1-(0),6-(1,6),6-(6,6)]
    69       -4.40288       -4.40288       -4.40288    6[1-(0),6-(1,6),6-(6,6)]
    70       9.639609       9.639609       9.639609    6[1-(0),6-(1,6),6-(6,6)]
    71       9.998321       9.998321       9.998321    6[6-(1,6),6-(1,6),6-(7)]
    72       9.046475       9.046475       9.046475    6[6-(6,6),7-(47)]
    73      -2.452775      -2.452775      -2.452775    6[6-(1,6),6-(1,6),6-(6,8)]
    74      -1.671631      -1.671631      -1.671631    6[1-(0),6-(1,6),6-(6,6)]
    75      12.139583      12.139583      12.139583    6[1-(0),6-(1,6),6-(6,6)]
    76       -2.02641       -2.02641       -2.02641    6[1-(0),6-(1,6),6-(6,6)]
    77       11.80683       11.80683       11.80683    6[1-(0),6-(1,6),6-(6,6)]
    78      12.566734      12.566734      12.566734    6[6-(1,6),6-(1,6),6-(7)]
    79      12.178915      12.178915      12.178915    6[6-(6,6),7-(47)]
    80      -0.437377      -0.437377      -0.437377    6[6-(1,6),6-(6,6),8-(30)]
    81       0.405911       0.405911       0.405911    6[1-(0),6-(6,8),6-(6,8)]
    82       0.730798       0.730798       0.730798    6[6-(1,6),6-(6,6),8-(30)]
    83       1.352251       1.352251       1.352251    6[6-(1,6),6-(1,6),6-(6,8)]
    84        1.55206        1.55206        1.55206    6[1-(0),6-(1,6),6-(6,6)]
    85       9.581397       9.581397       9.581397    6[1-(0),6-(1,6),6-(6,6)]
    86       2.079116       2.079116       2.079116    6[1-(0),6-(1,6),6-(6,6)]
    87      10.150145      10.150145      10.150145    6[1-(0),6-(1,6),6-(6,6)]
    88      10.360181      10.360181      10.360181    6[6-(1,6),6-(1,6),6-(7)]
    89      10.899822      10.899822      10.899822    6[6-(6,6),7-(47)]
    90      -0.921954      -0.921954      -0.921954    6[6-(1,6),6-(1,6),6-(6,8)]
    91      -1.224027      -1.224027      -1.224027    6[1-(0),6-(1,6),6-(6,6)]
    92       6.821042       6.821042       6.821042    6[1-(0),6-(1,6),6-(6,6)]
    93      -1.621286      -1.621286      -1.621286    6[1-(0),6-(1,6),6-(6,6)]
    94       6.389171       6.389171       6.389171    6[1-(0),6-(1,6),6-(6,6)]
    95       6.120137       6.120137       6.120137    6[6-(1,6),6-(1,6),6-(7)]
    96       5.711079       5.711079       5.711079    6[6-(6,6),7-(47)]
    97       2.488174       2.488174       2.488174    6[6-(1,6),6-(6,6),8-(30)]
    98       2.621118       2.621118       2.621118    6[1-(0),6-(6,8),6-(6,8)]
    99       2.013824       2.013824       2.013824    6[6-(1,6),6-(6,6),8-(30)]
   100       2.474801       2.474801       2.474801    6[6-(1,6),6-(1,6),6-(6,8)]
   101       1.935946       1.935946       1.935946    6[1-(0),6-(1,6),6-(6,6)]
   102       3.448674       3.448674       3.448674    6[1-(0),6-(1,6),6-(6,6)]
   103       2.323764       2.323764       2.323764    6[1-(0),6-(1,6),6-(6,6)]
   104       3.809746       3.809746       3.809746    6[1-(0),6-(1,6),6-(6,6)]
   105       3.240998       3.240998       3.240998    6[6-(1,6),6-(1,6),6-(7)]
   106       3.653203       3.653203       3.653203    6[6-(6,6),7-(47)]
   107       3.374729       3.374729       3.374729    6[6-(1,6),6-(1,6),6-(6,8)]
   108       2.895659       2.895659       2.895659    6[1-(0),6-(1,6),6-(6,6)]
   109       4.638875       4.638875       4.638875    6[1-(0),6-(1,6),6-(6,6)]
   110       3.647696       3.647696       3.647696    6[1-(0),6-(1,6),6-(6,6)]
   111       5.403499       5.403499       5.403499    6[1-(0),6-(1,6),6-(6,6)]
   112       4.912629       4.912629       4.912629    6[6-(1,6),6-(1,6),6-(7)]
   113       5.709506       5.709506       5.709506    6[6-(6,6),7-(47)]
   114       9.917297       9.917297       9.917297    6[6-(1,6),6-(6,6),8-(30)]
   115      10.893529      10.893529      10.893529    6[1-(0),6-(6,8),6-(6,8)]
   116      10.611122      10.611122      10.611122    6[6-(1,6),6-(6,6),8-(30)]
   117      11.693552      11.693552      11.693552    6[6-(1,6),6-(1,6),6-(6,8)]
   118      11.354506      11.354506      11.354506    6[1-(0),6-(1,6),6-(6,6)]
   119      -2.702929      -2.702929      -2.702929    6[1-(0),6-(1,6),6-(6,6)]
   120       12.26938       12.26938       12.26938    6[1-(0),6-(1,6),6-(6,6)]
   121      -1.773109      -1.773109      -1.773109    6[1-(0),6-(1,6),6-(6,6)]
   122      -2.131821      -2.131821      -2.131821    6[6-(1,6),6-(1,6),6-(7)]
   123      -1.179975      -1.179975      -1.179975    6[6-(6,6),7-(47)]
   124      10.319275      10.319275      10.319275    6[6-(1,6),6-(1,6),6-(6,8)]
   125       9.538131       9.538131       9.538131    6[1-(0),6-(1,6),6-(6,6)]
   126      -4.273083      -4.273083      -4.273083    6[1-(0),6-(1,6),6-(6,6)]
   127        9.89291        9.89291        9.89291    6[1-(0),6-(1,6),6-(6,6)]
   128       -3.94033       -3.94033       -3.94033    6[1-(0),6-(1,6),6-(6,6)]
   129      -4.700234      -4.700234      -4.700234    6[6-(1,6),6-(1,6),6-(7)]
   130      -4.312415      -4.312415      -4.312415    6[6-(6,6),7-(47)]
   131       8.303877       8.303877       8.303877    6[6-(1,6),6-(6,6),8-(30)]
   132       7.460589       7.460589       7.460589    6[1-(0),6-(6,8),6-(6,8)]
   133       7.135702       7.135702       7.135702    6[6-(1,6),6-(6,6),8-(30)]
   134       6.514249       6.514249       6.514249    6[6-(1,6),6-(1,6),6-(6,8)]
   135        6.31444        6.31444        6.31444    6[1-(0),6-(1,6),6-(6,6)]
   136      -1.714897      -1.714897      -1.714897    6[1-(0),6-(1,6),6-(6,6)]
   137       5.787384       5.787384       5.787384    6[1-(0),6-(1,6),6-(6,6)]
   138      -2.283645      -2.283645      -2.283645    6[1-(0),6-(1,6),6-(6,6)]
   139       -2.49368       -2.49368       -2.49368    6[6-(1,6),6-(1,6),6-(7)]
   140      -3.033322      -3.033322      -3.033322    6[6-(6,6),7-(47)]
   141       8.788454       8.788454       8.788454    6[6-(1,6),6-(1,6),6-(6,8)]
   142       9.090527       9.090527       9.090527    6[1-(0),6-(1,6),6-(6,6)]
   143       1.045458       1.045458       1.045458    6[1-(0),6-(1,6),6-(6,6)]
   144       9.487786       9.487786       9.487786    6[1-(0),6-(1,6),6-(6,6)]
   145       1.477329       1.477329       1.477329    6[1-(0),6-(1,6),6-(6,6)]
   146       1.746363       1.746363       1.746363    6[6-(1,6),6-(1,6),6-(7)]
   147       2.155421       2.155421       2.155421    6[6-(6,6),7-(47)]
   148       5.378326       5.378326       5.378326    6[6-(1,6),6-(6,6),8-(30)]
   149       5.245382       5.245382       5.245382    6[1-(0),6-(6,8),6-(6,8)]
   150       5.852676       5.852676       5.852676    6[6-(1,6),6-(6,6),8-(30)]
   151       5.391699       5.391699       5.391699    6[6-(1,6),6-(1,6),6-(6,8)]
   152       5.930554       5.930554       5.930554    6[1-(0),6-(1,6),6-(6,6)]
   153       4.417826       4.417826       4.417826    6[1-(0),6-(1,6),6-(6,6)]
   154       5.542736       5.542736       5.542736    6[1-(0),6-(1,6),6-(6,6)]
   155       4.056754       4.056754       4.056754    6[1-(0),6-(1,6),6-(6,6)]
   156       4.625502       4.625502       4.625502    6[6-(1,6),6-(1,6),6-(7)]
   157       4.213297       4.213297       4.213297    6[6-(6,6),7-(47)]
   158       4.491772       4.491772       4.491772    6[6-(1,6),6-(1,6),6-(6,8)]
   159       4.970841       4.970841       4.970841    6[1-(0),6-(1,6),6-(6,6)]
   160       3.227625       3.227625       3.227625    6[1-(0),6-(1,6),6-(6,6)]
   161       4.218804       4.218804       4.218804    6[1-(0),6-(1,6),6-(6,6)]
   162       2.463001       2.463001       2.463001    6[1-(0),6-(1,6),6-(6,6)]
   163       2.953871       2.953871       2.953871    6[6-(1,6),6-(1,6),6-(7)]
   164       2.156994       2.156994       2.156994    6[6-(6,6),7-(47)]
   165      11.863469      11.863469      11.863469    7[6-(6),47-(7)]
   166       8.248812       8.248812       8.248812    7[6-(6),47-(7)]
   167       5.412152       5.412152       5.412152    7[6-(6),47-(7)]
   168      11.369452      11.369452      11.369452    7[6-(6),47-(7)]
   169       6.323879       6.323879       6.323879    7[6-(6),47-(7)]
   170       3.981236       3.981236       3.981236    7[6-(6),47-(7)]
   171      -3.996969      -3.996969      -3.996969    7[6-(6),47-(7)]
   172      -0.382312      -0.382312      -0.382312    7[6-(6),47-(7)]
   173       2.454348       2.454348       2.454348    7[6-(6),47-(7)]
   174      -3.502952      -3.502952      -3.502952    7[6-(6),47-(7)]
   175       1.542621       1.542621       1.542621    7[6-(6),47-(7)]
   176       3.885264       3.885264       3.885264    7[6-(6),47-(7)]
   177       -0.80081       -0.80081       -0.80081    8[6-(6,6),30-(8,8,8,8,8)]
   178      -1.623646      -1.623646      -1.623646    8[6-(6,6),30-(8,8,8,8,8)]
   179      -0.858235      -0.858235      -0.858235    8[6-(6,6),30-(8,8,8,8,8)]
   180       0.511323       0.511323       0.511323    8[6-(6,6),30-(8,8,8,8,8)]
   181       1.659045       1.659045       1.659045    8[6-(6,6),30-(8,8,8,8,8)]
   182       1.112323       1.112323       1.112323    8[6-(6,6),30-(8,8,8,8,8)]
   183        8.66731        8.66731        8.66731    8[6-(6,6),30-(8,8,8,8,8)]
   184       9.490146       9.490146       9.490146    8[6-(6,6),30-(8,8,8,8,8)]
   185       8.724735       8.724735       8.724735    8[6-(6,6),30-(8,8,8,8,8)]
   186       7.355177       7.355177       7.355177    8[6-(6,6),30-(8,8,8,8,8)]
   187       6.207455       6.207455       6.207455    8[6-(6,6),30-(8,8,8,8,8)]
   188       6.754177       6.754177       6.754177    8[6-(6,6),30-(8,8,8,8,8)]
