# Supplementary material for: A collection of forcefield precursors for metal–organic frameworks
Source: RSC Adv. 2019 Nov 13;9(63):36492–507. doi: 10.1039/c9ra07327b (PMC9075174; doi:10.1039/c9ra07327b)
Supplement: RA-009-C9RA07327B-s1313 [file RA-009-C9RA07327B-s1313.txt]

LAGCON_charged

15.458200    0.000000    0.000000
-7.729100    13.387194    0.000000
0.000000    0.000000    16.523500

     1            0.0            0.0            0.0    30[8-(6),8-(6),8-(6),8-(6),8-(6),8-(6)]
     2         7.7291         7.7291         7.7291    30[8-(6),8-(6),8-(6),8-(6),8-(6),8-(6)]
     3       2.518218       2.518218       2.518218    47[7-(6),7-(6)]
     4       1.126439       1.126439       1.126439    47[7-(6),7-(6)]
     5      -3.644657      -3.644657      -3.644657    47[7-(6),7-(6)]
     6       5.210882       5.210882       5.210882    47[7-(6),7-(6)]
     7       6.602661       6.602661       6.602661    47[7-(6),7-(6)]
     8      11.373757      11.373757      11.373757    47[7-(6),7-(6)]
     9       0.602097       0.602097       0.602097    1[6-(6,6)]
    10       1.194146       1.194146       1.194146    1[6-(6,6)]
    11       9.273374       9.273374       9.273374    1[6-(6,6)]
    12        2.19661        2.19661        2.19661    1[6-(6,6)]
    13      10.256516      10.256516      10.256516    1[6-(6,6)]
    14      -1.116855      -1.116855      -1.116855    1[6-(6,6)]
    15       6.788469       6.788469       6.788469    1[6-(6,6)]
    16      -1.731318      -1.731318      -1.731318    1[6-(6,6)]
    17       6.082029       6.082029       6.082029    1[6-(6,6)]
    18       3.281776       3.281776       3.281776    1[6-(6,6)]
    19       1.358003       1.358003       1.358003    1[6-(6,6)]
    20       3.829769       3.829769       3.829769    1[6-(6,6)]
    21       1.957008       1.957008       1.957008    1[6-(6,6)]
    22       4.432639       4.432639       4.432639    1[6-(6,6)]
    23       1.959327       1.959327       1.959327    1[6-(6,6)]
    24       4.950489       4.950489       4.950489    1[6-(6,6)]
    25       3.165066       3.165066       3.165066    1[6-(6,6)]
    26       6.203376       6.203376       6.203376    1[6-(6,6)]
    27      -3.883873      -3.883873      -3.883873    1[6-(6,6)]
    28      -2.552149      -2.552149      -2.552149    1[6-(6,6)]
    29      10.084157      10.084157      10.084157    1[6-(6,6)]
    30      -4.153618      -4.153618      -4.153618    1[6-(6,6)]
    31       8.498145       8.498145       8.498145    1[6-(6,6)]
    32      -0.842472      -0.842472      -0.842472    1[6-(6,6)]
    33      11.448343      11.448343      11.448343    1[6-(6,6)]
    34      -1.433748      -1.433748      -1.433748    1[6-(6,6)]
    35      10.901896      10.901896      10.901896    1[6-(6,6)]
    36       7.127003       7.127003       7.127003    1[6-(6,6)]
    37       6.534954       6.534954       6.534954    1[6-(6,6)]
    38      -1.544274      -1.544274      -1.544274    1[6-(6,6)]
    39        5.53249        5.53249        5.53249    1[6-(6,6)]
    40      -2.527416      -2.527416      -2.527416    1[6-(6,6)]
    41       8.845955       8.845955       8.845955    1[6-(6,6)]
    42       0.940631       0.940631       0.940631    1[6-(6,6)]
    43       9.460418       9.460418       9.460418    1[6-(6,6)]
    44       1.647071       1.647071       1.647071    1[6-(6,6)]
    45       4.447324       4.447324       4.447324    1[6-(6,6)]
    46       6.371097       6.371097       6.371097    1[6-(6,6)]
    47       3.899331       3.899331       3.899331    1[6-(6,6)]
    48       5.772092       5.772092       5.772092    1[6-(6,6)]
    49       3.296461       3.296461       3.296461    1[6-(6,6)]
    50       5.769773       5.769773       5.769773    1[6-(6,6)]
    51       2.778611       2.778611       2.778611    1[6-(6,6)]
    52       4.564034       4.564034       4.564034    1[6-(6,6)]
    53       1.525724       1.525724       1.525724    1[6-(6,6)]
    54      11.612973      11.612973      11.612973    1[6-(6,6)]
    55      10.281249      10.281249      10.281249    1[6-(6,6)]
    56      -2.355057      -2.355057      -2.355057    1[6-(6,6)]
    57      11.882718      11.882718      11.882718    1[6-(6,6)]
    58      -0.769045      -0.769045      -0.769045    1[6-(6,6)]
    59       8.571572       8.571572       8.571572    1[6-(6,6)]
    60      -3.719243      -3.719243      -3.719243    1[6-(6,6)]
    61       9.162848       9.162848       9.162848    1[6-(6,6)]
    62      -3.172796      -3.172796      -3.172796    1[6-(6,6)]
    63      -0.496208      -0.496208      -0.496208    6[6-(1,6),6-(6,6),8-(30)]
    64       0.295252       0.295252       0.295252    6[1-(0),6-(6,8),6-(6,8)]
    65       0.646926       0.646926       0.646926    6[6-(1,6),6-(6,6),8-(30)]
    66       1.273756       1.273756       1.273756    6[6-(1,6),6-(1,6),6-(6,8)]
    67       1.465437       1.465437       1.465437    6[1-(0),6-(1,6),6-(6,6)]
    68        9.40245        9.40245        9.40245    6[1-(0),6-(1,6),6-(6,6)]
    69       2.061351       2.061351       2.061351    6[1-(0),6-(1,6),6-(6,6)]
    70       9.987543       9.987543       9.987543    6[1-(0),6-(1,6),6-(6,6)]
    71      10.166858      10.166858      10.166858    6[6-(1,6),6-(1,6),6-(7)]
    72       10.77282       10.77282       10.77282    6[6-(6,6),7-(47)]
    73      -0.934448      -0.934448      -0.934448    6[6-(1,6),6-(1,6),6-(6,8)]
    74      -1.199556      -1.199556      -1.199556    6[1-(0),6-(1,6),6-(6,6)]
    75       6.623066       6.623066       6.623066    6[1-(0),6-(1,6),6-(6,6)]
    76      -1.587557      -1.587557      -1.587557    6[1-(0),6-(1,6),6-(6,6)]
    77       6.204921       6.204921       6.204921    6[1-(0),6-(1,6),6-(6,6)]
    78       5.976913       5.976913       5.976913    6[6-(1,6),6-(1,6),6-(7)]
    79       5.564179       5.564179       5.564179    6[6-(6,6),7-(47)]
    80       2.480268       2.480268       2.480268    6[6-(1,6),6-(6,6),8-(30)]
    81        2.70132        2.70132        2.70132    6[1-(0),6-(6,8),6-(6,8)]
    82       2.062897       2.062897       2.062897    6[6-(1,6),6-(6,6),8-(30)]
    83        2.52046        2.52046        2.52046    6[6-(1,6),6-(1,6),6-(6,8)]
    84       1.977104       1.977104       1.977104    6[1-(0),6-(1,6),6-(6,6)]
    85       3.444087       3.444087       3.444087    6[1-(0),6-(1,6),6-(6,6)]
    86       2.338826       2.338826       2.338826    6[1-(0),6-(1,6),6-(6,6)]
    87       3.811219       3.811219       3.811219    6[1-(0),6-(1,6),6-(6,6)]
    88       3.248541       3.248541       3.248541    6[6-(1,6),6-(1,6),6-(7)]
    89       3.631904       3.631904       3.631904    6[6-(6,6),7-(47)]
    90       3.319648       3.319648       3.319648    6[6-(1,6),6-(1,6),6-(6,8)]
    91       2.804117       2.804117       2.804117    6[1-(0),6-(1,6),6-(6,6)]
    92       4.592631       4.592631       4.592631    6[1-(0),6-(1,6),6-(6,6)]
    93       3.526788       3.526788       3.526788    6[1-(0),6-(1,6),6-(6,6)]
    94       5.343127       5.343127       5.343127    6[1-(0),6-(1,6),6-(6,6)]
    95       4.797452       4.797452       4.797452    6[6-(1,6),6-(1,6),6-(7)]
    96       5.569589       5.569589       5.569589    6[6-(6,6),7-(47)]
    97       -1.98406       -1.98406       -1.98406    6[6-(1,6),6-(6,6),8-(30)]
    98      -2.996572      -2.996572      -2.996572    6[1-(0),6-(6,8),6-(6,8)]
    99      -2.709822      -2.709822      -2.709822    6[6-(1,6),6-(6,6),8-(30)]
   100      -3.794215      -3.794215      -3.794215    6[6-(1,6),6-(1,6),6-(6,8)]
   101      -3.442541      -3.442541      -3.442541    6[1-(0),6-(1,6),6-(6,6)]
   102      10.340763      10.340763      10.340763    6[1-(0),6-(1,6),6-(6,6)]
   103      -4.400177      -4.400177      -4.400177    6[1-(0),6-(1,6),6-(6,6)]
   104       9.388538       9.388538       9.388538    6[1-(0),6-(1,6),6-(6,6)]
   105       9.771901       9.771901       9.771901    6[6-(1,6),6-(1,6),6-(7)]
   106       8.782576       8.782576       8.782576    6[6-(6,6),7-(47)]
   107        -2.3852        -2.3852        -2.3852    6[6-(1,6),6-(1,6),6-(6,8)]
   108      -1.604561      -1.604561      -1.604561    6[1-(0),6-(1,6),6-(6,6)]
   109      11.971603      11.971603      11.971603    6[1-(0),6-(1,6),6-(6,6)]
   110      -1.939231      -1.939231      -1.939231    6[1-(0),6-(1,6),6-(6,6)]
   111      11.639252      11.639252      11.639252    6[1-(0),6-(1,6),6-(6,6)]
   112      12.412935      12.412935      12.412935    6[6-(1,6),6-(1,6),6-(7)]
   113      12.053531      12.053531      12.053531    6[6-(6,6),7-(47)]
   114       8.225308       8.225308       8.225308    6[6-(1,6),6-(6,6),8-(30)]
   115       7.433848       7.433848       7.433848    6[1-(0),6-(6,8),6-(6,8)]
   116       7.082174       7.082174       7.082174    6[6-(1,6),6-(6,6),8-(30)]
   117       6.455344       6.455344       6.455344    6[6-(1,6),6-(1,6),6-(6,8)]
   118       6.263663       6.263663       6.263663    6[1-(0),6-(1,6),6-(6,6)]
   119       -1.67335       -1.67335       -1.67335    6[1-(0),6-(1,6),6-(6,6)]
   120       5.667749       5.667749       5.667749    6[1-(0),6-(1,6),6-(6,6)]
   121      -2.258443      -2.258443      -2.258443    6[1-(0),6-(1,6),6-(6,6)]
   122      -2.437758      -2.437758      -2.437758    6[6-(1,6),6-(1,6),6-(7)]
   123       -3.04372       -3.04372       -3.04372    6[6-(6,6),7-(47)]
   124       8.663548       8.663548       8.663548    6[6-(1,6),6-(1,6),6-(6,8)]
   125       8.928656       8.928656       8.928656    6[1-(0),6-(1,6),6-(6,6)]
   126       1.106034       1.106034       1.106034    6[1-(0),6-(1,6),6-(6,6)]
   127       9.316657       9.316657       9.316657    6[1-(0),6-(1,6),6-(6,6)]
   128       1.524179       1.524179       1.524179    6[1-(0),6-(1,6),6-(6,6)]
   129       1.752187       1.752187       1.752187    6[6-(1,6),6-(1,6),6-(7)]
   130       2.164921       2.164921       2.164921    6[6-(6,6),7-(47)]
   131       5.248832       5.248832       5.248832    6[6-(1,6),6-(6,6),8-(30)]
   132        5.02778        5.02778        5.02778    6[1-(0),6-(6,8),6-(6,8)]
   133       5.666203       5.666203       5.666203    6[6-(1,6),6-(6,6),8-(30)]
   134        5.20864        5.20864        5.20864    6[6-(1,6),6-(1,6),6-(6,8)]
   135       5.751996       5.751996       5.751996    6[1-(0),6-(1,6),6-(6,6)]
   136       4.285013       4.285013       4.285013    6[1-(0),6-(1,6),6-(6,6)]
   137       5.390274       5.390274       5.390274    6[1-(0),6-(1,6),6-(6,6)]
   138       3.917881       3.917881       3.917881    6[1-(0),6-(1,6),6-(6,6)]
   139       4.480559       4.480559       4.480559    6[6-(1,6),6-(1,6),6-(7)]
   140       4.097196       4.097196       4.097196    6[6-(6,6),7-(47)]
   141       4.409452       4.409452       4.409452    6[6-(1,6),6-(1,6),6-(6,8)]
   142       4.924983       4.924983       4.924983    6[1-(0),6-(1,6),6-(6,6)]
   143       3.136469       3.136469       3.136469    6[1-(0),6-(1,6),6-(6,6)]
   144       4.202312       4.202312       4.202312    6[1-(0),6-(1,6),6-(6,6)]
   145       2.385973       2.385973       2.385973    6[1-(0),6-(1,6),6-(6,6)]
   146       2.931648       2.931648       2.931648    6[6-(1,6),6-(1,6),6-(7)]
   147       2.159511       2.159511       2.159511    6[6-(6,6),7-(47)]
   148        9.71316        9.71316        9.71316    6[6-(1,6),6-(6,6),8-(30)]
   149      10.725672      10.725672      10.725672    6[1-(0),6-(6,8),6-(6,8)]
   150      10.438922      10.438922      10.438922    6[6-(1,6),6-(6,6),8-(30)]
   151      11.523315      11.523315      11.523315    6[6-(1,6),6-(1,6),6-(6,8)]
   152      11.171641      11.171641      11.171641    6[1-(0),6-(1,6),6-(6,6)]
   153      -2.611663      -2.611663      -2.611663    6[1-(0),6-(1,6),6-(6,6)]
   154      12.129277      12.129277      12.129277    6[1-(0),6-(1,6),6-(6,6)]
   155      -1.659438      -1.659438      -1.659438    6[1-(0),6-(1,6),6-(6,6)]
   156      -2.042801      -2.042801      -2.042801    6[6-(1,6),6-(1,6),6-(7)]
   157      -1.053476      -1.053476      -1.053476    6[6-(6,6),7-(47)]
   158        10.1143        10.1143        10.1143    6[6-(1,6),6-(1,6),6-(6,8)]
   159       9.333661       9.333661       9.333661    6[1-(0),6-(1,6),6-(6,6)]
   160      -4.242503      -4.242503      -4.242503    6[1-(0),6-(1,6),6-(6,6)]
   161       9.668331       9.668331       9.668331    6[1-(0),6-(1,6),6-(6,6)]
   162      -3.910152      -3.910152      -3.910152    6[1-(0),6-(1,6),6-(6,6)]
   163      -4.683835      -4.683835      -4.683835    6[6-(1,6),6-(1,6),6-(7)]
   164      -4.324431      -4.324431      -4.324431    6[6-(6,6),7-(47)]
   165       5.268927       5.268927       5.268927    7[6-(6),47-(7)]
   166      11.251251      11.251251      11.251251    7[6-(6),47-(7)]
   167       6.174005       6.174005       6.174005    7[6-(6),47-(7)]
   168       3.913243       3.913243       3.913243    7[6-(6),47-(7)]
   169      11.744367      11.744367      11.744367    7[6-(6),47-(7)]
   170       8.022806       8.022806       8.022806    7[6-(6),47-(7)]
   171       2.460173       2.460173       2.460173    7[6-(6),47-(7)]
   172      -3.522151      -3.522151      -3.522151    7[6-(6),47-(7)]
   173       1.555095       1.555095       1.555095    7[6-(6),47-(7)]
   174       3.815857       3.815857       3.815857    7[6-(6),47-(7)]
   175      -4.015267      -4.015267      -4.015267    7[6-(6),47-(7)]
   176      -0.293706      -0.293706      -0.293706    7[6-(6),47-(7)]
   177      -0.887764      -0.887764      -0.887764    8[6-(6,6),30-(8,8,8,8,8)]
   178       0.423555       0.423555       0.423555    8[6-(6,6),30-(8,8,8,8,8)]
   179        1.64027        1.64027        1.64027    8[6-(6,6),30-(8,8,8,8,8)]
   180         1.1555         1.1555         1.1555    8[6-(6,6),30-(8,8,8,8,8)]
   181      -0.752505      -0.752505      -0.752505    8[6-(6,6),30-(8,8,8,8,8)]
   182      -1.579055      -1.579055      -1.579055    8[6-(6,6),30-(8,8,8,8,8)]
   183       8.616864       8.616864       8.616864    8[6-(6,6),30-(8,8,8,8,8)]
   184       7.305545       7.305545       7.305545    8[6-(6,6),30-(8,8,8,8,8)]
   185        6.08883        6.08883        6.08883    8[6-(6,6),30-(8,8,8,8,8)]
   186         6.5736         6.5736         6.5736    8[6-(6,6),30-(8,8,8,8,8)]
   187       8.481605       8.481605       8.481605    8[6-(6,6),30-(8,8,8,8,8)]
   188       9.308155       9.308155       9.308155    8[6-(6,6),30-(8,8,8,8,8)]
   189       9.372307       9.372307       9.372307    15[9-(0),9-(0),9-(0),9-(0),9-(15),9-(15)]
   190       5.774411       5.774411       5.774411    15[9-(0),9-(0),9-(0),9-(0),9-(15),9-(15)]
   191       8.040583       8.040583       8.040583    15[9-(0),9-(0),9-(0),9-(0),9-(15),9-(15)]
   192      -1.643207      -1.643207      -1.643207    15[9-(0),9-(0),9-(0),9-(0),9-(15),9-(15)]
   193       1.954689       1.954689       1.954689    15[9-(0),9-(0),9-(0),9-(0),9-(15),9-(15)]
   194      -0.311483      -0.311483      -0.311483    15[9-(0),9-(0),9-(0),9-(0),9-(15),9-(15)]
   195       9.394721       9.394721       9.394721    9[15-(9,9,9,9,9)]
   196       7.538964       7.538964       7.538964    9[15-(9,9,9,9,9),15-(9,9,9,9,9)]
   197       9.221589       9.221589       9.221589    9[15-(9,9,9,9,9)]
   198       9.335207       9.335207       9.335207    9[15-(9,9,9,9,9)]
   199      10.983824      10.983824      10.983824    9[15-(9,9,9,9,9)]
   200       4.301244       4.301244       4.301244    9[15-(9,9,9,9,9)]
   201       6.577464       6.577464       6.577464    9[15-(9,9,9,9,9),15-(9,9,9,9,9)]
   202        5.84861        5.84861        5.84861    9[15-(9,9,9,9,9)]
   203       5.781367       5.781367       5.781367    9[15-(9,9,9,9,9)]
   204       5.060242       5.060242       5.060242    9[15-(9,9,9,9,9)]
   205       9.491335       9.491335       9.491335    9[15-(9,9,9,9,9)]
   206       9.070872       9.070872       9.070872    9[15-(9,9,9,9,9),15-(9,9,9,9,9)]
   207       8.117101       8.117101       8.117101    9[15-(9,9,9,9,9)]
   208       8.070726       8.070726       8.070726    9[15-(9,9,9,9,9)]
   209       7.143234       7.143234       7.143234    9[15-(9,9,9,9,9)]
   210      -1.665621      -1.665621      -1.665621    9[15-(9,9,9,9,9)]
   211       0.190136       0.190136       0.190136    9[15-(9,9,9,9,9),15-(9,9,9,9,9)]
   212      -1.492489      -1.492489      -1.492489    9[15-(9,9,9,9,9)]
   213      -1.606107      -1.606107      -1.606107    9[15-(9,9,9,9,9)]
   214      -3.254724      -3.254724      -3.254724    9[15-(9,9,9,9,9)]
   215       3.427856       3.427856       3.427856    9[15-(9,9,9,9,9)]
   216       1.151636       1.151636       1.151636    9[15-(9,9,9,9,9),15-(9,9,9,9,9)]
   217        1.88049        1.88049        1.88049    9[15-(9,9,9,9,9)]
   218       1.947733       1.947733       1.947733    9[15-(9,9,9,9,9)]
   219       2.668858       2.668858       2.668858    9[15-(9,9,9,9,9)]
   220      -1.762235      -1.762235      -1.762235    9[15-(9,9,9,9,9)]
   221      -1.341772      -1.341772      -1.341772    9[15-(9,9,9,9,9),15-(9,9,9,9,9)]
   222      -0.388001      -0.388001      -0.388001    9[15-(9,9,9,9,9)]
   223      -0.341626      -0.341626      -0.341626    9[15-(9,9,9,9,9)]
   224       0.585866       0.585866       0.585866    9[15-(9,9,9,9,9)]
