# Supplementary material for: A collection of forcefield precursors for metal–organic frameworks
Source: RSC Adv. 2019 Nov 13;9(63):36492–507. doi: 10.1039/c9ra07327b (PMC9075174; doi:10.1039/c9ra07327b)
Supplement: RA-009-C9RA07327B-s1314 [file RA-009-C9RA07327B-s1314.txt]

LAGCUT_clean

15.649000    0.000000    0.000000
-7.824500    13.552432    0.000000
0.000000    0.000000    16.472000

     1            0.0            0.0            0.0    30[8-(6),8-(6),8-(6),8-(6),8-(6),8-(6)]
     2         7.8245         7.8245         7.8245    30[8-(6),8-(6),8-(6),8-(6),8-(6),8-(6)]
     3       4.262866       4.262866       4.262866    47[7-(6),7-(6)]
     4       8.867975       8.867975       8.867975    47[7-(6),7-(6)]
     5      10.342659      10.342659      10.342659    47[7-(6),7-(6)]
     6       3.561634       3.561634       3.561634    47[7-(6),7-(6)]
     7      -1.043475      -1.043475      -1.043475    47[7-(6),7-(6)]
     8      -2.518159      -2.518159      -2.518159    47[7-(6),7-(6)]
     9        3.90599        3.90599        3.90599    1[6-(6,6)]
    10       0.866955       0.866955       0.866955    1[6-(6,6)]
    11       1.539079       1.539079       1.539079    1[6-(6,6)]
    12        4.65323        4.65323        4.65323    1[6-(6,6)]
    13       4.132901       4.132901       4.132901    1[6-(6,6)]
    14       2.611036       2.611036       2.611036    1[6-(6,6)]
    15       4.144638       4.144638       4.144638    1[6-(6,6)]
    16       6.918423       6.918423       6.918423    1[6-(6,6)]
    17       5.333179       5.333179       5.333179    1[6-(6,6)]
    18      -3.167358      -3.167358      -3.167358    1[6-(6,6)]
    19      -2.075057      -2.075057      -2.075057    1[6-(6,6)]
    20      -3.416959      -3.416959      -3.416959    1[6-(6,6)]
    21       9.426175       9.426175       9.426175    1[6-(6,6)]
    22        10.7626        10.7626        10.7626    1[6-(6,6)]
    23         -1.284         -1.284         -1.284    1[6-(6,6)]
    24      -2.022633      -2.022633      -2.022633    1[6-(6,6)]
    25      11.189035      11.189035      11.189035    1[6-(6,6)]
    26      11.878373      11.878373      11.878373    1[6-(6,6)]
    27      -0.738633      -0.738633      -0.738633    1[6-(6,6)]
    28       1.208103       1.208103       1.208103    1[6-(6,6)]
    29        1.87788        1.87788        1.87788    1[6-(6,6)]
    30       9.394095       9.394095       9.394095    1[6-(6,6)]
    31       8.577999       8.577999       8.577999    1[6-(6,6)]
    32      -1.327035      -1.327035      -1.327035    1[6-(6,6)]
    33      -2.122004      -2.122004      -2.122004    1[6-(6,6)]
    34       5.366042       5.366042       5.366042    1[6-(6,6)]
    35       6.261947       6.261947       6.261947    1[6-(6,6)]
    36        3.91851        3.91851        3.91851    1[6-(6,6)]
    37       6.957545       6.957545       6.957545    1[6-(6,6)]
    38       6.285421       6.285421       6.285421    1[6-(6,6)]
    39        3.17127        3.17127        3.17127    1[6-(6,6)]
    40       3.691599       3.691599       3.691599    1[6-(6,6)]
    41       5.213464       5.213464       5.213464    1[6-(6,6)]
    42       3.679862       3.679862       3.679862    1[6-(6,6)]
    43       0.906077       0.906077       0.906077    1[6-(6,6)]
    44       2.491321       2.491321       2.491321    1[6-(6,6)]
    45      10.991858      10.991858      10.991858    1[6-(6,6)]
    46       9.899557       9.899557       9.899557    1[6-(6,6)]
    47      11.241459      11.241459      11.241459    1[6-(6,6)]
    48      -1.601675      -1.601675      -1.601675    1[6-(6,6)]
    49        -2.9381        -2.9381        -2.9381    1[6-(6,6)]
    50         9.1085         9.1085         9.1085    1[6-(6,6)]
    51       9.847133       9.847133       9.847133    1[6-(6,6)]
    52      -3.364535      -3.364535      -3.364535    1[6-(6,6)]
    53      -4.053873      -4.053873      -4.053873    1[6-(6,6)]
    54       8.563133       8.563133       8.563133    1[6-(6,6)]
    55       6.616397       6.616397       6.616397    1[6-(6,6)]
    56        5.94662        5.94662        5.94662    1[6-(6,6)]
    57      -1.569595      -1.569595      -1.569595    1[6-(6,6)]
    58      -0.753499      -0.753499      -0.753499    1[6-(6,6)]
    59       9.151535       9.151535       9.151535    1[6-(6,6)]
    60       9.946504       9.946504       9.946504    1[6-(6,6)]
    61       2.458458       2.458458       2.458458    1[6-(6,6)]
    62       1.562553       1.562553       1.562553    1[6-(6,6)]
    63       2.691628       2.691628       2.691628    6[6-(1,6),6-(6,6),8-(30)]
    64       3.010085       3.010085       3.010085    6[1-(0),6-(6,8),6-(6,8)]
    65       2.065668       2.065668       2.065668    6[6-(1,6),6-(6,6),8-(30)]
    66       2.470195       2.470195       2.470195    6[6-(1,6),6-(1,6),6-(6,8)]
    67       1.656447       1.656447       1.656447    6[1-(0),6-(1,6),6-(6,6)]
    68       2.053931       2.053931       2.053931    6[1-(0),6-(1,6),6-(6,6)]
    69       3.164228       3.164228       3.164228    6[6-(1,6),6-(1,6),6-(7)]
    70       3.910685       3.910685       3.910685    6[1-(0),6-(1,6),6-(6,6)]
    71       3.569537       3.569537       3.569537    6[1-(0),6-(1,6),6-(6,6)]
    72       3.539804       3.539804       3.539804    6[6-(6,6),7-(47)]
    73       3.849654       3.849654       3.849654    6[6-(1,6),6-(1,6),6-(6,8)]
    74       3.488945       3.488945       3.488945    6[1-(0),6-(1,6),6-(6,6)]
    75       4.410671       4.410671       4.410671    6[1-(0),6-(1,6),6-(6,6)]
    76        5.70719        5.70719        5.70719    6[6-(1,6),6-(1,6),6-(7)]
    77       6.038949       6.038949       6.038949    6[1-(0),6-(1,6),6-(6,6)]
    78       5.082013       5.082013       5.082013    6[1-(0),6-(1,6),6-(6,6)]
    79       6.671951       6.671951       6.671951    6[6-(6,6),7-(47)]
    80      -1.970992      -1.970992      -1.970992    6[6-(1,6),6-(6,6),8-(30)]
    81      -2.612601      -2.612601      -2.612601    6[1-(0),6-(6,8),6-(6,8)]
    82      -2.449069      -2.449069      -2.449069    6[6-(1,6),6-(6,6),8-(30)]
    83      -3.342626      -3.342626      -3.342626    6[6-(1,6),6-(1,6),6-(6,8)]
    84      -2.895847      -2.895847      -2.895847    6[1-(0),6-(1,6),6-(6,6)]
    85       -3.71429       -3.71429       -3.71429    6[1-(0),6-(1,6),6-(6,6)]
    86      10.742256      10.742256      10.742256    6[6-(1,6),6-(1,6),6-(7)]
    87      10.282175      10.282175      10.282175    6[1-(0),6-(1,6),6-(6,6)]
    88      11.081839      11.081839      11.081839    6[1-(0),6-(1,6),6-(6,6)]
    89      10.009883      10.009883      10.009883    6[6-(6,6),7-(47)]
    90      -2.496015      -2.496015      -2.496015    6[6-(1,6),6-(1,6),6-(6,8)]
    91      -1.945953      -1.945953      -1.945953    6[1-(0),6-(1,6),6-(6,6)]
    92      -2.362217      -2.362217      -2.362217    6[1-(0),6-(1,6),6-(6,6)]
    93      12.376794      12.376794      12.376794    6[6-(1,6),6-(1,6),6-(7)]
    94      11.842381      11.842381      11.842381    6[1-(0),6-(1,6),6-(6,6)]
    95      12.251602      12.251602      12.251602    6[1-(0),6-(1,6),6-(6,6)]
    96      12.031734      12.031734      12.031734    6[6-(6,6),7-(47)]
    97      -0.720636      -0.720636      -0.720636    6[6-(1,6),6-(6,6),8-(30)]
    98      -0.397485      -0.397485      -0.397485    6[1-(0),6-(6,8),6-(6,8)]
    99       0.383401       0.383401       0.383401    6[6-(1,6),6-(6,6),8-(30)]
   100       0.872432       0.872432       0.872432    6[6-(1,6),6-(1,6),6-(6,8)]
   101       1.239401       1.239401       1.239401    6[1-(0),6-(1,6),6-(6,6)]
   102       1.660359       1.660359       1.660359    6[1-(0),6-(1,6),6-(6,6)]
   103       9.567016       9.567016       9.567016    6[6-(1,6),6-(1,6),6-(7)]
   104       9.280639       9.280639       9.280639    6[1-(0),6-(1,6),6-(6,6)]
   105       8.822124       8.822124       8.822124    6[1-(0),6-(1,6),6-(6,6)]
   106       9.923813       9.923813       9.923813    6[6-(6,6),7-(47)]
   107      -1.353638      -1.353638      -1.353638    6[6-(1,6),6-(1,6),6-(6,8)]
   108      -1.542991      -1.542991      -1.542991    6[1-(0),6-(1,6),6-(6,6)]
   109      -2.048454      -2.048454      -2.048454    6[1-(0),6-(1,6),6-(6,6)]
   110       5.389516       5.389516       5.389516    6[6-(1,6),6-(1,6),6-(7)]
   111        5.59217        5.59217        5.59217    6[1-(0),6-(1,6),6-(6,6)]
   112       6.139885       6.139885       6.139885    6[1-(0),6-(1,6),6-(6,6)]
   113       4.769815       4.769815       4.769815    6[6-(6,6),7-(47)]
   114       5.132872       5.132872       5.132872    6[6-(1,6),6-(6,6),8-(30)]
   115       4.814415       4.814415       4.814415    6[1-(0),6-(6,8),6-(6,8)]
   116       5.758832       5.758832       5.758832    6[6-(1,6),6-(6,6),8-(30)]
   117       5.354305       5.354305       5.354305    6[6-(1,6),6-(1,6),6-(6,8)]
   118       6.168053       6.168053       6.168053    6[1-(0),6-(1,6),6-(6,6)]
   119       5.770569       5.770569       5.770569    6[1-(0),6-(1,6),6-(6,6)]
   120       4.660272       4.660272       4.660272    6[6-(1,6),6-(1,6),6-(7)]
   121       3.913815       3.913815       3.913815    6[1-(0),6-(1,6),6-(6,6)]
   122       4.254963       4.254963       4.254963    6[1-(0),6-(1,6),6-(6,6)]
   123       4.284696       4.284696       4.284696    6[6-(6,6),7-(47)]
   124       3.974846       3.974846       3.974846    6[6-(1,6),6-(1,6),6-(6,8)]
   125       4.335555       4.335555       4.335555    6[1-(0),6-(1,6),6-(6,6)]
   126       3.413829       3.413829       3.413829    6[1-(0),6-(1,6),6-(6,6)]
   127        2.11731        2.11731        2.11731    6[6-(1,6),6-(1,6),6-(7)]
   128       1.785551       1.785551       1.785551    6[1-(0),6-(1,6),6-(6,6)]
   129       2.742487       2.742487       2.742487    6[1-(0),6-(1,6),6-(6,6)]
   130       1.152549       1.152549       1.152549    6[6-(6,6),7-(47)]
   131       9.795492       9.795492       9.795492    6[6-(1,6),6-(6,6),8-(30)]
   132      10.437101      10.437101      10.437101    6[1-(0),6-(6,8),6-(6,8)]
   133      10.273568      10.273568      10.273568    6[6-(1,6),6-(6,6),8-(30)]
   134      11.167126      11.167126      11.167126    6[6-(1,6),6-(1,6),6-(6,8)]
   135      10.720347      10.720347      10.720347    6[1-(0),6-(1,6),6-(6,6)]
   136       11.53879       11.53879       11.53879    6[1-(0),6-(1,6),6-(6,6)]
   137      -2.917756      -2.917756      -2.917756    6[6-(1,6),6-(1,6),6-(7)]
   138      -2.457675      -2.457675      -2.457675    6[1-(0),6-(1,6),6-(6,6)]
   139      -3.257339      -3.257339      -3.257339    6[1-(0),6-(1,6),6-(6,6)]
   140      -2.185383      -2.185383      -2.185383    6[6-(6,6),7-(47)]
   141      10.320515      10.320515      10.320515    6[6-(1,6),6-(1,6),6-(6,8)]
   142       9.770453       9.770453       9.770453    6[1-(0),6-(1,6),6-(6,6)]
   143      10.186717      10.186717      10.186717    6[1-(0),6-(1,6),6-(6,6)]
   144      -4.552294      -4.552294      -4.552294    6[6-(1,6),6-(1,6),6-(7)]
   145      -4.017881      -4.017881      -4.017881    6[1-(0),6-(1,6),6-(6,6)]
   146      -4.427102      -4.427102      -4.427102    6[1-(0),6-(1,6),6-(6,6)]
   147      -4.207234      -4.207234      -4.207234    6[6-(6,6),7-(47)]
   148       8.545136       8.545136       8.545136    6[6-(1,6),6-(6,6),8-(30)]
   149       8.221985       8.221985       8.221985    6[1-(0),6-(6,8),6-(6,8)]
   150       7.441099       7.441099       7.441099    6[6-(1,6),6-(6,6),8-(30)]
   151       6.952068       6.952068       6.952068    6[6-(1,6),6-(1,6),6-(6,8)]
   152       6.585099       6.585099       6.585099    6[1-(0),6-(1,6),6-(6,6)]
   153       6.164141       6.164141       6.164141    6[1-(0),6-(1,6),6-(6,6)]
   154      -1.742516      -1.742516      -1.742516    6[6-(1,6),6-(1,6),6-(7)]
   155      -1.456139      -1.456139      -1.456139    6[1-(0),6-(1,6),6-(6,6)]
   156      -0.997624      -0.997624      -0.997624    6[1-(0),6-(1,6),6-(6,6)]
   157      -2.099313      -2.099313      -2.099313    6[6-(6,6),7-(47)]
   158       9.178138       9.178138       9.178138    6[6-(1,6),6-(1,6),6-(6,8)]
   159       9.367491       9.367491       9.367491    6[1-(0),6-(1,6),6-(6,6)]
   160       9.872954       9.872954       9.872954    6[1-(0),6-(1,6),6-(6,6)]
   161       2.434984       2.434984       2.434984    6[6-(1,6),6-(1,6),6-(7)]
   162        2.23233        2.23233        2.23233    6[1-(0),6-(1,6),6-(6,6)]
   163       1.684615       1.684615       1.684615    6[1-(0),6-(1,6),6-(6,6)]
   164       3.054685       3.054685       3.054685    6[6-(6,6),7-(47)]
   165       7.437187       7.437187       7.437187    7[6-(6),47-(7)]
   166       3.926334       3.926334       3.926334    7[6-(6),47-(7)]
   167      11.681979      11.681979      11.681979    7[6-(6),47-(7)]
   168       9.307243       9.307243       9.307243    7[6-(6),47-(7)]
   169       4.354334       4.354334       4.354334    7[6-(6),47-(7)]
   170      10.239923      10.239923      10.239923    7[6-(6),47-(7)]
   171       0.387313       0.387313       0.387313    7[6-(6),47-(7)]
   172       3.898166       3.898166       3.898166    7[6-(6),47-(7)]
   173      -3.857479      -3.857479      -3.857479    7[6-(6),47-(7)]
   174      -1.482743      -1.482743      -1.482743    7[6-(6),47-(7)]
   175       3.470166       3.470166       3.470166    7[6-(6),47-(7)]
   176      -2.415423      -2.415423      -2.415423    7[6-(6),47-(7)]
   177       1.608717       1.608717       1.608717    8[6-(6,6),30-(8,8,8,8,8)]
   178       0.816878       0.816878       0.816878    8[6-(6,6),30-(8,8,8,8,8)]
   179      -1.096212      -1.096212      -1.096212    8[6-(6,6),30-(8,8,8,8,8)]
   180      -1.636885      -1.636885      -1.636885    8[6-(6,6),30-(8,8,8,8,8)]
   181      -0.512505      -0.512505      -0.512505    8[6-(6,6),30-(8,8,8,8,8)]
   182       0.820008       0.820008       0.820008    8[6-(6,6),30-(8,8,8,8,8)]
   183       6.215783       6.215783       6.215783    8[6-(6,6),30-(8,8,8,8,8)]
   184       7.007622       7.007622       7.007622    8[6-(6,6),30-(8,8,8,8,8)]
   185       8.920712       8.920712       8.920712    8[6-(6,6),30-(8,8,8,8,8)]
   186       9.461385       9.461385       9.461385    8[6-(6,6),30-(8,8,8,8,8)]
   187       8.337005       8.337005       8.337005    8[6-(6,6),30-(8,8,8,8,8)]
   188       7.004492       7.004492       7.004492    8[6-(6,6),30-(8,8,8,8,8)]
