# Supplementary material for: A collection of forcefield precursors for metal–organic frameworks
Source: RSC Adv. 2019 Nov 13;9(63):36492–507. doi: 10.1039/c9ra07327b (PMC9075174; doi:10.1039/c9ra07327b)
Supplement: RA-009-C9RA07327B-s1315 [file RA-009-C9RA07327B-s1315.txt]

LAGDEE_charged

15.939000    0.000000    0.000000
-7.969500    13.803579    0.000000
0.000000    0.000000    16.463000

     1            0.0            0.0            0.0    48[8-(6),8-(6),8-(6),8-(6),8-(6),8-(6)]
     2         7.9695         7.9695         7.9695    48[8-(6),8-(6),8-(6),8-(6),8-(6),8-(6)]
     3       -1.06871       -1.06871       -1.06871    47[7-(6),7-(6)]
     4       -2.52673       -2.52673       -2.52673    47[7-(6),7-(6)]
     5        3.59544        3.59544        3.59544    47[7-(6),7-(6)]
     6        9.03821        9.03821        9.03821    47[7-(6),7-(6)]
     7       10.49623       10.49623       10.49623    47[7-(6),7-(6)]
     8        4.37406        4.37406        4.37406    47[7-(6),7-(6)]
     9      -3.320094      -3.320094      -3.320094    1[6-(6,6)]
    10      -2.170892      -2.170892      -2.170892    1[6-(6,6)]
    11      10.861632      10.861632      10.861632    1[6-(6,6)]
    12      -3.452387      -3.452387      -3.452387    1[6-(6,6)]
    13        9.57137        9.57137        9.57137    1[6-(6,6)]
    14      -1.526956      -1.526956      -1.526956    1[6-(6,6)]
    15      11.895276      11.895276      11.895276    1[6-(6,6)]
    16      -2.126263      -2.126263      -2.126263    1[6-(6,6)]
    17      11.362116      11.362116      11.362116    1[6-(6,6)]
    18      -0.710082      -0.710082      -0.710082    1[6-(6,6)]
    19       1.137248       1.137248       1.137248    1[6-(6,6)]
    20       8.775216       8.775216       8.775216    1[6-(6,6)]
    21        1.84733        1.84733        1.84733    1[6-(6,6)]
    22       9.495659       9.495659       9.495659    1[6-(6,6)]
    23      -1.267151      -1.267151      -1.267151    1[6-(6,6)]
    24       6.454498       6.454498       6.454498    1[6-(6,6)]
    25      -2.289637      -2.289637      -2.289637    1[6-(6,6)]
    26       5.347535       5.347535       5.347535    1[6-(6,6)]
    27       4.030176       4.030176       4.030176    1[6-(6,6)]
    28       1.033644       1.033644       1.033644    1[6-(6,6)]
    29       4.271652       4.271652       4.271652    1[6-(6,6)]
    30       1.605057       1.605057       1.605057    1[6-(6,6)]
    31       4.841471       4.841471       4.841471    1[6-(6,6)]
    32       2.794107       2.794107       2.794107    1[6-(6,6)]
    33       5.558726       5.558726       5.558726    1[6-(6,6)]
    34         4.4159         4.4159         4.4159    1[6-(6,6)]
    35       7.198849       7.198849       7.198849    1[6-(6,6)]
    36      11.289594      11.289594      11.289594    1[6-(6,6)]
    37      10.140392      10.140392      10.140392    1[6-(6,6)]
    38      -2.892132      -2.892132      -2.892132    1[6-(6,6)]
    39      11.421887      11.421887      11.421887    1[6-(6,6)]
    40      -1.601869      -1.601869      -1.601869    1[6-(6,6)]
    41       9.496456       9.496456       9.496456    1[6-(6,6)]
    42      -3.925776      -3.925776      -3.925776    1[6-(6,6)]
    43      10.095763      10.095763      10.095763    1[6-(6,6)]
    44      -3.392616      -3.392616      -3.392616    1[6-(6,6)]
    45       8.679582       8.679582       8.679582    1[6-(6,6)]
    46       6.832252       6.832252       6.832252    1[6-(6,6)]
    47      -0.805716      -0.805716      -0.805716    1[6-(6,6)]
    48        6.12217        6.12217        6.12217    1[6-(6,6)]
    49      -1.526159      -1.526159      -1.526159    1[6-(6,6)]
    50        9.23665        9.23665        9.23665    1[6-(6,6)]
    51       1.515002       1.515002       1.515002    1[6-(6,6)]
    52      10.259137      10.259137      10.259137    1[6-(6,6)]
    53       2.621965       2.621965       2.621965    1[6-(6,6)]
    54       3.939324       3.939324       3.939324    1[6-(6,6)]
    55       6.935856       6.935856       6.935856    1[6-(6,6)]
    56       3.697848       3.697848       3.697848    1[6-(6,6)]
    57       6.364443       6.364443       6.364443    1[6-(6,6)]
    58       3.128029       3.128029       3.128029    1[6-(6,6)]
    59       5.175393       5.175393       5.175393    1[6-(6,6)]
    60       2.410774       2.410774       2.410774    1[6-(6,6)]
    61         3.5536         3.5536         3.5536    1[6-(6,6)]
    62       0.770651       0.770651       0.770651    1[6-(6,6)]
    63      -2.233054      -2.233054      -2.233054    6[6-(1,6),6-(6,6),8-(48)]
    64      -2.801279      -2.801279      -2.801279    6[1-(0),6-(6,8),6-(6,8)]
    65      -2.633123      -2.633123      -2.633123    6[6-(1,6),6-(6,6),8-(48)]
    66      -3.530488      -3.530488      -3.530488    6[6-(1,6),6-(1,6),6-(6,8)]
    67      -3.018847      -3.018847      -3.018847    6[1-(0),6-(1,6),6-(6,6)]
    68      11.176427      11.176427      11.176427    6[1-(0),6-(1,6),6-(6,6)]
    69      -3.780731      -3.780731      -3.780731    6[1-(0),6-(1,6),6-(6,6)]
    70      10.408167      10.408167      10.408167    6[1-(0),6-(1,6),6-(6,6)]
    71      10.895103      10.895103      10.895103    6[6-(1,6),6-(1,6),6-(7)]
    72       10.11728       10.11728       10.11728    6[6-(6,6),7-(47)]
    73      -2.684128      -2.684128      -2.684128    6[6-(1,6),6-(1,6),6-(6,8)]
    74       -2.13742       -2.13742       -2.13742    6[1-(0),6-(1,6),6-(6,6)]
    75      12.308893      12.308893      12.308893    6[1-(0),6-(1,6),6-(6,6)]
    76      -2.506408      -2.506408      -2.506408    6[1-(0),6-(1,6),6-(6,6)]
    77       11.96461       11.96461       11.96461    6[1-(0),6-(1,6),6-(6,6)]
    78      12.520881      12.520881      12.520881    6[6-(1,6),6-(1,6),6-(7)]
    79      12.108061      12.108061      12.108061    6[6-(6,6),7-(47)]
    80      -0.641545      -0.641545      -0.641545    6[6-(1,6),6-(6,6),8-(48)]
    81      -0.339501      -0.339501      -0.339501    6[1-(0),6-(6,8),6-(6,8)]
    82       0.483749       0.483749       0.483749    6[6-(1,6),6-(6,6),8-(48)]
    83        0.95634        0.95634        0.95634    6[6-(1,6),6-(1,6),6-(6,8)]
    84       1.231288       1.231288       1.231288    6[1-(0),6-(1,6),6-(6,6)]
    85       9.003941       9.003941       9.003941    6[1-(0),6-(1,6),6-(6,6)]
    86       1.650483       1.650483       1.650483    6[1-(0),6-(1,6),6-(6,6)]
    87       9.426325       9.426325       9.426325    6[1-(0),6-(1,6),6-(6,6)]
    88       9.743511       9.743511       9.743511    6[6-(1,6),6-(1,6),6-(7)]
    89      10.120468      10.120468      10.120468    6[6-(6,6),7-(47)]
    90       -1.35083       -1.35083       -1.35083    6[6-(1,6),6-(1,6),6-(6,8)]
    91      -1.542895      -1.542895      -1.542895    6[1-(0),6-(1,6),6-(6,6)]
    92       6.268012       6.268012       6.268012    6[1-(0),6-(1,6),6-(6,6)]
    93      -2.143795      -2.143795      -2.143795    6[1-(0),6-(1,6),6-(6,6)]
    94       5.634436       5.634436       5.634436    6[1-(0),6-(1,6),6-(6,6)]
    95        5.43759        5.43759        5.43759    6[6-(1,6),6-(1,6),6-(7)]
    96       4.869364       4.869364       4.869364    6[6-(6,6),7-(47)]
    97       2.874599       2.874599       2.874599    6[6-(1,6),6-(6,6),8-(48)]
    98        3.14078        3.14078        3.14078    6[1-(0),6-(6,8),6-(6,8)]
    99       2.149374       2.149374       2.149374    6[6-(1,6),6-(6,6),8-(48)]
   100       2.574149       2.574149       2.574149    6[6-(1,6),6-(1,6),6-(6,8)]
   101       1.787559       1.787559       1.787559    6[1-(0),6-(1,6),6-(6,6)]
   102       3.728132       3.728132       3.728132    6[1-(0),6-(1,6),6-(6,6)]
   103       2.130247       2.130247       2.130247    6[1-(0),6-(1,6),6-(6,6)]
   104       4.074008       4.074008       4.074008    6[1-(0),6-(1,6),6-(6,6)]
   105       3.269886       3.269886       3.269886    6[6-(1,6),6-(1,6),6-(7)]
   106       3.670752       3.670752       3.670752    6[6-(6,6),7-(47)]
   107       4.034958       4.034958       4.034958    6[6-(1,6),6-(1,6),6-(6,8)]
   108       3.680315       3.680315       3.680315    6[1-(0),6-(1,6),6-(6,6)]
   109       5.331596       5.331596       5.331596    6[1-(0),6-(1,6),6-(6,6)]
   110       4.650203       4.650203       4.650203    6[1-(0),6-(1,6),6-(6,6)]
   111       6.309453       6.309453       6.309453    6[1-(0),6-(1,6),6-(6,6)]
   112       5.950029       5.950029       5.950029    6[6-(1,6),6-(1,6),6-(7)]
   113       6.931074       6.931074       6.931074    6[6-(6,6),7-(47)]
   114      10.202554      10.202554      10.202554    6[6-(1,6),6-(6,6),8-(48)]
   115      10.770779      10.770779      10.770779    6[1-(0),6-(6,8),6-(6,8)]
   116      10.602623      10.602623      10.602623    6[6-(1,6),6-(6,6),8-(48)]
   117      11.499989      11.499989      11.499989    6[6-(1,6),6-(1,6),6-(6,8)]
   118      10.988347      10.988347      10.988347    6[1-(0),6-(1,6),6-(6,6)]
   119      -3.206927      -3.206927      -3.206927    6[1-(0),6-(1,6),6-(6,6)]
   120      11.750231      11.750231      11.750231    6[1-(0),6-(1,6),6-(6,6)]
   121      -2.438667      -2.438667      -2.438667    6[1-(0),6-(1,6),6-(6,6)]
   122      -2.925603      -2.925603      -2.925603    6[6-(1,6),6-(1,6),6-(7)]
   123       -2.14778       -2.14778       -2.14778    6[6-(6,6),7-(47)]
   124      10.653628      10.653628      10.653628    6[6-(1,6),6-(1,6),6-(6,8)]
   125       10.10692       10.10692       10.10692    6[1-(0),6-(1,6),6-(6,6)]
   126      -4.339393      -4.339393      -4.339393    6[1-(0),6-(1,6),6-(6,6)]
   127      10.475908      10.475908      10.475908    6[1-(0),6-(1,6),6-(6,6)]
   128       -3.99511       -3.99511       -3.99511    6[1-(0),6-(1,6),6-(6,6)]
   129      -4.551381      -4.551381      -4.551381    6[6-(1,6),6-(1,6),6-(7)]
   130      -4.138561      -4.138561      -4.138561    6[6-(6,6),7-(47)]
   131       8.611045       8.611045       8.611045    6[6-(1,6),6-(6,6),8-(48)]
   132       8.309001       8.309001       8.309001    6[1-(0),6-(6,8),6-(6,8)]
   133       7.485751       7.485751       7.485751    6[6-(1,6),6-(6,6),8-(48)]
   134        7.01316        7.01316        7.01316    6[6-(1,6),6-(1,6),6-(6,8)]
   135       6.738212       6.738212       6.738212    6[1-(0),6-(1,6),6-(6,6)]
   136      -1.034441      -1.034441      -1.034441    6[1-(0),6-(1,6),6-(6,6)]
   137       6.319017       6.319017       6.319017    6[1-(0),6-(1,6),6-(6,6)]
   138      -1.456825      -1.456825      -1.456825    6[1-(0),6-(1,6),6-(6,6)]
   139      -1.774011      -1.774011      -1.774011    6[6-(1,6),6-(1,6),6-(7)]
   140      -2.150968      -2.150968      -2.150968    6[6-(6,6),7-(47)]
   141        9.32033        9.32033        9.32033    6[6-(1,6),6-(1,6),6-(6,8)]
   142       9.512395       9.512395       9.512395    6[1-(0),6-(1,6),6-(6,6)]
   143       1.701488       1.701488       1.701488    6[1-(0),6-(1,6),6-(6,6)]
   144      10.113295      10.113295      10.113295    6[1-(0),6-(1,6),6-(6,6)]
   145       2.335063       2.335063       2.335063    6[1-(0),6-(1,6),6-(6,6)]
   146        2.53191        2.53191        2.53191    6[6-(1,6),6-(1,6),6-(7)]
   147       3.100136       3.100136       3.100136    6[6-(6,6),7-(47)]
   148       5.094901       5.094901       5.094901    6[6-(1,6),6-(6,6),8-(48)]
   149        4.82872        4.82872        4.82872    6[1-(0),6-(6,8),6-(6,8)]
   150       5.820126       5.820126       5.820126    6[6-(1,6),6-(6,6),8-(48)]
   151       5.395351       5.395351       5.395351    6[6-(1,6),6-(1,6),6-(6,8)]
   152       6.181941       6.181941       6.181941    6[1-(0),6-(1,6),6-(6,6)]
   153       4.241368       4.241368       4.241368    6[1-(0),6-(1,6),6-(6,6)]
   154       5.839253       5.839253       5.839253    6[1-(0),6-(1,6),6-(6,6)]
   155       3.895492       3.895492       3.895492    6[1-(0),6-(1,6),6-(6,6)]
   156       4.699614       4.699614       4.699614    6[6-(1,6),6-(1,6),6-(7)]
   157       4.298748       4.298748       4.298748    6[6-(6,6),7-(47)]
   158       3.934542       3.934542       3.934542    6[6-(1,6),6-(1,6),6-(6,8)]
   159       4.289185       4.289185       4.289185    6[1-(0),6-(1,6),6-(6,6)]
   160       2.637904       2.637904       2.637904    6[1-(0),6-(1,6),6-(6,6)]
   161       3.319297       3.319297       3.319297    6[1-(0),6-(1,6),6-(6,6)]
   162       1.660047       1.660047       1.660047    6[1-(0),6-(1,6),6-(6,6)]
   163       2.019471       2.019471       2.019471    6[6-(1,6),6-(1,6),6-(7)]
   164       1.038426       1.038426       1.038426    6[6-(6,6),7-(47)]
   165      11.771748      11.771748      11.771748    7[6-(6),47-(7)]
   166        9.49805        9.49805        9.49805    7[6-(6),47-(7)]
   167       4.411118       4.411118       4.411118    7[6-(6),47-(7)]
   168      10.424106      10.424106      10.424106    7[6-(6),47-(7)]
   169       7.725633       7.725633       7.725633    7[6-(6),47-(7)]
   170       3.986344       3.986344       3.986344    7[6-(6),47-(7)]
   171      -3.802248      -3.802248      -3.802248    7[6-(6),47-(7)]
   172       -1.52855       -1.52855       -1.52855    7[6-(6),47-(7)]
   173       3.558382       3.558382       3.558382    7[6-(6),47-(7)]
   174      -2.454606      -2.454606      -2.454606    7[6-(6),47-(7)]
   175       0.243867       0.243867       0.243867    7[6-(6),47-(7)]
   176       3.983156       3.983156       3.983156    7[6-(6),47-(7)]
   177      -1.386693      -1.386693      -1.386693    8[6-(6,6),48-(8,8,8,8,8)]
   178      -1.832985      -1.832985      -1.832985    8[6-(6,6),48-(8,8,8,8,8)]
   179      -0.364206      -0.364206      -0.364206    8[6-(6,6),48-(8,8,8,8,8)]
   180       0.906132       0.906132       0.906132    8[6-(6,6),48-(8,8,8,8,8)]
   181       1.750899       1.750899       1.750899    8[6-(6,6),48-(8,8,8,8,8)]
   182       0.926853       0.926853       0.926853    8[6-(6,6),48-(8,8,8,8,8)]
   183       9.356193       9.356193       9.356193    8[6-(6,6),48-(8,8,8,8,8)]
   184       9.802485       9.802485       9.802485    8[6-(6,6),48-(8,8,8,8,8)]
   185       8.333706       8.333706       8.333706    8[6-(6,6),48-(8,8,8,8,8)]
   186       7.063368       7.063368       7.063368    8[6-(6,6),48-(8,8,8,8,8)]
   187       6.218601       6.218601       6.218601    8[6-(6,6),48-(8,8,8,8,8)]
   188       7.042647       7.042647       7.042647    8[6-(6,6),48-(8,8,8,8,8)]
   189       11.68249       11.68249       11.68249    5[9-(0),9-(0),9-(0),9-(0)]
   190       5.141921       5.141921       5.141921    5[9-(0),9-(0),9-(0),9-(0)]
   191       7.084089       7.084089       7.084089    5[9-(0),9-(0),9-(0),9-(0)]
   192       -3.71299       -3.71299       -3.71299    5[9-(0),9-(0),9-(0),9-(0)]
   193       2.827579       2.827579       2.827579    5[9-(0),9-(0),9-(0),9-(0)]
   194       0.885411       0.885411       0.885411    5[9-(0),9-(0),9-(0),9-(0)]
   195      12.988691      12.988691      12.988691    9[5-(9,9,9)]
   196      11.108686      11.108686      11.108686    9[5-(9,9,9)]
   197      11.652206      11.652206      11.652206    9[5-(9,9,9)]
   198      10.967626      10.967626      10.967626    9[5-(9,9,9)]
   199       4.525879       4.525879       4.525879    9[5-(9,9,9)]
   200       6.502315       6.502315       6.502315    9[5-(9,9,9)]
   201       4.851035       4.851035       4.851035    9[5-(9,9,9)]
   202        4.71635        4.71635        4.71635    9[5-(9,9,9)]
   203        6.39393        6.39393        6.39393    9[5-(9,9,9)]
   204       6.297499       6.297499       6.297499    9[5-(9,9,9)]
   205       7.405259       7.405259       7.405259    9[5-(9,9,9)]
   206       8.224524       8.224524       8.224524    9[5-(9,9,9)]
   207      -5.019191      -5.019191      -5.019191    9[5-(9,9,9)]
   208      -3.139186      -3.139186      -3.139186    9[5-(9,9,9)]
   209      -3.682706      -3.682706      -3.682706    9[5-(9,9,9)]
   210      -2.998126      -2.998126      -2.998126    9[5-(9,9,9)]
   211       3.443621       3.443621       3.443621    9[5-(9,9,9)]
   212       1.467185       1.467185       1.467185    9[5-(9,9,9)]
   213       3.118465       3.118465       3.118465    9[5-(9,9,9)]
   214        3.25315        3.25315        3.25315    9[5-(9,9,9)]
   215        1.57557        1.57557        1.57557    9[5-(9,9,9)]
   216       1.672001       1.672001       1.672001    9[5-(9,9,9)]
   217       0.564241       0.564241       0.564241    9[5-(9,9,9)]
   218      -0.255024      -0.255024      -0.255024    9[5-(9,9,9)]
