# Supplementary material for: A collection of forcefield precursors for metal–organic frameworks
Source: RSC Adv. 2019 Nov 13;9(63):36492–507. doi: 10.1039/c9ra07327b (PMC9075174; doi:10.1039/c9ra07327b)
Supplement: RA-009-C9RA07327B-s1316 [file RA-009-C9RA07327B-s1316.txt]

LAGDII_ion_b

15.808400    0.000000    0.000000
-7.904200    13.690476    0.000000
0.000000    0.000000    16.582300

     1      10.548945      10.548945      10.548945    6[6-(1,6),6-(6,6),8-(48)]
     2      10.694383      10.694383      10.694383    6[1-(0),6-(6,8),6-(6,8)]
     3      10.088921      10.088921      10.088921    6[6-(1,6),6-(6,6),8-(48)]
     4      10.552107      10.552107      10.552107    6[6-(1,6),6-(1,6),6-(6,8)]
     5      10.032011      10.032011      10.032011    6[1-(0),6-(1,6),6-(6,6)]
     6      -4.323597      -4.323597      -4.323597    6[1-(0),6-(1,6),6-(6,6)]
     7      10.355292      10.355292      10.355292    6[1-(0),6-(1,6),6-(6,6)]
     8      -3.934711      -3.934711      -3.934711    6[1-(0),6-(1,6),6-(6,6)]
     9      -4.544125      -4.544125      -4.544125    6[6-(1,6),6-(1,6),6-(7)]
    10      -4.137058      -4.137058      -4.137058    6[6-(6,6),7-(47)]
    11      11.450024      11.450024      11.450024    6[6-(1,6),6-(1,6),6-(6,8)]
    12      11.042958      11.042958      11.042958    6[1-(0),6-(1,6),6-(6,6)]
    13      -3.229656      -3.229656      -3.229656    6[1-(0),6-(1,6),6-(6,6)]
    14      11.816779      11.816779      11.816779    6[1-(0),6-(1,6),6-(6,6)]
    15      -2.438446      -2.438446      -2.438446    6[1-(0),6-(1,6),6-(6,6)]
    16      -2.828123      -2.828123      -2.828123    6[6-(1,6),6-(1,6),6-(7)]
    17      -2.058254      -2.058254      -2.058254    6[6-(6,6),7-(47)]
    18       5.710784       5.710784       5.710784    6[6-(1,6),6-(6,6),8-(48)]
    19       4.708532       4.708532       4.708532    6[1-(0),6-(6,8),6-(6,8)]
    20       5.008892       5.008892       5.008892    6[6-(1,6),6-(6,6),8-(48)]
    21       3.892819       3.892819       3.892819    6[6-(1,6),6-(1,6),6-(6,8)]
    22       4.238232       4.238232       4.238232    6[1-(0),6-(1,6),6-(6,6)]
    23       2.608386       2.608386       2.608386    6[1-(0),6-(1,6),6-(6,6)]
    24        3.33083        3.33083        3.33083    6[1-(0),6-(1,6),6-(6,6)]
    25       1.619571       1.619571       1.619571    6[1-(0),6-(1,6),6-(6,6)]
    26        1.99423        1.99423        1.99423    6[6-(1,6),6-(1,6),6-(7)]
    27       0.992768       0.992768       0.992768    6[6-(6,6),7-(47)]
    28       5.255503       5.255503       5.255503    6[6-(1,6),6-(1,6),6-(6,8)]
    29       6.105204       6.105204       6.105204    6[1-(0),6-(1,6),6-(6,6)]
    30        4.12204        4.12204        4.12204    6[1-(0),6-(1,6),6-(6,6)]
    31       5.738449       5.738449       5.738449    6[1-(0),6-(1,6),6-(6,6)]
    32       3.779788       3.779788       3.779788    6[1-(0),6-(1,6),6-(6,6)]
    33        4.57337        4.57337        4.57337    6[6-(1,6),6-(1,6),6-(7)]
    34        4.15998        4.15998        4.15998    6[6-(6,6),7-(47)]
    35        7.45287        7.45287        7.45287    6[6-(1,6),6-(6,6),8-(48)]
    36       8.309685       8.309685       8.309685    6[1-(0),6-(6,8),6-(6,8)]
    37       8.614788       8.614788       8.614788    6[6-(1,6),6-(6,6),8-(48)]
    38       9.267675       9.267675       9.267675    6[6-(1,6),6-(1,6),6-(6,8)]
    39       9.442357       9.442357       9.442357    6[1-(0),6-(1,6),6-(6,6)]
    40       1.715211       1.715211       1.715211    6[1-(0),6-(1,6),6-(6,6)]
    41      10.026478      10.026478      10.026478    6[1-(0),6-(1,6),6-(6,6)]
    42        2.31514        2.31514        2.31514    6[1-(0),6-(1,6),6-(6,6)]
    43       2.549895       2.549895       2.549895    6[6-(1,6),6-(1,6),6-(7)]
    44       3.144291       3.144291       3.144291    6[6-(6,6),7-(47)]
    45       7.007073       7.007073       7.007073    6[6-(1,6),6-(1,6),6-(6,8)]
    46       6.564438       6.564438       6.564438    6[1-(0),6-(1,6),6-(6,6)]
    47      -0.892384      -0.892384      -0.892384    6[1-(0),6-(1,6),6-(6,6)]
    48       6.157372       6.157372       6.157372    6[1-(0),6-(1,6),6-(6,6)]
    49      -1.341343      -1.341343      -1.341343    6[1-(0),6-(1,6),6-(6,6)]
    50      -1.745247      -1.745247      -1.745247    6[6-(1,6),6-(1,6),6-(7)]
    51      -2.101727      -2.101727      -2.101727    6[6-(6,6),7-(47)]
    52      -2.644745      -2.644745      -2.644745    6[6-(1,6),6-(6,6),8-(48)]
    53      -2.790183      -2.790183      -2.790183    6[1-(0),6-(6,8),6-(6,8)]
    54      -2.184721      -2.184721      -2.184721    6[6-(1,6),6-(6,6),8-(48)]
    55      -2.647907      -2.647907      -2.647907    6[6-(1,6),6-(1,6),6-(6,8)]
    56      -2.127811      -2.127811      -2.127811    6[1-(0),6-(1,6),6-(6,6)]
    57      12.227797      12.227797      12.227797    6[1-(0),6-(1,6),6-(6,6)]
    58      -2.451092      -2.451092      -2.451092    6[1-(0),6-(1,6),6-(6,6)]
    59      11.838911      11.838911      11.838911    6[1-(0),6-(1,6),6-(6,6)]
    60      12.448325      12.448325      12.448325    6[6-(1,6),6-(1,6),6-(7)]
    61      12.041258      12.041258      12.041258    6[6-(6,6),7-(47)]
    62      -3.545824      -3.545824      -3.545824    6[6-(1,6),6-(1,6),6-(6,8)]
    63      -3.138758      -3.138758      -3.138758    6[1-(0),6-(1,6),6-(6,6)]
    64      11.133856      11.133856      11.133856    6[1-(0),6-(1,6),6-(6,6)]
    65      -3.912579      -3.912579      -3.912579    6[1-(0),6-(1,6),6-(6,6)]
    66      10.342646      10.342646      10.342646    6[1-(0),6-(1,6),6-(6,6)]
    67      10.732323      10.732323      10.732323    6[6-(1,6),6-(1,6),6-(7)]
    68       9.962454       9.962454       9.962454    6[6-(6,6),7-(47)]
    69       2.193416       2.193416       2.193416    6[6-(1,6),6-(6,6),8-(48)]
    70       3.195668       3.195668       3.195668    6[1-(0),6-(6,8),6-(6,8)]
    71       2.895308       2.895308       2.895308    6[6-(1,6),6-(6,6),8-(48)]
    72       4.011382       4.011382       4.011382    6[6-(1,6),6-(1,6),6-(6,8)]
    73       3.665968       3.665968       3.665968    6[1-(0),6-(1,6),6-(6,6)]
    74       5.295814       5.295814       5.295814    6[1-(0),6-(1,6),6-(6,6)]
    75        4.57337        4.57337        4.57337    6[1-(0),6-(1,6),6-(6,6)]
    76       6.284629       6.284629       6.284629    6[1-(0),6-(1,6),6-(6,6)]
    77        5.90997        5.90997        5.90997    6[6-(1,6),6-(1,6),6-(7)]
    78       6.911432       6.911432       6.911432    6[6-(6,6),7-(47)]
    79       2.648697       2.648697       2.648697    6[6-(1,6),6-(1,6),6-(6,8)]
    80       1.798996       1.798996       1.798996    6[1-(0),6-(1,6),6-(6,6)]
    81        3.78216        3.78216        3.78216    6[1-(0),6-(1,6),6-(6,6)]
    82       2.165751       2.165751       2.165751    6[1-(0),6-(1,6),6-(6,6)]
    83       4.124412       4.124412       4.124412    6[1-(0),6-(1,6),6-(6,6)]
    84        3.33083        3.33083        3.33083    6[6-(1,6),6-(1,6),6-(7)]
    85        3.74422        3.74422        3.74422    6[6-(6,6),7-(47)]
    86        0.45133        0.45133        0.45133    6[6-(1,6),6-(6,6),8-(48)]
    87      -0.405485      -0.405485      -0.405485    6[1-(0),6-(6,8),6-(6,8)]
    88      -0.710588      -0.710588      -0.710588    6[6-(1,6),6-(6,6),8-(48)]
    89      -1.363474      -1.363474      -1.363474    6[6-(1,6),6-(1,6),6-(6,8)]
    90      -1.538157      -1.538157      -1.538157    6[1-(0),6-(1,6),6-(6,6)]
    91       6.188989       6.188989       6.188989    6[1-(0),6-(1,6),6-(6,6)]
    92      -2.122278      -2.122278      -2.122278    6[1-(0),6-(1,6),6-(6,6)]
    93        5.58906        5.58906        5.58906    6[1-(0),6-(1,6),6-(6,6)]
    94       5.354305       5.354305       5.354305    6[6-(1,6),6-(1,6),6-(7)]
    95       4.759909       4.759909       4.759909    6[6-(6,6),7-(47)]
    96       0.897127       0.897127       0.897127    6[6-(1,6),6-(1,6),6-(6,8)]
    97       1.339762       1.339762       1.339762    6[1-(0),6-(1,6),6-(6,6)]
    98       8.796584       8.796584       8.796584    6[1-(0),6-(1,6),6-(6,6)]
    99       1.746828       1.746828       1.746828    6[1-(0),6-(1,6),6-(6,6)]
   100       9.245543       9.245543       9.245543    6[1-(0),6-(1,6),6-(6,6)]
   101       9.649447       9.649447       9.649447    6[6-(1,6),6-(1,6),6-(7)]
   102      10.005927      10.005927      10.005927    6[6-(6,6),7-(47)]
   103      11.221593      11.221593      11.221593    1[6-(6,6)]
   104       9.435244       9.435244       9.435244    1[6-(6,6)]
   105      -3.924435      -3.924435      -3.924435    1[6-(6,6)]
   106       9.979053       9.979053       9.979053    1[6-(6,6)]
   107      -3.299213      -3.299213      -3.299213    1[6-(6,6)]
   108        10.2557        10.2557        10.2557    1[6-(6,6)]
   109       -2.93641       -2.93641       -2.93641    1[6-(6,6)]
   110      11.525904      11.525904      11.525904    1[6-(6,6)]
   111      -1.636169      -1.636169      -1.636169    1[6-(6,6)]
   112       3.812986       3.812986       3.812986    1[6-(6,6)]
   113       5.132987       5.132987       5.132987    1[6-(6,6)]
   114       2.379164       2.379164       2.379164    1[6-(6,6)]
   115       3.597201       3.597201       3.597201    1[6-(6,6)]
   116       0.737462       0.737462       0.737462    1[6-(6,6)]
   117        6.92566        6.92566        6.92566    1[6-(6,6)]
   118       3.526064       3.526064       3.526064    1[6-(6,6)]
   119       6.298857       6.298857       6.298857    1[6-(6,6)]
   120        2.97435        2.97435        2.97435    1[6-(6,6)]
   121       8.678021       8.678021       8.678021    1[6-(6,6)]
   122       9.144369       9.144369       9.144369    1[6-(6,6)]
   123       1.545271       1.545271       1.545271    1[6-(6,6)]
   124      10.136346      10.136346      10.136346    1[6-(6,6)]
   125       2.561751       2.561751       2.561751    1[6-(6,6)]
   126        6.53124        6.53124        6.53124    1[6-(6,6)]
   127      -0.589653      -0.589653      -0.589653    1[6-(6,6)]
   128       5.887839       5.887839       5.887839    1[6-(6,6)]
   129      -1.338181      -1.338181      -1.338181    1[6-(6,6)]
   130      -3.317393      -3.317393      -3.317393    1[6-(6,6)]
   131      -1.531044      -1.531044      -1.531044    1[6-(6,6)]
   132      11.828635      11.828635      11.828635    1[6-(6,6)]
   133      -2.074853      -2.074853      -2.074853    1[6-(6,6)]
   134      11.203413      11.203413      11.203413    1[6-(6,6)]
   135        -2.3515        -2.3515        -2.3515    1[6-(6,6)]
   136       10.84061       10.84061       10.84061    1[6-(6,6)]
   137      -3.621704      -3.621704      -3.621704    1[6-(6,6)]
   138       9.540369       9.540369       9.540369    1[6-(6,6)]
   139       4.091214       4.091214       4.091214    1[6-(6,6)]
   140       2.771213       2.771213       2.771213    1[6-(6,6)]
   141       5.525036       5.525036       5.525036    1[6-(6,6)]
   142       4.306999       4.306999       4.306999    1[6-(6,6)]
   143       7.166738       7.166738       7.166738    1[6-(6,6)]
   144        0.97854        0.97854        0.97854    1[6-(6,6)]
   145       4.378136       4.378136       4.378136    1[6-(6,6)]
   146       1.605343       1.605343       1.605343    1[6-(6,6)]
   147        4.92985        4.92985        4.92985    1[6-(6,6)]
   148      -0.773821      -0.773821      -0.773821    1[6-(6,6)]
   149      -1.240169      -1.240169      -1.240169    1[6-(6,6)]
   150       6.358929       6.358929       6.358929    1[6-(6,6)]
   151      -2.232146      -2.232146      -2.232146    1[6-(6,6)]
   152       5.342449       5.342449       5.342449    1[6-(6,6)]
   153        1.37296        1.37296        1.37296    1[6-(6,6)]
   154       8.493853       8.493853       8.493853    1[6-(6,6)]
   155       2.016361       2.016361       2.016361    1[6-(6,6)]
   156       9.242381       9.242381       9.242381    1[6-(6,6)]
   157      -1.474924      -1.474924      -1.474924    7[6-(6),47-(7,8)]
   158      -3.826423      -3.826423      -3.826423    7[6-(6),47-(7,8)]
   159       3.920483       3.920483       3.920483    7[6-(6),47-(7,8)]
   160       0.252934       0.252934       0.252934    7[6-(6),47-(7,8)]
   161      -2.445559      -2.445559      -2.445559    7[6-(6),47-(7,8)]
   162       3.573489       3.573489       3.573489    7[6-(6),47-(7,8)]
   163       9.379124       9.379124       9.379124    7[6-(6),47-(7,8)]
   164      11.730623      11.730623      11.730623    7[6-(6),47-(7,8)]
   165       3.983717       3.983717       3.983717    7[6-(6),47-(7,8)]
   166       7.651266       7.651266       7.651266    7[6-(6),47-(7,8)]
   167      10.349759      10.349759      10.349759    7[6-(6),47-(7,8)]
   168       4.330711       4.330711       4.330711    7[6-(6),47-(7,8)]
   169       9.728489       9.728489       9.728489    8[6-(6,6),48-(8,8,8,8,8)]
   170       9.231315       9.231315       9.231315    8[6-(6,6),48-(8,8,8,8,8)]
   171      -5.223886      -5.223886      -5.223886    8[47-(7,7),75-(8,8,8)]
   172      -3.135596      -3.135596      -3.135596    8[75-(8,8,8)]
   173      -4.165513      -4.165513      -4.165513    8[75-(8,8,8)]
   174      -2.651859      -2.651859      -2.651859    8[75-(8,8,8)]
   175         6.9059         6.9059         6.9059    8[6-(6,6),48-(8,8,8,8,8)]
   176       6.126545       6.126545       6.126545    8[6-(6,6),48-(8,8,8,8,8)]
   177       1.810062       1.810062       1.810062    8[47-(7,7),75-(8,8,8)]
   178      -0.867881      -0.867881      -0.867881    8[75-(8,8,8)]
   179       0.236336       0.236336       0.236336    8[75-(8,8,8)]
   180       1.064696       1.064696       1.064696    8[75-(8,8,8)]
   181       7.078211       7.078211       7.078211    8[6-(6,6),48-(8,8,8,8,8)]
   182       8.354739       8.354739       8.354739    8[6-(6,6),48-(8,8,8,8,8)]
   183       3.413824       3.413824       3.413824    8[47-(7,7),75-(8,8,8)]
   184       4.003477       4.003477       4.003477    8[75-(8,8,8)]
   185       3.929178       3.929178       3.929178    8[75-(8,8,8)]
   186       1.587163       1.587163       1.587163    8[75-(8,8,8)]
   187      -1.824289      -1.824289      -1.824289    8[6-(6,6),48-(8,8,8,8,8)]
   188      -1.327115      -1.327115      -1.327115    8[6-(6,6),48-(8,8,8,8,8)]
   189      13.128086      13.128086      13.128086    8[47-(7,7),75-(8,8,8)]
   190      11.039796      11.039796      11.039796    8[75-(8,8,8)]
   191      12.069713      12.069713      12.069713    8[75-(8,8,8)]
   192      10.556059      10.556059      10.556059    8[75-(8,8,8)]
   193         0.9983         0.9983         0.9983    8[6-(6,6),48-(8,8,8,8,8)]
   194       1.777655       1.777655       1.777655    8[6-(6,6),48-(8,8,8,8,8)]
   195       6.094138       6.094138       6.094138    8[47-(7,7),75-(8,8,8)]
   196       8.772081       8.772081       8.772081    8[75-(8,8,8)]
   197       7.667864       7.667864       7.667864    8[75-(8,8,8)]
   198       6.839504       6.839504       6.839504    8[75-(8,8,8)]
   199       0.825989       0.825989       0.825989    8[6-(6,6),48-(8,8,8,8,8)]
   200      -0.450539      -0.450539      -0.450539    8[6-(6,6),48-(8,8,8,8,8)]
   201       4.490376       4.490376       4.490376    8[47-(7,7),75-(8,8,8)]
   202       3.900723       3.900723       3.900723    8[75-(8,8,8)]
   203       3.975022       3.975022       3.975022    8[75-(8,8,8)]
   204       6.317037       6.317037       6.317037    8[75-(8,8,8)]
   205       9.053471       9.053471       9.053471    47[7-(6),7-(6),8-(75)]
   206       4.191834       4.191834       4.191834    47[7-(6),7-(6),8-(75)]
   207      10.467295      10.467295      10.467295    47[7-(6),7-(6),8-(75)]
   208      -1.149271      -1.149271      -1.149271    47[7-(6),7-(6),8-(75)]
   209       3.712366       3.712366       3.712366    47[7-(6),7-(6),8-(75)]
   210      -2.563095      -2.563095      -2.563095    47[7-(6),7-(6),8-(75)]
   211       -3.81267       -3.81267       -3.81267    75[8-(0),8-(0),8-(0),8-(47)]
   212       0.518753       0.518753       0.518753    75[8-(0),8-(0),8-(0),8-(47)]
   213       3.293917       3.293917       3.293917    75[8-(0),8-(0),8-(0),8-(47)]
   214       11.71687       11.71687       11.71687    75[8-(0),8-(0),8-(0),8-(47)]
   215       7.385447       7.385447       7.385447    75[8-(0),8-(0),8-(0),8-(47)]
   216       4.610283       4.610283       4.610283    75[8-(0),8-(0),8-(0),8-(47)]
   217       7.904279       7.904279       7.904279    48[8-(6),8-(6),8-(6),8-(6),8-(6),8-(6)]
   218       -7.9e-05       -7.9e-05       -7.9e-05    48[8-(6),8-(6),8-(6),8-(6),8-(6),8-(6)]
