# Supplementary material for: A collection of forcefield precursors for metal–organic frameworks
Source: RSC Adv. 2019 Nov 13;9(63):36492–507. doi: 10.1039/c9ra07327b (PMC9075174; doi:10.1039/c9ra07327b)
Supplement: RA-009-C9RA07327B-s1317 [file RA-009-C9RA07327B-s1317.txt]

LAGHIL_clean

9.071800    0.000000    0.000000
-4.535900    7.856409    0.000000
0.000000    0.000000    16.891000

     1       4.919002       4.919002       4.919002    29[7-(6,6),7-(6,6),8-(6),8-(6)]
     2       2.076399       2.076399       2.076399    29[7-(6,6),7-(6,6),8-(6),8-(6)]
     3      -2.459501      -2.459501      -2.459501    29[7-(6,6),7-(6,6),8-(6),8-(6)]
     4      -2.775971      -2.775971      -2.775971    1[6-(6,6)]
     5       6.305808       6.305808       6.305808    1[6-(6,6)]
     6      -0.764753      -0.764753      -0.764753    1[6-(6,7)]
     7       1.148036       1.148036       1.148036    1[6-(6,7)]
     8       2.127791       2.127791       2.127791    1[6-(6,6)]
     9        5.36733        5.36733        5.36733    1[6-(6,6)]
    10      -0.955714      -0.955714      -0.955714    1[6-(6,7)]
    11      -0.317967      -0.317967      -0.317967    1[6-(6,7)]
    12        0.64818        0.64818        0.64818    1[6-(6,6)]
    13       1.934561       1.934561       1.934561    1[6-(6,6)]
    14       1.720467       1.720467       1.720467    1[6-(6,7)]
    15       -0.83007       -0.83007       -0.83007    1[6-(6,7)]
    16       1.759929       1.759929       1.759929    1[6-(6,6)]
    17       1.769908       1.769908       1.769908    1[6-(6,6)]
    18       3.771147       3.771147       3.771147    1[6-(6,7)]
    19       5.683936       5.683936       5.683936    1[6-(6,7)]
    20       6.663691       6.663691       6.663691    1[6-(6,6)]
    21        0.83143        0.83143        0.83143    1[6-(6,6)]
    22       3.580186       3.580186       3.580186    1[6-(6,7)]
    23       4.217933       4.217933       4.217933    1[6-(6,7)]
    24        5.18408        5.18408        5.18408    1[6-(6,6)]
    25      -2.601339      -2.601339      -2.601339    1[6-(6,6)]
    26       6.256367       6.256367       6.256367    1[6-(6,7)]
    27        3.70583        3.70583        3.70583    1[6-(6,7)]
    28       -0.79469       -0.79469       -0.79469    6[6-(6,6),8-(0),8-(29)]
    29       -0.82508       -0.82508       -0.82508    6[6-(1,6),6-(1,7),6-(8,8)]
    30      -1.983549      -1.983549      -1.983549    6[1-(0),6-(1,6),6-(6,6)]
    31      -1.976745      -1.976745      -1.976745    6[1-(0),6-(1,6),6-(1,7)]
    32      -0.773825      -0.773825      -0.773825    6[1-(0),6-(1,6),7-(6,29)]
    33       0.354254       0.354254       0.354254    6[1-(0),6-(6,6),7-(6,29)]
    34       1.784877       1.784877       1.784877    6[6-(6,6),8-(0),8-(29)]
    35       1.034639       1.034639       1.034639    6[6-(1,6),6-(1,7),6-(8,8)]
    36       1.385264       1.385264       1.385264    6[1-(0),6-(1,6),6-(6,6)]
    37       0.620511       0.620511       0.620511    6[1-(0),6-(1,6),6-(1,7)]
    38      -0.454497      -0.454497      -0.454497    6[1-(0),6-(1,6),7-(6,29)]
    39      -0.080285      -0.080285      -0.080285    6[1-(0),6-(6,6),7-(6,29)]
    40      -0.990187      -0.990187      -0.990187    6[6-(6,6),8-(0),8-(29)]
    41      -0.209559      -0.209559      -0.209559    6[6-(1,6),6-(1,7),6-(8,8)]
    42       0.598285       0.598285       0.598285    6[1-(0),6-(1,6),6-(6,6)]
    43       1.356234       1.356234       1.356234    6[1-(0),6-(1,6),6-(1,7)]
    44       1.228322       1.228322       1.228322    6[1-(0),6-(1,6),7-(6,29)]
    45      -0.273968      -0.273968      -0.273968    6[1-(0),6-(6,6),7-(6,29)]
    46        3.74121        3.74121        3.74121    6[6-(6,6),8-(0),8-(29)]
    47        3.71082        3.71082        3.71082    6[6-(1,6),6-(1,7),6-(8,8)]
    48       2.552351       2.552351       2.552351    6[1-(0),6-(1,6),6-(6,6)]
    49       2.559155       2.559155       2.559155    6[1-(0),6-(1,6),6-(1,7)]
    50       3.762075       3.762075       3.762075    6[1-(0),6-(1,6),7-(6,29)]
    51       4.890154       4.890154       4.890154    6[1-(0),6-(6,6),7-(6,29)]
    52       6.320777       6.320777       6.320777    6[6-(6,6),8-(0),8-(29)]
    53       5.570539       5.570539       5.570539    6[6-(1,6),6-(1,7),6-(8,8)]
    54       5.921164       5.921164       5.921164    6[1-(0),6-(1,6),6-(6,6)]
    55       5.156411       5.156411       5.156411    6[1-(0),6-(1,6),6-(1,7)]
    56       4.081403       4.081403       4.081403    6[1-(0),6-(1,6),7-(6,29)]
    57       4.455615       4.455615       4.455615    6[1-(0),6-(6,6),7-(6,29)]
    58       3.545713       3.545713       3.545713    6[6-(6,6),8-(0),8-(29)]
    59       4.326341       4.326341       4.326341    6[6-(1,6),6-(1,7),6-(8,8)]
    60       5.134185       5.134185       5.134185    6[1-(0),6-(1,6),6-(6,6)]
    61       5.892134       5.892134       5.892134    6[1-(0),6-(1,6),6-(1,7)]
    62       5.764222       5.764222       5.764222    6[1-(0),6-(1,6),7-(6,29)]
    63       4.261932       4.261932       4.261932    6[1-(0),6-(6,6),7-(6,29)]
    64       0.390995       0.390995       0.390995    7[6-(1,6),6-(1,6),29-(7,8,8)]
    65      -0.808297      -0.808297      -0.808297    7[6-(1,6),6-(1,6),29-(7,8,8)]
    66       0.417303       0.417303       0.417303    7[6-(1,6),6-(1,6),29-(7,8,8)]
    67       4.926895       4.926895       4.926895    7[6-(1,6),6-(1,6),29-(7,8,8)]
    68       3.727603       3.727603       3.727603    7[6-(1,6),6-(1,6),29-(7,8,8)]
    69       4.953203       4.953203       4.953203    7[6-(1,6),6-(1,6),29-(7,8,8)]
    70      -1.883306      -1.883306      -1.883306    8[6-(6,8)]
    71       0.330214       0.330214       0.330214    8[6-(6,8),29-(7,7,8)]
    72       2.597256       2.597256       2.597256    8[6-(6,8)]
    73       1.505465       1.505465       1.505465    8[6-(6,8),29-(7,7,8)]
    74      -0.713951      -0.713951      -0.713951    8[6-(6,8)]
    75      -1.835679      -1.835679      -1.835679    8[6-(6,8),29-(7,7,8)]
    76       2.652594       2.652594       2.652594    8[6-(6,8)]
    77       4.866114       4.866114       4.866114    8[6-(6,8),29-(7,7,8)]
    78       7.133156       7.133156       7.133156    8[6-(6,8)]
    79       6.041365       6.041365       6.041365    8[6-(6,8),29-(7,7,8)]
    80       3.821949       3.821949       3.821949    8[6-(6,8)]
    81       2.700221       2.700221       2.700221    8[6-(6,8),29-(7,7,8)]
