# Supplementary material for: A collection of forcefield precursors for metal–organic frameworks
Source: RSC Adv. 2019 Nov 13;9(63):36492–507. doi: 10.1039/c9ra07327b (PMC9075174; doi:10.1039/c9ra07327b)
Supplement: RA-009-C9RA07327B-s1318 [file RA-009-C9RA07327B-s1318.txt]

LAGMUD_clean

9.819600    0.000000    0.000000
4.240617    9.432719    0.000000
2.590064    1.494777    10.599528

     1      12.368255      12.368255      12.368255    39[8-(6),8-(6),8-(6),8-(6),8-(6),8-(6)]
     2       4.282026       4.282026       4.282026    39[8-(6),8-(6),8-(6),8-(6),8-(6),8-(6)]
     3      10.418106      10.418106      10.418106    1[6-(6,6)]
     4        8.50647        8.50647        8.50647    1[6-(6,6)]
     5       7.869635       7.869635       7.869635    1[6-(6,6)]
     6      10.500822      10.500822      10.500822    1[6-(6,6)]
     7       8.246828       8.246828       8.246828    1[6-(6,6)]
     8       6.815461       6.815461       6.815461    1[6-(6,6)]
     9       6.232175       6.232175       6.232175    1[6-(6,6)]
    10       8.143811       8.143811       8.143811    1[6-(6,6)]
    11       8.780646       8.780646       8.780646    1[6-(6,6)]
    12       6.149459       6.149459       6.149459    1[6-(6,6)]
    13       8.403453       8.403453       8.403453    1[6-(6,6)]
    14        9.83482        9.83482        9.83482    1[6-(6,6)]
    15      13.105584      13.105584      13.105584    6[6-(1,6),6-(1,6),6-(8,8)]
    16       9.908166       9.908166       9.908166    6[1-(0),6-(1,6),6-(6,6)]
    17       8.100233       8.100233       8.100233    6[1-(0),6-(1,6),6-(6,6)]
    18      14.589972      14.589972      14.589972    6[6-(6,6),8-(39),8-(39)]
    19       9.372097       9.372097       9.372097    6[6-(1,6),6-(1,6),6-(8,8)]
    20       8.049904       8.049904       8.049904    6[1-(0),6-(1,6),6-(6,6)]
    21       9.629934       9.629934       9.629934    6[1-(0),6-(1,6),6-(6,6)]
    22       10.47544       10.47544       10.47544    6[6-(6,6),8-(39),8-(39)]
    23       5.242779       5.242779       5.242779    6[6-(1,6),6-(1,6),6-(8,8)]
    24       9.127329       9.127329       9.127329    6[1-(0),6-(1,6),6-(6,6)]
    25       6.570557       6.570557       6.570557    6[1-(0),6-(1,6),6-(6,6)]
    26       4.237704       4.237704       4.237704    6[6-(6,6),8-(39),8-(39)]
    27       3.544697       3.544697       3.544697    6[6-(1,6),6-(1,6),6-(8,8)]
    28       6.742115       6.742115       6.742115    6[1-(0),6-(1,6),6-(6,6)]
    29       8.550048       8.550048       8.550048    6[1-(0),6-(1,6),6-(6,6)]
    30       2.060309       2.060309       2.060309    6[6-(6,6),8-(39),8-(39)]
    31       7.278184       7.278184       7.278184    6[6-(1,6),6-(1,6),6-(8,8)]
    32       8.600377       8.600377       8.600377    6[1-(0),6-(1,6),6-(6,6)]
    33       7.020347       7.020347       7.020347    6[1-(0),6-(1,6),6-(6,6)]
    34       6.174841       6.174841       6.174841    6[6-(6,6),8-(39),8-(39)]
    35      11.407502      11.407502      11.407502    6[6-(1,6),6-(1,6),6-(8,8)]
    36       7.522952       7.522952       7.522952    6[1-(0),6-(1,6),6-(6,6)]
    37      10.079724      10.079724      10.079724    6[1-(0),6-(1,6),6-(6,6)]
    38      12.412577      12.412577      12.412577    6[6-(6,6),8-(39),8-(39)]
    39      10.875391      10.875391      10.875391    8[6-(6,8),39-(8,8,8,8,8)]
    40      12.633439      12.633439      12.633439    8[6-(6,8),39-(8,8,8,8,8)]
    41      11.639313      11.639313      11.639313    8[6-(6,8),39-(8,8,8,8,8)]
    42      10.226645      10.226645      10.226645    8[6-(6,8),39-(8,8,8,8,8)]
    43       4.498836       4.498836       4.498836    8[6-(6,8),39-(8,8,8,8,8)]
    44       3.161336       3.161336       3.161336    8[6-(6,8),39-(8,8,8,8,8)]
    45        5.77489        5.77489        5.77489    8[6-(6,8),39-(8,8,8,8,8)]
    46       4.016842       4.016842       4.016842    8[6-(6,8),39-(8,8,8,8,8)]
    47       5.010968       5.010968       5.010968    8[6-(6,8),39-(8,8,8,8,8)]
    48       6.423636       6.423636       6.423636    8[6-(6,8),39-(8,8,8,8,8)]
    49      12.151445      12.151445      12.151445    8[6-(6,8),39-(8,8,8,8,8)]
    50      13.488945      13.488945      13.488945    8[6-(6,8),39-(8,8,8,8,8)]
