# Supplementary material for: A collection of forcefield precursors for metal–organic frameworks
Source: RSC Adv. 2019 Nov 13;9(63):36492–507. doi: 10.1039/c9ra07327b (PMC9075174; doi:10.1039/c9ra07327b)
Supplement: RA-009-C9RA07327B-s1319 [file RA-009-C9RA07327B-s1319.txt]

LAGNAK_clean

9.848800    0.000000    0.000000
4.894458    9.417009    0.000000
3.530590    3.114483    11.723599

     1       6.739871       6.739871       6.739871    39[8-(6),8-(6),8-(6),8-(6),8-(6),8-(6)]
     2      11.533977      11.533977      11.533977    39[8-(6),8-(6),8-(6),8-(6),8-(6),8-(6)]
     3       5.693288       5.693288       5.693288    1[6-(6,6)]
     4      10.944166      10.944166      10.944166    1[6-(6,6)]
     5      10.516956      10.516956      10.516956    1[6-(6,6)]
     6       5.456421       5.456421       5.456421    1[6-(6,6)]
     7      10.366708      10.366708      10.366708    1[6-(6,6)]
     8      12.699646      12.699646      12.699646    1[6-(6,6)]
     9       12.58056       12.58056       12.58056    1[6-(6,6)]
    10       7.329682       7.329682       7.329682    1[6-(6,6)]
    11       7.756892       7.756892       7.756892    1[6-(6,6)]
    12      12.817427      12.817427      12.817427    1[6-(6,6)]
    13        7.90714        7.90714        7.90714    1[6-(6,6)]
    14       5.574202       5.574202       5.574202    1[6-(6,6)]
    15       9.908383       9.908383       9.908383    6[6-(1,6),6-(1,6),6-(8,8)]
    16        6.37179        6.37179        6.37179    6[1-(0),6-(1,6),6-(6,6)]
    17       10.92054       10.92054       10.92054    6[1-(0),6-(1,6),6-(6,6)]
    18       8.838648       8.838648       8.838648    6[6-(6,6),8-(39),8-(39)]
    19       5.321418       5.321418       5.321418    6[6-(1,6),6-(1,6),6-(8,8)]
    20       10.94654       10.94654       10.94654    6[1-(0),6-(1,6),6-(6,6)]
    21       5.952262       5.952262       5.952262    6[1-(0),6-(1,6),6-(6,6)]
    22       3.828315       3.828315       3.828315    6[6-(6,6),8-(39),8-(39)]
    23      14.128079      14.128079      14.128079    6[6-(1,6),6-(1,6),6-(8,8)]
    24       9.598538       9.598538       9.598538    6[1-(0),6-(1,6),6-(6,6)]
    25      12.965552      12.965552      12.965552    6[1-(0),6-(1,6),6-(6,6)]
    26       14.98937       14.98937       14.98937    6[6-(6,6),8-(39),8-(39)]
    27       8.365465       8.365465       8.365465    6[6-(1,6),6-(1,6),6-(8,8)]
    28      11.902058      11.902058      11.902058    6[1-(0),6-(1,6),6-(6,6)]
    29       7.353308       7.353308       7.353308    6[1-(0),6-(1,6),6-(6,6)]
    30         9.4352         9.4352         9.4352    6[6-(6,6),8-(39),8-(39)]
    31       12.95243       12.95243       12.95243    6[6-(1,6),6-(1,6),6-(8,8)]
    32       7.327308       7.327308       7.327308    6[1-(0),6-(1,6),6-(6,6)]
    33      12.321586      12.321586      12.321586    6[1-(0),6-(1,6),6-(6,6)]
    34      14.445533      14.445533      14.445533    6[6-(6,6),8-(39),8-(39)]
    35       4.145769       4.145769       4.145769    6[6-(1,6),6-(1,6),6-(8,8)]
    36        8.67531        8.67531        8.67531    6[1-(0),6-(1,6),6-(6,6)]
    37       5.308296       5.308296       5.308296    6[1-(0),6-(1,6),6-(6,6)]
    38       3.284478       3.284478       3.284478    6[6-(6,6),8-(39),8-(39)]
    39       7.969834       7.969834       7.969834    8[6-(6,8),39-(8,8,8,8,8)]
    40       8.800495       8.800495       8.800495    8[6-(6,8),39-(8,8,8,8,8)]
    41       8.180999       8.180999       8.180999    8[6-(6,8),39-(8,8,8,8,8)]
    42        3.22758        3.22758        3.22758    8[6-(6,8),39-(8,8,8,8,8)]
    43      14.755242      14.755242      14.755242    8[6-(6,8),39-(8,8,8,8,8)]
    44      15.930974      15.930974      15.930974    8[6-(6,8),39-(8,8,8,8,8)]
    45      10.304014      10.304014      10.304014    8[6-(6,8),39-(8,8,8,8,8)]
    46       9.473353       9.473353       9.473353    8[6-(6,8),39-(8,8,8,8,8)]
    47      10.092849      10.092849      10.092849    8[6-(6,8),39-(8,8,8,8,8)]
    48      15.046268      15.046268      15.046268    8[6-(6,8),39-(8,8,8,8,8)]
    49       3.518606       3.518606       3.518606    8[6-(6,8),39-(8,8,8,8,8)]
    50       2.342874       2.342874       2.342874    8[6-(6,8),39-(8,8,8,8,8)]
