# Supplementary material for: A collection of forcefield precursors for metal–organic frameworks
Source: RSC Adv. 2019 Nov 13;9(63):36492–507. doi: 10.1039/c9ra07327b (PMC9075174; doi:10.1039/c9ra07327b)
Supplement: RA-009-C9RA07327B-s1320 [file RA-009-C9RA07327B-s1320.txt]

LAGNEO_clean

10.046300    0.000000    0.000000
-4.939075    9.182453    0.000000
-1.168250    -5.360173    11.496657

     1      -0.355585      -0.355585      -0.355585    39[8-(6),8-(6),8-(6),8-(6),8-(6),8-(6)]
     2        4.29456        4.29456        4.29456    39[8-(6),8-(6),8-(6),8-(6),8-(6),8-(6)]
     3        4.13608        4.13608        4.13608    1[6-(6,6)]
     4       8.057734       8.057734       8.057734    1[6-(6,6)]
     5       3.209245       3.209245       3.209245    1[6-(6,6)]
     6       0.888182       0.888182       0.888182    1[6-(6,6)]
     7       8.362015       8.362015       8.362015    1[6-(6,6)]
     8       3.344076       3.344076       3.344076    1[6-(6,6)]
     9      -0.197105      -0.197105      -0.197105    1[6-(6,6)]
    10      -4.118759      -4.118759      -4.118759    1[6-(6,6)]
    11        0.72973        0.72973        0.72973    1[6-(6,6)]
    12       3.050793       3.050793       3.050793    1[6-(6,6)]
    13       -4.42304       -4.42304       -4.42304    1[6-(6,6)]
    14       0.594899       0.594899       0.594899    1[6-(6,6)]
    15       2.852096       2.852096       2.852096    6[6-(1,6),6-(1,6),6-(8,8)]
    16       4.052687       4.052687       4.052687    6[1-(0),6-(1,6),6-(6,6)]
    17       8.858989       8.858989       8.858989    6[1-(0),6-(1,6),6-(6,6)]
    18       1.686285       1.686285       1.686285    6[6-(6,6),8-(39),8-(39)]
    19       2.192019       2.192019       2.192019    6[6-(1,6),6-(1,6),6-(8,8)]
    20       2.475262       2.475262       2.475262    6[1-(0),6-(1,6),6-(6,6)]
    21       1.091556       1.091556       1.091556    6[1-(0),6-(1,6),6-(6,6)]
    22        3.03166        3.03166        3.03166    6[6-(6,6),8-(39),8-(39)]
    23       8.086046       8.086046       8.086046    6[6-(1,6),6-(1,6),6-(8,8)]
    24       8.803868       8.803868       8.803868    6[1-(0),6-(1,6),6-(6,6)]
    25       3.815524       3.815524       3.815524    6[1-(0),6-(1,6),6-(6,6)]
    26       6.590721       6.590721       6.590721    6[6-(6,6),8-(39),8-(39)]
    27       1.086879       1.086879       1.086879    6[6-(1,6),6-(1,6),6-(8,8)]
    28      -0.113712      -0.113712      -0.113712    6[1-(0),6-(1,6),6-(6,6)]
    29      -4.920014      -4.920014      -4.920014    6[1-(0),6-(1,6),6-(6,6)]
    30        2.25269        2.25269        2.25269    6[6-(6,6),8-(39),8-(39)]
    31       1.746956       1.746956       1.746956    6[6-(1,6),6-(1,6),6-(8,8)]
    32       1.463713       1.463713       1.463713    6[1-(0),6-(1,6),6-(6,6)]
    33       2.847419       2.847419       2.847419    6[1-(0),6-(1,6),6-(6,6)]
    34       0.907315       0.907315       0.907315    6[6-(6,6),8-(39),8-(39)]
    35      -4.147071      -4.147071      -4.147071    6[6-(1,6),6-(1,6),6-(8,8)]
    36      -4.864893      -4.864893      -4.864893    6[1-(0),6-(1,6),6-(6,6)]
    37       0.123451       0.123451       0.123451    6[1-(0),6-(1,6),6-(6,6)]
    38      -2.651746      -2.651746      -2.651746    6[6-(6,6),8-(39),8-(39)]
    39       1.736463       1.736463       1.736463    8[6-(6,8),39-(8,8,8,8,8)]
    40       5.632722       5.632722       5.632722    8[6-(6,8),39-(8,8,8,8,8)]
    41       3.975152       3.975152       3.975152    8[6-(6,8),39-(8,8,8,8,8)]
    42        2.78333        2.78333        2.78333    8[6-(6,8),39-(8,8,8,8,8)]
    43       6.025769       6.025769       6.025769    8[6-(6,8),39-(8,8,8,8,8)]
    44       6.006565       6.006565       6.006565    8[6-(6,8),39-(8,8,8,8,8)]
    45       2.202512       2.202512       2.202512    8[6-(6,8),39-(8,8,8,8,8)]
    46      -1.693747      -1.693747      -1.693747    8[6-(6,8),39-(8,8,8,8,8)]
    47      -0.036177      -0.036177      -0.036177    8[6-(6,8),39-(8,8,8,8,8)]
    48       1.155645       1.155645       1.155645    8[6-(6,8),39-(8,8,8,8,8)]
    49      -2.086794      -2.086794      -2.086794    8[6-(6,8),39-(8,8,8,8,8)]
    50       -2.06759       -2.06759       -2.06759    8[6-(6,8),39-(8,8,8,8,8)]
