# Supplementary material for: A collection of forcefield precursors for metal–organic frameworks
Source: RSC Adv. 2019 Nov 13;9(63):36492–507. doi: 10.1039/c9ra07327b (PMC9075174; doi:10.1039/c9ra07327b)
Supplement: RA-009-C9RA07327B-s1321 [file RA-009-C9RA07327B-s1321.txt]

LAGNIS_clean

10.014900    0.000000    0.000000
4.413285    9.181610    0.000000
3.480866    3.294607    10.820779

     1      13.353627      13.353627      13.353627    39[8-(6),8-(6),8-(6),8-(6),8-(6),8-(6)]
     2       4.555424       4.555424       4.555424    39[8-(6),8-(6),8-(6),8-(6),8-(6),8-(6)]
     3       9.044743       9.044743       9.044743    1[6-(6,6)]
     4      10.704163      10.704163      10.704163    1[6-(6,6)]
     5       9.062783       9.062783       9.062783    1[6-(6,6)]
     6       7.366715       7.366715       7.366715    1[6-(6,6)]
     7      10.629993      10.629993      10.629993    1[6-(6,6)]
     8       9.558424       9.558424       9.558424    1[6-(6,6)]
     9       8.864308       8.864308       8.864308    1[6-(6,6)]
    10       7.204888       7.204888       7.204888    1[6-(6,6)]
    11       8.846268       8.846268       8.846268    1[6-(6,6)]
    12      10.542336      10.542336      10.542336    1[6-(6,6)]
    13       7.279058       7.279058       7.279058    1[6-(6,6)]
    14       8.350627       8.350627       8.350627    1[6-(6,6)]
    15      10.074248      10.074248      10.074248    6[6-(1,6),6-(1,6),6-(8,8)]
    16       9.011975       9.011975       9.011975    6[1-(0),6-(1,6),6-(6,6)]
    17       9.998142       9.998142       9.998142    6[1-(0),6-(1,6),6-(6,6)]
    18      11.268766      11.268766      11.268766    6[6-(6,6),8-(39),8-(39)]
    19       5.839456       5.839456       5.839456    6[6-(1,6),6-(1,6),6-(8,8)]
    20       9.905674       9.905674       9.905674    6[1-(0),6-(1,6),6-(6,6)]
    21       7.114538       7.114538       7.114538    6[1-(0),6-(1,6),6-(6,6)]
    22       4.910366       4.910366       4.910366    6[6-(6,6),8-(39),8-(39)]
    23      14.268549      14.268549      14.268549    6[6-(1,6),6-(1,6),6-(8,8)]
    24      10.149106      10.149106      10.149106    6[1-(0),6-(1,6),6-(6,6)]
    25       9.127182       9.127182       9.127182    6[1-(0),6-(1,6),6-(6,6)]
    26      15.759045      15.759045      15.759045    6[6-(6,6),8-(39),8-(39)]
    27       7.834803       7.834803       7.834803    6[6-(1,6),6-(1,6),6-(8,8)]
    28       8.897076       8.897076       8.897076    6[1-(0),6-(1,6),6-(6,6)]
    29       7.910909       7.910909       7.910909    6[1-(0),6-(1,6),6-(6,6)]
    30       6.640285       6.640285       6.640285    6[6-(6,6),8-(39),8-(39)]
    31      12.069595      12.069595      12.069595    6[6-(1,6),6-(1,6),6-(8,8)]
    32       8.003377       8.003377       8.003377    6[1-(0),6-(1,6),6-(6,6)]
    33      10.794513      10.794513      10.794513    6[1-(0),6-(1,6),6-(6,6)]
    34      12.998685      12.998685      12.998685    6[6-(6,6),8-(39),8-(39)]
    35       3.640502       3.640502       3.640502    6[6-(1,6),6-(1,6),6-(8,8)]
    36       7.759945       7.759945       7.759945    6[1-(0),6-(1,6),6-(6,6)]
    37       8.781869       8.781869       8.781869    6[1-(0),6-(1,6),6-(6,6)]
    38       2.150006       2.150006       2.150006    6[6-(6,6),8-(39),8-(39)]
    39      11.371376      11.371376      11.371376    8[6-(6,8),39-(8,8,8,8,8)]
    40      12.147295      12.147295      12.147295    8[6-(6,8),39-(8,8,8,8,8)]
    41       3.983982       3.983982       3.983982    8[6-(6,8),39-(8,8,8,8,8)]
    42        5.09695        5.09695        5.09695    8[6-(6,8),39-(8,8,8,8,8)]
    43      11.910205      11.910205      11.910205    8[6-(6,8),39-(8,8,8,8,8)]
    44      12.871831      12.871831      12.871831    8[6-(6,8),39-(8,8,8,8,8)]
    45       6.537675       6.537675       6.537675    8[6-(6,8),39-(8,8,8,8,8)]
    46       5.761756       5.761756       5.761756    8[6-(6,8),39-(8,8,8,8,8)]
    47      13.925069      13.925069      13.925069    8[6-(6,8),39-(8,8,8,8,8)]
    48      12.812101      12.812101      12.812101    8[6-(6,8),39-(8,8,8,8,8)]
    49       5.998846       5.998846       5.998846    8[6-(6,8),39-(8,8,8,8,8)]
    50        5.03722        5.03722        5.03722    8[6-(6,8),39-(8,8,8,8,8)]
