# Supplementary material for: A collection of forcefield precursors for metal–organic frameworks
Source: RSC Adv. 2019 Nov 13;9(63):36492–507. doi: 10.1039/c9ra07327b (PMC9075174; doi:10.1039/c9ra07327b)
Supplement: RA-009-C9RA07327B-s1322 [file RA-009-C9RA07327B-s1322.txt]

LAGNOY_clean

10.747100    0.000000    0.000000
4.626339    9.700368    0.000000
5.230253    3.300197    17.712376

     1      10.164373      10.164373      10.164373    39[8-(6),8-(6),8-(6),8-(6),8-(6),8-(6)]
     2       8.606671       8.606671       8.606671    39[8-(6),8-(6),8-(6),8-(6),8-(6),8-(6)]
     3      10.439319      10.439319      10.439319    39[8-(6),8-(6),8-(6),8-(6),8-(6),8-(6)]
     4      11.997021      11.997021      11.997021    39[8-(6),8-(6),8-(6),8-(6),8-(6),8-(6)]
     5       6.421894       6.421894       6.421894    1[6-(6,6)]
     6      13.420451      13.420451      13.420451    1[6-(6,6)]
     7      16.448002      16.448002      16.448002    1[6-(6,6)]
     8      11.785603      11.785603      11.785603    1[6-(6,6)]
     9         3.1274         3.1274         3.1274    1[6-(6,6)]
    10       4.762247       4.762247       4.762247    1[6-(6,6)]
    11      10.007102      10.007102      10.007102    1[6-(6,6)]
    12       6.936849       6.936849       6.936849    1[6-(6,6)]
    13       9.353778       9.353778       9.353778    1[6-(6,6)]
    14        7.32551        7.32551        7.32551    1[6-(6,6)]
    15      11.149536      11.149536      11.149536    1[6-(6,6)]
    16      10.786583      10.786583      10.786583    1[6-(6,6)]
    17      14.181798      14.181798      14.181798    1[6-(6,6)]
    18       7.183241       7.183241       7.183241    1[6-(6,6)]
    19        4.15569        4.15569        4.15569    1[6-(6,6)]
    20       8.818089       8.818089       8.818089    1[6-(6,6)]
    21      17.476292      17.476292      17.476292    1[6-(6,6)]
    22      15.841445      15.841445      15.841445    1[6-(6,6)]
    23       10.59659       10.59659       10.59659    1[6-(6,6)]
    24      13.666843      13.666843      13.666843    1[6-(6,6)]
    25      11.249914      11.249914      11.249914    1[6-(6,6)]
    26      13.278182      13.278182      13.278182    1[6-(6,6)]
    27       9.454156       9.454156       9.454156    1[6-(6,6)]
    28       9.817109       9.817109       9.817109    1[6-(6,6)]
    29      11.001456      11.001456      11.001456    6[6-(6,6),8-(39),8-(39)]
    30       6.299859       6.299859       6.299859    6[6-(1,6),6-(1,6),6-(8,8)]
    31       4.157355       4.157355       4.157355    6[6-(1,6),6-(1,6),6-(8,8)]
    32       5.496971       5.496971       5.496971    6[6-(6,6),8-(39),8-(39)]
    33      12.382688      12.382688      12.382688    6[6-(1,6),6-(1,6),6-(8,8)]
    34       7.770077       7.770077       7.770077    6[6-(6,6),8-(39),8-(39)]
    35        5.82208        5.82208        5.82208    6[1-(0),6-(1,6),6-(6,6)]
    36      13.509576      13.509576      13.509576    6[1-(0),6-(1,6),6-(6,6)]
    37      16.141994      16.141994      16.141994    6[1-(0),6-(1,6),6-(6,6)]
    38       12.53446       12.53446       12.53446    6[1-(0),6-(1,6),6-(6,6)]
    39      13.784766      13.784766      13.784766    6[1-(0),6-(1,6),6-(6,6)]
    40       4.009661       4.009661       4.009661    6[1-(0),6-(1,6),6-(6,6)]
    41       7.879517       7.879517       7.879517    6[6-(6,6),8-(39),8-(39)]
    42      14.476776      14.476776      14.476776    6[6-(1,6),6-(1,6),6-(8,8)]
    43      10.926297      10.926297      10.926297    6[6-(1,6),6-(1,6),6-(8,8)]
    44      10.559882      10.559882      10.559882    6[6-(6,6),8-(39),8-(39)]
    45       7.243793       7.243793       7.243793    6[6-(1,6),6-(1,6),6-(8,8)]
    46      13.683514      13.683514      13.683514    6[6-(6,6),8-(39),8-(39)]
    47      10.002184      10.002184      10.002184    6[1-(0),6-(1,6),6-(6,6)]
    48       6.870983       6.870983       6.870983    6[1-(0),6-(1,6),6-(6,6)]
    49       9.854426       9.854426       9.854426    6[1-(0),6-(1,6),6-(6,6)]
    50       7.099366       7.099366       7.099366    6[1-(0),6-(1,6),6-(6,6)]
    51       6.626397       6.626397       6.626397    6[1-(0),6-(1,6),6-(6,6)]
    52      11.033594      11.033594      11.033594    6[1-(0),6-(1,6),6-(6,6)]
    53       9.602236       9.602236       9.602236    6[6-(6,6),8-(39),8-(39)]
    54      14.303833      14.303833      14.303833    6[6-(1,6),6-(1,6),6-(8,8)]
    55      16.446337      16.446337      16.446337    6[6-(1,6),6-(1,6),6-(8,8)]
    56      15.106721      15.106721      15.106721    6[6-(6,6),8-(39),8-(39)]
    57       8.221004       8.221004       8.221004    6[6-(1,6),6-(1,6),6-(8,8)]
    58      12.833615      12.833615      12.833615    6[6-(6,6),8-(39),8-(39)]
    59      14.781612      14.781612      14.781612    6[1-(0),6-(1,6),6-(6,6)]
    60       7.094116       7.094116       7.094116    6[1-(0),6-(1,6),6-(6,6)]
    61       4.461698       4.461698       4.461698    6[1-(0),6-(1,6),6-(6,6)]
    62       8.069232       8.069232       8.069232    6[1-(0),6-(1,6),6-(6,6)]
    63       6.818926       6.818926       6.818926    6[1-(0),6-(1,6),6-(6,6)]
    64      16.594031      16.594031      16.594031    6[1-(0),6-(1,6),6-(6,6)]
    65      12.724175      12.724175      12.724175    6[6-(6,6),8-(39),8-(39)]
    66       6.126916       6.126916       6.126916    6[6-(1,6),6-(1,6),6-(8,8)]
    67       9.677395       9.677395       9.677395    6[6-(1,6),6-(1,6),6-(8,8)]
    68       10.04381       10.04381       10.04381    6[6-(6,6),8-(39),8-(39)]
    69      13.359899      13.359899      13.359899    6[6-(1,6),6-(1,6),6-(8,8)]
    70       6.920178       6.920178       6.920178    6[6-(6,6),8-(39),8-(39)]
    71      10.601508      10.601508      10.601508    6[1-(0),6-(1,6),6-(6,6)]
    72      13.732709      13.732709      13.732709    6[1-(0),6-(1,6),6-(6,6)]
    73      10.749266      10.749266      10.749266    6[1-(0),6-(1,6),6-(6,6)]
    74      13.504326      13.504326      13.504326    6[1-(0),6-(1,6),6-(6,6)]
    75      13.977295      13.977295      13.977295    6[1-(0),6-(1,6),6-(6,6)]
    76       9.570098       9.570098       9.570098    6[1-(0),6-(1,6),6-(6,6)]
    77      10.930633      10.930633      10.930633    8[6-(6,8),39-(8,8,8,8,8)]
    78      10.017939      10.017939      10.017939    8[6-(6,8),39-(8,8,8,8,8)]
    79       8.569407       8.569407       8.569407    8[6-(6,8),39-(8,8,8,8,8)]
    80       6.452408       6.452408       6.452408    8[6-(6,8),39-(8,8,8,8,8)]
    81       8.142385       8.142385       8.142385    8[6-(6,8),39-(8,8,8,8,8)]
    82       5.545179       5.545179       5.545179    8[6-(6,8),39-(8,8,8,8,8)]
    83       7.947891       7.947891       7.947891    8[6-(6,8),39-(8,8,8,8,8)]
    84        8.29013        8.29013        8.29013    8[6-(6,8),39-(8,8,8,8,8)]
    85       8.532872       8.532872       8.532872    8[6-(6,8),39-(8,8,8,8,8)]
    86      10.422179      10.422179      10.422179    8[6-(6,8),39-(8,8,8,8,8)]
    87      12.974564      12.974564      12.974564    8[6-(6,8),39-(8,8,8,8,8)]
    88      10.422312      10.422312      10.422312    8[6-(6,8),39-(8,8,8,8,8)]
    89       9.673059       9.673059       9.673059    8[6-(6,8),39-(8,8,8,8,8)]
    90      10.585753      10.585753      10.585753    8[6-(6,8),39-(8,8,8,8,8)]
    91      12.034285      12.034285      12.034285    8[6-(6,8),39-(8,8,8,8,8)]
    92      14.151284      14.151284      14.151284    8[6-(6,8),39-(8,8,8,8,8)]
    93      12.461307      12.461307      12.461307    8[6-(6,8),39-(8,8,8,8,8)]
    94        9.82826        9.82826        9.82826    8[6-(6,8),39-(8,8,8,8,8)]
    95      12.655801      12.655801      12.655801    8[6-(6,8),39-(8,8,8,8,8)]
    96      12.313562      12.313562      12.313562    8[6-(6,8),39-(8,8,8,8,8)]
    97       12.07082       12.07082       12.07082    8[6-(6,8),39-(8,8,8,8,8)]
    98      10.181513      10.181513      10.181513    8[6-(6,8),39-(8,8,8,8,8)]
    99       7.629128       7.629128       7.629128    8[6-(6,8),39-(8,8,8,8,8)]
   100       10.18138       10.18138       10.18138    8[6-(6,8),39-(8,8,8,8,8)]
