# Supplementary material for: A collection of forcefield precursors for metal–organic frameworks
Source: RSC Adv. 2019 Nov 13;9(63):36492–507. doi: 10.1039/c9ra07327b (PMC9075174; doi:10.1039/c9ra07327b)
Supplement: RA-009-C9RA07327B-s1323 [file RA-009-C9RA07327B-s1323.txt]

LAGNUE_clean

9.629200    0.000000    0.000000
0.000000    11.100600    0.000000
0.000000    -0.298155    16.023526

     1       7.601483       7.601483       7.601483    39[8-(6),8-(6),8-(6),8-(6),8-(6),8-(6)]
     2       2.786883       2.786883       2.786883    39[8-(6),8-(6),8-(6),8-(6),8-(6),8-(6)]
     3       2.027717       2.027717       2.027717    39[8-(6),8-(6),8-(6),8-(6),8-(6),8-(6)]
     4       6.842317       6.842317       6.842317    39[8-(6),8-(6),8-(6),8-(6),8-(6),8-(6)]
     5       1.558005       1.558005       1.558005    1[6-(6,6)]
     6       1.792957       1.792957       1.792957    1[6-(6,6)]
     7       7.515591       7.515591       7.515591    1[6-(6,6)]
     8       7.260417       7.260417       7.260417    1[6-(6,6)]
     9       1.952802       1.952802       1.952802    1[6-(6,6)]
    10       7.636919       7.636919       7.636919    1[6-(6,6)]
    11       6.372605       6.372605       6.372605    1[6-(6,6)]
    12       6.607557       6.607557       6.607557    1[6-(6,6)]
    13       2.700991       2.700991       2.700991    1[6-(6,6)]
    14       2.445817       2.445817       2.445817    1[6-(6,6)]
    15       6.767402       6.767402       6.767402    1[6-(6,6)]
    16       2.822319       2.822319       2.822319    1[6-(6,6)]
    17       8.071195       8.071195       8.071195    1[6-(6,6)]
    18       7.836243       7.836243       7.836243    1[6-(6,6)]
    19       2.113609       2.113609       2.113609    1[6-(6,6)]
    20       2.368783       2.368783       2.368783    1[6-(6,6)]
    21       7.676398       7.676398       7.676398    1[6-(6,6)]
    22       1.992281       1.992281       1.992281    1[6-(6,6)]
    23       3.256595       3.256595       3.256595    1[6-(6,6)]
    24       3.021643       3.021643       3.021643    1[6-(6,6)]
    25       6.928209       6.928209       6.928209    1[6-(6,6)]
    26       7.183383       7.183383       7.183383    1[6-(6,6)]
    27       2.861798       2.861798       2.861798    1[6-(6,6)]
    28       6.806881       6.806881       6.806881    1[6-(6,6)]
    29        9.19396        9.19396        9.19396    6[6-(1,6),6-(1,6),6-(8,8)]
    30       0.809816       0.809816       0.809816    6[1-(0),6-(1,6),6-(6,6)]
    31       0.951365       0.951365       0.951365    6[1-(0),6-(1,6),6-(6,6)]
    32       9.477059       9.477059       9.477059    6[6-(1,6),6-(1,6),6-(8,8)]
    33       8.252224       8.252224       8.252224    6[1-(0),6-(1,6),6-(6,6)]
    34       8.097194       8.097194       8.097194    6[1-(0),6-(1,6),6-(6,6)]
    35       8.963822       8.963822       8.963822    6[6-(6,6),8-(39),8-(39)]
    36       -0.01637       -0.01637       -0.01637    6[6-(6,6),8-(39),8-(39)]
    37      -0.013481      -0.013481      -0.013481    6[6-(1,6),6-(1,6),6-(8,8)]
    38       1.168985       1.168985       1.168985    6[1-(0),6-(1,6),6-(6,6)]
    39       8.435179       8.435179       8.435179    6[1-(0),6-(1,6),6-(6,6)]
    40      -0.012518      -0.012518      -0.012518    6[6-(6,6),8-(39),8-(39)]
    41        4.37936        4.37936        4.37936    6[6-(1,6),6-(1,6),6-(8,8)]
    42       5.624416       5.624416       5.624416    6[1-(0),6-(1,6),6-(6,6)]
    43       5.765965       5.765965       5.765965    6[1-(0),6-(1,6),6-(6,6)]
    44       4.662459       4.662459       4.662459    6[6-(1,6),6-(1,6),6-(8,8)]
    45       3.437624       3.437624       3.437624    6[1-(0),6-(1,6),6-(6,6)]
    46       3.282594       3.282594       3.282594    6[1-(0),6-(1,6),6-(6,6)]
    47       4.149222       4.149222       4.149222    6[6-(6,6),8-(39),8-(39)]
    48        4.79823        4.79823        4.79823    6[6-(6,6),8-(39),8-(39)]
    49       4.801119       4.801119       4.801119    6[6-(1,6),6-(1,6),6-(8,8)]
    50       5.983585       5.983585       5.983585    6[1-(0),6-(1,6),6-(6,6)]
    51       3.620579       3.620579       3.620579    6[1-(0),6-(1,6),6-(6,6)]
    52       4.802082       4.802082       4.802082    6[6-(6,6),8-(39),8-(39)]
    53        0.43524        0.43524        0.43524    6[6-(1,6),6-(1,6),6-(8,8)]
    54       8.819384       8.819384       8.819384    6[1-(0),6-(1,6),6-(6,6)]
    55       8.677835       8.677835       8.677835    6[1-(0),6-(1,6),6-(6,6)]
    56       0.152141       0.152141       0.152141    6[6-(1,6),6-(1,6),6-(8,8)]
    57       1.376976       1.376976       1.376976    6[1-(0),6-(1,6),6-(6,6)]
    58       1.532006       1.532006       1.532006    6[1-(0),6-(1,6),6-(6,6)]
    59       0.665378       0.665378       0.665378    6[6-(6,6),8-(39),8-(39)]
    60        0.01637        0.01637        0.01637    6[6-(6,6),8-(39),8-(39)]
    61       0.013481       0.013481       0.013481    6[6-(1,6),6-(1,6),6-(8,8)]
    62       8.460215       8.460215       8.460215    6[1-(0),6-(1,6),6-(6,6)]
    63       1.194021       1.194021       1.194021    6[1-(0),6-(1,6),6-(6,6)]
    64       0.012518       0.012518       0.012518    6[6-(6,6),8-(39),8-(39)]
    65        5.24984        5.24984        5.24984    6[6-(1,6),6-(1,6),6-(8,8)]
    66       4.004784       4.004784       4.004784    6[1-(0),6-(1,6),6-(6,6)]
    67       3.863235       3.863235       3.863235    6[1-(0),6-(1,6),6-(6,6)]
    68       4.966741       4.966741       4.966741    6[6-(1,6),6-(1,6),6-(8,8)]
    69       6.191576       6.191576       6.191576    6[1-(0),6-(1,6),6-(6,6)]
    70       6.346606       6.346606       6.346606    6[1-(0),6-(1,6),6-(6,6)]
    71       5.479978       5.479978       5.479978    6[6-(6,6),8-(39),8-(39)]
    72        4.83097        4.83097        4.83097    6[6-(6,6),8-(39),8-(39)]
    73       4.828081       4.828081       4.828081    6[6-(1,6),6-(1,6),6-(8,8)]
    74       3.645615       3.645615       3.645615    6[1-(0),6-(1,6),6-(6,6)]
    75       6.008621       6.008621       6.008621    6[1-(0),6-(1,6),6-(6,6)]
    76       4.827118       4.827118       4.827118    6[6-(6,6),8-(39),8-(39)]
    77       7.803504       7.803504       7.803504    8[6-(6,8),39-(8,8,8,8,8)]
    78       0.285987       0.285987       0.285987    8[6-(6,8),39-(8,8,8,8,8)]
    79       8.581543       8.581543       8.581543    8[6-(6,8),39-(8,8,8,8,8)]
    80       1.127579       1.127579       1.127579    8[6-(6,8),39-(8,8,8,8,8)]
    81       8.479474       8.479474       8.479474    8[6-(6,8),39-(8,8,8,8,8)]
    82       1.090988       1.090988       1.090988    8[6-(6,8),39-(8,8,8,8,8)]
    83       2.988904       2.988904       2.988904    8[6-(6,8),39-(8,8,8,8,8)]
    84       5.100587       5.100587       5.100587    8[6-(6,8),39-(8,8,8,8,8)]
    85       3.766943       3.766943       3.766943    8[6-(6,8),39-(8,8,8,8,8)]
    86       5.942179       5.942179       5.942179    8[6-(6,8),39-(8,8,8,8,8)]
    87       3.664874       3.664874       3.664874    8[6-(6,8),39-(8,8,8,8,8)]
    88       5.905588       5.905588       5.905588    8[6-(6,8),39-(8,8,8,8,8)]
    89       1.825696       1.825696       1.825696    8[6-(6,8),39-(8,8,8,8,8)]
    90       9.343213       9.343213       9.343213    8[6-(6,8),39-(8,8,8,8,8)]
    91       1.047657       1.047657       1.047657    8[6-(6,8),39-(8,8,8,8,8)]
    92       8.501621       8.501621       8.501621    8[6-(6,8),39-(8,8,8,8,8)]
    93       1.149726       1.149726       1.149726    8[6-(6,8),39-(8,8,8,8,8)]
    94       8.538212       8.538212       8.538212    8[6-(6,8),39-(8,8,8,8,8)]
    95       6.640296       6.640296       6.640296    8[6-(6,8),39-(8,8,8,8,8)]
    96       4.528613       4.528613       4.528613    8[6-(6,8),39-(8,8,8,8,8)]
    97       5.862257       5.862257       5.862257    8[6-(6,8),39-(8,8,8,8,8)]
    98       3.687021       3.687021       3.687021    8[6-(6,8),39-(8,8,8,8,8)]
    99       5.964326       5.964326       5.964326    8[6-(6,8),39-(8,8,8,8,8)]
   100       3.723612       3.723612       3.723612    8[6-(6,8),39-(8,8,8,8,8)]
