# Supplementary material for: A collection of forcefield precursors for metal–organic frameworks
Source: RSC Adv. 2019 Nov 13;9(63):36492–507. doi: 10.1039/c9ra07327b (PMC9075174; doi:10.1039/c9ra07327b)
Supplement: RA-009-C9RA07327B-s1324 [file RA-009-C9RA07327B-s1324.txt]

LAGPAM_clean

9.365900    0.000000    0.000000
-4.271363    9.664370    0.000000
-4.317343    -3.769643    9.480223

     1      -1.496551      -1.496551      -1.496551    39[8-(6),8-(6),8-(6),8-(6),8-(6),8-(6,39),8-(6,39)]
     2       2.273745       2.273745       2.273745    39[8-(6),8-(6),8-(6),8-(6),8-(6),8-(6,39),8-(6,39)]
     3       1.569488       1.569488       1.569488    1[6-(6,6)]
     4       6.308282       6.308282       6.308282    1[6-(6,6)]
     5      -1.361049      -1.361049      -1.361049    1[6-(6,6)]
     6      -1.878414      -1.878414      -1.878414    1[6-(6,6)]
     7       3.195783       3.195783       3.195783    1[6-(6,6)]
     8      -2.227048      -2.227048      -2.227048    1[6-(6,6)]
     9      -0.792294      -0.792294      -0.792294    1[6-(6,6)]
    10      -5.531088      -5.531088      -5.531088    1[6-(6,6)]
    11       2.138243       2.138243       2.138243    1[6-(6,6)]
    12       2.655608       2.655608       2.655608    1[6-(6,6)]
    13      -2.418589      -2.418589      -2.418589    1[6-(6,6)]
    14       3.004242       3.004242       3.004242    1[6-(6,6)]
    15      -0.209413      -0.209413      -0.209413    6[6-(1,6),6-(1,6),6-(8,8)]
    16       0.961483       0.961483       0.961483    6[1-(0),6-(1,6),6-(6,6)]
    17       1.231395       1.231395       1.231395    6[1-(0),6-(1,6),6-(6,6)]
    18       0.379843       0.379843       0.379843    6[6-(1,6),6-(1,6),6-(8,8)]
    19       -0.77852       -0.77852       -0.77852    6[1-(0),6-(1,6),6-(6,6)]
    20       -1.08155       -1.08155       -1.08155    6[1-(0),6-(1,6),6-(6,6)]
    21      -0.571239      -0.571239      -0.571239    6[6-(6,6),8-(39),8-(39,39)]
    22       0.703026       0.703026       0.703026    6[6-(6,6),8-(39),8-(39)]
    23      -4.175081      -4.175081      -4.175081    6[6-(1,6),6-(1,6),6-(8,8)]
    24         3.9517         3.9517         3.9517    6[1-(0),6-(1,6),6-(6,6)]
    25      -3.058391      -3.058391      -3.058391    6[1-(0),6-(1,6),6-(6,6)]
    26      -4.053096      -4.053096      -4.053096    6[6-(6,6),8-(39),8-(39)]
    27       0.986607       0.986607       0.986607    6[6-(1,6),6-(1,6),6-(8,8)]
    28      -0.184289      -0.184289      -0.184289    6[1-(0),6-(1,6),6-(6,6)]
    29      -0.454201      -0.454201      -0.454201    6[1-(0),6-(1,6),6-(6,6)]
    30       0.397351       0.397351       0.397351    6[6-(1,6),6-(1,6),6-(8,8)]
    31       1.555714       1.555714       1.555714    6[1-(0),6-(1,6),6-(6,6)]
    32       1.858744       1.858744       1.858744    6[1-(0),6-(1,6),6-(6,6)]
    33       1.348433       1.348433       1.348433    6[6-(6,6),8-(39),8-(39,39)]
    34       0.074168       0.074168       0.074168    6[6-(6,6),8-(39),8-(39)]
    35       4.952275       4.952275       4.952275    6[6-(1,6),6-(1,6),6-(8,8)]
    36      -3.174506      -3.174506      -3.174506    6[1-(0),6-(1,6),6-(6,6)]
    37       3.835585       3.835585       3.835585    6[1-(0),6-(1,6),6-(6,6)]
    38        4.83029        4.83029        4.83029    6[6-(6,6),8-(39),8-(39)]
    39       0.322584       0.322584       0.322584    8[6-(6,8),39-(8,8,8,8,8,8),39-(8,8,8,8,8,8)]
    40       -1.73812       -1.73812       -1.73812    8[6-(6,8),39-(8,8,8,8,8,8)]
    41       -7.49456       -7.49456       -7.49456    8[6-(6,8),39-(8,8,8,8,8,8)]
    42      -0.221442      -0.221442      -0.221442    8[6-(6,8),39-(8,8,8,8,8,8)]
    43       -5.13931       -5.13931       -5.13931    8[6-(6,8),39-(8,8,8,8,8,8)]
    44      -2.907465      -2.907465      -2.907465    8[6-(6,8),39-(8,8,8,8,8,8)]
    45        0.45461        0.45461        0.45461    8[6-(6,8),39-(8,8,8,8,8,8),39-(8,8,8,8,8,8)]
    46       2.515314       2.515314       2.515314    8[6-(6,8),39-(8,8,8,8,8,8)]
    47       8.271754       8.271754       8.271754    8[6-(6,8),39-(8,8,8,8,8,8)]
    48       0.998636       0.998636       0.998636    8[6-(6,8),39-(8,8,8,8,8,8)]
    49       5.916504       5.916504       5.916504    8[6-(6,8),39-(8,8,8,8,8,8)]
    50       3.684659       3.684659       3.684659    8[6-(6,8),39-(8,8,8,8,8,8)]
