# Supplementary material for: A collection of forcefield precursors for metal–organic frameworks
Source: RSC Adv. 2019 Nov 13;9(63):36492–507. doi: 10.1039/c9ra07327b (PMC9075174; doi:10.1039/c9ra07327b)
Supplement: RA-009-C9RA07327B-s1325 [file RA-009-C9RA07327B-s1325.txt]

LAGQER_clean

9.909800    0.000000    0.000000
4.229706    9.644686    0.000000
2.556435    1.449777    10.664353

     1       12.41583       12.41583       12.41583    62[8-(6),8-(6),8-(6),8-(6),8-(6),8-(6)]
     2       4.280111       4.280111       4.280111    62[8-(6),8-(6),8-(6),8-(6),8-(6),8-(6)]
     3      10.472081      10.472081      10.472081    1[6-(6,6)]
     4       8.512703       8.512703       8.512703    1[6-(6,6)]
     5       7.892503       7.892503       7.892503    1[6-(6,6)]
     6      10.537784      10.537784      10.537784    1[6-(6,6)]
     7       8.291693       8.291693       8.291693    1[6-(6,6)]
     8       6.819672       6.819672       6.819672    1[6-(6,6)]
     9        6.22386        6.22386        6.22386    1[6-(6,6)]
    10       8.183238       8.183238       8.183238    1[6-(6,6)]
    11       8.803438       8.803438       8.803438    1[6-(6,6)]
    12       6.158157       6.158157       6.158157    1[6-(6,6)]
    13       8.404248       8.404248       8.404248    1[6-(6,6)]
    14       9.876269       9.876269       9.876269    1[6-(6,6)]
    15      13.113961      13.113961      13.113961    6[6-(1,6),6-(1,6),6-(8,8)]
    16       9.960444       9.960444       9.960444    6[1-(0),6-(1,6),6-(6,6)]
    17       8.111769       8.111769       8.111769    6[1-(0),6-(1,6),6-(6,6)]
    18      14.600938      14.600938      14.600938    6[6-(6,6),8-(62),8-(62)]
    19       9.381234       9.381234       9.381234    6[6-(1,6),6-(1,6),6-(8,8)]
    20       8.073444       8.073444       8.073444    6[1-(0),6-(1,6),6-(6,6)]
    21       9.662629       9.662629       9.662629    6[1-(0),6-(1,6),6-(6,6)]
    22      10.485863      10.485863      10.485863    6[6-(6,6),8-(62),8-(62)]
    23       5.267457       5.267457       5.267457    6[6-(1,6),6-(1,6),6-(8,8)]
    24       9.165693       9.165693       9.165693    6[1-(0),6-(1,6),6-(6,6)]
    25       6.579457       6.579457       6.579457    6[1-(0),6-(1,6),6-(6,6)]
    26       4.246344       4.246344       4.246344    6[6-(6,6),8-(62),8-(62)]
    27        3.58198        3.58198        3.58198    6[6-(1,6),6-(1,6),6-(8,8)]
    28       6.735497       6.735497       6.735497    6[1-(0),6-(1,6),6-(6,6)]
    29       8.584172       8.584172       8.584172    6[1-(0),6-(1,6),6-(6,6)]
    30       2.095003       2.095003       2.095003    6[6-(6,6),8-(62),8-(62)]
    31       7.314707       7.314707       7.314707    6[6-(1,6),6-(1,6),6-(8,8)]
    32       8.622497       8.622497       8.622497    6[1-(0),6-(1,6),6-(6,6)]
    33       7.033312       7.033312       7.033312    6[1-(0),6-(1,6),6-(6,6)]
    34       6.210078       6.210078       6.210078    6[6-(6,6),8-(62),8-(62)]
    35      11.428484      11.428484      11.428484    6[6-(1,6),6-(1,6),6-(8,8)]
    36       7.530248       7.530248       7.530248    6[1-(0),6-(1,6),6-(6,6)]
    37      10.116484      10.116484      10.116484    6[1-(0),6-(1,6),6-(6,6)]
    38      12.449597      12.449597      12.449597    6[6-(6,6),8-(62),8-(62)]
    39      10.898603      10.898603      10.898603    8[6-(6,8),62-(8,8,8,8,8)]
    40      12.647586      12.647586      12.647586    8[6-(6,8),62-(8,8,8,8,8)]
    41      11.656219      11.656219      11.656219    8[6-(6,8),62-(8,8,8,8,8)]
    42      10.217693      10.217693      10.217693    8[6-(6,8),62-(8,8,8,8,8)]
    43       4.485423       4.485423       4.485423    8[6-(6,8),62-(8,8,8,8,8)]
    44       3.168673       3.168673       3.168673    8[6-(6,8),62-(8,8,8,8,8)]
    45       5.797338       5.797338       5.797338    8[6-(6,8),62-(8,8,8,8,8)]
    46       4.048355       4.048355       4.048355    8[6-(6,8),62-(8,8,8,8,8)]
    47       5.039722       5.039722       5.039722    8[6-(6,8),62-(8,8,8,8,8)]
    48       6.478248       6.478248       6.478248    8[6-(6,8),62-(8,8,8,8,8)]
    49      12.210518      12.210518      12.210518    8[6-(6,8),62-(8,8,8,8,8)]
    50      13.527268      13.527268      13.527268    8[6-(6,8),62-(8,8,8,8,8)]
