# Supplementary material for: A collection of forcefield precursors for metal–organic frameworks
Source: RSC Adv. 2019 Nov 13;9(63):36492–507. doi: 10.1039/c9ra07327b (PMC9075174; doi:10.1039/c9ra07327b)
Supplement: RA-009-C9RA07327B-s1326 [file RA-009-C9RA07327B-s1326.txt]

LAGQOB_clean

9.873900    0.000000    0.000000
4.233511    9.583247    0.000000
2.599901    1.527324    10.655055

     1      12.427701      12.427701      12.427701    64[8-(6),8-(6),8-(6),8-(6),8-(6),8-(6)]
     2       4.279611       4.279611       4.279611    64[8-(6),8-(6),8-(6),8-(6),8-(6),8-(6)]
     3      10.435797      10.435797      10.435797    1[6-(6,6)]
     4       8.553905       8.553905       8.553905    1[6-(6,6)]
     5       7.897526       7.897526       7.897526    1[6-(6,6)]
     6      10.518791      10.518791      10.518791    1[6-(6,6)]
     7       8.277639       8.277639       8.277639    1[6-(6,6)]
     8       6.845957       6.845957       6.845957    1[6-(6,6)]
     9       6.271515       6.271515       6.271515    1[6-(6,6)]
    10       8.153407       8.153407       8.153407    1[6-(6,6)]
    11       8.809786       8.809786       8.809786    1[6-(6,6)]
    12       6.188521       6.188521       6.188521    1[6-(6,6)]
    13       8.429673       8.429673       8.429673    1[6-(6,6)]
    14       9.861355       9.861355       9.861355    1[6-(6,6)]
    15      13.131891      13.131891      13.131891    6[6-(1,6),6-(1,6),6-(8,8)]
    16        9.92717        9.92717        9.92717    6[1-(0),6-(1,6),6-(6,6)]
    17       8.144316       8.144316       8.144316    6[1-(0),6-(1,6),6-(6,6)]
    18      14.623615      14.623615      14.623615    6[6-(6,6),8-(64),8-(64)]
    19         9.4018         9.4018         9.4018    6[6-(1,6),6-(1,6),6-(8,8)]
    20       8.082506       8.082506       8.082506    6[1-(0),6-(1,6),6-(6,6)]
    21       9.647273       9.647273       9.647273    6[1-(0),6-(1,6),6-(6,6)]
    22      10.497868      10.497868      10.497868    6[6-(6,6),8-(64),8-(64)]
    23       5.277333       5.277333       5.277333    6[6-(1,6),6-(1,6),6-(8,8)]
    24       9.156768       9.156768       9.156768    6[1-(0),6-(1,6),6-(6,6)]
    25        6.59833        6.59833        6.59833    6[1-(0),6-(1,6),6-(6,6)]
    26       4.266994       4.266994       4.266994    6[6-(6,6),8-(64),8-(64)]
    27       3.575421       3.575421       3.575421    6[6-(1,6),6-(1,6),6-(8,8)]
    28       6.780142       6.780142       6.780142    6[1-(0),6-(1,6),6-(6,6)]
    29       8.562996       8.562996       8.562996    6[1-(0),6-(1,6),6-(6,6)]
    30       2.083697       2.083697       2.083697    6[6-(6,6),8-(64),8-(64)]
    31       7.305512       7.305512       7.305512    6[6-(1,6),6-(1,6),6-(8,8)]
    32       8.624806       8.624806       8.624806    6[1-(0),6-(1,6),6-(6,6)]
    33       7.060039       7.060039       7.060039    6[1-(0),6-(1,6),6-(6,6)]
    34       6.209444       6.209444       6.209444    6[6-(6,6),8-(64),8-(64)]
    35      11.429979      11.429979      11.429979    6[6-(1,6),6-(1,6),6-(8,8)]
    36       7.550544       7.550544       7.550544    6[1-(0),6-(1,6),6-(6,6)]
    37      10.108982      10.108982      10.108982    6[1-(0),6-(1,6),6-(6,6)]
    38      12.440318      12.440318      12.440318    6[6-(6,6),8-(64),8-(64)]
    39      10.914773      10.914773      10.914773    8[6-(6,8),64-(8,8,8,8,8)]
    40      12.643049      12.643049      12.643049    8[6-(6,8),64-(8,8,8,8,8)]
    41      11.663521      11.663521      11.663521    8[6-(6,8),64-(8,8,8,8,8)]
    42      10.250346      10.250346      10.250346    8[6-(6,8),64-(8,8,8,8,8)]
    43       4.515499       4.515499       4.515499    8[6-(6,8),64-(8,8,8,8,8)]
    44       3.195365       3.195365       3.195365    8[6-(6,8),64-(8,8,8,8,8)]
    45       5.792539       5.792539       5.792539    8[6-(6,8),64-(8,8,8,8,8)]
    46       4.064263       4.064263       4.064263    8[6-(6,8),64-(8,8,8,8,8)]
    47       5.043791       5.043791       5.043791    8[6-(6,8),64-(8,8,8,8,8)]
    48       6.456966       6.456966       6.456966    8[6-(6,8),64-(8,8,8,8,8)]
    49      12.191813      12.191813      12.191813    8[6-(6,8),64-(8,8,8,8,8)]
    50      13.511947      13.511947      13.511947    8[6-(6,8),64-(8,8,8,8,8)]
