# Supplementary material for: A collection of forcefield precursors for metal–organic frameworks
Source: RSC Adv. 2019 Nov 13;9(63):36492–507. doi: 10.1039/c9ra07327b (PMC9075174; doi:10.1039/c9ra07327b)
Supplement: RA-009-C9RA07327B-s1327 [file RA-009-C9RA07327B-s1327.txt]

LAGRES_clean

8.577600    0.000000    0.000000
2.099988    9.976376    0.000000
3.834663    3.608399    9.556969

     1       7.408665       7.408665       7.408665    68[8-(6),8-(6),8-(6),8-(6),8-(6),8-(6)]
     2       7.103586       7.103586       7.103586    68[8-(6),8-(6),8-(6),8-(6),8-(6),8-(6)]
     3       9.573769       9.573769       9.573769    1[6-(6,6)]
     4      11.768419      11.768419      11.768419    1[6-(6,6)]
     5       2.935737       2.935737       2.935737    1[6-(6,6)]
     6      10.431007      10.431007      10.431007    1[6-(6,6)]
     7      11.944811      11.944811      11.944811    1[6-(6,6)]
     8        6.04921        6.04921        6.04921    1[6-(6,6)]
     9       4.938482       4.938482       4.938482    1[6-(6,6)]
    10       2.743832       2.743832       2.743832    1[6-(6,6)]
    11      11.576514      11.576514      11.576514    1[6-(6,6)]
    12       4.081244       4.081244       4.081244    1[6-(6,6)]
    13        2.56744        2.56744        2.56744    1[6-(6,6)]
    14       8.463041       8.463041       8.463041    1[6-(6,6)]
    15        9.37201        9.37201        9.37201    6[6-(6,6),8-(68),8-(68)]
    16      10.499893      10.499893      10.499893    6[6-(1,6),6-(1,6),6-(8,8)]
    17      10.362675      10.362675      10.362675    6[1-(0),6-(1,6),6-(6,6)]
    18       11.68565       11.68565       11.68565    6[1-(0),6-(1,6),6-(6,6)]
    19       5.451719       5.451719       5.451719    6[6-(6,6),8-(68),8-(68)]
    20       4.835761       4.835761       4.835761    6[6-(1,6),6-(1,6),6-(8,8)]
    21       3.480828       3.480828       3.480828    6[1-(0),6-(1,6),6-(6,6)]
    22       9.506833       9.506833       9.506833    6[1-(0),6-(1,6),6-(6,6)]
    23       5.734824       5.734824       5.734824    6[6-(6,6),8-(68),8-(68)]
    24       4.846845       4.846845       4.846845    6[6-(1,6),6-(1,6),6-(8,8)]
    25      12.212527      12.212527      12.212527    6[1-(0),6-(1,6),6-(6,6)]
    26       5.236504       5.236504       5.236504    6[1-(0),6-(1,6),6-(6,6)]
    27       5.140241       5.140241       5.140241    6[6-(6,6),8-(68),8-(68)]
    28       4.012358       4.012358       4.012358    6[6-(1,6),6-(1,6),6-(8,8)]
    29       4.149576       4.149576       4.149576    6[1-(0),6-(1,6),6-(6,6)]
    30       2.826601       2.826601       2.826601    6[1-(0),6-(1,6),6-(6,6)]
    31       9.060532       9.060532       9.060532    6[6-(6,6),8-(68),8-(68)]
    32        9.67649        9.67649        9.67649    6[6-(1,6),6-(1,6),6-(8,8)]
    33      11.031423      11.031423      11.031423    6[1-(0),6-(1,6),6-(6,6)]
    34       5.005418       5.005418       5.005418    6[1-(0),6-(1,6),6-(6,6)]
    35       8.777427       8.777427       8.777427    6[6-(6,6),8-(68),8-(68)]
    36       9.665406       9.665406       9.665406    6[6-(1,6),6-(1,6),6-(8,8)]
    37       2.299724       2.299724       2.299724    6[1-(0),6-(1,6),6-(6,6)]
    38       9.275747       9.275747       9.275747    6[1-(0),6-(1,6),6-(6,6)]
    39       9.554041       9.554041       9.554041    8[6-(6,8),68-(8,8,8,8,8)]
    40       8.269083       8.269083       8.269083    8[6-(6,8),68-(8,8,8,8,8)]
    41        8.63736        8.63736        8.63736    8[6-(6,8),68-(8,8,8,8,8)]
    42       6.554163       6.554163       6.554163    8[6-(6,8),68-(8,8,8,8,8)]
    43       6.820018       6.820018       6.820018    8[6-(6,8),68-(8,8,8,8,8)]
    44        5.37418        5.37418        5.37418    8[6-(6,8),68-(8,8,8,8,8)]
    45        4.95821        4.95821        4.95821    8[6-(6,8),68-(8,8,8,8,8)]
    46       6.243168       6.243168       6.243168    8[6-(6,8),68-(8,8,8,8,8)]
    47       5.874891       5.874891       5.874891    8[6-(6,8),68-(8,8,8,8,8)]
    48       7.958088       7.958088       7.958088    8[6-(6,8),68-(8,8,8,8,8)]
    49       7.692233       7.692233       7.692233    8[6-(6,8),68-(8,8,8,8,8)]
    50       9.138071       9.138071       9.138071    8[6-(6,8),68-(8,8,8,8,8)]
