# Supplementary material for: A collection of forcefield precursors for metal–organic frameworks
Source: RSC Adv. 2019 Nov 13;9(63):36492–507. doi: 10.1039/c9ra07327b (PMC9075174; doi:10.1039/c9ra07327b)
Supplement: RA-009-C9RA07327B-s1328 [file RA-009-C9RA07327B-s1328.txt]

LAGRIW_clean

8.567900    0.000000    0.000000
2.075154    9.973196    0.000000
3.840280    3.577373    9.521751

     1       7.377593       7.377593       7.377593    70[8-(6),8-(6),8-(6),8-(6),8-(6),8-(6)]
     2       7.105741       7.105741       7.105741    70[8-(6),8-(6),8-(6),8-(6),8-(6),8-(6)]
     3       9.560215       9.560215       9.560215    1[6-(6,6)]
     4      11.733846      11.733846      11.733846    1[6-(6,6)]
     5       2.879192       2.879192       2.879192    1[6-(6,6)]
     6       6.563911       6.563911       6.563911    1[6-(6,6)]
     7      11.931056      11.931056      11.931056    1[6-(6,6)]
     8       6.039518       6.039518       6.039518    1[6-(6,6)]
     9       4.923119       4.923119       4.923119    1[6-(6,6)]
    10       2.749488       2.749488       2.749488    1[6-(6,6)]
    11      11.604142      11.604142      11.604142    1[6-(6,6)]
    12       4.079143       4.079143       4.079143    1[6-(6,6)]
    13       2.552278       2.552278       2.552278    1[6-(6,6)]
    14       8.443816       8.443816       8.443816    1[6-(6,6)]
    15        9.34404        9.34404        9.34404    6[6-(6,6),8-(70),8-(70)]
    16      10.473241      10.473241      10.473241    6[6-(1,6),6-(1,6),6-(8,8)]
    17      10.351067      10.351067      10.351067    6[1-(0),6-(1,6),6-(6,6)]
    18      11.650719      11.650719      11.650719    6[1-(0),6-(1,6),6-(6,6)]
    19       5.371088       5.371088       5.371088    6[6-(6,6),8-(70),8-(70)]
    20       4.808779       4.808779       4.808779    6[6-(1,6),6-(1,6),6-(8,8)]
    21       3.451004       3.451004       3.451004    6[1-(0),6-(1,6),6-(6,6)]
    22       5.641861       5.641861       5.641861    6[1-(0),6-(1,6),6-(6,6)]
    23       5.722413       5.722413       5.722413    6[6-(6,6),8-(70),8-(70)]
    24       4.834112       4.834112       4.834112    6[6-(1,6),6-(1,6),6-(8,8)]
    25      12.186388      12.186388      12.186388    6[1-(0),6-(1,6),6-(6,6)]
    26       5.216193       5.216193       5.216193    6[1-(0),6-(1,6),6-(6,6)]
    27       5.139294       5.139294       5.139294    6[6-(6,6),8-(70),8-(70)]
    28       4.010093       4.010093       4.010093    6[6-(1,6),6-(1,6),6-(8,8)]
    29       4.132267       4.132267       4.132267    6[1-(0),6-(1,6),6-(6,6)]
    30       2.832615       2.832615       2.832615    6[1-(0),6-(1,6),6-(6,6)]
    31       9.112246       9.112246       9.112246    6[6-(6,6),8-(70),8-(70)]
    32       9.674555       9.674555       9.674555    6[6-(1,6),6-(1,6),6-(8,8)]
    33       11.03233       11.03233       11.03233    6[1-(0),6-(1,6),6-(6,6)]
    34       5.001193       5.001193       5.001193    6[1-(0),6-(1,6),6-(6,6)]
    35       8.760921       8.760921       8.760921    6[6-(6,6),8-(70),8-(70)]
    36       9.649222       9.649222       9.649222    6[6-(1,6),6-(1,6),6-(8,8)]
    37       2.296946       2.296946       2.296946    6[1-(0),6-(1,6),6-(6,6)]
    38       9.267141       9.267141       9.267141    6[1-(0),6-(1,6),6-(6,6)]
    39       9.526637       9.526637       9.526637    8[6-(6,8),70-(8,8,8,8,8)]
    40       8.236068       8.236068       8.236068    8[6-(6,8),70-(8,8,8,8,8)]
    41       8.535676       8.535676       8.535676    8[6-(6,8),70-(8,8,8,8,8)]
    42       6.467401       6.467401       6.467401    8[6-(6,8),70-(8,8,8,8,8)]
    43       6.797956       6.797956       6.797956    8[6-(6,8),70-(8,8,8,8,8)]
    44       5.383044       5.383044       5.383044    8[6-(6,8),70-(8,8,8,8,8)]
    45       4.956697       4.956697       4.956697    8[6-(6,8),70-(8,8,8,8,8)]
    46       6.247266       6.247266       6.247266    8[6-(6,8),70-(8,8,8,8,8)]
    47       5.947658       5.947658       5.947658    8[6-(6,8),70-(8,8,8,8,8)]
    48       8.015933       8.015933       8.015933    8[6-(6,8),70-(8,8,8,8,8)]
    49       7.685378       7.685378       7.685378    8[6-(6,8),70-(8,8,8,8,8)]
    50        9.10029        9.10029        9.10029    8[6-(6,8),70-(8,8,8,8,8)]
