# Supplementary material for: A collection of forcefield precursors for metal–organic frameworks
Source: RSC Adv. 2019 Nov 13;9(63):36492–507. doi: 10.1039/c9ra07327b (PMC9075174; doi:10.1039/c9ra07327b)
Supplement: RA-009-C9RA07327B-s1329 [file RA-009-C9RA07327B-s1329.txt]

LAGVOG_clean

9.652000    0.000000    0.000000
-4.014072    13.482126    0.000000
0.000000    0.000000    16.212000

     1       5.763239       5.763239       5.763239    39[8-(6),8-(6),8-(6),8-(6),8-(6),8-(6)]
     2       2.693653       2.693653       2.693653    39[8-(6),8-(6),8-(6),8-(6),8-(6),8-(6)]
     3      -0.125311      -0.125311      -0.125311    39[8-(6),8-(6),8-(6),8-(6),8-(6),8-(6)]
     4       2.944275       2.944275       2.944275    39[8-(6),8-(6),8-(6),8-(6),8-(6),8-(6)]
     5       0.324054       0.324054       0.324054    1[6-(6,6)]
     6       1.068704       1.068704       1.068704    1[6-(6,6)]
     7      -2.450639      -2.450639      -2.450639    1[6-(6,6)]
     8       6.474685       6.474685       6.474685    1[6-(6,6)]
     9      -1.519162      -1.519162      -1.519162    1[6-(6,6)]
    10      -2.263812      -2.263812      -2.263812    1[6-(6,6)]
    11       1.255531       1.255531       1.255531    1[6-(6,6)]
    12       1.982207       1.982207       1.982207    1[6-(6,6)]
    13       5.313874       5.313874       5.313874    1[6-(6,6)]
    14       4.569224       4.569224       4.569224    1[6-(6,6)]
    15       8.088567       8.088567       8.088567    1[6-(6,6)]
    16      -0.836757      -0.836757      -0.836757    1[6-(6,6)]
    17        7.15709        7.15709        7.15709    1[6-(6,6)]
    18        7.90174        7.90174        7.90174    1[6-(6,6)]
    19       4.382397       4.382397       4.382397    1[6-(6,6)]
    20       3.655721       3.655721       3.655721    1[6-(6,6)]
    21      -1.487955      -1.487955      -1.487955    6[6-(1,6),6-(1,6),6-(8,8)]
    22      -0.230486      -0.230486      -0.230486    6[1-(0),6-(1,6),6-(6,6)]
    23       0.209912       0.209912       0.209912    6[1-(0),6-(1,6),6-(6,6)]
    24      -0.593467      -0.593467      -0.593467    6[6-(1,6),6-(1,6),6-(8,8)]
    25       -1.88554       -1.88554       -1.88554    6[1-(0),6-(1,6),6-(6,6)]
    26      -2.323109      -2.323109      -2.323109    6[1-(0),6-(1,6),6-(6,6)]
    27      -2.010449      -2.010449      -2.010449    6[6-(6,6),8-(39),8-(39)]
    28      -0.138528      -0.138528      -0.138528    6[6-(6,6),8-(39),8-(39)]
    29       2.765015       2.765015       2.765015    6[6-(8,8),8-(39),8-(39)]
    30       0.292847       0.292847       0.292847    6[6-(1,6),6-(1,6),6-(8,8)]
    31      -0.964622      -0.964622      -0.964622    6[1-(0),6-(1,6),6-(6,6)]
    32       -1.40502       -1.40502       -1.40502    6[1-(0),6-(1,6),6-(6,6)]
    33      -0.601641      -0.601641      -0.601641    6[6-(1,6),6-(1,6),6-(8,8)]
    34       0.690432       0.690432       0.690432    6[1-(0),6-(1,6),6-(6,6)]
    35       1.128001       1.128001       1.128001    6[1-(0),6-(1,6),6-(6,6)]
    36       0.815341       0.815341       0.815341    6[6-(6,6),8-(39),8-(39)]
    37       -1.05658       -1.05658       -1.05658    6[6-(6,6),8-(39),8-(39)]
    38       5.691877       5.691877       5.691877    6[6-(8,8),8-(39),8-(39)]
    39       7.125883       7.125883       7.125883    6[6-(1,6),6-(1,6),6-(8,8)]
    40       5.868414       5.868414       5.868414    6[1-(0),6-(1,6),6-(6,6)]
    41       5.428016       5.428016       5.428016    6[1-(0),6-(1,6),6-(6,6)]
    42       6.231395       6.231395       6.231395    6[6-(1,6),6-(1,6),6-(8,8)]
    43       7.523468       7.523468       7.523468    6[1-(0),6-(1,6),6-(6,6)]
    44       7.961037       7.961037       7.961037    6[1-(0),6-(1,6),6-(6,6)]
    45       7.648377       7.648377       7.648377    6[6-(6,6),8-(39),8-(39)]
    46       5.776456       5.776456       5.776456    6[6-(6,6),8-(39),8-(39)]
    47       2.872913       2.872913       2.872913    6[6-(8,8),8-(39),8-(39)]
    48       5.345081       5.345081       5.345081    6[6-(1,6),6-(1,6),6-(8,8)]
    49        6.60255        6.60255        6.60255    6[1-(0),6-(1,6),6-(6,6)]
    50       7.042948       7.042948       7.042948    6[1-(0),6-(1,6),6-(6,6)]
    51       6.239569       6.239569       6.239569    6[6-(1,6),6-(1,6),6-(8,8)]
    52       4.947496       4.947496       4.947496    6[1-(0),6-(1,6),6-(6,6)]
    53       4.509927       4.509927       4.509927    6[1-(0),6-(1,6),6-(6,6)]
    54       4.822587       4.822587       4.822587    6[6-(6,6),8-(39),8-(39)]
    55       6.694508       6.694508       6.694508    6[6-(6,6),8-(39),8-(39)]
    56      -0.053949      -0.053949      -0.053949    6[6-(8,8),8-(39),8-(39)]
    57       6.495563       6.495563       6.495563    8[6-(6,8),39-(8,8,8,8,8)]
    58      -1.275698      -1.275698      -1.275698    8[6-(6,8),39-(8,8,8,8,8)]
    59      -0.918852      -0.918852      -0.918852    8[6-(6,8),39-(8,8,8,8,8)]
    60       1.107598       1.107598       1.107598    8[6-(6,8),39-(8,8,8,8,8)]
    61       1.615458       1.615458       1.615458    8[6-(6,8),39-(8,8,8,8,8)]
    62       3.802694       3.802694       3.802694    8[6-(6,8),39-(8,8,8,8,8)]
    63       1.961329       1.961329       1.961329    8[6-(6,8),39-(8,8,8,8,8)]
    64        0.08059        0.08059        0.08059    8[6-(6,8),39-(8,8,8,8,8)]
    65      -0.276256      -0.276256      -0.276256    8[6-(6,8),39-(8,8,8,8,8)]
    66      -2.302706      -2.302706      -2.302706    8[6-(6,8),39-(8,8,8,8,8)]
    67      -2.810566      -2.810566      -2.810566    8[6-(6,8),39-(8,8,8,8,8)]
    68       4.654198       4.654198       4.654198    8[6-(6,8),39-(8,8,8,8,8)]
    69      -0.857635      -0.857635      -0.857635    8[6-(6,8),39-(8,8,8,8,8)]
    70       6.913626       6.913626       6.913626    8[6-(6,8),39-(8,8,8,8,8)]
    71        6.55678        6.55678        6.55678    8[6-(6,8),39-(8,8,8,8,8)]
    72        4.53033        4.53033        4.53033    8[6-(6,8),39-(8,8,8,8,8)]
    73        4.02247        4.02247        4.02247    8[6-(6,8),39-(8,8,8,8,8)]
    74       1.835234       1.835234       1.835234    8[6-(6,8),39-(8,8,8,8,8)]
    75       3.676599       3.676599       3.676599    8[6-(6,8),39-(8,8,8,8,8)]
    76       5.557338       5.557338       5.557338    8[6-(6,8),39-(8,8,8,8,8)]
    77       5.914184       5.914184       5.914184    8[6-(6,8),39-(8,8,8,8,8)]
    78       7.940634       7.940634       7.940634    8[6-(6,8),39-(8,8,8,8,8)]
    79       8.448494       8.448494       8.448494    8[6-(6,8),39-(8,8,8,8,8)]
    80        0.98373        0.98373        0.98373    8[6-(6,8),39-(8,8,8,8,8)]
