# Supplementary material for: A collection of forcefield precursors for metal–organic frameworks
Source: RSC Adv. 2019 Nov 13;9(63):36492–507. doi: 10.1039/c9ra07327b (PMC9075174; doi:10.1039/c9ra07327b)
Supplement: RA-009-C9RA07327B-s1330 [file RA-009-C9RA07327B-s1330.txt]

LAGWEX_clean_h

12.449800    0.000000    0.000000
6.224905    12.333861    0.000000
6.224929    2.149922    13.006742

     1      16.362541      16.362541      16.362541    48[8-(6),8-(6),8-(6,48),8-(6,48),8-(6,48)]
     2      16.362551      16.362551      16.362551    48[8-(6),8-(6),8-(6,48),8-(6,48),8-(6,48)]
     3       8.537093       8.537093       8.537093    48[8-(6),8-(6),8-(6,48),8-(6,48),8-(6,48)]
     4       8.537083       8.537083       8.537083    48[8-(6),8-(6),8-(6,48),8-(6,48),8-(6,48)]
     5      15.155787      15.155787      15.155787    48[8-(6),8-(6),8-(6),8-(6),8-(6,48),8-(6,48)]
     6       9.743847       9.743847       9.743847    48[8-(6),8-(6),8-(6),8-(6),8-(6,48),8-(6,48)]
     7      14.761743      14.761743      14.761743    6[6-(6,6),8-(48,48),8-(48,48)]
     8      13.864111      13.864111      13.864111    6[6-(1,6),6-(1,6),6-(8,8)]
     9       12.18463       12.18463       12.18463    6[1-(0),6-(1,6),6-(6,6)]
    10      17.565446      17.565446      17.565446    6[6-(6,6),8-(48),8-(48)]
    11       18.15308       18.15308       18.15308    6[6-(1,6),6-(1,6),6-(8,8)]
    12      13.029972      13.029972      13.029972    6[1-(0),6-(1,6),6-(6,6)]
    13       11.17993       11.17993       11.17993    6[6-(6,6),8-(48),8-(48)]
    14      12.172181      12.172181      12.172181    6[6-(1,6),6-(1,6),6-(8,8)]
    15      17.871717      17.871717      17.871717    6[1-(0),6-(1,6),6-(6,6)]
    16      13.859132      13.859132      13.859132    6[1-(0),6-(1,6),6-(6,6)]
    17      13.022504      13.022504      13.022504    6[1-(0),6-(1,6),6-(6,6)]
    18      12.729952      12.729952      12.729952    6[1-(0),6-(1,6),6-(6,6)]
    19       8.536829       8.536829       8.536829    6[6-(6,6),8-(48,48),8-(48,48)]
    20         7.6392         7.6392         7.6392    6[6-(1,6),6-(1,6),6-(8,8)]
    21       5.959726       5.959726       5.959726    6[1-(0),6-(1,6),6-(6,6)]
    22      17.565446      17.565446      17.565446    6[6-(6,6),8-(48),8-(48)]
    23      18.153073      18.153073      18.153073    6[6-(1,6),6-(1,6),6-(8,8)]
    24       6.805066       6.805066       6.805066    6[1-(0),6-(1,6),6-(6,6)]
    25      11.179932      11.179932      11.179932    6[6-(6,6),8-(48),8-(48)]
    26       5.947275       5.947275       5.947275    6[6-(1,6),6-(1,6),6-(8,8)]
    27      17.871705      17.871705      17.871705    6[1-(0),6-(1,6),6-(6,6)]
    28       7.634219       7.634219       7.634219    6[1-(0),6-(1,6),6-(6,6)]
    29       6.797594       6.797594       6.797594    6[1-(0),6-(1,6),6-(6,6)]
    30       18.95484       18.95484       18.95484    6[1-(0),6-(1,6),6-(6,6)]
    31      10.137891      10.137891      10.137891    6[6-(6,6),8-(48,48),8-(48,48)]
    32      11.035523      11.035523      11.035523    6[6-(1,6),6-(1,6),6-(8,8)]
    33      12.715004      12.715004      12.715004    6[1-(0),6-(1,6),6-(6,6)]
    34       7.334188       7.334188       7.334188    6[6-(6,6),8-(48),8-(48)]
    35       6.746554       6.746554       6.746554    6[6-(1,6),6-(1,6),6-(8,8)]
    36      11.869662      11.869662      11.869662    6[1-(0),6-(1,6),6-(6,6)]
    37      13.719704      13.719704      13.719704    6[6-(6,6),8-(48),8-(48)]
    38      12.727453      12.727453      12.727453    6[6-(1,6),6-(1,6),6-(8,8)]
    39       7.027917       7.027917       7.027917    6[1-(0),6-(1,6),6-(6,6)]
    40      11.040502      11.040502      11.040502    6[1-(0),6-(1,6),6-(6,6)]
    41       11.87713       11.87713       11.87713    6[1-(0),6-(1,6),6-(6,6)]
    42      12.169682      12.169682      12.169682    6[1-(0),6-(1,6),6-(6,6)]
    43      16.362805      16.362805      16.362805    6[6-(6,6),8-(48,48),8-(48,48)]
    44      17.260434      17.260434      17.260434    6[6-(1,6),6-(1,6),6-(8,8)]
    45      18.939908      18.939908      18.939908    6[1-(0),6-(1,6),6-(6,6)]
    46       7.334188       7.334188       7.334188    6[6-(6,6),8-(48),8-(48)]
    47       6.746561       6.746561       6.746561    6[6-(1,6),6-(1,6),6-(8,8)]
    48      18.094568      18.094568      18.094568    6[1-(0),6-(1,6),6-(6,6)]
    49      13.719702      13.719702      13.719702    6[6-(6,6),8-(48),8-(48)]
    50      18.952359      18.952359      18.952359    6[6-(1,6),6-(1,6),6-(8,8)]
    51       7.027929       7.027929       7.027929    6[1-(0),6-(1,6),6-(6,6)]
    52      17.265415      17.265415      17.265415    6[1-(0),6-(1,6),6-(6,6)]
    53       18.10204       18.10204       18.10204    6[1-(0),6-(1,6),6-(6,6)]
    54       5.944794       5.944794       5.944794    6[1-(0),6-(1,6),6-(6,6)]
    55      14.973389      14.973389      14.973389    8[6-(6,8),48-(8,8,8,8),48-(8,8,8,8)]
    56      15.309537      15.309537      15.309537    8[6-(6,8),48-(8,8,8,8),48-(8,8,8,8,8)]
    57      10.515109      10.515109      10.515109    8[6-(6,8),48-(8,8,8,8)]
    58      16.878217      16.878217      16.878217    8[6-(6,8),48-(8,8,8,8,8)]
    59      11.116438      11.116438      11.116438    8[6-(6,8),48-(8,8,8,8,8)]
    60      11.524806      11.524806      11.524806    8[6-(6,8),48-(8,8,8,8)]
    61       8.748477       8.748477       8.748477    8[6-(6,8),48-(8,8,8,8),48-(8,8,8,8)]
    62      15.309547      15.309547      15.309547    8[6-(6,8),48-(8,8,8,8),48-(8,8,8,8,8)]
    63        4.29021        4.29021        4.29021    8[6-(6,8),48-(8,8,8,8)]
    64      16.878217      16.878217      16.878217    8[6-(6,8),48-(8,8,8,8,8)]
    65      11.116437      11.116437      11.116437    8[6-(6,8),48-(8,8,8,8,8)]
    66      17.749705      17.749705      17.749705    8[6-(6,8),48-(8,8,8,8)]
    67       9.926245       9.926245       9.926245    8[6-(6,8),48-(8,8,8,8),48-(8,8,8,8)]
    68       9.590097       9.590097       9.590097    8[6-(6,8),48-(8,8,8,8),48-(8,8,8,8,8)]
    69      14.384525      14.384525      14.384525    8[6-(6,8),48-(8,8,8,8)]
    70       8.021417       8.021417       8.021417    8[6-(6,8),48-(8,8,8,8,8)]
    71      13.783196      13.783196      13.783196    8[6-(6,8),48-(8,8,8,8,8)]
    72      13.374828      13.374828      13.374828    8[6-(6,8),48-(8,8,8,8)]
    73      16.151157      16.151157      16.151157    8[6-(6,8),48-(8,8,8,8),48-(8,8,8,8)]
    74       9.590087       9.590087       9.590087    8[6-(6,8),48-(8,8,8,8),48-(8,8,8,8,8)]
    75      20.609424      20.609424      20.609424    8[6-(6,8),48-(8,8,8,8)]
    76       8.021417       8.021417       8.021417    8[6-(6,8),48-(8,8,8,8,8)]
    77      13.783197      13.783197      13.783197    8[6-(6,8),48-(8,8,8,8,8)]
    78       7.149929       7.149929       7.149929    8[6-(6,8),48-(8,8,8,8)]
    79       11.50462       11.50462       11.50462    1[6-(6,6)]
    80      13.034702      13.034702      13.034702    1[6-(6,6)]
    81      17.215425      17.215425      17.215425    1[6-(6,6)]
    82      14.544496      14.544496      14.544496    1[6-(6,6)]
    83      13.027547      13.027547      13.027547    1[6-(6,6)]
    84      12.961018      12.961018      12.961018    1[6-(6,6)]
    85        5.27972        5.27972        5.27972    1[6-(6,6)]
    86       6.809922       6.809922       6.809922    1[6-(6,6)]
    87       17.21529       17.21529       17.21529    1[6-(6,6)]
    88      14.544508      14.544508      14.544508    1[6-(6,6)]
    89      13.027541      13.027541      13.027541    1[6-(6,6)]
    90      19.185786      19.185786      19.185786    1[6-(6,6)]
    91      13.395014      13.395014      13.395014    1[6-(6,6)]
    92      11.863251      11.863251      11.863251    1[6-(6,6)]
    93       7.683587       7.683587       7.683587    1[6-(6,6)]
    94      10.355138      10.355138      10.355138    1[6-(6,6)]
    95      11.872087      11.872087      11.872087    1[6-(6,6)]
    96      11.939985      11.939985      11.939985    1[6-(6,6)]
    97      19.619914      19.619914      19.619914    1[6-(6,6)]
    98       18.08828       18.08828       18.08828    1[6-(6,6)]
    99       7.684344       7.684344       7.684344    1[6-(6,6)]
   100      10.355126      10.355126      10.355126    1[6-(6,6)]
   101      11.870662      11.870662      11.870662    1[6-(6,6)]
   102       5.714969       5.714969       5.714969    1[6-(6,6)]
