# Supplementary material for: A collection of forcefield precursors for metal–organic frameworks
Source: RSC Adv. 2019 Nov 13;9(63):36492–507. doi: 10.1039/c9ra07327b (PMC9075174; doi:10.1039/c9ra07327b)
Supplement: RA-009-C9RA07327B-s1331 [file RA-009-C9RA07327B-s1331.txt]

LAGWUN_clean

10.830000    0.000000    0.000000
0.000000    17.049000    0.000000
0.000000    0.000000    17.293000

     1       7.317939       7.317939       7.317939    30[8-(30,30),8-(30,30),8-(6),8-(6),8-(6),8-(6,30)]
     2       7.728829       7.728829       7.728829    30[8-(30,30),8-(6),8-(6),8-(6,30)]
     3       4.798665       4.798665       4.798665    30[8-(30,30),8-(30,30),8-(6),8-(6)]
     4       8.997672       8.997672       8.997672    30[8-(30,30),8-(6),8-(6),8-(6)]
     5       8.927061       8.927061       8.927061    30[8-(30,30),8-(30,30),8-(6),8-(6),8-(6),8-(6,30)]
     6       8.516171       8.516171       8.516171    30[8-(30,30),8-(6),8-(6),8-(6,30)]
     7       0.616335       0.616335       0.616335    30[8-(30,30),8-(30,30),8-(6),8-(6)]
     8       7.247328       7.247328       7.247328    30[8-(30,30),8-(6),8-(6),8-(6)]
     9       3.512061       3.512061       3.512061    30[8-(30,30),8-(30,30),8-(6),8-(6),8-(6),8-(6,30)]
    10        3.10117        3.10117        3.10117    30[8-(30,30),8-(6),8-(6),8-(6,30)]
    11       6.031335       6.031335       6.031335    30[8-(30,30),8-(30,30),8-(6),8-(6)]
    12       1.832328       1.832328       1.832328    30[8-(30,30),8-(6),8-(6),8-(6)]
    13       1.902939       1.902939       1.902939    30[8-(30,30),8-(30,30),8-(6),8-(6),8-(6),8-(6,30)]
    14        2.31383        2.31383        2.31383    30[8-(30,30),8-(6),8-(6),8-(6,30)]
    15      10.213665      10.213665      10.213665    30[8-(30,30),8-(30,30),8-(6),8-(6)]
    16       3.582672       3.582672       3.582672    30[8-(30,30),8-(6),8-(6),8-(6)]
    17        7.50519        7.50519        7.50519    1[6-(6,6)]
    18       7.630818       7.630818       7.630818    1[6-(6,6)]
    19       8.044524       8.044524       8.044524    1[6-(6,6)]
    20       7.681719       7.681719       7.681719    1[6-(6,6)]
    21       0.664962       0.664962       0.664962    1[6-(6,6)]
    22       0.729942       0.729942       0.729942    1[6-(6,6)]
    23        8.73981        8.73981        8.73981    1[6-(6,6)]
    24       8.614182       8.614182       8.614182    1[6-(6,6)]
    25       8.200476       8.200476       8.200476    1[6-(6,6)]
    26       8.563281       8.563281       8.563281    1[6-(6,6)]
    27       4.750038       4.750038       4.750038    1[6-(6,6)]
    28       4.685058       4.685058       4.685058    1[6-(6,6)]
    29        3.32481        3.32481        3.32481    1[6-(6,6)]
    30       3.199182       3.199182       3.199182    1[6-(6,6)]
    31       2.785476       2.785476       2.785476    1[6-(6,6)]
    32       3.148281       3.148281       3.148281    1[6-(6,6)]
    33      10.165038      10.165038      10.165038    1[6-(6,6)]
    34      10.100058      10.100058      10.100058    1[6-(6,6)]
    35        2.09019        2.09019        2.09019    1[6-(6,6)]
    36       2.215818       2.215818       2.215818    1[6-(6,6)]
    37       2.629524       2.629524       2.629524    1[6-(6,6)]
    38       2.266719       2.266719       2.266719    1[6-(6,6)]
    39       6.079962       6.079962       6.079962    1[6-(6,6)]
    40       6.144942       6.144942       6.144942    1[6-(6,6)]
    41       9.214164       9.214164       9.214164    6[6-(6,6),8-(30),8-(30)]
    42      10.650222      10.650222      10.650222    6[6-(1,6),6-(6,6),6-(8,8)]
    43       0.949791       0.949791       0.949791    6[6-(6,6),8-(30),8-(30)]
    44        9.41127        9.41127        9.41127    6[6-(1,6),6-(6,6),6-(8,8)]
    45       8.314191       8.314191       8.314191    6[1-(0),6-(1,6),6-(6,6)]
    46       9.240156       9.240156       9.240156    6[6-(6,6),8-(30),8-(30,30)]
    47      10.605819      10.605819      10.605819    6[6-(1,6),6-(6,6),6-(8,8)]
    48       0.876147       0.876147       0.876147    6[6-(6,6),8-(0),8-(30)]
    49       8.461479       8.461479       8.461479    6[1-(0),6-(1,6),6-(6,6)]
    50       9.484914       9.484914       9.484914    6[6-(1,6),6-(6,6),6-(8,8)]
    51       9.813063       9.813063       9.813063    6[6-(1,6),6-(1,6),6-(8,8)]
    52       8.678079       8.678079       8.678079    6[1-(0),6-(1,6),6-(6,6)]
    53       9.637617       9.637617       9.637617    6[6-(1,6),6-(1,6),6-(8,8)]
    54        8.40408        8.40408        8.40408    6[1-(0),6-(1,6),6-(6,6)]
    55      10.014501      10.014501      10.014501    6[6-(6,6),8-(30),8-(30)]
    56      10.693542      10.693542      10.693542    6[1-(0),6-(6,6),6-(6,6)]
    57       10.78668       10.78668       10.78668    6[1-(0),6-(6,6),6-(6,6)]
    58       9.742668       9.742668       9.742668    6[6-(6,6),8-(30),8-(30)]
    59       7.030836       7.030836       7.030836    6[6-(6,6),8-(30),8-(30)]
    60       5.594778       5.594778       5.594778    6[6-(1,6),6-(6,6),6-(8,8)]
    61       4.465209       4.465209       4.465209    6[6-(6,6),8-(30),8-(30)]
    62        6.83373        6.83373        6.83373    6[6-(1,6),6-(6,6),6-(8,8)]
    63       7.930809       7.930809       7.930809    6[1-(0),6-(1,6),6-(6,6)]
    64       7.004844       7.004844       7.004844    6[6-(6,6),8-(30),8-(30,30)]
    65       5.639181       5.639181       5.639181    6[6-(1,6),6-(6,6),6-(8,8)]
    66       4.538853       4.538853       4.538853    6[6-(6,6),8-(0),8-(30)]
    67       7.783521       7.783521       7.783521    6[1-(0),6-(1,6),6-(6,6)]
    68       6.760086       6.760086       6.760086    6[6-(1,6),6-(6,6),6-(8,8)]
    69       6.431937       6.431937       6.431937    6[6-(1,6),6-(1,6),6-(8,8)]
    70       7.566921       7.566921       7.566921    6[1-(0),6-(1,6),6-(6,6)]
    71       6.607383       6.607383       6.607383    6[6-(1,6),6-(1,6),6-(8,8)]
    72        7.84092        7.84092        7.84092    6[1-(0),6-(1,6),6-(6,6)]
    73       6.230499       6.230499       6.230499    6[6-(6,6),8-(30),8-(30)]
    74       5.551458       5.551458       5.551458    6[1-(0),6-(6,6),6-(6,6)]
    75        5.45832        5.45832        5.45832    6[1-(0),6-(6,6),6-(6,6)]
    76       6.502332       6.502332       6.502332    6[6-(6,6),8-(30),8-(30)]
    77       1.615836       1.615836       1.615836    6[6-(6,6),8-(30),8-(30)]
    78       0.179778       0.179778       0.179778    6[6-(1,6),6-(6,6),6-(8,8)]
    79       9.880209       9.880209       9.880209    6[6-(6,6),8-(30),8-(30)]
    80        1.41873        1.41873        1.41873    6[6-(1,6),6-(6,6),6-(8,8)]
    81       2.515809       2.515809       2.515809    6[1-(0),6-(1,6),6-(6,6)]
    82       1.589844       1.589844       1.589844    6[6-(6,6),8-(30),8-(30,30)]
    83       0.224181       0.224181       0.224181    6[6-(1,6),6-(6,6),6-(8,8)]
    84       9.953853       9.953853       9.953853    6[6-(6,6),8-(0),8-(30)]
    85       2.368521       2.368521       2.368521    6[1-(0),6-(1,6),6-(6,6)]
    86       1.345086       1.345086       1.345086    6[6-(1,6),6-(6,6),6-(8,8)]
    87       1.016937       1.016937       1.016937    6[6-(1,6),6-(1,6),6-(8,8)]
    88       2.151921       2.151921       2.151921    6[1-(0),6-(1,6),6-(6,6)]
    89       1.192383       1.192383       1.192383    6[6-(1,6),6-(1,6),6-(8,8)]
    90        2.42592        2.42592        2.42592    6[1-(0),6-(1,6),6-(6,6)]
    91       0.815499       0.815499       0.815499    6[6-(6,6),8-(30),8-(30)]
    92       0.136458       0.136458       0.136458    6[1-(0),6-(6,6),6-(6,6)]
    93        0.04332        0.04332        0.04332    6[1-(0),6-(6,6),6-(6,6)]
    94       1.087332       1.087332       1.087332    6[6-(6,6),8-(30),8-(30)]
    95       3.799164       3.799164       3.799164    6[6-(6,6),8-(30),8-(30)]
    96       5.235222       5.235222       5.235222    6[6-(1,6),6-(6,6),6-(8,8)]
    97       6.364791       6.364791       6.364791    6[6-(6,6),8-(30),8-(30)]
    98        3.99627        3.99627        3.99627    6[6-(1,6),6-(6,6),6-(8,8)]
    99       2.899191       2.899191       2.899191    6[1-(0),6-(1,6),6-(6,6)]
   100       3.825156       3.825156       3.825156    6[6-(6,6),8-(30),8-(30,30)]
   101       5.190819       5.190819       5.190819    6[6-(1,6),6-(6,6),6-(8,8)]
   102       6.291147       6.291147       6.291147    6[6-(6,6),8-(0),8-(30)]
   103       3.046479       3.046479       3.046479    6[1-(0),6-(1,6),6-(6,6)]
   104       4.069914       4.069914       4.069914    6[6-(1,6),6-(6,6),6-(8,8)]
   105       4.398063       4.398063       4.398063    6[6-(1,6),6-(1,6),6-(8,8)]
   106       3.263079       3.263079       3.263079    6[1-(0),6-(1,6),6-(6,6)]
   107       4.222617       4.222617       4.222617    6[6-(1,6),6-(1,6),6-(8,8)]
   108        2.98908        2.98908        2.98908    6[1-(0),6-(1,6),6-(6,6)]
   109       4.599501       4.599501       4.599501    6[6-(6,6),8-(30),8-(30)]
   110       5.278542       5.278542       5.278542    6[1-(0),6-(6,6),6-(6,6)]
   111        5.37168        5.37168        5.37168    6[1-(0),6-(6,6),6-(6,6)]
   112       4.327668       4.327668       4.327668    6[6-(6,6),8-(30),8-(30)]
   113        8.47989        8.47989        8.47989    8[6-(6,8),30-(8,8,8),30-(8,8,8,8,8)]
   114       6.169851       6.169851       6.169851    8[30-(8,8,8),30-(8,8,8),30-(8,8,8,8,8)]
   115       8.336934       8.336934       8.336934    8[6-(6,8),30-(8,8,8,8,8)]
   116       9.034386       9.034386       9.034386    8[6-(6,8),30-(8,8,8)]
   117       8.816703       8.816703       8.816703    8[6-(6,8),30-(8,8,8)]
   118       0.641136       0.641136       0.641136    8[6-(6,8),30-(8,8,8,8,8)]
   119       8.668332       8.668332       8.668332    8[30-(8,8,8),30-(8,8,8),30-(8,8,8,8,8)]
   120       1.755543       1.755543       1.755543    8[6-(6,8)]
   121        0.76893        0.76893        0.76893    8[6-(6,8),30-(8,8,8,8,8)]
   122       9.808731       9.808731       9.808731    8[6-(6,8),30-(8,8,8)]
   123       9.761079       9.761079       9.761079    8[6-(6,8),30-(8,8,8)]
   124       0.074727       0.074727       0.074727    8[6-(6,8),30-(8,8,8)]
   125       2.075028       2.075028       2.075028    8[6-(6,8),30-(8,8,8)]
   126       0.248007       0.248007       0.248007    8[6-(6,8),30-(8,8,8)]
   127        7.76511        7.76511        7.76511    8[6-(6,8),30-(8,8,8),30-(8,8,8,8,8)]
   128      10.075149      10.075149      10.075149    8[30-(8,8,8),30-(8,8,8),30-(8,8,8,8,8)]
   129       7.908066       7.908066       7.908066    8[6-(6,8),30-(8,8,8,8,8)]
   130       7.210614       7.210614       7.210614    8[6-(6,8),30-(8,8,8)]
   131       7.428297       7.428297       7.428297    8[6-(6,8),30-(8,8,8)]
   132       4.773864       4.773864       4.773864    8[6-(6,8),30-(8,8,8,8,8)]
   133       7.576668       7.576668       7.576668    8[30-(8,8,8),30-(8,8,8),30-(8,8,8,8,8)]
   134       3.659457       3.659457       3.659457    8[6-(6,8)]
   135        4.64607        4.64607        4.64607    8[6-(6,8),30-(8,8,8,8,8)]
   136       6.436269       6.436269       6.436269    8[6-(6,8),30-(8,8,8)]
   137       6.483921       6.483921       6.483921    8[6-(6,8),30-(8,8,8)]
   138       5.340273       5.340273       5.340273    8[6-(6,8),30-(8,8,8)]
   139       3.339972       3.339972       3.339972    8[6-(6,8),30-(8,8,8)]
   140       5.166993       5.166993       5.166993    8[6-(6,8),30-(8,8,8)]
   141        2.35011        2.35011        2.35011    8[6-(6,8),30-(8,8,8),30-(8,8,8,8,8)]
   142       4.660149       4.660149       4.660149    8[30-(8,8,8),30-(8,8,8),30-(8,8,8,8,8)]
   143       2.493066       2.493066       2.493066    8[6-(6,8),30-(8,8,8,8,8)]
   144       1.795614       1.795614       1.795614    8[6-(6,8),30-(8,8,8)]
   145       2.013297       2.013297       2.013297    8[6-(6,8),30-(8,8,8)]
   146      10.188864      10.188864      10.188864    8[6-(6,8),30-(8,8,8,8,8)]
   147       2.161668       2.161668       2.161668    8[30-(8,8,8),30-(8,8,8),30-(8,8,8,8,8)]
   148       9.074457       9.074457       9.074457    8[6-(6,8)]
   149       10.06107       10.06107       10.06107    8[6-(6,8),30-(8,8,8,8,8)]
   150       1.021269       1.021269       1.021269    8[6-(6,8),30-(8,8,8)]
   151       1.068921       1.068921       1.068921    8[6-(6,8),30-(8,8,8)]
   152      10.755273      10.755273      10.755273    8[6-(6,8),30-(8,8,8)]
   153       8.754972       8.754972       8.754972    8[6-(6,8),30-(8,8,8)]
   154      10.581993      10.581993      10.581993    8[6-(6,8),30-(8,8,8)]
   155        3.06489        3.06489        3.06489    8[6-(6,8),30-(8,8,8),30-(8,8,8,8,8)]
   156       0.754851       0.754851       0.754851    8[30-(8,8,8),30-(8,8,8),30-(8,8,8,8,8)]
   157       2.921934       2.921934       2.921934    8[6-(6,8),30-(8,8,8,8,8)]
   158       3.619386       3.619386       3.619386    8[6-(6,8),30-(8,8,8)]
   159       3.401703       3.401703       3.401703    8[6-(6,8),30-(8,8,8)]
   160       6.056136       6.056136       6.056136    8[6-(6,8),30-(8,8,8,8,8)]
   161       3.253332       3.253332       3.253332    8[30-(8,8,8),30-(8,8,8),30-(8,8,8,8,8)]
   162       7.170543       7.170543       7.170543    8[6-(6,8)]
   163        6.18393        6.18393        6.18393    8[6-(6,8),30-(8,8,8,8,8)]
   164       4.393731       4.393731       4.393731    8[6-(6,8),30-(8,8,8)]
   165       4.346079       4.346079       4.346079    8[6-(6,8),30-(8,8,8)]
   166       5.489727       5.489727       5.489727    8[6-(6,8),30-(8,8,8)]
   167       7.490028       7.490028       7.490028    8[6-(6,8),30-(8,8,8)]
   168       5.663007       5.663007       5.663007    8[6-(6,8),30-(8,8,8)]
