# Supplementary material for: A collection of forcefield precursors for metal–organic frameworks
Source: RSC Adv. 2019 Nov 13;9(63):36492–507. doi: 10.1039/c9ra07327b (PMC9075174; doi:10.1039/c9ra07327b)
Supplement: RA-009-C9RA07327B-s1332 [file RA-009-C9RA07327B-s1332.txt]

LAJDUV_charged

8.935000    0.000000    0.000000
-4.467500    7.737937    0.000000
0.000000    0.000000    10.878000

     1         4.4675         4.4675         4.4675    22[8-(6),8-(6),8-(6),8-(6),8-(6),8-(6),8-(6),8-(6)]
     2        2.23375        2.23375        2.23375    22[8-(6),8-(6),8-(6),8-(6),8-(6),8-(6),8-(6),8-(6)]
     3       -2.23375       -2.23375       -2.23375    22[8-(6),8-(6),8-(6),8-(6),8-(6),8-(6),8-(6),8-(6)]
     4       -0.33953       -0.33953       -0.33953    6[6-(8,8),8-(22),8-(22)]
     5      -1.646944      -1.646944      -1.646944    6[6-(8,8),8-(22),8-(22)]
     6        0.33953        0.33953        0.33953    6[6-(8,8),8-(22),8-(22)]
     7       1.646944       1.646944       1.646944    6[6-(8,8),8-(22),8-(22)]
     8            0.0            0.0            0.0    6[6-(8,8),8-(22),8-(22)]
     9            0.0            0.0            0.0    6[6-(8,8),8-(22),8-(22)]
    10        4.80703        4.80703        4.80703    6[6-(8,8),8-(22),8-(22)]
    11       6.114444       6.114444       6.114444    6[6-(8,8),8-(22),8-(22)]
    12        4.12797        4.12797        4.12797    6[6-(8,8),8-(22),8-(22)]
    13       2.820556       2.820556       2.820556    6[6-(8,8),8-(22),8-(22)]
    14         4.4675         4.4675         4.4675    6[6-(8,8),8-(22),8-(22)]
    15         4.4675         4.4675         4.4675    6[6-(8,8),8-(22),8-(22)]
    16       0.602666       0.602666       0.602666    8[6-(6,8),22-(8,8,8,8,8,8,8)]
    17      -2.563005      -2.563005      -2.563005    8[6-(6,8),22-(8,8,8,8,8,8,8)]
    18       0.343551       0.343551       0.343551    8[6-(6,8),22-(8,8,8,8,8,8,8)]
    19       1.687821       1.687821       1.687821    8[6-(6,8),22-(8,8,8,8,8,8,8)]
    20      -0.946217      -0.946217      -0.946217    8[6-(6,8),22-(8,8,8,8,8,8,8)]
    21       0.875183       0.875183       0.875183    8[6-(6,8),22-(8,8,8,8,8,8,8)]
    22       3.864834       3.864834       3.864834    8[6-(6,8),22-(8,8,8,8,8,8,8)]
    23       7.030505       7.030505       7.030505    8[6-(6,8),22-(8,8,8,8,8,8,8)]
    24       4.123949       4.123949       4.123949    8[6-(6,8),22-(8,8,8,8,8,8,8)]
    25       2.779678       2.779678       2.779678    8[6-(6,8),22-(8,8,8,8,8,8,8)]
    26       5.413717       5.413717       5.413717    8[6-(6,8),22-(8,8,8,8,8,8,8)]
    27       3.592317       3.592317       3.592317    8[6-(6,8),22-(8,8,8,8,8,8,8)]
    28       5.070166       5.070166       5.070166    8[6-(6,8),22-(8,8,8,8,8,8,8)]
    29       1.904495       1.904495       1.904495    8[6-(6,8),22-(8,8,8,8,8,8,8)]
    30       4.811051       4.811051       4.811051    8[6-(6,8),22-(8,8,8,8,8,8,8)]
    31       6.155321       6.155321       6.155321    8[6-(6,8),22-(8,8,8,8,8,8,8)]
    32       3.521284       3.521284       3.521284    8[6-(6,8),22-(8,8,8,8,8,8,8)]
    33       5.342683       5.342683       5.342683    8[6-(6,8),22-(8,8,8,8,8,8,8)]
    34      -0.602666      -0.602666      -0.602666    8[6-(6,8),22-(8,8,8,8,8,8,8)]
    35       2.563005       2.563005       2.563005    8[6-(6,8),22-(8,8,8,8,8,8,8)]
    36      -0.343551      -0.343551      -0.343551    8[6-(6,8),22-(8,8,8,8,8,8,8)]
    37      -1.687821      -1.687821      -1.687821    8[6-(6,8),22-(8,8,8,8,8,8,8)]
    38       0.946217       0.946217       0.946217    8[6-(6,8),22-(8,8,8,8,8,8,8)]
    39      -0.875183      -0.875183      -0.875183    8[6-(6,8),22-(8,8,8,8,8,8,8)]
    40      -0.238118      -0.238118      -0.238118    1[7-(1,1,1)]
    41       4.705618       4.705618       4.705618    1[7-(1,1,1)]
    42       0.854186       0.854186       0.854186    1[7-(1,1,1)]
    43       3.613314       3.613314       3.613314    1[7-(1,1,1)]
    44      -3.613314      -3.613314      -3.613314    1[7-(1,1,1)]
    45       8.080814       8.080814       8.080814    1[7-(1,1,1)]
    46       4.229382       4.229382       4.229382    1[7-(1,1,1)]
    47       0.238118       0.238118       0.238118    1[7-(1,1,1)]
    48       3.851432       3.851432       3.851432    1[7-(1,1,1)]
    49       0.616068       0.616068       0.616068    1[7-(1,1,1)]
    50       8.318932       8.318932       8.318932    1[7-(1,1,1)]
    51      -3.851432      -3.851432      -3.851432    1[7-(1,1,1)]
    52            0.0            0.0            0.0    7[1-(0),1-(0),1-(0),1-(0)]
    53            0.0            0.0            0.0    7[1-(0),1-(0),1-(0),1-(0)]
    54            0.0            0.0            0.0    7[1-(0),1-(0),1-(0),1-(0)]
