# Supplementary material for: A collection of forcefield precursors for metal–organic frameworks
Source: RSC Adv. 2019 Nov 13;9(63):36492–507. doi: 10.1039/c9ra07327b (PMC9075174; doi:10.1039/c9ra07327b)
Supplement: RA-009-C9RA07327B-s1333 [file RA-009-C9RA07327B-s1333.txt]

LAJDUV01_charged

8.939000    0.000000    0.000000
-4.469500    7.741401    0.000000
0.000000    0.000000    10.893000

     1       -2.23475       -2.23475       -2.23475    22[8-(6),8-(6),8-(6),8-(6),8-(6),8-(6),8-(6),8-(6)]
     2         4.4695         4.4695         4.4695    22[8-(6),8-(6),8-(6),8-(6),8-(6),8-(6),8-(6),8-(6)]
     3        2.23475        2.23475        2.23475    22[8-(6),8-(6),8-(6),8-(6),8-(6),8-(6),8-(6),8-(6)]
     4            0.0            0.0            0.0    6[6-(8,8),8-(22),8-(22)]
     5            0.0            0.0            0.0    6[6-(8,8),8-(22),8-(22)]
     6       -0.33633       -0.33633       -0.33633    6[6-(8,8),8-(22),8-(22)]
     7      -1.647145      -1.647145      -1.647145    6[6-(8,8),8-(22),8-(22)]
     8        0.33633        0.33633        0.33633    6[6-(8,8),8-(22),8-(22)]
     9       1.647145       1.647145       1.647145    6[6-(8,8),8-(22),8-(22)]
    10         4.4695         4.4695         4.4695    6[6-(8,8),8-(22),8-(22)]
    11         4.4695         4.4695         4.4695    6[6-(8,8),8-(22),8-(22)]
    12        4.80583        4.80583        4.80583    6[6-(8,8),8-(22),8-(22)]
    13       6.116645       6.116645       6.116645    6[6-(8,8),8-(22),8-(22)]
    14        4.13317        4.13317        4.13317    6[6-(8,8),8-(22),8-(22)]
    15       2.822355       2.822355       2.822355    6[6-(8,8),8-(22),8-(22)]
    16      -0.947355      -0.947355      -0.947355    8[6-(6,8),22-(8,8,8,8,8,8,8)]
    17       -0.87772       -0.87772       -0.87772    8[6-(6,8),22-(8,8,8,8,8,8,8)]
    18       0.603561       0.603561       0.603561    8[6-(6,8),22-(8,8,8,8,8,8,8)]
    19      -1.693538      -1.693538      -1.693538    8[6-(6,8),22-(8,8,8,8,8,8,8)]
    20       0.343794       0.343794       0.343794    8[6-(6,8),22-(8,8,8,8,8,8,8)]
    21       2.571259       2.571259       2.571259    8[6-(6,8),22-(8,8,8,8,8,8,8)]
    22       5.416855       5.416855       5.416855    8[6-(6,8),22-(8,8,8,8,8,8,8)]
    23        5.34722        5.34722        5.34722    8[6-(6,8),22-(8,8,8,8,8,8,8)]
    24       3.865939       3.865939       3.865939    8[6-(6,8),22-(8,8,8,8,8,8,8)]
    25       6.163038       6.163038       6.163038    8[6-(6,8),22-(8,8,8,8,8,8,8)]
    26       4.125706       4.125706       4.125706    8[6-(6,8),22-(8,8,8,8,8,8,8)]
    27       1.898241       1.898241       1.898241    8[6-(6,8),22-(8,8,8,8,8,8,8)]
    28       3.522145       3.522145       3.522145    8[6-(6,8),22-(8,8,8,8,8,8,8)]
    29        3.59178        3.59178        3.59178    8[6-(6,8),22-(8,8,8,8,8,8,8)]
    30       5.073061       5.073061       5.073061    8[6-(6,8),22-(8,8,8,8,8,8,8)]
    31       2.775962       2.775962       2.775962    8[6-(6,8),22-(8,8,8,8,8,8,8)]
    32       4.813294       4.813294       4.813294    8[6-(6,8),22-(8,8,8,8,8,8,8)]
    33       7.040759       7.040759       7.040759    8[6-(6,8),22-(8,8,8,8,8,8,8)]
    34       0.947355       0.947355       0.947355    8[6-(6,8),22-(8,8,8,8,8,8,8)]
    35        0.87772        0.87772        0.87772    8[6-(6,8),22-(8,8,8,8,8,8,8)]
    36      -0.603561      -0.603561      -0.603561    8[6-(6,8),22-(8,8,8,8,8,8,8)]
    37       1.693538       1.693538       1.693538    8[6-(6,8),22-(8,8,8,8,8,8,8)]
    38      -0.343794      -0.343794      -0.343794    8[6-(6,8),22-(8,8,8,8,8,8,8)]
    39      -2.571259      -2.571259      -2.571259    8[6-(6,8),22-(8,8,8,8,8,8,8)]
    40       3.933383       3.933383       3.933383    1[7-(1,1,1)]
    41       0.536117       0.536117       0.536117    1[7-(1,1,1)]
    42       8.402883       8.402883       8.402883    1[7-(1,1,1)]
    43      -3.933383      -3.933383      -3.933383    1[7-(1,1,1)]
    44      -0.326542      -0.326542      -0.326542    1[7-(1,1,1)]
    45       4.796042       4.796042       4.796042    1[7-(1,1,1)]
    46       0.862658       0.862658       0.862658    1[7-(1,1,1)]
    47       3.606842       3.606842       3.606842    1[7-(1,1,1)]
    48      -3.606842      -3.606842      -3.606842    1[7-(1,1,1)]
    49       8.076342       8.076342       8.076342    1[7-(1,1,1)]
    50       4.142958       4.142958       4.142958    1[7-(1,1,1)]
    51       0.326542       0.326542       0.326542    1[7-(1,1,1)]
    52            0.0            0.0            0.0    7[1-(0),1-(0),1-(0),1-(0)]
    53            0.0            0.0            0.0    7[1-(0),1-(0),1-(0),1-(0)]
    54            0.0            0.0            0.0    7[1-(0),1-(0),1-(0),1-(0)]
