# Supplementary material for: A collection of forcefield precursors for metal–organic frameworks
Source: RSC Adv. 2019 Nov 13;9(63):36492–507. doi: 10.1039/c9ra07327b (PMC9075174; doi:10.1039/c9ra07327b)
Supplement: RA-009-C9RA07327B-s1334 [file RA-009-C9RA07327B-s1334.txt]

LAJDUV02_charged

8.931000    0.000000    0.000000
-4.465500    7.734473    0.000000
0.000000    0.000000    10.893000

     1       -2.23275       -2.23275       -2.23275    22[8-(6),8-(6),8-(6),8-(6),8-(6),8-(6),8-(6),8-(6)]
     2         4.4655         4.4655         4.4655    22[8-(6),8-(6),8-(6),8-(6),8-(6),8-(6),8-(6),8-(6)]
     3        2.23275        2.23275        2.23275    22[8-(6),8-(6),8-(6),8-(6),8-(6),8-(6),8-(6),8-(6)]
     4            0.0            0.0            0.0    6[6-(8,8),8-(22),8-(22)]
     5            0.0            0.0            0.0    6[6-(8,8),8-(22),8-(22)]
     6      -0.334421      -0.334421      -0.334421    6[6-(8,8),8-(22),8-(22)]
     7      -1.648886      -1.648886      -1.648886    6[6-(8,8),8-(22),8-(22)]
     8       0.334421       0.334421       0.334421    6[6-(8,8),8-(22),8-(22)]
     9       1.648886       1.648886       1.648886    6[6-(8,8),8-(22),8-(22)]
    10         4.4655         4.4655         4.4655    6[6-(8,8),8-(22),8-(22)]
    11         4.4655         4.4655         4.4655    6[6-(8,8),8-(22),8-(22)]
    12       4.799921       4.799921       4.799921    6[6-(8,8),8-(22),8-(22)]
    13       6.114386       6.114386       6.114386    6[6-(8,8),8-(22),8-(22)]
    14       4.131079       4.131079       4.131079    6[6-(8,8),8-(22),8-(22)]
    15       2.816614       2.816614       2.816614    6[6-(8,8),8-(22),8-(22)]
    16      -0.947802      -0.947802      -0.947802    8[6-(6,8),22-(8,8,8,8,8,8,8)]
    17      -0.881266      -0.881266      -0.881266    8[6-(6,8),22-(8,8,8,8,8,8,8)]
    18       0.606817       0.606817       0.606817    8[6-(6,8),22-(8,8,8,8,8,8,8)]
    19      -1.693139      -1.693139      -1.693139    8[6-(6,8),22-(8,8,8,8,8,8,8)]
    20       0.340986       0.340986       0.340986    8[6-(6,8),22-(8,8,8,8,8,8,8)]
    21       2.574405       2.574405       2.574405    8[6-(6,8),22-(8,8,8,8,8,8,8)]
    22       5.413302       5.413302       5.413302    8[6-(6,8),22-(8,8,8,8,8,8,8)]
    23       5.346766       5.346766       5.346766    8[6-(6,8),22-(8,8,8,8,8,8,8)]
    24       3.858683       3.858683       3.858683    8[6-(6,8),22-(8,8,8,8,8,8,8)]
    25       6.158639       6.158639       6.158639    8[6-(6,8),22-(8,8,8,8,8,8,8)]
    26       4.124514       4.124514       4.124514    8[6-(6,8),22-(8,8,8,8,8,8,8)]
    27       1.891095       1.891095       1.891095    8[6-(6,8),22-(8,8,8,8,8,8,8)]
    28       3.517698       3.517698       3.517698    8[6-(6,8),22-(8,8,8,8,8,8,8)]
    29       3.584234       3.584234       3.584234    8[6-(6,8),22-(8,8,8,8,8,8,8)]
    30       5.072317       5.072317       5.072317    8[6-(6,8),22-(8,8,8,8,8,8,8)]
    31       2.772361       2.772361       2.772361    8[6-(6,8),22-(8,8,8,8,8,8,8)]
    32       4.806486       4.806486       4.806486    8[6-(6,8),22-(8,8,8,8,8,8,8)]
    33       7.039905       7.039905       7.039905    8[6-(6,8),22-(8,8,8,8,8,8,8)]
    34       0.947802       0.947802       0.947802    8[6-(6,8),22-(8,8,8,8,8,8,8)]
    35       0.881266       0.881266       0.881266    8[6-(6,8),22-(8,8,8,8,8,8,8)]
    36      -0.606817      -0.606817      -0.606817    8[6-(6,8),22-(8,8,8,8,8,8,8)]
    37       1.693139       1.693139       1.693139    8[6-(6,8),22-(8,8,8,8,8,8,8)]
    38      -0.340986      -0.340986      -0.340986    8[6-(6,8),22-(8,8,8,8,8,8,8)]
    39      -2.574405      -2.574405      -2.574405    8[6-(6,8),22-(8,8,8,8,8,8,8)]
    40       3.902088       3.902088       3.902088    1[7-(1,1,1)]
    41       0.563412       0.563412       0.563412    1[7-(1,1,1)]
    42       8.367588       8.367588       8.367588    1[7-(1,1,1)]
    43      -3.902088      -3.902088      -3.902088    1[7-(1,1,1)]
    44       -0.29508       -0.29508       -0.29508    1[7-(1,1,1)]
    45        4.76058        4.76058        4.76058    1[7-(1,1,1)]
    46       0.858492       0.858492       0.858492    1[7-(1,1,1)]
    47       3.607008       3.607008       3.607008    1[7-(1,1,1)]
    48      -3.607008      -3.607008      -3.607008    1[7-(1,1,1)]
    49       8.072508       8.072508       8.072508    1[7-(1,1,1)]
    50        4.17042        4.17042        4.17042    1[7-(1,1,1)]
    51        0.29508        0.29508        0.29508    1[7-(1,1,1)]
    52            0.0            0.0            0.0    7[1-(0),1-(0),1-(0),1-(0)]
    53            0.0            0.0            0.0    7[1-(0),1-(0),1-(0),1-(0)]
    54            0.0            0.0            0.0    7[1-(0),1-(0),1-(0),1-(0)]
