# Supplementary material for: A collection of forcefield precursors for metal–organic frameworks
Source: RSC Adv. 2019 Nov 13;9(63):36492–507. doi: 10.1039/c9ra07327b (PMC9075174; doi:10.1039/c9ra07327b)
Supplement: RA-009-C9RA07327B-s1335 [file RA-009-C9RA07327B-s1335.txt]

LAJDUV03_charged

8.947000    0.000000    0.000000
-4.473500    7.748329    0.000000
0.000000    0.000000    10.898000

     1       -2.23675       -2.23675       -2.23675    22[8-(6),8-(6),8-(6),8-(6),8-(6),8-(6),8-(6),8-(6)]
     2         4.4735         4.4735         4.4735    22[8-(6),8-(6),8-(6),8-(6),8-(6),8-(6),8-(6),8-(6)]
     3        2.23675        2.23675        2.23675    22[8-(6),8-(6),8-(6),8-(6),8-(6),8-(6),8-(6),8-(6)]
     4            0.0            0.0            0.0    6[6-(8,8),8-(22),8-(22)]
     5           -0.0           -0.0           -0.0    6[6-(8,8),8-(22),8-(22)]
     6      -0.333678      -0.333678      -0.333678    6[6-(8,8),8-(22),8-(22)]
     7      -1.648216      -1.648216      -1.648216    6[6-(8,8),8-(22),8-(22)]
     8       0.333678       0.333678       0.333678    6[6-(8,8),8-(22),8-(22)]
     9       1.648216       1.648216       1.648216    6[6-(8,8),8-(22),8-(22)]
    10         4.4735         4.4735         4.4735    6[6-(8,8),8-(22),8-(22)]
    11         4.4735         4.4735         4.4735    6[6-(8,8),8-(22),8-(22)]
    12       4.807178       4.807178       4.807178    6[6-(8,8),8-(22),8-(22)]
    13       6.121716       6.121716       6.121716    6[6-(8,8),8-(22),8-(22)]
    14       4.139822       4.139822       4.139822    6[6-(8,8),8-(22),8-(22)]
    15       2.825284       2.825284       2.825284    6[6-(8,8),8-(22),8-(22)]
    16      -0.947487      -0.947487      -0.947487    8[6-(6,8),22-(8,8,8,8,8,8,8)]
    17      -0.878148      -0.878148      -0.878148    8[6-(6,8),22-(8,8,8,8,8,8,8)]
    18       0.603475       0.603475       0.603475    8[6-(6,8),22-(8,8,8,8,8,8,8)]
    19      -1.695904      -1.695904      -1.695904    8[6-(6,8),22-(8,8,8,8,8,8,8)]
    20       0.344012       0.344012       0.344012    8[6-(6,8),22-(8,8,8,8,8,8,8)]
    21       2.574052       2.574052       2.574052    8[6-(6,8),22-(8,8,8,8,8,8,8)]
    22       5.420987       5.420987       5.420987    8[6-(6,8),22-(8,8,8,8,8,8,8)]
    23       5.351648       5.351648       5.351648    8[6-(6,8),22-(8,8,8,8,8,8,8)]
    24       3.870025       3.870025       3.870025    8[6-(6,8),22-(8,8,8,8,8,8,8)]
    25       6.169404       6.169404       6.169404    8[6-(6,8),22-(8,8,8,8,8,8,8)]
    26       4.129488       4.129488       4.129488    8[6-(6,8),22-(8,8,8,8,8,8,8)]
    27       1.899448       1.899448       1.899448    8[6-(6,8),22-(8,8,8,8,8,8,8)]
    28       3.526013       3.526013       3.526013    8[6-(6,8),22-(8,8,8,8,8,8,8)]
    29       3.595352       3.595352       3.595352    8[6-(6,8),22-(8,8,8,8,8,8,8)]
    30       5.076975       5.076975       5.076975    8[6-(6,8),22-(8,8,8,8,8,8,8)]
    31       2.777596       2.777596       2.777596    8[6-(6,8),22-(8,8,8,8,8,8,8)]
    32       4.817512       4.817512       4.817512    8[6-(6,8),22-(8,8,8,8,8,8,8)]
    33       7.047552       7.047552       7.047552    8[6-(6,8),22-(8,8,8,8,8,8,8)]
    34       0.947487       0.947487       0.947487    8[6-(6,8),22-(8,8,8,8,8,8,8)]
    35       0.878148       0.878148       0.878148    8[6-(6,8),22-(8,8,8,8,8,8,8)]
    36      -0.603475      -0.603475      -0.603475    8[6-(6,8),22-(8,8,8,8,8,8,8)]
    37       1.695904       1.695904       1.695904    8[6-(6,8),22-(8,8,8,8,8,8,8)]
    38      -0.344012      -0.344012      -0.344012    8[6-(6,8),22-(8,8,8,8,8,8,8)]
    39      -2.574052      -2.574052      -2.574052    8[6-(6,8),22-(8,8,8,8,8,8,8)]
    40       3.937933       3.937933       3.937933    1[7-(1,1,1)]
    41       0.535567       0.535567       0.535567    1[7-(1,1,1)]
    42       8.411433       8.411433       8.411433    1[7-(1,1,1)]
    43      -3.937933      -3.937933      -3.937933    1[7-(1,1,1)]
    44      -0.334126      -0.334126      -0.334126    1[7-(1,1,1)]
    45       4.807626       4.807626       4.807626    1[7-(1,1,1)]
    46       0.869693       0.869693       0.869693    1[7-(1,1,1)]
    47       3.603807       3.603807       3.603807    1[7-(1,1,1)]
    48      -3.603807      -3.603807      -3.603807    1[7-(1,1,1)]
    49       8.077307       8.077307       8.077307    1[7-(1,1,1)]
    50       4.139374       4.139374       4.139374    1[7-(1,1,1)]
    51       0.334126       0.334126       0.334126    1[7-(1,1,1)]
    52            0.0            0.0            0.0    7[1-(0),1-(0),1-(0),1-(0)]
    53            0.0            0.0            0.0    7[1-(0),1-(0),1-(0),1-(0)]
    54            0.0            0.0            0.0    7[1-(0),1-(0),1-(0),1-(0)]
