# Supplementary material for: A collection of forcefield precursors for metal–organic frameworks
Source: RSC Adv. 2019 Nov 13;9(63):36492–507. doi: 10.1039/c9ra07327b (PMC9075174; doi:10.1039/c9ra07327b)
Supplement: RA-009-C9RA07327B-s1336 [file RA-009-C9RA07327B-s1336.txt]

LAKFIN_clean

13.724700    0.000000    0.000000
0.000000    27.787000    0.000000
0.000000    0.000000    45.881000

     1      11.642526      11.642526      11.642526    30[7-(6,6),7-(6,6),53-(0),53-(0)]
     2       1.980749       1.980749       1.980749    30[7-(6,6),7-(6,6),53-(0),53-(0)]
     3       1.942594       1.942594       1.942594    30[7-(6,6),7-(6,6),53-(0),53-(0)]
     4       2.082174       2.082174       2.082174    30[7-(6,6),7-(6,6),53-(0),53-(0)]
     5      11.743951      11.743951      11.743951    30[7-(6,6),7-(6,6),53-(0),53-(0)]
     6      11.782106      11.782106      11.782106    30[7-(6,6),7-(6,6),53-(0),53-(0)]
     7       4.780176       4.780176       4.780176    30[7-(6,6),7-(6,6),53-(0),53-(0)]
     8       8.843099       8.843099       8.843099    30[7-(6,6),7-(6,6),53-(0),53-(0)]
     9       8.804944       8.804944       8.804944    30[7-(6,6),7-(6,6),53-(0),53-(0)]
    10       8.944524       8.944524       8.944524    30[7-(6,6),7-(6,6),53-(0),53-(0)]
    11       4.881601       4.881601       4.881601    30[7-(6,6),7-(6,6),53-(0),53-(0)]
    12       4.919756       4.919756       4.919756    30[7-(6,6),7-(6,6),53-(0),53-(0)]
    13       2.082174       2.082174       2.082174    30[7-(6,6),7-(6,6),53-(0),53-(0)]
    14      11.743951      11.743951      11.743951    30[7-(6,6),7-(6,6),53-(0),53-(0)]
    15      11.782106      11.782106      11.782106    30[7-(6,6),7-(6,6),53-(0),53-(0)]
    16      11.642526      11.642526      11.642526    30[7-(6,6),7-(6,6),53-(0),53-(0)]
    17       1.980749       1.980749       1.980749    30[7-(6,6),7-(6,6),53-(0),53-(0)]
    18       1.942594       1.942594       1.942594    30[7-(6,6),7-(6,6),53-(0),53-(0)]
    19       8.944524       8.944524       8.944524    30[7-(6,6),7-(6,6),53-(0),53-(0)]
    20       4.881601       4.881601       4.881601    30[7-(6,6),7-(6,6),53-(0),53-(0)]
    21       4.919756       4.919756       4.919756    30[7-(6,6),7-(6,6),53-(0),53-(0)]
    22       4.780176       4.780176       4.780176    30[7-(6,6),7-(6,6),53-(0),53-(0)]
    23       8.843099       8.843099       8.843099    30[7-(6,6),7-(6,6),53-(0),53-(0)]
    24       8.804944       8.804944       8.804944    30[7-(6,6),7-(6,6),53-(0),53-(0)]
    25      13.042582      13.042582      13.042582    1[6-(6,7)]
    26        0.10568        0.10568        0.10568    1[6-(6,6)]
    27      13.511967      13.511967      13.511967    1[6-(6,6)]
    28      12.693975      12.693975      12.693975    1[6-(6,7)]
    29       0.631336       0.631336       0.631336    1[6-(6,6)]
    30       0.986806       0.986806       0.986806    1[6-(6,7)]
    31       1.869304       1.869304       1.869304    1[6-(6,7)]
    32       1.480895       1.480895       1.480895    1[6-(6,6)]
    33       1.206401       1.206401       1.206401    1[6-(6,6)]
    34       1.519324       1.519324       1.519324    1[6-(6,7)]
    35       1.147385       1.147385       1.147385    1[6-(6,7)]
    36       0.763093       0.763093       0.763093    1[6-(6,6)]
    37      11.108772      11.108772      11.108772    1[6-(6,7)]
    38       12.23008       12.23008       12.23008    1[6-(6,6)]
    39       2.009296       2.009296       2.009296    1[6-(6,6)]
    40       0.798778       0.798778       0.798778    1[6-(6,7)]
    41       12.23557       12.23557       12.23557    1[6-(6,6)]
    42       1.858324       1.858324       1.858324    1[6-(6,6)]
    43       4.747374       4.747374       4.747374    1[6-(6,6)]
    44        4.47837        4.47837        4.47837    1[6-(6,6)]
    45       0.684863       0.684863       0.684863    1[6-(6,7)]
    46      11.143084      11.143084      11.143084    1[6-(6,7)]
    47       6.910386       6.910386       6.910386    1[6-(6,7)]
    48       6.642755       6.642755       6.642755    1[6-(6,7)]
    49       0.682118       0.682118       0.682118    1[6-(6,7)]
    50       13.61902       13.61902       13.61902    1[6-(6,6)]
    51       0.212733       0.212733       0.212733    1[6-(6,6)]
    52       1.030725       1.030725       1.030725    1[6-(6,7)]
    53      13.093364      13.093364      13.093364    1[6-(6,6)]
    54      12.737894      12.737894      12.737894    1[6-(6,7)]
    55      11.855396      11.855396      11.855396    1[6-(6,7)]
    56      12.243805      12.243805      12.243805    1[6-(6,6)]
    57      12.518299      12.518299      12.518299    1[6-(6,6)]
    58      12.205376      12.205376      12.205376    1[6-(6,7)]
    59      12.577315      12.577315      12.577315    1[6-(6,7)]
    60      12.961607      12.961607      12.961607    1[6-(6,6)]
    61       2.615928       2.615928       2.615928    1[6-(6,7)]
    62        1.49462        1.49462        1.49462    1[6-(6,6)]
    63      11.715404      11.715404      11.715404    1[6-(6,6)]
    64      12.925922      12.925922      12.925922    1[6-(6,7)]
    65        1.48913        1.48913        1.48913    1[6-(6,6)]
    66      11.866376      11.866376      11.866376    1[6-(6,6)]
    67       8.977326       8.977326       8.977326    1[6-(6,6)]
    68        9.24633        9.24633        9.24633    1[6-(6,6)]
    69      13.039837      13.039837      13.039837    1[6-(6,7)]
    70       2.581616       2.581616       2.581616    1[6-(6,7)]
    71       6.814314       6.814314       6.814314    1[6-(6,7)]
    72       7.081945       7.081945       7.081945    1[6-(6,7)]
    73       6.180232       6.180232       6.180232    1[6-(6,7)]
    74        6.96803        6.96803        6.96803    1[6-(6,6)]
    75       6.649617       6.649617       6.649617    1[6-(6,6)]
    76       5.831625       5.831625       5.831625    1[6-(6,7)]
    77       7.493686       7.493686       7.493686    1[6-(6,6)]
    78       7.849156       7.849156       7.849156    1[6-(6,7)]
    79       8.731654       8.731654       8.731654    1[6-(6,7)]
    80       8.343245       8.343245       8.343245    1[6-(6,6)]
    81       8.068751       8.068751       8.068751    1[6-(6,6)]
    82       8.381674       8.381674       8.381674    1[6-(6,7)]
    83       8.009735       8.009735       8.009735    1[6-(6,7)]
    84       7.625443       7.625443       7.625443    1[6-(6,6)]
    85       4.246422       4.246422       4.246422    1[6-(6,7)]
    86        5.36773        5.36773        5.36773    1[6-(6,6)]
    87       8.871646       8.871646       8.871646    1[6-(6,6)]
    88       7.661128       7.661128       7.661128    1[6-(6,7)]
    89        5.37322        5.37322        5.37322    1[6-(6,6)]
    90       8.720674       8.720674       8.720674    1[6-(6,6)]
    91      11.609724      11.609724      11.609724    1[6-(6,6)]
    92       11.34072       11.34072       11.34072    1[6-(6,6)]
    93       7.547213       7.547213       7.547213    1[6-(6,7)]
    94       4.280734       4.280734       4.280734    1[6-(6,7)]
    95       0.048036       0.048036       0.048036    1[6-(6,7)]
    96      13.505105      13.505105      13.505105    1[6-(6,7)]
    97       7.544468       7.544468       7.544468    1[6-(6,7)]
    98        6.75667        6.75667        6.75667    1[6-(6,6)]
    99       7.075083       7.075083       7.075083    1[6-(6,6)]
   100       7.893075       7.893075       7.893075    1[6-(6,7)]
   101       6.231014       6.231014       6.231014    1[6-(6,6)]
   102       5.875544       5.875544       5.875544    1[6-(6,7)]
   103       4.993046       4.993046       4.993046    1[6-(6,7)]
   104       5.381455       5.381455       5.381455    1[6-(6,6)]
   105       5.655949       5.655949       5.655949    1[6-(6,6)]
   106       5.343026       5.343026       5.343026    1[6-(6,7)]
   107       5.714965       5.714965       5.714965    1[6-(6,7)]
   108       6.099257       6.099257       6.099257    1[6-(6,6)]
   109       9.478278       9.478278       9.478278    1[6-(6,7)]
   110        8.35697        8.35697        8.35697    1[6-(6,6)]
   111       4.853054       4.853054       4.853054    1[6-(6,6)]
   112       6.063572       6.063572       6.063572    1[6-(6,7)]
   113        8.35148        8.35148        8.35148    1[6-(6,6)]
   114       5.004026       5.004026       5.004026    1[6-(6,6)]
   115       2.114976       2.114976       2.114976    1[6-(6,6)]
   116        2.38398        2.38398        2.38398    1[6-(6,6)]
   117       6.177487       6.177487       6.177487    1[6-(6,7)]
   118       9.443966       9.443966       9.443966    1[6-(6,7)]
   119      13.676664      13.676664      13.676664    1[6-(6,7)]
   120       0.219595       0.219595       0.219595    1[6-(6,7)]
   121       0.682118       0.682118       0.682118    1[6-(6,7)]
   122       13.61902       13.61902       13.61902    1[6-(6,6)]
   123       0.212733       0.212733       0.212733    1[6-(6,6)]
   124       1.030725       1.030725       1.030725    1[6-(6,7)]
   125      13.093364      13.093364      13.093364    1[6-(6,6)]
   126      12.737894      12.737894      12.737894    1[6-(6,7)]
   127      11.855396      11.855396      11.855396    1[6-(6,7)]
   128      12.243805      12.243805      12.243805    1[6-(6,6)]
   129      12.518299      12.518299      12.518299    1[6-(6,6)]
   130      12.205376      12.205376      12.205376    1[6-(6,7)]
   131      12.577315      12.577315      12.577315    1[6-(6,7)]
   132      12.961607      12.961607      12.961607    1[6-(6,6)]
   133       2.615928       2.615928       2.615928    1[6-(6,7)]
   134        1.49462        1.49462        1.49462    1[6-(6,6)]
   135      11.715404      11.715404      11.715404    1[6-(6,6)]
   136      12.925922      12.925922      12.925922    1[6-(6,7)]
   137        1.48913        1.48913        1.48913    1[6-(6,6)]
   138      11.866376      11.866376      11.866376    1[6-(6,6)]
   139       8.977326       8.977326       8.977326    1[6-(6,6)]
   140        9.24633        9.24633        9.24633    1[6-(6,6)]
   141      13.039837      13.039837      13.039837    1[6-(6,7)]
   142       2.581616       2.581616       2.581616    1[6-(6,7)]
   143       6.814314       6.814314       6.814314    1[6-(6,7)]
   144       7.081945       7.081945       7.081945    1[6-(6,7)]
   145      13.042582      13.042582      13.042582    1[6-(6,7)]
   146        0.10568        0.10568        0.10568    1[6-(6,6)]
   147      13.511967      13.511967      13.511967    1[6-(6,6)]
   148      12.693975      12.693975      12.693975    1[6-(6,7)]
   149       0.631336       0.631336       0.631336    1[6-(6,6)]
   150       0.986806       0.986806       0.986806    1[6-(6,7)]
   151       1.869304       1.869304       1.869304    1[6-(6,7)]
   152       1.480895       1.480895       1.480895    1[6-(6,6)]
   153       1.206401       1.206401       1.206401    1[6-(6,6)]
   154       1.519324       1.519324       1.519324    1[6-(6,7)]
   155       1.147385       1.147385       1.147385    1[6-(6,7)]
   156       0.763093       0.763093       0.763093    1[6-(6,6)]
   157      11.108772      11.108772      11.108772    1[6-(6,7)]
   158       12.23008       12.23008       12.23008    1[6-(6,6)]
   159       2.009296       2.009296       2.009296    1[6-(6,6)]
   160       0.798778       0.798778       0.798778    1[6-(6,7)]
   161       12.23557       12.23557       12.23557    1[6-(6,6)]
   162       1.858324       1.858324       1.858324    1[6-(6,6)]
   163       4.747374       4.747374       4.747374    1[6-(6,6)]
   164        4.47837        4.47837        4.47837    1[6-(6,6)]
   165       0.684863       0.684863       0.684863    1[6-(6,7)]
   166      11.143084      11.143084      11.143084    1[6-(6,7)]
   167       6.910386       6.910386       6.910386    1[6-(6,7)]
   168       6.642755       6.642755       6.642755    1[6-(6,7)]
   169       7.544468       7.544468       7.544468    1[6-(6,7)]
   170        6.75667        6.75667        6.75667    1[6-(6,6)]
   171       7.075083       7.075083       7.075083    1[6-(6,6)]
   172       7.893075       7.893075       7.893075    1[6-(6,7)]
   173       6.231014       6.231014       6.231014    1[6-(6,6)]
   174       5.875544       5.875544       5.875544    1[6-(6,7)]
   175       4.993046       4.993046       4.993046    1[6-(6,7)]
   176       5.381455       5.381455       5.381455    1[6-(6,6)]
   177       5.655949       5.655949       5.655949    1[6-(6,6)]
   178       5.343026       5.343026       5.343026    1[6-(6,7)]
   179       5.714965       5.714965       5.714965    1[6-(6,7)]
   180       6.099257       6.099257       6.099257    1[6-(6,6)]
   181       9.478278       9.478278       9.478278    1[6-(6,7)]
   182        8.35697        8.35697        8.35697    1[6-(6,6)]
   183       4.853054       4.853054       4.853054    1[6-(6,6)]
   184       6.063572       6.063572       6.063572    1[6-(6,7)]
   185        8.35148        8.35148        8.35148    1[6-(6,6)]
   186       5.004026       5.004026       5.004026    1[6-(6,6)]
   187       2.114976       2.114976       2.114976    1[6-(6,6)]
   188        2.38398        2.38398        2.38398    1[6-(6,6)]
   189       6.177487       6.177487       6.177487    1[6-(6,7)]
   190       9.443966       9.443966       9.443966    1[6-(6,7)]
   191      13.676664      13.676664      13.676664    1[6-(6,7)]
   192       0.219595       0.219595       0.219595    1[6-(6,7)]
   193       6.180232       6.180232       6.180232    1[6-(6,7)]
   194        6.96803        6.96803        6.96803    1[6-(6,6)]
   195       6.649617       6.649617       6.649617    1[6-(6,6)]
   196       5.831625       5.831625       5.831625    1[6-(6,7)]
   197       7.493686       7.493686       7.493686    1[6-(6,6)]
   198       7.849156       7.849156       7.849156    1[6-(6,7)]
   199       8.731654       8.731654       8.731654    1[6-(6,7)]
   200       8.343245       8.343245       8.343245    1[6-(6,6)]
   201       8.068751       8.068751       8.068751    1[6-(6,6)]
   202       8.381674       8.381674       8.381674    1[6-(6,7)]
   203       8.009735       8.009735       8.009735    1[6-(6,7)]
   204       7.625443       7.625443       7.625443    1[6-(6,6)]
   205       4.246422       4.246422       4.246422    1[6-(6,7)]
   206        5.36773        5.36773        5.36773    1[6-(6,6)]
   207       8.871646       8.871646       8.871646    1[6-(6,6)]
   208       7.661128       7.661128       7.661128    1[6-(6,7)]
   209        5.37322        5.37322        5.37322    1[6-(6,6)]
   210       8.720674       8.720674       8.720674    1[6-(6,6)]
   211      11.609724      11.609724      11.609724    1[6-(6,6)]
   212       11.34072       11.34072       11.34072    1[6-(6,6)]
   213       7.547213       7.547213       7.547213    1[6-(6,7)]
   214       4.280734       4.280734       4.280734    1[6-(6,7)]
   215       0.048036       0.048036       0.048036    1[6-(6,7)]
   216      13.505105      13.505105      13.505105    1[6-(6,7)]
   217      13.112578      13.112578      13.112578    6[1-(0),6-(1,6),7-(6,30)]
   218      13.590198      13.590198      13.590198    6[1-(0),6-(1,7),6-(6,6)]
   219      -0.019215      -0.019215      -0.019215    6[6-(1,6),6-(1,6),6-(7,7)]
   220      13.395307      13.395307      13.395307    6[1-(0),6-(1,7),6-(6,6)]
   221      12.914943      12.914943      12.914943    6[1-(0),6-(1,6),7-(6,30)]
   222       0.370567       0.370567       0.370567    6[6-(6,6),7-(6),7-(6)]
   223       0.839952       0.839952       0.839952    6[6-(6,6),7-(6),7-(6)]
   224        0.82211        0.82211        0.82211    6[6-(6,6),7-(6),7-(6)]
   225       1.040332       1.040332       1.040332    6[6-(1,6),6-(1,6),6-(7,7)]
   226       0.883871       0.883871       0.883871    6[1-(0),6-(1,7),6-(6,6)]
   227       1.102093       1.102093       1.102093    6[1-(0),6-(1,6),7-(6,30)]
   228       1.608535       1.608535       1.608535    6[1-(0),6-(1,6),7-(6,30)]
   229       1.391685       1.391685       1.391685    6[1-(0),6-(1,7),6-(6,6)]
   230       0.970336       0.970336       0.970336    6[6-(1,6),6-(1,6),6-(7,7)]
   231       1.189931       1.189931       1.189931    6[1-(0),6-(1,7),6-(6,6)]
   232       1.386195       1.386195       1.386195    6[1-(0),6-(1,6),7-(6,30)]
   233        1.16111        1.16111        1.16111    6[1-(0),6-(1,6),7-(6,30)]
   234       0.937397       0.937397       0.937397    6[1-(0),6-(1,7),6-(6,6)]
   235      12.058521      12.058521      12.058521    6[1-(0),6-(1,6),7-(6,30)]
   236      12.720052      12.720052      12.720052    6[1-(0),6-(1,7),6-(6,6)]
   237       0.377429       0.377429       0.377429    6[6-(1,6),6-(1,6),6-(7,7)]
   238       1.060919       1.060919       1.060919    6[1-(0),6-(1,7),6-(6,6)]
   239       0.326648       0.326648       0.326648    6[1-(0),6-(1,6),7-(6,30)]
   240       1.091114       1.091114       1.091114    6[6-(6,6),7-(6),7-(6)]
   241       1.071899       1.071899       1.071899    6[6-(6,6),7-(6),7-(6)]
   242        2.97277        2.97277        2.97277    6[6-(6,6),7-(6),7-(6)]
   243       0.334883       0.334883       0.334883    6[6-(1,6),6-(1,6),6-(7,7)]
   244      12.704955      12.704955      12.704955    6[1-(0),6-(1,7),6-(6,6)]
   245       0.947004       0.947004       0.947004    6[1-(0),6-(1,7),6-(6,6)]
   246       4.390532       4.390532       4.390532    6[6-(1,6),6-(1,6),6-(7,7)]
   247       5.120686       5.120686       5.120686    6[1-(0),6-(1,7),6-(6,6)]
   248       4.960107       4.960107       4.960107    6[1-(0),6-(1,7),6-(6,6)]
   249       0.240182       0.240182       0.240182    6[1-(0),6-(1,6),7-(6,30)]
   250      12.064011      12.064011      12.064011    6[1-(0),6-(1,6),7-(6,30)]
   251        6.40669        6.40669        6.40669    6[1-(0),6-(1,6),7-(6,30)]
   252       6.248856       6.248856       6.248856    6[1-(0),6-(1,6),7-(6,30)]
   253       0.612122       0.612122       0.612122    6[1-(0),6-(1,6),7-(6,30)]
   254       0.134502       0.134502       0.134502    6[1-(0),6-(1,7),6-(6,6)]
   255       0.019215       0.019215       0.019215    6[6-(1,6),6-(1,6),6-(7,7)]
   256       0.329393       0.329393       0.329393    6[1-(0),6-(1,7),6-(6,6)]
   257       0.809757       0.809757       0.809757    6[1-(0),6-(1,6),7-(6,30)]
   258      13.354133      13.354133      13.354133    6[6-(6,6),7-(6),7-(6)]
   259      12.884748      12.884748      12.884748    6[6-(6,6),7-(6),7-(6)]
   260       12.90259       12.90259       12.90259    6[6-(6,6),7-(6),7-(6)]
   261      12.684368      12.684368      12.684368    6[6-(1,6),6-(1,6),6-(7,7)]
   262      12.840829      12.840829      12.840829    6[1-(0),6-(1,7),6-(6,6)]
   263      12.622607      12.622607      12.622607    6[1-(0),6-(1,6),7-(6,30)]
   264      12.116165      12.116165      12.116165    6[1-(0),6-(1,6),7-(6,30)]
   265      12.333015      12.333015      12.333015    6[1-(0),6-(1,7),6-(6,6)]
   266      12.754364      12.754364      12.754364    6[6-(1,6),6-(1,6),6-(7,7)]
   267      12.534769      12.534769      12.534769    6[1-(0),6-(1,7),6-(6,6)]
   268      12.338505      12.338505      12.338505    6[1-(0),6-(1,6),7-(6,30)]
   269       12.56359       12.56359       12.56359    6[1-(0),6-(1,6),7-(6,30)]
   270      12.787303      12.787303      12.787303    6[1-(0),6-(1,7),6-(6,6)]
   271       1.666179       1.666179       1.666179    6[1-(0),6-(1,6),7-(6,30)]
   272       1.004648       1.004648       1.004648    6[1-(0),6-(1,7),6-(6,6)]
   273      13.347271      13.347271      13.347271    6[6-(1,6),6-(1,6),6-(7,7)]
   274      12.663781      12.663781      12.663781    6[1-(0),6-(1,7),6-(6,6)]
   275      13.398052      13.398052      13.398052    6[1-(0),6-(1,6),7-(6,30)]
   276      12.633586      12.633586      12.633586    6[6-(6,6),7-(6),7-(6)]
   277      12.652801      12.652801      12.652801    6[6-(6,6),7-(6),7-(6)]
   278       10.75193       10.75193       10.75193    6[6-(6,6),7-(6),7-(6)]
   279      13.389817      13.389817      13.389817    6[6-(1,6),6-(1,6),6-(7,7)]
   280       1.019745       1.019745       1.019745    6[1-(0),6-(1,7),6-(6,6)]
   281      12.777696      12.777696      12.777696    6[1-(0),6-(1,7),6-(6,6)]
   282       9.334168       9.334168       9.334168    6[6-(1,6),6-(1,6),6-(7,7)]
   283       8.604014       8.604014       8.604014    6[1-(0),6-(1,7),6-(6,6)]
   284       8.764593       8.764593       8.764593    6[1-(0),6-(1,7),6-(6,6)]
   285      13.484518      13.484518      13.484518    6[1-(0),6-(1,6),7-(6,30)]
   286       1.660689       1.660689       1.660689    6[1-(0),6-(1,6),7-(6,30)]
   287        7.31801        7.31801        7.31801    6[1-(0),6-(1,6),7-(6,30)]
   288       7.475844       7.475844       7.475844    6[1-(0),6-(1,6),7-(6,30)]
   289       6.250228       6.250228       6.250228    6[1-(0),6-(1,6),7-(6,30)]
   290       6.727848       6.727848       6.727848    6[1-(0),6-(1,7),6-(6,6)]
   291       6.843135       6.843135       6.843135    6[6-(1,6),6-(1,6),6-(7,7)]
   292       6.532957       6.532957       6.532957    6[1-(0),6-(1,7),6-(6,6)]
   293       6.052593       6.052593       6.052593    6[1-(0),6-(1,6),7-(6,30)]
   294       7.232917       7.232917       7.232917    6[6-(6,6),7-(6),7-(6)]
   295       7.702302       7.702302       7.702302    6[6-(6,6),7-(6),7-(6)]
   296        7.68446        7.68446        7.68446    6[6-(6,6),7-(6),7-(6)]
   297       7.902682       7.902682       7.902682    6[6-(1,6),6-(1,6),6-(7,7)]
   298       7.746221       7.746221       7.746221    6[1-(0),6-(1,7),6-(6,6)]
   299       7.964443       7.964443       7.964443    6[1-(0),6-(1,6),7-(6,30)]
   300       8.470885       8.470885       8.470885    6[1-(0),6-(1,6),7-(6,30)]
   301       8.254035       8.254035       8.254035    6[1-(0),6-(1,7),6-(6,6)]
   302       7.832686       7.832686       7.832686    6[6-(1,6),6-(1,6),6-(7,7)]
   303       8.052281       8.052281       8.052281    6[1-(0),6-(1,7),6-(6,6)]
   304       8.248545       8.248545       8.248545    6[1-(0),6-(1,6),7-(6,30)]
   305        8.02346        8.02346        8.02346    6[1-(0),6-(1,6),7-(6,30)]
   306       7.799747       7.799747       7.799747    6[1-(0),6-(1,7),6-(6,6)]
   307       5.196171       5.196171       5.196171    6[1-(0),6-(1,6),7-(6,30)]
   308       5.857702       5.857702       5.857702    6[1-(0),6-(1,7),6-(6,6)]
   309       7.239779       7.239779       7.239779    6[6-(1,6),6-(1,6),6-(7,7)]
   310       7.923269       7.923269       7.923269    6[1-(0),6-(1,7),6-(6,6)]
   311       7.188998       7.188998       7.188998    6[1-(0),6-(1,6),7-(6,30)]
   312       7.953464       7.953464       7.953464    6[6-(6,6),7-(6),7-(6)]
   313       7.934249       7.934249       7.934249    6[6-(6,6),7-(6),7-(6)]
   314        9.83512        9.83512        9.83512    6[6-(6,6),7-(6),7-(6)]
   315       7.197233       7.197233       7.197233    6[6-(1,6),6-(1,6),6-(7,7)]
   316       5.842605       5.842605       5.842605    6[1-(0),6-(1,7),6-(6,6)]
   317       7.809354       7.809354       7.809354    6[1-(0),6-(1,7),6-(6,6)]
   318      11.252882      11.252882      11.252882    6[6-(1,6),6-(1,6),6-(7,7)]
   319      11.983036      11.983036      11.983036    6[1-(0),6-(1,7),6-(6,6)]
   320      11.822457      11.822457      11.822457    6[1-(0),6-(1,7),6-(6,6)]
   321       7.102532       7.102532       7.102532    6[1-(0),6-(1,6),7-(6,30)]
   322       5.201661       5.201661       5.201661    6[1-(0),6-(1,6),7-(6,30)]
   323       13.26904       13.26904       13.26904    6[1-(0),6-(1,6),7-(6,30)]
   324      13.111206      13.111206      13.111206    6[1-(0),6-(1,6),7-(6,30)]
   325       7.474472       7.474472       7.474472    6[1-(0),6-(1,6),7-(6,30)]
   326       6.996852       6.996852       6.996852    6[1-(0),6-(1,7),6-(6,6)]
   327       6.881565       6.881565       6.881565    6[6-(1,6),6-(1,6),6-(7,7)]
   328       7.191743       7.191743       7.191743    6[1-(0),6-(1,7),6-(6,6)]
   329       7.672107       7.672107       7.672107    6[1-(0),6-(1,6),7-(6,30)]
   330       6.491783       6.491783       6.491783    6[6-(6,6),7-(6),7-(6)]
   331       6.022398       6.022398       6.022398    6[6-(6,6),7-(6),7-(6)]
   332        6.04024        6.04024        6.04024    6[6-(6,6),7-(6),7-(6)]
   333       5.822018       5.822018       5.822018    6[6-(1,6),6-(1,6),6-(7,7)]
   334       5.978479       5.978479       5.978479    6[1-(0),6-(1,7),6-(6,6)]
   335       5.760257       5.760257       5.760257    6[1-(0),6-(1,6),7-(6,30)]
   336       5.253815       5.253815       5.253815    6[1-(0),6-(1,6),7-(6,30)]
   337       5.470665       5.470665       5.470665    6[1-(0),6-(1,7),6-(6,6)]
   338       5.892014       5.892014       5.892014    6[6-(1,6),6-(1,6),6-(7,7)]
   339       5.672419       5.672419       5.672419    6[1-(0),6-(1,7),6-(6,6)]
   340       5.476155       5.476155       5.476155    6[1-(0),6-(1,6),7-(6,30)]
   341        5.70124        5.70124        5.70124    6[1-(0),6-(1,6),7-(6,30)]
   342       5.924953       5.924953       5.924953    6[1-(0),6-(1,7),6-(6,6)]
   343       8.528529       8.528529       8.528529    6[1-(0),6-(1,6),7-(6,30)]
   344       7.866998       7.866998       7.866998    6[1-(0),6-(1,7),6-(6,6)]
   345       6.484921       6.484921       6.484921    6[6-(1,6),6-(1,6),6-(7,7)]
   346       5.801431       5.801431       5.801431    6[1-(0),6-(1,7),6-(6,6)]
   347       6.535702       6.535702       6.535702    6[1-(0),6-(1,6),7-(6,30)]
   348       5.771236       5.771236       5.771236    6[6-(6,6),7-(6),7-(6)]
   349       5.790451       5.790451       5.790451    6[6-(6,6),7-(6),7-(6)]
   350        3.88958        3.88958        3.88958    6[6-(6,6),7-(6),7-(6)]
   351       6.527467       6.527467       6.527467    6[6-(1,6),6-(1,6),6-(7,7)]
   352       7.882095       7.882095       7.882095    6[1-(0),6-(1,7),6-(6,6)]
   353       5.915346       5.915346       5.915346    6[1-(0),6-(1,7),6-(6,6)]
   354       2.471818       2.471818       2.471818    6[6-(1,6),6-(1,6),6-(7,7)]
   355       1.741664       1.741664       1.741664    6[1-(0),6-(1,7),6-(6,6)]
   356       1.902243       1.902243       1.902243    6[1-(0),6-(1,7),6-(6,6)]
   357       6.622168       6.622168       6.622168    6[1-(0),6-(1,6),7-(6,30)]
   358       8.523039       8.523039       8.523039    6[1-(0),6-(1,6),7-(6,30)]
   359        0.45566        0.45566        0.45566    6[1-(0),6-(1,6),7-(6,30)]
   360       0.613494       0.613494       0.613494    6[1-(0),6-(1,6),7-(6,30)]
   361       0.612122       0.612122       0.612122    6[1-(0),6-(1,6),7-(6,30)]
   362       0.134502       0.134502       0.134502    6[1-(0),6-(1,7),6-(6,6)]
   363       0.019215       0.019215       0.019215    6[6-(1,6),6-(1,6),6-(7,7)]
   364       0.329393       0.329393       0.329393    6[1-(0),6-(1,7),6-(6,6)]
   365       0.809757       0.809757       0.809757    6[1-(0),6-(1,6),7-(6,30)]
   366      13.354133      13.354133      13.354133    6[6-(6,6),7-(6),7-(6)]
   367      12.884748      12.884748      12.884748    6[6-(6,6),7-(6),7-(6)]
   368       12.90259       12.90259       12.90259    6[6-(6,6),7-(6),7-(6)]
   369      12.684368      12.684368      12.684368    6[6-(1,6),6-(1,6),6-(7,7)]
   370      12.840829      12.840829      12.840829    6[1-(0),6-(1,7),6-(6,6)]
   371      12.622607      12.622607      12.622607    6[1-(0),6-(1,6),7-(6,30)]
   372      12.116165      12.116165      12.116165    6[1-(0),6-(1,6),7-(6,30)]
   373      12.333015      12.333015      12.333015    6[1-(0),6-(1,7),6-(6,6)]
   374      12.754364      12.754364      12.754364    6[6-(1,6),6-(1,6),6-(7,7)]
   375      12.534769      12.534769      12.534769    6[1-(0),6-(1,7),6-(6,6)]
   376      12.338505      12.338505      12.338505    6[1-(0),6-(1,6),7-(6,30)]
   377       12.56359       12.56359       12.56359    6[1-(0),6-(1,6),7-(6,30)]
   378      12.787303      12.787303      12.787303    6[1-(0),6-(1,7),6-(6,6)]
   379       1.666179       1.666179       1.666179    6[1-(0),6-(1,6),7-(6,30)]
   380       1.004648       1.004648       1.004648    6[1-(0),6-(1,7),6-(6,6)]
   381      13.347271      13.347271      13.347271    6[6-(1,6),6-(1,6),6-(7,7)]
   382      12.663781      12.663781      12.663781    6[1-(0),6-(1,7),6-(6,6)]
   383      13.398052      13.398052      13.398052    6[1-(0),6-(1,6),7-(6,30)]
   384      12.633586      12.633586      12.633586    6[6-(6,6),7-(6),7-(6)]
   385      12.652801      12.652801      12.652801    6[6-(6,6),7-(6),7-(6)]
   386       10.75193       10.75193       10.75193    6[6-(6,6),7-(6),7-(6)]
   387      13.389817      13.389817      13.389817    6[6-(1,6),6-(1,6),6-(7,7)]
   388       1.019745       1.019745       1.019745    6[1-(0),6-(1,7),6-(6,6)]
   389      12.777696      12.777696      12.777696    6[1-(0),6-(1,7),6-(6,6)]
   390       9.334168       9.334168       9.334168    6[6-(1,6),6-(1,6),6-(7,7)]
   391       8.604014       8.604014       8.604014    6[1-(0),6-(1,7),6-(6,6)]
   392       8.764593       8.764593       8.764593    6[1-(0),6-(1,7),6-(6,6)]
   393      13.484518      13.484518      13.484518    6[1-(0),6-(1,6),7-(6,30)]
   394       1.660689       1.660689       1.660689    6[1-(0),6-(1,6),7-(6,30)]
   395        7.31801        7.31801        7.31801    6[1-(0),6-(1,6),7-(6,30)]
   396       7.475844       7.475844       7.475844    6[1-(0),6-(1,6),7-(6,30)]
   397      13.112578      13.112578      13.112578    6[1-(0),6-(1,6),7-(6,30)]
   398      13.590198      13.590198      13.590198    6[1-(0),6-(1,7),6-(6,6)]
   399      -0.019215      -0.019215      -0.019215    6[6-(1,6),6-(1,6),6-(7,7)]
   400      13.395307      13.395307      13.395307    6[1-(0),6-(1,7),6-(6,6)]
   401      12.914943      12.914943      12.914943    6[1-(0),6-(1,6),7-(6,30)]
   402       0.370567       0.370567       0.370567    6[6-(6,6),7-(6),7-(6)]
   403       0.839952       0.839952       0.839952    6[6-(6,6),7-(6),7-(6)]
   404        0.82211        0.82211        0.82211    6[6-(6,6),7-(6),7-(6)]
   405       1.040332       1.040332       1.040332    6[6-(1,6),6-(1,6),6-(7,7)]
   406       0.883871       0.883871       0.883871    6[1-(0),6-(1,7),6-(6,6)]
   407       1.102093       1.102093       1.102093    6[1-(0),6-(1,6),7-(6,30)]
   408       1.608535       1.608535       1.608535    6[1-(0),6-(1,6),7-(6,30)]
   409       1.391685       1.391685       1.391685    6[1-(0),6-(1,7),6-(6,6)]
   410       0.970336       0.970336       0.970336    6[6-(1,6),6-(1,6),6-(7,7)]
   411       1.189931       1.189931       1.189931    6[1-(0),6-(1,7),6-(6,6)]
   412       1.386195       1.386195       1.386195    6[1-(0),6-(1,6),7-(6,30)]
   413        1.16111        1.16111        1.16111    6[1-(0),6-(1,6),7-(6,30)]
   414       0.937397       0.937397       0.937397    6[1-(0),6-(1,7),6-(6,6)]
   415      12.058521      12.058521      12.058521    6[1-(0),6-(1,6),7-(6,30)]
   416      12.720052      12.720052      12.720052    6[1-(0),6-(1,7),6-(6,6)]
   417       0.377429       0.377429       0.377429    6[6-(1,6),6-(1,6),6-(7,7)]
   418       1.060919       1.060919       1.060919    6[1-(0),6-(1,7),6-(6,6)]
   419       0.326648       0.326648       0.326648    6[1-(0),6-(1,6),7-(6,30)]
   420       1.091114       1.091114       1.091114    6[6-(6,6),7-(6),7-(6)]
   421       1.071899       1.071899       1.071899    6[6-(6,6),7-(6),7-(6)]
   422        2.97277        2.97277        2.97277    6[6-(6,6),7-(6),7-(6)]
   423       0.334883       0.334883       0.334883    6[6-(1,6),6-(1,6),6-(7,7)]
   424      12.704955      12.704955      12.704955    6[1-(0),6-(1,7),6-(6,6)]
   425       0.947004       0.947004       0.947004    6[1-(0),6-(1,7),6-(6,6)]
   426       4.390532       4.390532       4.390532    6[6-(1,6),6-(1,6),6-(7,7)]
   427       5.120686       5.120686       5.120686    6[1-(0),6-(1,7),6-(6,6)]
   428       4.960107       4.960107       4.960107    6[1-(0),6-(1,7),6-(6,6)]
   429       0.240182       0.240182       0.240182    6[1-(0),6-(1,6),7-(6,30)]
   430      12.064011      12.064011      12.064011    6[1-(0),6-(1,6),7-(6,30)]
   431        6.40669        6.40669        6.40669    6[1-(0),6-(1,6),7-(6,30)]
   432       6.248856       6.248856       6.248856    6[1-(0),6-(1,6),7-(6,30)]
   433       7.474472       7.474472       7.474472    6[1-(0),6-(1,6),7-(6,30)]
   434       6.996852       6.996852       6.996852    6[1-(0),6-(1,7),6-(6,6)]
   435       6.881565       6.881565       6.881565    6[6-(1,6),6-(1,6),6-(7,7)]
   436       7.191743       7.191743       7.191743    6[1-(0),6-(1,7),6-(6,6)]
   437       7.672107       7.672107       7.672107    6[1-(0),6-(1,6),7-(6,30)]
   438       6.491783       6.491783       6.491783    6[6-(6,6),7-(6),7-(6)]
   439       6.022398       6.022398       6.022398    6[6-(6,6),7-(6),7-(6)]
   440        6.04024        6.04024        6.04024    6[6-(6,6),7-(6),7-(6)]
   441       5.822018       5.822018       5.822018    6[6-(1,6),6-(1,6),6-(7,7)]
   442       5.978479       5.978479       5.978479    6[1-(0),6-(1,7),6-(6,6)]
   443       5.760257       5.760257       5.760257    6[1-(0),6-(1,6),7-(6,30)]
   444       5.253815       5.253815       5.253815    6[1-(0),6-(1,6),7-(6,30)]
   445       5.470665       5.470665       5.470665    6[1-(0),6-(1,7),6-(6,6)]
   446       5.892014       5.892014       5.892014    6[6-(1,6),6-(1,6),6-(7,7)]
   447       5.672419       5.672419       5.672419    6[1-(0),6-(1,7),6-(6,6)]
   448       5.476155       5.476155       5.476155    6[1-(0),6-(1,6),7-(6,30)]
   449        5.70124        5.70124        5.70124    6[1-(0),6-(1,6),7-(6,30)]
   450       5.924953       5.924953       5.924953    6[1-(0),6-(1,7),6-(6,6)]
   451       8.528529       8.528529       8.528529    6[1-(0),6-(1,6),7-(6,30)]
   452       7.866998       7.866998       7.866998    6[1-(0),6-(1,7),6-(6,6)]
   453       6.484921       6.484921       6.484921    6[6-(1,6),6-(1,6),6-(7,7)]
   454       5.801431       5.801431       5.801431    6[1-(0),6-(1,7),6-(6,6)]
   455       6.535702       6.535702       6.535702    6[1-(0),6-(1,6),7-(6,30)]
   456       5.771236       5.771236       5.771236    6[6-(6,6),7-(6),7-(6)]
   457       5.790451       5.790451       5.790451    6[6-(6,6),7-(6),7-(6)]
   458        3.88958        3.88958        3.88958    6[6-(6,6),7-(6),7-(6)]
   459       6.527467       6.527467       6.527467    6[6-(1,6),6-(1,6),6-(7,7)]
   460       7.882095       7.882095       7.882095    6[1-(0),6-(1,7),6-(6,6)]
   461       5.915346       5.915346       5.915346    6[1-(0),6-(1,7),6-(6,6)]
   462       2.471818       2.471818       2.471818    6[6-(1,6),6-(1,6),6-(7,7)]
   463       1.741664       1.741664       1.741664    6[1-(0),6-(1,7),6-(6,6)]
   464       1.902243       1.902243       1.902243    6[1-(0),6-(1,7),6-(6,6)]
   465       6.622168       6.622168       6.622168    6[1-(0),6-(1,6),7-(6,30)]
   466       8.523039       8.523039       8.523039    6[1-(0),6-(1,6),7-(6,30)]
   467        0.45566        0.45566        0.45566    6[1-(0),6-(1,6),7-(6,30)]
   468       0.613494       0.613494       0.613494    6[1-(0),6-(1,6),7-(6,30)]
   469       6.250228       6.250228       6.250228    6[1-(0),6-(1,6),7-(6,30)]
   470       6.727848       6.727848       6.727848    6[1-(0),6-(1,7),6-(6,6)]
   471       6.843135       6.843135       6.843135    6[6-(1,6),6-(1,6),6-(7,7)]
   472       6.532957       6.532957       6.532957    6[1-(0),6-(1,7),6-(6,6)]
   473       6.052593       6.052593       6.052593    6[1-(0),6-(1,6),7-(6,30)]
   474       7.232917       7.232917       7.232917    6[6-(6,6),7-(6),7-(6)]
   475       7.702302       7.702302       7.702302    6[6-(6,6),7-(6),7-(6)]
   476        7.68446        7.68446        7.68446    6[6-(6,6),7-(6),7-(6)]
   477       7.902682       7.902682       7.902682    6[6-(1,6),6-(1,6),6-(7,7)]
   478       7.746221       7.746221       7.746221    6[1-(0),6-(1,7),6-(6,6)]
   479       7.964443       7.964443       7.964443    6[1-(0),6-(1,6),7-(6,30)]
   480       8.470885       8.470885       8.470885    6[1-(0),6-(1,6),7-(6,30)]
   481       8.254035       8.254035       8.254035    6[1-(0),6-(1,7),6-(6,6)]
   482       7.832686       7.832686       7.832686    6[6-(1,6),6-(1,6),6-(7,7)]
   483       8.052281       8.052281       8.052281    6[1-(0),6-(1,7),6-(6,6)]
   484       8.248545       8.248545       8.248545    6[1-(0),6-(1,6),7-(6,30)]
   485        8.02346        8.02346        8.02346    6[1-(0),6-(1,6),7-(6,30)]
   486       7.799747       7.799747       7.799747    6[1-(0),6-(1,7),6-(6,6)]
   487       5.196171       5.196171       5.196171    6[1-(0),6-(1,6),7-(6,30)]
   488       5.857702       5.857702       5.857702    6[1-(0),6-(1,7),6-(6,6)]
   489       7.239779       7.239779       7.239779    6[6-(1,6),6-(1,6),6-(7,7)]
   490       7.923269       7.923269       7.923269    6[1-(0),6-(1,7),6-(6,6)]
   491       7.188998       7.188998       7.188998    6[1-(0),6-(1,6),7-(6,30)]
   492       7.953464       7.953464       7.953464    6[6-(6,6),7-(6),7-(6)]
   493       7.934249       7.934249       7.934249    6[6-(6,6),7-(6),7-(6)]
   494        9.83512        9.83512        9.83512    6[6-(6,6),7-(6),7-(6)]
   495       7.197233       7.197233       7.197233    6[6-(1,6),6-(1,6),6-(7,7)]
   496       5.842605       5.842605       5.842605    6[1-(0),6-(1,7),6-(6,6)]
   497       7.809354       7.809354       7.809354    6[1-(0),6-(1,7),6-(6,6)]
   498      11.252882      11.252882      11.252882    6[6-(1,6),6-(1,6),6-(7,7)]
   499      11.983036      11.983036      11.983036    6[1-(0),6-(1,7),6-(6,6)]
   500      11.822457      11.822457      11.822457    6[1-(0),6-(1,7),6-(6,6)]
   501       7.102532       7.102532       7.102532    6[1-(0),6-(1,6),7-(6,30)]
   502       5.201661       5.201661       5.201661    6[1-(0),6-(1,6),7-(6,30)]
   503       13.26904       13.26904       13.26904    6[1-(0),6-(1,6),7-(6,30)]
   504      13.111206      13.111206      13.111206    6[1-(0),6-(1,6),7-(6,30)]
   505      11.521886      11.521886      11.521886    53[30-(7,7,53)]
   506       9.483219       9.483219       9.483219    53[30-(7,7,53)]
   507       0.697215       0.697215       0.697215    53[30-(7,7,53)]
   508        4.49827        4.49827        4.49827    53[30-(7,7,53)]
   509        3.08243        3.08243        3.08243    53[30-(7,7,53)]
   510       3.055942       3.055942       3.055942    53[30-(7,7,53)]
   511       2.202814       2.202814       2.202814    53[30-(7,7,53)]
   512       4.241481       4.241481       4.241481    53[30-(7,7,53)]
   513      13.027485      13.027485      13.027485    53[30-(7,7,53)]
   514        9.22643        9.22643        9.22643    53[30-(7,7,53)]
   515       10.64227       10.64227       10.64227    53[30-(7,7,53)]
   516      10.668758      10.668758      10.668758    53[30-(7,7,53)]
   517       4.659536       4.659536       4.659536    53[30-(7,7,53)]
   518       2.620869       2.620869       2.620869    53[30-(7,7,53)]
   519       7.559565       7.559565       7.559565    53[30-(7,7,53)]
   520       11.36062       11.36062       11.36062    53[30-(7,7,53)]
   521        9.94478        9.94478        9.94478    53[30-(7,7,53)]
   522       9.918292       9.918292       9.918292    53[30-(7,7,53)]
   523       9.065164       9.065164       9.065164    53[30-(7,7,53)]
   524      11.103831      11.103831      11.103831    53[30-(7,7,53)]
   525       6.165135       6.165135       6.165135    53[30-(7,7,53)]
   526        2.36408        2.36408        2.36408    53[30-(7,7,53)]
   527        3.77992        3.77992        3.77992    53[30-(7,7,53)]
   528       3.806408       3.806408       3.806408    53[30-(7,7,53)]
   529       2.202814       2.202814       2.202814    53[30-(7,7,53)]
   530       4.241481       4.241481       4.241481    53[30-(7,7,53)]
   531      13.027485      13.027485      13.027485    53[30-(7,7,53)]
   532        9.22643        9.22643        9.22643    53[30-(7,7,53)]
   533       10.64227       10.64227       10.64227    53[30-(7,7,53)]
   534      10.668758      10.668758      10.668758    53[30-(7,7,53)]
   535      11.521886      11.521886      11.521886    53[30-(7,7,53)]
   536       9.483219       9.483219       9.483219    53[30-(7,7,53)]
   537       0.697215       0.697215       0.697215    53[30-(7,7,53)]
   538        4.49827        4.49827        4.49827    53[30-(7,7,53)]
   539        3.08243        3.08243        3.08243    53[30-(7,7,53)]
   540       3.055942       3.055942       3.055942    53[30-(7,7,53)]
   541       9.065164       9.065164       9.065164    53[30-(7,7,53)]
   542      11.103831      11.103831      11.103831    53[30-(7,7,53)]
   543       6.165135       6.165135       6.165135    53[30-(7,7,53)]
   544        2.36408        2.36408        2.36408    53[30-(7,7,53)]
   545        3.77992        3.77992        3.77992    53[30-(7,7,53)]
   546       3.806408       3.806408       3.806408    53[30-(7,7,53)]
   547       4.659536       4.659536       4.659536    53[30-(7,7,53)]
   548       2.620869       2.620869       2.620869    53[30-(7,7,53)]
   549       7.559565       7.559565       7.559565    53[30-(7,7,53)]
   550       11.36062       11.36062       11.36062    53[30-(7,7,53)]
   551        9.94478        9.94478        9.94478    53[30-(7,7,53)]
   552       9.918292       9.918292       9.918292    53[30-(7,7,53)]
   553      12.747501      12.747501      12.747501    7[6-(1,6),6-(1,6),30-(7,53,53)]
   554       0.540753       0.540753       0.540753    7[6-(6,7),6-(6,7)]
   555       0.995041       0.995041       0.995041    7[6-(6,7),6-(6,7)]
   556       0.489972       0.489972       0.489972    7[6-(6,7),6-(6,7)]
   557       1.468543       1.468543       1.468543    7[6-(1,6),6-(1,6),30-(7,53,53)]
   558       1.395802       1.395802       1.395802    7[6-(1,6),6-(1,6),30-(7,53,53)]
   559      12.717307      12.717307      12.717307    7[6-(1,6),6-(1,6),30-(7,53,53)]
   560       0.385664       0.385664       0.385664    7[6-(6,7),6-(6,7)]
   561       2.364766       2.364766       2.364766    7[6-(6,7),6-(6,7)]
   562       2.401823       2.401823       2.401823    7[6-(6,7),6-(6,7)]
   563      12.673388      12.673388      12.673388    7[6-(1,6),6-(1,6),30-(7,53,53)]
   564        6.95705        6.95705        6.95705    7[6-(1,6),6-(1,6),30-(7,53,53)]
   565       0.977199       0.977199       0.977199    7[6-(1,6),6-(1,6),30-(7,53,53)]
   566      13.183947      13.183947      13.183947    7[6-(6,7),6-(6,7)]
   567      12.729659      12.729659      12.729659    7[6-(6,7),6-(6,7)]
   568      13.234728      13.234728      13.234728    7[6-(6,7),6-(6,7)]
   569      12.256157      12.256157      12.256157    7[6-(1,6),6-(1,6),30-(7,53,53)]
   570      12.328898      12.328898      12.328898    7[6-(1,6),6-(1,6),30-(7,53,53)]
   571       1.007393       1.007393       1.007393    7[6-(1,6),6-(1,6),30-(7,53,53)]
   572      13.339036      13.339036      13.339036    7[6-(6,7),6-(6,7)]
   573      11.359934      11.359934      11.359934    7[6-(6,7),6-(6,7)]
   574      11.322878      11.322878      11.322878    7[6-(6,7),6-(6,7)]
   575       1.051312       1.051312       1.051312    7[6-(1,6),6-(1,6),30-(7,53,53)]
   576        6.76765        6.76765        6.76765    7[6-(1,6),6-(1,6),30-(7,53,53)]
   577       5.885151       5.885151       5.885151    7[6-(1,6),6-(1,6),30-(7,53,53)]
   578       7.403103       7.403103       7.403103    7[6-(6,7),6-(6,7)]
   579       7.857391       7.857391       7.857391    7[6-(6,7),6-(6,7)]
   580       7.352322       7.352322       7.352322    7[6-(6,7),6-(6,7)]
   581       8.330893       8.330893       8.330893    7[6-(1,6),6-(1,6),30-(7,53,53)]
   582       8.258152       8.258152       8.258152    7[6-(1,6),6-(1,6),30-(7,53,53)]
   583       5.854957       5.854957       5.854957    7[6-(1,6),6-(1,6),30-(7,53,53)]
   584       7.248014       7.248014       7.248014    7[6-(6,7),6-(6,7)]
   585       9.227116       9.227116       9.227116    7[6-(6,7),6-(6,7)]
   586       9.264173       9.264173       9.264173    7[6-(6,7),6-(6,7)]
   587       5.811038       5.811038       5.811038    7[6-(1,6),6-(1,6),30-(7,53,53)]
   588         0.0947         0.0947         0.0947    7[6-(1,6),6-(1,6),30-(7,53,53)]
   589       7.839549       7.839549       7.839549    7[6-(1,6),6-(1,6),30-(7,53,53)]
   590       6.321597       6.321597       6.321597    7[6-(6,7),6-(6,7)]
   591       5.867309       5.867309       5.867309    7[6-(6,7),6-(6,7)]
   592       6.372378       6.372378       6.372378    7[6-(6,7),6-(6,7)]
   593       5.393807       5.393807       5.393807    7[6-(1,6),6-(1,6),30-(7,53,53)]
   594       5.466548       5.466548       5.466548    7[6-(1,6),6-(1,6),30-(7,53,53)]
   595       7.869743       7.869743       7.869743    7[6-(1,6),6-(1,6),30-(7,53,53)]
   596       6.476686       6.476686       6.476686    7[6-(6,7),6-(6,7)]
   597       4.497584       4.497584       4.497584    7[6-(6,7),6-(6,7)]
   598       4.460528       4.460528       4.460528    7[6-(6,7),6-(6,7)]
   599       7.913662       7.913662       7.913662    7[6-(1,6),6-(1,6),30-(7,53,53)]
   600          13.63          13.63          13.63    7[6-(1,6),6-(1,6),30-(7,53,53)]
   601       0.977199       0.977199       0.977199    7[6-(1,6),6-(1,6),30-(7,53,53)]
   602      13.183947      13.183947      13.183947    7[6-(6,7),6-(6,7)]
   603      12.729659      12.729659      12.729659    7[6-(6,7),6-(6,7)]
   604      13.234728      13.234728      13.234728    7[6-(6,7),6-(6,7)]
   605      12.256157      12.256157      12.256157    7[6-(1,6),6-(1,6),30-(7,53,53)]
   606      12.328898      12.328898      12.328898    7[6-(1,6),6-(1,6),30-(7,53,53)]
   607       1.007393       1.007393       1.007393    7[6-(1,6),6-(1,6),30-(7,53,53)]
   608      13.339036      13.339036      13.339036    7[6-(6,7),6-(6,7)]
   609      11.359934      11.359934      11.359934    7[6-(6,7),6-(6,7)]
   610      11.322878      11.322878      11.322878    7[6-(6,7),6-(6,7)]
   611       1.051312       1.051312       1.051312    7[6-(1,6),6-(1,6),30-(7,53,53)]
   612        6.76765        6.76765        6.76765    7[6-(1,6),6-(1,6),30-(7,53,53)]
   613      12.747501      12.747501      12.747501    7[6-(1,6),6-(1,6),30-(7,53,53)]
   614       0.540753       0.540753       0.540753    7[6-(6,7),6-(6,7)]
   615       0.995041       0.995041       0.995041    7[6-(6,7),6-(6,7)]
   616       0.489972       0.489972       0.489972    7[6-(6,7),6-(6,7)]
   617       1.468543       1.468543       1.468543    7[6-(1,6),6-(1,6),30-(7,53,53)]
   618       1.395802       1.395802       1.395802    7[6-(1,6),6-(1,6),30-(7,53,53)]
   619      12.717307      12.717307      12.717307    7[6-(1,6),6-(1,6),30-(7,53,53)]
   620       0.385664       0.385664       0.385664    7[6-(6,7),6-(6,7)]
   621       2.364766       2.364766       2.364766    7[6-(6,7),6-(6,7)]
   622       2.401823       2.401823       2.401823    7[6-(6,7),6-(6,7)]
   623      12.673388      12.673388      12.673388    7[6-(1,6),6-(1,6),30-(7,53,53)]
   624        6.95705        6.95705        6.95705    7[6-(1,6),6-(1,6),30-(7,53,53)]
   625       7.839549       7.839549       7.839549    7[6-(1,6),6-(1,6),30-(7,53,53)]
   626       6.321597       6.321597       6.321597    7[6-(6,7),6-(6,7)]
   627       5.867309       5.867309       5.867309    7[6-(6,7),6-(6,7)]
   628       6.372378       6.372378       6.372378    7[6-(6,7),6-(6,7)]
   629       5.393807       5.393807       5.393807    7[6-(1,6),6-(1,6),30-(7,53,53)]
   630       5.466548       5.466548       5.466548    7[6-(1,6),6-(1,6),30-(7,53,53)]
   631       7.869743       7.869743       7.869743    7[6-(1,6),6-(1,6),30-(7,53,53)]
   632       6.476686       6.476686       6.476686    7[6-(6,7),6-(6,7)]
   633       4.497584       4.497584       4.497584    7[6-(6,7),6-(6,7)]
   634       4.460528       4.460528       4.460528    7[6-(6,7),6-(6,7)]
   635       7.913662       7.913662       7.913662    7[6-(1,6),6-(1,6),30-(7,53,53)]
   636          13.63          13.63          13.63    7[6-(1,6),6-(1,6),30-(7,53,53)]
   637       5.885151       5.885151       5.885151    7[6-(1,6),6-(1,6),30-(7,53,53)]
   638       7.403103       7.403103       7.403103    7[6-(6,7),6-(6,7)]
   639       7.857391       7.857391       7.857391    7[6-(6,7),6-(6,7)]
   640       7.352322       7.352322       7.352322    7[6-(6,7),6-(6,7)]
   641       8.330893       8.330893       8.330893    7[6-(1,6),6-(1,6),30-(7,53,53)]
   642       8.258152       8.258152       8.258152    7[6-(1,6),6-(1,6),30-(7,53,53)]
   643       5.854957       5.854957       5.854957    7[6-(1,6),6-(1,6),30-(7,53,53)]
   644       7.248014       7.248014       7.248014    7[6-(6,7),6-(6,7)]
   645       9.227116       9.227116       9.227116    7[6-(6,7),6-(6,7)]
   646       9.264173       9.264173       9.264173    7[6-(6,7),6-(6,7)]
   647       5.811038       5.811038       5.811038    7[6-(1,6),6-(1,6),30-(7,53,53)]
   648         0.0947         0.0947         0.0947    7[6-(1,6),6-(1,6),30-(7,53,53)]
