# Supplementary material for: A collection of forcefield precursors for metal–organic frameworks
Source: RSC Adv. 2019 Nov 13;9(63):36492–507. doi: 10.1039/c9ra07327b (PMC9075174; doi:10.1039/c9ra07327b)
Supplement: RA-009-C9RA07327B-s1337 [file RA-009-C9RA07327B-s1337.txt]

LALFUB_clean

6.091500    0.000000    0.000000
2.288142    9.694634    0.000000
2.087818    4.456008    12.421809

     1       6.631599       6.631599       6.631599    63[7-(6,6),8-(1,1),8-(6),8-(6),8-(6),8-(6),8-(6)]
     2       3.835861       3.835861       3.835861    63[7-(6,6),8-(1,1),8-(6),8-(6),8-(6),8-(6),8-(6)]
     3       5.201312       5.201312       5.201312    1[6-(6,7)]
     4       3.293948       3.293948       3.293948    1[6-(6,7)]
     5       2.808802       2.808802       2.808802    1[8-(1,63)]
     6       8.664146       8.664146       8.664146    1[8-(1,63)]
     7       5.266148       5.266148       5.266148    1[6-(6,7)]
     8       7.173512       7.173512       7.173512    1[6-(6,7)]
     9       7.658658       7.658658       7.658658    1[8-(1,63)]
    10       1.803314       1.803314       1.803314    1[8-(1,63)]
    11       3.607924       3.607924       3.607924    6[6-(6,7),8-(63),8-(63)]
    12       4.418676       4.418676       4.418676    6[6-(1,7),6-(8,8),7-(6,63)]
    13       4.307681       4.307681       4.307681    6[1-(0),6-(6,7),7-(6,63)]
    14       5.934027       5.934027       5.934027    6[6-(6,7),8-(0),8-(63)]
    15       7.175249       7.175249       7.175249    6[6-(1,7),6-(8,8),7-(6)]
    16       2.819961       2.819961       2.819961    6[1-(0),6-(6,7),7-(6)]
    17       5.791194       5.791194       5.791194    6[6-(8,8),8-(63),8-(63)]
    18       6.859536       6.859536       6.859536    6[6-(6,7),8-(63),8-(63)]
    19       6.048784       6.048784       6.048784    6[6-(1,7),6-(8,8),7-(6,63)]
    20       6.159779       6.159779       6.159779    6[1-(0),6-(6,7),7-(6,63)]
    21       4.533433       4.533433       4.533433    6[6-(6,7),8-(0),8-(63)]
    22       3.292211       3.292211       3.292211    6[6-(1,7),6-(8,8),7-(6)]
    23       7.647499       7.647499       7.647499    6[1-(0),6-(6,7),7-(6)]
    24       4.676266       4.676266       4.676266    6[6-(8,8),8-(63),8-(63)]
    25       5.702825       5.702825       5.702825    7[6-(1,6),6-(6,6),63-(8,8,8,8,8,8)]
    26       7.823594       7.823594       7.823594    7[6-(1,6),6-(6,6)]
    27       4.764635       4.764635       4.764635    7[6-(1,6),6-(6,6),63-(8,8,8,8,8,8)]
    28       2.643866       2.643866       2.643866    7[6-(1,6),6-(6,6)]
    29       4.243587       4.243587       4.243587    8[6-(6,8),63-(7,8,8,8,8,8)]
    30       2.388042       2.388042       2.388042    8[6-(6,8),63-(7,8,8,8,8,8)]
    31       5.637181       5.637181       5.637181    8[6-(6,8),63-(7,8,8,8,8,8)]
    32       5.279102       5.279102       5.279102    8[6-(6,8)]
    33       3.164627       3.164627       3.164627    8[6-(6,8),63-(7,8,8,8,8,8)]
    34       5.649084       5.649084       5.649084    8[6-(6,8),63-(7,8,8,8,8,8)]
    35       8.447078       8.447078       8.447078    8[1-(0),1-(0),63-(7,8,8,8,8,8)]
    36       6.223873       6.223873       6.223873    8[6-(6,8),63-(7,8,8,8,8,8)]
    37       8.079418       8.079418       8.079418    8[6-(6,8),63-(7,8,8,8,8,8)]
    38       4.830279       4.830279       4.830279    8[6-(6,8),63-(7,8,8,8,8,8)]
    39       5.188358       5.188358       5.188358    8[6-(6,8)]
    40       7.302833       7.302833       7.302833    8[6-(6,8),63-(7,8,8,8,8,8)]
    41       4.818376       4.818376       4.818376    8[6-(6,8),63-(7,8,8,8,8,8)]
    42       2.020382       2.020382       2.020382    8[1-(0),1-(0),63-(7,8,8,8,8,8)]
