# Supplementary material for: A collection of forcefield precursors for metal–organic frameworks
Source: RSC Adv. 2019 Nov 13;9(63):36492–507. doi: 10.1039/c9ra07327b (PMC9075174; doi:10.1039/c9ra07327b)
Supplement: RA-009-C9RA07327B-s1338 [file RA-009-C9RA07327B-s1338.txt]

LALPIZ_clean

9.460900    0.000000    0.000000
0.717458    11.435516    0.000000
1.165265    4.937396    13.682833

     1       8.226625       8.226625       8.226625    39[8-(6),8-(6),8-(6),8-(6),8-(6),8-(6,39),8-(6,39)]
     2       1.951733       1.951733       1.951733    39[8-(6),8-(6),8-(6),8-(6),8-(6),8-(6,39),8-(6,39)]
     3       9.443716       9.443716       9.443716    1[6-(1,6,16)]
     4      10.348485      10.348485      10.348485    1[6-(1,6,16)]
     5       4.543774       4.543774       4.543774    1[7-(1,7)]
     6       3.766461       3.766461       3.766461    1[7-(1,7)]
     7       9.639236       9.639236       9.639236    1[6-(1,6,6)]
     8       8.832792       8.832792       8.832792    1[6-(1,6,6)]
     9       3.313565       3.313565       3.313565    1[7-(1,7)]
    10       3.046665       3.046665       3.046665    1[7-(1,7)]
    11       8.489192       8.489192       8.489192    1[6-(1,6,16)]
    12       8.099672       8.099672       8.099672    1[6-(1,6,16)]
    13       2.011297       2.011297       2.011297    1[6-(1,6,6)]
    14       1.989003       1.989003       1.989003    1[6-(1,6,6)]
    15       7.071861       7.071861       7.071861    1[7-(1,7)]
    16       6.797213       6.797213       6.797213    1[7-(1,7)]
    17        6.12965        6.12965        6.12965    1[6-(1,6,16)]
    18       7.495759       7.495759       7.495759    1[6-(1,6,16)]
    19       1.682048       1.682048       1.682048    1[6-(1,6,6)]
    20       1.040913       1.040913       1.040913    1[6-(1,6,6)]
    21       1.899907       1.899907       1.899907    1[6-(1,6,16)]
    22       0.995138       0.995138       0.995138    1[6-(1,6,16)]
    23       6.799849       6.799849       6.799849    1[7-(1,7)]
    24       7.577162       7.577162       7.577162    1[7-(1,7)]
    25       1.704387       1.704387       1.704387    1[6-(1,6,6)]
    26       2.510831       2.510831       2.510831    1[6-(1,6,6)]
    27       8.030058       8.030058       8.030058    1[7-(1,7)]
    28       8.296958       8.296958       8.296958    1[7-(1,7)]
    29       2.854431       2.854431       2.854431    1[6-(1,6,16)]
    30       3.243951       3.243951       3.243951    1[6-(1,6,16)]
    31       9.332326       9.332326       9.332326    1[6-(1,6,6)]
    32        9.35462        9.35462        9.35462    1[6-(1,6,6)]
    33       4.271762       4.271762       4.271762    1[7-(1,7)]
    34        4.54641        4.54641        4.54641    1[7-(1,7)]
    35       5.213973       5.213973       5.213973    1[6-(1,6,16)]
    36       3.847864       3.847864       3.847864    1[6-(1,6,16)]
    37       9.661575       9.661575       9.661575    1[6-(1,6,6)]
    38       10.30271       10.30271       10.30271    1[6-(1,6,6)]
    39       8.990012       8.990012       8.990012    6[6-(1,1,16),8-(39),8-(39)]
    40       9.314924       9.314924       9.314924    6[7-(6,7),7-(7),16-(6)]
    41       1.178067       1.178067       1.178067    6[6-(1,1,16),8-(39),8-(39,39)]
    42       9.786115       9.786115       9.786115    6[1-(0),1-(0),6-(8,8),16-(6)]
    43       9.396958       9.396958       9.396958    6[1-(0),1-(0),6-(1,1,6),6-(7,7)]
    44       9.893566       9.893566       9.893566    6[7-(6,7),7-(7),16-(6)]
    45       8.778771       8.778771       8.778771    6[1-(0),1-(0),6-(8,8),16-(6)]
    46       9.657573       9.657573       9.657573    6[6-(1,1,6),7-(6,7),7-(7)]
    47       0.739697       0.739697       0.739697    6[6-(1,1,6),7-(6,7),7-(7)]
    48       1.432592       1.432592       1.432592    6[1-(0),1-(0),6-(1,1,6),6-(7,7)]
    49       7.015156       7.015156       7.015156    6[1-(0),1-(0),6-(8,8),16-(6)]
    50        7.71606        7.71606        7.71606    6[6-(1,1,16),8-(39),8-(39)]
    51       5.314401       5.314401       5.314401    6[7-(6,7),7-(7),16-(6)]
    52       3.306823       3.306823       3.306823    6[6-(1,1,6),7-(6,7),7-(7)]
    53       2.035421       2.035421       2.035421    6[1-(0),1-(0),6-(1,1,6),6-(7,7)]
    54       2.353611       2.353611       2.353611    6[6-(1,1,16),8-(39),8-(39)]
    55       2.028699       2.028699       2.028699    6[7-(6,7),7-(7),16-(6)]
    56       0.704656       0.704656       0.704656    6[6-(1,1,16),8-(39),8-(39,39)]
    57       1.557508       1.557508       1.557508    6[1-(0),1-(0),6-(8,8),16-(6)]
    58       1.946665       1.946665       1.946665    6[1-(0),1-(0),6-(1,1,6),6-(7,7)]
    59       1.450057       1.450057       1.450057    6[7-(6,7),7-(7),16-(6)]
    60       2.564852       2.564852       2.564852    6[1-(0),1-(0),6-(8,8),16-(6)]
    61        1.68605        1.68605        1.68605    6[6-(1,1,6),7-(6,7),7-(7)]
    62       1.143026       1.143026       1.143026    6[6-(1,1,6),7-(6,7),7-(7)]
    63       9.911031       9.911031       9.911031    6[1-(0),1-(0),6-(1,1,6),6-(7,7)]
    64       4.328467       4.328467       4.328467    6[1-(0),1-(0),6-(8,8),16-(6)]
    65       3.627563       3.627563       3.627563    6[6-(1,1,16),8-(39),8-(39)]
    66       6.029222       6.029222       6.029222    6[7-(6,7),7-(7),16-(6)]
    67         8.0368         8.0368         8.0368    6[6-(1,1,6),7-(6,7),7-(7)]
    68       9.308202       9.308202       9.308202    6[1-(0),1-(0),6-(1,1,6),6-(7,7)]
    69       0.896834       0.896834       0.896834    16[6-(1,1,6),6-(7,7)]
    70         6.8302         6.8302         6.8302    16[6-(1,1,6),6-(7,7)]
    71       8.406206       8.406206       8.406206    16[6-(1,1,6),6-(7,7)]
    72      10.446789      10.446789      10.446789    16[6-(1,1,6),6-(7,7)]
    73       4.513423       4.513423       4.513423    16[6-(1,1,6),6-(7,7)]
    74       2.937417       2.937417       2.937417    16[6-(1,1,6),6-(7,7)]
    75       4.360733       4.360733       4.360733    7[6-(6,7),6-(7,16),7-(1,1)]
    76       2.415612       2.415612       2.415612    7[6-(6,7),7-(6)]
    77       1.392292       1.392292       1.392292    7[6-(6,7),6-(7,16),7-(1,1)]
    78       1.126265       1.126265       1.126265    7[6-(7,16),7-(6)]
    79       4.870066       4.870066       4.870066    7[6-(7,16),7-(6)]
    80       8.689056       8.689056       8.689056    7[6-(6,7),6-(7,16),7-(1,1)]
    81       4.516043       4.516043       4.516043    7[1-(0),1-(0),7-(6,6)]
    82       2.759551       2.759551       2.759551    7[1-(0),1-(0),7-(6,6)]
    83       1.352457       1.352457       1.352457    7[6-(6,7),7-(6)]
    84       8.923596       8.923596       8.923596    7[6-(6,7),7-(6)]
    85       8.711462       8.711462       8.711462    7[6-(7,16),7-(6)]
    86       7.348899       7.348899       7.348899    7[1-(0),1-(0),7-(6,6)]
    87        6.98289        6.98289        6.98289    7[6-(6,7),6-(7,16),7-(1,1)]
    88       7.762746       7.762746       7.762746    7[6-(6,7),7-(6)]
    89       9.951331       9.951331       9.951331    7[6-(6,7),6-(7,16),7-(1,1)]
    90      10.217358      10.217358      10.217358    7[6-(7,16),7-(6)]
    91       6.473557       6.473557       6.473557    7[6-(7,16),7-(6)]
    92       2.654567       2.654567       2.654567    7[6-(6,7),6-(7,16),7-(1,1)]
    93        6.82758        6.82758        6.82758    7[1-(0),1-(0),7-(6,6)]
    94       8.584072       8.584072       8.584072    7[1-(0),1-(0),7-(6,6)]
    95       9.991166       9.991166       9.991166    7[6-(6,7),7-(6)]
    96       2.420027       2.420027       2.420027    7[6-(6,7),7-(6)]
    97       2.632161       2.632161       2.632161    7[6-(7,16),7-(6)]
    98       3.994724       3.994724       3.994724    7[1-(0),1-(0),7-(6,6)]
    99       8.009116       8.009116       8.009116    8[6-(6,8),39-(8,8,8,8,8,8)]
   100      10.122285      10.122285      10.122285    8[6-(6,8),39-(8,8,8,8,8,8),39-(8,8,8,8,8,8)]
   101       2.398333       2.398333       2.398333    8[6-(6,8),39-(8,8,8,8,8,8)]
   102       0.676824       0.676824       0.676824    8[6-(6,8),39-(8,8,8,8,8,8)]
   103       8.190665       8.190665       8.190665    8[6-(6,8),39-(8,8,8,8,8,8)]
   104       7.835707       7.835707       7.835707    8[6-(6,8),39-(8,8,8,8,8,8)]
   105       3.334507       3.334507       3.334507    8[6-(6,8),39-(8,8,8,8,8,8)]
   106       1.221338       1.221338       1.221338    8[6-(6,8),39-(8,8,8,8,8,8),39-(8,8,8,8,8,8)]
   107        8.94529        8.94529        8.94529    8[6-(6,8),39-(8,8,8,8,8,8)]
   108      10.666799      10.666799      10.666799    8[6-(6,8),39-(8,8,8,8,8,8)]
   109       3.152958       3.152958       3.152958    8[6-(6,8),39-(8,8,8,8,8,8)]
   110       3.507916       3.507916       3.507916    8[6-(6,8),39-(8,8,8,8,8,8)]
