# Supplementary material for: A collection of forcefield precursors for metal–organic frameworks
Source: RSC Adv. 2019 Nov 13;9(63):36492–507. doi: 10.1039/c9ra07327b (PMC9075174; doi:10.1039/c9ra07327b)
Supplement: RA-009-C9RA07327B-s1339 [file RA-009-C9RA07327B-s1339.txt]

LALPOF_clean

9.587900    0.000000    0.000000
0.746639    11.545884    0.000000
1.220274    5.119966    13.600028

     1       8.327828       8.327828       8.327828    58[8-(6),8-(6),8-(6),8-(6),8-(6),8-(6,58),8-(6,58)]
     2       2.006711       2.006711       2.006711    58[8-(6),8-(6),8-(6),8-(6),8-(6),8-(6,58),8-(6,58)]
     3       9.615206       9.615206       9.615206    1[6-(1,6,16)]
     4      10.485221      10.485221      10.485221    1[6-(1,6,16)]
     5       4.532053       4.532053       4.532053    1[7-(1,7)]
     6       3.810725       3.810725       3.810725    1[7-(1,7)]
     7       9.808364       9.808364       9.808364    1[6-(1,6,6)]
     8       9.009898       9.009898       9.009898    1[6-(1,6,6)]
     9       3.355313       3.355313       3.355313    1[7-(1,7)]
    10       3.083736       3.083736       3.083736    1[7-(1,7)]
    11       8.589424       8.589424       8.589424    1[6-(1,6,16)]
    12       8.258385       8.258385       8.258385    1[6-(1,6,16)]
    13       2.069456       2.069456       2.069456    1[6-(1,6,6)]
    14       2.011217       2.011217       2.011217    1[6-(1,6,6)]
    15        7.22576        7.22576        7.22576    1[7-(1,7)]
    16       6.955631       6.955631       6.955631    1[7-(1,7)]
    17       6.222503       6.222503       6.222503    1[6-(1,6,16)]
    18       7.591399       7.591399       7.591399    1[6-(1,6,16)]
    19       1.768306       1.768306       1.768306    1[6-(1,6,6)]
    20       1.055366       1.055366       1.055366    1[6-(1,6,6)]
    21       1.939607       1.939607       1.939607    1[6-(1,6,16)]
    22       1.069592       1.069592       1.069592    1[6-(1,6,16)]
    23        7.02276        7.02276        7.02276    1[7-(1,7)]
    24       7.744088       7.744088       7.744088    1[7-(1,7)]
    25       1.746449       1.746449       1.746449    1[6-(1,6,6)]
    26       2.544915       2.544915       2.544915    1[6-(1,6,6)]
    27         8.1995         8.1995         8.1995    1[7-(1,7)]
    28       8.471077       8.471077       8.471077    1[7-(1,7)]
    29       2.965389       2.965389       2.965389    1[6-(1,6,16)]
    30       3.296428       3.296428       3.296428    1[6-(1,6,16)]
    31       9.485357       9.485357       9.485357    1[6-(1,6,6)]
    32       9.543596       9.543596       9.543596    1[6-(1,6,6)]
    33       4.329053       4.329053       4.329053    1[7-(1,7)]
    34       4.599182       4.599182       4.599182    1[7-(1,7)]
    35        5.33231        5.33231        5.33231    1[6-(1,6,16)]
    36       3.963414       3.963414       3.963414    1[6-(1,6,16)]
    37       9.786507       9.786507       9.786507    1[6-(1,6,6)]
    38      10.499447      10.499447      10.499447    1[6-(1,6,6)]
    39       9.106382       9.106382       9.106382    6[6-(1,1,16),8-(58),8-(58)]
    40       9.492931       9.492931       9.492931    6[7-(6,7),7-(7),16-(6)]
    41       1.301542       1.301542       1.301542    6[6-(1,1,16),8-(58),8-(58,58)]
    42       9.968683       9.968683       9.968683    6[1-(0),1-(0),6-(8,8),16-(6)]
    43       9.557492       9.557492       9.557492    6[1-(0),1-(0),6-(1,1,6),6-(7,7)]
    44      10.061225      10.061225      10.061225    6[7-(6,7),7-(7),16-(6)]
    45       8.908849       8.908849       8.908849    6[1-(0),1-(0),6-(8,8),16-(6)]
    46       9.831103       9.831103       9.831103    6[6-(1,1,6),7-(6,7),7-(7)]
    47      10.356646      10.356646      10.356646    6[6-(1,1,6),7-(6,7),7-(7)]
    48       1.474378       1.474378       1.474378    6[1-(0),1-(0),6-(1,1,6),6-(7,7)]
    49       7.107341       7.107341       7.107341    6[1-(0),1-(0),6-(8,8),16-(6)]
    50       7.808451       7.808451       7.808451    6[6-(1,1,16),8-(58),8-(58)]
    51        5.39479        5.39479        5.39479    6[7-(6,7),7-(7),16-(6)]
    52       3.387954       3.387954       3.387954    6[6-(1,1,6),7-(6,7),7-(7)]
    53        2.11261        2.11261        2.11261    6[1-(0),1-(0),6-(1,1,6),6-(7,7)]
    54       2.448431       2.448431       2.448431    6[6-(1,1,16),8-(58),8-(58)]
    55       2.061882       2.061882       2.061882    6[7-(6,7),7-(7),16-(6)]
    56      10.253271      10.253271      10.253271    6[6-(1,1,16),8-(58),8-(58,58)]
    57        1.58613        1.58613        1.58613    6[1-(0),1-(0),6-(8,8),16-(6)]
    58       1.997321       1.997321       1.997321    6[1-(0),1-(0),6-(1,1,6),6-(7,7)]
    59       1.493588       1.493588       1.493588    6[7-(6,7),7-(7),16-(6)]
    60       2.645964       2.645964       2.645964    6[1-(0),1-(0),6-(8,8),16-(6)]
    61        1.72371        1.72371        1.72371    6[6-(1,1,6),7-(6,7),7-(7)]
    62       1.198167       1.198167       1.198167    6[6-(1,1,6),7-(6,7),7-(7)]
    63      10.080435      10.080435      10.080435    6[1-(0),1-(0),6-(1,1,6),6-(7,7)]
    64       4.447472       4.447472       4.447472    6[1-(0),1-(0),6-(8,8),16-(6)]
    65       3.746362       3.746362       3.746362    6[6-(1,1,16),8-(58),8-(58)]
    66       6.160023       6.160023       6.160023    6[7-(6,7),7-(7),16-(6)]
    67       8.166859       8.166859       8.166859    6[6-(1,1,6),7-(6,7),7-(7)]
    68       9.442203       9.442203       9.442203    6[1-(0),1-(0),6-(1,1,6),6-(7,7)]
    69       0.925252       0.925252       0.925252    16[6-(1,1,6),6-(7,7)]
    70       6.917186       6.917186       6.917186    16[6-(1,1,6),6-(7,7)]
    71       8.593413       8.593413       8.593413    16[6-(1,1,6),6-(7,7)]
    72      10.629561      10.629561      10.629561    16[6-(1,1,6),6-(7,7)]
    73       4.637627       4.637627       4.637627    16[6-(1,1,6),6-(7,7)]
    74         2.9614         2.9614         2.9614    16[6-(1,1,6),6-(7,7)]
    75        4.44178        4.44178        4.44178    7[6-(6,7),6-(7,16),7-(1,1)]
    76       2.445065       2.445065       2.445065    7[6-(6,7),7-(6)]
    77       1.428628       1.428628       1.428628    7[6-(6,7),6-(7,16),7-(1,1)]
    78        1.18039        1.18039        1.18039    7[6-(7,16),7-(6)]
    79       4.960059       4.960059       4.960059    7[6-(7,16),7-(6)]
    80       8.858913       8.858913       8.858913    7[6-(6,7),6-(7,16),7-(1,1)]
    81       4.576063       4.576063       4.576063    7[1-(0),1-(0),7-(6,6)]
    82       2.800247       2.800247       2.800247    7[1-(0),1-(0),7-(6,6)]
    83       1.391741       1.391741       1.391741    7[6-(6,7),7-(6)]
    84       9.097422       9.097422       9.097422    7[6-(6,7),7-(6)]
    85       8.884002       8.884002       8.884002    7[6-(7,16),7-(6)]
    86       7.506641       7.506641       7.506641    7[1-(0),1-(0),7-(6,6)]
    87       7.113033       7.113033       7.113033    7[6-(6,7),6-(7,16),7-(1,1)]
    88       7.889474       7.889474       7.889474    7[6-(6,7),7-(6)]
    89      10.126185      10.126185      10.126185    7[6-(6,7),6-(7,16),7-(1,1)]
    90      10.374423      10.374423      10.374423    7[6-(7,16),7-(6)]
    91       6.594754       6.594754       6.594754    7[6-(7,16),7-(6)]
    92         2.6959         2.6959         2.6959    7[6-(6,7),6-(7,16),7-(1,1)]
    93        6.97875        6.97875        6.97875    7[1-(0),1-(0),7-(6,6)]
    94       8.754566       8.754566       8.754566    7[1-(0),1-(0),7-(6,6)]
    95      10.163072      10.163072      10.163072    7[6-(6,7),7-(6)]
    96       2.457391       2.457391       2.457391    7[6-(6,7),7-(6)]
    97       2.670811       2.670811       2.670811    7[6-(7,16),7-(6)]
    98       4.048172       4.048172       4.048172    7[1-(0),1-(0),7-(6,6)]
    99       8.107272       8.107272       8.107272    8[6-(6,8),58-(8,8,8,8,8,8)]
   100      10.419295      10.419295      10.419295    8[6-(6,8),58-(8,8,8,8,8,8),58-(8,8,8,8,8,8)]
   101       2.507422       2.507422       2.507422    8[6-(6,8),58-(8,8,8,8,8,8)]
   102       0.686324       0.686324       0.686324    8[6-(6,8),58-(8,8,8,8,8,8)]
   103       8.306103       8.306103       8.306103    8[6-(6,8),58-(8,8,8,8,8,8)]
   104       7.890113       7.890113       7.890113    8[6-(6,8),58-(8,8,8,8,8,8)]
   105       3.447541       3.447541       3.447541    8[6-(6,8),58-(8,8,8,8,8,8)]
   106       1.135518       1.135518       1.135518    8[6-(6,8),58-(8,8,8,8,8,8),58-(8,8,8,8,8,8)]
   107       9.047391       9.047391       9.047391    8[6-(6,8),58-(8,8,8,8,8,8)]
   108      10.868489      10.868489      10.868489    8[6-(6,8),58-(8,8,8,8,8,8)]
   109        3.24871        3.24871        3.24871    8[6-(6,8),58-(8,8,8,8,8,8)]
   110         3.6647         3.6647         3.6647    8[6-(6,8),58-(8,8,8,8,8,8)]
