# Supplementary material for: A collection of forcefield precursors for metal–organic frameworks
Source: RSC Adv. 2019 Nov 13;9(63):36492–507. doi: 10.1039/c9ra07327b (PMC9075174; doi:10.1039/c9ra07327b)
Supplement: RA-009-C9RA07327B-s1340 [file RA-009-C9RA07327B-s1340.txt]

LANCOU_clean

6.908200    0.000000    0.000000
0.000000    18.426000    0.000000
0.000000    -6.955300    17.232286

     1       5.369191       5.369191       5.369191    62[7-(6,6),8-(6),8-(6),8-(6),8-(6),8-(6)]
     2       5.180943       5.180943       5.180943    62[7-(6,6),8-(6),8-(6),8-(6),8-(6),8-(6)]
     3       1.915091       1.915091       1.915091    62[7-(6,6),8-(6),8-(6),8-(6),8-(6),8-(6)]
     4       1.726843       1.726843       1.726843    62[7-(6,6),8-(6),8-(6),8-(6),8-(6),8-(6)]
     5       1.539009       1.539009       1.539009    62[7-(6,6),8-(6),8-(6),8-(6),8-(6),8-(6)]
     6       1.727257       1.727257       1.727257    62[7-(6,6),8-(6),8-(6),8-(6),8-(6),8-(6)]
     7       4.993109       4.993109       4.993109    62[7-(6,6),8-(6),8-(6),8-(6),8-(6),8-(6)]
     8       5.181357       5.181357       5.181357    62[7-(6,6),8-(6),8-(6),8-(6),8-(6),8-(6)]
     9       3.550124       3.550124       3.550124    1[6-(6,6)]
    10        5.03815        5.03815        5.03815    1[6-(6,6)]
    11       4.133176       4.133176       4.133176    1[6-(6,6)]
    12       5.523797       5.523797       5.523797    1[6-(6,6)]
    13       0.096024       0.096024       0.096024    1[6-(6,6)]
    14        1.58405        1.58405        1.58405    1[6-(6,6)]
    15       0.679076       0.679076       0.679076    1[6-(6,6)]
    16       2.069697       2.069697       2.069697    1[6-(6,6)]
    17       3.358076       3.358076       3.358076    1[6-(6,6)]
    18        1.87005        1.87005        1.87005    1[6-(6,6)]
    19       2.775024       2.775024       2.775024    1[6-(6,6)]
    20       1.384403       1.384403       1.384403    1[6-(6,6)]
    21       6.812176       6.812176       6.812176    1[6-(6,6)]
    22        5.32415        5.32415        5.32415    1[6-(6,6)]
    23       6.229124       6.229124       6.229124    1[6-(6,6)]
    24       4.838503       4.838503       4.838503    1[6-(6,6)]
    25       4.072384       4.072384       4.072384    6[6-(1,6),6-(8,8),7-(6,62)]
    26       3.921785       3.921785       3.921785    6[1-(0),6-(6,6),6-(6,7)]
    27       4.345258       4.345258       4.345258    6[6-(1,6),6-(1,6),6-(8,8)]
    28       4.815706       4.815706       4.815706    6[1-(0),6-(6,6),6-(6,7)]
    29       4.942126       4.942126       4.942126    6[6-(1,6),6-(8,8),7-(6,62)]
    30       3.702795       3.702795       3.702795    6[6-(6,7),8-(62),8-(62)]
    31        4.33904        4.33904        4.33904    6[6-(6,6),8-(62),8-(62)]
    32       5.469913       5.469913       5.469913    6[6-(6,7),8-(0),8-(62)]
    33       4.494475       4.494475       4.494475    6[6-(1,6),6-(8,8),7-(6,62)]
    34       4.429538       4.429538       4.429538    6[1-(0),6-(6,6),6-(6,7)]
    35       4.819851       4.819851       4.819851    6[6-(1,6),6-(1,6),6-(8,8)]
    36       5.277865       5.277865       5.277865    6[1-(0),6-(6,6),6-(6,7)]
    37       5.359382       5.359382       5.359382    6[6-(1,6),6-(8,8),7-(6,62)]
    38        4.04406        4.04406        4.04406    6[6-(6,7),8-(62),8-(62)]
    39       4.809489       4.809489       4.809489    6[6-(6,6),8-(62),8-(62)]
    40       5.898912       5.898912       5.898912    6[6-(6,7),8-(0),8-(62)]
    41       0.618284       0.618284       0.618284    6[6-(1,6),6-(8,8),7-(6,62)]
    42       0.467685       0.467685       0.467685    6[1-(0),6-(6,6),6-(6,7)]
    43       0.891158       0.891158       0.891158    6[6-(1,6),6-(1,6),6-(8,8)]
    44       1.361606       1.361606       1.361606    6[1-(0),6-(6,6),6-(6,7)]
    45       1.488026       1.488026       1.488026    6[6-(1,6),6-(8,8),7-(6,62)]
    46       0.248695       0.248695       0.248695    6[6-(6,7),8-(62),8-(62)]
    47        0.88494        0.88494        0.88494    6[6-(6,6),8-(62),8-(62)]
    48       2.015813       2.015813       2.015813    6[6-(6,7),8-(0),8-(62)]
    49       1.040375       1.040375       1.040375    6[6-(1,6),6-(8,8),7-(6,62)]
    50       0.975438       0.975438       0.975438    6[1-(0),6-(6,6),6-(6,7)]
    51       1.365751       1.365751       1.365751    6[6-(1,6),6-(1,6),6-(8,8)]
    52       1.823765       1.823765       1.823765    6[1-(0),6-(6,6),6-(6,7)]
    53       1.905282       1.905282       1.905282    6[6-(1,6),6-(8,8),7-(6,62)]
    54        0.58996        0.58996        0.58996    6[6-(6,7),8-(62),8-(62)]
    55       1.355389       1.355389       1.355389    6[6-(6,6),8-(62),8-(62)]
    56       2.444812       2.444812       2.444812    6[6-(6,7),8-(0),8-(62)]
    57       2.835816       2.835816       2.835816    6[6-(1,6),6-(8,8),7-(6,62)]
    58       2.986415       2.986415       2.986415    6[1-(0),6-(6,6),6-(6,7)]
    59       2.562942       2.562942       2.562942    6[6-(1,6),6-(1,6),6-(8,8)]
    60       2.092494       2.092494       2.092494    6[1-(0),6-(6,6),6-(6,7)]
    61       1.966074       1.966074       1.966074    6[6-(1,6),6-(8,8),7-(6,62)]
    62       3.205405       3.205405       3.205405    6[6-(6,7),8-(62),8-(62)]
    63        2.56916        2.56916        2.56916    6[6-(6,6),8-(62),8-(62)]
    64       1.438287       1.438287       1.438287    6[6-(6,7),8-(0),8-(62)]
    65       2.413725       2.413725       2.413725    6[6-(1,6),6-(8,8),7-(6,62)]
    66       2.478662       2.478662       2.478662    6[1-(0),6-(6,6),6-(6,7)]
    67       2.088349       2.088349       2.088349    6[6-(1,6),6-(1,6),6-(8,8)]
    68       1.630335       1.630335       1.630335    6[1-(0),6-(6,6),6-(6,7)]
    69       1.548818       1.548818       1.548818    6[6-(1,6),6-(8,8),7-(6,62)]
    70        2.86414        2.86414        2.86414    6[6-(6,7),8-(62),8-(62)]
    71       2.098711       2.098711       2.098711    6[6-(6,6),8-(62),8-(62)]
    72       1.009288       1.009288       1.009288    6[6-(6,7),8-(0),8-(62)]
    73       6.289916       6.289916       6.289916    6[6-(1,6),6-(8,8),7-(6,62)]
    74       6.440515       6.440515       6.440515    6[1-(0),6-(6,6),6-(6,7)]
    75       6.017042       6.017042       6.017042    6[6-(1,6),6-(1,6),6-(8,8)]
    76       5.546594       5.546594       5.546594    6[1-(0),6-(6,6),6-(6,7)]
    77       5.420174       5.420174       5.420174    6[6-(1,6),6-(8,8),7-(6,62)]
    78       6.659505       6.659505       6.659505    6[6-(6,7),8-(62),8-(62)]
    79        6.02326        6.02326        6.02326    6[6-(6,6),8-(62),8-(62)]
    80       4.892387       4.892387       4.892387    6[6-(6,7),8-(0),8-(62)]
    81       5.867825       5.867825       5.867825    6[6-(1,6),6-(8,8),7-(6,62)]
    82       5.932762       5.932762       5.932762    6[1-(0),6-(6,6),6-(6,7)]
    83       5.542449       5.542449       5.542449    6[6-(1,6),6-(1,6),6-(8,8)]
    84       5.084435       5.084435       5.084435    6[1-(0),6-(6,6),6-(6,7)]
    85       5.002918       5.002918       5.002918    6[6-(1,6),6-(8,8),7-(6,62)]
    86        6.31824        6.31824        6.31824    6[6-(6,7),8-(62),8-(62)]
    87       5.552811       5.552811       5.552811    6[6-(6,6),8-(62),8-(62)]
    88       4.463388       4.463388       4.463388    6[6-(6,7),8-(0),8-(62)]
    89       4.613296       4.613296       4.613296    7[6-(6,6),6-(6,6),62-(8,8,8,8,8)]
    90       4.958706       4.958706       4.958706    7[6-(6,6),6-(6,6),62-(8,8,8,8,8)]
    91       1.159196       1.159196       1.159196    7[6-(6,6),6-(6,6),62-(8,8,8,8,8)]
    92       1.504606       1.504606       1.504606    7[6-(6,6),6-(6,6),62-(8,8,8,8,8)]
    93       2.294904       2.294904       2.294904    7[6-(6,6),6-(6,6),62-(8,8,8,8,8)]
    94       1.949494       1.949494       1.949494    7[6-(6,6),6-(6,6),62-(8,8,8,8,8)]
    95       5.749004       5.749004       5.749004    7[6-(6,6),6-(6,6),62-(8,8,8,8,8)]
    96       5.403594       5.403594       5.403594    7[6-(6,6),6-(6,6),62-(8,8,8,8,8)]
    97         2.9574         2.9574         2.9574    8[6-(6,8),62-(7,8,8,8,8)]
    98       4.205712       4.205712       4.205712    8[6-(6,8),62-(7,8,8,8,8)]
    99       4.725209       4.725209       4.725209    8[6-(6,8),62-(7,8,8,8,8)]
   100       3.981886       3.981886       3.981886    8[6-(6,8),62-(7,8,8,8,8)]
   101       5.628801       5.628801       5.628801    8[6-(6,8)]
   102       5.722753       5.722753       5.722753    8[6-(6,8),62-(7,8,8,8,8)]
   103       3.581902       3.581902       3.581902    8[6-(6,8),62-(7,8,8,8,8)]
   104       4.179461       4.179461       4.179461    8[6-(6,8),62-(7,8,8,8,8)]
   105       4.951798       4.951798       4.951798    8[6-(6,8),62-(7,8,8,8,8)]
   106       4.716228       4.716228       4.716228    8[6-(6,8),62-(7,8,8,8,8)]
   107       6.300278       6.300278       6.300278    8[6-(6,8)]
   108       5.894767       5.894767       5.894767    8[6-(6,8),62-(7,8,8,8,8)]
   109         6.4115         6.4115         6.4115    8[6-(6,8),62-(7,8,8,8,8)]
   110       0.751612       0.751612       0.751612    8[6-(6,8),62-(7,8,8,8,8)]
   111       1.271109       1.271109       1.271109    8[6-(6,8),62-(7,8,8,8,8)]
   112       0.527786       0.527786       0.527786    8[6-(6,8),62-(7,8,8,8,8)]
   113       2.174701       2.174701       2.174701    8[6-(6,8)]
   114       2.268653       2.268653       2.268653    8[6-(6,8),62-(7,8,8,8,8)]
   115       0.127802       0.127802       0.127802    8[6-(6,8),62-(7,8,8,8,8)]
   116       0.725361       0.725361       0.725361    8[6-(6,8),62-(7,8,8,8,8)]
   117       1.497698       1.497698       1.497698    8[6-(6,8),62-(7,8,8,8,8)]
   118       1.262128       1.262128       1.262128    8[6-(6,8),62-(7,8,8,8,8)]
   119       2.846178       2.846178       2.846178    8[6-(6,8)]
   120       2.440667       2.440667       2.440667    8[6-(6,8),62-(7,8,8,8,8)]
   121         3.9508         3.9508         3.9508    8[6-(6,8),62-(7,8,8,8,8)]
   122       2.702488       2.702488       2.702488    8[6-(6,8),62-(7,8,8,8,8)]
   123       2.182991       2.182991       2.182991    8[6-(6,8),62-(7,8,8,8,8)]
   124       2.926314       2.926314       2.926314    8[6-(6,8),62-(7,8,8,8,8)]
   125       1.279399       1.279399       1.279399    8[6-(6,8)]
   126       1.185447       1.185447       1.185447    8[6-(6,8),62-(7,8,8,8,8)]
   127       3.326298       3.326298       3.326298    8[6-(6,8),62-(7,8,8,8,8)]
   128       2.728739       2.728739       2.728739    8[6-(6,8),62-(7,8,8,8,8)]
   129       1.956402       1.956402       1.956402    8[6-(6,8),62-(7,8,8,8,8)]
   130       2.191972       2.191972       2.191972    8[6-(6,8),62-(7,8,8,8,8)]
   131       0.607922       0.607922       0.607922    8[6-(6,8)]
   132       1.013433       1.013433       1.013433    8[6-(6,8),62-(7,8,8,8,8)]
   133         0.4967         0.4967         0.4967    8[6-(6,8),62-(7,8,8,8,8)]
   134       6.156588       6.156588       6.156588    8[6-(6,8),62-(7,8,8,8,8)]
   135       5.637091       5.637091       5.637091    8[6-(6,8),62-(7,8,8,8,8)]
   136       6.380414       6.380414       6.380414    8[6-(6,8),62-(7,8,8,8,8)]
   137       4.733499       4.733499       4.733499    8[6-(6,8)]
   138       4.639547       4.639547       4.639547    8[6-(6,8),62-(7,8,8,8,8)]
   139       6.780398       6.780398       6.780398    8[6-(6,8),62-(7,8,8,8,8)]
   140       6.182839       6.182839       6.182839    8[6-(6,8),62-(7,8,8,8,8)]
   141       5.410502       5.410502       5.410502    8[6-(6,8),62-(7,8,8,8,8)]
   142       5.646072       5.646072       5.646072    8[6-(6,8),62-(7,8,8,8,8)]
   143       4.062022       4.062022       4.062022    8[6-(6,8)]
   144       4.467533       4.467533       4.467533    8[6-(6,8),62-(7,8,8,8,8)]
