# Supplementary material for: A collection of forcefield precursors for metal–organic frameworks
Source: RSC Adv. 2019 Nov 13;9(63):36492–507. doi: 10.1039/c9ra07327b (PMC9075174; doi:10.1039/c9ra07327b)
Supplement: RA-009-C9RA07327B-s1341 [file RA-009-C9RA07327B-s1341.txt]

LASQON_clean

10.047000    0.000000    0.000000
3.877904    12.049349    0.000000
4.297340    -0.532451    12.780352

     1       9.250094       9.250094       9.250094    28[7-(6,6),7-(6,6),8-(6),8-(6),8-(6),8-(6)]
     2        8.97215        8.97215        8.97215    28[7-(6,6),7-(6,6),8-(6),8-(6),8-(6),8-(6)]
     3       1.938952       1.938952       1.938952    28[7-(6,6),7-(6,6),8-(6),8-(6)]
     4       3.231452       3.231452       3.231452    1[6-(7,7)]
     5       6.736836       6.736836       6.736836    1[6-(6,7)]
     6       5.800542       5.800542       5.800542    1[6-(6,7)]
     7      13.165006      13.165006      13.165006    1[6-(6,6)]
     8       3.250796       3.250796       3.250796    1[6-(6,6)]
     9      11.078931      11.078931      11.078931    1[6-(7,7)]
    10        8.44404        8.44404        8.44404    1[6-(6,7)]
    11       9.590338       9.590338       9.590338    1[6-(6,7)]
    12      11.708124      11.708124      11.708124    1[6-(6,6)]
    13      11.794283      11.794283      11.794283    1[6-(6,6)]
    14       9.813556       9.813556       9.813556    1[6-(7,7)]
    15       7.247629       7.247629       7.247629    1[6-(6,7)]
    16      16.319551      16.319551      16.319551    1[6-(6,7)]
    17       9.532033       9.532033       9.532033    1[6-(6,6)]
    18      13.967459      13.967459      13.967459    1[6-(6,6)]
    19      14.740007      14.740007      14.740007    1[6-(6,6)]
    20       6.175921       6.175921       6.175921    1[6-(6,6)]
    21      12.241813      12.241813      12.241813    1[6-(6,6)]
    22      14.990792      14.990792      14.990792    1[6-(7,7)]
    23      11.485408      11.485408      11.485408    1[6-(6,7)]
    24      12.421702      12.421702      12.421702    1[6-(6,7)]
    25       5.057238       5.057238       5.057238    1[6-(6,6)]
    26      14.971448      14.971448      14.971448    1[6-(6,6)]
    27       7.143313       7.143313       7.143313    1[6-(7,7)]
    28       9.778204       9.778204       9.778204    1[6-(6,7)]
    29       8.631906       8.631906       8.631906    1[6-(6,7)]
    30        6.51412        6.51412        6.51412    1[6-(6,6)]
    31       6.427961       6.427961       6.427961    1[6-(6,6)]
    32       8.408688       8.408688       8.408688    1[6-(7,7)]
    33      10.974615      10.974615      10.974615    1[6-(6,7)]
    34       1.902693       1.902693       1.902693    1[6-(6,7)]
    35       8.690211       8.690211       8.690211    1[6-(6,6)]
    36       4.254785       4.254785       4.254785    1[6-(6,6)]
    37       3.482237       3.482237       3.482237    1[6-(6,6)]
    38      12.046323      12.046323      12.046323    1[6-(6,6)]
    39       5.980431       5.980431       5.980431    1[6-(6,6)]
    40       3.989964       3.989964       3.989964    6[1-(0),7-(6,28),7-(6,6)]
    41       5.907581       5.907581       5.907581    6[1-(0),6-(1,7),7-(6,28)]
    42       5.400638       5.400638       5.400638    6[1-(0),6-(1,7),7-(6,6)]
    43       3.288828       3.288828       3.288828    6[6-(1,6),6-(1,6),7-(6,6)]
    44      12.884679      12.884679      12.884679    6[1-(0),6-(1,6),6-(6,7)]
    45      12.960666      12.960666      12.960666    6[1-(0),6-(1,6),6-(6,7)]
    46      10.563458      10.563458      10.563458    6[1-(0),7-(6,28),7-(6,6)]
    47       9.125956       9.125956       9.125956    6[1-(0),6-(1,7),7-(6,28)]
    48       9.755917       9.755917       9.755917    6[1-(0),6-(1,7),7-(6,6)]
    49      11.601476      11.601476      11.601476    6[6-(1,6),6-(1,6),7-(6,6)]
    50      12.013233      12.013233      12.013233    6[1-(0),6-(1,6),6-(6,7)]
    51      12.072988      12.072988      12.072988    6[1-(0),6-(1,6),6-(6,7)]
    52      14.790492      14.790492      14.790492    6[1-(0),7-(6,28),7-(6,6)]
    53      16.523363      16.523363      16.523363    6[1-(0),6-(1,7),7-(6,28)]
    54       15.99457       15.99457       15.99457    6[1-(0),6-(1,7),7-(6,6)]
    55      14.030216      14.030216      14.030216    6[6-(1,6),6-(1,6),7-(6,6)]
    56       9.276259       9.276259       9.276259    6[1-(0),6-(1,6),6-(6,7)]
    57      13.657309      13.657309      13.657309    6[1-(0),6-(1,6),6-(6,7)]
    58      13.304995      13.304995      13.304995    6[6-(1,6),6-(1,6),6-(8,8)]
    59      14.603124      14.603124      14.603124    6[1-(0),6-(6,6),6-(6,6)]
    60        5.64384        5.64384        5.64384    6[6-(1,6),6-(1,6),6-(8,8)]
    61       5.444626       5.444626       5.444626    6[1-(0),6-(6,6),6-(6,6)]
    62       4.159558       4.159558       4.159558    6[6-(1,6),6-(1,6),6-(8,8)]
    63      13.106305      13.106305      13.106305    6[1-(0),6-(6,6),6-(6,6)]
    64      12.129734      12.129734      12.129734    6[6-(6,6),8-(28),8-(28)]
    65       7.012536       7.012536       7.012536    6[6-(6,6),8-(28),8-(28)]
    66       3.935879       3.935879       3.935879    6[6-(6,6),8-(0),8-(28)]
    67       14.23228       14.23228       14.23228    6[1-(0),7-(6,28),7-(6,6)]
    68      12.314663      12.314663      12.314663    6[1-(0),6-(1,7),7-(6,28)]
    69      12.821606      12.821606      12.821606    6[1-(0),6-(1,7),7-(6,6)]
    70      14.933416      14.933416      14.933416    6[6-(1,6),6-(1,6),7-(6,6)]
    71       5.337565       5.337565       5.337565    6[1-(0),6-(1,6),6-(6,7)]
    72       5.261578       5.261578       5.261578    6[1-(0),6-(1,6),6-(6,7)]
    73       7.658786       7.658786       7.658786    6[1-(0),7-(6,28),7-(6,6)]
    74       9.096288       9.096288       9.096288    6[1-(0),6-(1,7),7-(6,28)]
    75       8.466327       8.466327       8.466327    6[1-(0),6-(1,7),7-(6,6)]
    76       6.620768       6.620768       6.620768    6[6-(1,6),6-(1,6),7-(6,6)]
    77       6.209011       6.209011       6.209011    6[1-(0),6-(1,6),6-(6,7)]
    78       6.149256       6.149256       6.149256    6[1-(0),6-(1,6),6-(6,7)]
    79       3.431752       3.431752       3.431752    6[1-(0),7-(6,28),7-(6,6)]
    80       1.698881       1.698881       1.698881    6[1-(0),6-(1,7),7-(6,28)]
    81       2.227674       2.227674       2.227674    6[1-(0),6-(1,7),7-(6,6)]
    82       4.192028       4.192028       4.192028    6[6-(1,6),6-(1,6),7-(6,6)]
    83       8.945985       8.945985       8.945985    6[1-(0),6-(1,6),6-(6,7)]
    84       4.564935       4.564935       4.564935    6[1-(0),6-(1,6),6-(6,7)]
    85       4.917249       4.917249       4.917249    6[6-(1,6),6-(1,6),6-(8,8)]
    86        3.61912        3.61912        3.61912    6[1-(0),6-(6,6),6-(6,6)]
    87      12.578404      12.578404      12.578404    6[6-(1,6),6-(1,6),6-(8,8)]
    88      12.777618      12.777618      12.777618    6[1-(0),6-(6,6),6-(6,6)]
    89      14.062686      14.062686      14.062686    6[6-(1,6),6-(1,6),6-(8,8)]
    90       5.115939       5.115939       5.115939    6[1-(0),6-(6,6),6-(6,6)]
    91        6.09251        6.09251        6.09251    6[6-(6,6),8-(28),8-(28)]
    92      11.209708      11.209708      11.209708    6[6-(6,6),8-(28),8-(28)]
    93      14.286365      14.286365      14.286365    6[6-(6,6),8-(0),8-(28)]
    94       5.022798       5.022798       5.022798    7[6-(1,6),6-(1,7),28-(7,8,8,8,8)]
    95       4.173881       4.173881       4.173881    7[6-(1,6),6-(1,7),6-(6,6)]
    96       9.634566       9.634566       9.634566    7[6-(1,6),6-(1,7),28-(7,8,8,8,8)]
    97      10.689579      10.689579      10.689579    7[6-(1,6),6-(1,7),6-(6,6)]
    98       15.75576       15.75576       15.75576    7[6-(1,6),6-(1,7),28-(7,8,8)]
    99      14.896486      14.896486      14.896486    7[6-(1,6),6-(1,7),6-(6,6)]
   100      13.199446      13.199446      13.199446    7[6-(1,6),6-(1,7),28-(7,8,8,8,8)]
   101      14.048363      14.048363      14.048363    7[6-(1,6),6-(1,7),6-(6,6)]
   102       8.587678       8.587678       8.587678    7[6-(1,6),6-(1,7),28-(7,8,8,8,8)]
   103       7.532665       7.532665       7.532665    7[6-(1,6),6-(1,7),6-(6,6)]
   104       2.466484       2.466484       2.466484    7[6-(1,6),6-(1,7),28-(7,8,8)]
   105       3.325758       3.325758       3.325758    7[6-(1,6),6-(1,7),6-(6,6)]
   106      10.975624      10.975624      10.975624    8[6-(6,8),28-(7,7,8,8,8)]
   107       8.478541       8.478541       8.478541    8[6-(6,8),28-(7,7,8,8,8)]
   108       7.111378       7.111378       7.111378    8[6-(6,8),28-(7,7,8,8,8)]
   109       8.040965       8.040965       8.040965    8[6-(6,8),28-(7,7,8,8,8)]
   110       4.935321       4.935321       4.935321    8[6-(6,8)]
   111      12.831424      12.831424      12.831424    8[6-(6,8),28-(7,7,8)]
   112        7.24662        7.24662        7.24662    8[6-(6,8),28-(7,7,8,8,8)]
   113       9.743703       9.743703       9.743703    8[6-(6,8),28-(7,7,8,8,8)]
   114      11.110866      11.110866      11.110866    8[6-(6,8),28-(7,7,8,8,8)]
   115      10.181279      10.181279      10.181279    8[6-(6,8),28-(7,7,8,8,8)]
   116      13.286923      13.286923      13.286923    8[6-(6,8)]
   117        5.39082        5.39082        5.39082    8[6-(6,8),28-(7,7,8)]
