# Supplementary material for: A collection of forcefield precursors for metal–organic frameworks
Source: RSC Adv. 2019 Nov 13;9(63):36492–507. doi: 10.1039/c9ra07327b (PMC9075174; doi:10.1039/c9ra07327b)
Supplement: RA-009-C9RA07327B-s1342 [file RA-009-C9RA07327B-s1342.txt]

LASWIN_clean

10.253700    0.000000    0.000000
-4.297627    10.051817    0.000000
0.000000    0.000000    13.338300

     1       0.758357       0.758357       0.758357    27[7-(6,6),8-(6),8-(6)]
     2      -2.077948      -2.077948      -2.077948    27[7-(6,6),8-(6),8-(6)]
     3       5.197716       5.197716       5.197716    27[7-(6,6),8-(6),8-(6)]
     4       8.034021       8.034021       8.034021    27[7-(6,6),8-(6),8-(6)]
     5      -1.350781      -1.350781      -1.350781    1[6-(6,6)]
     6       8.811238       8.811238       8.811238    1[6-(6,7)]
     7       8.460745       8.460745       8.460745    1[6-(6,6)]
     8       2.093072       2.093072       2.093072    1[6-(6,6)]
     9       2.327049       2.327049       2.327049    1[6-(6,7)]
    10       0.031191       0.031191       0.031191    1[6-(6,6)]
    11       4.420499       4.420499       4.420499    1[6-(6,7)]
    12       4.770992       4.770992       4.770992    1[6-(6,6)]
    13       0.884965       0.884965       0.884965    1[6-(6,6)]
    14       0.650987       0.650987       0.650987    1[6-(6,7)]
    15       7.306854       7.306854       7.306854    1[6-(6,6)]
    16      -2.855165      -2.855165      -2.855165    1[6-(6,7)]
    17      -2.504672      -2.504672      -2.504672    1[6-(6,6)]
    18       3.863001       3.863001       3.863001    1[6-(6,6)]
    19       3.629024       3.629024       3.629024    1[6-(6,7)]
    20       5.924882       5.924882       5.924882    1[6-(6,6)]
    21       1.535574       1.535574       1.535574    1[6-(6,7)]
    22       1.185081       1.185081       1.185081    1[6-(6,6)]
    23       5.071108       5.071108       5.071108    1[6-(6,6)]
    24       5.305086       5.305086       5.305086    1[6-(6,7)]
    25      -0.861753      -0.861753      -0.861753    6[6-(6,6),8-(0),8-(27)]
    26      -1.607115      -1.607115      -1.607115    6[6-(1,6),6-(6,6),6-(8,8)]
    27       8.151005       8.151005       8.151005    6[6-(1,6),6-(6,6),6-(8,8)]
    28       8.134917       8.134917       8.134917    6[6-(6,6),8-(0),8-(27)]
    29      -1.670771      -1.670771      -1.670771    6[1-(0),6-(6,6),6-(6,6)]
    30      -0.717203      -0.717203      -0.717203    6[1-(0),6-(1,6),7-(6,27)]
    31       9.321772       9.321772       9.321772    6[1-(0),6-(1,7),6-(6,6)]
    32       0.101835       0.101835       0.101835    6[6-(1,6),6-(1,6),6-(6,6)]
    33       1.347238       1.347238       1.347238    6[1-(0),6-(1,7),6-(6,6)]
    34       1.483212       1.483212       1.483212    6[1-(0),6-(1,6),7-(6,27)]
    35        3.83979        3.83979        3.83979    6[6-(6,6),8-(0),8-(27)]
    36       4.585152       4.585152       4.585152    6[6-(1,6),6-(6,6),6-(8,8)]
    37       5.080731       5.080731       5.080731    6[6-(1,6),6-(6,6),6-(8,8)]
    38       5.096819       5.096819       5.096819    6[6-(6,6),8-(0),8-(27)]
    39        0.35118        0.35118        0.35118    6[1-(0),6-(6,6),6-(6,6)]
    40        3.69524        3.69524        3.69524    6[1-(0),6-(1,6),7-(6,27)]
    41       3.909964       3.909964       3.909964    6[1-(0),6-(1,7),6-(6,6)]
    42       2.876201       2.876201       2.876201    6[6-(1,6),6-(1,6),6-(6,6)]
    43       1.630799       1.630799       1.630799    6[1-(0),6-(1,7),6-(6,6)]
    44       1.494824       1.494824       1.494824    6[1-(0),6-(1,6),7-(6,27)]
    45       6.817826       6.817826       6.817826    6[6-(6,6),8-(0),8-(27)]
    46       7.563188       7.563188       7.563188    6[6-(1,6),6-(6,6),6-(8,8)]
    47      -2.194932      -2.194932      -2.194932    6[6-(1,6),6-(6,6),6-(8,8)]
    48      -2.178844      -2.178844      -2.178844    6[6-(6,6),8-(0),8-(27)]
    49       7.626844       7.626844       7.626844    6[1-(0),6-(6,6),6-(6,6)]
    50       6.673276       6.673276       6.673276    6[1-(0),6-(1,6),7-(6,27)]
    51      -3.365699      -3.365699      -3.365699    6[1-(0),6-(1,7),6-(6,6)]
    52       5.854238       5.854238       5.854238    6[6-(1,6),6-(1,6),6-(6,6)]
    53       4.608835       4.608835       4.608835    6[1-(0),6-(1,7),6-(6,6)]
    54       4.472861       4.472861       4.472861    6[1-(0),6-(1,6),7-(6,27)]
    55       2.116283       2.116283       2.116283    6[6-(6,6),8-(0),8-(27)]
    56       1.370921       1.370921       1.370921    6[6-(1,6),6-(6,6),6-(8,8)]
    57       0.875342       0.875342       0.875342    6[6-(1,6),6-(6,6),6-(8,8)]
    58       0.859254       0.859254       0.859254    6[6-(6,6),8-(0),8-(27)]
    59       5.604893       5.604893       5.604893    6[1-(0),6-(6,6),6-(6,6)]
    60       2.260833       2.260833       2.260833    6[1-(0),6-(1,6),7-(6,27)]
    61       2.046109       2.046109       2.046109    6[1-(0),6-(1,7),6-(6,6)]
    62       3.079872       3.079872       3.079872    6[6-(1,6),6-(1,6),6-(6,6)]
    63       4.325274       4.325274       4.325274    6[1-(0),6-(1,7),6-(6,6)]
    64       4.461249       4.461249       4.461249    6[1-(0),6-(1,6),7-(6,27)]
    65        0.47911        0.47911        0.47911    7[6-(1,6),6-(1,6),27-(8,8)]
    66       2.498927       2.498927       2.498927    7[6-(1,6),6-(1,6),27-(8,8)]
    67       5.476963       5.476963       5.476963    7[6-(1,6),6-(1,6),27-(8,8)]
    68       3.457146       3.457146       3.457146    7[6-(1,6),6-(1,6),27-(8,8)]
    69       0.289465       0.289465       0.289465    8[6-(6,8),27-(7,8)]
    70      -1.309259      -1.309259      -1.309259    8[6-(6,8)]
    71       8.212671       8.212671       8.212671    8[6-(6,8)]
    72       8.022256       8.022256       8.022256    8[6-(6,8),27-(7,8)]
    73       2.688572       2.688572       2.688572    8[6-(6,8),27-(7,8)]
    74      -0.010331      -0.010331      -0.010331    8[6-(6,8)]
    75       5.019066       5.019066       5.019066    8[6-(6,8)]
    76       5.209481       5.209481       5.209481    8[6-(6,8),27-(7,8)]
    77       5.666608       5.666608       5.666608    8[6-(6,8),27-(7,8)]
    78       7.265332       7.265332       7.265332    8[6-(6,8)]
    79      -2.256598      -2.256598      -2.256598    8[6-(6,8)]
    80      -2.066183      -2.066183      -2.066183    8[6-(6,8),27-(7,8)]
    81       3.267501       3.267501       3.267501    8[6-(6,8),27-(7,8)]
    82       5.966404       5.966404       5.966404    8[6-(6,8)]
    83       0.937007       0.937007       0.937007    8[6-(6,8)]
    84       0.746592       0.746592       0.746592    8[6-(6,8),27-(7,8)]
