# Supplementary material for: A collection of forcefield precursors for metal–organic frameworks
Source: RSC Adv. 2019 Nov 13;9(63):36492–507. doi: 10.1039/c9ra07327b (PMC9075174; doi:10.1039/c9ra07327b)
Supplement: RA-009-C9RA07327B-s1343 [file RA-009-C9RA07327B-s1343.txt]

LAVSUY_clean

10.290000    0.000000    0.000000
0.000000    10.290000    0.000000
0.000000    0.000000    14.500000

     1       8.755246       8.755246       8.755246    39[8-(6),8-(6),8-(6),8-(6),8-(6),8-(6)]
     2       1.534753       1.534753       1.534753    39[8-(6),8-(6),8-(6),8-(6),8-(6),8-(6)]
     3       8.755246       8.755246       8.755246    39[8-(6),8-(6),8-(6),8-(6),8-(6),8-(6)]
     4       1.534753       1.534753       1.534753    39[8-(6),8-(6),8-(6),8-(6),8-(6),8-(6)]
     5       5.746965       5.746965       5.746965    1[6-(6,6)]
     6       4.543035       4.543035       4.543035    1[6-(6,6)]
     7       9.505902       9.505902       9.505902    1[6-(6,6)]
     8       0.784098       0.784098       0.784098    1[6-(6,6)]
     9       4.543035       4.543035       4.543035    1[6-(6,6)]
    10       5.746965       5.746965       5.746965    1[6-(6,6)]
    11       0.784098       0.784098       0.784098    1[6-(6,6)]
    12       9.505902       9.505902       9.505902    1[6-(6,6)]
    13       9.257913       9.257913       9.257913    1[6-(6,6)]
    14       1.032087       1.032087       1.032087    1[6-(6,6)]
    15            0.0            0.0            0.0    1[6-(6,6)]
    16            0.0            0.0            0.0    1[6-(6,6)]
    17       6.221334       6.221334       6.221334    6[1-(0),6-(6,6),6-(6,6)]
    18       7.606368       7.606368       7.606368    6[6-(1,6),6-(1,6),6-(8,8)]
    19       8.398698       8.398698       8.398698    6[6-(6,6),8-(39),8-(39)]
    20       4.068666       4.068666       4.068666    6[1-(0),6-(6,6),6-(6,6)]
    21       2.683632       2.683632       2.683632    6[6-(1,6),6-(1,6),6-(8,8)]
    22       1.891302       1.891302       1.891302    6[6-(6,6),8-(39),8-(39)]
    23       9.827979       9.827979       9.827979    6[1-(0),6-(6,6),6-(6,6)]
    24       9.845472       9.845472       9.845472    6[6-(1,6),6-(1,6),6-(8,8)]
    25       9.379335       9.379335       9.379335    6[6-(6,6),8-(39),8-(39)]
    26       0.462021       0.462021       0.462021    6[1-(0),6-(6,6),6-(6,6)]
    27       0.444528       0.444528       0.444528    6[6-(1,6),6-(1,6),6-(8,8)]
    28       0.910665       0.910665       0.910665    6[6-(6,6),8-(39),8-(39)]
    29       4.068666       4.068666       4.068666    6[1-(0),6-(6,6),6-(6,6)]
    30       2.683632       2.683632       2.683632    6[6-(1,6),6-(1,6),6-(8,8)]
    31       1.891302       1.891302       1.891302    6[6-(6,6),8-(39),8-(39)]
    32       6.221334       6.221334       6.221334    6[1-(0),6-(6,6),6-(6,6)]
    33       7.606368       7.606368       7.606368    6[6-(1,6),6-(1,6),6-(8,8)]
    34       8.398698       8.398698       8.398698    6[6-(6,6),8-(39),8-(39)]
    35       0.462021       0.462021       0.462021    6[1-(0),6-(6,6),6-(6,6)]
    36       0.444528       0.444528       0.444528    6[6-(1,6),6-(1,6),6-(8,8)]
    37       0.910665       0.910665       0.910665    6[6-(6,6),8-(39),8-(39)]
    38       9.827979       9.827979       9.827979    6[1-(0),6-(6,6),6-(6,6)]
    39       9.845472       9.845472       9.845472    6[6-(1,6),6-(1,6),6-(8,8)]
    40       9.379335       9.379335       9.379335    6[6-(6,6),8-(39),8-(39)]
    41       5.554542       5.554542       5.554542    6[6-(1,6),6-(1,6),6-(8,8)]
    42       4.024419       4.024419       4.024419    6[6-(6,6),8-(39),8-(39)]
    43       8.327697       8.327697       8.327697    6[1-(0),6-(6,6),6-(6,6)]
    44       4.735458       4.735458       4.735458    6[6-(1,6),6-(1,6),6-(8,8)]
    45       6.265581       6.265581       6.265581    6[6-(6,6),8-(39),8-(39)]
    46       1.962303       1.962303       1.962303    6[1-(0),6-(6,6),6-(6,6)]
    47            0.0            0.0            0.0    6[6-(1,6),6-(1,6),6-(8,8)]
    48            0.0            0.0            0.0    6[6-(6,6),8-(39),8-(39)]
    49            0.0            0.0            0.0    6[1-(0),6-(6,6),6-(6,6)]
    50            0.0            0.0            0.0    6[6-(1,6),6-(1,6),6-(8,8)]
    51            0.0            0.0            0.0    6[6-(6,6),8-(39),8-(39)]
    52            0.0            0.0            0.0    6[1-(0),6-(6,6),6-(6,6)]
    53       7.804965       7.804965       7.804965    8[6-(6,8),39-(8,8,8,8,8)]
    54       3.459498       3.459498       3.459498    8[6-(6,8),39-(8,8,8,8,8)]
    55       9.605715       9.605715       9.605715    8[6-(6,8),39-(8,8,8,8,8)]
    56       2.485035       2.485035       2.485035    8[6-(6,8),39-(8,8,8,8,8)]
    57       6.830502       6.830502       6.830502    8[6-(6,8),39-(8,8,8,8,8)]
    58       0.684285       0.684285       0.684285    8[6-(6,8),39-(8,8,8,8,8)]
    59       9.307305       9.307305       9.307305    8[6-(6,8),39-(8,8,8,8,8)]
    60       9.543975       9.543975       9.543975    8[6-(6,8),39-(8,8,8,8,8)]
    61       9.130317       9.130317       9.130317    8[6-(6,8),39-(8,8,8,8,8)]
    62       0.982695       0.982695       0.982695    8[6-(6,8),39-(8,8,8,8,8)]
    63       0.746025       0.746025       0.746025    8[6-(6,8),39-(8,8,8,8,8)]
    64       1.159683       1.159683       1.159683    8[6-(6,8),39-(8,8,8,8,8)]
    65       2.485035       2.485035       2.485035    8[6-(6,8),39-(8,8,8,8,8)]
    66       6.830502       6.830502       6.830502    8[6-(6,8),39-(8,8,8,8,8)]
    67       0.684285       0.684285       0.684285    8[6-(6,8),39-(8,8,8,8,8)]
    68       7.804965       7.804965       7.804965    8[6-(6,8),39-(8,8,8,8,8)]
    69       3.459498       3.459498       3.459498    8[6-(6,8),39-(8,8,8,8,8)]
    70       9.605715       9.605715       9.605715    8[6-(6,8),39-(8,8,8,8,8)]
    71       0.982695       0.982695       0.982695    8[6-(6,8),39-(8,8,8,8,8)]
    72       0.746025       0.746025       0.746025    8[6-(6,8),39-(8,8,8,8,8)]
    73       1.159683       1.159683       1.159683    8[6-(6,8),39-(8,8,8,8,8)]
    74       9.307305       9.307305       9.307305    8[6-(6,8),39-(8,8,8,8,8)]
    75       9.543975       9.543975       9.543975    8[6-(6,8),39-(8,8,8,8,8)]
    76       9.130317       9.130317       9.130317    8[6-(6,8),39-(8,8,8,8,8)]
