# Supplementary material for: A collection of forcefield precursors for metal–organic frameworks
Source: RSC Adv. 2019 Nov 13;9(63):36492–507. doi: 10.1039/c9ra07327b (PMC9075174; doi:10.1039/c9ra07327b)
Supplement: RA-009-C9RA07327B-s1344 [file RA-009-C9RA07327B-s1344.txt]

LAVTAF_clean

10.330000    0.000000    0.000000
0.000000    10.330000    0.000000
0.000000    0.000000    14.510000

     1       8.811283       8.811283       8.811283    65[8-(6),8-(6),8-(6),8-(6),8-(6),8-(6)]
     2       1.518717       1.518717       1.518717    65[8-(6),8-(6),8-(6),8-(6),8-(6),8-(6)]
     3       1.518717       1.518717       1.518717    65[8-(6),8-(6),8-(6),8-(6),8-(6),8-(6)]
     4       8.811283       8.811283       8.811283    65[8-(6),8-(6),8-(6),8-(6),8-(6),8-(6)]
     5       9.587273       9.587273       9.587273    1[6-(6,6)]
     6       0.742727       0.742727       0.742727    1[6-(6,6)]
     7       5.771371       5.771371       5.771371    1[6-(6,6)]
     8       4.558629       4.558629       4.558629    1[6-(6,6)]
     9       0.742727       0.742727       0.742727    1[6-(6,6)]
    10       9.587273       9.587273       9.587273    1[6-(6,6)]
    11       4.558629       4.558629       4.558629    1[6-(6,6)]
    12       5.771371       5.771371       5.771371    1[6-(6,6)]
    13            0.0            0.0            0.0    1[6-(6,6)]
    14            0.0            0.0            0.0    1[6-(6,6)]
    15       9.251548       9.251548       9.251548    1[6-(6,6)]
    16       1.078452       1.078452       1.078452    1[6-(6,6)]
    17        9.88581        9.88581        9.88581    6[1-(0),6-(6,6),6-(6,6)]
    18       9.887876       9.887876       9.887876    6[6-(1,6),6-(1,6),6-(8,8)]
    19       9.445752       9.445752       9.445752    6[6-(6,6),8-(65),8-(65)]
    20        0.44419        0.44419        0.44419    6[1-(0),6-(6,6),6-(6,6)]
    21       0.442124       0.442124       0.442124    6[6-(1,6),6-(1,6),6-(8,8)]
    22       0.884248       0.884248       0.884248    6[6-(6,6),8-(65),8-(65)]
    23       6.237254       6.237254       6.237254    6[1-(0),6-(6,6),6-(6,6)]
    24       7.627672       7.627672       7.627672    6[6-(1,6),6-(1,6),6-(8,8)]
    25       8.406554       8.406554       8.406554    6[6-(6,6),8-(65),8-(65)]
    26       4.092746       4.092746       4.092746    6[1-(0),6-(6,6),6-(6,6)]
    27       2.702328       2.702328       2.702328    6[6-(1,6),6-(1,6),6-(8,8)]
    28       1.923446       1.923446       1.923446    6[6-(6,6),8-(65),8-(65)]
    29        0.44419        0.44419        0.44419    6[1-(0),6-(6,6),6-(6,6)]
    30       0.442124       0.442124       0.442124    6[6-(1,6),6-(1,6),6-(8,8)]
    31       0.884248       0.884248       0.884248    6[6-(6,6),8-(65),8-(65)]
    32        9.88581        9.88581        9.88581    6[1-(0),6-(6,6),6-(6,6)]
    33       9.887876       9.887876       9.887876    6[6-(1,6),6-(1,6),6-(8,8)]
    34       9.445752       9.445752       9.445752    6[6-(6,6),8-(65),8-(65)]
    35       4.092746       4.092746       4.092746    6[1-(0),6-(6,6),6-(6,6)]
    36       2.702328       2.702328       2.702328    6[6-(1,6),6-(1,6),6-(8,8)]
    37       1.923446       1.923446       1.923446    6[6-(6,6),8-(65),8-(65)]
    38       6.237254       6.237254       6.237254    6[1-(0),6-(6,6),6-(6,6)]
    39       7.627672       7.627672       7.627672    6[6-(1,6),6-(1,6),6-(8,8)]
    40       8.406554       8.406554       8.406554    6[6-(6,6),8-(65),8-(65)]
    41            0.0            0.0            0.0    6[6-(1,6),6-(1,6),6-(8,8)]
    42            0.0            0.0            0.0    6[6-(6,6),8-(65),8-(65)]
    43            0.0            0.0            0.0    6[1-(0),6-(6,6),6-(6,6)]
    44            0.0            0.0            0.0    6[6-(1,6),6-(1,6),6-(8,8)]
    45            0.0            0.0            0.0    6[6-(6,6),8-(65),8-(65)]
    46            0.0            0.0            0.0    6[1-(0),6-(6,6),6-(6,6)]
    47        5.53688        5.53688        5.53688    6[6-(1,6),6-(1,6),6-(8,8)]
    48       4.034898       4.034898       4.034898    6[6-(6,6),8-(65),8-(65)]
    49       8.320815       8.320815       8.320815    6[1-(0),6-(6,6),6-(6,6)]
    50        4.79312        4.79312        4.79312    6[6-(1,6),6-(1,6),6-(8,8)]
    51       6.295102       6.295102       6.295102    6[6-(6,6),8-(65),8-(65)]
    52       2.009185       2.009185       2.009185    6[1-(0),6-(6,6),6-(6,6)]
    53       9.375508       9.375508       9.375508    8[6-(6,8),65-(8,8,8,8,8)]
    54       9.612065       9.612065       9.612065    8[6-(6,8),65-(8,8,8,8,8)]
    55        9.20403        9.20403        9.20403    8[6-(6,8),65-(8,8,8,8,8)]
    56       0.954492       0.954492       0.954492    8[6-(6,8),65-(8,8,8,8,8)]
    57       0.717935       0.717935       0.717935    8[6-(6,8),65-(8,8,8,8,8)]
    58        1.12597        1.12597        1.12597    8[6-(6,8),65-(8,8,8,8,8)]
    59        7.80948        7.80948        7.80948    8[6-(6,8),65-(8,8,8,8,8)]
    60       3.469847       3.469847       3.469847    8[6-(6,8),65-(8,8,8,8,8)]
    61       9.597603       9.597603       9.597603    8[6-(6,8),65-(8,8,8,8,8)]
    62        2.52052        2.52052        2.52052    8[6-(6,8),65-(8,8,8,8,8)]
    63       6.860153       6.860153       6.860153    8[6-(6,8),65-(8,8,8,8,8)]
    64       0.732397       0.732397       0.732397    8[6-(6,8),65-(8,8,8,8,8)]
    65       0.954492       0.954492       0.954492    8[6-(6,8),65-(8,8,8,8,8)]
    66       0.717935       0.717935       0.717935    8[6-(6,8),65-(8,8,8,8,8)]
    67        1.12597        1.12597        1.12597    8[6-(6,8),65-(8,8,8,8,8)]
    68       9.375508       9.375508       9.375508    8[6-(6,8),65-(8,8,8,8,8)]
    69       9.612065       9.612065       9.612065    8[6-(6,8),65-(8,8,8,8,8)]
    70        9.20403        9.20403        9.20403    8[6-(6,8),65-(8,8,8,8,8)]
    71        2.52052        2.52052        2.52052    8[6-(6,8),65-(8,8,8,8,8)]
    72       6.860153       6.860153       6.860153    8[6-(6,8),65-(8,8,8,8,8)]
    73       0.732397       0.732397       0.732397    8[6-(6,8),65-(8,8,8,8,8)]
    74        7.80948        7.80948        7.80948    8[6-(6,8),65-(8,8,8,8,8)]
    75       3.469847       3.469847       3.469847    8[6-(6,8),65-(8,8,8,8,8)]
    76       9.597603       9.597603       9.597603    8[6-(6,8),65-(8,8,8,8,8)]
