# Supplementary material for: A collection of forcefield precursors for metal–organic frameworks
Source: RSC Adv. 2019 Nov 13;9(63):36492–507. doi: 10.1039/c9ra07327b (PMC9075174; doi:10.1039/c9ra07327b)
Supplement: RA-009-C9RA07327B-s1345 [file RA-009-C9RA07327B-s1345.txt]

LAVTEJ_clean

10.320000    0.000000    0.000000
0.000000    10.320000    0.000000
0.000000    0.000000    14.500000

     1       8.793982       8.793982       8.793982    66[8-(6),8-(6),8-(6),8-(6),8-(6),8-(6)]
     2       1.526018       1.526018       1.526018    66[8-(6),8-(6),8-(6),8-(6),8-(6),8-(6)]
     3       1.526018       1.526018       1.526018    66[8-(6),8-(6),8-(6),8-(6),8-(6),8-(6)]
     4       8.793982       8.793982       8.793982    66[8-(6),8-(6),8-(6),8-(6),8-(6),8-(6)]
     5        9.58212        9.58212        9.58212    1[6-(6,6)]
     6        0.73788        0.73788        0.73788    1[6-(6,6)]
     7       5.767848       5.767848       5.767848    1[6-(6,6)]
     8       4.552152       4.552152       4.552152    1[6-(6,6)]
     9        0.73788        0.73788        0.73788    1[6-(6,6)]
    10        9.58212        9.58212        9.58212    1[6-(6,6)]
    11       4.552152       4.552152       4.552152    1[6-(6,6)]
    12       5.767848       5.767848       5.767848    1[6-(6,6)]
    13            0.0            0.0            0.0    1[6-(6,6)]
    14            0.0            0.0            0.0    1[6-(6,6)]
    15       9.258072       9.258072       9.258072    1[6-(6,6)]
    16       1.061928       1.061928       1.061928    1[6-(6,6)]
    17       9.875208       9.875208       9.875208    6[1-(0),6-(6,6),6-(6,6)]
    18       9.870048       9.870048       9.870048    6[6-(1,6),6-(1,6),6-(8,8)]
    19        9.42216        9.42216        9.42216    6[6-(6,6),8-(66),8-(66)]
    20       0.444792       0.444792       0.444792    6[1-(0),6-(6,6),6-(6,6)]
    21       0.449952       0.449952       0.449952    6[6-(1,6),6-(1,6),6-(8,8)]
    22        0.89784        0.89784        0.89784    6[6-(6,6),8-(66),8-(66)]
    23       6.235344       6.235344       6.235344    6[1-(0),6-(6,6),6-(6,6)]
    24       7.627512       7.627512       7.627512    6[6-(1,6),6-(1,6),6-(8,8)]
    25       8.406672       8.406672       8.406672    6[6-(6,6),8-(66),8-(66)]
    26       4.084656       4.084656       4.084656    6[1-(0),6-(6,6),6-(6,6)]
    27       2.692488       2.692488       2.692488    6[6-(1,6),6-(1,6),6-(8,8)]
    28       1.913328       1.913328       1.913328    6[6-(6,6),8-(66),8-(66)]
    29       0.444792       0.444792       0.444792    6[1-(0),6-(6,6),6-(6,6)]
    30       0.449952       0.449952       0.449952    6[6-(1,6),6-(1,6),6-(8,8)]
    31        0.89784        0.89784        0.89784    6[6-(6,6),8-(66),8-(66)]
    32       9.875208       9.875208       9.875208    6[1-(0),6-(6,6),6-(6,6)]
    33       9.870048       9.870048       9.870048    6[6-(1,6),6-(1,6),6-(8,8)]
    34        9.42216        9.42216        9.42216    6[6-(6,6),8-(66),8-(66)]
    35       4.084656       4.084656       4.084656    6[1-(0),6-(6,6),6-(6,6)]
    36       2.692488       2.692488       2.692488    6[6-(1,6),6-(1,6),6-(8,8)]
    37       1.913328       1.913328       1.913328    6[6-(6,6),8-(66),8-(66)]
    38       6.235344       6.235344       6.235344    6[1-(0),6-(6,6),6-(6,6)]
    39       7.627512       7.627512       7.627512    6[6-(1,6),6-(1,6),6-(8,8)]
    40       8.406672       8.406672       8.406672    6[6-(6,6),8-(66),8-(66)]
    41            0.0            0.0            0.0    6[6-(1,6),6-(1,6),6-(8,8)]
    42            0.0            0.0            0.0    6[6-(6,6),8-(66),8-(66)]
    43            0.0            0.0            0.0    6[1-(0),6-(6,6),6-(6,6)]
    44            0.0            0.0            0.0    6[6-(1,6),6-(1,6),6-(8,8)]
    45            0.0            0.0            0.0    6[6-(6,6),8-(66),8-(66)]
    46            0.0            0.0            0.0    6[1-(0),6-(6,6),6-(6,6)]
    47       5.544936       5.544936       5.544936    6[6-(1,6),6-(1,6),6-(8,8)]
    48       4.020672       4.020672       4.020672    6[6-(6,6),8-(66),8-(66)]
    49        8.32824        8.32824        8.32824    6[1-(0),6-(6,6),6-(6,6)]
    50       4.775064       4.775064       4.775064    6[6-(1,6),6-(1,6),6-(8,8)]
    51       6.299328       6.299328       6.299328    6[6-(6,6),8-(66),8-(66)]
    52        1.99176        1.99176        1.99176    6[1-(0),6-(6,6),6-(6,6)]
    53       9.337536       9.337536       9.337536    8[6-(6,8),66-(8,8,8,8,8)]
    54       9.588312       9.588312       9.588312    8[6-(6,8),66-(8,8,8,8,8)]
    55       9.188928       9.188928       9.188928    8[6-(6,8),66-(8,8,8,8,8)]
    56       0.982464       0.982464       0.982464    8[6-(6,8),66-(8,8,8,8,8)]
    57       0.731688       0.731688       0.731688    8[6-(6,8),66-(8,8,8,8,8)]
    58       1.131072       1.131072       1.131072    8[6-(6,8),66-(8,8,8,8,8)]
    59       7.806048       7.806048       7.806048    8[6-(6,8),66-(8,8,8,8,8)]
    60       3.471648       3.471648       3.471648    8[6-(6,8),66-(8,8,8,8,8)]
    61       9.604824       9.604824       9.604824    8[6-(6,8),66-(8,8,8,8,8)]
    62       2.513952       2.513952       2.513952    8[6-(6,8),66-(8,8,8,8,8)]
    63       6.848352       6.848352       6.848352    8[6-(6,8),66-(8,8,8,8,8)]
    64       0.715176       0.715176       0.715176    8[6-(6,8),66-(8,8,8,8,8)]
    65       0.982464       0.982464       0.982464    8[6-(6,8),66-(8,8,8,8,8)]
    66       0.731688       0.731688       0.731688    8[6-(6,8),66-(8,8,8,8,8)]
    67       1.131072       1.131072       1.131072    8[6-(6,8),66-(8,8,8,8,8)]
    68       9.337536       9.337536       9.337536    8[6-(6,8),66-(8,8,8,8,8)]
    69       9.588312       9.588312       9.588312    8[6-(6,8),66-(8,8,8,8,8)]
    70       9.188928       9.188928       9.188928    8[6-(6,8),66-(8,8,8,8,8)]
    71       2.513952       2.513952       2.513952    8[6-(6,8),66-(8,8,8,8,8)]
    72       6.848352       6.848352       6.848352    8[6-(6,8),66-(8,8,8,8,8)]
    73       0.715176       0.715176       0.715176    8[6-(6,8),66-(8,8,8,8,8)]
    74       7.806048       7.806048       7.806048    8[6-(6,8),66-(8,8,8,8,8)]
    75       3.471648       3.471648       3.471648    8[6-(6,8),66-(8,8,8,8,8)]
    76       9.604824       9.604824       9.604824    8[6-(6,8),66-(8,8,8,8,8)]
