# Supplementary material for: A collection of forcefield precursors for metal–organic frameworks
Source: RSC Adv. 2019 Nov 13;9(63):36492–507. doi: 10.1039/c9ra07327b (PMC9075174; doi:10.1039/c9ra07327b)
Supplement: RA-009-C9RA07327B-s1346 [file RA-009-C9RA07327B-s1346.txt]

LAVTEJ01_clean

10.308700    0.000000    0.000000
0.000000    10.308700    0.000000
0.000000    0.000000    13.967000

     1       6.447989       6.447989       6.447989    66[8-(6),8-(6),8-(6),8-(6),8-(6),8-(6)]
     2       3.860711       3.860711       3.860711    66[8-(6),8-(6),8-(6),8-(6),8-(6),8-(6)]
     3       3.860711       3.860711       3.860711    66[8-(6),8-(6),8-(6),8-(6),8-(6),8-(6)]
     4       6.447989       6.447989       6.447989    66[8-(6),8-(6),8-(6),8-(6),8-(6),8-(6)]
     5        5.81823        5.81823        5.81823    1[6-(6,6)]
     6        4.49047        4.49047        4.49047    1[6-(6,6)]
     7       0.402039       0.402039       0.402039    1[6-(6,6)]
     8       9.906661       9.906661       9.906661    1[6-(6,6)]
     9        4.49047        4.49047        4.49047    1[6-(6,6)]
    10        5.81823        5.81823        5.81823    1[6-(6,6)]
    11       9.906661       9.906661       9.906661    1[6-(6,6)]
    12       0.402039       0.402039       0.402039    1[6-(6,6)]
    13        5.15435        5.15435        5.15435    1[6-(6,6)]
    14        5.15435        5.15435        5.15435    1[6-(6,6)]
    15       3.870917       3.870917       3.870917    1[6-(6,6)]
    16       6.437783       6.437783       6.437783    1[6-(6,6)]
    17       5.917194       5.917194       5.917194    6[6-(6,6),8-(66),8-(66)]
    18        5.53371        5.53371        5.53371    6[6-(1,6),6-(1,6),6-(8,8)]
    19       5.549173       5.549173       5.549173    6[1-(0),6-(6,6),6-(6,6)]
    20       4.391506       4.391506       4.391506    6[6-(6,6),8-(66),8-(66)]
    21        4.77499        4.77499        4.77499    6[6-(1,6),6-(1,6),6-(8,8)]
    22       4.759527       4.759527       4.759527    6[1-(0),6-(6,6),6-(6,6)]
    23       3.023542       3.023542       3.023542    6[6-(6,6),8-(66),8-(66)]
    24       2.263791       2.263791       2.263791    6[6-(1,6),6-(1,6),6-(8,8)]
    25       0.865931       0.865931       0.865931    6[1-(0),6-(6,6),6-(6,6)]
    26       7.285158       7.285158       7.285158    6[6-(6,6),8-(66),8-(66)]
    27       8.044909       8.044909       8.044909    6[6-(1,6),6-(1,6),6-(8,8)]
    28       9.442769       9.442769       9.442769    6[1-(0),6-(6,6),6-(6,6)]
    29       4.391506       4.391506       4.391506    6[6-(6,6),8-(66),8-(66)]
    30        4.77499        4.77499        4.77499    6[6-(1,6),6-(1,6),6-(8,8)]
    31       4.759527       4.759527       4.759527    6[1-(0),6-(6,6),6-(6,6)]
    32       5.917194       5.917194       5.917194    6[6-(6,6),8-(66),8-(66)]
    33        5.53371        5.53371        5.53371    6[6-(1,6),6-(1,6),6-(8,8)]
    34       5.549173       5.549173       5.549173    6[1-(0),6-(6,6),6-(6,6)]
    35       7.285158       7.285158       7.285158    6[6-(6,6),8-(66),8-(66)]
    36       8.044909       8.044909       8.044909    6[6-(1,6),6-(1,6),6-(8,8)]
    37       9.442769       9.442769       9.442769    6[1-(0),6-(6,6),6-(6,6)]
    38       3.023542       3.023542       3.023542    6[6-(6,6),8-(66),8-(66)]
    39       2.263791       2.263791       2.263791    6[6-(1,6),6-(1,6),6-(8,8)]
    40       0.865931       0.865931       0.865931    6[1-(0),6-(6,6),6-(6,6)]
    41        5.15435        5.15435        5.15435    6[6-(1,6),6-(1,6),6-(8,8)]
    42        5.15435        5.15435        5.15435    6[1-(0),6-(6,6),6-(6,6)]
    43        5.15435        5.15435        5.15435    6[6-(6,6),8-(66),8-(66)]
    44        5.15435        5.15435        5.15435    6[6-(1,6),6-(1,6),6-(8,8)]
    45        5.15435        5.15435        5.15435    6[1-(0),6-(6,6),6-(6,6)]
    46        5.15435        5.15435        5.15435    6[6-(6,6),8-(66),8-(66)]
    47       0.178341       0.178341       0.178341    6[6-(1,6),6-(1,6),6-(8,8)]
    48       2.941072       2.941072       2.941072    6[1-(0),6-(6,6),6-(6,6)]
    49       8.986094       8.986094       8.986094    6[6-(6,6),8-(66),8-(66)]
    50      10.130359      10.130359      10.130359    6[6-(1,6),6-(1,6),6-(8,8)]
    51       7.367628       7.367628       7.367628    6[1-(0),6-(6,6),6-(6,6)]
    52       1.322606       1.322606       1.322606    6[6-(6,6),8-(66),8-(66)]
    53       5.997602       5.997602       5.997602    8[6-(6,8),66-(8,8,8,8,8)]
    54       6.005849       6.005849       6.005849    8[6-(6,8),66-(8,8,8,8,8)]
    55       6.094503       6.094503       6.094503    8[6-(6,8),66-(8,8,8,8,8)]
    56       4.311098       4.311098       4.311098    8[6-(6,8),66-(8,8,8,8,8)]
    57       4.302851       4.302851       4.302851    8[6-(6,8),66-(8,8,8,8,8)]
    58       4.214197       4.214197       4.214197    8[6-(6,8),66-(8,8,8,8,8)]
    59       2.449347       2.449347       2.449347    8[6-(6,8),66-(8,8,8,8,8)]
    60       8.407776       8.407776       8.407776    8[6-(6,8),66-(8,8,8,8,8)]
    61       4.267802       4.267802       4.267802    8[6-(6,8),66-(8,8,8,8,8)]
    62       7.859353       7.859353       7.859353    8[6-(6,8),66-(8,8,8,8,8)]
    63       1.900924       1.900924       1.900924    8[6-(6,8),66-(8,8,8,8,8)]
    64       6.040898       6.040898       6.040898    8[6-(6,8),66-(8,8,8,8,8)]
    65       4.311098       4.311098       4.311098    8[6-(6,8),66-(8,8,8,8,8)]
    66       4.302851       4.302851       4.302851    8[6-(6,8),66-(8,8,8,8,8)]
    67       4.214197       4.214197       4.214197    8[6-(6,8),66-(8,8,8,8,8)]
    68       5.997602       5.997602       5.997602    8[6-(6,8),66-(8,8,8,8,8)]
    69       6.005849       6.005849       6.005849    8[6-(6,8),66-(8,8,8,8,8)]
    70       6.094503       6.094503       6.094503    8[6-(6,8),66-(8,8,8,8,8)]
    71       7.859353       7.859353       7.859353    8[6-(6,8),66-(8,8,8,8,8)]
    72       1.900924       1.900924       1.900924    8[6-(6,8),66-(8,8,8,8,8)]
    73       6.040898       6.040898       6.040898    8[6-(6,8),66-(8,8,8,8,8)]
    74       2.449347       2.449347       2.449347    8[6-(6,8),66-(8,8,8,8,8)]
    75       8.407776       8.407776       8.407776    8[6-(6,8),66-(8,8,8,8,8)]
    76       4.267802       4.267802       4.267802    8[6-(6,8),66-(8,8,8,8,8)]
