# Supplementary material for: A collection of forcefield precursors for metal–organic frameworks
Source: RSC Adv. 2019 Nov 13;9(63):36492–507. doi: 10.1039/c9ra07327b (PMC9075174; doi:10.1039/c9ra07327b)
Supplement: RA-009-C9RA07327B-s1347 [file RA-009-C9RA07327B-s1347.txt]

LAVTIN_clean

10.270000    0.000000    0.000000
0.000000    10.270000    0.000000
0.000000    0.000000    14.460000

     1       3.608159       3.608159       3.608159    68[8-(6),8-(6),8-(6),8-(6),8-(6),8-(6)]
     2       6.661841       6.661841       6.661841    68[8-(6),8-(6),8-(6),8-(6),8-(6),8-(6)]
     3       3.608159       3.608159       3.608159    68[8-(6),8-(6),8-(6),8-(6),8-(6),8-(6)]
     4       6.661841       6.661841       6.661841    68[8-(6),8-(6),8-(6),8-(6),8-(6),8-(6)]
     5       4.363723       4.363723       4.363723    1[6-(6,6)]
     6       5.906277       5.906277       5.906277    1[6-(6,6)]
     7       9.662016       9.662016       9.662016    1[6-(6,6)]
     8       0.607984       0.607984       0.607984    1[6-(6,6)]
     9       5.906277       5.906277       5.906277    1[6-(6,6)]
    10       4.363723       4.363723       4.363723    1[6-(6,6)]
    11       0.607984       0.607984       0.607984    1[6-(6,6)]
    12       9.662016       9.662016       9.662016    1[6-(6,6)]
    13          5.135          5.135          5.135    1[6-(6,6)]
    14          5.135          5.135          5.135    1[6-(6,6)]
    15       6.170216       6.170216       6.170216    1[6-(6,6)]
    16       4.099784       4.099784       4.099784    1[6-(6,6)]
    17       4.233294       4.233294       4.233294    6[6-(6,6),8-(68),8-(68)]
    18       4.676958       4.676958       4.676958    6[1-(0),6-(6,6),6-(6,6)]
    19       4.691336       4.691336       4.691336    6[6-(1,6),6-(1,6),6-(8,8)]
    20       6.036706       6.036706       6.036706    6[6-(6,6),8-(68),8-(68)]
    21       5.593042       5.593042       5.593042    6[1-(0),6-(6,6),6-(6,6)]
    22       5.578664       5.578664       5.578664    6[6-(1,6),6-(1,6),6-(8,8)]
    23       7.018518       7.018518       7.018518    6[6-(6,6),8-(68),8-(68)]
    24       9.195758       9.195758       9.195758    6[1-(0),6-(6,6),6-(6,6)]
    25         7.8052         7.8052         7.8052    6[6-(1,6),6-(1,6),6-(8,8)]
    26       3.251482       3.251482       3.251482    6[6-(6,6),8-(68),8-(68)]
    27       1.074242       1.074242       1.074242    6[1-(0),6-(6,6),6-(6,6)]
    28         2.4648         2.4648         2.4648    6[6-(1,6),6-(1,6),6-(8,8)]
    29       6.036706       6.036706       6.036706    6[6-(6,6),8-(68),8-(68)]
    30       5.593042       5.593042       5.593042    6[1-(0),6-(6,6),6-(6,6)]
    31       5.578664       5.578664       5.578664    6[6-(1,6),6-(1,6),6-(8,8)]
    32       4.233294       4.233294       4.233294    6[6-(6,6),8-(68),8-(68)]
    33       4.676958       4.676958       4.676958    6[1-(0),6-(6,6),6-(6,6)]
    34       4.691336       4.691336       4.691336    6[6-(1,6),6-(1,6),6-(8,8)]
    35       3.251482       3.251482       3.251482    6[6-(6,6),8-(68),8-(68)]
    36       1.074242       1.074242       1.074242    6[1-(0),6-(6,6),6-(6,6)]
    37         2.4648         2.4648         2.4648    6[6-(1,6),6-(1,6),6-(8,8)]
    38       7.018518       7.018518       7.018518    6[6-(6,6),8-(68),8-(68)]
    39       9.195758       9.195758       9.195758    6[1-(0),6-(6,6),6-(6,6)]
    40         7.8052         7.8052         7.8052    6[6-(1,6),6-(1,6),6-(8,8)]
    41          5.135          5.135          5.135    6[6-(6,6),8-(68),8-(68)]
    42          5.135          5.135          5.135    6[6-(1,6),6-(1,6),6-(8,8)]
    43          5.135          5.135          5.135    6[1-(0),6-(6,6),6-(6,6)]
    44          5.135          5.135          5.135    6[6-(6,6),8-(68),8-(68)]
    45          5.135          5.135          5.135    6[6-(1,6),6-(1,6),6-(8,8)]
    46          5.135          5.135          5.135    6[1-(0),6-(6,6),6-(6,6)]
    47       1.132781       1.132781       1.132781    6[6-(6,6),8-(68),8-(68)]
    48       9.885902       9.885902       9.885902    6[6-(1,6),6-(1,6),6-(8,8)]
    49       7.099651       7.099651       7.099651    6[1-(0),6-(6,6),6-(6,6)]
    50       9.137219       9.137219       9.137219    6[6-(6,6),8-(68),8-(68)]
    51       0.384098       0.384098       0.384098    6[6-(1,6),6-(1,6),6-(8,8)]
    52       3.170349       3.170349       3.170349    6[1-(0),6-(6,6),6-(6,6)]
    53       4.392479       4.392479       4.392479    8[6-(6,8),68-(8,8,8,8,8)]
    54       3.990922       3.990922       3.990922    8[6-(6,8),68-(8,8,8,8,8)]
    55       4.150107       4.150107       4.150107    8[6-(6,8),68-(8,8,8,8,8)]
    56       5.877521       5.877521       5.877521    8[6-(6,8),68-(8,8,8,8,8)]
    57       6.279078       6.279078       6.279078    8[6-(6,8),68-(8,8,8,8,8)]
    58       6.119893       6.119893       6.119893    8[6-(6,8),68-(8,8,8,8,8)]
    59       1.683253       1.683253       1.683253    8[6-(6,8),68-(8,8,8,8,8)]
    60       5.822063       5.822063       5.822063    8[6-(6,8),68-(8,8,8,8,8)]
    61       7.617259       7.617259       7.617259    8[6-(6,8),68-(8,8,8,8,8)]
    62       8.586747       8.586747       8.586747    8[6-(6,8),68-(8,8,8,8,8)]
    63       4.447937       4.447937       4.447937    8[6-(6,8),68-(8,8,8,8,8)]
    64       2.652741       2.652741       2.652741    8[6-(6,8),68-(8,8,8,8,8)]
    65       5.877521       5.877521       5.877521    8[6-(6,8),68-(8,8,8,8,8)]
    66       6.279078       6.279078       6.279078    8[6-(6,8),68-(8,8,8,8,8)]
    67       6.119893       6.119893       6.119893    8[6-(6,8),68-(8,8,8,8,8)]
    68       4.392479       4.392479       4.392479    8[6-(6,8),68-(8,8,8,8,8)]
    69       3.990922       3.990922       3.990922    8[6-(6,8),68-(8,8,8,8,8)]
    70       4.150107       4.150107       4.150107    8[6-(6,8),68-(8,8,8,8,8)]
    71       8.586747       8.586747       8.586747    8[6-(6,8),68-(8,8,8,8,8)]
    72       4.447937       4.447937       4.447937    8[6-(6,8),68-(8,8,8,8,8)]
    73       2.652741       2.652741       2.652741    8[6-(6,8),68-(8,8,8,8,8)]
    74       1.683253       1.683253       1.683253    8[6-(6,8),68-(8,8,8,8,8)]
    75       5.822063       5.822063       5.822063    8[6-(6,8),68-(8,8,8,8,8)]
    76       7.617259       7.617259       7.617259    8[6-(6,8),68-(8,8,8,8,8)]
