# Supplementary material for: A collection of forcefield precursors for metal–organic frameworks
Source: RSC Adv. 2019 Nov 13;9(63):36492–507. doi: 10.1039/c9ra07327b (PMC9075174; doi:10.1039/c9ra07327b)
Supplement: RA-009-C9RA07327B-s1348 [file RA-009-C9RA07327B-s1348.txt]

LAVTOT_clean

10.267000    0.000000    0.000000
0.000000    10.267000    0.000000
0.000000    0.000000    14.462000

     1       8.753439       8.753439       8.753439    68[8-(6),8-(6),8-(6),8-(6),8-(6),8-(6)]
     2       1.513458       1.513458       1.513458    68[8-(6),8-(6),8-(6),8-(6),8-(6),8-(6)]
     3       1.513458       1.513458       1.513458    68[8-(6),8-(6),8-(6),8-(6),8-(6),8-(6)]
     4       8.753439       8.753439       8.753439    68[8-(6),8-(6),8-(6),8-(6),8-(6),8-(6)]
     5       9.501082       9.501082       9.501082    1[6-(6,6)]
     6       0.765918       0.765918       0.765918    1[6-(6,6)]
     7       5.731039       5.731039       5.731039    1[6-(6,6)]
     8       4.535961       4.535961       4.535961    1[6-(6,6)]
     9       0.765918       0.765918       0.765918    1[6-(6,6)]
    10       9.501082       9.501082       9.501082    1[6-(6,6)]
    11       4.535961       4.535961       4.535961    1[6-(6,6)]
    12       5.731039       5.731039       5.731039    1[6-(6,6)]
    13            0.0            0.0            0.0    1[6-(6,6)]
    14            0.0            0.0            0.0    1[6-(6,6)]
    15       9.214632       9.214632       9.214632    1[6-(6,6)]
    16       1.052367       1.052367       1.052367    1[6-(6,6)]
    17       9.811145       9.811145       9.811145    6[1-(0),6-(6,6),6-(6,6)]
    18       9.817305       9.817305       9.817305    6[6-(1,6),6-(1,6),6-(8,8)]
    19       9.375824       9.375824       9.375824    6[6-(6,6),8-(68),8-(68)]
    20       0.455855       0.455855       0.455855    6[1-(0),6-(6,6),6-(6,6)]
    21       0.449695       0.449695       0.449695    6[6-(1,6),6-(1,6),6-(8,8)]
    22       0.891176       0.891176       0.891176    6[6-(6,6),8-(68),8-(68)]
    23       6.194081       6.194081       6.194081    6[1-(0),6-(6,6),6-(6,6)]
    24       7.589366       7.589366       7.589366    6[6-(1,6),6-(1,6),6-(8,8)]
    25       8.377872       8.377872       8.377872    6[6-(6,6),8-(68),8-(68)]
    26       4.072919       4.072919       4.072919    6[1-(0),6-(6,6),6-(6,6)]
    27       2.677634       2.677634       2.677634    6[6-(1,6),6-(1,6),6-(8,8)]
    28       1.889128       1.889128       1.889128    6[6-(6,6),8-(68),8-(68)]
    29       0.455855       0.455855       0.455855    6[1-(0),6-(6,6),6-(6,6)]
    30       0.449695       0.449695       0.449695    6[6-(1,6),6-(1,6),6-(8,8)]
    31       0.891176       0.891176       0.891176    6[6-(6,6),8-(68),8-(68)]
    32       9.811145       9.811145       9.811145    6[1-(0),6-(6,6),6-(6,6)]
    33       9.817305       9.817305       9.817305    6[6-(1,6),6-(1,6),6-(8,8)]
    34       9.375824       9.375824       9.375824    6[6-(6,6),8-(68),8-(68)]
    35       4.072919       4.072919       4.072919    6[1-(0),6-(6,6),6-(6,6)]
    36       2.677634       2.677634       2.677634    6[6-(1,6),6-(1,6),6-(8,8)]
    37       1.889128       1.889128       1.889128    6[6-(6,6),8-(68),8-(68)]
    38       6.194081       6.194081       6.194081    6[1-(0),6-(6,6),6-(6,6)]
    39       7.589366       7.589366       7.589366    6[6-(1,6),6-(1,6),6-(8,8)]
    40       8.377872       8.377872       8.377872    6[6-(6,6),8-(68),8-(68)]
    41            0.0            0.0            0.0    6[6-(1,6),6-(1,6),6-(8,8)]
    42            0.0            0.0            0.0    6[6-(6,6),8-(68),8-(68)]
    43            0.0            0.0            0.0    6[1-(0),6-(6,6),6-(6,6)]
    44            0.0            0.0            0.0    6[6-(1,6),6-(1,6),6-(8,8)]
    45            0.0            0.0            0.0    6[6-(6,6),8-(68),8-(68)]
    46            0.0            0.0            0.0    6[1-(0),6-(6,6),6-(6,6)]
    47       5.491818       5.491818       5.491818    6[6-(1,6),6-(1,6),6-(8,8)]
    48        3.99797        3.99797        3.99797    6[6-(6,6),8-(68),8-(68)]
    49       8.285469       8.285469       8.285469    6[1-(0),6-(6,6),6-(6,6)]
    50       4.775182       4.775182       4.775182    6[6-(1,6),6-(1,6),6-(8,8)]
    51        6.26903        6.26903        6.26903    6[6-(6,6),8-(68),8-(68)]
    52       1.981531       1.981531       1.981531    6[1-(0),6-(6,6),6-(6,6)]
    53       9.298822       9.298822       9.298822    8[6-(6,8),68-(8,8,8,8,8)]
    54       9.528803       9.528803       9.528803    8[6-(6,8),68-(8,8,8,8,8)]
    55       9.121203       9.121203       9.121203    8[6-(6,8),68-(8,8,8,8,8)]
    56       0.968178       0.968178       0.968178    8[6-(6,8),68-(8,8,8,8,8)]
    57       0.738197       0.738197       0.738197    8[6-(6,8),68-(8,8,8,8,8)]
    58       1.145797       1.145797       1.145797    8[6-(6,8),68-(8,8,8,8,8)]
    59       7.788546       7.788546       7.788546    8[6-(6,8),68-(8,8,8,8,8)]
    60       3.436365       3.436365       3.436365    8[6-(6,8),68-(8,8,8,8,8)]
    61       9.568844       9.568844       9.568844    8[6-(6,8),68-(8,8,8,8,8)]
    62       2.478454       2.478454       2.478454    8[6-(6,8),68-(8,8,8,8,8)]
    63       6.830635       6.830635       6.830635    8[6-(6,8),68-(8,8,8,8,8)]
    64       0.698156       0.698156       0.698156    8[6-(6,8),68-(8,8,8,8,8)]
    65       0.968178       0.968178       0.968178    8[6-(6,8),68-(8,8,8,8,8)]
    66       0.738197       0.738197       0.738197    8[6-(6,8),68-(8,8,8,8,8)]
    67       1.145797       1.145797       1.145797    8[6-(6,8),68-(8,8,8,8,8)]
    68       9.298822       9.298822       9.298822    8[6-(6,8),68-(8,8,8,8,8)]
    69       9.528803       9.528803       9.528803    8[6-(6,8),68-(8,8,8,8,8)]
    70       9.121203       9.121203       9.121203    8[6-(6,8),68-(8,8,8,8,8)]
    71       2.478454       2.478454       2.478454    8[6-(6,8),68-(8,8,8,8,8)]
    72       6.830635       6.830635       6.830635    8[6-(6,8),68-(8,8,8,8,8)]
    73       0.698156       0.698156       0.698156    8[6-(6,8),68-(8,8,8,8,8)]
    74       7.788546       7.788546       7.788546    8[6-(6,8),68-(8,8,8,8,8)]
    75       3.436365       3.436365       3.436365    8[6-(6,8),68-(8,8,8,8,8)]
    76       9.568844       9.568844       9.568844    8[6-(6,8),68-(8,8,8,8,8)]
