# Supplementary material for: A collection of forcefield precursors for metal–organic frameworks
Source: RSC Adv. 2019 Nov 13;9(63):36492–507. doi: 10.1039/c9ra07327b (PMC9075174; doi:10.1039/c9ra07327b)
Supplement: RA-009-C9RA07327B-s1349 [file RA-009-C9RA07327B-s1349.txt]

LAVTUZ_clean

10.240000    0.000000    0.000000
0.000000    10.240000    0.000000
0.000000    0.000000    14.420000

     1       3.606016       3.606016       3.606016    70[8-(6),8-(6),8-(6),8-(6),8-(6),8-(6)]
     2       6.633984       6.633984       6.633984    70[8-(6),8-(6),8-(6),8-(6),8-(6),8-(6)]
     3       3.606016       3.606016       3.606016    70[8-(6),8-(6),8-(6),8-(6),8-(6),8-(6)]
     4       6.633984       6.633984       6.633984    70[8-(6),8-(6),8-(6),8-(6),8-(6),8-(6)]
     5       4.353024       4.353024       4.353024    1[6-(6,6)]
     6       5.886976       5.886976       5.886976    1[6-(6,6)]
     7        9.63584        9.63584        9.63584    1[6-(6,6)]
     8        0.60416        0.60416        0.60416    1[6-(6,6)]
     9       5.886976       5.886976       5.886976    1[6-(6,6)]
    10       4.353024       4.353024       4.353024    1[6-(6,6)]
    11        0.60416        0.60416        0.60416    1[6-(6,6)]
    12        9.63584        9.63584        9.63584    1[6-(6,6)]
    13           5.12           5.12           5.12    1[6-(6,6)]
    14           5.12           5.12           5.12    1[6-(6,6)]
    15       6.155264       6.155264       6.155264    1[6-(6,6)]
    16       4.084736       4.084736       4.084736    1[6-(6,6)]
    17        4.20864        4.20864        4.20864    6[6-(6,6),8-(70),8-(70)]
    18       4.663296       4.663296       4.663296    6[1-(0),6-(6,6),6-(6,6)]
    19        4.67456        4.67456        4.67456    6[6-(1,6),6-(1,6),6-(8,8)]
    20        6.03136        6.03136        6.03136    6[6-(6,6),8-(70),8-(70)]
    21       5.576704       5.576704       5.576704    6[1-(0),6-(6,6),6-(6,6)]
    22        5.56544        5.56544        5.56544    6[6-(1,6),6-(1,6),6-(8,8)]
    23       6.985728       6.985728       6.985728    6[6-(6,6),8-(70),8-(70)]
    24       9.172992       9.172992       9.172992    6[1-(0),6-(6,6),6-(6,6)]
    25       7.784448       7.784448       7.784448    6[6-(1,6),6-(1,6),6-(8,8)]
    26       3.254272       3.254272       3.254272    6[6-(6,6),8-(70),8-(70)]
    27       1.067008       1.067008       1.067008    6[1-(0),6-(6,6),6-(6,6)]
    28       2.455552       2.455552       2.455552    6[6-(1,6),6-(1,6),6-(8,8)]
    29        6.03136        6.03136        6.03136    6[6-(6,6),8-(70),8-(70)]
    30       5.576704       5.576704       5.576704    6[1-(0),6-(6,6),6-(6,6)]
    31        5.56544        5.56544        5.56544    6[6-(1,6),6-(1,6),6-(8,8)]
    32        4.20864        4.20864        4.20864    6[6-(6,6),8-(70),8-(70)]
    33       4.663296       4.663296       4.663296    6[1-(0),6-(6,6),6-(6,6)]
    34        4.67456        4.67456        4.67456    6[6-(1,6),6-(1,6),6-(8,8)]
    35       3.254272       3.254272       3.254272    6[6-(6,6),8-(70),8-(70)]
    36       1.067008       1.067008       1.067008    6[1-(0),6-(6,6),6-(6,6)]
    37       2.455552       2.455552       2.455552    6[6-(1,6),6-(1,6),6-(8,8)]
    38       6.985728       6.985728       6.985728    6[6-(6,6),8-(70),8-(70)]
    39       9.172992       9.172992       9.172992    6[1-(0),6-(6,6),6-(6,6)]
    40       7.784448       7.784448       7.784448    6[6-(1,6),6-(1,6),6-(8,8)]
    41           5.12           5.12           5.12    6[6-(6,6),8-(70),8-(70)]
    42           5.12           5.12           5.12    6[6-(1,6),6-(1,6),6-(8,8)]
    43           5.12           5.12           5.12    6[1-(0),6-(6,6),6-(6,6)]
    44           5.12           5.12           5.12    6[6-(6,6),8-(70),8-(70)]
    45           5.12           5.12           5.12    6[6-(1,6),6-(1,6),6-(8,8)]
    46           5.12           5.12           5.12    6[1-(0),6-(6,6),6-(6,6)]
    47       1.142784       1.142784       1.142784    6[6-(6,6),8-(70),8-(70)]
    48       9.874432       9.874432       9.874432    6[6-(1,6),6-(1,6),6-(8,8)]
    49       7.085056       7.085056       7.085056    6[1-(0),6-(6,6),6-(6,6)]
    50       9.097216       9.097216       9.097216    6[6-(6,6),8-(70),8-(70)]
    51       0.365568       0.365568       0.365568    6[6-(1,6),6-(1,6),6-(8,8)]
    52       3.154944       3.154944       3.154944    6[1-(0),6-(6,6),6-(6,6)]
    53       4.363264       4.363264       4.363264    8[6-(6,8),70-(8,8,8,8,8)]
    54       3.969024       3.969024       3.969024    8[6-(6,8),70-(8,8,8,8,8)]
    55       4.146176       4.146176       4.146176    8[6-(6,8),70-(8,8,8,8,8)]
    56       5.876736       5.876736       5.876736    8[6-(6,8),70-(8,8,8,8,8)]
    57       6.270976       6.270976       6.270976    8[6-(6,8),70-(8,8,8,8,8)]
    58       6.093824       6.093824       6.093824    8[6-(6,8),70-(8,8,8,8,8)]
    59        1.69984        1.69984        1.69984    8[6-(6,8),70-(8,8,8,8,8)]
    60       5.797888       5.797888       5.797888    8[6-(6,8),70-(8,8,8,8,8)]
    61       7.579648       7.579648       7.579648    8[6-(6,8),70-(8,8,8,8,8)]
    62        8.54016        8.54016        8.54016    8[6-(6,8),70-(8,8,8,8,8)]
    63       4.442112       4.442112       4.442112    8[6-(6,8),70-(8,8,8,8,8)]
    64       2.660352       2.660352       2.660352    8[6-(6,8),70-(8,8,8,8,8)]
    65       5.876736       5.876736       5.876736    8[6-(6,8),70-(8,8,8,8,8)]
    66       6.270976       6.270976       6.270976    8[6-(6,8),70-(8,8,8,8,8)]
    67       6.093824       6.093824       6.093824    8[6-(6,8),70-(8,8,8,8,8)]
    68       4.363264       4.363264       4.363264    8[6-(6,8),70-(8,8,8,8,8)]
    69       3.969024       3.969024       3.969024    8[6-(6,8),70-(8,8,8,8,8)]
    70       4.146176       4.146176       4.146176    8[6-(6,8),70-(8,8,8,8,8)]
    71        8.54016        8.54016        8.54016    8[6-(6,8),70-(8,8,8,8,8)]
    72       4.442112       4.442112       4.442112    8[6-(6,8),70-(8,8,8,8,8)]
    73       2.660352       2.660352       2.660352    8[6-(6,8),70-(8,8,8,8,8)]
    74        1.69984        1.69984        1.69984    8[6-(6,8),70-(8,8,8,8,8)]
    75       5.797888       5.797888       5.797888    8[6-(6,8),70-(8,8,8,8,8)]
    76       7.579648       7.579648       7.579648    8[6-(6,8),70-(8,8,8,8,8)]
