# Supplementary material for: A collection of forcefield precursors for metal–organic frameworks
Source: RSC Adv. 2019 Nov 13;9(63):36492–507. doi: 10.1039/c9ra07327b (PMC9075174; doi:10.1039/c9ra07327b)
Supplement: RA-009-C9RA07327B-s1350 [file RA-009-C9RA07327B-s1350.txt]

LAWGEW_clean

18.283000    0.000000    0.000000
9.141500    15.833542    0.000000
9.141500    5.277847    14.928007

     1       9.141591       9.141591       9.141591    30[8-(30,30,30),8-(6),8-(6),8-(6)]
     2      10.729927      10.729927      10.729927    30[8-(30,30,30),8-(6),8-(6),8-(6)]
     3       7.553256       7.553256       7.553256    30[8-(30,30,30),8-(6),8-(6),8-(6)]
     4       9.141591       9.141591       9.141591    30[8-(30,30,30),8-(6),8-(6),8-(6)]
     5      25.836073      25.836073      25.836073    30[8-(30,30,30),8-(6),8-(6),8-(6)]
     6      27.424409      27.424409      27.424409    30[8-(30,30,30),8-(6),8-(6),8-(6)]
     7      29.012744      29.012744      29.012744    30[8-(30,30,30),8-(6),8-(6),8-(6)]
     8      27.424409      27.424409      27.424409    30[8-(30,30,30),8-(6),8-(6),8-(6)]
     9       6.402707       6.402707       6.402707    1[6-(6,6)]
    10      13.898737      13.898737      13.898737    1[6-(6,6)]
    11       4.384263       4.384263       4.384263    1[6-(6,6)]
    12      11.880293      11.880293      11.880293    1[6-(6,6)]
    13       4.384263       4.384263       4.384263    1[6-(6,6)]
    14      13.898737      13.898737      13.898737    1[6-(6,6)]
    15       6.402707       6.402707       6.402707    1[6-(6,6)]
    16      11.880293      11.880293      11.880293    1[6-(6,6)]
    17         9.1415         9.1415         9.1415    1[6-(6,6)]
    18      11.159943      11.159943      11.159943    1[6-(6,6)]
    19         9.1415         9.1415         9.1415    1[6-(6,6)]
    20       7.123057       7.123057       7.123057    1[6-(6,6)]
    21      25.406057      25.406057      25.406057    1[6-(6,6)]
    22        27.4245        27.4245        27.4245    1[6-(6,6)]
    23      29.442943      29.442943      29.442943    1[6-(6,6)]
    24        27.4245        27.4245        27.4245    1[6-(6,6)]
    25      32.181737      32.181737      32.181737    1[6-(6,6)]
    26      24.685707      24.685707      24.685707    1[6-(6,6)]
    27      30.163293      30.163293      30.163293    1[6-(6,6)]
    28      22.667263      22.667263      22.667263    1[6-(6,6)]
    29      24.685707      24.685707      24.685707    1[6-(6,6)]
    30      30.163293      30.163293      30.163293    1[6-(6,6)]
    31      22.667263      22.667263      22.667263    1[6-(6,6)]
    32      32.181737      32.181737      32.181737    1[6-(6,6)]
    33       5.656212       5.656212       5.656212    6[1-(0),6-(1,6),6-(6,6)]
    34        13.8214        13.8214        13.8214    6[1-(0),6-(1,6),6-(6,6)]
    35         4.4616         4.4616         4.4616    6[1-(0),6-(1,6),6-(6,6)]
    36      12.626788      12.626788      12.626788    6[1-(0),6-(1,6),6-(6,6)]
    37         4.4616         4.4616         4.4616    6[1-(0),6-(1,6),6-(6,6)]
    38        13.8214        13.8214        13.8214    6[1-(0),6-(1,6),6-(6,6)]
    39       5.656212       5.656212       5.656212    6[1-(0),6-(1,6),6-(6,6)]
    40      12.626788      12.626788      12.626788    6[1-(0),6-(1,6),6-(6,6)]
    41         9.1415         9.1415         9.1415    6[1-(0),6-(1,6),6-(6,6)]
    42      10.336111      10.336111      10.336111    6[1-(0),6-(1,6),6-(6,6)]
    43         9.1415         9.1415         9.1415    6[1-(0),6-(1,6),6-(6,6)]
    44       7.946889       7.946889       7.946889    6[1-(0),6-(1,6),6-(6,6)]
    45      26.229889      26.229889      26.229889    6[1-(0),6-(1,6),6-(6,6)]
    46        27.4245        27.4245        27.4245    6[1-(0),6-(1,6),6-(6,6)]
    47      28.619111      28.619111      28.619111    6[1-(0),6-(1,6),6-(6,6)]
    48        27.4245        27.4245        27.4245    6[1-(0),6-(1,6),6-(6,6)]
    49        32.1044        32.1044        32.1044    6[1-(0),6-(1,6),6-(6,6)]
    50      23.939212      23.939212      23.939212    6[1-(0),6-(1,6),6-(6,6)]
    51      30.909788      30.909788      30.909788    6[1-(0),6-(1,6),6-(6,6)]
    52        22.7446        22.7446        22.7446    6[1-(0),6-(1,6),6-(6,6)]
    53      23.939212      23.939212      23.939212    6[1-(0),6-(1,6),6-(6,6)]
    54      30.909788      30.909788      30.909788    6[1-(0),6-(1,6),6-(6,6)]
    55        22.7446        22.7446        22.7446    6[1-(0),6-(1,6),6-(6,6)]
    56        32.1044        32.1044        32.1044    6[1-(0),6-(1,6),6-(6,6)]
    57       6.608939       6.608939       6.608939    6[6-(6,6),8-(30),8-(30)]
    58       5.552913       5.552913       5.552913    6[6-(1,6),6-(1,6),6-(8,8)]
    59      11.674061      11.674061      11.674061    6[6-(6,6),8-(30),8-(30)]
    60      12.730087      12.730087      12.730087    6[6-(1,6),6-(1,6),6-(8,8)]
    61       6.608939       6.608939       6.608939    6[6-(6,6),8-(30),8-(30)]
    62       5.552913       5.552913       5.552913    6[6-(1,6),6-(1,6),6-(8,8)]
    63      11.674061      11.674061      11.674061    6[6-(6,6),8-(30),8-(30)]
    64      12.730087      12.730087      12.730087    6[6-(1,6),6-(1,6),6-(8,8)]
    65         9.1415         9.1415         9.1415    6[6-(6,6),8-(30),8-(30)]
    66         9.1415         9.1415         9.1415    6[6-(1,6),6-(1,6),6-(8,8)]
    67         9.1415         9.1415         9.1415    6[6-(6,6),8-(30),8-(30)]
    68         9.1415         9.1415         9.1415    6[6-(1,6),6-(1,6),6-(8,8)]
    69        27.4245        27.4245        27.4245    6[6-(6,6),8-(30),8-(30)]
    70        27.4245        27.4245        27.4245    6[6-(1,6),6-(1,6),6-(8,8)]
    71        27.4245        27.4245        27.4245    6[6-(6,6),8-(30),8-(30)]
    72        27.4245        27.4245        27.4245    6[6-(1,6),6-(1,6),6-(8,8)]
    73      29.957061      29.957061      29.957061    6[6-(6,6),8-(30),8-(30)]
    74      31.013087      31.013087      31.013087    6[6-(1,6),6-(1,6),6-(8,8)]
    75      24.891939      24.891939      24.891939    6[6-(6,6),8-(30),8-(30)]
    76      23.835913      23.835913      23.835913    6[6-(1,6),6-(1,6),6-(8,8)]
    77      24.891939      24.891939      24.891939    6[6-(6,6),8-(30),8-(30)]
    78      23.835913      23.835913      23.835913    6[6-(1,6),6-(1,6),6-(8,8)]
    79      29.957061      29.957061      29.957061    6[6-(6,6),8-(30),8-(30)]
    80      31.013087      31.013087      31.013087    6[6-(1,6),6-(1,6),6-(8,8)]
    81         9.1415         9.1415         9.1415    8[30-(8,8,8),30-(8,8,8),30-(8,8,8),30-(8,8,8)]
    82        27.4245        27.4245        27.4245    8[30-(8,8,8),30-(8,8,8),30-(8,8,8),30-(8,8,8)]
    83       7.575561       7.575561       7.575561    8[6-(6,8),30-(8,8,8)]
    84       11.82709       11.82709       11.82709    8[6-(6,8),30-(8,8,8)]
    85        6.45591        6.45591        6.45591    8[6-(6,8),30-(8,8,8)]
    86      10.707439      10.707439      10.707439    8[6-(6,8),30-(8,8,8)]
    87        6.45591        6.45591        6.45591    8[6-(6,8),30-(8,8,8)]
    88       11.82709       11.82709       11.82709    8[6-(6,8),30-(8,8,8)]
    89       7.575561       7.575561       7.575561    8[6-(6,8),30-(8,8,8)]
    90      10.707439      10.707439      10.707439    8[6-(6,8),30-(8,8,8)]
    91         9.1415         9.1415         9.1415    8[6-(6,8),30-(8,8,8)]
    92      10.261151      10.261151      10.261151    8[6-(6,8),30-(8,8,8)]
    93         9.1415         9.1415         9.1415    8[6-(6,8),30-(8,8,8)]
    94       8.021849       8.021849       8.021849    8[6-(6,8),30-(8,8,8)]
    95      26.304849      26.304849      26.304849    8[6-(6,8),30-(8,8,8)]
    96        27.4245        27.4245        27.4245    8[6-(6,8),30-(8,8,8)]
    97      28.544151      28.544151      28.544151    8[6-(6,8),30-(8,8,8)]
    98        27.4245        27.4245        27.4245    8[6-(6,8),30-(8,8,8)]
    99       30.11009       30.11009       30.11009    8[6-(6,8),30-(8,8,8)]
   100      25.858561      25.858561      25.858561    8[6-(6,8),30-(8,8,8)]
   101      28.990439      28.990439      28.990439    8[6-(6,8),30-(8,8,8)]
   102       24.73891       24.73891       24.73891    8[6-(6,8),30-(8,8,8)]
   103      25.858561      25.858561      25.858561    8[6-(6,8),30-(8,8,8)]
   104      28.990439      28.990439      28.990439    8[6-(6,8),30-(8,8,8)]
   105       24.73891       24.73891       24.73891    8[6-(6,8),30-(8,8,8)]
   106       30.11009       30.11009       30.11009    8[6-(6,8),30-(8,8,8)]
