# Supplementary material for: A collection of forcefield precursors for metal–organic frameworks
Source: RSC Adv. 2019 Nov 13;9(63):36492–507. doi: 10.1039/c9ra07327b (PMC9075174; doi:10.1039/c9ra07327b)
Supplement: RA-009-C9RA07327B-s1351 [file RA-009-C9RA07327B-s1351.txt]

LAWGIA_clean

18.294300    0.000000    0.000000
9.147150    15.843329    0.000000
9.147150    5.281110    14.937233

     1        9.14715        9.14715        9.14715    30[8-(30,30,30),8-(6),8-(6),8-(6)]
     2      10.735095      10.735095      10.735095    30[8-(30,30,30),8-(6),8-(6),8-(6)]
     3       7.559205       7.559205       7.559205    30[8-(30,30,30),8-(6),8-(6),8-(6)]
     4        9.14715        9.14715        9.14715    30[8-(30,30,30),8-(6),8-(6),8-(6)]
     5      25.853505      25.853505      25.853505    30[8-(30,30,30),8-(6),8-(6),8-(6)]
     6       27.44145       27.44145       27.44145    30[8-(30,30,30),8-(6),8-(6),8-(6)]
     7      29.029395      29.029395      29.029395    30[8-(30,30,30),8-(6),8-(6),8-(6)]
     8       27.44145       27.44145       27.44145    30[8-(30,30,30),8-(6),8-(6),8-(6)]
     9       6.410323       6.410323       6.410323    1[6-(6,6)]
    10      13.907327      13.907327      13.907327    1[6-(6,6)]
    11       4.386973       4.386973       4.386973    1[6-(6,6)]
    12      11.883977      11.883977      11.883977    1[6-(6,6)]
    13       4.386973       4.386973       4.386973    1[6-(6,6)]
    14      13.907327      13.907327      13.907327    1[6-(6,6)]
    15       6.410323       6.410323       6.410323    1[6-(6,6)]
    16      11.883977      11.883977      11.883977    1[6-(6,6)]
    17        9.14715        9.14715        9.14715    1[6-(6,6)]
    18        11.1705        11.1705        11.1705    1[6-(6,6)]
    19        9.14715        9.14715        9.14715    1[6-(6,6)]
    20         7.1238         7.1238         7.1238    1[6-(6,6)]
    21        25.4181        25.4181        25.4181    1[6-(6,6)]
    22       27.44145       27.44145       27.44145    1[6-(6,6)]
    23        29.4648        29.4648        29.4648    1[6-(6,6)]
    24       27.44145       27.44145       27.44145    1[6-(6,6)]
    25      32.201627      32.201627      32.201627    1[6-(6,6)]
    26      24.704623      24.704623      24.704623    1[6-(6,6)]
    27      30.178277      30.178277      30.178277    1[6-(6,6)]
    28      22.681273      22.681273      22.681273    1[6-(6,6)]
    29      24.704623      24.704623      24.704623    1[6-(6,6)]
    30      30.178277      30.178277      30.178277    1[6-(6,6)]
    31      22.681273      22.681273      22.681273    1[6-(6,6)]
    32      32.201627      32.201627      32.201627    1[6-(6,6)]
    33       5.663366       5.663366       5.663366    6[1-(0),6-(1,6),6-(6,6)]
    34      13.831771      13.831771      13.831771    6[1-(0),6-(1,6),6-(6,6)]
    35       4.462529       4.462529       4.462529    6[1-(0),6-(1,6),6-(6,6)]
    36      12.630934      12.630934      12.630934    6[1-(0),6-(1,6),6-(6,6)]
    37       4.462529       4.462529       4.462529    6[1-(0),6-(1,6),6-(6,6)]
    38      13.831771      13.831771      13.831771    6[1-(0),6-(1,6),6-(6,6)]
    39       5.663366       5.663366       5.663366    6[1-(0),6-(1,6),6-(6,6)]
    40      12.630934      12.630934      12.630934    6[1-(0),6-(1,6),6-(6,6)]
    41        9.14715        9.14715        9.14715    6[1-(0),6-(1,6),6-(6,6)]
    42      10.347988      10.347988      10.347988    6[1-(0),6-(1,6),6-(6,6)]
    43        9.14715        9.14715        9.14715    6[1-(0),6-(1,6),6-(6,6)]
    44       7.946312       7.946312       7.946312    6[1-(0),6-(1,6),6-(6,6)]
    45      26.240612      26.240612      26.240612    6[1-(0),6-(1,6),6-(6,6)]
    46       27.44145       27.44145       27.44145    6[1-(0),6-(1,6),6-(6,6)]
    47      28.642288      28.642288      28.642288    6[1-(0),6-(1,6),6-(6,6)]
    48       27.44145       27.44145       27.44145    6[1-(0),6-(1,6),6-(6,6)]
    49      32.126071      32.126071      32.126071    6[1-(0),6-(1,6),6-(6,6)]
    50      23.957666      23.957666      23.957666    6[1-(0),6-(1,6),6-(6,6)]
    51      30.925234      30.925234      30.925234    6[1-(0),6-(1,6),6-(6,6)]
    52      22.756829      22.756829      22.756829    6[1-(0),6-(1,6),6-(6,6)]
    53      23.957666      23.957666      23.957666    6[1-(0),6-(1,6),6-(6,6)]
    54      30.925234      30.925234      30.925234    6[1-(0),6-(1,6),6-(6,6)]
    55      22.756829      22.756829      22.756829    6[1-(0),6-(1,6),6-(6,6)]
    56      32.126071      32.126071      32.126071    6[1-(0),6-(1,6),6-(6,6)]
    57       6.612841       6.612841       6.612841    6[6-(6,6),8-(30),8-(30)]
    58       5.556711       5.556711       5.556711    6[6-(1,6),6-(1,6),6-(8,8)]
    59      11.681459      11.681459      11.681459    6[6-(6,6),8-(30),8-(30)]
    60      12.737589      12.737589      12.737589    6[6-(1,6),6-(1,6),6-(8,8)]
    61       6.612841       6.612841       6.612841    6[6-(6,6),8-(30),8-(30)]
    62       5.556711       5.556711       5.556711    6[6-(1,6),6-(1,6),6-(8,8)]
    63      11.681459      11.681459      11.681459    6[6-(6,6),8-(30),8-(30)]
    64      12.737589      12.737589      12.737589    6[6-(1,6),6-(1,6),6-(8,8)]
    65        9.14715        9.14715        9.14715    6[6-(6,6),8-(30),8-(30)]
    66        9.14715        9.14715        9.14715    6[6-(1,6),6-(1,6),6-(8,8)]
    67        9.14715        9.14715        9.14715    6[6-(6,6),8-(30),8-(30)]
    68        9.14715        9.14715        9.14715    6[6-(1,6),6-(1,6),6-(8,8)]
    69       27.44145       27.44145       27.44145    6[6-(6,6),8-(30),8-(30)]
    70       27.44145       27.44145       27.44145    6[6-(1,6),6-(1,6),6-(8,8)]
    71       27.44145       27.44145       27.44145    6[6-(6,6),8-(30),8-(30)]
    72       27.44145       27.44145       27.44145    6[6-(1,6),6-(1,6),6-(8,8)]
    73      29.975759      29.975759      29.975759    6[6-(6,6),8-(30),8-(30)]
    74      31.031889      31.031889      31.031889    6[6-(1,6),6-(1,6),6-(8,8)]
    75      24.907141      24.907141      24.907141    6[6-(6,6),8-(30),8-(30)]
    76      23.851011      23.851011      23.851011    6[6-(1,6),6-(1,6),6-(8,8)]
    77      24.907141      24.907141      24.907141    6[6-(6,6),8-(30),8-(30)]
    78      23.851011      23.851011      23.851011    6[6-(1,6),6-(1,6),6-(8,8)]
    79      29.975759      29.975759      29.975759    6[6-(6,6),8-(30),8-(30)]
    80      31.031889      31.031889      31.031889    6[6-(1,6),6-(1,6),6-(8,8)]
    81        9.14715        9.14715        9.14715    8[30-(8,8,8),30-(8,8,8),30-(8,8,8),30-(8,8,8)]
    82       27.44145       27.44145       27.44145    8[30-(8,8,8),30-(8,8,8),30-(8,8,8),30-(8,8,8)]
    83       7.581158       7.581158       7.581158    8[6-(6,8),30-(8,8,8)]
    84       11.83568       11.83568       11.83568    8[6-(6,8),30-(8,8,8)]
    85        6.45862        6.45862        6.45862    8[6-(6,8),30-(8,8,8)]
    86      10.713142      10.713142      10.713142    8[6-(6,8),30-(8,8,8)]
    87        6.45862        6.45862        6.45862    8[6-(6,8),30-(8,8,8)]
    88       11.83568       11.83568       11.83568    8[6-(6,8),30-(8,8,8)]
    89       7.581158       7.581158       7.581158    8[6-(6,8),30-(8,8,8)]
    90      10.713142      10.713142      10.713142    8[6-(6,8),30-(8,8,8)]
    91        9.14715        9.14715        9.14715    8[6-(6,8),30-(8,8,8)]
    92      10.269688      10.269688      10.269688    8[6-(6,8),30-(8,8,8)]
    93        9.14715        9.14715        9.14715    8[6-(6,8),30-(8,8,8)]
    94       8.024612       8.024612       8.024612    8[6-(6,8),30-(8,8,8)]
    95      26.318912      26.318912      26.318912    8[6-(6,8),30-(8,8,8)]
    96       27.44145       27.44145       27.44145    8[6-(6,8),30-(8,8,8)]
    97      28.563988      28.563988      28.563988    8[6-(6,8),30-(8,8,8)]
    98       27.44145       27.44145       27.44145    8[6-(6,8),30-(8,8,8)]
    99       30.12998       30.12998       30.12998    8[6-(6,8),30-(8,8,8)]
   100      25.875458      25.875458      25.875458    8[6-(6,8),30-(8,8,8)]
   101      29.007442      29.007442      29.007442    8[6-(6,8),30-(8,8,8)]
   102       24.75292       24.75292       24.75292    8[6-(6,8),30-(8,8,8)]
   103      25.875458      25.875458      25.875458    8[6-(6,8),30-(8,8,8)]
   104      29.007442      29.007442      29.007442    8[6-(6,8),30-(8,8,8)]
   105       24.75292       24.75292       24.75292    8[6-(6,8),30-(8,8,8)]
   106       30.12998       30.12998       30.12998    8[6-(6,8),30-(8,8,8)]
