# Supplementary material for: A collection of forcefield precursors for metal–organic frameworks
Source: RSC Adv. 2019 Nov 13;9(63):36492–507. doi: 10.1039/c9ra07327b (PMC9075174; doi:10.1039/c9ra07327b)
Supplement: RA-009-C9RA07327B-s1352 [file RA-009-C9RA07327B-s1352.txt]

LAWGOG_clean

18.306300    0.000000    0.000000
9.153150    15.853721    0.000000
9.153150    5.284574    14.947031

     1       9.153058       9.153058       9.153058    30[8-(30,30,30),8-(6),8-(6),8-(6)]
     2      10.740306      10.740306      10.740306    30[8-(30,30,30),8-(6),8-(6),8-(6)]
     3       7.565811       7.565811       7.565811    30[8-(30,30,30),8-(6),8-(6),8-(6)]
     4       9.153058       9.153058       9.153058    30[8-(30,30,30),8-(6),8-(6),8-(6)]
     5      25.872294      25.872294      25.872294    30[8-(30,30,30),8-(6),8-(6),8-(6)]
     6      27.459542      27.459542      27.459542    30[8-(30,30,30),8-(6),8-(6),8-(6)]
     7      29.046789      29.046789      29.046789    30[8-(30,30,30),8-(6),8-(6),8-(6)]
     8      27.459542      27.459542      27.459542    30[8-(30,30,30),8-(6),8-(6),8-(6)]
     9       6.418189       6.418189       6.418189    1[6-(6,6)]
    10      13.916449      13.916449      13.916449    1[6-(6,6)]
    11       4.389851       4.389851       4.389851    1[6-(6,6)]
    12      11.888111      11.888111      11.888111    1[6-(6,6)]
    13       4.389851       4.389851       4.389851    1[6-(6,6)]
    14      13.916449      13.916449      13.916449    1[6-(6,6)]
    15       6.418189       6.418189       6.418189    1[6-(6,6)]
    16      11.888111      11.888111      11.888111    1[6-(6,6)]
    17        9.15315        9.15315        9.15315    1[6-(6,6)]
    18      11.181488      11.181488      11.181488    1[6-(6,6)]
    19        9.15315        9.15315        9.15315    1[6-(6,6)]
    20       7.124812       7.124812       7.124812    1[6-(6,6)]
    21      25.431112      25.431112      25.431112    1[6-(6,6)]
    22       27.45945       27.45945       27.45945    1[6-(6,6)]
    23      29.487788      29.487788      29.487788    1[6-(6,6)]
    24       27.45945       27.45945       27.45945    1[6-(6,6)]
    25      32.222749      32.222749      32.222749    1[6-(6,6)]
    26      24.724489      24.724489      24.724489    1[6-(6,6)]
    27      30.194411      30.194411      30.194411    1[6-(6,6)]
    28      22.696151      22.696151      22.696151    1[6-(6,6)]
    29      24.724489      24.724489      24.724489    1[6-(6,6)]
    30      30.194411      30.194411      30.194411    1[6-(6,6)]
    31      22.696151      22.696151      22.696151    1[6-(6,6)]
    32      32.222749      32.222749      32.222749    1[6-(6,6)]
    33       5.670743       5.670743       5.670743    6[1-(0),6-(1,6),6-(6,6)]
    34      13.841576      13.841576      13.841576    6[1-(0),6-(1,6),6-(6,6)]
    35       4.464724       4.464724       4.464724    6[1-(0),6-(1,6),6-(6,6)]
    36      12.635557      12.635557      12.635557    6[1-(0),6-(1,6),6-(6,6)]
    37       4.464724       4.464724       4.464724    6[1-(0),6-(1,6),6-(6,6)]
    38      13.841576      13.841576      13.841576    6[1-(0),6-(1,6),6-(6,6)]
    39       5.670743       5.670743       5.670743    6[1-(0),6-(1,6),6-(6,6)]
    40      12.635557      12.635557      12.635557    6[1-(0),6-(1,6),6-(6,6)]
    41        9.15315        9.15315        9.15315    6[1-(0),6-(1,6),6-(6,6)]
    42      10.359169      10.359169      10.359169    6[1-(0),6-(1,6),6-(6,6)]
    43        9.15315        9.15315        9.15315    6[1-(0),6-(1,6),6-(6,6)]
    44       7.947131       7.947131       7.947131    6[1-(0),6-(1,6),6-(6,6)]
    45      26.253431      26.253431      26.253431    6[1-(0),6-(1,6),6-(6,6)]
    46       27.45945       27.45945       27.45945    6[1-(0),6-(1,6),6-(6,6)]
    47      28.665469      28.665469      28.665469    6[1-(0),6-(1,6),6-(6,6)]
    48       27.45945       27.45945       27.45945    6[1-(0),6-(1,6),6-(6,6)]
    49      32.147876      32.147876      32.147876    6[1-(0),6-(1,6),6-(6,6)]
    50      23.977043      23.977043      23.977043    6[1-(0),6-(1,6),6-(6,6)]
    51      30.941857      30.941857      30.941857    6[1-(0),6-(1,6),6-(6,6)]
    52      22.771024      22.771024      22.771024    6[1-(0),6-(1,6),6-(6,6)]
    53      23.977043      23.977043      23.977043    6[1-(0),6-(1,6),6-(6,6)]
    54      30.941857      30.941857      30.941857    6[1-(0),6-(1,6),6-(6,6)]
    55      22.771024      22.771024      22.771024    6[1-(0),6-(1,6),6-(6,6)]
    56      32.147876      32.147876      32.147876    6[1-(0),6-(1,6),6-(6,6)]
    57       6.616629       6.616629       6.616629    6[6-(6,6),8-(30),8-(30)]
    58       5.561637       5.561637       5.561637    6[6-(1,6),6-(1,6),6-(8,8)]
    59      11.689671      11.689671      11.689671    6[6-(6,6),8-(30),8-(30)]
    60      12.744663      12.744663      12.744663    6[6-(1,6),6-(1,6),6-(8,8)]
    61       6.616629       6.616629       6.616629    6[6-(6,6),8-(30),8-(30)]
    62       5.561637       5.561637       5.561637    6[6-(1,6),6-(1,6),6-(8,8)]
    63      11.689671      11.689671      11.689671    6[6-(6,6),8-(30),8-(30)]
    64      12.744663      12.744663      12.744663    6[6-(1,6),6-(1,6),6-(8,8)]
    65        9.15315        9.15315        9.15315    6[6-(6,6),8-(30),8-(30)]
    66        9.15315        9.15315        9.15315    6[6-(1,6),6-(1,6),6-(8,8)]
    67        9.15315        9.15315        9.15315    6[6-(6,6),8-(30),8-(30)]
    68        9.15315        9.15315        9.15315    6[6-(1,6),6-(1,6),6-(8,8)]
    69       27.45945       27.45945       27.45945    6[6-(6,6),8-(30),8-(30)]
    70       27.45945       27.45945       27.45945    6[6-(1,6),6-(1,6),6-(8,8)]
    71       27.45945       27.45945       27.45945    6[6-(6,6),8-(30),8-(30)]
    72       27.45945       27.45945       27.45945    6[6-(1,6),6-(1,6),6-(8,8)]
    73      29.995971      29.995971      29.995971    6[6-(6,6),8-(30),8-(30)]
    74      31.050963      31.050963      31.050963    6[6-(1,6),6-(1,6),6-(8,8)]
    75      24.922929      24.922929      24.922929    6[6-(6,6),8-(30),8-(30)]
    76      23.867937      23.867937      23.867937    6[6-(1,6),6-(1,6),6-(8,8)]
    77      24.922929      24.922929      24.922929    6[6-(6,6),8-(30),8-(30)]
    78      23.867937      23.867937      23.867937    6[6-(1,6),6-(1,6),6-(8,8)]
    79      29.995971      29.995971      29.995971    6[6-(6,6),8-(30),8-(30)]
    80      31.050963      31.050963      31.050963    6[6-(1,6),6-(1,6),6-(8,8)]
    81        9.15315        9.15315        9.15315    8[30-(8,8,8),30-(8,8,8),30-(8,8,8),30-(8,8,8)]
    82       27.45945       27.45945       27.45945    8[30-(8,8,8),30-(8,8,8),30-(8,8,8),30-(8,8,8)]
    83       7.585398       7.585398       7.585398    8[6-(6,8),30-(8,8,8)]
    84      11.844176      11.844176      11.844176    8[6-(6,8),30-(8,8,8)]
    85       6.462124       6.462124       6.462124    8[6-(6,8),30-(8,8,8)]
    86      10.720902      10.720902      10.720902    8[6-(6,8),30-(8,8,8)]
    87       6.462124       6.462124       6.462124    8[6-(6,8),30-(8,8,8)]
    88      11.844176      11.844176      11.844176    8[6-(6,8),30-(8,8,8)]
    89       7.585398       7.585398       7.585398    8[6-(6,8),30-(8,8,8)]
    90      10.720902      10.720902      10.720902    8[6-(6,8),30-(8,8,8)]
    91        9.15315        9.15315        9.15315    8[6-(6,8),30-(8,8,8)]
    92      10.276425      10.276425      10.276425    8[6-(6,8),30-(8,8,8)]
    93        9.15315        9.15315        9.15315    8[6-(6,8),30-(8,8,8)]
    94       8.029875       8.029875       8.029875    8[6-(6,8),30-(8,8,8)]
    95      26.336175      26.336175      26.336175    8[6-(6,8),30-(8,8,8)]
    96       27.45945       27.45945       27.45945    8[6-(6,8),30-(8,8,8)]
    97      28.582725      28.582725      28.582725    8[6-(6,8),30-(8,8,8)]
    98       27.45945       27.45945       27.45945    8[6-(6,8),30-(8,8,8)]
    99      30.150476      30.150476      30.150476    8[6-(6,8),30-(8,8,8)]
   100      25.891698      25.891698      25.891698    8[6-(6,8),30-(8,8,8)]
   101      29.027202      29.027202      29.027202    8[6-(6,8),30-(8,8,8)]
   102      24.768424      24.768424      24.768424    8[6-(6,8),30-(8,8,8)]
   103      25.891698      25.891698      25.891698    8[6-(6,8),30-(8,8,8)]
   104      29.027202      29.027202      29.027202    8[6-(6,8),30-(8,8,8)]
   105      24.768424      24.768424      24.768424    8[6-(6,8),30-(8,8,8)]
   106      30.150476      30.150476      30.150476    8[6-(6,8),30-(8,8,8)]
