# Supplementary material for: A collection of forcefield precursors for metal–organic frameworks
Source: RSC Adv. 2019 Nov 13;9(63):36492–507. doi: 10.1039/c9ra07327b (PMC9075174; doi:10.1039/c9ra07327b)
Supplement: RA-009-C9RA07327B-s1353 [file RA-009-C9RA07327B-s1353.txt]

LAWGUM_clean

18.312700    0.000000    0.000000
9.156350    15.859263    0.000000
9.156350    5.286421    14.952257

     1       9.156258       9.156258       9.156258    30[8-(30,30,30),8-(6),8-(6),8-(6)]
     2      10.743512      10.743512      10.743512    30[8-(30,30,30),8-(6),8-(6),8-(6)]
     3       7.569188       7.569188       7.569188    30[8-(30,30,30),8-(6),8-(6),8-(6)]
     4       9.156442       9.156442       9.156442    30[8-(30,30,30),8-(6),8-(6),8-(6)]
     5      25.881888      25.881888      25.881888    30[8-(30,30,30),8-(6),8-(6),8-(6)]
     6       27.46905       27.46905       27.46905    30[8-(30,30,30),8-(6),8-(6),8-(6)]
     7      29.056303      29.056303      29.056303    30[8-(30,30,30),8-(6),8-(6),8-(6)]
     8       27.46905       27.46905       27.46905    30[8-(30,30,30),8-(6),8-(6),8-(6)]
     9       6.422264       6.422264       6.422264    1[6-(6,6)]
    10      13.923146      13.923146      13.923146    1[6-(6,6)]
    11       4.389554       4.389554       4.389554    1[6-(6,6)]
    12      11.890436      11.890436      11.890436    1[6-(6,6)]
    13       4.389554       4.389554       4.389554    1[6-(6,6)]
    14      13.923146      13.923146      13.923146    1[6-(6,6)]
    15       6.422264       6.422264       6.422264    1[6-(6,6)]
    16      11.890436      11.890436      11.890436    1[6-(6,6)]
    17        9.15635        9.15635        9.15635    1[6-(6,6)]
    18       11.18906       11.18906       11.18906    1[6-(6,6)]
    19        9.15635        9.15635        9.15635    1[6-(6,6)]
    20        7.12364        7.12364        7.12364    1[6-(6,6)]
    21       25.43634       25.43634       25.43634    1[6-(6,6)]
    22       27.46905       27.46905       27.46905    1[6-(6,6)]
    23       29.50176       29.50176       29.50176    1[6-(6,6)]
    24       27.46905       27.46905       27.46905    1[6-(6,6)]
    25      32.235846      32.235846      32.235846    1[6-(6,6)]
    26      24.734964      24.734964      24.734964    1[6-(6,6)]
    27      30.203136      30.203136      30.203136    1[6-(6,6)]
    28      22.702254      22.702254      22.702254    1[6-(6,6)]
    29      24.734964      24.734964      24.734964    1[6-(6,6)]
    30      30.203136      30.203136      30.203136    1[6-(6,6)]
    31      22.702254      22.702254      22.702254    1[6-(6,6)]
    32      32.235846      32.235846      32.235846    1[6-(6,6)]
    33       5.676388       5.676388       5.676388    6[1-(0),6-(1,6),6-(6,6)]
    34      13.848247      13.848247      13.848247    6[1-(0),6-(1,6),6-(6,6)]
    35       4.464453       4.464453       4.464453    6[1-(0),6-(1,6),6-(6,6)]
    36      12.636312      12.636312      12.636312    6[1-(0),6-(1,6),6-(6,6)]
    37       4.464453       4.464453       4.464453    6[1-(0),6-(1,6),6-(6,6)]
    38      13.848247      13.848247      13.848247    6[1-(0),6-(1,6),6-(6,6)]
    39       5.676388       5.676388       5.676388    6[1-(0),6-(1,6),6-(6,6)]
    40      12.636312      12.636312      12.636312    6[1-(0),6-(1,6),6-(6,6)]
    41        9.15635        9.15635        9.15635    6[1-(0),6-(1,6),6-(6,6)]
    42      10.368284      10.368284      10.368284    6[1-(0),6-(1,6),6-(6,6)]
    43        9.15635        9.15635        9.15635    6[1-(0),6-(1,6),6-(6,6)]
    44       7.944416       7.944416       7.944416    6[1-(0),6-(1,6),6-(6,6)]
    45      26.257116      26.257116      26.257116    6[1-(0),6-(1,6),6-(6,6)]
    46       27.46905       27.46905       27.46905    6[1-(0),6-(1,6),6-(6,6)]
    47      28.680984      28.680984      28.680984    6[1-(0),6-(1,6),6-(6,6)]
    48       27.46905       27.46905       27.46905    6[1-(0),6-(1,6),6-(6,6)]
    49      32.160947      32.160947      32.160947    6[1-(0),6-(1,6),6-(6,6)]
    50      23.989088      23.989088      23.989088    6[1-(0),6-(1,6),6-(6,6)]
    51      30.949012      30.949012      30.949012    6[1-(0),6-(1,6),6-(6,6)]
    52      22.777153      22.777153      22.777153    6[1-(0),6-(1,6),6-(6,6)]
    53      23.989088      23.989088      23.989088    6[1-(0),6-(1,6),6-(6,6)]
    54      30.949012      30.949012      30.949012    6[1-(0),6-(1,6),6-(6,6)]
    55      22.777153      22.777153      22.777153    6[1-(0),6-(1,6),6-(6,6)]
    56      32.160947      32.160947      32.160947    6[1-(0),6-(1,6),6-(6,6)]
    57       6.618576       6.618576       6.618576    6[6-(6,6),8-(30),8-(30)]
    58       5.563581       5.563581       5.563581    6[6-(1,6),6-(1,6),6-(8,8)]
    59      11.694124      11.694124      11.694124    6[6-(6,6),8-(30),8-(30)]
    60      12.749119      12.749119      12.749119    6[6-(1,6),6-(1,6),6-(8,8)]
    61       6.618576       6.618576       6.618576    6[6-(6,6),8-(30),8-(30)]
    62       5.563581       5.563581       5.563581    6[6-(1,6),6-(1,6),6-(8,8)]
    63      11.694124      11.694124      11.694124    6[6-(6,6),8-(30),8-(30)]
    64      12.749119      12.749119      12.749119    6[6-(1,6),6-(1,6),6-(8,8)]
    65        9.15635        9.15635        9.15635    6[6-(6,6),8-(30),8-(30)]
    66        9.15635        9.15635        9.15635    6[6-(1,6),6-(1,6),6-(8,8)]
    67        9.15635        9.15635        9.15635    6[6-(6,6),8-(30),8-(30)]
    68        9.15635        9.15635        9.15635    6[6-(1,6),6-(1,6),6-(8,8)]
    69       27.46905       27.46905       27.46905    6[6-(6,6),8-(30),8-(30)]
    70       27.46905       27.46905       27.46905    6[6-(1,6),6-(1,6),6-(8,8)]
    71       27.46905       27.46905       27.46905    6[6-(6,6),8-(30),8-(30)]
    72       27.46905       27.46905       27.46905    6[6-(1,6),6-(1,6),6-(8,8)]
    73      30.006824      30.006824      30.006824    6[6-(6,6),8-(30),8-(30)]
    74      31.061819      31.061819      31.061819    6[6-(1,6),6-(1,6),6-(8,8)]
    75      24.931276      24.931276      24.931276    6[6-(6,6),8-(30),8-(30)]
    76      23.876281      23.876281      23.876281    6[6-(1,6),6-(1,6),6-(8,8)]
    77      24.931276      24.931276      24.931276    6[6-(6,6),8-(30),8-(30)]
    78      23.876281      23.876281      23.876281    6[6-(1,6),6-(1,6),6-(8,8)]
    79      30.006824      30.006824      30.006824    6[6-(6,6),8-(30),8-(30)]
    80      31.061819      31.061819      31.061819    6[6-(1,6),6-(1,6),6-(8,8)]
    81        9.15635        9.15635        9.15635    8[30-(8,8,8),30-(8,8,8),30-(8,8,8),30-(8,8,8)]
    82       27.46905       27.46905       27.46905    8[30-(8,8,8),30-(8,8,8),30-(8,8,8),30-(8,8,8)]
    83       7.588783       7.588783       7.588783    8[6-(6,8),30-(8,8,8)]
    84      11.848683      11.848683      11.848683    8[6-(6,8),30-(8,8,8)]
    85       6.464017       6.464017       6.464017    8[6-(6,8),30-(8,8,8)]
    86      10.723917      10.723917      10.723917    8[6-(6,8),30-(8,8,8)]
    87       6.464017       6.464017       6.464017    8[6-(6,8),30-(8,8,8)]
    88      11.848683      11.848683      11.848683    8[6-(6,8),30-(8,8,8)]
    89       7.588783       7.588783       7.588783    8[6-(6,8),30-(8,8,8)]
    90      10.723917      10.723917      10.723917    8[6-(6,8),30-(8,8,8)]
    91        9.15635        9.15635        9.15635    8[6-(6,8),30-(8,8,8)]
    92      10.281116      10.281116      10.281116    8[6-(6,8),30-(8,8,8)]
    93        9.15635        9.15635        9.15635    8[6-(6,8),30-(8,8,8)]
    94       8.031584       8.031584       8.031584    8[6-(6,8),30-(8,8,8)]
    95      26.344284      26.344284      26.344284    8[6-(6,8),30-(8,8,8)]
    96       27.46905       27.46905       27.46905    8[6-(6,8),30-(8,8,8)]
    97      28.593816      28.593816      28.593816    8[6-(6,8),30-(8,8,8)]
    98       27.46905       27.46905       27.46905    8[6-(6,8),30-(8,8,8)]
    99      30.161383      30.161383      30.161383    8[6-(6,8),30-(8,8,8)]
   100      25.901483      25.901483      25.901483    8[6-(6,8),30-(8,8,8)]
   101      29.036617      29.036617      29.036617    8[6-(6,8),30-(8,8,8)]
   102      24.776717      24.776717      24.776717    8[6-(6,8),30-(8,8,8)]
   103      25.901483      25.901483      25.901483    8[6-(6,8),30-(8,8,8)]
   104      29.036617      29.036617      29.036617    8[6-(6,8),30-(8,8,8)]
   105      24.776717      24.776717      24.776717    8[6-(6,8),30-(8,8,8)]
   106      30.161383      30.161383      30.161383    8[6-(6,8),30-(8,8,8)]
