# Supplementary material for: A collection of forcefield precursors for metal–organic frameworks
Source: RSC Adv. 2019 Nov 13;9(63):36492–507. doi: 10.1039/c9ra07327b (PMC9075174; doi:10.1039/c9ra07327b)
Supplement: RA-009-C9RA07327B-s1354 [file RA-009-C9RA07327B-s1354.txt]

LAXGOH01_clean

8.485600    0.000000    0.000000
-0.767007    9.491560    0.000000
0.000000    0.000000    13.128100

     1       8.146829       8.146829       8.146829    64[8-(6),8-(6),8-(6),8-(6),8-(6)]
     2       4.198068       4.198068       4.198068    64[8-(6),8-(6),8-(6),8-(6),8-(6)]
     3      -0.428236      -0.428236      -0.428236    64[8-(6),8-(6),8-(6),8-(6),8-(6)]
     4       3.520525       3.520525       3.520525    64[8-(6),8-(6),8-(6),8-(6),8-(6)]
     5       3.934707       3.934707       3.934707    6[6-(6,6),6-(6,6),6-(8,8)]
     6       3.237348       3.237348       3.237348    6[6-(6,6),6-(6,6),6-(8,8)]
     7       4.919651       4.919651       4.919651    6[6-(6,6),6-(6,6),6-(8,8)]
     8       3.714894       3.714894       3.714894    6[6-(6,6),8-(64),8-(64)]
     9        2.08241        2.08241        2.08241    6[6-(6,6),8-(64),8-(64)]
    10        5.74766        5.74766        5.74766    6[6-(6,6),8-(0),8-(64)]
    11      -0.075411      -0.075411      -0.075411    6[6-(6,6),6-(6,6),6-(8,8)]
    12       0.621949       0.621949       0.621949    6[6-(6,6),6-(6,6),6-(8,8)]
    13       7.425246       7.425246       7.425246    6[6-(6,6),6-(6,6),6-(8,8)]
    14       0.144402       0.144402       0.144402    6[6-(6,6),8-(64),8-(64)]
    15       1.776887       1.776887       1.776887    6[6-(6,6),8-(64),8-(64)]
    16       6.597236       6.597236       6.597236    6[6-(6,6),8-(0),8-(64)]
    17       3.783886       3.783886       3.783886    6[6-(6,6),6-(6,6),6-(8,8)]
    18       5.248252       5.248252       5.248252    6[6-(6,6),6-(6,6),6-(8,8)]
    19       2.798942       2.798942       2.798942    6[6-(6,6),6-(6,6),6-(8,8)]
    20       4.003699       4.003699       4.003699    6[6-(6,6),8-(64),8-(64)]
    21       5.636183       5.636183       5.636183    6[6-(6,6),8-(64),8-(64)]
    22       1.970933       1.970933       1.970933    6[6-(6,6),8-(0),8-(64)]
    23       7.794004       7.794004       7.794004    6[6-(6,6),6-(6,6),6-(8,8)]
    24       7.096644       7.096644       7.096644    6[6-(6,6),6-(6,6),6-(8,8)]
    25       0.293347       0.293347       0.293347    6[6-(6,6),6-(6,6),6-(8,8)]
    26       7.574191       7.574191       7.574191    6[6-(6,6),8-(64),8-(64)]
    27       5.941706       5.941706       5.941706    6[6-(6,6),8-(64),8-(64)]
    28       1.121357       1.121357       1.121357    6[6-(6,6),8-(0),8-(64)]
    29       1.258674       1.258674       1.258674    8[6-(6,8),64-(8,8,8,8)]
    30       1.145048       1.145048       1.145048    8[6-(6,8),64-(8,8,8,8)]
    31       3.546315       3.546315       3.546315    8[6-(6,8),64-(8,8,8,8)]
    32       6.870814       6.870814       6.870814    8[6-(6,8)]
    33       5.256641       5.256641       5.256641    8[6-(6,8),64-(8,8,8,8)]
    34        3.73746        3.73746        3.73746    8[6-(6,8),64-(8,8,8,8)]
    35       2.600622       2.600622       2.600622    8[6-(6,8),64-(8,8,8,8)]
    36       1.947241       1.947241       1.947241    8[6-(6,8),64-(8,8,8,8)]
    37       0.312981       0.312981       0.312981    8[6-(6,8),64-(8,8,8,8)]
    38       5.474082       5.474082       5.474082    8[6-(6,8)]
    39       7.088255       7.088255       7.088255    8[6-(6,8),64-(8,8,8,8)]
    40       0.121837       0.121837       0.121837    8[6-(6,8),64-(8,8,8,8)]
    41       6.459919       6.459919       6.459919    8[6-(6,8),64-(8,8,8,8)]
    42       6.573545       6.573545       6.573545    8[6-(6,8),64-(8,8,8,8)]
    43       4.172278       4.172278       4.172278    8[6-(6,8),64-(8,8,8,8)]
    44       0.847779       0.847779       0.847779    8[6-(6,8)]
    45       2.461952       2.461952       2.461952    8[6-(6,8),64-(8,8,8,8)]
    46       3.981133       3.981133       3.981133    8[6-(6,8),64-(8,8,8,8)]
    47       5.117971       5.117971       5.117971    8[6-(6,8),64-(8,8,8,8)]
    48       5.771352       5.771352       5.771352    8[6-(6,8),64-(8,8,8,8)]
    49       7.405612       7.405612       7.405612    8[6-(6,8),64-(8,8,8,8)]
    50       2.244511       2.244511       2.244511    8[6-(6,8)]
    51       0.630338       0.630338       0.630338    8[6-(6,8),64-(8,8,8,8)]
    52       7.596756       7.596756       7.596756    8[6-(6,8),64-(8,8,8,8)]
