# Supplementary material for: A collection of forcefield precursors for metal–organic frameworks
Source: RSC Adv. 2019 Nov 13;9(63):36492–507. doi: 10.1039/c9ra07327b (PMC9075174; doi:10.1039/c9ra07327b)
Supplement: RA-009-C9RA07327B-s1355 [file RA-009-C9RA07327B-s1355.txt]

LAYGAV_clean

13.959000    0.000000    0.000000
6.979521    22.390493    0.000000
6.979493    9.414919    22.739384

     1      17.446242      17.446242      17.446242    27[8-(6),8-(6),8-(6),8-(6),8-(6)]
     2      17.681732      17.681732      17.681732    27[7-(6,6),8-(6),8-(6),8-(6)]
     3      17.154637      17.154637      17.154637    27[7-(6,6),8-(6),8-(6),8-(6)]
     4      10.471782      10.471782      10.471782    27[8-(6),8-(6),8-(6),8-(6),8-(6)]
     5       3.256774       3.256774       3.256774    27[7-(6,6),8-(6),8-(6),8-(6)]
     6      10.763384      10.763384      10.763384    27[7-(6,6),8-(6),8-(6),8-(6)]
     7      17.446232      17.446232      17.446232    27[8-(6),8-(6),8-(6),8-(6),8-(6)]
     8       24.66124       24.66124       24.66124    27[7-(6,6),8-(6),8-(6),8-(6)]
     9       17.15463       17.15463       17.15463    27[7-(6,6),8-(6),8-(6),8-(6)]
    10      10.471772      10.471772      10.471772    27[8-(6),8-(6),8-(6),8-(6),8-(6)]
    11      10.236282      10.236282      10.236282    27[7-(6,6),8-(6),8-(6),8-(6)]
    12      10.763377      10.763377      10.763377    27[7-(6,6),8-(6),8-(6),8-(6)]
    13      20.681659      20.681659      20.681659    1[6-(6,6)]
    14       8.830467       8.830467       8.830467    1[6-(6,6)]
    15      10.385503      10.385503      10.385503    1[6-(6,6)]
    16      22.231111      22.231111      22.231111    1[6-(6,6)]
    17      12.142941      12.142941      12.142941    1[6-(6,6)]
    18      14.218643      14.218643      14.218643    1[6-(6,6)]
    19      12.838094      12.838094      12.838094    1[6-(6,6)]
    20      10.745641      10.745641      10.745641    1[6-(6,6)]
    21      16.111489      16.111489      16.111489    1[6-(6,6)]
    22       15.07015       15.07015       15.07015    1[6-(6,6)]
    23      14.113956      14.113956      14.113956    1[6-(6,6)]
    24      15.209735      15.209735      15.209735    1[6-(6,6)]
    25      13.240126      13.240126      13.240126    1[6-(6,6)]
    26      12.105262      12.105262      12.105262    1[6-(6,6)]
    27      13.127059      13.127059      13.127059    1[6-(6,6)]
    28      14.221443      14.221443      14.221443    1[6-(6,6)]
    29      18.293279      18.293279      18.293279    1[6-(7,7)]
    30      10.787531      10.787531      10.787531    1[6-(6,6)]
    31      10.756824      10.756824      10.756824    1[6-(7,7)]
    32        12.1597        12.1597        12.1597    1[6-(6,7)]
    33      12.296498      12.296498      12.296498    1[6-(6,7)]
    34       18.57665       18.57665       18.57665    1[6-(6,6)]
    35      18.368662      18.368662      18.368662    1[6-(6,6)]
    36      17.638604      17.638604      17.638604    1[6-(6,6)]
    37      16.206406      16.206406      16.206406    1[6-(6,7)]
    38      16.124047      16.124047      16.124047    1[6-(6,7)]
    39      19.049846      19.049846      19.049846    1[6-(6,6)]
    40      19.920886      19.920886      19.920886    1[6-(6,6)]
    41      20.698404      20.698404      20.698404    1[6-(6,6)]
    42      19.719881      19.719881      19.719881    1[6-(6,6)]
    43       7.717926       7.717926       7.717926    1[6-(6,6)]
    44      13.559776      13.559776      13.559776    1[6-(6,6)]
    45       1.655538       1.655538       1.655538    1[6-(6,6)]
    46      14.792354      14.792354      14.792354    1[6-(6,6)]
    47      21.195364      21.195364      21.195364    1[6-(6,6)]
    48      19.087554      19.087554      19.087554    1[6-(6,6)]
    49      10.553004      10.553004      10.553004    1[6-(6,6)]
    50      12.666397      12.666397      12.666397    1[6-(6,6)]
    51       8.795566       8.795566       8.795566    1[6-(6,6)]
    52       6.719862       6.719862       6.719862    1[6-(6,6)]
    53      15.079923      15.079923      15.079923    1[6-(6,6)]
    54      17.172378      17.172378      17.172378    1[6-(6,6)]
    55       4.827026       4.827026       4.827026    1[6-(6,6)]
    56        5.86837        5.86837        5.86837    1[6-(6,6)]
    57       6.824559       6.824559       6.824559    1[6-(6,6)]
    58       5.728775       5.728775       5.728775    1[6-(6,6)]
    59       7.698396       7.698396       7.698396    1[6-(6,6)]
    60      15.812758      15.812758      15.812758    1[6-(6,6)]
    61      14.790958      14.790958      14.790958    1[6-(6,6)]
    62       13.69657       13.69657       13.69657    1[6-(6,6)]
    63      16.604233      16.604233      16.604233    1[6-(7,7)]
    64      17.130486      17.130486      17.130486    1[6-(6,6)]
    65      17.161199      17.161199      17.161199    1[6-(7,7)]
    66      15.758316      15.758316      15.758316    1[6-(6,7)]
    67      15.621518      15.621518      15.621518    1[6-(6,7)]
    68      16.320869      16.320869      16.320869    1[6-(6,6)]
    69      16.528858      16.528858      16.528858    1[6-(6,6)]
    70      17.258912      17.258912      17.258912    1[6-(6,6)]
    71       4.732101       4.732101       4.732101    1[6-(6,7)]
    72       4.814458       4.814458       4.814458    1[6-(6,7)]
    73       8.868166       8.868166       8.868166    1[6-(6,6)]
    74       7.997122       7.997122       7.997122    1[6-(6,6)]
    75      21.178608      21.178608      21.178608    1[6-(6,6)]
    76      22.157136      22.157136      22.157136    1[6-(6,6)]
    77      20.200078      20.200078      20.200078    1[6-(6,6)]
    78      21.337738      21.337738      21.337738    1[6-(6,6)]
    79       19.28297       19.28297       19.28297    1[6-(6,6)]
    80      20.105156      20.105156      20.105156    1[6-(6,6)]
    81        6.72265        6.72265        6.72265    1[6-(6,6)]
    82        8.83046        8.83046        8.83046    1[6-(6,6)]
    83       17.36501       17.36501       17.36501    1[6-(6,6)]
    84      15.251617      15.251617      15.251617    1[6-(6,6)]
    85      19.122448      19.122448      19.122448    1[6-(6,6)]
    86      21.198152      21.198152      21.198152    1[6-(6,6)]
    87      12.838091      12.838091      12.838091    1[6-(6,6)]
    88      10.745636      10.745636      10.745636    1[6-(6,6)]
    89      23.090988      23.090988      23.090988    1[6-(6,6)]
    90      22.049644      22.049644      22.049644    1[6-(6,6)]
    91      21.093455      21.093455      21.093455    1[6-(6,6)]
    92      22.189239      22.189239      22.189239    1[6-(6,6)]
    93      20.219618      20.219618      20.219618    1[6-(6,6)]
    94      12.105256      12.105256      12.105256    1[6-(6,6)]
    95      13.127056      13.127056      13.127056    1[6-(6,6)]
    96      14.221444      14.221444      14.221444    1[6-(6,6)]
    97      11.313781      11.313781      11.313781    1[6-(7,7)]
    98      10.787528      10.787528      10.787528    1[6-(6,6)]
    99      10.756815      10.756815      10.756815    1[6-(7,7)]
   100      12.159698      12.159698      12.159698    1[6-(6,7)]
   101      12.296496      12.296496      12.296496    1[6-(6,7)]
   102      11.597145      11.597145      11.597145    1[6-(6,6)]
   103      11.389156      11.389156      11.389156    1[6-(6,6)]
   104      10.659102      10.659102      10.659102    1[6-(6,6)]
   105      23.185913      23.185913      23.185913    1[6-(6,7)]
   106      23.103556      23.103556      23.103556    1[6-(6,7)]
   107      19.049848      19.049848      19.049848    1[6-(6,6)]
   108      19.920892      19.920892      19.920892    1[6-(6,6)]
   109       6.739406       6.739406       6.739406    1[6-(6,6)]
   110       5.760878       5.760878       5.760878    1[6-(6,6)]
   111       7.717936       7.717936       7.717936    1[6-(6,6)]
   112       6.580276       6.580276       6.580276    1[6-(6,6)]
   113       8.635044       8.635044       8.635044    1[6-(6,6)]
   114       7.812858       7.812858       7.812858    1[6-(6,6)]
   115       7.236355       7.236355       7.236355    1[6-(6,6)]
   116      19.087547      19.087547      19.087547    1[6-(6,6)]
   117      17.532511      17.532511      17.532511    1[6-(6,6)]
   118       5.686903       5.686903       5.686903    1[6-(6,6)]
   119      15.775073      15.775073      15.775073    1[6-(6,6)]
   120      13.699371      13.699371      13.699371    1[6-(6,6)]
   121       15.07992       15.07992       15.07992    1[6-(6,6)]
   122      17.172373      17.172373      17.172373    1[6-(6,6)]
   123      11.806525      11.806525      11.806525    1[6-(6,6)]
   124      12.847864      12.847864      12.847864    1[6-(6,6)]
   125      13.804058      13.804058      13.804058    1[6-(6,6)]
   126      12.708279      12.708279      12.708279    1[6-(6,6)]
   127      14.677888      14.677888      14.677888    1[6-(6,6)]
   128      15.812752      15.812752      15.812752    1[6-(6,6)]
   129      14.790955      14.790955      14.790955    1[6-(6,6)]
   130      13.696571      13.696571      13.696571    1[6-(6,6)]
   131       9.624735       9.624735       9.624735    1[6-(7,7)]
   132      17.130483      17.130483      17.130483    1[6-(6,6)]
   133       17.16119       17.16119       17.16119    1[6-(7,7)]
   134      15.758314      15.758314      15.758314    1[6-(6,7)]
   135      15.621516      15.621516      15.621516    1[6-(6,7)]
   136       9.341364       9.341364       9.341364    1[6-(6,6)]
   137       9.549352       9.549352       9.549352    1[6-(6,6)]
   138       10.27941       10.27941       10.27941    1[6-(6,6)]
   139      11.711608      11.711608      11.711608    1[6-(6,7)]
   140      11.793967      11.793967      11.793967    1[6-(6,7)]
   141       8.868168       8.868168       8.868168    1[6-(6,6)]
   142       7.997128       7.997128       7.997128    1[6-(6,6)]
   143        7.21961        7.21961        7.21961    1[6-(6,6)]
   144       8.198133       8.198133       8.198133    1[6-(6,6)]
   145      20.200088      20.200088      20.200088    1[6-(6,6)]
   146      14.358238      14.358238      14.358238    1[6-(6,6)]
   147      26.262476      26.262476      26.262476    1[6-(6,6)]
   148       13.12566       13.12566       13.12566    1[6-(6,6)]
   149      19.860871      19.860871      19.860871    6[6-(6,6),8-(27),8-(27)]
   150      21.221874      21.221874      21.221874    6[6-(1,6),6-(1,6),6-(8,8)]
   151       21.42009       21.42009       21.42009    6[1-(0),6-(1,6),6-(6,6)]
   152       8.724379       8.724379       8.724379    6[1-(0),6-(1,6),6-(6,6)]
   153         9.8411         9.8411         9.8411    6[6-(1,6),6-(1,6),6-(6,6)]
   154       9.648467       9.648467       9.648467    6[1-(0),6-(1,6),6-(6,6)]
   155      22.342782      22.342782      22.342782    6[1-(0),6-(1,6),6-(6,6)]
   156      11.193727      11.193727      11.193727    6[6-(1,6),6-(1,6),6-(6,6)]
   157      12.260195      12.260195      12.260195    6[1-(0),6-(1,6),6-(6,6)]
   158      13.520693      13.520693      13.520693    6[1-(0),6-(1,6),6-(6,6)]
   159      13.734264      13.734264      13.734264    6[6-(1,6),6-(1,6),6-(8,8)]
   160        15.0157        15.0157        15.0157    6[6-(6,6),8-(0),8-(27)]
   161      12.704089      12.704089      12.704089    6[1-(0),6-(1,6),6-(6,6)]
   162      11.443591      11.443591      11.443591    6[1-(0),6-(1,6),6-(6,6)]
   163      16.442314      16.442314      16.442314    6[6-(6,6),8-(27),8-(27)]
   164      15.772284      15.772284      15.772284    6[6-(1,6),6-(1,6),6-(8,8)]
   165      15.724825      15.724825      15.724825    6[1-(0),6-(1,6),6-(6,6)]
   166      15.092483      15.092483      15.092483    6[1-(0),6-(1,6),6-(6,6)]
   167      14.507601      14.507601      14.507601    6[6-(1,6),6-(1,6),6-(6,6)]
   168      14.539705      14.539705      14.539705    6[1-(0),6-(1,6),6-(6,6)]
   169      15.181818      15.181818      15.181818    6[1-(0),6-(1,6),6-(6,6)]
   170      13.818028      13.818028      13.818028    6[6-(1,6),6-(1,6),6-(6,6)]
   171      13.205229      13.205229      13.205229    6[1-(0),6-(1,6),6-(6,6)]
   172      12.532406      12.532406      12.532406    6[1-(0),6-(1,6),6-(6,6)]
   173      12.508676      12.508676      12.508676    6[6-(1,6),6-(1,6),6-(8,8)]
   174      11.763267      11.763267      11.763267    6[6-(6,6),8-(27),8-(27)]
   175       13.13683       13.13683       13.13683    6[1-(0),6-(1,6),6-(6,6)]
   176      13.801277      13.801277      13.801277    6[1-(0),6-(1,6),6-(6,6)]
   177      17.767024      17.767024      17.767024    6[1-(0),7-(6,27),7-(6,6)]
   178      17.737711      17.737711      17.737711    6[6-(1,6),6-(1,6),7-(6,6)]
   179      17.903823      17.903823      17.903823    6[1-(0),6-(6,7),6-(6,7)]
   180      11.281681      11.281681      11.281681    6[6-(1,6),6-(1,6),7-(6,6)]
   181      11.121153      11.121153      11.121153    6[1-(0),7-(6,27),7-(6,6)]
   182      11.893084      11.893084      11.893084    6[1-(0),6-(1,7),7-(6,27)]
   183      11.969858      11.969858      11.969858    6[1-(0),6-(1,7),7-(6,6)]
   184      18.390994      18.390994      18.390994    6[1-(0),6-(1,6),6-(6,7)]
   185      18.215112      18.215112      18.215112    6[1-(0),6-(1,6),6-(1,6)]
   186      17.835426      17.835426      17.835426    6[1-(0),6-(1,6),6-(6,7)]
   187      16.620989      16.620989      16.620989    6[1-(0),6-(1,7),7-(6,6)]
   188      16.577715      16.577715      16.577715    6[1-(0),6-(1,7),7-(6,27)]
   189      18.585014      18.585014      18.585014    6[6-(6,6),8-(27),8-(27)]
   190      19.248065      19.248065      19.248065    6[6-(1,6),6-(1,6),6-(8,8)]
   191      19.354153      19.354153      19.354153    6[1-(0),6-(1,6),6-(6,6)]
   192      19.898552      19.898552      19.898552    6[1-(0),6-(1,6),6-(6,6)]
   193      20.420619      20.420619      20.420619    6[6-(1,6),6-(1,6),6-(6,6)]
   194      20.352221      20.352221      20.352221    6[1-(0),6-(1,6),6-(6,6)]
   195      19.764549      19.764549      19.764549    6[1-(0),6-(1,6),6-(6,6)]
   196      21.026438      21.026438      21.026438    6[6-(1,6),6-(1,6),6-(6,6)]
   197       7.688612       7.688612       7.688612    6[1-(0),6-(1,6),6-(6,6)]
   198       14.03159       14.03159       14.03159    6[1-(0),6-(1,6),6-(6,6)]
   199       2.135726       2.135726       2.135726    6[6-(6,6),8-(27),8-(27)]
   200       1.411255       1.411255       1.411255    6[6-(1,6),6-(1,6),6-(8,8)]
   201       1.313543       1.313543       1.313543    6[1-(0),6-(1,6),6-(6,6)]
   202      14.746289      14.746289      14.746289    6[1-(0),6-(1,6),6-(6,6)]
   203      15.036634      15.036634      15.036634    6[6-(6,6),8-(27),8-(27)]
   204      13.675631      13.675631      13.675631    6[6-(1,6),6-(1,6),6-(8,8)]
   205      20.456933      20.456933      20.456933    6[1-(0),6-(1,6),6-(6,6)]
   206      19.193643      19.193643      19.193643    6[1-(0),6-(1,6),6-(6,6)]
   207      11.097403      11.097403      11.097403    6[6-(1,6),6-(1,6),6-(6,6)]
   208      11.290038      11.290038      11.290038    6[1-(0),6-(1,6),6-(6,6)]
   209      12.554724      12.554724      12.554724    6[1-(0),6-(1,6),6-(6,6)]
   210      16.724297      16.724297      16.724297    6[6-(1,6),6-(1,6),6-(6,6)]
   211       8.678309       8.678309       8.678309    6[1-(0),6-(1,6),6-(6,6)]
   212       7.417811       7.417811       7.417811    6[1-(0),6-(1,6),6-(6,6)]
   213      14.183758      14.183758      14.183758    6[6-(1,6),6-(1,6),6-(8,8)]
   214      12.902321      12.902321      12.902321    6[6-(6,6),8-(0),8-(27)]
   215      15.213931      15.213931      15.213931    6[1-(0),6-(1,6),6-(6,6)]
   216      16.474429      16.474429      16.474429    6[1-(0),6-(1,6),6-(6,6)]
   217       4.496195       4.496195       4.496195    6[6-(6,6),8-(27),8-(27)]
   218       5.166229       5.166229       5.166229    6[6-(1,6),6-(1,6),6-(8,8)]
   219       5.213691       5.213691       5.213691    6[1-(0),6-(1,6),6-(6,6)]
   220       5.846035       5.846035       5.846035    6[1-(0),6-(1,6),6-(6,6)]
   221       6.430917       6.430917       6.430917    6[6-(1,6),6-(1,6),6-(6,6)]
   222        6.39881        6.39881        6.39881    6[1-(0),6-(1,6),6-(6,6)]
   223       5.756694       5.756694       5.756694    6[1-(0),6-(1,6),6-(6,6)]
   224       7.120493       7.120493       7.120493    6[6-(1,6),6-(1,6),6-(6,6)]
   225       7.733294       7.733294       7.733294    6[1-(0),6-(1,6),6-(6,6)]
   226      15.385612      15.385612      15.385612    6[1-(0),6-(1,6),6-(6,6)]
   227      15.409343      15.409343      15.409343    6[6-(1,6),6-(1,6),6-(8,8)]
   228      16.154755      16.154755      16.154755    6[6-(6,6),8-(27),8-(27)]
   229      14.781187      14.781187      14.781187    6[1-(0),6-(1,6),6-(6,6)]
   230      14.116737      14.116737      14.116737    6[1-(0),6-(1,6),6-(6,6)]
   231      17.130486      17.130486      17.130486    6[1-(0),7-(6,27),7-(6,6)]
   232      17.159802      17.159802      17.159802    6[6-(1,6),6-(1,6),7-(6,6)]
   233      16.993689      16.993689      16.993689    6[1-(0),6-(6,7),6-(6,7)]
   234       16.63634       16.63634       16.63634    6[6-(1,6),6-(1,6),7-(6,6)]
   235      16.796868      16.796868      16.796868    6[1-(0),7-(6,27),7-(6,6)]
   236      16.024934      16.024934      16.024934    6[1-(0),6-(1,7),7-(6,27)]
   237      15.948159      15.948159      15.948159    6[1-(0),6-(1,7),7-(6,6)]
   238      16.506522      16.506522      16.506522    6[1-(0),6-(1,6),6-(6,7)]
   239      16.682406      16.682406      16.682406    6[1-(0),6-(1,6),6-(1,6)]
   240       17.06209       17.06209       17.06209    6[1-(0),6-(1,6),6-(6,7)]
   241      18.276519      18.276519      18.276519    6[1-(0),6-(1,7),7-(6,6)]
   242       4.360791       4.360791       4.360791    6[1-(0),6-(1,7),7-(6,27)]
   243       9.333003       9.333003       9.333003    6[6-(6,6),8-(27),8-(27)]
   244       8.669949       8.669949       8.669949    6[6-(1,6),6-(1,6),6-(8,8)]
   245        8.56386        8.56386        8.56386    6[1-(0),6-(1,6),6-(6,6)]
   246       8.019457       8.019457       8.019457    6[1-(0),6-(1,6),6-(6,6)]
   247      21.456391      21.456391      21.456391    6[6-(1,6),6-(1,6),6-(6,6)]
   248      21.524791      21.524791      21.524791    6[1-(0),6-(1,6),6-(6,6)]
   249      22.112466      22.112466      22.112466    6[1-(0),6-(1,6),6-(6,6)]
   250      20.850569      20.850569      20.850569    6[6-(1,6),6-(1,6),6-(6,6)]
   251      20.229392      20.229392      20.229392    6[1-(0),6-(1,6),6-(6,6)]
   252      20.865923      20.865923      20.865923    6[1-(0),6-(1,6),6-(6,6)]
   253      18.802779      18.802779      18.802779    6[6-(6,6),8-(27),8-(27)]
   254      19.527253      19.527253      19.527253    6[6-(1,6),6-(1,6),6-(8,8)]
   255      19.624966      19.624966      19.624966    6[1-(0),6-(1,6),6-(6,6)]
   256      20.151221      20.151221      20.151221    6[1-(0),6-(1,6),6-(6,6)]
   257       12.88138       12.88138       12.88138    6[6-(6,6),8-(27),8-(27)]
   258      14.242383      14.242383      14.242383    6[6-(1,6),6-(1,6),6-(8,8)]
   259       7.461081       7.461081       7.461081    6[1-(0),6-(1,6),6-(6,6)]
   260       8.724371       8.724371       8.724371    6[1-(0),6-(1,6),6-(6,6)]
   261      16.820611      16.820611      16.820611    6[6-(1,6),6-(1,6),6-(6,6)]
   262      16.627976      16.627976      16.627976    6[1-(0),6-(1,6),6-(6,6)]
   263       15.36329       15.36329       15.36329    6[1-(0),6-(1,6),6-(6,6)]
   264      11.193717      11.193717      11.193717    6[6-(1,6),6-(1,6),6-(6,6)]
   265      19.239705      19.239705      19.239705    6[1-(0),6-(1,6),6-(6,6)]
   266      13.520682      13.520682      13.520682    6[1-(0),6-(1,6),6-(6,6)]
   267      13.734256      13.734256      13.734256    6[6-(1,6),6-(1,6),6-(8,8)]
   268      15.015693      15.015693      15.015693    6[6-(6,6),8-(0),8-(27)]
   269      12.704083      12.704083      12.704083    6[1-(0),6-(1,6),6-(6,6)]
   270      11.443585      11.443585      11.443585    6[1-(0),6-(1,6),6-(6,6)]
   271      23.421819      23.421819      23.421819    6[6-(6,6),8-(27),8-(27)]
   272      22.751785      22.751785      22.751785    6[6-(1,6),6-(1,6),6-(8,8)]
   273      22.704323      22.704323      22.704323    6[1-(0),6-(1,6),6-(6,6)]
   274      22.071979      22.071979      22.071979    6[1-(0),6-(1,6),6-(6,6)]
   275      21.487097      21.487097      21.487097    6[6-(1,6),6-(1,6),6-(6,6)]
   276      21.519204      21.519204      21.519204    6[1-(0),6-(1,6),6-(6,6)]
   277       22.16132       22.16132       22.16132    6[1-(0),6-(1,6),6-(6,6)]
   278      20.797521      20.797521      20.797521    6[6-(1,6),6-(1,6),6-(6,6)]
   279       20.18472       20.18472       20.18472    6[1-(0),6-(1,6),6-(6,6)]
   280      12.532402      12.532402      12.532402    6[1-(0),6-(1,6),6-(6,6)]
   281      12.508671      12.508671      12.508671    6[6-(1,6),6-(1,6),6-(8,8)]
   282      11.763259      11.763259      11.763259    6[6-(6,6),8-(27),8-(27)]
   283      13.136827      13.136827      13.136827    6[1-(0),6-(1,6),6-(6,6)]
   284      13.801277      13.801277      13.801277    6[1-(0),6-(1,6),6-(6,6)]
   285      10.787528      10.787528      10.787528    6[1-(0),7-(6,27),7-(6,6)]
   286      10.758212      10.758212      10.758212    6[6-(1,6),6-(1,6),7-(6,6)]
   287      10.924325      10.924325      10.924325    6[1-(0),6-(6,7),6-(6,7)]
   288      11.281674      11.281674      11.281674    6[6-(1,6),6-(1,6),7-(6,6)]
   289      11.121146      11.121146      11.121146    6[1-(0),7-(6,27),7-(6,6)]
   290       11.89308       11.89308       11.89308    6[1-(0),6-(1,7),7-(6,27)]
   291      11.969855      11.969855      11.969855    6[1-(0),6-(1,7),7-(6,6)]
   292      11.411492      11.411492      11.411492    6[1-(0),6-(1,6),6-(6,7)]
   293      11.235608      11.235608      11.235608    6[1-(0),6-(1,6),6-(1,6)]
   294      10.855924      10.855924      10.855924    6[1-(0),6-(1,6),6-(6,7)]
   295       9.641495       9.641495       9.641495    6[1-(0),6-(1,7),7-(6,6)]
   296      23.557223      23.557223      23.557223    6[1-(0),6-(1,7),7-(6,27)]
   297      18.585011      18.585011      18.585011    6[6-(6,6),8-(27),8-(27)]
   298      19.248065      19.248065      19.248065    6[6-(1,6),6-(1,6),6-(8,8)]
   299      19.354154      19.354154      19.354154    6[1-(0),6-(1,6),6-(6,6)]
   300      19.898557      19.898557      19.898557    6[1-(0),6-(1,6),6-(6,6)]
   301       6.461623       6.461623       6.461623    6[6-(1,6),6-(1,6),6-(6,6)]
   302       6.393223       6.393223       6.393223    6[1-(0),6-(1,6),6-(6,6)]
   303       5.805548       5.805548       5.805548    6[1-(0),6-(1,6),6-(6,6)]
   304       7.067445       7.067445       7.067445    6[6-(1,6),6-(1,6),6-(6,6)]
   305       7.688622       7.688622       7.688622    6[1-(0),6-(1,6),6-(6,6)]
   306       7.052091       7.052091       7.052091    6[1-(0),6-(1,6),6-(6,6)]
   307       9.115235       9.115235       9.115235    6[6-(6,6),8-(27),8-(27)]
   308       8.390761       8.390761       8.390761    6[6-(1,6),6-(1,6),6-(8,8)]
   309       8.293048       8.293048       8.293048    6[1-(0),6-(1,6),6-(6,6)]
   310       7.766793       7.766793       7.766793    6[1-(0),6-(1,6),6-(6,6)]
   311       8.057143       8.057143       8.057143    6[6-(6,6),8-(27),8-(27)]
   312        6.69614        6.69614        6.69614    6[6-(1,6),6-(1,6),6-(8,8)]
   313       6.497924       6.497924       6.497924    6[1-(0),6-(1,6),6-(6,6)]
   314       5.234635       5.234635       5.234635    6[1-(0),6-(1,6),6-(6,6)]
   315      18.076914      18.076914      18.076914    6[6-(1,6),6-(1,6),6-(6,6)]
   316      18.269547      18.269547      18.269547    6[1-(0),6-(1,6),6-(6,6)]
   317       5.575232       5.575232       5.575232    6[1-(0),6-(1,6),6-(6,6)]
   318      16.724287      16.724287      16.724287    6[6-(1,6),6-(1,6),6-(6,6)]
   319      15.657819      15.657819      15.657819    6[1-(0),6-(1,6),6-(6,6)]
   320      14.397321      14.397321      14.397321    6[1-(0),6-(1,6),6-(6,6)]
   321       14.18375       14.18375       14.18375    6[6-(1,6),6-(1,6),6-(8,8)]
   322      12.902314      12.902314      12.902314    6[6-(6,6),8-(0),8-(27)]
   323      15.213925      15.213925      15.213925    6[1-(0),6-(1,6),6-(6,6)]
   324      16.474423      16.474423      16.474423    6[1-(0),6-(1,6),6-(6,6)]
   325        11.4757        11.4757        11.4757    6[6-(6,6),8-(27),8-(27)]
   326       12.14573       12.14573       12.14573    6[6-(1,6),6-(1,6),6-(8,8)]
   327      12.193189      12.193189      12.193189    6[1-(0),6-(1,6),6-(6,6)]
   328      12.825531      12.825531      12.825531    6[1-(0),6-(1,6),6-(6,6)]
   329      13.410413      13.410413      13.410413    6[6-(1,6),6-(1,6),6-(6,6)]
   330      13.378309      13.378309      13.378309    6[1-(0),6-(1,6),6-(6,6)]
   331      12.736196      12.736196      12.736196    6[1-(0),6-(1,6),6-(6,6)]
   332      14.099986      14.099986      14.099986    6[6-(1,6),6-(1,6),6-(6,6)]
   333      14.712785      14.712785      14.712785    6[1-(0),6-(1,6),6-(6,6)]
   334      15.385608      15.385608      15.385608    6[1-(0),6-(1,6),6-(6,6)]
   335      15.409338      15.409338      15.409338    6[6-(1,6),6-(1,6),6-(8,8)]
   336      16.154747      16.154747      16.154747    6[6-(6,6),8-(27),8-(27)]
   337      14.781184      14.781184      14.781184    6[1-(0),6-(1,6),6-(6,6)]
   338      14.116737      14.116737      14.116737    6[1-(0),6-(1,6),6-(6,6)]
   339       10.15099       10.15099       10.15099    6[1-(0),7-(6,27),7-(6,6)]
   340      10.180303      10.180303      10.180303    6[6-(1,6),6-(1,6),7-(6,6)]
   341      10.014191      10.014191      10.014191    6[1-(0),6-(6,7),6-(6,7)]
   342      16.636333      16.636333      16.636333    6[6-(1,6),6-(1,6),7-(6,6)]
   343      16.796861      16.796861      16.796861    6[1-(0),7-(6,27),7-(6,6)]
   344       16.02493       16.02493       16.02493    6[1-(0),6-(1,7),7-(6,27)]
   345      15.948156      15.948156      15.948156    6[1-(0),6-(1,7),7-(6,6)]
   346        9.52702        9.52702        9.52702    6[1-(0),6-(1,6),6-(6,7)]
   347       9.702902       9.702902       9.702902    6[1-(0),6-(1,6),6-(1,6)]
   348      10.082588      10.082588      10.082588    6[1-(0),6-(1,6),6-(6,7)]
   349      11.297025      11.297025      11.297025    6[1-(0),6-(1,7),7-(6,6)]
   350      11.340299      11.340299      11.340299    6[1-(0),6-(1,7),7-(6,27)]
   351          9.333          9.333          9.333    6[6-(6,6),8-(27),8-(27)]
   352       8.669949       8.669949       8.669949    6[6-(1,6),6-(1,6),6-(8,8)]
   353       8.563861       8.563861       8.563861    6[1-(0),6-(1,6),6-(6,6)]
   354       8.019462       8.019462       8.019462    6[1-(0),6-(1,6),6-(6,6)]
   355       7.497395       7.497395       7.497395    6[6-(1,6),6-(1,6),6-(6,6)]
   356       7.565793       7.565793       7.565793    6[1-(0),6-(1,6),6-(6,6)]
   357       8.153465       8.153465       8.153465    6[1-(0),6-(1,6),6-(6,6)]
   358       6.891576       6.891576       6.891576    6[6-(1,6),6-(1,6),6-(6,6)]
   359      20.229402      20.229402      20.229402    6[1-(0),6-(1,6),6-(6,6)]
   360      13.886424      13.886424      13.886424    6[1-(0),6-(1,6),6-(6,6)]
   361      25.782288      25.782288      25.782288    6[6-(6,6),8-(27),8-(27)]
   362      26.506759      26.506759      26.506759    6[6-(1,6),6-(1,6),6-(8,8)]
   363      26.604471      26.604471      26.604471    6[1-(0),6-(1,6),6-(6,6)]
   364      13.171725      13.171725      13.171725    6[1-(0),6-(1,6),6-(6,6)]
   365      17.303584      17.303584      17.303584    7[6-(1,6),6-(1,7),27-(8,8,8)]
   366      17.388735      17.388735      17.388735    7[6-(1,6),6-(1,7),6-(6,6)]
   367      11.457564      11.457564      11.457564    7[6-(1,6),6-(1,7),6-(6,6)]
   368      11.368227      11.368227      11.368227    7[6-(1,6),6-(1,7),27-(8,8,8)]
   369      17.593924      17.593924      17.593924    7[6-(1,6),6-(1,7),27-(8,8,8)]
   370      17.508775      17.508775      17.508775    7[6-(1,6),6-(1,7),6-(6,6)]
   371      16.460456      16.460456      16.460456    7[6-(1,6),6-(1,7),6-(6,6)]
   372      16.549793      16.549793      16.549793    7[6-(1,6),6-(1,7),27-(8,8,8)]
   373       10.32409       10.32409       10.32409    7[6-(1,6),6-(1,7),27-(8,8,8)]
   374      10.409239      10.409239      10.409239    7[6-(1,6),6-(1,7),6-(6,6)]
   375      11.457558      11.457558      11.457558    7[6-(1,6),6-(1,7),6-(6,6)]
   376      11.368221      11.368221      11.368221    7[6-(1,6),6-(1,7),27-(8,8,8)]
   377       10.61443       10.61443       10.61443    7[6-(1,6),6-(1,7),27-(8,8,8)]
   378      10.529279      10.529279      10.529279    7[6-(1,6),6-(1,7),6-(6,6)]
   379       16.46045       16.46045       16.46045    7[6-(1,6),6-(1,7),6-(6,6)]
   380      16.549787      16.549787      16.549787    7[6-(1,6),6-(1,7),27-(8,8,8)]
   381      18.834884      18.834884      18.834884    8[6-(6,8),27-(8,8,8,8)]
   382      19.739429      19.739429      19.739429    8[6-(6,8),27-(7,8,8)]
   383      15.964913      15.964913      15.964913    8[6-(6,8),27-(7,8,8)]
   384      15.174831      15.174831      15.174831    8[6-(6,8)]
   385      16.898774      16.898774      16.898774    8[6-(6,8),27-(7,8,8)]
   386       16.48419       16.48419       16.48419    8[6-(6,8),27-(8,8,8,8)]
   387      11.676722      11.676722      11.676722    8[6-(6,8),27-(8,8,8,8)]
   388        4.29937        4.29937        4.29937    8[6-(6,8),27-(7,8,8)]
   389      18.390985      18.390985      18.390985    8[6-(6,8),27-(8,8,8,8)]
   390      18.272333      18.272333      18.272333    8[6-(6,8),27-(7,8,8)]
   391       2.276712       2.276712       2.276712    8[6-(6,8),27-(8,8,8,8)]
   392       9.616374       9.616374       9.616374    8[6-(6,8),27-(7,8,8)]
   393       16.06262       16.06262       16.06262    8[6-(6,8),27-(8,8,8,8)]
   394      15.158078      15.158078      15.158078    8[6-(6,8),27-(7,8,8)]
   395       11.95311       11.95311       11.95311    8[6-(6,8),27-(7,8,8)]
   396      12.743187      12.743187      12.743187    8[6-(6,8)]
   397       4.039736       4.039736       4.039736    8[6-(6,8),27-(7,8,8)]
   398       4.454317       4.454317       4.454317    8[6-(6,8),27-(8,8,8,8)]
   399      16.241301      16.241301      16.241301    8[6-(6,8),27-(8,8,8,8)]
   400      16.639133      16.639133      16.639133    8[6-(6,8),27-(7,8,8)]
   401       9.527034       9.527034       9.527034    8[6-(6,8),27-(8,8,8,8)]
   402       9.645685       9.645685       9.645685    8[6-(6,8),27-(7,8,8)]
   403      18.661793      18.661793      18.661793    8[6-(6,8),27-(8,8,8,8)]
   404       18.30165       18.30165       18.30165    8[6-(6,8),27-(7,8,8)]
   405      11.855394      11.855394      11.855394    8[6-(6,8),27-(8,8,8,8)]
   406      12.759936      12.759936      12.759936    8[6-(6,8),27-(7,8,8)]
   407      15.964904      15.964904      15.964904    8[6-(6,8),27-(7,8,8)]
   408      15.174827      15.174827      15.174827    8[6-(6,8)]
   409      23.878278      23.878278      23.878278    8[6-(6,8),27-(7,8,8)]
   410      23.463697      23.463697      23.463697    8[6-(6,8),27-(8,8,8,8)]
   411      11.676713      11.676713      11.676713    8[6-(6,8),27-(8,8,8,8)]
   412      11.278881      11.278881      11.278881    8[6-(6,8),27-(7,8,8)]
   413       18.39098       18.39098       18.39098    8[6-(6,8),27-(8,8,8,8)]
   414      18.272329      18.272329      18.272329    8[6-(6,8),27-(7,8,8)]
   415       9.256221       9.256221       9.256221    8[6-(6,8),27-(8,8,8,8)]
   416       9.616364       9.616364       9.616364    8[6-(6,8),27-(7,8,8)]
   417        9.08313        9.08313        9.08313    8[6-(6,8),27-(8,8,8,8)]
   418       8.178585       8.178585       8.178585    8[6-(6,8),27-(7,8,8)]
   419      11.953101      11.953101      11.953101    8[6-(6,8),27-(7,8,8)]
   420      12.743183      12.743183      12.743183    8[6-(6,8)]
   421       11.01924       11.01924       11.01924    8[6-(6,8),27-(7,8,8)]
   422      11.433824      11.433824      11.433824    8[6-(6,8),27-(8,8,8,8)]
   423      16.241292      16.241292      16.241292    8[6-(6,8),27-(8,8,8,8)]
   424      23.618644      23.618644      23.618644    8[6-(6,8),27-(7,8,8)]
   425       9.527029       9.527029       9.527029    8[6-(6,8),27-(8,8,8,8)]
   426       9.645681       9.645681       9.645681    8[6-(6,8),27-(7,8,8)]
   427      25.641302      25.641302      25.641302    8[6-(6,8),27-(8,8,8,8)]
   428       18.30164       18.30164       18.30164    8[6-(6,8),27-(7,8,8)]
