# Supplementary material for: A collection of forcefield precursors for metal–organic frameworks
Source: RSC Adv. 2019 Nov 13;9(63):36492–507. doi: 10.1039/c9ra07327b (PMC9075174; doi:10.1039/c9ra07327b)
Supplement: RA-009-C9RA07327B-s1356 [file RA-009-C9RA07327B-s1356.txt]

LAZHUR_clean

9.313700    0.000000    0.000000
0.000000    10.406300    0.000000
0.000000    -0.668270    23.879651

     1       1.310624       1.310624       1.310624    27[7-(6,6),7-(6,6),8-(6),8-(6)]
     2       8.003076       8.003076       8.003076    27[7-(6,6),7-(6,6),8-(6),8-(6)]
     3        4.65685        4.65685        4.65685    27[7-(6,6),7-(6,6),8-(6),8-(6)]
     4        4.65685        4.65685        4.65685    27[7-(6,6),7-(6,6),8-(6),8-(6)]
     5       8.097331       8.097331       8.097331    1[6-(6,6)]
     6       2.720532       2.720532       2.720532    1[6-(1,6,8)]
     7       1.751907       1.751907       1.751907    1[6-(1,6,8)]
     8        8.61331        8.61331        8.61331    1[6-(6,6)]
     9       4.804938       4.804938       4.804938    1[6-(6,6)]
    10       6.952677       6.952677       6.952677    1[6-(6,7)]
    11       6.835324       6.835324       6.835324    1[6-(6,6)]
    12       5.293907       5.293907       5.293907    1[6-(6,6)]
    13       7.626989       7.626989       7.626989    1[6-(6,6)]
    14       3.810235       3.810235       3.810235    1[6-(6,6)]
    15       5.022878       5.022878       5.022878    1[6-(6,6)]
    16       5.959837       5.959837       5.959837    1[6-(6,7)]
    17       5.644102       5.644102       5.644102    1[6-(6,7)]
    18       7.115667       7.115667       7.115667    1[6-(6,7)]
    19       1.151173       1.151173       1.151173    1[6-(1,6,8)]
    20      -0.008382      -0.008382      -0.008382    1[6-(1,6,8)]
    21       8.097331       8.097331       8.097331    1[6-(6,6)]
    22       2.720532       2.720532       2.720532    1[6-(1,6,8)]
    23       1.751907       1.751907       1.751907    1[6-(1,6,8)]
    24        8.61331        8.61331        8.61331    1[6-(6,6)]
    25       4.804938       4.804938       4.804938    1[6-(6,6)]
    26       6.952677       6.952677       6.952677    1[6-(6,7)]
    27       6.835324       6.835324       6.835324    1[6-(6,6)]
    28       5.293907       5.293907       5.293907    1[6-(6,6)]
    29       7.626989       7.626989       7.626989    1[6-(6,6)]
    30       3.810235       3.810235       3.810235    1[6-(6,6)]
    31       5.022878       5.022878       5.022878    1[6-(6,6)]
    32       5.959837       5.959837       5.959837    1[6-(6,7)]
    33       5.644102       5.644102       5.644102    1[6-(6,7)]
    34       7.115667       7.115667       7.115667    1[6-(6,7)]
    35       1.151173       1.151173       1.151173    1[6-(1,6,8)]
    36      -0.008382      -0.008382      -0.008382    1[6-(1,6,8)]
    37       1.216369       1.216369       1.216369    1[6-(6,6)]
    38       6.593168       6.593168       6.593168    1[6-(1,6,8)]
    39       7.561793       7.561793       7.561793    1[6-(1,6,8)]
    40        0.70039        0.70039        0.70039    1[6-(6,6)]
    41       4.508762       4.508762       4.508762    1[6-(6,6)]
    42       2.361023       2.361023       2.361023    1[6-(6,7)]
    43       2.478376       2.478376       2.478376    1[6-(6,6)]
    44       4.019793       4.019793       4.019793    1[6-(6,6)]
    45       1.686711       1.686711       1.686711    1[6-(6,6)]
    46       5.503465       5.503465       5.503465    1[6-(6,6)]
    47       4.290822       4.290822       4.290822    1[6-(6,6)]
    48       3.353863       3.353863       3.353863    1[6-(6,7)]
    49       3.669598       3.669598       3.669598    1[6-(6,7)]
    50       2.198033       2.198033       2.198033    1[6-(6,7)]
    51       8.162527       8.162527       8.162527    1[6-(1,6,8)]
    52       0.008382       0.008382       0.008382    1[6-(1,6,8)]
    53       1.216369       1.216369       1.216369    1[6-(6,6)]
    54       6.593168       6.593168       6.593168    1[6-(1,6,8)]
    55       7.561793       7.561793       7.561793    1[6-(1,6,8)]
    56        0.70039        0.70039        0.70039    1[6-(6,6)]
    57       4.508762       4.508762       4.508762    1[6-(6,6)]
    58       2.361023       2.361023       2.361023    1[6-(6,7)]
    59       2.478376       2.478376       2.478376    1[6-(6,6)]
    60       4.019793       4.019793       4.019793    1[6-(6,6)]
    61       1.686711       1.686711       1.686711    1[6-(6,6)]
    62       5.503465       5.503465       5.503465    1[6-(6,6)]
    63       4.290822       4.290822       4.290822    1[6-(6,6)]
    64       3.353863       3.353863       3.353863    1[6-(6,7)]
    65       3.669598       3.669598       3.669598    1[6-(6,7)]
    66       2.198033       2.198033       2.198033    1[6-(6,7)]
    67       8.162527       8.162527       8.162527    1[6-(1,6,8)]
    68       0.008382       0.008382       0.008382    1[6-(1,6,8)]
    69       7.486352       7.486352       7.486352    6[1-(0),6-(6,6),6-(6,6)]
    70       2.295827       2.295827       2.295827    6[1-(0),1-(0),6-(6,6,6),8-(6)]
    71       8.067527       8.067527       8.067527    6[1-(0),6-(1,7),6-(6,8)]
    72        5.51371        5.51371        5.51371    6[1-(0),6-(1,6),6-(6,6)]
    73       7.658656       7.658656       7.658656    6[6-(1,6),6-(1,6),6-(8,8)]
    74       6.412482       6.412482       6.412482    6[6-(1,6),6-(1,6),6-(8,8)]
    75       8.813554       8.813554       8.813554    6[6-(6,6),8-(0),8-(27)]
    76        8.25287        8.25287        8.25287    6[6-(1,6),6-(1,6),8-(6)]
    77       4.329939       4.329939       4.329939    6[6-(1,6),6-(1,6),8-(6)]
    78       7.066304       7.066304       7.066304    6[1-(0),6-(1,6),7-(6,27)]
    79       6.232728       6.232728       6.232728    6[6-(6,6),8-(0),8-(27)]
    80       6.732874       6.732874       6.732874    6[1-(0),6-(1,6),6-(6,6)]
    81       5.346995       5.346995       5.346995    6[1-(0),6-(1,7),6-(6,8)]
    82       7.481695       7.481695       7.481695    6[1-(0),6-(1,7),6-(6,8)]
    83       4.464056       4.464056       4.464056    6[1-(0),6-(1,7),6-(6,8)]
    84       5.651553       5.651553       5.651553    6[1-(0),6-(1,6),6-(1,6)]
    85       6.495374       6.495374       6.495374    6[1-(0),6-(1,6),7-(6,27)]
    86       5.573318       5.573318       5.573318    6[1-(0),6-(1,6),7-(6,27)]
    87       6.435767       6.435767       6.435767    6[1-(0),6-(1,6),7-(6,27)]
    88       0.583969       0.583969       0.583969    6[1-(0),1-(0),6-(6,6,6),8-(6)]
    89       7.486352       7.486352       7.486352    6[1-(0),6-(6,6),6-(6,6)]
    90       2.295827       2.295827       2.295827    6[1-(0),1-(0),6-(6,6,6),8-(6)]
    91       8.067527       8.067527       8.067527    6[1-(0),6-(1,7),6-(6,8)]
    92        5.51371        5.51371        5.51371    6[1-(0),6-(1,6),6-(6,6)]
    93       7.658656       7.658656       7.658656    6[6-(1,6),6-(1,6),6-(8,8)]
    94       6.412482       6.412482       6.412482    6[6-(1,6),6-(1,6),6-(8,8)]
    95       8.813554       8.813554       8.813554    6[6-(6,6),8-(0),8-(27)]
    96        8.25287        8.25287        8.25287    6[6-(1,6),6-(1,6),8-(6)]
    97       4.329939       4.329939       4.329939    6[6-(1,6),6-(1,6),8-(6)]
    98       7.066304       7.066304       7.066304    6[1-(0),6-(1,6),7-(6,27)]
    99       6.232728       6.232728       6.232728    6[6-(6,6),8-(0),8-(27)]
   100       6.732874       6.732874       6.732874    6[1-(0),6-(1,6),6-(6,6)]
   101       5.346995       5.346995       5.346995    6[1-(0),6-(1,7),6-(6,8)]
   102       7.481695       7.481695       7.481695    6[1-(0),6-(1,7),6-(6,8)]
   103       4.464056       4.464056       4.464056    6[1-(0),6-(1,7),6-(6,8)]
   104       5.651553       5.651553       5.651553    6[1-(0),6-(1,6),6-(1,6)]
   105       6.495374       6.495374       6.495374    6[1-(0),6-(1,6),7-(6,27)]
   106       5.573318       5.573318       5.573318    6[1-(0),6-(1,6),7-(6,27)]
   107       6.435767       6.435767       6.435767    6[1-(0),6-(1,6),7-(6,27)]
   108       0.583969       0.583969       0.583969    6[1-(0),1-(0),6-(6,6,6),8-(6)]
   109       1.827348       1.827348       1.827348    6[1-(0),6-(6,6),6-(6,6)]
   110       7.017873       7.017873       7.017873    6[1-(0),1-(0),6-(6,6,6),8-(6)]
   111       1.246173       1.246173       1.246173    6[1-(0),6-(1,7),6-(6,8)]
   112        3.79999        3.79999        3.79999    6[1-(0),6-(1,6),6-(6,6)]
   113       1.655044       1.655044       1.655044    6[6-(1,6),6-(1,6),6-(8,8)]
   114       2.901218       2.901218       2.901218    6[6-(1,6),6-(1,6),6-(8,8)]
   115       0.500146       0.500146       0.500146    6[6-(6,6),8-(0),8-(27)]
   116        1.06083        1.06083        1.06083    6[6-(1,6),6-(1,6),8-(6)]
   117       4.983761       4.983761       4.983761    6[6-(1,6),6-(1,6),8-(6)]
   118       2.247396       2.247396       2.247396    6[1-(0),6-(1,6),7-(6,27)]
   119       3.080972       3.080972       3.080972    6[6-(6,6),8-(0),8-(27)]
   120       2.580826       2.580826       2.580826    6[1-(0),6-(1,6),6-(6,6)]
   121       3.966705       3.966705       3.966705    6[1-(0),6-(1,7),6-(6,8)]
   122       1.832005       1.832005       1.832005    6[1-(0),6-(1,7),6-(6,8)]
   123       4.849644       4.849644       4.849644    6[1-(0),6-(1,7),6-(6,8)]
   124       3.662147       3.662147       3.662147    6[1-(0),6-(1,6),6-(1,6)]
   125       2.818326       2.818326       2.818326    6[1-(0),6-(1,6),7-(6,27)]
   126       3.740382       3.740382       3.740382    6[1-(0),6-(1,6),7-(6,27)]
   127       2.877933       2.877933       2.877933    6[1-(0),6-(1,6),7-(6,27)]
   128       8.729731       8.729731       8.729731    6[1-(0),1-(0),6-(6,6,6),8-(6)]
   129       1.827348       1.827348       1.827348    6[1-(0),6-(6,6),6-(6,6)]
   130       7.017873       7.017873       7.017873    6[1-(0),1-(0),6-(6,6,6),8-(6)]
   131       1.246173       1.246173       1.246173    6[1-(0),6-(1,7),6-(6,8)]
   132        3.79999        3.79999        3.79999    6[1-(0),6-(1,6),6-(6,6)]
   133       1.655044       1.655044       1.655044    6[6-(1,6),6-(1,6),6-(8,8)]
   134       2.901218       2.901218       2.901218    6[6-(1,6),6-(1,6),6-(8,8)]
   135       0.500146       0.500146       0.500146    6[6-(6,6),8-(0),8-(27)]
   136        1.06083        1.06083        1.06083    6[6-(1,6),6-(1,6),8-(6)]
   137       4.983761       4.983761       4.983761    6[6-(1,6),6-(1,6),8-(6)]
   138       2.247396       2.247396       2.247396    6[1-(0),6-(1,6),7-(6,27)]
   139       3.080972       3.080972       3.080972    6[6-(6,6),8-(0),8-(27)]
   140       2.580826       2.580826       2.580826    6[1-(0),6-(1,6),6-(6,6)]
   141       3.966705       3.966705       3.966705    6[1-(0),6-(1,7),6-(6,8)]
   142       1.832005       1.832005       1.832005    6[1-(0),6-(1,7),6-(6,8)]
   143       4.849644       4.849644       4.849644    6[1-(0),6-(1,7),6-(6,8)]
   144       3.662147       3.662147       3.662147    6[1-(0),6-(1,6),6-(1,6)]
   145       2.818326       2.818326       2.818326    6[1-(0),6-(1,6),7-(6,27)]
   146       3.740382       3.740382       3.740382    6[1-(0),6-(1,6),7-(6,27)]
   147       2.877933       2.877933       2.877933    6[1-(0),6-(1,6),7-(6,27)]
   148       8.729731       8.729731       8.729731    6[1-(0),1-(0),6-(6,6,6),8-(6)]
   149       1.436173       1.436173       1.436173    6[6-(1,1,8),6-(1,1,8),6-(1,1,8),6-(1,1,8)]
   150       7.877527       7.877527       7.877527    6[6-(1,1,8),6-(1,1,8),6-(1,1,8),6-(1,1,8)]
   151       6.574541       6.574541       6.574541    7[6-(1,6),6-(1,6),27-(7,8,8)]
   152       6.242973       6.242973       6.242973    7[6-(1,6),6-(1,6),27-(7,8,8)]
   153       6.574541       6.574541       6.574541    7[6-(1,6),6-(1,6),27-(7,8,8)]
   154       6.242973       6.242973       6.242973    7[6-(1,6),6-(1,6),27-(7,8,8)]
   155       2.739159       2.739159       2.739159    7[6-(1,6),6-(1,6),27-(7,8,8)]
   156       3.070727       3.070727       3.070727    7[6-(1,6),6-(1,6),27-(7,8,8)]
   157       2.739159       2.739159       2.739159    7[6-(1,6),6-(1,6),27-(7,8,8)]
   158       3.070727       3.070727       3.070727    7[6-(1,6),6-(1,6),27-(7,8,8)]
   159        6.85302        6.85302        6.85302    8[6-(6,8)]
   160       5.409397       5.409397       5.409397    8[6-(6,8),27-(7,7,8)]
   161       0.341813       0.341813       0.341813    8[6-(6,8),27-(7,7,8)]
   162       8.924387       8.924387       8.924387    8[6-(6,8)]
   163        9.13674        9.13674        9.13674    8[6-(1,1,6),6-(6,6)]
   164       3.289599       3.289599       3.289599    8[6-(1,1,6),6-(6,6)]
   165        6.85302        6.85302        6.85302    8[6-(6,8)]
   166       5.409397       5.409397       5.409397    8[6-(6,8),27-(7,7,8)]
   167       0.341813       0.341813       0.341813    8[6-(6,8),27-(7,7,8)]
   168       8.924387       8.924387       8.924387    8[6-(6,8)]
   169        9.13674        9.13674        9.13674    8[6-(1,1,6),6-(6,6)]
   170       3.289599       3.289599       3.289599    8[6-(1,1,6),6-(6,6)]
   171        2.46068        2.46068        2.46068    8[6-(6,8)]
   172       3.904303       3.904303       3.904303    8[6-(6,8),27-(7,7,8)]
   173       8.971887       8.971887       8.971887    8[6-(6,8),27-(7,7,8)]
   174       0.389313       0.389313       0.389313    8[6-(6,8)]
   175        0.17696        0.17696        0.17696    8[6-(1,1,6),6-(6,6)]
   176       6.024101       6.024101       6.024101    8[6-(1,1,6),6-(6,6)]
   177        2.46068        2.46068        2.46068    8[6-(6,8)]
   178       3.904303       3.904303       3.904303    8[6-(6,8),27-(7,7,8)]
   179       8.971887       8.971887       8.971887    8[6-(6,8),27-(7,7,8)]
   180       0.389313       0.389313       0.389313    8[6-(6,8)]
   181        0.17696        0.17696        0.17696    8[6-(1,1,6),6-(6,6)]
   182       6.024101       6.024101       6.024101    8[6-(1,1,6),6-(6,6)]
