# Supplementary material for: A collection of forcefield precursors for metal–organic frameworks
Source: RSC Adv. 2019 Nov 13;9(63):36492–507. doi: 10.1039/c9ra07327b (PMC9075174; doi:10.1039/c9ra07327b)
Supplement: RA-009-C9RA07327B-s1357 [file RA-009-C9RA07327B-s1357.txt]

LAZJAZ_clean

9.005600    0.000000    0.000000
0.000000    10.726300    0.000000
0.000000    -3.152879    12.601462

     1       5.576808       5.576808       5.576808    30[7-(6,6),7-(6,6),8-(6),8-(6)]
     2       8.415373       8.415373       8.415373    30[7-(6,6),7-(6,6),8-(6),8-(6)]
     3       6.986544       6.986544       6.986544    1[6-(6,7)]
     4       5.428576       5.428576       5.428576    1[6-(6,6)]
     5       5.578969       5.578969       5.578969    1[6-(6,6)]
     6       6.974837       6.974837       6.974837    1[6-(6,7)]
     7       4.608166       4.608166       4.608166    1[6-(1,6,8)]
     8       3.397813       3.397813       3.397813    1[6-(1,6,8)]
     9       2.725095       2.725095       2.725095    1[6-(1,6,8)]
    10       1.803822       1.803822       1.803822    1[6-(1,6,8)]
    11       8.107742       8.107742       8.107742    1[6-(6,6)]
    12       6.373263       6.373263       6.373263    1[6-(6,7)]
    13       7.996072       7.996072       7.996072    1[6-(6,7)]
    14       0.801498       0.801498       0.801498    1[6-(6,6)]
    15       2.805244       2.805244       2.805244    1[6-(6,6)]
    16       8.937157       8.937157       8.937157    1[6-(6,6)]
    17       2.140631       2.140631       2.140631    1[6-(6,6)]
    18       6.986544       6.986544       6.986544    1[6-(6,7)]
    19       5.428576       5.428576       5.428576    1[6-(6,6)]
    20       5.578969       5.578969       5.578969    1[6-(6,6)]
    21       6.974837       6.974837       6.974837    1[6-(6,7)]
    22       4.608166       4.608166       4.608166    1[6-(1,6,8)]
    23       3.397813       3.397813       3.397813    1[6-(1,6,8)]
    24       2.725095       2.725095       2.725095    1[6-(1,6,8)]
    25       1.803822       1.803822       1.803822    1[6-(1,6,8)]
    26       8.107742       8.107742       8.107742    1[6-(6,6)]
    27       6.373263       6.373263       6.373263    1[6-(6,7)]
    28       7.996072       7.996072       7.996072    1[6-(6,7)]
    29       0.801498       0.801498       0.801498    1[6-(6,6)]
    30       2.805244       2.805244       2.805244    1[6-(6,6)]
    31       8.937157       8.937157       8.937157    1[6-(6,6)]
    32       2.140631       2.140631       2.140631    1[6-(6,6)]
    33       6.683956       6.683956       6.683956    6[1-(0),6-(1,6),7-(6,30)]
    34       5.770788       5.770788       5.770788    6[1-(0),6-(1,7),6-(6,8)]
    35       5.370039       5.370039       5.370039    6[6-(1,6),6-(1,6),8-(6)]
    36       5.841933       5.841933       5.841933    6[1-(0),6-(1,7),6-(6,8)]
    37       6.692962       6.692962       6.692962    6[1-(0),6-(1,6),7-(6,30)]
    38       3.940851       3.940851       3.940851    6[1-(0),1-(0),6-(6,6,6),8-(6)]
    39       2.191062       2.191062       2.191062    6[1-(0),1-(0),6-(6,6,6),8-(6)]
    40       0.164802       0.164802       0.164802    6[6-(1,6),6-(1,6),8-(6)]
    41       8.114946       8.114946       8.114946    6[1-(0),6-(1,7),6-(6,8)]
    42         7.0757         7.0757         7.0757    6[1-(0),6-(1,6),7-(6,30)]
    43       8.027592       8.027592       8.027592    6[1-(0),6-(1,6),7-(6,30)]
    44        0.11257        0.11257        0.11257    6[1-(0),6-(1,7),6-(6,8)]
    45       3.797662       3.797662       3.797662    6[6-(6,6),8-(0),8-(30)]
    46       2.662956       2.662956       2.662956    6[6-(1,6),6-(1,6),6-(8,8)]
    47       2.333351       2.333351       2.333351    6[1-(0),6-(6,6),6-(6,6)]
    48       1.309414       1.309414       1.309414    6[6-(1,6),6-(1,6),6-(8,8)]
    49       0.615082       0.615082       0.615082    6[1-(0),6-(6,6),6-(6,8)]
    50       1.944309       1.944309       1.944309    6[1-(0),6-(6,6),6-(6,8)]
    51       0.937483       0.937483       0.937483    6[6-(6,6),8-(0),8-(30)]
    52       0.942886       0.942886       0.942886    6[6-(1,6),6-(1,6),8-(0)]
    53       6.683956       6.683956       6.683956    6[1-(0),6-(1,6),7-(6,30)]
    54       5.770788       5.770788       5.770788    6[1-(0),6-(1,7),6-(6,8)]
    55       5.370039       5.370039       5.370039    6[6-(1,6),6-(1,6),8-(6)]
    56       5.841933       5.841933       5.841933    6[1-(0),6-(1,7),6-(6,8)]
    57       6.692962       6.692962       6.692962    6[1-(0),6-(1,6),7-(6,30)]
    58       3.940851       3.940851       3.940851    6[1-(0),1-(0),6-(6,6,6),8-(6)]
    59       2.191062       2.191062       2.191062    6[1-(0),1-(0),6-(6,6,6),8-(6)]
    60       0.164802       0.164802       0.164802    6[6-(1,6),6-(1,6),8-(6)]
    61       8.114946       8.114946       8.114946    6[1-(0),6-(1,7),6-(6,8)]
    62         7.0757         7.0757         7.0757    6[1-(0),6-(1,6),7-(6,30)]
    63       8.027592       8.027592       8.027592    6[1-(0),6-(1,6),7-(6,30)]
    64        0.11257        0.11257        0.11257    6[1-(0),6-(1,7),6-(6,8)]
    65       3.797662       3.797662       3.797662    6[6-(6,6),8-(0),8-(30)]
    66       2.662956       2.662956       2.662956    6[6-(1,6),6-(1,6),6-(8,8)]
    67       2.333351       2.333351       2.333351    6[1-(0),6-(6,6),6-(6,6)]
    68       1.309414       1.309414       1.309414    6[6-(1,6),6-(1,6),6-(8,8)]
    69       0.615082       0.615082       0.615082    6[1-(0),6-(6,6),6-(6,8)]
    70       1.944309       1.944309       1.944309    6[1-(0),6-(6,6),6-(6,8)]
    71       0.937483       0.937483       0.937483    6[6-(6,6),8-(0),8-(30)]
    72       0.942886       0.942886       0.942886    6[6-(1,6),6-(1,6),8-(0)]
    73        3.07091        3.07091        3.07091    6[6-(1,1,8),6-(1,1,8),6-(1,1,8),6-(1,1,8)]
    74       7.157651       7.157651       7.157651    7[6-(1,6),6-(1,6),30-(7,8,8)]
    75       7.019865       7.019865       7.019865    7[6-(1,6),6-(1,6),30-(7,8,8)]
    76       7.157651       7.157651       7.157651    7[6-(1,6),6-(1,6),30-(7,8,8)]
    77       7.019865       7.019865       7.019865    7[6-(1,6),6-(1,6),30-(7,8,8)]
    78       3.998486       3.998486       3.998486    8[6-(6,8)]
    79        4.53432        4.53432        4.53432    8[6-(6,8),30-(7,7,8)]
    80       0.125178       0.125178       0.125178    8[6-(6,8),30-(7,7,8)]
    81        1.38236        1.38236        1.38236    8[6-(6,8)]
    82       1.160822       1.160822       1.160822    8[6-(1,1,6),6-(6,6)]
    83       4.558635       4.558635       4.558635    8[6-(1,1,6),6-(6,6)]
    84       0.264765       0.264765       0.264765    8[6-(6,6)]
    85       3.998486       3.998486       3.998486    8[6-(6,8)]
    86        4.53432        4.53432        4.53432    8[6-(6,8),30-(7,7,8)]
    87       0.125178       0.125178       0.125178    8[6-(6,8),30-(7,7,8)]
    88        1.38236        1.38236        1.38236    8[6-(6,8)]
    89       1.160822       1.160822       1.160822    8[6-(1,1,6),6-(6,6)]
    90       4.558635       4.558635       4.558635    8[6-(1,1,6),6-(6,6)]
    91       0.264765       0.264765       0.264765    8[6-(6,6)]
