# Supplementary material for: A collection of forcefield precursors for metal–organic frameworks
Source: RSC Adv. 2019 Nov 13;9(63):36492–507. doi: 10.1039/c9ra07327b (PMC9075174; doi:10.1039/c9ra07327b)
Supplement: RA-009-C9RA07327B-s1358 [file RA-009-C9RA07327B-s1358.txt]

LAZKUU_clean

12.798000    0.000000    0.000000
0.000000    20.613000    0.000000
0.000000    -4.713742    18.292526

     1       6.442897       6.442897       6.442897    48[7-(6,6),7-(6,6),7-(6,6),7-(6,6),17-(0),17-(0)]
     2      12.754103      12.754103      12.754103    48[7-(6,6),7-(6,6),7-(6,6),7-(6,6),17-(0),17-(0)]
     3       0.043897       0.043897       0.043897    48[7-(6,6),7-(6,6),7-(6,6),7-(6,6),17-(0),17-(0)]
     4       6.355103       6.355103       6.355103    48[7-(6,6),7-(6,6),7-(6,6),7-(6,6),17-(0),17-(0)]
     5       0.810113       0.810113       0.810113    1[6-(6,6)]
     6       1.933778       1.933778       1.933778    1[6-(6,6)]
     7       1.320754       1.320754       1.320754    1[6-(6,6)]
     8       0.289235       0.289235       0.289235    1[6-(6,6)]
     9       11.52076       11.52076       11.52076    1[6-(6,6)]
    10      11.058752      11.058752      11.058752    1[6-(6,6)]
    11       9.961963       9.961963       9.961963    1[6-(6,6)]
    12      10.580107      10.580107      10.580107    1[6-(6,6)]
    13       4.293729       4.293729       4.293729    1[6-(6,7)]
    14       2.869312       2.869312       2.869312    1[6-(6,6)]
    15       4.044168       4.044168       4.044168    1[6-(6,6)]
    16       5.423792       5.423792       5.423792    1[6-(6,7)]
    17        2.75285        2.75285        2.75285    1[6-(6,7)]
    18       3.624394       3.624394       3.624394    1[6-(6,6)]
    19      12.755767      12.755767      12.755767    1[6-(6,6)]
    20      12.050597      12.050597      12.050597    1[6-(6,7)]
    21       0.474806       0.474806       0.474806    1[6-(6,7)]
    22      12.383345      12.383345      12.383345    1[6-(6,6)]
    23       9.145451       9.145451       9.145451    1[6-(6,6)]
    24      10.093783      10.093783      10.093783    1[6-(6,7)]
    25       7.045299       7.045299       7.045299    1[6-(6,7)]
    26       8.175362       8.175362       8.175362    1[6-(6,6)]
    27      10.284473      10.284473      10.284473    1[6-(6,6)]
    28        9.02515        9.02515        9.02515    1[6-(6,7)]
    29       5.588887       5.588887       5.588887    1[6-(6,6)]
    30       4.465222       4.465222       4.465222    1[6-(6,6)]
    31       5.078246       5.078246       5.078246    1[6-(6,6)]
    32       6.109765       6.109765       6.109765    1[6-(6,6)]
    33        7.67624        7.67624        7.67624    1[6-(6,6)]
    34       8.138248       8.138248       8.138248    1[6-(6,6)]
    35       9.235037       9.235037       9.235037    1[6-(6,6)]
    36       8.616893       8.616893       8.616893    1[6-(6,6)]
    37       2.105271       2.105271       2.105271    1[6-(6,7)]
    38       3.529688       3.529688       3.529688    1[6-(6,6)]
    39       2.354832       2.354832       2.354832    1[6-(6,6)]
    40       0.975208       0.975208       0.975208    1[6-(6,7)]
    41        3.64615        3.64615        3.64615    1[6-(6,7)]
    42       2.774606       2.774606       2.774606    1[6-(6,6)]
    43       6.441233       6.441233       6.441233    1[6-(6,6)]
    44       7.146403       7.146403       7.146403    1[6-(6,7)]
    45       5.924194       5.924194       5.924194    1[6-(6,7)]
    46       6.813655       6.813655       6.813655    1[6-(6,6)]
    47      10.051549      10.051549      10.051549    1[6-(6,6)]
    48       9.103217       9.103217       9.103217    1[6-(6,7)]
    49      12.151701      12.151701      12.151701    1[6-(6,7)]
    50      11.021638      11.021638      11.021638    1[6-(6,6)]
    51       8.912527       8.912527       8.912527    1[6-(6,6)]
    52       10.17185       10.17185       10.17185    1[6-(6,7)]
    53       7.209113       7.209113       7.209113    1[6-(6,6)]
    54       8.332778       8.332778       8.332778    1[6-(6,6)]
    55       7.719754       7.719754       7.719754    1[6-(6,6)]
    56       6.688235       6.688235       6.688235    1[6-(6,6)]
    57        5.12176        5.12176        5.12176    1[6-(6,6)]
    58       4.659752       4.659752       4.659752    1[6-(6,6)]
    59       3.562963       3.562963       3.562963    1[6-(6,6)]
    60       4.181107       4.181107       4.181107    1[6-(6,6)]
    61      10.692729      10.692729      10.692729    1[6-(6,7)]
    62       9.268312       9.268312       9.268312    1[6-(6,6)]
    63      10.443168      10.443168      10.443168    1[6-(6,6)]
    64      11.822792      11.822792      11.822792    1[6-(6,7)]
    65        9.15185        9.15185        9.15185    1[6-(6,7)]
    66      10.023394      10.023394      10.023394    1[6-(6,6)]
    67       6.356767       6.356767       6.356767    1[6-(6,6)]
    68       5.651597       5.651597       5.651597    1[6-(6,7)]
    69       6.873806       6.873806       6.873806    1[6-(6,7)]
    70       5.984345       5.984345       5.984345    1[6-(6,6)]
    71       2.746451       2.746451       2.746451    1[6-(6,6)]
    72       3.694783       3.694783       3.694783    1[6-(6,7)]
    73       0.646299       0.646299       0.646299    1[6-(6,7)]
    74       1.776362       1.776362       1.776362    1[6-(6,6)]
    75       3.885473       3.885473       3.885473    1[6-(6,6)]
    76        2.62615        2.62615        2.62615    1[6-(6,7)]
    77      11.987887      11.987887      11.987887    1[6-(6,6)]
    78      10.864222      10.864222      10.864222    1[6-(6,6)]
    79      11.477246      11.477246      11.477246    1[6-(6,6)]
    80      12.508765      12.508765      12.508765    1[6-(6,6)]
    81        1.27724        1.27724        1.27724    1[6-(6,6)]
    82       1.739248       1.739248       1.739248    1[6-(6,6)]
    83       2.836037       2.836037       2.836037    1[6-(6,6)]
    84       2.217893       2.217893       2.217893    1[6-(6,6)]
    85       8.504271       8.504271       8.504271    1[6-(6,7)]
    86       9.928688       9.928688       9.928688    1[6-(6,6)]
    87       8.753832       8.753832       8.753832    1[6-(6,6)]
    88       7.374208       7.374208       7.374208    1[6-(6,7)]
    89       10.04515       10.04515       10.04515    1[6-(6,7)]
    90       9.173606       9.173606       9.173606    1[6-(6,6)]
    91       0.042233       0.042233       0.042233    1[6-(6,6)]
    92       0.747403       0.747403       0.747403    1[6-(6,7)]
    93      12.323194      12.323194      12.323194    1[6-(6,7)]
    94       0.414655       0.414655       0.414655    1[6-(6,6)]
    95       3.652549       3.652549       3.652549    1[6-(6,6)]
    96       2.704217       2.704217       2.704217    1[6-(6,7)]
    97       5.752701       5.752701       5.752701    1[6-(6,7)]
    98       4.622638       4.622638       4.622638    1[6-(6,6)]
    99       2.513527       2.513527       2.513527    1[6-(6,6)]
   100        3.77285        3.77285        3.77285    1[6-(6,7)]
   101      12.616268      12.616268      12.616268    6[6-(6),6-(6,6)]
   102      12.183696      12.183696      12.183696    6[6-(6),6-(6)]
   103      11.738326      11.738326      11.738326    6[6-(6),6-(6)]
   104      11.405578      11.405578      11.405578    6[6-(6),6-(6,6)]
   105       0.436412       0.436412       0.436412    6[6-(1,6),6-(1,6),6-(6)]
   106       0.927855       0.927855       0.927855    6[1-(0),6-(1,6),6-(6,6)]
   107       1.584392       1.584392       1.584392    6[1-(0),6-(1,6),6-(6,7)]
   108        1.72773        1.72773        1.72773    6[6-(1,6),6-(1,6),7-(6,6)]
   109       1.231168       1.231168       1.231168    6[1-(0),6-(1,6),6-(6,7)]
   110       0.606625       0.606625       0.606625    6[1-(0),6-(1,6),6-(6,6)]
   111      11.044674      11.044674      11.044674    6[6-(1,6),6-(1,6),6-(6)]
   112      11.207209      11.207209      11.207209    6[1-(0),6-(1,6),6-(6,6)]
   113      10.935891      10.935891      10.935891    6[1-(0),6-(1,6),6-(6,7)]
   114      10.503319      10.503319      10.503319    6[6-(1,6),6-(1,6),7-(6,6)]
   115      10.310069      10.310069      10.310069    6[1-(0),6-(1,6),6-(6,7)]
   116      10.635138      10.635138      10.635138    6[1-(0),6-(1,6),6-(6,6)]
   117       4.247656       4.247656       4.247656    6[1-(0),6-(1,6),7-(6,48)]
   118       3.376112       3.376112       3.376112    6[1-(0),6-(1,7),6-(6,7)]
   119       3.280127       3.280127       3.280127    6[6-(1,6),6-(1,6),7-(6,6)]
   120       4.074883       4.074883       4.074883    6[1-(0),6-(1,7),6-(6,7)]
   121       4.902914       4.902914       4.902914    6[1-(0),6-(1,6),7-(6,48)]
   122       2.182059       2.182059       2.182059    6[1-(0),6-(1,6),7-(6,48)]
   123       2.715736       2.715736       2.715736    6[1-(0),6-(1,7),6-(6,7)]
   124       1.887705       1.887705       1.887705    6[6-(1,6),6-(1,6),7-(6,6)]
   125       0.559273       0.559273       0.559273    6[1-(0),6-(1,7),6-(6,7)]
   126       0.142058       0.142058       0.142058    6[1-(0),6-(1,6),7-(6,48)]
   127      12.425578      12.425578      12.425578    6[1-(0),6-(1,6),7-(6,48)]
   128       11.90086       11.90086       11.90086    6[1-(0),6-(1,7),6-(6,7)]
   129       10.68377       10.68377       10.68377    6[6-(1,6),6-(1,6),7-(6,6)]
   130       9.996518       9.996518       9.996518    6[1-(0),6-(1,7),6-(6,7)]
   131      10.578827      10.578827      10.578827    6[1-(0),6-(1,6),7-(6,48)]
   132       7.694158       7.694158       7.694158    6[1-(0),6-(1,6),7-(6,48)]
   133       8.391649       8.391649       8.391649    6[1-(0),6-(1,7),6-(6,7)]
   134       9.429566       9.429566       9.429566    6[6-(1,6),6-(1,6),7-(6,6)]
   135       9.631775       9.631775       9.631775    6[1-(0),6-(1,7),6-(6,7)]
   136       8.851097       8.851097       8.851097    6[1-(0),6-(1,6),7-(6,48)]
   137       6.580732       6.580732       6.580732    6[6-(6),6-(6,6)]
   138       7.013304       7.013304       7.013304    6[6-(6),6-(6)]
   139       7.458674       7.458674       7.458674    6[6-(6),6-(6)]
   140       7.791422       7.791422       7.791422    6[6-(6),6-(6,6)]
   141       5.962588       5.962588       5.962588    6[6-(1,6),6-(1,6),6-(6)]
   142       5.471145       5.471145       5.471145    6[1-(0),6-(1,6),6-(6,6)]
   143       4.814608       4.814608       4.814608    6[1-(0),6-(1,6),6-(6,7)]
   144        4.67127        4.67127        4.67127    6[6-(1,6),6-(1,6),7-(6,6)]
   145       5.167832       5.167832       5.167832    6[1-(0),6-(1,6),6-(6,7)]
   146       5.792375       5.792375       5.792375    6[1-(0),6-(1,6),6-(6,6)]
   147       8.152326       8.152326       8.152326    6[6-(1,6),6-(1,6),6-(6)]
   148       7.989791       7.989791       7.989791    6[1-(0),6-(1,6),6-(6,6)]
   149       8.261109       8.261109       8.261109    6[1-(0),6-(1,6),6-(6,7)]
   150       8.693681       8.693681       8.693681    6[6-(1,6),6-(1,6),7-(6,6)]
   151       8.886931       8.886931       8.886931    6[1-(0),6-(1,6),6-(6,7)]
   152       8.561862       8.561862       8.561862    6[1-(0),6-(1,6),6-(6,6)]
   153       2.151344       2.151344       2.151344    6[1-(0),6-(1,6),7-(6,48)]
   154       3.022888       3.022888       3.022888    6[1-(0),6-(1,7),6-(6,7)]
   155       3.118873       3.118873       3.118873    6[6-(1,6),6-(1,6),7-(6,6)]
   156       2.324117       2.324117       2.324117    6[1-(0),6-(1,7),6-(6,7)]
   157       1.496086       1.496086       1.496086    6[1-(0),6-(1,6),7-(6,48)]
   158       4.216941       4.216941       4.216941    6[1-(0),6-(1,6),7-(6,48)]
   159       3.683264       3.683264       3.683264    6[1-(0),6-(1,7),6-(6,7)]
   160       4.511295       4.511295       4.511295    6[6-(1,6),6-(1,6),7-(6,6)]
   161       5.839727       5.839727       5.839727    6[1-(0),6-(1,7),6-(6,7)]
   162       6.256942       6.256942       6.256942    6[1-(0),6-(1,6),7-(6,48)]
   163       6.771422       6.771422       6.771422    6[1-(0),6-(1,6),7-(6,48)]
   164        7.29614        7.29614        7.29614    6[1-(0),6-(1,7),6-(6,7)]
   165        8.51323        8.51323        8.51323    6[6-(1,6),6-(1,6),7-(6,6)]
   166       9.200482       9.200482       9.200482    6[1-(0),6-(1,7),6-(6,7)]
   167       8.618173       8.618173       8.618173    6[1-(0),6-(1,6),7-(6,48)]
   168      11.502842      11.502842      11.502842    6[1-(0),6-(1,6),7-(6,48)]
   169      10.805351      10.805351      10.805351    6[1-(0),6-(1,7),6-(6,7)]
   170       9.767434       9.767434       9.767434    6[6-(1,6),6-(1,6),7-(6,6)]
   171       9.565225       9.565225       9.565225    6[1-(0),6-(1,7),6-(6,7)]
   172      10.345903      10.345903      10.345903    6[1-(0),6-(1,6),7-(6,48)]
   173       6.217268       6.217268       6.217268    6[6-(6),6-(6,6)]
   174       5.784696       5.784696       5.784696    6[6-(6),6-(6)]
   175       5.339326       5.339326       5.339326    6[6-(6),6-(6)]
   176       5.006578       5.006578       5.006578    6[6-(6),6-(6,6)]
   177       6.835412       6.835412       6.835412    6[6-(1,6),6-(1,6),6-(6)]
   178       7.326855       7.326855       7.326855    6[1-(0),6-(1,6),6-(6,6)]
   179       7.983392       7.983392       7.983392    6[1-(0),6-(1,6),6-(6,7)]
   180        8.12673        8.12673        8.12673    6[6-(1,6),6-(1,6),7-(6,6)]
   181       7.630168       7.630168       7.630168    6[1-(0),6-(1,6),6-(6,7)]
   182       7.005625       7.005625       7.005625    6[1-(0),6-(1,6),6-(6,6)]
   183       4.645674       4.645674       4.645674    6[6-(1,6),6-(1,6),6-(6)]
   184       4.808209       4.808209       4.808209    6[1-(0),6-(1,6),6-(6,6)]
   185       4.536891       4.536891       4.536891    6[1-(0),6-(1,6),6-(6,7)]
   186       4.104319       4.104319       4.104319    6[6-(1,6),6-(1,6),7-(6,6)]
   187       3.911069       3.911069       3.911069    6[1-(0),6-(1,6),6-(6,7)]
   188       4.236138       4.236138       4.236138    6[1-(0),6-(1,6),6-(6,6)]
   189      10.646656      10.646656      10.646656    6[1-(0),6-(1,6),7-(6,48)]
   190       9.775112       9.775112       9.775112    6[1-(0),6-(1,7),6-(6,7)]
   191       9.679127       9.679127       9.679127    6[6-(1,6),6-(1,6),7-(6,6)]
   192      10.473883      10.473883      10.473883    6[1-(0),6-(1,7),6-(6,7)]
   193      11.301914      11.301914      11.301914    6[1-(0),6-(1,6),7-(6,48)]
   194       8.581059       8.581059       8.581059    6[1-(0),6-(1,6),7-(6,48)]
   195       9.114736       9.114736       9.114736    6[1-(0),6-(1,7),6-(6,7)]
   196       8.286705       8.286705       8.286705    6[6-(1,6),6-(1,6),7-(6,6)]
   197       6.958273       6.958273       6.958273    6[1-(0),6-(1,7),6-(6,7)]
   198       6.541058       6.541058       6.541058    6[1-(0),6-(1,6),7-(6,48)]
   199       6.026578       6.026578       6.026578    6[1-(0),6-(1,6),7-(6,48)]
   200        5.50186        5.50186        5.50186    6[1-(0),6-(1,7),6-(6,7)]
   201        4.28477        4.28477        4.28477    6[6-(1,6),6-(1,6),7-(6,6)]
   202       3.597518       3.597518       3.597518    6[1-(0),6-(1,7),6-(6,7)]
   203       4.179827       4.179827       4.179827    6[1-(0),6-(1,6),7-(6,48)]
   204       1.295158       1.295158       1.295158    6[1-(0),6-(1,6),7-(6,48)]
   205       1.992649       1.992649       1.992649    6[1-(0),6-(1,7),6-(6,7)]
   206       3.030566       3.030566       3.030566    6[6-(1,6),6-(1,6),7-(6,6)]
   207       3.232775       3.232775       3.232775    6[1-(0),6-(1,7),6-(6,7)]
   208       2.452097       2.452097       2.452097    6[1-(0),6-(1,6),7-(6,48)]
   209       0.181732       0.181732       0.181732    6[6-(6),6-(6,6)]
   210       0.614304       0.614304       0.614304    6[6-(6),6-(6)]
   211       1.059674       1.059674       1.059674    6[6-(6),6-(6)]
   212       1.392422       1.392422       1.392422    6[6-(6),6-(6,6)]
   213      12.361588      12.361588      12.361588    6[6-(1,6),6-(1,6),6-(6)]
   214      11.870145      11.870145      11.870145    6[1-(0),6-(1,6),6-(6,6)]
   215      11.213608      11.213608      11.213608    6[1-(0),6-(1,6),6-(6,7)]
   216       11.07027       11.07027       11.07027    6[6-(1,6),6-(1,6),7-(6,6)]
   217      11.566832      11.566832      11.566832    6[1-(0),6-(1,6),6-(6,7)]
   218      12.191375      12.191375      12.191375    6[1-(0),6-(1,6),6-(6,6)]
   219       1.753326       1.753326       1.753326    6[6-(1,6),6-(1,6),6-(6)]
   220       1.590791       1.590791       1.590791    6[1-(0),6-(1,6),6-(6,6)]
   221       1.862109       1.862109       1.862109    6[1-(0),6-(1,6),6-(6,7)]
   222       2.294681       2.294681       2.294681    6[6-(1,6),6-(1,6),7-(6,6)]
   223       2.487931       2.487931       2.487931    6[1-(0),6-(1,6),6-(6,7)]
   224       2.162862       2.162862       2.162862    6[1-(0),6-(1,6),6-(6,6)]
   225       8.550344       8.550344       8.550344    6[1-(0),6-(1,6),7-(6,48)]
   226       9.421888       9.421888       9.421888    6[1-(0),6-(1,7),6-(6,7)]
   227       9.517873       9.517873       9.517873    6[6-(1,6),6-(1,6),7-(6,6)]
   228       8.723117       8.723117       8.723117    6[1-(0),6-(1,7),6-(6,7)]
   229       7.895086       7.895086       7.895086    6[1-(0),6-(1,6),7-(6,48)]
   230      10.615941      10.615941      10.615941    6[1-(0),6-(1,6),7-(6,48)]
   231      10.082264      10.082264      10.082264    6[1-(0),6-(1,7),6-(6,7)]
   232      10.910295      10.910295      10.910295    6[6-(1,6),6-(1,6),7-(6,6)]
   233      12.238727      12.238727      12.238727    6[1-(0),6-(1,7),6-(6,7)]
   234      12.655942      12.655942      12.655942    6[1-(0),6-(1,6),7-(6,48)]
   235       0.372422       0.372422       0.372422    6[1-(0),6-(1,6),7-(6,48)]
   236        0.89714        0.89714        0.89714    6[1-(0),6-(1,7),6-(6,7)]
   237        2.11423        2.11423        2.11423    6[6-(1,6),6-(1,6),7-(6,6)]
   238       2.801482       2.801482       2.801482    6[1-(0),6-(1,7),6-(6,7)]
   239       2.219173       2.219173       2.219173    6[1-(0),6-(1,6),7-(6,48)]
   240       5.103842       5.103842       5.103842    6[1-(0),6-(1,6),7-(6,48)]
   241       4.406351       4.406351       4.406351    6[1-(0),6-(1,7),6-(6,7)]
   242       3.368434       3.368434       3.368434    6[6-(1,6),6-(1,6),7-(6,6)]
   243       3.166225       3.166225       3.166225    6[1-(0),6-(1,7),6-(6,7)]
   244       3.946903       3.946903       3.946903    6[1-(0),6-(1,6),7-(6,48)]
   245       2.379148       2.379148       2.379148    7[6-(6,6),6-(6,6),6-(6,6)]
   246       5.016816       5.016816       5.016816    7[6-(1,6),6-(1,6),48-(7,7,7,17,17)]
   247       0.922736       0.922736       0.922736    7[6-(1,6),6-(1,6),48-(7,7,7,17,17)]
   248      10.169291      10.169291      10.169291    7[6-(6,6),6-(6,6),6-(6,6)]
   249      11.779279      11.779279      11.779279    7[6-(1,6),6-(1,6),48-(7,7,7,17,17)]
   250       7.883568       7.883568       7.883568    7[6-(1,6),6-(1,6),48-(7,7,7,17,17)]
   251       4.019852       4.019852       4.019852    7[6-(6,6),6-(6,6),6-(6,6)]
   252       1.382184       1.382184       1.382184    7[6-(1,6),6-(1,6),48-(7,7,7,17,17)]
   253       5.476264       5.476264       5.476264    7[6-(1,6),6-(1,6),48-(7,7,7,17,17)]
   254       9.027709       9.027709       9.027709    7[6-(6,6),6-(6,6),6-(6,6)]
   255       7.417721       7.417721       7.417721    7[6-(1,6),6-(1,6),48-(7,7,7,17,17)]
   256      11.313432      11.313432      11.313432    7[6-(1,6),6-(1,6),48-(7,7,7,17,17)]
   257       8.778148       8.778148       8.778148    7[6-(6,6),6-(6,6),6-(6,6)]
   258      11.415816      11.415816      11.415816    7[6-(1,6),6-(1,6),48-(7,7,7,17,17)]
   259       7.321736       7.321736       7.321736    7[6-(1,6),6-(1,6),48-(7,7,7,17,17)]
   260       3.770291       3.770291       3.770291    7[6-(6,6),6-(6,6),6-(6,6)]
   261       5.380279       5.380279       5.380279    7[6-(1,6),6-(1,6),48-(7,7,7,17,17)]
   262       1.484568       1.484568       1.484568    7[6-(1,6),6-(1,6),48-(7,7,7,17,17)]
   263      10.418852      10.418852      10.418852    7[6-(6,6),6-(6,6),6-(6,6)]
   264       7.781184       7.781184       7.781184    7[6-(1,6),6-(1,6),48-(7,7,7,17,17)]
   265      11.875264      11.875264      11.875264    7[6-(1,6),6-(1,6),48-(7,7,7,17,17)]
   266       2.628709       2.628709       2.628709    7[6-(6,6),6-(6,6),6-(6,6)]
   267       1.018721       1.018721       1.018721    7[6-(1,6),6-(1,6),48-(7,7,7,17,17)]
   268       4.914432       4.914432       4.914432    7[6-(1,6),6-(1,6),48-(7,7,7,17,17)]
   269       4.580404       4.580404       4.580404    17[48-(7,7,7,7,17)]
   270       8.207357       8.207357       8.207357    17[48-(7,7,7,7,17)]
   271       1.818596       1.818596       1.818596    17[48-(7,7,7,7,17)]
   272      10.989643      10.989643      10.989643    17[48-(7,7,7,7,17)]
   273      10.979404      10.979404      10.979404    17[48-(7,7,7,7,17)]
   274       1.808357       1.808357       1.808357    17[48-(7,7,7,7,17)]
   275       8.217596       8.217596       8.217596    17[48-(7,7,7,7,17)]
   276       4.590643       4.590643       4.590643    17[48-(7,7,7,7,17)]
