# Supplementary material for: A collection of forcefield precursors for metal–organic frameworks
Source: RSC Adv. 2019 Nov 13;9(63):36492–507. doi: 10.1039/c9ra07327b (PMC9075174; doi:10.1039/c9ra07327b)
Supplement: RA-009-C9RA07327B-s1359 [file RA-009-C9RA07327B-s1359.txt]

LAZPIN_clean

8.019100    0.000000    0.000000
0.000000    17.305000    0.000000
0.000000    0.000000    23.303400

     1       5.108327       5.108327       5.108327    57[8-(6),8-(6),8-(6),8-(6),8-(6,57),8-(6,57),8-(6,57),8-(6,57)]
     2       6.920323       6.920323       6.920323    57[8-(6),8-(6),8-(6),8-(6),8-(6,57),8-(6,57),8-(6,57),8-(6,57)]
     3       2.910773       2.910773       2.910773    57[8-(6),8-(6),8-(6),8-(6),8-(6,57),8-(6,57),8-(6,57),8-(6,57)]
     4       1.098777       1.098777       1.098777    57[8-(6),8-(6),8-(6),8-(6),8-(6,57),8-(6,57),8-(6,57),8-(6,57)]
     5       2.910773       2.910773       2.910773    57[8-(6),8-(6),8-(6),8-(6),8-(6,57),8-(6,57),8-(6,57),8-(6,57)]
     6       1.098777       1.098777       1.098777    57[8-(6),8-(6),8-(6),8-(6),8-(6,57),8-(6,57),8-(6,57),8-(6,57)]
     7       5.108327       5.108327       5.108327    57[8-(6),8-(6),8-(6),8-(6),8-(6,57),8-(6,57),8-(6,57),8-(6,57)]
     8       6.920323       6.920323       6.920323    57[8-(6),8-(6),8-(6),8-(6),8-(6,57),8-(6,57),8-(6,57),8-(6,57)]
     9            0.0            0.0            0.0    29[7-(6,6),7-(6,6),8-(6),8-(6)]
    10        4.00955        4.00955        4.00955    29[7-(6,6),7-(6,6),8-(6),8-(6)]
    11            0.0            0.0            0.0    29[7-(6,6),7-(6,6),8-(6),8-(6)]
    12        4.00955        4.00955        4.00955    29[7-(6,6),7-(6,6),8-(6),8-(6)]
    13        2.98952        2.98952        2.98952    1[6-(6,6)]
    14       4.929341       4.929341       4.929341    1[6-(6,6)]
    15       6.518726       6.518726       6.518726    1[6-(6,6)]
    16       6.393628       6.393628       6.393628    1[6-(6,6)]
    17       6.267729       6.267729       6.267729    1[6-(6,7)]
    18       2.001567       2.001567       2.001567    1[6-(6,7)]
    19       2.175582       2.175582       2.175582    1[6-(6,6)]
    20        1.02003        1.02003        1.02003    1[6-(6,6)]
    21       7.099309       7.099309       7.099309    1[6-(6,6)]
    22       5.509924       5.509924       5.509924    1[6-(6,6)]
    23       5.635022       5.635022       5.635022    1[6-(6,6)]
    24       5.760921       5.760921       5.760921    1[6-(6,7)]
    25       2.007983       2.007983       2.007983    1[6-(6,7)]
    26       1.833968       1.833968       1.833968    1[6-(6,6)]
    27        5.02958        5.02958        5.02958    1[6-(6,6)]
    28       3.089759       3.089759       3.089759    1[6-(6,6)]
    29       1.500374       1.500374       1.500374    1[6-(6,6)]
    30       1.625472       1.625472       1.625472    1[6-(6,6)]
    31       1.751371       1.751371       1.751371    1[6-(6,7)]
    32       6.017533       6.017533       6.017533    1[6-(6,7)]
    33       5.843518       5.843518       5.843518    1[6-(6,6)]
    34        6.99907        6.99907        6.99907    1[6-(6,6)]
    35       0.919791       0.919791       0.919791    1[6-(6,6)]
    36       2.509176       2.509176       2.509176    1[6-(6,6)]
    37       2.384078       2.384078       2.384078    1[6-(6,6)]
    38       2.258179       2.258179       2.258179    1[6-(6,7)]
    39       6.011117       6.011117       6.011117    1[6-(6,7)]
    40       6.185132       6.185132       6.185132    1[6-(6,6)]
    41        5.02958        5.02958        5.02958    1[6-(6,6)]
    42       3.089759       3.089759       3.089759    1[6-(6,6)]
    43       1.500374       1.500374       1.500374    1[6-(6,6)]
    44       1.625472       1.625472       1.625472    1[6-(6,6)]
    45       1.751371       1.751371       1.751371    1[6-(6,7)]
    46       6.017533       6.017533       6.017533    1[6-(6,7)]
    47       5.843518       5.843518       5.843518    1[6-(6,6)]
    48        6.99907        6.99907        6.99907    1[6-(6,6)]
    49       0.919791       0.919791       0.919791    1[6-(6,6)]
    50       2.509176       2.509176       2.509176    1[6-(6,6)]
    51       2.384078       2.384078       2.384078    1[6-(6,6)]
    52       2.258179       2.258179       2.258179    1[6-(6,7)]
    53       6.011117       6.011117       6.011117    1[6-(6,7)]
    54       6.185132       6.185132       6.185132    1[6-(6,6)]
    55        2.98952        2.98952        2.98952    1[6-(6,6)]
    56       4.929341       4.929341       4.929341    1[6-(6,6)]
    57       6.518726       6.518726       6.518726    1[6-(6,6)]
    58       6.393628       6.393628       6.393628    1[6-(6,6)]
    59       6.267729       6.267729       6.267729    1[6-(6,7)]
    60       2.001567       2.001567       2.001567    1[6-(6,7)]
    61       2.175582       2.175582       2.175582    1[6-(6,6)]
    62        1.02003        1.02003        1.02003    1[6-(6,6)]
    63       7.099309       7.099309       7.099309    1[6-(6,6)]
    64       5.509924       5.509924       5.509924    1[6-(6,6)]
    65       5.635022       5.635022       5.635022    1[6-(6,6)]
    66       5.760921       5.760921       5.760921    1[6-(6,7)]
    67       2.007983       2.007983       2.007983    1[6-(6,7)]
    68       1.833968       1.833968       1.833968    1[6-(6,6)]
    69       6.621371       6.621371       6.621371    6[6-(6,6),8-(57),8-(57,57)]
    70       4.071297       4.071297       4.071297    6[6-(6,6),8-(0),8-(57,57)]
    71        2.08256        2.08256        2.08256    6[6-(6,6),8-(29),8-(57)]
    72       5.542802       5.542802       5.542802    6[6-(1,6),6-(6,6),6-(8,8)]
    73       4.368004       4.368004       4.368004    6[6-(6,6),6-(6,6),6-(8,8)]
    74       3.408118       3.408118       3.408118    6[6-(1,6),6-(6,6),6-(8,8)]
    75       3.626237       3.626237       3.626237    6[1-(0),6-(1,6),6-(6,6)]
    76        4.79061        4.79061        4.79061    6[1-(0),6-(1,6),6-(1,6)]
    77        5.73526        5.73526        5.73526    6[1-(0),6-(1,6),6-(6,6)]
    78        0.44506        0.44506        0.44506    6[6-(6,6),8-(57),8-(57)]
    79       0.291093       0.291093       0.291093    6[6-(1,6),6-(1,6),6-(8,8)]
    80       7.133791       7.133791       7.133791    6[1-(0),6-(1,7),6-(6,6)]
    81       7.068035       7.068035       7.068035    6[1-(0),6-(1,6),7-(6,29)]
    82       1.255791       1.255791       1.255791    6[1-(0),6-(1,6),7-(6,29)]
    83       1.374474       1.374474       1.374474    6[1-(0),6-(1,7),6-(6,6)]
    84       5.407279       5.407279       5.407279    6[6-(6,6),8-(57),8-(57,57)]
    85       7.957353       7.957353       7.957353    6[6-(6,6),8-(0),8-(57,57)]
    86        1.92699        1.92699        1.92699    6[6-(6,6),8-(29),8-(57)]
    87       6.485848       6.485848       6.485848    6[6-(1,6),6-(6,6),6-(8,8)]
    88       7.660646       7.660646       7.660646    6[6-(6,6),6-(6,6),6-(8,8)]
    89       0.601433       0.601433       0.601433    6[6-(1,6),6-(6,6),6-(8,8)]
    90       0.383313       0.383313       0.383313    6[1-(0),6-(1,6),6-(6,6)]
    91        7.23804        7.23804        7.23804    6[1-(0),6-(1,6),6-(1,6)]
    92        6.29339        6.29339        6.29339    6[1-(0),6-(1,6),6-(6,6)]
    93        3.56449        3.56449        3.56449    6[6-(6,6),8-(57),8-(57)]
    94       3.718457       3.718457       3.718457    6[6-(1,6),6-(1,6),6-(8,8)]
    95       4.894859       4.894859       4.894859    6[1-(0),6-(1,7),6-(6,6)]
    96       4.960615       4.960615       4.960615    6[1-(0),6-(1,6),7-(6,29)]
    97       2.753759       2.753759       2.753759    6[1-(0),6-(1,6),7-(6,29)]
    98       2.635076       2.635076       2.635076    6[1-(0),6-(1,7),6-(6,6)]
    99       1.397729       1.397729       1.397729    6[6-(6,6),8-(57),8-(57,57)]
   100       3.947803       3.947803       3.947803    6[6-(6,6),8-(0),8-(57,57)]
   101        5.93654        5.93654        5.93654    6[6-(6,6),8-(29),8-(57)]
   102       2.476298       2.476298       2.476298    6[6-(1,6),6-(6,6),6-(8,8)]
   103       3.651096       3.651096       3.651096    6[6-(6,6),6-(6,6),6-(8,8)]
   104       4.610982       4.610982       4.610982    6[6-(1,6),6-(6,6),6-(8,8)]
   105       4.392863       4.392863       4.392863    6[1-(0),6-(1,6),6-(6,6)]
   106        3.22849        3.22849        3.22849    6[1-(0),6-(1,6),6-(1,6)]
   107        2.28384        2.28384        2.28384    6[1-(0),6-(1,6),6-(6,6)]
   108        7.57404        7.57404        7.57404    6[6-(6,6),8-(57),8-(57)]
   109       7.728007       7.728007       7.728007    6[6-(1,6),6-(1,6),6-(8,8)]
   110       0.885309       0.885309       0.885309    6[1-(0),6-(1,7),6-(6,6)]
   111       0.951065       0.951065       0.951065    6[1-(0),6-(1,6),7-(6,29)]
   112       6.763309       6.763309       6.763309    6[1-(0),6-(1,6),7-(6,29)]
   113       6.644626       6.644626       6.644626    6[1-(0),6-(1,7),6-(6,6)]
   114       2.611821       2.611821       2.611821    6[6-(6,6),8-(57),8-(57,57)]
   115       0.061747       0.061747       0.061747    6[6-(6,6),8-(0),8-(57,57)]
   116        6.09211        6.09211        6.09211    6[6-(6,6),8-(29),8-(57)]
   117       1.533252       1.533252       1.533252    6[6-(1,6),6-(6,6),6-(8,8)]
   118       0.358454       0.358454       0.358454    6[6-(6,6),6-(6,6),6-(8,8)]
   119       7.417668       7.417668       7.417668    6[6-(1,6),6-(6,6),6-(8,8)]
   120       7.635787       7.635787       7.635787    6[1-(0),6-(1,6),6-(6,6)]
   121        0.78106        0.78106        0.78106    6[1-(0),6-(1,6),6-(1,6)]
   122        1.72571        1.72571        1.72571    6[1-(0),6-(1,6),6-(6,6)]
   123        4.45461        4.45461        4.45461    6[6-(6,6),8-(57),8-(57)]
   124       4.300643       4.300643       4.300643    6[6-(1,6),6-(1,6),6-(8,8)]
   125       3.124241       3.124241       3.124241    6[1-(0),6-(1,7),6-(6,6)]
   126       3.058485       3.058485       3.058485    6[1-(0),6-(1,6),7-(6,29)]
   127       5.265341       5.265341       5.265341    6[1-(0),6-(1,6),7-(6,29)]
   128       5.384024       5.384024       5.384024    6[1-(0),6-(1,7),6-(6,6)]
   129       1.397729       1.397729       1.397729    6[6-(6,6),8-(57),8-(57,57)]
   130       3.947803       3.947803       3.947803    6[6-(6,6),8-(0),8-(57,57)]
   131        5.93654        5.93654        5.93654    6[6-(6,6),8-(29),8-(57)]
   132       2.476298       2.476298       2.476298    6[6-(1,6),6-(6,6),6-(8,8)]
   133       3.651096       3.651096       3.651096    6[6-(6,6),6-(6,6),6-(8,8)]
   134       4.610982       4.610982       4.610982    6[6-(1,6),6-(6,6),6-(8,8)]
   135       4.392863       4.392863       4.392863    6[1-(0),6-(1,6),6-(6,6)]
   136        3.22849        3.22849        3.22849    6[1-(0),6-(1,6),6-(1,6)]
   137        2.28384        2.28384        2.28384    6[1-(0),6-(1,6),6-(6,6)]
   138        7.57404        7.57404        7.57404    6[6-(6,6),8-(57),8-(57)]
   139       7.728007       7.728007       7.728007    6[6-(1,6),6-(1,6),6-(8,8)]
   140       0.885309       0.885309       0.885309    6[1-(0),6-(1,7),6-(6,6)]
   141       0.951065       0.951065       0.951065    6[1-(0),6-(1,6),7-(6,29)]
   142       6.763309       6.763309       6.763309    6[1-(0),6-(1,6),7-(6,29)]
   143       6.644626       6.644626       6.644626    6[1-(0),6-(1,7),6-(6,6)]
   144       2.611821       2.611821       2.611821    6[6-(6,6),8-(57),8-(57,57)]
   145       0.061747       0.061747       0.061747    6[6-(6,6),8-(0),8-(57,57)]
   146        6.09211        6.09211        6.09211    6[6-(6,6),8-(29),8-(57)]
   147       1.533252       1.533252       1.533252    6[6-(1,6),6-(6,6),6-(8,8)]
   148       0.358454       0.358454       0.358454    6[6-(6,6),6-(6,6),6-(8,8)]
   149       7.417668       7.417668       7.417668    6[6-(1,6),6-(6,6),6-(8,8)]
   150       7.635787       7.635787       7.635787    6[1-(0),6-(1,6),6-(6,6)]
   151        0.78106        0.78106        0.78106    6[1-(0),6-(1,6),6-(1,6)]
   152        1.72571        1.72571        1.72571    6[1-(0),6-(1,6),6-(6,6)]
   153        4.45461        4.45461        4.45461    6[6-(6,6),8-(57),8-(57)]
   154       4.300643       4.300643       4.300643    6[6-(1,6),6-(1,6),6-(8,8)]
   155       3.124241       3.124241       3.124241    6[1-(0),6-(1,7),6-(6,6)]
   156       3.058485       3.058485       3.058485    6[1-(0),6-(1,6),7-(6,29)]
   157       5.265341       5.265341       5.265341    6[1-(0),6-(1,6),7-(6,29)]
   158       5.384024       5.384024       5.384024    6[1-(0),6-(1,7),6-(6,6)]
   159       6.621371       6.621371       6.621371    6[6-(6,6),8-(57),8-(57,57)]
   160       4.071297       4.071297       4.071297    6[6-(6,6),8-(0),8-(57,57)]
   161        2.08256        2.08256        2.08256    6[6-(6,6),8-(29),8-(57)]
   162       5.542802       5.542802       5.542802    6[6-(1,6),6-(6,6),6-(8,8)]
   163       4.368004       4.368004       4.368004    6[6-(6,6),6-(6,6),6-(8,8)]
   164       3.408118       3.408118       3.408118    6[6-(1,6),6-(6,6),6-(8,8)]
   165       3.626237       3.626237       3.626237    6[1-(0),6-(1,6),6-(6,6)]
   166        4.79061        4.79061        4.79061    6[1-(0),6-(1,6),6-(1,6)]
   167        5.73526        5.73526        5.73526    6[1-(0),6-(1,6),6-(6,6)]
   168        0.44506        0.44506        0.44506    6[6-(6,6),8-(57),8-(57)]
   169       0.291093       0.291093       0.291093    6[6-(1,6),6-(1,6),6-(8,8)]
   170       7.133791       7.133791       7.133791    6[1-(0),6-(1,7),6-(6,6)]
   171       7.068035       7.068035       7.068035    6[1-(0),6-(1,6),7-(6,29)]
   172       1.255791       1.255791       1.255791    6[1-(0),6-(1,6),7-(6,29)]
   173       1.374474       1.374474       1.374474    6[1-(0),6-(1,7),6-(6,6)]
   174       5.407279       5.407279       5.407279    6[6-(6,6),8-(57),8-(57,57)]
   175       7.957353       7.957353       7.957353    6[6-(6,6),8-(0),8-(57,57)]
   176        1.92699        1.92699        1.92699    6[6-(6,6),8-(29),8-(57)]
   177       6.485848       6.485848       6.485848    6[6-(1,6),6-(6,6),6-(8,8)]
   178       7.660646       7.660646       7.660646    6[6-(6,6),6-(6,6),6-(8,8)]
   179       0.601433       0.601433       0.601433    6[6-(1,6),6-(6,6),6-(8,8)]
   180       0.383313       0.383313       0.383313    6[1-(0),6-(1,6),6-(6,6)]
   181        7.23804        7.23804        7.23804    6[1-(0),6-(1,6),6-(1,6)]
   182        6.29339        6.29339        6.29339    6[1-(0),6-(1,6),6-(6,6)]
   183        3.56449        3.56449        3.56449    6[6-(6,6),8-(57),8-(57)]
   184       3.718457       3.718457       3.718457    6[6-(1,6),6-(1,6),6-(8,8)]
   185       4.894859       4.894859       4.894859    6[1-(0),6-(1,7),6-(6,6)]
   186       4.960615       4.960615       4.960615    6[1-(0),6-(1,6),7-(6,29)]
   187       2.753759       2.753759       2.753759    6[1-(0),6-(1,6),7-(6,29)]
   188       2.635076       2.635076       2.635076    6[1-(0),6-(1,7),6-(6,6)]
   189       0.101843       0.101843       0.101843    7[6-(1,6),6-(1,6),29-(7,8,8)]
   190       3.907707       3.907707       3.907707    7[6-(1,6),6-(1,6),29-(7,8,8)]
   191       7.917257       7.917257       7.917257    7[6-(1,6),6-(1,6),29-(7,8,8)]
   192       4.111393       4.111393       4.111393    7[6-(1,6),6-(1,6),29-(7,8,8)]
   193       7.917257       7.917257       7.917257    7[6-(1,6),6-(1,6),29-(7,8,8)]
   194       4.111393       4.111393       4.111393    7[6-(1,6),6-(1,6),29-(7,8,8)]
   195       0.101843       0.101843       0.101843    7[6-(1,6),6-(1,6),29-(7,8,8)]
   196       3.907707       3.907707       3.907707    7[6-(1,6),6-(1,6),29-(7,8,8)]
   197       6.512311       6.512311       6.512311    8[6-(6,8),57-(8,8,8,8,8,8,8),57-(8,8,8,8,8,8,8)]
   198       7.614135       7.614135       7.614135    8[6-(6,8),57-(8,8,8,8,8,8,8)]
   199        3.61501        3.61501        3.61501    8[6-(6,8),57-(8,8,8,8,8,8,8),57-(8,8,8,8,8,8,8)]
   200       4.236491       4.236491       4.236491    8[6-(6,8)]
   201       1.475514       1.475514       1.475514    8[6-(6,8),57-(8,8,8,8,8,8,8)]
   202       1.678398       1.678398       1.678398    8[6-(6,8),29-(7,7,8)]
   203       1.588584       1.588584       1.588584    8[6-(6,8),57-(8,8,8,8,8,8,8)]
   204       7.476207       7.476207       7.476207    8[6-(6,8),57-(8,8,8,8,8,8,8)]
   205       5.516339       5.516339       5.516339    8[6-(6,8),57-(8,8,8,8,8,8,8),57-(8,8,8,8,8,8,8)]
   206       4.414515       4.414515       4.414515    8[6-(6,8),57-(8,8,8,8,8,8,8)]
   207        0.39454        0.39454        0.39454    8[6-(6,8),57-(8,8,8,8,8,8,8),57-(8,8,8,8,8,8,8)]
   208       7.792159       7.792159       7.792159    8[6-(6,8)]
   209       2.534036       2.534036       2.534036    8[6-(6,8),57-(8,8,8,8,8,8,8)]
   210       2.331152       2.331152       2.331152    8[6-(6,8),29-(7,7,8)]
   211       2.420966       2.420966       2.420966    8[6-(6,8),57-(8,8,8,8,8,8,8)]
   212       4.552443       4.552443       4.552443    8[6-(6,8),57-(8,8,8,8,8,8,8)]
   213       1.506789       1.506789       1.506789    8[6-(6,8),57-(8,8,8,8,8,8,8),57-(8,8,8,8,8,8,8)]
   214       0.404965       0.404965       0.404965    8[6-(6,8),57-(8,8,8,8,8,8,8)]
   215        4.40409        4.40409        4.40409    8[6-(6,8),57-(8,8,8,8,8,8,8),57-(8,8,8,8,8,8,8)]
   216       3.782609       3.782609       3.782609    8[6-(6,8)]
   217       6.543586       6.543586       6.543586    8[6-(6,8),57-(8,8,8,8,8,8,8)]
   218       6.340702       6.340702       6.340702    8[6-(6,8),29-(7,7,8)]
   219       6.430516       6.430516       6.430516    8[6-(6,8),57-(8,8,8,8,8,8,8)]
   220       0.542893       0.542893       0.542893    8[6-(6,8),57-(8,8,8,8,8,8,8)]
   221       2.502761       2.502761       2.502761    8[6-(6,8),57-(8,8,8,8,8,8,8),57-(8,8,8,8,8,8,8)]
   222       3.604585       3.604585       3.604585    8[6-(6,8),57-(8,8,8,8,8,8,8)]
   223        7.62456        7.62456        7.62456    8[6-(6,8),57-(8,8,8,8,8,8,8),57-(8,8,8,8,8,8,8)]
   224       0.226941       0.226941       0.226941    8[6-(6,8)]
   225       5.485064       5.485064       5.485064    8[6-(6,8),57-(8,8,8,8,8,8,8)]
   226       5.687948       5.687948       5.687948    8[6-(6,8),29-(7,7,8)]
   227       5.598134       5.598134       5.598134    8[6-(6,8),57-(8,8,8,8,8,8,8)]
   228       3.466657       3.466657       3.466657    8[6-(6,8),57-(8,8,8,8,8,8,8)]
   229       1.506789       1.506789       1.506789    8[6-(6,8),57-(8,8,8,8,8,8,8),57-(8,8,8,8,8,8,8)]
   230       0.404965       0.404965       0.404965    8[6-(6,8),57-(8,8,8,8,8,8,8)]
   231        4.40409        4.40409        4.40409    8[6-(6,8),57-(8,8,8,8,8,8,8),57-(8,8,8,8,8,8,8)]
   232       3.782609       3.782609       3.782609    8[6-(6,8)]
   233       6.543586       6.543586       6.543586    8[6-(6,8),57-(8,8,8,8,8,8,8)]
   234       6.340702       6.340702       6.340702    8[6-(6,8),29-(7,7,8)]
   235       6.430516       6.430516       6.430516    8[6-(6,8),57-(8,8,8,8,8,8,8)]
   236       0.542893       0.542893       0.542893    8[6-(6,8),57-(8,8,8,8,8,8,8)]
   237       2.502761       2.502761       2.502761    8[6-(6,8),57-(8,8,8,8,8,8,8),57-(8,8,8,8,8,8,8)]
   238       3.604585       3.604585       3.604585    8[6-(6,8),57-(8,8,8,8,8,8,8)]
   239        7.62456        7.62456        7.62456    8[6-(6,8),57-(8,8,8,8,8,8,8),57-(8,8,8,8,8,8,8)]
   240       0.226941       0.226941       0.226941    8[6-(6,8)]
   241       5.485064       5.485064       5.485064    8[6-(6,8),57-(8,8,8,8,8,8,8)]
   242       5.687948       5.687948       5.687948    8[6-(6,8),29-(7,7,8)]
   243       5.598134       5.598134       5.598134    8[6-(6,8),57-(8,8,8,8,8,8,8)]
   244       3.466657       3.466657       3.466657    8[6-(6,8),57-(8,8,8,8,8,8,8)]
   245       6.512311       6.512311       6.512311    8[6-(6,8),57-(8,8,8,8,8,8,8),57-(8,8,8,8,8,8,8)]
   246       7.614135       7.614135       7.614135    8[6-(6,8),57-(8,8,8,8,8,8,8)]
   247        3.61501        3.61501        3.61501    8[6-(6,8),57-(8,8,8,8,8,8,8),57-(8,8,8,8,8,8,8)]
   248       4.236491       4.236491       4.236491    8[6-(6,8)]
   249       1.475514       1.475514       1.475514    8[6-(6,8),57-(8,8,8,8,8,8,8)]
   250       1.678398       1.678398       1.678398    8[6-(6,8),29-(7,7,8)]
   251       1.588584       1.588584       1.588584    8[6-(6,8),57-(8,8,8,8,8,8,8)]
   252       7.476207       7.476207       7.476207    8[6-(6,8),57-(8,8,8,8,8,8,8)]
   253       5.516339       5.516339       5.516339    8[6-(6,8),57-(8,8,8,8,8,8,8),57-(8,8,8,8,8,8,8)]
   254       4.414515       4.414515       4.414515    8[6-(6,8),57-(8,8,8,8,8,8,8)]
   255        0.39454        0.39454        0.39454    8[6-(6,8),57-(8,8,8,8,8,8,8),57-(8,8,8,8,8,8,8)]
   256       7.792159       7.792159       7.792159    8[6-(6,8)]
   257       2.534036       2.534036       2.534036    8[6-(6,8),57-(8,8,8,8,8,8,8)]
   258       2.331152       2.331152       2.331152    8[6-(6,8),29-(7,7,8)]
   259       2.420966       2.420966       2.420966    8[6-(6,8),57-(8,8,8,8,8,8,8)]
   260       4.552443       4.552443       4.552443    8[6-(6,8),57-(8,8,8,8,8,8,8)]
