# Supplementary material for: A collection of forcefield precursors for metal–organic frameworks
Source: RSC Adv. 2019 Nov 13;9(63):36492–507. doi: 10.1039/c9ra07327b (PMC9075174; doi:10.1039/c9ra07327b)
Supplement: RA-009-C9RA07327B-s1360 [file RA-009-C9RA07327B-s1360.txt]

LAZPUZ_clean

7.952900    0.000000    0.000000
0.000000    17.246600    0.000000
0.000000    0.000000    23.270200

     1       6.846254       6.846254       6.846254    59[8-(6),8-(6),8-(6),8-(6),8-(6,59),8-(6,59),8-(6,59),8-(6,59)]
     2       5.083096       5.083096       5.083096    59[8-(6),8-(6),8-(6),8-(6),8-(6,59),8-(6,59),8-(6,59),8-(6,59)]
     3       1.106646       1.106646       1.106646    59[8-(6),8-(6),8-(6),8-(6),8-(6,59),8-(6,59),8-(6,59),8-(6,59)]
     4       2.869804       2.869804       2.869804    59[8-(6),8-(6),8-(6),8-(6),8-(6,59),8-(6,59),8-(6,59),8-(6,59)]
     5       1.106646       1.106646       1.106646    59[8-(6),8-(6),8-(6),8-(6),8-(6,59),8-(6,59),8-(6,59),8-(6,59)]
     6       2.869804       2.869804       2.869804    59[8-(6),8-(6),8-(6),8-(6),8-(6,59),8-(6,59),8-(6,59),8-(6,59)]
     7       6.846254       6.846254       6.846254    59[8-(6),8-(6),8-(6),8-(6),8-(6,59),8-(6,59),8-(6,59),8-(6,59)]
     8       5.083096       5.083096       5.083096    59[8-(6),8-(6),8-(6),8-(6),8-(6,59),8-(6,59),8-(6,59),8-(6,59)]
     9        3.97645        3.97645        3.97645    29[7-(6,6),7-(6,6),8-(6),8-(6)]
    10            0.0            0.0            0.0    29[7-(6,6),7-(6,6),8-(6),8-(6)]
    11        3.97645        3.97645        3.97645    29[7-(6,6),7-(6,6),8-(6),8-(6)]
    12            0.0            0.0            0.0    29[7-(6,6),7-(6,6),8-(6),8-(6)]
    13       0.998089       0.998089       0.998089    1[6-(6,6)]
    14       7.004119       7.004119       7.004119    1[6-(6,6)]
    15       5.414334       5.414334       5.414334    1[6-(6,6)]
    16       2.342129       2.342129       2.342129    1[6-(6,6)]
    17       2.229198       2.229198       2.229198    1[6-(6,7)]
    18       5.974218       5.974218       5.974218    1[6-(6,7)]
    19       6.159521       6.159521       6.159521    1[6-(6,6)]
    20       2.978361       2.978361       2.978361    1[6-(6,6)]
    21       4.925231       4.925231       4.925231    1[6-(6,6)]
    22       6.515016       6.515016       6.515016    1[6-(6,6)]
    23       1.634321       1.634321       1.634321    1[6-(6,6)]
    24       1.747252       1.747252       1.747252    1[6-(6,7)]
    25       5.955132       5.955132       5.955132    1[6-(6,7)]
    26       5.769829       5.769829       5.769829    1[6-(6,6)]
    27       6.954811       6.954811       6.954811    1[6-(6,6)]
    28       0.948781       0.948781       0.948781    1[6-(6,6)]
    29       2.538566       2.538566       2.538566    1[6-(6,6)]
    30       5.610771       5.610771       5.610771    1[6-(6,6)]
    31       5.723702       5.723702       5.723702    1[6-(6,7)]
    32       1.978682       1.978682       1.978682    1[6-(6,7)]
    33       1.793379       1.793379       1.793379    1[6-(6,6)]
    34       4.974539       4.974539       4.974539    1[6-(6,6)]
    35       3.027669       3.027669       3.027669    1[6-(6,6)]
    36       1.437884       1.437884       1.437884    1[6-(6,6)]
    37       6.318579       6.318579       6.318579    1[6-(6,6)]
    38       6.205648       6.205648       6.205648    1[6-(6,7)]
    39       1.997768       1.997768       1.997768    1[6-(6,7)]
    40       2.183071       2.183071       2.183071    1[6-(6,6)]
    41       6.954811       6.954811       6.954811    1[6-(6,6)]
    42       0.948781       0.948781       0.948781    1[6-(6,6)]
    43       2.538566       2.538566       2.538566    1[6-(6,6)]
    44       5.610771       5.610771       5.610771    1[6-(6,6)]
    45       5.723702       5.723702       5.723702    1[6-(6,7)]
    46       1.978682       1.978682       1.978682    1[6-(6,7)]
    47       1.793379       1.793379       1.793379    1[6-(6,6)]
    48       4.974539       4.974539       4.974539    1[6-(6,6)]
    49       3.027669       3.027669       3.027669    1[6-(6,6)]
    50       1.437884       1.437884       1.437884    1[6-(6,6)]
    51       6.318579       6.318579       6.318579    1[6-(6,6)]
    52       6.205648       6.205648       6.205648    1[6-(6,7)]
    53       1.997768       1.997768       1.997768    1[6-(6,7)]
    54       2.183071       2.183071       2.183071    1[6-(6,6)]
    55       0.998089       0.998089       0.998089    1[6-(6,6)]
    56       7.004119       7.004119       7.004119    1[6-(6,6)]
    57       5.414334       5.414334       5.414334    1[6-(6,6)]
    58       2.342129       2.342129       2.342129    1[6-(6,6)]
    59       2.229198       2.229198       2.229198    1[6-(6,7)]
    60       5.974218       5.974218       5.974218    1[6-(6,7)]
    61       6.159521       6.159521       6.159521    1[6-(6,6)]
    62       2.978361       2.978361       2.978361    1[6-(6,6)]
    63       4.925231       4.925231       4.925231    1[6-(6,6)]
    64       6.515016       6.515016       6.515016    1[6-(6,6)]
    65       1.634321       1.634321       1.634321    1[6-(6,6)]
    66       1.747252       1.747252       1.747252    1[6-(6,7)]
    67       5.955132       5.955132       5.955132    1[6-(6,7)]
    68       5.769829       5.769829       5.769829    1[6-(6,6)]
    69       5.326852       5.326852       5.326852    6[6-(6,6),8-(59),8-(59,59)]
    70       7.876552       7.876552       7.876552    6[6-(6,6),8-(0),8-(59,59)]
    71       1.915854       1.915854       1.915854    6[6-(6,6),8-(29),8-(59)]
    72       6.392541       6.392541       6.392541    6[6-(1,6),6-(6,6),6-(8,8)]
    73        7.58309        7.58309        7.58309    6[6-(6,6),6-(6,6),6-(8,8)]
    74       0.588515       0.588515       0.588515    6[6-(1,6),6-(6,6),6-(8,8)]
    75       0.360266       0.360266       0.360266    6[1-(0),6-(1,6),6-(6,6)]
    76       7.148862       7.148862       7.148862    6[1-(0),6-(1,6),6-(1,6)]
    77        6.19849        6.19849        6.19849    6[1-(0),6-(1,6),6-(6,6)]
    78       4.413064       4.413064       4.413064    6[6-(6,6),8-(59),8-(59)]
    79        4.26514        4.26514        4.26514    6[6-(1,6),6-(1,6),6-(8,8)]
    80       3.085725       3.085725       3.085725    6[1-(0),6-(1,7),6-(6,6)]
    81        3.02926        3.02926        3.02926    6[1-(0),6-(1,6),7-(6,29)]
    82       5.229827       5.229827       5.229827    6[1-(0),6-(1,6),7-(6,29)]
    83       5.352302       5.352302       5.352302    6[1-(0),6-(1,7),6-(6,6)]
    84       6.602498       6.602498       6.602498    6[6-(6,6),8-(59),8-(59,59)]
    85       4.052798       4.052798       4.052798    6[6-(6,6),8-(0),8-(59,59)]
    86       2.060596       2.060596       2.060596    6[6-(6,6),8-(29),8-(59)]
    87       5.536809       5.536809       5.536809    6[6-(1,6),6-(6,6),6-(8,8)]
    88        4.34626        4.34626        4.34626    6[6-(6,6),6-(6,6),6-(8,8)]
    89       3.387935       3.387935       3.387935    6[6-(1,6),6-(6,6),6-(8,8)]
    90       3.616184       3.616184       3.616184    6[1-(0),6-(1,6),6-(6,6)]
    91       4.780488       4.780488       4.780488    6[1-(0),6-(1,6),6-(1,6)]
    92        5.73086        5.73086        5.73086    6[1-(0),6-(1,6),6-(6,6)]
    93       7.516286       7.516286       7.516286    6[6-(6,6),8-(59),8-(59)]
    94        7.66421        7.66421        7.66421    6[6-(1,6),6-(1,6),6-(8,8)]
    95       0.890725       0.890725       0.890725    6[1-(0),6-(1,7),6-(6,6)]
    96        0.94719        0.94719        0.94719    6[1-(0),6-(1,6),7-(6,29)]
    97       6.699523       6.699523       6.699523    6[1-(0),6-(1,6),7-(6,29)]
    98       6.577048       6.577048       6.577048    6[1-(0),6-(1,7),6-(6,6)]
    99       2.626048       2.626048       2.626048    6[6-(6,6),8-(59),8-(59,59)]
   100       0.076348       0.076348       0.076348    6[6-(6,6),8-(0),8-(59,59)]
   101       6.037046       6.037046       6.037046    6[6-(6,6),8-(29),8-(59)]
   102       1.560359       1.560359       1.560359    6[6-(1,6),6-(6,6),6-(8,8)]
   103        0.36981        0.36981        0.36981    6[6-(6,6),6-(6,6),6-(8,8)]
   104       7.364385       7.364385       7.364385    6[6-(1,6),6-(6,6),6-(8,8)]
   105       7.592634       7.592634       7.592634    6[1-(0),6-(1,6),6-(6,6)]
   106       0.804038       0.804038       0.804038    6[1-(0),6-(1,6),6-(1,6)]
   107        1.75441        1.75441        1.75441    6[1-(0),6-(1,6),6-(6,6)]
   108       3.539836       3.539836       3.539836    6[6-(6,6),8-(59),8-(59)]
   109        3.68776        3.68776        3.68776    6[6-(1,6),6-(1,6),6-(8,8)]
   110       4.867175       4.867175       4.867175    6[1-(0),6-(1,7),6-(6,6)]
   111        4.92364        4.92364        4.92364    6[1-(0),6-(1,6),7-(6,29)]
   112       2.723073       2.723073       2.723073    6[1-(0),6-(1,6),7-(6,29)]
   113       2.600598       2.600598       2.600598    6[1-(0),6-(1,7),6-(6,6)]
   114       1.350402       1.350402       1.350402    6[6-(6,6),8-(59),8-(59,59)]
   115       3.900102       3.900102       3.900102    6[6-(6,6),8-(0),8-(59,59)]
   116       5.892304       5.892304       5.892304    6[6-(6,6),8-(29),8-(59)]
   117       2.416091       2.416091       2.416091    6[6-(1,6),6-(6,6),6-(8,8)]
   118        3.60664        3.60664        3.60664    6[6-(6,6),6-(6,6),6-(8,8)]
   119       4.564965       4.564965       4.564965    6[6-(1,6),6-(6,6),6-(8,8)]
   120       4.336716       4.336716       4.336716    6[1-(0),6-(1,6),6-(6,6)]
   121       3.172412       3.172412       3.172412    6[1-(0),6-(1,6),6-(1,6)]
   122        2.22204        2.22204        2.22204    6[1-(0),6-(1,6),6-(6,6)]
   123       0.436614       0.436614       0.436614    6[6-(6,6),8-(59),8-(59)]
   124        0.28869        0.28869        0.28869    6[6-(1,6),6-(1,6),6-(8,8)]
   125       7.062175       7.062175       7.062175    6[1-(0),6-(1,7),6-(6,6)]
   126        7.00571        7.00571        7.00571    6[1-(0),6-(1,6),7-(6,29)]
   127       1.253377       1.253377       1.253377    6[1-(0),6-(1,6),7-(6,29)]
   128       1.375852       1.375852       1.375852    6[1-(0),6-(1,7),6-(6,6)]
   129       2.626048       2.626048       2.626048    6[6-(6,6),8-(59),8-(59,59)]
   130       0.076348       0.076348       0.076348    6[6-(6,6),8-(0),8-(59,59)]
   131       6.037046       6.037046       6.037046    6[6-(6,6),8-(29),8-(59)]
   132       1.560359       1.560359       1.560359    6[6-(1,6),6-(6,6),6-(8,8)]
   133        0.36981        0.36981        0.36981    6[6-(6,6),6-(6,6),6-(8,8)]
   134       7.364385       7.364385       7.364385    6[6-(1,6),6-(6,6),6-(8,8)]
   135       7.592634       7.592634       7.592634    6[1-(0),6-(1,6),6-(6,6)]
   136       0.804038       0.804038       0.804038    6[1-(0),6-(1,6),6-(1,6)]
   137        1.75441        1.75441        1.75441    6[1-(0),6-(1,6),6-(6,6)]
   138       3.539836       3.539836       3.539836    6[6-(6,6),8-(59),8-(59)]
   139        3.68776        3.68776        3.68776    6[6-(1,6),6-(1,6),6-(8,8)]
   140       4.867175       4.867175       4.867175    6[1-(0),6-(1,7),6-(6,6)]
   141        4.92364        4.92364        4.92364    6[1-(0),6-(1,6),7-(6,29)]
   142       2.723073       2.723073       2.723073    6[1-(0),6-(1,6),7-(6,29)]
   143       2.600598       2.600598       2.600598    6[1-(0),6-(1,7),6-(6,6)]
   144       1.350402       1.350402       1.350402    6[6-(6,6),8-(59),8-(59,59)]
   145       3.900102       3.900102       3.900102    6[6-(6,6),8-(0),8-(59,59)]
   146       5.892304       5.892304       5.892304    6[6-(6,6),8-(29),8-(59)]
   147       2.416091       2.416091       2.416091    6[6-(1,6),6-(6,6),6-(8,8)]
   148        3.60664        3.60664        3.60664    6[6-(6,6),6-(6,6),6-(8,8)]
   149       4.564965       4.564965       4.564965    6[6-(1,6),6-(6,6),6-(8,8)]
   150       4.336716       4.336716       4.336716    6[1-(0),6-(1,6),6-(6,6)]
   151       3.172412       3.172412       3.172412    6[1-(0),6-(1,6),6-(1,6)]
   152        2.22204        2.22204        2.22204    6[1-(0),6-(1,6),6-(6,6)]
   153       0.436614       0.436614       0.436614    6[6-(6,6),8-(59),8-(59)]
   154        0.28869        0.28869        0.28869    6[6-(1,6),6-(1,6),6-(8,8)]
   155       7.062175       7.062175       7.062175    6[1-(0),6-(1,7),6-(6,6)]
   156        7.00571        7.00571        7.00571    6[1-(0),6-(1,6),7-(6,29)]
   157       1.253377       1.253377       1.253377    6[1-(0),6-(1,6),7-(6,29)]
   158       1.375852       1.375852       1.375852    6[1-(0),6-(1,7),6-(6,6)]
   159       5.326852       5.326852       5.326852    6[6-(6,6),8-(59),8-(59,59)]
   160       7.876552       7.876552       7.876552    6[6-(6,6),8-(0),8-(59,59)]
   161       1.915854       1.915854       1.915854    6[6-(6,6),8-(29),8-(59)]
   162       6.392541       6.392541       6.392541    6[6-(1,6),6-(6,6),6-(8,8)]
   163        7.58309        7.58309        7.58309    6[6-(6,6),6-(6,6),6-(8,8)]
   164       0.588515       0.588515       0.588515    6[6-(1,6),6-(6,6),6-(8,8)]
   165       0.360266       0.360266       0.360266    6[1-(0),6-(1,6),6-(6,6)]
   166       7.148862       7.148862       7.148862    6[1-(0),6-(1,6),6-(1,6)]
   167        6.19849        6.19849        6.19849    6[1-(0),6-(1,6),6-(6,6)]
   168       4.413064       4.413064       4.413064    6[6-(6,6),8-(59),8-(59)]
   169        4.26514        4.26514        4.26514    6[6-(1,6),6-(1,6),6-(8,8)]
   170       3.085725       3.085725       3.085725    6[1-(0),6-(1,7),6-(6,6)]
   171        3.02926        3.02926        3.02926    6[1-(0),6-(1,6),7-(6,29)]
   172       5.229827       5.229827       5.229827    6[1-(0),6-(1,6),7-(6,29)]
   173       5.352302       5.352302       5.352302    6[1-(0),6-(1,7),6-(6,6)]
   174       6.602498       6.602498       6.602498    6[6-(6,6),8-(59),8-(59,59)]
   175       4.052798       4.052798       4.052798    6[6-(6,6),8-(0),8-(59,59)]
   176       2.060596       2.060596       2.060596    6[6-(6,6),8-(29),8-(59)]
   177       5.536809       5.536809       5.536809    6[6-(1,6),6-(6,6),6-(8,8)]
   178        4.34626        4.34626        4.34626    6[6-(6,6),6-(6,6),6-(8,8)]
   179       3.387935       3.387935       3.387935    6[6-(1,6),6-(6,6),6-(8,8)]
   180       3.616184       3.616184       3.616184    6[1-(0),6-(1,6),6-(6,6)]
   181       4.780488       4.780488       4.780488    6[1-(0),6-(1,6),6-(1,6)]
   182        5.73086        5.73086        5.73086    6[1-(0),6-(1,6),6-(6,6)]
   183       7.516286       7.516286       7.516286    6[6-(6,6),8-(59),8-(59)]
   184        7.66421        7.66421        7.66421    6[6-(1,6),6-(1,6),6-(8,8)]
   185       0.890725       0.890725       0.890725    6[1-(0),6-(1,7),6-(6,6)]
   186        0.94719        0.94719        0.94719    6[1-(0),6-(1,6),7-(6,29)]
   187       6.699523       6.699523       6.699523    6[1-(0),6-(1,6),7-(6,29)]
   188       6.577048       6.577048       6.577048    6[1-(0),6-(1,7),6-(6,6)]
   189       4.081428       4.081428       4.081428    7[6-(1,6),6-(1,6),29-(7,8,8)]
   190       7.847922       7.847922       7.847922    7[6-(1,6),6-(1,6),29-(7,8,8)]
   191       3.871472       3.871472       3.871472    7[6-(1,6),6-(1,6),29-(7,8,8)]
   192       0.104978       0.104978       0.104978    7[6-(1,6),6-(1,6),29-(7,8,8)]
   193       3.871472       3.871472       3.871472    7[6-(1,6),6-(1,6),29-(7,8,8)]
   194       0.104978       0.104978       0.104978    7[6-(1,6),6-(1,6),29-(7,8,8)]
   195       4.081428       4.081428       4.081428    7[6-(1,6),6-(1,6),29-(7,8,8)]
   196       7.847922       7.847922       7.847922    7[6-(1,6),6-(1,6),29-(7,8,8)]
   197       5.440579       5.440579       5.440579    8[6-(6,8),59-(8,8,8,8,8,8,8),59-(8,8,8,8,8,8,8)]
   198       4.333535       4.333535       4.333535    8[6-(6,8),59-(8,8,8,8,8,8,8)]
   199       0.373786       0.373786       0.373786    8[6-(6,8),59-(8,8,8,8,8,8,8),59-(8,8,8,8,8,8,8)]
   200       7.721471       7.721471       7.721471    8[6-(6,8)]
   201       2.510731       2.510731       2.510731    8[6-(6,8),59-(8,8,8,8,8,8,8)]
   202         2.3302         2.3302         2.3302    8[6-(6,8),29-(7,7,8)]
   203       5.551124       5.551124       5.551124    8[6-(6,8),59-(8,8,8,8,8,8,8)]
   204       3.418952       3.418952       3.418952    8[6-(6,8),59-(8,8,8,8,8,8,8)]
   205       6.488771       6.488771       6.488771    8[6-(6,8),59-(8,8,8,8,8,8,8),59-(8,8,8,8,8,8,8)]
   206       7.595815       7.595815       7.595815    8[6-(6,8),59-(8,8,8,8,8,8,8)]
   207       3.602664       3.602664       3.602664    8[6-(6,8),59-(8,8,8,8,8,8,8),59-(8,8,8,8,8,8,8)]
   208       4.207879       4.207879       4.207879    8[6-(6,8)]
   209       1.465719       1.465719       1.465719    8[6-(6,8),59-(8,8,8,8,8,8,8)]
   210        1.64625        1.64625        1.64625    8[6-(6,8),29-(7,7,8)]
   211       6.378226       6.378226       6.378226    8[6-(6,8),59-(8,8,8,8,8,8,8)]
   212       0.557498       0.557498       0.557498    8[6-(6,8),59-(8,8,8,8,8,8,8)]
   213       2.512321       2.512321       2.512321    8[6-(6,8),59-(8,8,8,8,8,8,8),59-(8,8,8,8,8,8,8)]
   214       3.619365       3.619365       3.619365    8[6-(6,8),59-(8,8,8,8,8,8,8)]
   215       7.579114       7.579114       7.579114    8[6-(6,8),59-(8,8,8,8,8,8,8),59-(8,8,8,8,8,8,8)]
   216       0.231429       0.231429       0.231429    8[6-(6,8)]
   217       5.442169       5.442169       5.442169    8[6-(6,8),59-(8,8,8,8,8,8,8)]
   218         5.6227         5.6227         5.6227    8[6-(6,8),29-(7,7,8)]
   219       2.401776       2.401776       2.401776    8[6-(6,8),59-(8,8,8,8,8,8,8)]
   220       4.533948       4.533948       4.533948    8[6-(6,8),59-(8,8,8,8,8,8,8)]
   221       1.464129       1.464129       1.464129    8[6-(6,8),59-(8,8,8,8,8,8,8),59-(8,8,8,8,8,8,8)]
   222       0.357085       0.357085       0.357085    8[6-(6,8),59-(8,8,8,8,8,8,8)]
   223       4.350236       4.350236       4.350236    8[6-(6,8),59-(8,8,8,8,8,8,8),59-(8,8,8,8,8,8,8)]
   224       3.745021       3.745021       3.745021    8[6-(6,8)]
   225       6.487181       6.487181       6.487181    8[6-(6,8),59-(8,8,8,8,8,8,8)]
   226        6.30665        6.30665        6.30665    8[6-(6,8),29-(7,7,8)]
   227       1.574674       1.574674       1.574674    8[6-(6,8),59-(8,8,8,8,8,8,8)]
   228       7.395402       7.395402       7.395402    8[6-(6,8),59-(8,8,8,8,8,8,8)]
   229       2.512321       2.512321       2.512321    8[6-(6,8),59-(8,8,8,8,8,8,8),59-(8,8,8,8,8,8,8)]
   230       3.619365       3.619365       3.619365    8[6-(6,8),59-(8,8,8,8,8,8,8)]
   231       7.579114       7.579114       7.579114    8[6-(6,8),59-(8,8,8,8,8,8,8),59-(8,8,8,8,8,8,8)]
   232       0.231429       0.231429       0.231429    8[6-(6,8)]
   233       5.442169       5.442169       5.442169    8[6-(6,8),59-(8,8,8,8,8,8,8)]
   234         5.6227         5.6227         5.6227    8[6-(6,8),29-(7,7,8)]
   235       2.401776       2.401776       2.401776    8[6-(6,8),59-(8,8,8,8,8,8,8)]
   236       4.533948       4.533948       4.533948    8[6-(6,8),59-(8,8,8,8,8,8,8)]
   237       1.464129       1.464129       1.464129    8[6-(6,8),59-(8,8,8,8,8,8,8),59-(8,8,8,8,8,8,8)]
   238       0.357085       0.357085       0.357085    8[6-(6,8),59-(8,8,8,8,8,8,8)]
   239       4.350236       4.350236       4.350236    8[6-(6,8),59-(8,8,8,8,8,8,8),59-(8,8,8,8,8,8,8)]
   240       3.745021       3.745021       3.745021    8[6-(6,8)]
   241       6.487181       6.487181       6.487181    8[6-(6,8),59-(8,8,8,8,8,8,8)]
   242        6.30665        6.30665        6.30665    8[6-(6,8),29-(7,7,8)]
   243       1.574674       1.574674       1.574674    8[6-(6,8),59-(8,8,8,8,8,8,8)]
   244       7.395402       7.395402       7.395402    8[6-(6,8),59-(8,8,8,8,8,8,8)]
   245       5.440579       5.440579       5.440579    8[6-(6,8),59-(8,8,8,8,8,8,8),59-(8,8,8,8,8,8,8)]
   246       4.333535       4.333535       4.333535    8[6-(6,8),59-(8,8,8,8,8,8,8)]
   247       0.373786       0.373786       0.373786    8[6-(6,8),59-(8,8,8,8,8,8,8),59-(8,8,8,8,8,8,8)]
   248       7.721471       7.721471       7.721471    8[6-(6,8)]
   249       2.510731       2.510731       2.510731    8[6-(6,8),59-(8,8,8,8,8,8,8)]
   250         2.3302         2.3302         2.3302    8[6-(6,8),29-(7,7,8)]
   251       5.551124       5.551124       5.551124    8[6-(6,8),59-(8,8,8,8,8,8,8)]
   252       3.418952       3.418952       3.418952    8[6-(6,8),59-(8,8,8,8,8,8,8)]
   253       6.488771       6.488771       6.488771    8[6-(6,8),59-(8,8,8,8,8,8,8),59-(8,8,8,8,8,8,8)]
   254       7.595815       7.595815       7.595815    8[6-(6,8),59-(8,8,8,8,8,8,8)]
   255       3.602664       3.602664       3.602664    8[6-(6,8),59-(8,8,8,8,8,8,8),59-(8,8,8,8,8,8,8)]
   256       4.207879       4.207879       4.207879    8[6-(6,8)]
   257       1.465719       1.465719       1.465719    8[6-(6,8),59-(8,8,8,8,8,8,8)]
   258        1.64625        1.64625        1.64625    8[6-(6,8),29-(7,7,8)]
   259       6.378226       6.378226       6.378226    8[6-(6,8),59-(8,8,8,8,8,8,8)]
   260       0.557498       0.557498       0.557498    8[6-(6,8),59-(8,8,8,8,8,8,8)]
