# Supplementary material for: A collection of forcefield precursors for metal–organic frameworks
Source: RSC Adv. 2019 Nov 13;9(63):36492–507. doi: 10.1039/c9ra07327b (PMC9075174; doi:10.1039/c9ra07327b)
Supplement: RA-009-C9RA07327B-s1361 [file RA-009-C9RA07327B-s1361.txt]

LECFEG_clean

22.332600    0.000000    0.000000
-7.444119    21.055406    0.000000
-7.444119    -10.527531    18.234616

     1       16.44949       16.44949       16.44949    29[7-(6,7),7-(6,7),8-(1,29,29),8-(6)]
     2       4.704361       4.704361       4.704361    29[7-(6,7),7-(6,7),8-(1,29,29),8-(6)]
     3       4.311603       4.311603       4.311603    29[7-(6,7),7-(6,7),8-(1,29,29),8-(6)]
     4      -3.132612      -3.132612      -3.132612    29[7-(6,7),7-(6,7),8-(1,29,29),8-(6)]
     5       1.561128       1.561128       1.561128    29[7-(6,7),7-(6,7),8-(1,29,29),8-(6)]
     6      12.148503      12.148503      12.148503    29[7-(6,7),7-(6,7),8-(1,29,29),8-(6)]
     7     -10.576753     -10.576753     -10.576753    29[7-(6,7),7-(6,7),8-(1,29,29),8-(6)]
     8     -10.576753     -10.576753     -10.576753    29[7-(6,7),7-(6,7),8-(1,29,29),8-(6)]
     9       16.44949       16.44949       16.44949    29[7-(6,7),7-(6,7),8-(1,29,29),8-(6)]
    10       4.704361       4.704361       4.704361    29[7-(6,7),7-(6,7),8-(1,29,29),8-(6)]
    11      -3.132612      -3.132612      -3.132612    29[7-(6,7),7-(6,7),8-(1,29,29),8-(6)]
    12       4.311603       4.311603       4.311603    29[7-(6,7),7-(6,7),8-(1,29,29),8-(6)]
    13       8.212039       8.212039       8.212039    29[8-(6),8-(6),8-(6),8-(6)]
    14       6.676442       6.676442       6.676442    29[8-(6),8-(6),8-(6),8-(6)]
    15       8.212039       8.212039       8.212039    29[8-(6),8-(6),8-(6),8-(6)]
    16       6.676442       6.676442       6.676442    29[8-(6),8-(6),8-(6),8-(6)]
    17      -6.676333      -6.676333      -6.676333    29[8-(6),8-(6),8-(6),8-(6)]
    18      -8.211905      -8.211905      -8.211905    29[8-(6),8-(6),8-(6),8-(6)]
    19       7.243309       7.243309       7.243309    1[6-(7,7)]
    20       4.619954       4.619954       4.619954    1[6-(7,7)]
    21       3.071552       3.071552       3.071552    1[6-(7,7)]
    22      -0.046092      -0.046092      -0.046092    1[6-(7,7)]
    23      -0.200909      -0.200909      -0.200909    1[6-(7,7)]
    24        12.0641        12.0641        12.0641    1[6-(7,7)]
    25       10.51577       10.51577       10.51577    1[6-(7,7)]
    26      -7.490237      -7.490237      -7.490237    1[6-(7,7)]
    27      14.687463      14.687463      14.687463    1[6-(7,7)]
    28        -2.8242        -2.8242        -2.8242    1[6-(7,7)]
    29      -4.372649      -4.372649      -4.372649    1[6-(7,7)]
    30        7.39811        7.39811        7.39811    1[6-(7,7)]
    31      14.687463      14.687463      14.687463    1[6-(7,7)]
    32        -2.8242        -2.8242        -2.8242    1[6-(7,7)]
    33      -4.372649      -4.372649      -4.372649    1[6-(7,7)]
    34        7.39811        7.39811        7.39811    1[6-(7,7)]
    35       7.243309       7.243309       7.243309    1[6-(7,7)]
    36       4.619954       4.619954       4.619954    1[6-(7,7)]
    37       3.071552       3.071552       3.071552    1[6-(7,7)]
    38      -0.046092      -0.046092      -0.046092    1[6-(7,7)]
    39      -0.200909      -0.200909      -0.200909    1[6-(7,7)]
    40        12.0641        12.0641        12.0641    1[6-(7,7)]
    41       10.51577       10.51577       10.51577    1[6-(7,7)]
    42      -7.490237      -7.490237      -7.490237    1[6-(7,7)]
    43       6.169814       6.169814       6.169814    1[6-(6,6)]
    44       8.532618       8.532618       8.532618    1[6-(6,6)]
    45       7.249253       7.249253       7.249253    1[6-(6,6)]
    46      12.119196      12.119196      12.119196    1[6-(6,6)]
    47       9.949943       9.949943       9.949943    1[6-(6,6)]
    48       14.00852       14.00852       14.00852    1[6-(6,6)]
    49       -1.27436       -1.27436       -1.27436    1[6-(6,6)]
    50        1.08844        1.08844        1.08844    1[6-(6,6)]
    51       -0.19497       -0.19497       -0.19497    1[6-(6,6)]
    52       5.318193       5.318193       5.318193    1[6-(6,6)]
    53       2.761843       2.761843       2.761843    1[6-(6,6)]
    54       1.270039       1.270039       1.270039    1[6-(6,6)]
    55       -1.27436       -1.27436       -1.27436    1[6-(6,6)]
    56        1.08844        1.08844        1.08844    1[6-(6,6)]
    57       -0.19497       -0.19497       -0.19497    1[6-(6,6)]
    58      12.119196      12.119196      12.119196    1[6-(6,6)]
    59       9.949943       9.949943       9.949943    1[6-(6,6)]
    60       14.00852       14.00852       14.00852    1[6-(6,6)]
    61       6.169814       6.169814       6.169814    1[6-(6,6)]
    62       8.532618       8.532618       8.532618    1[6-(6,6)]
    63       7.249253       7.249253       7.249253    1[6-(6,6)]
    64       5.318193       5.318193       5.318193    1[6-(6,6)]
    65       2.761843       2.761843       2.761843    1[6-(6,6)]
    66       1.270039       1.270039       1.270039    1[6-(6,6)]
    67      -8.718552      -8.718552      -8.718552    1[6-(6,6)]
    68      -6.355789      -6.355789      -6.355789    1[6-(6,6)]
    69      -7.639155      -7.639155      -7.639155    1[6-(6,6)]
    70      -2.769157      -2.769157      -2.769157    1[6-(6,6)]
    71       -4.93837       -4.93837       -4.93837    1[6-(6,6)]
    72      -0.879791      -0.879791      -0.879791    1[6-(6,6)]
    73      -8.718552      -8.718552      -8.718552    1[6-(6,6)]
    74      -6.355789      -6.355789      -6.355789    1[6-(6,6)]
    75      -7.639155      -7.639155      -7.639155    1[6-(6,6)]
    76      12.762385      12.762385      12.762385    1[6-(6,6)]
    77      10.206071      10.206071      10.206071    1[6-(6,6)]
    78       8.714225       8.714225       8.714225    1[6-(6,6)]
    79      -3.599976      -3.599976      -3.599976    1[8-(29,29,29)]
    80      10.800045      10.800045      10.800045    1[8-(29,29,29)]
    81       3.844269       3.844269       3.844269    1[8-(29,29,29)]
    82      -3.599976      -3.599976      -3.599976    1[8-(29,29,29)]
    83       8.130806       8.130806       8.130806    6[1-(0),7-(6,6),7-(7,29)]
    84        4.57723        4.57723        4.57723    6[1-(0),7-(6,6),7-(7,29)]
    85       2.483016       2.483016       2.483016    6[1-(0),7-(6,6),7-(7,29)]
    86      -0.302327      -0.302327      -0.302327    6[1-(0),7-(6,6),7-(7,29)]
    87       0.686586       0.686586       0.686586    6[1-(0),7-(6,6),7-(7,29)]
    88      12.021363      12.021363      12.021363    6[1-(0),7-(6,6),7-(7,29)]
    89       9.927235       9.927235       9.927235    6[1-(0),7-(6,6),7-(7,29)]
    90      -7.746461      -7.746461      -7.746461    6[1-(0),7-(6,6),7-(7,29)]
    91      15.574963      15.574963      15.574963    6[1-(0),7-(6,6),7-(7,29)]
    92      -2.866927      -2.866927      -2.866927    6[1-(0),7-(6,6),7-(7,29)]
    93      -4.961193      -4.961193      -4.961193    6[1-(0),7-(6,6),7-(7,29)]
    94       7.141881       7.141881       7.141881    6[1-(0),7-(6,6),7-(7,29)]
    95      15.574963      15.574963      15.574963    6[1-(0),7-(6,6),7-(7,29)]
    96      -2.866927      -2.866927      -2.866927    6[1-(0),7-(6,6),7-(7,29)]
    97      -4.961193      -4.961193      -4.961193    6[1-(0),7-(6,6),7-(7,29)]
    98       7.141881       7.141881       7.141881    6[1-(0),7-(6,6),7-(7,29)]
    99       8.130806       8.130806       8.130806    6[1-(0),7-(6,6),7-(7,29)]
   100        4.57723        4.57723        4.57723    6[1-(0),7-(6,6),7-(7,29)]
   101       2.483016       2.483016       2.483016    6[1-(0),7-(6,6),7-(7,29)]
   102      -0.302327      -0.302327      -0.302327    6[1-(0),7-(6,6),7-(7,29)]
   103       0.686586       0.686586       0.686586    6[1-(0),7-(6,6),7-(7,29)]
   104      12.021363      12.021363      12.021363    6[1-(0),7-(6,6),7-(7,29)]
   105       9.927235       9.927235       9.927235    6[1-(0),7-(6,6),7-(7,29)]
   106      -7.746461      -7.746461      -7.746461    6[1-(0),7-(6,6),7-(7,29)]
   107       5.825908       5.825908       5.825908    6[6-(6,6),8-(0),8-(29)]
   108       6.598317       6.598317       6.598317    6[6-(1,6),6-(1,6),6-(8,8)]
   109       6.628383       6.628383       6.628383    6[1-(0),6-(6,6),6-(6,6)]
   110       7.377269       7.377269       7.377269    6[6-(1,6),6-(1,6),6-(8,8)]
   111       8.038323       8.038323       8.038323    6[1-(0),6-(6,6),6-(6,7)]
   112       7.959423       7.959423       7.959423    6[6-(1,6),6-(1,6),7-(6,6)]
   113        7.27158        7.27158        7.27158    6[1-(0),6-(6,6),6-(6,7)]
   114       7.387681       7.387681       7.387681    6[6-(6,6),8-(29),8-(29)]
   115        14.5862        14.5862        14.5862    6[6-(6,6),8-(0),8-(29)]
   116      13.247432      13.247432      13.247432    6[6-(1,6),6-(1,6),6-(8,8)]
   117      12.087033      12.087033      12.087033    6[1-(0),6-(6,6),6-(6,6)]
   118      10.829854      10.829854      10.829854    6[6-(1,6),6-(1,6),6-(8,8)]
   119      10.779526      10.779526      10.779526    6[1-(0),6-(6,6),6-(6,7)]
   120      11.981315      11.981315      11.981315    6[6-(1,6),6-(1,6),7-(6,6)]
   121      13.211695      13.211695      13.211695    6[1-(0),6-(6,6),6-(6,7)]
   122       9.572085       9.572085       9.572085    6[6-(6,6),8-(29),8-(29)]
   123      -1.618301      -1.618301      -1.618301    6[6-(6,6),8-(0),8-(29)]
   124      -0.845882      -0.845882      -0.845882    6[6-(1,6),6-(1,6),6-(8,8)]
   125      -0.815798      -0.815798      -0.815798    6[1-(0),6-(6,6),6-(6,6)]
   126      -0.066904      -0.066904      -0.066904    6[6-(1,6),6-(1,6),6-(8,8)]
   127        0.59414        0.59414        0.59414    6[1-(0),6-(6,6),6-(6,7)]
   128       0.515222       0.515222       0.515222    6[6-(1,6),6-(1,6),7-(6,6)]
   129      -0.172631      -0.172631      -0.172631    6[1-(0),6-(6,6),6-(6,7)]
   130      -0.056472      -0.056472      -0.056472    6[6-(6,6),8-(29),8-(29)]
   131       3.539037       3.539037       3.539037    6[6-(6,6),8-(0),8-(29)]
   132       3.332976       3.332976       3.332976    6[6-(1,6),6-(1,6),6-(8,8)]
   133       4.433225       4.433225       4.433225    6[1-(0),6-(6,6),6-(6,6)]
   134       4.192623       4.192623       4.192623    6[6-(1,6),6-(1,6),6-(8,8)]
   135       2.920854       2.920854       2.920854    6[1-(0),6-(6,6),6-(6,7)]
   136       1.876883       1.876883       1.876883    6[6-(1,6),6-(1,6),7-(6,6)]
   137       2.022199       2.022199       2.022199    6[1-(0),6-(6,6),6-(6,7)]
   138       5.429548       5.429548       5.429548    6[6-(6,6),8-(29),8-(29)]
   139      -1.618301      -1.618301      -1.618301    6[6-(6,6),8-(0),8-(29)]
   140      -0.845882      -0.845882      -0.845882    6[6-(1,6),6-(1,6),6-(8,8)]
   141      -0.815798      -0.815798      -0.815798    6[1-(0),6-(6,6),6-(6,6)]
   142      -0.066904      -0.066904      -0.066904    6[6-(1,6),6-(1,6),6-(8,8)]
   143        0.59414        0.59414        0.59414    6[1-(0),6-(6,6),6-(6,7)]
   144       0.515222       0.515222       0.515222    6[6-(1,6),6-(1,6),7-(6,6)]
   145      -0.172631      -0.172631      -0.172631    6[1-(0),6-(6,6),6-(6,7)]
   146      -0.056472      -0.056472      -0.056472    6[6-(6,6),8-(29),8-(29)]
   147        14.5862        14.5862        14.5862    6[6-(6,6),8-(0),8-(29)]
   148      13.247432      13.247432      13.247432    6[6-(1,6),6-(1,6),6-(8,8)]
   149      12.087033      12.087033      12.087033    6[1-(0),6-(6,6),6-(6,6)]
   150      10.829854      10.829854      10.829854    6[6-(1,6),6-(1,6),6-(8,8)]
   151      10.779526      10.779526      10.779526    6[1-(0),6-(6,6),6-(6,7)]
   152      11.981315      11.981315      11.981315    6[6-(1,6),6-(1,6),7-(6,6)]
   153      13.211695      13.211695      13.211695    6[1-(0),6-(6,6),6-(6,7)]
   154       9.572085       9.572085       9.572085    6[6-(6,6),8-(29),8-(29)]
   155       5.825908       5.825908       5.825908    6[6-(6,6),8-(0),8-(29)]
   156       6.598317       6.598317       6.598317    6[6-(1,6),6-(1,6),6-(8,8)]
   157       6.628383       6.628383       6.628383    6[1-(0),6-(6,6),6-(6,6)]
   158       7.377269       7.377269       7.377269    6[6-(1,6),6-(1,6),6-(8,8)]
   159       8.038323       8.038323       8.038323    6[1-(0),6-(6,6),6-(6,7)]
   160       7.959423       7.959423       7.959423    6[6-(1,6),6-(1,6),7-(6,6)]
   161        7.27158        7.27158        7.27158    6[1-(0),6-(6,6),6-(6,7)]
   162       7.387681       7.387681       7.387681    6[6-(6,6),8-(29),8-(29)]
   163       3.539037       3.539037       3.539037    6[6-(6,6),8-(0),8-(29)]
   164       3.332976       3.332976       3.332976    6[6-(1,6),6-(1,6),6-(8,8)]
   165       4.433225       4.433225       4.433225    6[1-(0),6-(6,6),6-(6,6)]
   166       4.192623       4.192623       4.192623    6[6-(1,6),6-(1,6),6-(8,8)]
   167       2.920854       2.920854       2.920854    6[1-(0),6-(6,6),6-(6,7)]
   168       1.876883       1.876883       1.876883    6[6-(1,6),6-(1,6),7-(6,6)]
   169       2.022199       2.022199       2.022199    6[1-(0),6-(6,6),6-(6,7)]
   170       5.429548       5.429548       5.429548    6[6-(6,6),8-(29),8-(29)]
   171       -9.06247       -9.06247       -9.06247    6[6-(6,6),8-(0),8-(29)]
   172      -8.290069      -8.290069      -8.290069    6[6-(1,6),6-(1,6),6-(8,8)]
   173      -8.259994      -8.259994      -8.259994    6[1-(0),6-(6,6),6-(6,6)]
   174      -7.511116      -7.511116      -7.511116    6[6-(1,6),6-(1,6),6-(8,8)]
   175      -6.850078      -6.850078      -6.850078    6[1-(0),6-(6,6),6-(6,7)]
   176      -6.928986      -6.928986      -6.928986    6[6-(1,6),6-(1,6),7-(6,6)]
   177      -7.616823      -7.616823      -7.616823    6[1-(0),6-(6,6),6-(6,7)]
   178      -7.500694      -7.500694      -7.500694    6[6-(6,6),8-(29),8-(29)]
   179      -0.302141      -0.302141      -0.302141    6[6-(6,6),8-(0),8-(29)]
   180      -1.640901      -1.640901      -1.640901    6[6-(1,6),6-(1,6),6-(8,8)]
   181      -2.801308      -2.801308      -2.801308    6[1-(0),6-(6,6),6-(6,6)]
   182       -4.05848       -4.05848       -4.05848    6[6-(1,6),6-(1,6),6-(8,8)]
   183      -4.108792      -4.108792      -4.108792    6[1-(0),6-(6,6),6-(6,7)]
   184      -2.906995      -2.906995      -2.906995    6[6-(1,6),6-(1,6),7-(6,6)]
   185      -1.676622      -1.676622      -1.676622    6[1-(0),6-(6,6),6-(6,7)]
   186      -5.316258      -5.316258      -5.316258    6[6-(6,6),8-(29),8-(29)]
   187       -9.06247       -9.06247       -9.06247    6[6-(6,6),8-(0),8-(29)]
   188      -8.290069      -8.290069      -8.290069    6[6-(1,6),6-(1,6),6-(8,8)]
   189      -8.259994      -8.259994      -8.259994    6[1-(0),6-(6,6),6-(6,6)]
   190      -7.511116      -7.511116      -7.511116    6[6-(1,6),6-(1,6),6-(8,8)]
   191      -6.850078      -6.850078      -6.850078    6[1-(0),6-(6,6),6-(6,7)]
   192      -6.928986      -6.928986      -6.928986    6[6-(1,6),6-(1,6),7-(6,6)]
   193      -7.616823      -7.616823      -7.616823    6[1-(0),6-(6,6),6-(6,7)]
   194      -7.500694      -7.500694      -7.500694    6[6-(6,6),8-(29),8-(29)]
   195      10.983206      10.983206      10.983206    6[6-(6,6),8-(0),8-(29)]
   196      10.777162      10.777162      10.777162    6[6-(1,6),6-(1,6),6-(8,8)]
   197      11.877421      11.877421      11.877421    6[1-(0),6-(6,6),6-(6,6)]
   198      11.636836      11.636836      11.636836    6[6-(1,6),6-(1,6),6-(8,8)]
   199      10.365072      10.365072      10.365072    6[1-(0),6-(6,6),6-(6,7)]
   200       9.321091       9.321091       9.321091    6[6-(1,6),6-(1,6),7-(6,6)]
   201       9.466391       9.466391       9.466391    6[1-(0),6-(6,6),6-(6,7)]
   202      12.873771      12.873771      12.873771    6[6-(6,6),8-(29),8-(29)]
   203      -4.978627      -4.978627      -4.978627    34[8-(0),8-(0),8-(0),8-(0)]
   204      14.936043      14.936043      14.936043    34[8-(0),8-(0),8-(0),8-(0)]
   205       2.465573       2.465573       2.465573    34[8-(0),8-(0),8-(0),8-(0)]
   206      -4.978627      -4.978627      -4.978627    34[8-(0),8-(0),8-(0),8-(0)]
   207       9.068187       9.068187       9.068187    7[6-(1,7),7-(6,29),29-(7,8,8)]
   208       4.558468       4.558468       4.558468    7[6-(1,7),7-(6,29),29-(7,8,8)]
   209       2.728972       2.728972       2.728972    7[6-(1,7),7-(6,29),29-(7,8,8)]
   210      -1.466903      -1.466903      -1.466903    7[6-(1,7),7-(6,29),29-(7,8,8)]
   211       1.623958       1.623958       1.623958    7[6-(1,7),7-(6,29),29-(7,8,8)]
   212      12.002596      12.002596      12.002596    7[6-(1,7),7-(6,29),29-(7,8,8)]
   213      10.173201      10.173201      10.173201    7[6-(1,7),7-(6,29),29-(7,8,8)]
   214      -8.911031      -8.911031      -8.911031    7[6-(1,7),7-(6,29),29-(7,8,8)]
   215      16.512332      16.512332      16.512332    7[6-(1,7),7-(6,29),29-(7,8,8)]
   216      -2.885677      -2.885677      -2.885677    7[6-(1,7),7-(6,29),29-(7,8,8)]
   217      -4.715245      -4.715245      -4.715245    7[6-(1,7),7-(6,29),29-(7,8,8)]
   218       5.977314       5.977314       5.977314    7[6-(1,7),7-(6,29),29-(7,8,8)]
   219      16.512332      16.512332      16.512332    7[6-(1,7),7-(6,29),29-(7,8,8)]
   220      -2.885677      -2.885677      -2.885677    7[6-(1,7),7-(6,29),29-(7,8,8)]
   221      -4.715245      -4.715245      -4.715245    7[6-(1,7),7-(6,29),29-(7,8,8)]
   222       5.977314       5.977314       5.977314    7[6-(1,7),7-(6,29),29-(7,8,8)]
   223       9.068187       9.068187       9.068187    7[6-(1,7),7-(6,29),29-(7,8,8)]
   224       4.558468       4.558468       4.558468    7[6-(1,7),7-(6,29),29-(7,8,8)]
   225       2.728972       2.728972       2.728972    7[6-(1,7),7-(6,29),29-(7,8,8)]
   226      -1.466903      -1.466903      -1.466903    7[6-(1,7),7-(6,29),29-(7,8,8)]
   227       1.623958       1.623958       1.623958    7[6-(1,7),7-(6,29),29-(7,8,8)]
   228      12.002596      12.002596      12.002596    7[6-(1,7),7-(6,29),29-(7,8,8)]
   229      10.173201      10.173201      10.173201    7[6-(1,7),7-(6,29),29-(7,8,8)]
   230      -8.911031      -8.911031      -8.911031    7[6-(1,7),7-(6,29),29-(7,8,8)]
   231       8.668865       8.668865       8.668865    7[6-(1,7),6-(1,7),6-(6,6)]
   232      11.968654      11.968654      11.968654    7[6-(1,7),6-(1,7),6-(6,6)]
   233       1.224652       1.224652       1.224652    7[6-(1,7),6-(1,7),6-(6,6)]
   234       0.470672       0.470672       0.470672    7[6-(1,7),6-(1,7),6-(6,6)]
   235       1.224652       1.224652       1.224652    7[6-(1,7),6-(1,7),6-(6,6)]
   236      11.968654      11.968654      11.968654    7[6-(1,7),6-(1,7),6-(6,6)]
   237       8.668865       8.668865       8.668865    7[6-(1,7),6-(1,7),6-(6,6)]
   238       0.470672       0.470672       0.470672    7[6-(1,7),6-(1,7),6-(6,6)]
   239      -6.219561      -6.219561      -6.219561    7[6-(1,7),6-(1,7),6-(6,6)]
   240      -2.919639      -2.919639      -2.919639    7[6-(1,7),6-(1,7),6-(6,6)]
   241      -6.219561      -6.219561      -6.219561    7[6-(1,7),6-(1,7),6-(6,6)]
   242       7.914885       7.914885       7.914885    7[6-(1,7),6-(1,7),6-(6,6)]
   243       5.216368       5.216368       5.216368    8[6-(6,8),29-(7,7,8)]
   244       5.773807       5.773807       5.773807    8[6-(6,8)]
   245       8.061232       8.061232       8.061232    8[6-(6,8),29-(8,8,8)]
   246        6.75447        6.75447        6.75447    8[6-(6,8),29-(8,8,8)]
   247      14.590969      14.590969      14.590969    8[6-(6,8),29-(7,7,8)]
   248      15.681388      15.681388      15.681388    8[6-(6,8)]
   249       8.452773       8.452773       8.452773    8[6-(6,8),29-(8,8,8)]
   250       9.730949       9.730949       9.730949    8[6-(6,8),29-(8,8,8)]
   251      -2.227831      -2.227831      -2.227831    8[6-(6,8),29-(7,7,8)]
   252       -1.67042       -1.67042       -1.67042    8[6-(6,8)]
   253       0.617087       0.617087       0.617087    8[6-(6,8),29-(8,8,8)]
   254      -0.689675      -0.689675      -0.689675    8[6-(6,8),29-(8,8,8)]
   255       4.753337       4.753337       4.753337    8[6-(6,8),29-(7,7,8)]
   256       2.548068       2.548068       2.548068    8[6-(6,8)]
   257       5.201751       5.201751       5.201751    8[6-(6,8),29-(8,8,8)]
   258       6.537098       6.537098       6.537098    8[6-(6,8),29-(8,8,8)]
   259      -2.227831      -2.227831      -2.227831    8[6-(6,8),29-(7,7,8)]
   260       -1.67042       -1.67042       -1.67042    8[6-(6,8)]
   261       0.617087       0.617087       0.617087    8[6-(6,8),29-(8,8,8)]
   262      -0.689675      -0.689675      -0.689675    8[6-(6,8),29-(8,8,8)]
   263      14.590969      14.590969      14.590969    8[6-(6,8),29-(7,7,8)]
   264      15.681388      15.681388      15.681388    8[6-(6,8)]
   265       8.452773       8.452773       8.452773    8[6-(6,8),29-(8,8,8)]
   266       9.730949       9.730949       9.730949    8[6-(6,8),29-(8,8,8)]
   267       5.216368       5.216368       5.216368    8[6-(6,8),29-(7,7,8)]
   268       5.773807       5.773807       5.773807    8[6-(6,8)]
   269       8.061232       8.061232       8.061232    8[6-(6,8),29-(8,8,8)]
   270        6.75447        6.75447        6.75447    8[6-(6,8),29-(8,8,8)]
   271       4.753337       4.753337       4.753337    8[6-(6,8),29-(7,7,8)]
   272       2.548068       2.548068       2.548068    8[6-(6,8)]
   273       5.201751       5.201751       5.201751    8[6-(6,8),29-(8,8,8)]
   274       6.537098       6.537098       6.537098    8[6-(6,8),29-(8,8,8)]
   275      -9.671995      -9.671995      -9.671995    8[6-(6,8),29-(7,7,8)]
   276      -9.114579      -9.114579      -9.114579    8[6-(6,8)]
   277       -6.82715       -6.82715       -6.82715    8[6-(6,8),29-(8,8,8)]
   278      -8.133891      -8.133891      -8.133891    8[6-(6,8),29-(8,8,8)]
   279      -0.297387      -0.297387      -0.297387    8[6-(6,8),29-(7,7,8)]
   280       0.793055       0.793055       0.793055    8[6-(6,8)]
   281      -6.435563      -6.435563      -6.435563    8[6-(6,8),29-(8,8,8)]
   282      -5.157408      -5.157408      -5.157408    8[6-(6,8),29-(8,8,8)]
   283      -9.671995      -9.671995      -9.671995    8[6-(6,8),29-(7,7,8)]
   284      -9.114579      -9.114579      -9.114579    8[6-(6,8)]
   285       -6.82715       -6.82715       -6.82715    8[6-(6,8),29-(8,8,8)]
   286      -8.133891      -8.133891      -8.133891    8[6-(6,8),29-(8,8,8)]
   287      12.197501      12.197501      12.197501    8[6-(6,8),29-(7,7,8)]
   288       9.992228       9.992228       9.992228    8[6-(6,8)]
   289      12.645988      12.645988      12.645988    8[6-(6,8),29-(8,8,8)]
   290      13.981315      13.981315      13.981315    8[6-(6,8),29-(8,8,8)]
   291      -3.876451      -3.876451      -3.876451    8[1-(0),29-(7,7,8),29-(7,7,8),29-(7,7,8)]
   292      -5.526365      -5.526365      -5.526365    8[34-(8,8,8)]
   293      11.629478      11.629478      11.629478    8[1-(0),29-(7,7,8),29-(7,7,8),29-(7,7,8)]
   294      16.579276      16.579276      16.579276    8[34-(8,8,8)]
   295       3.567785       3.567785       3.567785    8[1-(0),29-(7,7,8),29-(7,7,8),29-(7,7,8)]
   296       1.917817       1.917817       1.917817    8[34-(8,8,8)]
   297      -3.876451      -3.876451      -3.876451    8[1-(0),29-(7,7,8),29-(7,7,8),29-(7,7,8)]
   298      -5.526365      -5.526365      -5.526365    8[34-(8,8,8)]
   299      16.093517      16.093517      16.093517    8[34-(8,8,8)]
   300       6.940154       6.940154       6.940154    8[34-(8,8,8)]
   301       3.371683       3.371683       3.371683    8[34-(8,8,8)]
   302      -4.072511      -4.072511      -4.072511    8[34-(8,8,8)]
   303       1.205129       1.205129       1.205129    8[34-(8,8,8)]
   304      14.384291      14.384291      14.384291    8[34-(8,8,8)]
   305     -11.516648     -11.516648     -11.516648    8[34-(8,8,8)]
   306     -11.516648     -11.516648     -11.516648    8[34-(8,8,8)]
   307      16.093517      16.093517      16.093517    8[34-(8,8,8)]
   308       6.940154       6.940154       6.940154    8[34-(8,8,8)]
   309      -4.072511      -4.072511      -4.072511    8[34-(8,8,8)]
   310       3.371683       3.371683       3.371683    8[34-(8,8,8)]
