# Supplementary material for: A collection of forcefield precursors for metal–organic frameworks
Source: RSC Adv. 2019 Nov 13;9(63):36492–507. doi: 10.1039/c9ra07327b (PMC9075174; doi:10.1039/c9ra07327b)
Supplement: RA-009-C9RA07327B-s1362 [file RA-009-C9RA07327B-s1362.txt]

LECFUW_charged

16.990600    0.000000    0.000000
-5.663394    18.600735    0.000000
5.663524    9.300285    16.108710

     1      -0.216384      -0.216384      -0.216384    29[7-(6,7),8-(29),8-(29),8-(6)]
     2       2.258788       2.258788       2.258788    29[7-(6,7),7-(6,7),8-(29),8-(6)]
     3      14.163632      14.163632      14.163632    29[8-(6),8-(6),8-(6),8-(6)]
     4       5.447126       5.447126       5.447126    29[7-(6,7),8-(29),8-(29),8-(6)]
     5       7.922333       7.922333       7.922333    29[7-(6,7),7-(6,7),8-(29),8-(6)]
     6       8.500036       8.500036       8.500036    29[8-(6),8-(6),8-(6),8-(6)]
     7      11.110607      11.110607      11.110607    29[7-(6,7),8-(29),8-(29),8-(6)]
     8      13.585801      13.585801      13.585801    29[7-(6,7),7-(6,7),8-(29),8-(6)]
     9       2.836594       2.836594       2.836594    29[8-(6),8-(6),8-(6),8-(6)]
    10      17.207114      17.207114      17.207114    29[7-(6,7),8-(29),8-(29),8-(6)]
    11      14.731942      14.731942      14.731942    29[7-(6,7),7-(6,7),8-(29),8-(6)]
    12       2.827098       2.827098       2.827098    29[8-(6),8-(6),8-(6),8-(6)]
    13      11.543604      11.543604      11.543604    29[7-(6,7),8-(29),8-(29),8-(6)]
    14       9.068397       9.068397       9.068397    29[7-(6,7),7-(6,7),8-(29),8-(6)]
    15       8.490694       8.490694       8.490694    29[8-(6),8-(6),8-(6),8-(6)]
    16       5.880123       5.880123       5.880123    29[7-(6,7),8-(29),8-(29),8-(6)]
    17       3.404929       3.404929       3.404929    29[7-(6,7),7-(6,7),8-(29),8-(6)]
    18      14.154136      14.154136      14.154136    29[8-(6),8-(6),8-(6),8-(6)]
    19       8.000992       8.000992       8.000992    1[6-(6,6)]
    20       5.610388       5.610388       5.610388    1[6-(6,6)]
    21        4.78466        4.78466        4.78466    1[6-(6,6)]
    22       1.043327       1.043327       1.043327    1[6-(1,1,6)]
    23       2.368598       2.368598       2.368598    1[6-(1,1,6)]
    24       2.261559       2.261559       2.261559    1[6-(1,1,6)]
    25       4.895066       4.895066       4.895066    1[6-(7,7)]
    26         0.2362         0.2362         0.2362    1[6-(6,6)]
    27       1.862227       1.862227       1.862227    1[6-(6,6)]
    28      16.419748      16.419748      16.419748    1[6-(6,6)]
    29       15.27462       15.27462       15.27462    1[6-(1,1,6)]
    30      15.279705      15.279705      15.279705    1[6-(1,1,6)]
    31      -0.837567      -0.837567      -0.837567    1[6-(1,1,6)]
    32       2.261492       2.261492       2.261492    1[6-(7,7)]
    33      19.327958      19.327958      19.327958    1[6-(6,6)]
    34      11.273859      11.273859      11.273859    1[6-(6,6)]
    35       16.11166       16.11166       16.11166    1[6-(6,6)]
    36      12.370317      12.370317      12.370317    1[6-(1,1,6)]
    37       8.032051       8.032051       8.032051    1[6-(1,1,6)]
    38      13.588546      13.588546      13.588546    1[6-(1,1,6)]
    39      10.558582      10.558582      10.558582    1[6-(7,7)]
    40        5.89972        5.89972        5.89972    1[6-(6,6)]
    41       7.525725       7.525725       7.525725    1[6-(6,6)]
    42       5.092696       5.092696       5.092696    1[6-(6,6)]
    43       3.947517       3.947517       3.947517    1[6-(1,1,6)]
    44       3.952613       3.952613       3.952613    1[6-(1,1,6)]
    45       4.825921       4.825921       4.825921    1[6-(1,1,6)]
    46       7.925036       7.925036       7.925036    1[6-(7,7)]
    47       13.66453       13.66453       13.66453    1[6-(6,6)]
    48      16.937371      16.937371      16.937371    1[6-(6,6)]
    49      10.448198      10.448198      10.448198    1[6-(6,6)]
    50       6.706885       6.706885       6.706885    1[6-(1,1,6)]
    51      13.695549      13.695549      13.695549    1[6-(1,1,6)]
    52       7.925101       7.925101       7.925101    1[6-(1,1,6)]
    53      16.222058      16.222058      16.222058    1[6-(7,7)]
    54      11.563318      11.563318      11.563318    1[6-(6,6)]
    55      13.189288      13.189288      13.189288    1[6-(6,6)]
    56      10.756233      10.756233      10.756233    1[6-(6,6)]
    57       9.611041       9.611041       9.611041    1[6-(1,1,6)]
    58       9.616151       9.616151       9.616151    1[6-(1,1,6)]
    59      10.489466      10.489466      10.489466    1[6-(1,1,6)]
    60      13.588549      13.588549      13.588549    1[6-(7,7)]
    61       8.989738       8.989738       8.989738    1[6-(6,6)]
    62      11.380342      11.380342      11.380342    1[6-(6,6)]
    63       12.20607       12.20607       12.20607    1[6-(6,6)]
    64      15.947403      15.947403      15.947403    1[6-(1,1,6)]
    65      14.622132      14.622132      14.622132    1[6-(1,1,6)]
    66      14.729171      14.729171      14.729171    1[6-(1,1,6)]
    67      12.095664      12.095664      12.095664    1[6-(7,7)]
    68       16.75453       16.75453       16.75453    1[6-(6,6)]
    69      15.128503      15.128503      15.128503    1[6-(6,6)]
    70       0.570982       0.570982       0.570982    1[6-(6,6)]
    71        1.71611        1.71611        1.71611    1[6-(1,1,6)]
    72       1.711025       1.711025       1.711025    1[6-(1,1,6)]
    73      17.828297      17.828297      17.828297    1[6-(1,1,6)]
    74      14.729238      14.729238      14.729238    1[6-(7,7)]
    75      -2.337228      -2.337228      -2.337228    1[6-(6,6)]
    76       5.716871       5.716871       5.716871    1[6-(6,6)]
    77        0.87907        0.87907        0.87907    1[6-(6,6)]
    78       4.620413       4.620413       4.620413    1[6-(1,1,6)]
    79       8.958679       8.958679       8.958679    1[6-(1,1,6)]
    80       3.402184       3.402184       3.402184    1[6-(1,1,6)]
    81       6.432148       6.432148       6.432148    1[6-(7,7)]
    82       11.09101       11.09101       11.09101    1[6-(6,6)]
    83       9.465005       9.465005       9.465005    1[6-(6,6)]
    84      11.898034      11.898034      11.898034    1[6-(6,6)]
    85      13.043213      13.043213      13.043213    1[6-(1,1,6)]
    86      13.038117      13.038117      13.038117    1[6-(1,1,6)]
    87      12.164809      12.164809      12.164809    1[6-(1,1,6)]
    88       9.065694       9.065694       9.065694    1[6-(7,7)]
    89         3.3262         3.3262         3.3262    1[6-(6,6)]
    90       0.053359       0.053359       0.053359    1[6-(6,6)]
    91       6.542532       6.542532       6.542532    1[6-(6,6)]
    92      10.283845      10.283845      10.283845    1[6-(1,1,6)]
    93       3.295181       3.295181       3.295181    1[6-(1,1,6)]
    94       9.065629       9.065629       9.065629    1[6-(1,1,6)]
    95       0.768672       0.768672       0.768672    1[6-(7,7)]
    96       5.427412       5.427412       5.427412    1[6-(6,6)]
    97       3.801442       3.801442       3.801442    1[6-(6,6)]
    98       6.234497       6.234497       6.234497    1[6-(6,6)]
    99       7.379689       7.379689       7.379689    1[6-(1,1,6)]
   100       7.374579       7.374579       7.374579    1[6-(1,1,6)]
   101       6.501264       6.501264       6.501264    1[6-(1,1,6)]
   102       3.402181       3.402181       3.402181    1[6-(7,7)]
   103       6.794664       6.794664       6.794664    6[6-(6,6),8-(29),8-(29)]
   104       6.434455       6.434455       6.434455    6[6-(1,6),6-(1,6),6-(8,8)]
   105       7.246605       7.246605       7.246605    6[1-(0),6-(6,6),6-(6,6)]
   106       6.944164       6.944164       6.944164    6[6-(1,6),6-(1,6),6-(8,8)]
   107       5.832971       5.832971       5.832971    6[1-(0),6-(6,6),6-(6,7)]
   108         5.0582         5.0582         5.0582    6[6-(1,6),6-(1,6),7-(6,6)]
   109       5.333456       5.333456       5.333456    6[1-(0),6-(6,6),6-(6,7)]
   110       7.858257       7.858257       7.858257    6[6-(6,6),8-(0),8-(29)]
   111       2.018588       2.018588       2.018588    6[1-(0),1-(0),1-(0),6-(7,7)]
   112       2.606451       2.606451       2.606451    6[6-(1,1,1),7-(6,6),7-(7)]
   113       4.074424       4.074424       4.074424    6[1-(0),7-(6,6),7-(7,29)]
   114      15.755402      15.755402      15.755402    6[6-(6,6),8-(0),8-(29)]
   115      16.686498      16.686498      16.686498    6[6-(1,6),6-(1,6),6-(8,8)]
   116        0.35174        0.35174        0.35174    6[1-(0),6-(6,6),6-(6,6)]
   117       1.174605       1.174605       1.174605    6[6-(1,6),6-(1,6),6-(8,8)]
   118       1.318521       1.318521       1.318521    6[1-(0),6-(6,6),6-(6,7)]
   119       0.646198       0.646198       0.646198    6[6-(1,6),6-(1,6),7-(6,6)]
   120      16.844516      16.844516      16.844516    6[1-(0),6-(6,6),6-(6,7)]
   121       1.916929       1.916929       1.916929    6[6-(6,6),8-(29),8-(29)]
   122      -1.167189      -1.167189      -1.167189    6[1-(0),1-(0),1-(0),6-(7,7)]
   123      -0.015231      -0.015231      -0.015231    6[6-(1,1,1),7-(6,6),7-(7,29)]
   124       1.600563       1.600563       1.600563    6[1-(0),7-(6,6),7-(7,29)]
   125      18.121642      18.121642      18.121642    6[6-(6,6),8-(29),8-(29)]
   126      17.761437      17.761437      17.761437    6[6-(1,6),6-(1,6),6-(8,8)]
   127      18.573579      18.573579      18.573579    6[1-(0),6-(6,6),6-(6,6)]
   128      12.607619      12.607619      12.607619    6[6-(1,6),6-(1,6),6-(8,8)]
   129      11.496438      11.496438      11.496438    6[1-(0),6-(6,6),6-(6,7)]
   130      16.385199      16.385199      16.385199    6[6-(1,6),6-(1,6),7-(6,6)]
   131      16.660451      16.660451      16.660451    6[1-(0),6-(6,6),6-(6,7)]
   132      13.521704      13.521704      13.521704    6[6-(6,6),8-(0),8-(29)]
   133      13.345577      13.345577      13.345577    6[1-(0),1-(0),1-(0),6-(7,7)]
   134       13.93346       13.93346       13.93346    6[6-(1,1,1),7-(6,6),7-(7)]
   135       9.737933       9.737933       9.737933    6[1-(0),7-(6,6),7-(7,29)]
   136       4.428354       4.428354       4.428354    6[6-(6,6),8-(0),8-(29)]
   137       5.359434       5.359434       5.359434    6[6-(1,6),6-(1,6),6-(8,8)]
   138       6.015261       6.015261       6.015261    6[1-(0),6-(6,6),6-(6,6)]
   139       6.838111       6.838111       6.838111    6[6-(1,6),6-(1,6),6-(8,8)]
   140       6.982028       6.982028       6.982028    6[1-(0),6-(6,6),6-(6,7)]
   141       6.309721       6.309721       6.309721    6[6-(1,6),6-(1,6),7-(6,6)]
   142       5.517454       5.517454       5.517454    6[1-(0),6-(6,6),6-(6,7)]
   143       7.580419       7.580419       7.580419    6[6-(6,6),8-(29),8-(29)]
   144       4.496312       4.496312       4.496312    6[1-(0),1-(0),1-(0),6-(7,7)]
   145       5.648283       5.648283       5.648283    6[6-(1,1,1),7-(6,6),7-(7,29)]
   146       7.264099       7.264099       7.264099    6[1-(0),7-(6,6),7-(7,29)]
   147      12.458177      12.458177      12.458177    6[6-(6,6),8-(29),8-(29)]
   148      12.097989      12.097989      12.097989    6[6-(1,6),6-(1,6),6-(8,8)]
   149      12.910149      12.910149      12.910149    6[1-(0),6-(6,6),6-(6,6)]
   150      18.271122      18.271122      18.271122    6[6-(1,6),6-(1,6),6-(8,8)]
   151       17.15994       17.15994       17.15994    6[1-(0),6-(6,6),6-(6,7)]
   152      10.721765      10.721765      10.721765    6[6-(1,6),6-(1,6),7-(6,6)]
   153      10.997001      10.997001      10.997001    6[1-(0),6-(6,6),6-(6,7)]
   154      19.185227      19.185227      19.185227    6[6-(6,6),8-(0),8-(29)]
   155       7.682144       7.682144       7.682144    6[1-(0),1-(0),1-(0),6-(7,7)]
   156       8.270023       8.270023       8.270023    6[6-(1,1,1),7-(6,6),7-(7)]
   157       15.40141       15.40141       15.40141    6[1-(0),7-(6,6),7-(7,29)]
   158      10.091924      10.091924      10.091924    6[6-(6,6),8-(0),8-(29)]
   159      11.023002      11.023002      11.023002    6[6-(1,6),6-(1,6),6-(8,8)]
   160      11.678846      11.678846      11.678846    6[1-(0),6-(6,6),6-(6,6)]
   161      12.501695      12.501695      12.501695    6[6-(1,6),6-(1,6),6-(8,8)]
   162      12.645593      12.645593      12.645593    6[1-(0),6-(6,6),6-(6,7)]
   163      11.973269      11.973269      11.973269    6[6-(1,6),6-(1,6),7-(6,6)]
   164      11.181003      11.181003      11.181003    6[1-(0),6-(6,6),6-(6,7)]
   165      13.244021      13.244021      13.244021    6[6-(6,6),8-(29),8-(29)]
   166      10.159845      10.159845      10.159845    6[1-(0),1-(0),1-(0),6-(7,7)]
   167      11.311803      11.311803      11.311803    6[6-(1,1,1),7-(6,6),7-(7,29)]
   168      12.927611      12.927611      12.927611    6[1-(0),7-(6,6),7-(7,29)]
   169      10.196066      10.196066      10.196066    6[6-(6,6),8-(29),8-(29)]
   170      10.556275      10.556275      10.556275    6[6-(1,6),6-(1,6),6-(8,8)]
   171       9.744125       9.744125       9.744125    6[1-(0),6-(6,6),6-(6,6)]
   172      10.046566      10.046566      10.046566    6[6-(1,6),6-(1,6),6-(8,8)]
   173      11.157759      11.157759      11.157759    6[1-(0),6-(6,6),6-(6,7)]
   174       11.93253       11.93253       11.93253    6[6-(1,6),6-(1,6),7-(6,6)]
   175      11.657274      11.657274      11.657274    6[1-(0),6-(6,6),6-(6,7)]
   176       9.132473       9.132473       9.132473    6[6-(6,6),8-(0),8-(29)]
   177      14.972142      14.972142      14.972142    6[1-(0),1-(0),1-(0),6-(7,7)]
   178      14.384279      14.384279      14.384279    6[6-(1,1,1),7-(6,6),7-(7)]
   179      12.916306      12.916306      12.916306    6[1-(0),7-(6,6),7-(7,29)]
   180       1.235328       1.235328       1.235328    6[6-(6,6),8-(0),8-(29)]
   181       0.304232       0.304232       0.304232    6[6-(1,6),6-(1,6),6-(8,8)]
   182       16.63899       16.63899       16.63899    6[1-(0),6-(6,6),6-(6,6)]
   183      15.816125      15.816125      15.816125    6[6-(1,6),6-(1,6),6-(8,8)]
   184      15.672209      15.672209      15.672209    6[1-(0),6-(6,6),6-(6,7)]
   185      16.344532      16.344532      16.344532    6[6-(1,6),6-(1,6),7-(6,6)]
   186       0.146214       0.146214       0.146214    6[1-(0),6-(6,6),6-(6,7)]
   187      15.073801      15.073801      15.073801    6[6-(6,6),8-(29),8-(29)]
   188      18.157919      18.157919      18.157919    6[1-(0),1-(0),1-(0),6-(7,7)]
   189      17.005961      17.005961      17.005961    6[6-(1,1,1),7-(6,6),7-(7,29)]
   190      15.390167      15.390167      15.390167    6[1-(0),7-(6,6),7-(7,29)]
   191      -1.130912      -1.130912      -1.130912    6[6-(6,6),8-(29),8-(29)]
   192      -0.770707      -0.770707      -0.770707    6[6-(1,6),6-(1,6),6-(8,8)]
   193      -1.582849      -1.582849      -1.582849    6[1-(0),6-(6,6),6-(6,6)]
   194       4.383111       4.383111       4.383111    6[6-(1,6),6-(1,6),6-(8,8)]
   195       5.494292       5.494292       5.494292    6[1-(0),6-(6,6),6-(6,7)]
   196       0.605531       0.605531       0.605531    6[6-(1,6),6-(1,6),7-(6,6)]
   197       0.330279       0.330279       0.330279    6[1-(0),6-(6,6),6-(6,7)]
   198       3.469026       3.469026       3.469026    6[6-(6,6),8-(0),8-(29)]
   199       3.645153       3.645153       3.645153    6[1-(0),1-(0),1-(0),6-(7,7)]
   200        3.05727        3.05727        3.05727    6[6-(1,1,1),7-(6,6),7-(7)]
   201       7.252797       7.252797       7.252797    6[1-(0),7-(6,6),7-(7,29)]
   202      12.562376      12.562376      12.562376    6[6-(6,6),8-(0),8-(29)]
   203      11.631296      11.631296      11.631296    6[6-(1,6),6-(1,6),6-(8,8)]
   204      10.975469      10.975469      10.975469    6[1-(0),6-(6,6),6-(6,6)]
   205      10.152619      10.152619      10.152619    6[6-(1,6),6-(1,6),6-(8,8)]
   206      10.008702      10.008702      10.008702    6[1-(0),6-(6,6),6-(6,7)]
   207      10.681009      10.681009      10.681009    6[6-(1,6),6-(1,6),7-(6,6)]
   208      11.473276      11.473276      11.473276    6[1-(0),6-(6,6),6-(6,7)]
   209       9.410311       9.410311       9.410311    6[6-(6,6),8-(29),8-(29)]
   210      12.494418      12.494418      12.494418    6[1-(0),1-(0),1-(0),6-(7,7)]
   211      11.342447      11.342447      11.342447    6[6-(1,1,1),7-(6,6),7-(7,29)]
   212       9.726631       9.726631       9.726631    6[1-(0),7-(6,6),7-(7,29)]
   213       4.532553       4.532553       4.532553    6[6-(6,6),8-(29),8-(29)]
   214       4.892741       4.892741       4.892741    6[6-(1,6),6-(1,6),6-(8,8)]
   215       4.080581       4.080581       4.080581    6[1-(0),6-(6,6),6-(6,6)]
   216      -1.280392      -1.280392      -1.280392    6[6-(1,6),6-(1,6),6-(8,8)]
   217       -0.16921       -0.16921       -0.16921    6[1-(0),6-(6,6),6-(6,7)]
   218       6.268965       6.268965       6.268965    6[6-(1,6),6-(1,6),7-(6,6)]
   219       5.993729       5.993729       5.993729    6[1-(0),6-(6,6),6-(6,7)]
   220      -2.194497      -2.194497      -2.194497    6[6-(6,6),8-(0),8-(29)]
   221       9.308586       9.308586       9.308586    6[1-(0),1-(0),1-(0),6-(7,7)]
   222       8.720707       8.720707       8.720707    6[6-(1,1,1),7-(6,6),7-(7)]
   223        1.58932        1.58932        1.58932    6[1-(0),7-(6,6),7-(7,29)]
   224       6.898806       6.898806       6.898806    6[6-(6,6),8-(0),8-(29)]
   225       5.967728       5.967728       5.967728    6[6-(1,6),6-(1,6),6-(8,8)]
   226       5.311884       5.311884       5.311884    6[1-(0),6-(6,6),6-(6,6)]
   227       4.489035       4.489035       4.489035    6[6-(1,6),6-(1,6),6-(8,8)]
   228       4.345137       4.345137       4.345137    6[1-(0),6-(6,6),6-(6,7)]
   229       5.017461       5.017461       5.017461    6[6-(1,6),6-(1,6),7-(6,6)]
   230       5.809727       5.809727       5.809727    6[1-(0),6-(6,6),6-(6,7)]
   231       3.746709       3.746709       3.746709    6[6-(6,6),8-(29),8-(29)]
   232       6.830885       6.830885       6.830885    6[1-(0),1-(0),1-(0),6-(7,7)]
   233       5.678927       5.678927       5.678927    6[6-(1,1,1),7-(6,6),7-(7,29)]
   234       4.063119       4.063119       4.063119    6[1-(0),7-(6,6),7-(7,29)]
   235       2.881849       2.881849       2.881849    7[6-(1,7),7-(6),29-(7,8,8)]
   236        1.93854        1.93854        1.93854    7[6-(6,7),7-(6,29)]
   237       3.949046       3.949046       3.949046    7[6-(1,7),6-(6,6),6-(6,7)]
   238       0.357206       0.357206       0.357206    7[6-(6,7),7-(6,29),29-(8,8,8)]
   239       1.374256       1.374256       1.374256    7[6-(1,7),7-(6,29),29-(7,8,8)]
   240       0.756473       0.756473       0.756473    7[6-(1,7),6-(6,6),6-(6,7)]
   241       8.545366       8.545366       8.545366    7[6-(1,7),7-(6),29-(7,8,8)]
   242       7.602042       7.602042       7.602042    7[6-(6,7),7-(6,29)]
   243       9.612535       9.612535       9.612535    7[6-(1,7),6-(6,6),6-(6,7)]
   244       6.020725       6.020725       6.020725    7[6-(6,7),7-(6,29),29-(8,8,8)]
   245       7.037789       7.037789       7.037789    7[6-(1,7),7-(6,29),29-(7,8,8)]
   246       6.419997       6.419997       6.419997    7[6-(1,7),6-(6,6),6-(6,7)]
   247      14.208841      14.208841      14.208841    7[6-(1,7),7-(6),29-(7,8,8)]
   248       13.26552       13.26552       13.26552    7[6-(6,7),7-(6,29)]
   249      15.276015      15.276015      15.276015    7[6-(1,7),6-(6,6),6-(6,7)]
   250      11.684227      11.684227      11.684227    7[6-(6,7),7-(6,29),29-(8,8,8)]
   251      12.701285      12.701285      12.701285    7[6-(1,7),7-(6,29),29-(7,8,8)]
   252      12.083525      12.083525      12.083525    7[6-(1,7),6-(6,6),6-(6,7)]
   253      14.108881      14.108881      14.108881    7[6-(1,7),7-(6),29-(7,8,8)]
   254       15.05219       15.05219       15.05219    7[6-(6,7),7-(6,29)]
   255      13.041684      13.041684      13.041684    7[6-(1,7),6-(6,6),6-(6,7)]
   256      16.633524      16.633524      16.633524    7[6-(6,7),7-(6,29),29-(8,8,8)]
   257      15.616474      15.616474      15.616474    7[6-(1,7),7-(6,29),29-(7,8,8)]
   258      16.234257      16.234257      16.234257    7[6-(1,7),6-(6,6),6-(6,7)]
   259       8.445364       8.445364       8.445364    7[6-(1,7),7-(6),29-(7,8,8)]
   260       9.388688       9.388688       9.388688    7[6-(6,7),7-(6,29)]
   261       1.714671       1.714671       1.714671    7[6-(1,7),6-(6,6),6-(6,7)]
   262      10.970005      10.970005      10.970005    7[6-(6,7),7-(6,29),29-(8,8,8)]
   263       9.952941       9.952941       9.952941    7[6-(1,7),7-(6,29),29-(7,8,8)]
   264      10.570733      10.570733      10.570733    7[6-(1,7),6-(6,6),6-(6,7)]
   265       2.781889       2.781889       2.781889    7[6-(1,7),7-(6),29-(7,8,8)]
   266        3.72521        3.72521        3.72521    7[6-(6,7),7-(6,29)]
   267       7.378109       7.378109       7.378109    7[6-(1,7),6-(6,6),6-(6,7)]
   268       5.306503       5.306503       5.306503    7[6-(6,7),7-(6,29),29-(8,8,8)]
   269       4.289445       4.289445       4.289445    7[6-(1,7),7-(6,29),29-(7,8,8)]
   270       4.907205       4.907205       4.907205    7[6-(1,7),6-(6,6),6-(6,7)]
   271       7.317955       7.317955       7.317955    7[8-(0),8-(0),8-(0)]
   272       1.654416       1.654416       1.654416    7[8-(0),8-(0),8-(0)]
   273      12.981444      12.981444      12.981444    7[8-(0),8-(0),8-(0)]
   274       9.672775       9.672775       9.672775    7[8-(0),8-(0),8-(0)]
   275      15.336314      15.336314      15.336314    7[8-(0),8-(0),8-(0)]
   276       4.009286       4.009286       4.009286    7[8-(0),8-(0),8-(0)]
   277      -1.294937      -1.294937      -1.294937    8[29-(7,7,8),29-(7,8,8)]
   278       6.120816       6.120816       6.120816    8[6-(6,8),29-(7,8,8)]
   279       7.721848       7.721848       7.721848    8[6-(6,8),29-(8,8,8)]
   280       7.468994       7.468994       7.468994    8[6-(6,8),29-(8,8,8)]
   281       8.894689       8.894689       8.894689    8[6-(6,8)]
   282      15.370051      15.370051      15.370051    8[6-(6,8)]
   283      15.425782      15.425782      15.425782    8[6-(6,8),29-(8,8,8)]
   284       2.736564       2.736564       2.736564    8[6-(6,8),29-(7,7,8)]
   285       1.678546       1.678546       1.678546    8[6-(6,8),29-(8,8,8)]
   286      10.032091      10.032091      10.032091    8[29-(7,7,8),29-(7,8,8)]
   287      17.447803      17.447803      17.447803    8[6-(6,8),29-(7,8,8)]
   288      19.048813      19.048813      19.048813    8[6-(6,8),29-(8,8,8)]
   289      13.132447      13.132447      13.132447    8[6-(6,8),29-(8,8,8)]
   290      14.558128      14.558128      14.558128    8[6-(6,8)]
   291       4.043018       4.043018       4.043018    8[6-(6,8)]
   292       4.098729       4.098729       4.098729    8[6-(6,8),29-(8,8,8)]
   293       8.400043       8.400043       8.400043    8[6-(6,8),29-(7,7,8)]
   294       7.342034       7.342034       7.342034    8[6-(6,8),29-(8,8,8)]
   295       4.368635       4.368635       4.368635    8[29-(7,7,8),29-(7,8,8)]
   296      11.784322      11.784322      11.784322    8[6-(6,8),29-(7,8,8)]
   297      13.385352      13.385352      13.385352    8[6-(6,8),29-(8,8,8)]
   298      18.795982      18.795982      18.795982    8[6-(6,8),29-(8,8,8)]
   299      20.221651      20.221651      20.221651    8[6-(6,8)]
   300       9.706571       9.706571       9.706571    8[6-(6,8)]
   301       9.762317       9.762317       9.762317    8[6-(6,8),29-(8,8,8)]
   302      14.063642      14.063642      14.063642    8[6-(6,8),29-(7,7,8)]
   303      13.005654      13.005654      13.005654    8[6-(6,8),29-(8,8,8)]
   304      18.285667      18.285667      18.285667    8[29-(7,7,8),29-(7,8,8)]
   305      10.869914      10.869914      10.869914    8[6-(6,8),29-(7,8,8)]
   306       9.268882       9.268882       9.268882    8[6-(6,8),29-(8,8,8)]
   307       9.521736       9.521736       9.521736    8[6-(6,8),29-(8,8,8)]
   308       8.096041       8.096041       8.096041    8[6-(6,8)]
   309       1.620679       1.620679       1.620679    8[6-(6,8)]
   310       1.564948       1.564948       1.564948    8[6-(6,8),29-(8,8,8)]
   311      14.254166      14.254166      14.254166    8[6-(6,8),29-(7,7,8)]
   312      15.312184      15.312184      15.312184    8[6-(6,8),29-(8,8,8)]
   313       6.958639       6.958639       6.958639    8[29-(7,7,8),29-(7,8,8)]
   314      -0.457073      -0.457073      -0.457073    8[6-(6,8),29-(7,8,8)]
   315      -2.058083      -2.058083      -2.058083    8[6-(6,8),29-(8,8,8)]
   316       3.858283       3.858283       3.858283    8[6-(6,8),29-(8,8,8)]
   317       2.432602       2.432602       2.432602    8[6-(6,8)]
   318      12.947712      12.947712      12.947712    8[6-(6,8)]
   319      12.892001      12.892001      12.892001    8[6-(6,8),29-(8,8,8)]
   320       8.590687       8.590687       8.590687    8[6-(6,8),29-(7,7,8)]
   321       9.648696       9.648696       9.648696    8[6-(6,8),29-(8,8,8)]
   322      12.622095      12.622095      12.622095    8[29-(7,7,8),29-(7,8,8)]
   323       5.206408       5.206408       5.206408    8[6-(6,8),29-(7,8,8)]
   324       3.605378       3.605378       3.605378    8[6-(6,8),29-(8,8,8)]
   325      -1.805252      -1.805252      -1.805252    8[6-(6,8),29-(8,8,8)]
   326      -3.230921      -3.230921      -3.230921    8[6-(6,8)]
   327       7.284159       7.284159       7.284159    8[6-(6,8)]
   328       7.228413       7.228413       7.228413    8[6-(6,8),29-(8,8,8)]
   329       2.927088       2.927088       2.927088    8[6-(6,8),29-(7,7,8)]
   330       3.985076       3.985076       3.985076    8[6-(6,8),29-(8,8,8)]
   331        6.5e-05        6.5e-05        6.5e-05    8[29-(7,8,8),29-(7,8,8)]
   332       5.663603       5.663603       5.663603    8[29-(7,8,8),29-(7,8,8)]
   333      11.327062      11.327062      11.327062    8[29-(7,8,8),29-(7,8,8)]
   334       8.554873       8.554873       8.554873    8[7-(8,8)]
   335       6.252647       6.252647       6.252647    8[7-(8,8)]
   336       7.307755       7.307755       7.307755    8[7-(8,8)]
   337       2.891332       2.891332       2.891332    8[7-(8,8)]
   338       0.589109       0.589109       0.589109    8[7-(8,8)]
   339       1.644215       1.644215       1.644215    8[7-(8,8)]
   340      14.218356      14.218356      14.218356    8[7-(8,8)]
   341      11.916127      11.916127      11.916127    8[7-(8,8)]
   342      12.971261      12.971261      12.971261    8[7-(8,8)]
   343       8.435857       8.435857       8.435857    8[7-(8,8)]
   344      10.738083      10.738083      10.738083    8[7-(8,8)]
   345       9.682975       9.682975       9.682975    8[7-(8,8)]
   346      14.099398      14.099398      14.099398    8[7-(8,8)]
   347      16.401621      16.401621      16.401621    8[7-(8,8)]
   348      15.346515      15.346515      15.346515    8[7-(8,8)]
   349       2.772374       2.772374       2.772374    8[7-(8,8)]
   350       5.074603       5.074603       5.074603    8[7-(8,8)]
   351       4.019469       4.019469       4.019469    8[7-(8,8)]
