# Supplementary material for: A collection of forcefield precursors for metal–organic frameworks
Source: RSC Adv. 2019 Nov 13;9(63):36492–507. doi: 10.1039/c9ra07327b (PMC9075174; doi:10.1039/c9ra07327b)
Supplement: RA-009-C9RA07327B-s1363 [file RA-009-C9RA07327B-s1363.txt]

LECGEH_clean

8.023100    0.000000    0.000000
-1.501232    9.411420    0.000000
-3.647688    -2.412173    14.840486

     1      -0.750616      -0.750616      -0.750616    27[7-(6,6),7-(6,6),8-(6),8-(6)]
     2      -1.823844      -1.823844      -1.823844    27[7-(6,7),7-(6,7),8-(6),8-(6)]
     3      -0.588294      -0.588294      -0.588294    1[6-(6,6)]
     4      -2.058856      -2.058856      -2.058856    1[6-(6,6)]
     5        0.86396        0.86396        0.86396    1[6-(6,6)]
     6      -1.864287      -1.864287      -1.864287    1[6-(7,7)]
     7      -1.416898      -1.416898      -1.416898    1[6-(6,6)]
     8       1.899207       1.899207       1.899207    1[6-(6,6)]
     9      -0.167769      -0.167769      -0.167769    1[6-(6,7)]
    10      -3.711627      -3.711627      -3.711627    1[6-(6,7)]
    11       3.462474       3.462474       3.462474    1[6-(6,6)]
    12       4.933036       4.933036       4.933036    1[6-(6,6)]
    13        2.01022        2.01022        2.01022    1[6-(6,6)]
    14       4.738467       4.738467       4.738467    1[6-(7,7)]
    15       4.291078       4.291078       4.291078    1[6-(6,6)]
    16       0.974973       0.974973       0.974973    1[6-(6,6)]
    17       3.041949       3.041949       3.041949    1[6-(6,7)]
    18       6.585807       6.585807       6.585807    1[6-(6,7)]
    19       1.138002       1.138002       1.138002    6[6-(6,6),8-(0),8-(27)]
    20       0.244517       0.244517       0.244517    6[6-(1,6),6-(1,6),6-(8,8)]
    21      -0.587016      -0.587016      -0.587016    6[1-(0),6-(6,6),6-(6,7)]
    22      -1.421095      -1.421095      -1.421095    6[6-(1,6),6-(1,6),7-(6,6)]
    23      -1.453904      -1.453904      -1.453904    6[1-(0),6-(6,6),6-(6,7)]
    24      -0.590594      -0.590594      -0.590594    6[6-(1,6),6-(1,6),6-(8,8)]
    25       0.263264       0.263264       0.263264    6[1-(0),6-(6,6),6-(6,6)]
    26      -0.562731      -0.562731      -0.562731    6[6-(6,6),8-(0),8-(27)]
    27      -2.280042      -2.280042      -2.280042    6[1-(0),7-(6,6),7-(7,27)]
    28      -2.963906      -2.963906      -2.963906    6[6-(6,6),7-(6,6),7-(7)]
    29      -3.236547      -3.236547      -3.236547    6[6-(1,6),6-(1,7),6-(7,7)]
    30      -3.127259      -3.127259      -3.127259    6[1-(0),6-(1,6),6-(6,6)]
    31       0.306566       0.306566       0.306566    6[1-(0),6-(1,6),6-(1,7)]
    32      -0.031645      -0.031645      -0.031645    6[1-(0),6-(1,6),7-(6,27)]
    33       -3.61075       -3.61075       -3.61075    6[1-(0),6-(6,6),7-(6,27)]
    34       1.736178       1.736178       1.736178    6[6-(6,6),8-(0),8-(27)]
    35       2.629663       2.629663       2.629663    6[6-(1,6),6-(1,6),6-(8,8)]
    36       3.461196       3.461196       3.461196    6[1-(0),6-(6,6),6-(6,7)]
    37       4.295275       4.295275       4.295275    6[6-(1,6),6-(1,6),7-(6,6)]
    38       4.328084       4.328084       4.328084    6[1-(0),6-(6,6),6-(6,7)]
    39       3.464774       3.464774       3.464774    6[6-(1,6),6-(1,6),6-(8,8)]
    40       2.610916       2.610916       2.610916    6[1-(0),6-(6,6),6-(6,6)]
    41       3.436911       3.436911       3.436911    6[6-(6,6),8-(0),8-(27)]
    42       5.154222       5.154222       5.154222    6[1-(0),7-(6,6),7-(7,27)]
    43       5.838086       5.838086       5.838086    6[6-(6,6),7-(6,6),7-(7)]
    44       6.110727       6.110727       6.110727    6[6-(1,6),6-(1,7),6-(7,7)]
    45       6.001439       6.001439       6.001439    6[1-(0),6-(1,6),6-(6,6)]
    46       6.215302       6.215302       6.215302    6[1-(0),6-(1,6),6-(1,7)]
    47       2.905825       2.905825       2.905825    6[1-(0),6-(1,6),7-(6,27)]
    48        6.48493        6.48493        6.48493    6[1-(0),6-(6,6),7-(6,27)]
    49      -2.220593      -2.220593      -2.220593    7[6-(1,7),6-(6,6),6-(6,7)]
    50      -2.986709      -2.986709      -2.986709    7[6-(1,7),7-(6),27-(7,8,8)]
    51      -3.437504      -3.437504      -3.437504    7[6-(6,7),7-(6,27)]
    52      -3.834305      -3.834305      -3.834305    7[6-(1,6),6-(1,6),27-(7,8,8)]
    53       5.094773       5.094773       5.094773    7[6-(1,7),6-(6,6),6-(6,7)]
    54       5.860889       5.860889       5.860889    7[6-(1,7),7-(6),27-(7,8,8)]
    55       6.311684       6.311684       6.311684    7[6-(6,7),7-(6,27)]
    56       6.708485       6.708485       6.708485    7[6-(1,6),6-(1,6),27-(7,8,8)]
    57       0.877309       0.877309       0.877309    8[6-(6,8)]
    58       2.078801       2.078801       2.078801    8[6-(6,8),27-(7,7,8)]
    59       0.486117       0.486117       0.486117    8[6-(6,8)]
    60      -1.581731      -1.581731      -1.581731    8[6-(6,8),27-(7,7,8)]
    61       1.996871       1.996871       1.996871    8[6-(6,8)]
    62       0.795379       0.795379       0.795379    8[6-(6,8),27-(7,7,8)]
    63       2.388063       2.388063       2.388063    8[6-(6,8)]
    64       4.455911       4.455911       4.455911    8[6-(6,8),27-(7,7,8)]
