# Supplementary material for: A collection of forcefield precursors for metal–organic frameworks
Source: RSC Adv. 2019 Nov 13;9(63):36492–507. doi: 10.1039/c9ra07327b (PMC9075174; doi:10.1039/c9ra07327b)
Supplement: RA-009-C9RA07327B-s1364 [file RA-009-C9RA07327B-s1364.txt]

LECGIL_clean

15.325000    0.000000    0.000000
6.299312    15.219903    0.000000
7.331662    3.241191    15.072976

     1       9.487276       9.487276       9.487276    29[7-(6,7),7-(6,7),7-(6,7),8-(1,29,29)]
     2       5.367511       5.367511       5.367511    29[7-(6,7),7-(6,7),7-(6,7),8-(1,29,29)]
     3      18.876015      18.876015      18.876015    29[7-(6,7),7-(6,7),7-(7,7),8-(1,29,29)]
     4      19.330885      19.330885      19.330885    29[7-(6,7),7-(6,7),7-(7,7),7-(7,7)]
     5      18.651232      18.651232      18.651232    29[7-(6,7),7-(6,7),7-(7,7),8-(1,29,29)]
     6      19.468698      19.468698      19.468698    29[7-(6,7),7-(6,7),7-(6,7),8-(1,29,29)]
     7      23.588463      23.588463      23.588463    29[7-(6,7),7-(6,7),7-(6,7),8-(1,29,29)]
     8      10.079959      10.079959      10.079959    29[7-(6,7),7-(6,7),7-(7,7),8-(1,29,29)]
     9       9.625089       9.625089       9.625089    29[7-(6,7),7-(6,7),7-(7,7),7-(7,7)]
    10      10.304742      10.304742      10.304742    29[7-(6,7),7-(6,7),7-(7,7),8-(1,29,29)]
    11      10.812156      10.812156      10.812156    29[7-(7,7),7-(7,7),8-(1,29,29),8-(1,29,29)]
    12            0.0            0.0            0.0    29[7-(6,7),7-(6,7),7-(6,7),7-(6,7)]
    13       3.665831       3.665831       3.665831    29[7-(7,7),7-(7,7),8-(1,29,29),8-(1,29,29)]
    14       2.984133       2.984133       2.984133    1[8-(29,29,29)]
    15      11.718612      11.718612      11.718612    1[8-(29,29,29)]
    16      10.076146      10.076146      10.076146    1[6-(6,7)]
    17       8.246996       8.246996       8.246996    1[6-(6,7)]
    18       6.152793       6.152793       6.152793    1[6-(6,7)]
    19      20.584121      20.584121      20.584121    1[6-(6,7)]
    20       6.112771       6.112771       6.112771    1[6-(6,7)]
    21      23.688631      23.688631      23.688631    1[6-(6,7)]
    22      14.644887      14.644887      14.644887    1[6-(6,7)]
    23        6.87229        6.87229        6.87229    1[6-(6,7)]
    24      14.571026      14.571026      14.571026    1[6-(6,7)]
    25       16.06559       16.06559       16.06559    1[6-(6,7)]
    26      17.303845      17.303845      17.303845    1[6-(6,7)]
    27      17.313541      17.313541      17.313541    1[6-(6,7)]
    28       9.722641       9.722641       9.722641    1[6-(6,7)]
    29       8.700354       8.700354       8.700354    1[6-(6,7)]
    30       8.352419       8.352419       8.352419    1[6-(6,7)]
    31       8.638373       8.638373       8.638373    1[6-(6,7)]
    32      10.646841      10.646841      10.646841    1[8-(29,29,29)]
    33      17.237362      17.237362      17.237362    1[8-(29,29,29)]
    34      18.879828      18.879828      18.879828    1[6-(6,7)]
    35      20.708978      20.708978      20.708978    1[6-(6,7)]
    36      22.803181      22.803181      22.803181    1[6-(6,7)]
    37       8.371853       8.371853       8.371853    1[6-(6,7)]
    38      22.843203      22.843203      22.843203    1[6-(6,7)]
    39       5.267343       5.267343       5.267343    1[6-(6,7)]
    40      14.311087      14.311087      14.311087    1[6-(6,7)]
    41      22.083684      22.083684      22.083684    1[6-(6,7)]
    42      14.384948      14.384948      14.384948    1[6-(6,7)]
    43      12.890384      12.890384      12.890384    1[6-(6,7)]
    44      11.652129      11.652129      11.652129    1[6-(6,7)]
    45      11.642433      11.642433      11.642433    1[6-(6,7)]
    46      12.934021      12.934021      12.934021    1[6-(6,7)]
    47       20.25562       20.25562       20.25562    1[6-(6,7)]
    48      20.603555      20.603555      20.603555    1[6-(6,7)]
    49      20.317601      20.317601      20.317601    1[6-(6,7)]
    50       9.190338       9.190338       9.190338    6[1-(0),6-(1,7),7-(7,29)]
    51       8.191388       8.191388       8.191388    6[1-(0),6-(1,7),7-(7,29)]
    52       5.621869       5.621869       5.621869    6[1-(0),6-(1,7),7-(7,29)]
    53      20.461717      20.461717      20.461717    6[1-(0),6-(1,7),7-(7,29)]
    54       5.637884       5.637884       5.637884    6[1-(0),6-(1,7),7-(7,29)]
    55      23.790669      23.790669      23.790669    6[1-(0),6-(1,7),7-(7,29)]
    56       7.437802       7.437802       7.437802    6[1-(0),6-(1,7),7-(7,29)]
    57       6.627051       6.627051       6.627051    6[1-(0),6-(1,7),7-(7)]
    58      14.371877      14.371877      14.371877    6[1-(0),6-(1,7),7-(7)]
    59      15.199576      15.199576      15.199576    6[1-(0),6-(1,7),7-(7,29)]
    60       17.66039       17.66039       17.66039    6[1-(0),6-(1,7),7-(7,29)]
    61      17.658433      17.658433      17.658433    6[1-(0),6-(1,7),7-(7,29)]
    62       9.834921       9.834921       9.834921    6[1-(0),6-(1,7),7-(7,29)]
    63       9.269039       9.269039       9.269039    6[1-(0),6-(1,7),7-(7,29)]
    64       8.754563       8.754563       8.754563    6[1-(0),6-(1,7),7-(7,29)]
    65       8.932028       8.932028       8.932028    6[1-(0),6-(1,7),7-(7,29)]
    66      19.765636      19.765636      19.765636    6[1-(0),6-(1,7),7-(7,29)]
    67      20.764586      20.764586      20.764586    6[1-(0),6-(1,7),7-(7,29)]
    68      23.334105      23.334105      23.334105    6[1-(0),6-(1,7),7-(7,29)]
    69       8.494257       8.494257       8.494257    6[1-(0),6-(1,7),7-(7,29)]
    70       23.31809       23.31809       23.31809    6[1-(0),6-(1,7),7-(7,29)]
    71       5.165305       5.165305       5.165305    6[1-(0),6-(1,7),7-(7,29)]
    72       15.21886       15.21886       15.21886    6[1-(0),6-(1,7),7-(7,29)]
    73      22.328923      22.328923      22.328923    6[1-(0),6-(1,7),7-(7)]
    74      14.584097      14.584097      14.584097    6[1-(0),6-(1,7),7-(7)]
    75      13.756398      13.756398      13.756398    6[1-(0),6-(1,7),7-(7,29)]
    76      11.295584      11.295584      11.295584    6[1-(0),6-(1,7),7-(7,29)]
    77      11.297541      11.297541      11.297541    6[1-(0),6-(1,7),7-(7,29)]
    78      19.121053      19.121053      19.121053    6[1-(0),6-(1,7),7-(7,29)]
    79      19.686935      19.686935      19.686935    6[1-(0),6-(1,7),7-(7,29)]
    80      20.201411      20.201411      20.201411    6[1-(0),6-(1,7),7-(7,29)]
    81      20.023946      20.023946      20.023946    6[1-(0),6-(1,7),7-(7,29)]
    82       7.127297       7.127297       7.127297    7[6-(1,6),7-(7),29-(7,7,8)]
    83       7.440655       7.440655       7.440655    7[7-(6,29),7-(6,29)]
    84       8.646474       8.646474       8.646474    7[6-(1,6),7-(7),29-(7,7,8)]
    85      19.762351      19.762351      19.762351    7[6-(1,6),7-(7,29),29-(7,7,8)]
    86       4.490408       4.490408       4.490408    7[7-(6,29),7-(6,29),29-(7,8,8)]
    87       5.239811       5.239811       5.239811    7[6-(1,6),7-(7,29),29-(7,7,8)]
    88       5.291591       5.291591       5.291591    7[6-(1,6),7-(7,29),29-(7,7,8)]
    89      24.324278      24.324278      24.324278    7[7-(6,29),7-(6,29),29-(7,7,8)]
    90      24.424111      24.424111      24.424111    7[6-(1,6),7-(7,29),29-(7,7,7)]
    91      20.772781      20.772781      20.772781    7[6-(1,6),7-(7,29)]
    92      20.837998      20.837998      20.837998    7[7-(6),7-(6,29),29-(7,7,7)]
    93       6.728283       6.728283       6.728283    7[6-(1,6),7-(7,29),29-(7,7,7)]
    94      14.559341      14.559341      14.559341    7[6-(1,6),7-(7,29),29-(7,7,7)]
    95      20.712351      20.712351      20.712351    7[7-(6),7-(6,29),29-(7,7,7)]
    96      20.560039      20.560039      20.560039    7[6-(1,6),7-(7,29)]
    97      18.265901      18.265901      18.265901    7[6-(1,6),7-(7),29-(7,7,8)]
    98      18.597279      18.597279      18.597279    7[7-(6,29),7-(6,29)]
    99      18.249162      18.249162      18.249162    7[6-(1,6),7-(7),29-(7,7,8)]
   100      10.591389      10.591389      10.591389    7[6-(1,6),7-(7,29),29-(7,7,7)]
   101      10.434697      10.434697      10.434697    7[7-(6,29),7-(6,29),29-(7,7,8)]
   102       9.655496       9.655496       9.655496    7[6-(1,6),7-(7,29),29-(7,7,8)]
   103       9.250631       9.250631       9.250631    7[6-(1,6),7-(7,29),29-(7,7,8)]
   104       9.744285       9.744285       9.744285    7[7-(6,29),7-(6,29),29-(7,8,8)]
   105       9.576059       9.576059       9.576059    7[6-(1,6),7-(7,29),29-(7,7,8)]
   106      21.828677      21.828677      21.828677    7[6-(1,6),7-(7),29-(7,7,8)]
   107      21.515319      21.515319      21.515319    7[7-(6,29),7-(6,29)]
   108        20.3095        20.3095        20.3095    7[6-(1,6),7-(7),29-(7,7,8)]
   109       9.193623       9.193623       9.193623    7[6-(1,6),7-(7,29),29-(7,7,8)]
   110      24.465566      24.465566      24.465566    7[7-(6,29),7-(6,29),29-(7,8,8)]
   111      23.716163      23.716163      23.716163    7[6-(1,6),7-(7,29),29-(7,7,8)]
   112      23.664383      23.664383      23.664383    7[6-(1,6),7-(7,29),29-(7,7,8)]
   113       4.631696       4.631696       4.631696    7[7-(6,29),7-(6,29),29-(7,7,8)]
   114       4.531863       4.531863       4.531863    7[6-(1,6),7-(7,29),29-(7,7,7)]
   115       8.183193       8.183193       8.183193    7[6-(1,6),7-(7,29)]
   116       8.117976       8.117976       8.117976    7[7-(6),7-(6,29),29-(7,7,7)]
   117      22.227691      22.227691      22.227691    7[6-(1,6),7-(7,29),29-(7,7,7)]
   118       7.064971       7.064971       7.064971    7[6-(1,6),7-(7,29),29-(7,7,7)]
   119       8.243623       8.243623       8.243623    7[7-(6),7-(6,29),29-(7,7,7)]
   120       8.395935       8.395935       8.395935    7[6-(1,6),7-(7,29)]
   121      10.690073      10.690073      10.690073    7[6-(1,6),7-(7),29-(7,7,8)]
   122      10.358695      10.358695      10.358695    7[7-(6,29),7-(6,29)]
   123      10.706812      10.706812      10.706812    7[6-(1,6),7-(7),29-(7,7,8)]
   124      11.032923      11.032923      11.032923    7[6-(1,6),7-(7,29),29-(7,7,7)]
   125      18.521277      18.521277      18.521277    7[7-(6,29),7-(6,29),29-(7,7,8)]
   126      19.300478      19.300478      19.300478    7[6-(1,6),7-(7,29),29-(7,7,8)]
   127      19.705343      19.705343      19.705343    7[6-(1,6),7-(7,29),29-(7,7,8)]
   128      19.211689      19.211689      19.211689    7[7-(6,29),7-(6,29),29-(7,8,8)]
   129      19.379915      19.379915      19.379915    7[6-(1,6),7-(7,29),29-(7,7,8)]
   130       3.806859       3.806859       3.806859    8[1-(0),29-(7,7,7),29-(7,7,7),29-(7,7,8)]
   131       10.88307       10.88307       10.88307    8[1-(0),29-(7,7,7),29-(7,7,7),29-(7,7,8)]
   132      25.149115      25.149115      25.149115    8[1-(0),29-(7,7,7),29-(7,7,7),29-(7,7,8)]
   133      18.072904      18.072904      18.072904    8[1-(0),29-(7,7,7),29-(7,7,7),29-(7,7,8)]
