# Supplementary material for: A collection of forcefield precursors for metal–organic frameworks
Source: RSC Adv. 2019 Nov 13;9(63):36492–507. doi: 10.1039/c9ra07327b (PMC9075174; doi:10.1039/c9ra07327b)
Supplement: RA-009-C9RA07327B-s1365 [file RA-009-C9RA07327B-s1365.txt]

LECQEQ_clean

6.770200    0.000000    0.000000
-2.256732    14.887325    0.000000
2.256732    7.443667    12.892800

     1       4.658575       4.658575       4.658575    28[8-(6),8-(6,28),8-(6,28),8-(6,28),8-(6,28)]
     2       6.915308       6.915308       6.915308    28[8-(6),8-(6,28),8-(6,28),8-(6,28),8-(6,28)]
     3       2.401841       2.401841       2.401841    28[8-(6),8-(6,28),8-(6,28),8-(6,28),8-(6,28)]
     4       2.111625       2.111625       2.111625    28[8-(6),8-(6,28),8-(6,28),8-(6,28),8-(6,28)]
     5      -0.145108      -0.145108      -0.145108    28[8-(6),8-(6,28),8-(6,28),8-(6,28),8-(6,28)]
     6       4.368359       4.368359       4.368359    28[8-(6),8-(6,28),8-(6,28),8-(6,28),8-(6,28)]
     7       4.332928       4.332928       4.332928    1[6-(6,6)]
     8       2.076194       2.076194       2.076194    1[6-(6,6)]
     9      -0.180538      -0.180538      -0.180538    1[6-(6,6)]
    10       2.437272       2.437272       2.437272    1[6-(6,6)]
    11       4.694006       4.694006       4.694006    1[6-(6,6)]
    12       6.950738       6.950738       6.950738    1[6-(6,6)]
    13        5.06411        5.06411        5.06411    6[6-(6,6),8-(28),8-(28,28)]
    14       5.910385       5.910385       5.910385    6[6-(1,6),6-(6,8),6-(8,8)]
    15       0.521305       0.521305       0.521305    6[6-(1,6),6-(6,6),8-(28,28)]
    16        5.40262        5.40262        5.40262    6[1-(0),6-(6,6),6-(6,8)]
    17       0.550643       0.550643       0.550643    6[6-(6,6),8-(28),8-(28,28)]
    18       1.396918       1.396918       1.396918    6[6-(1,6),6-(6,8),6-(8,8)]
    19       2.778039       2.778039       2.778039    6[6-(1,6),6-(6,6),8-(28,28)]
    20       3.145886       3.145886       3.145886    6[1-(0),6-(6,6),6-(6,8)]
    21       2.807376       2.807376       2.807376    6[6-(6,6),8-(28),8-(28,28)]
    22       3.653651       3.653651       3.653651    6[6-(1,6),6-(6,8),6-(8,8)]
    23       5.034772       5.034772       5.034772    6[6-(1,6),6-(6,6),8-(28,28)]
    24       0.889154       0.889154       0.889154    6[1-(0),6-(6,6),6-(6,8)]
    25        1.70609        1.70609        1.70609    6[6-(6,6),8-(28),8-(28,28)]
    26       0.859815       0.859815       0.859815    6[6-(1,6),6-(6,8),6-(8,8)]
    27       6.248895       6.248895       6.248895    6[6-(1,6),6-(6,6),8-(28,28)]
    28        1.36758        1.36758        1.36758    6[1-(0),6-(6,6),6-(6,8)]
    29       6.219557       6.219557       6.219557    6[6-(6,6),8-(28),8-(28,28)]
    30       5.373282       5.373282       5.373282    6[6-(1,6),6-(6,8),6-(8,8)]
    31       3.992161       3.992161       3.992161    6[6-(1,6),6-(6,6),8-(28,28)]
    32       3.624314       3.624314       3.624314    6[1-(0),6-(6,6),6-(6,8)]
    33       3.962824       3.962824       3.962824    6[6-(6,6),8-(28),8-(28,28)]
    34       3.116549       3.116549       3.116549    6[6-(1,6),6-(6,8),6-(8,8)]
    35       1.735428       1.735428       1.735428    6[6-(1,6),6-(6,6),8-(28,28)]
    36       5.881046       5.881046       5.881046    6[1-(0),6-(6,6),6-(6,8)]
    37       3.845474       3.845474       3.845474    8[6-(6,8),28-(8,8,8,8)]
    38       5.504173       5.504173       5.504173    8[6-(6,8),28-(8,8,8,8),28-(8,8,8,8)]
    39       0.988449       0.988449       0.988449    8[6-(6,6),28-(8,8,8,8),28-(8,8,8,8)]
    40       6.102207       6.102207       6.102207    8[6-(6,8),28-(8,8,8,8)]
    41       0.990706       0.990706       0.990706    8[6-(6,8),28-(8,8,8,8),28-(8,8,8,8)]
    42       3.245183       3.245183       3.245183    8[6-(6,6),28-(8,8,8,8),28-(8,8,8,8)]
    43        1.58874        1.58874        1.58874    8[6-(6,8),28-(8,8,8,8)]
    44       3.247439       3.247439       3.247439    8[6-(6,8),28-(8,8,8,8),28-(8,8,8,8)]
    45       5.501916       5.501916       5.501916    8[6-(6,6),28-(8,8,8,8),28-(8,8,8,8)]
    46       2.924726       2.924726       2.924726    8[6-(6,8),28-(8,8,8,8)]
    47       1.266027       1.266027       1.266027    8[6-(6,8),28-(8,8,8,8),28-(8,8,8,8)]
    48       5.781751       5.781751       5.781751    8[6-(6,6),28-(8,8,8,8),28-(8,8,8,8)]
    49       0.667993       0.667993       0.667993    8[6-(6,8),28-(8,8,8,8)]
    50       5.779494       5.779494       5.779494    8[6-(6,8),28-(8,8,8,8),28-(8,8,8,8)]
    51       3.525017       3.525017       3.525017    8[6-(6,6),28-(8,8,8,8),28-(8,8,8,8)]
    52        5.18146        5.18146        5.18146    8[6-(6,8),28-(8,8,8,8)]
    53       3.522761       3.522761       3.522761    8[6-(6,8),28-(8,8,8,8),28-(8,8,8,8)]
    54       1.268284       1.268284       1.268284    8[6-(6,6),28-(8,8,8,8),28-(8,8,8,8)]
