# Supplementary material for: A collection of forcefield precursors for metal–organic frameworks
Source: RSC Adv. 2019 Nov 13;9(63):36492–507. doi: 10.1039/c9ra07327b (PMC9075174; doi:10.1039/c9ra07327b)
Supplement: RA-009-C9RA07327B-s1366 [file RA-009-C9RA07327B-s1366.txt]

LEDCAA_clean

13.168000    0.000000    0.000000
0.000000    24.390000    0.000000
0.000000    0.000000    15.891000

     1      11.826971      11.826971      11.826971    48[7-(6,6),7-(6,6),7-(6,7),7-(6,7)]
     2      10.349916      10.349916      10.349916    48[7-(6,6),7-(6,6),7-(6,7),7-(6,7)]
     3       7.925029       7.925029       7.925029    48[7-(6,6),7-(6,6),7-(6,7),7-(6,7)]
     4       9.402084       9.402084       9.402084    48[7-(6,6),7-(6,6),7-(6,7),7-(6,7)]
     5      11.826971      11.826971      11.826971    48[7-(6,6),7-(6,6),7-(6,7),7-(6,7)]
     6      10.349916      10.349916      10.349916    48[7-(6,6),7-(6,6),7-(6,7),7-(6,7)]
     7       7.925029       7.925029       7.925029    48[7-(6,6),7-(6,6),7-(6,7),7-(6,7)]
     8       9.402084       9.402084       9.402084    48[7-(6,6),7-(6,6),7-(6,7),7-(6,7)]
     9       1.341029       1.341029       1.341029    48[7-(6,6),7-(6,6),7-(6,7),7-(6,7)]
    10       2.818084       2.818084       2.818084    48[7-(6,6),7-(6,6),7-(6,7),7-(6,7)]
    11       5.242971       5.242971       5.242971    48[7-(6,6),7-(6,6),7-(6,7),7-(6,7)]
    12       3.765916       3.765916       3.765916    48[7-(6,6),7-(6,6),7-(6,7),7-(6,7)]
    13       1.341029       1.341029       1.341029    48[7-(6,6),7-(6,6),7-(6,7),7-(6,7)]
    14       2.818084       2.818084       2.818084    48[7-(6,6),7-(6,6),7-(6,7),7-(6,7)]
    15       5.242971       5.242971       5.242971    48[7-(6,6),7-(6,6),7-(6,7),7-(6,7)]
    16       3.765916       3.765916       3.765916    48[7-(6,6),7-(6,6),7-(6,7),7-(6,7)]
    17      11.869635      11.869635      11.869635    1[6-(6,7)]
    18       8.143091       8.143091       8.143091    1[6-(7,7)]
    19       11.61681       11.61681       11.61681    1[6-(6,7)]
    20      11.693184      11.693184      11.693184    1[6-(7,7)]
    21       0.680786       0.680786       0.680786    1[6-(6,6)]
    22       1.405026       1.405026       1.405026    1[6-(6,6)]
    23       2.214858       2.214858       2.214858    1[6-(6,6)]
    24        10.5344        10.5344        10.5344    1[6-(6,6)]
    25      11.340282      11.340282      11.340282    1[6-(6,6)]
    26      10.766157      10.766157      10.766157    1[6-(6,6)]
    27       7.882365       7.882365       7.882365    1[6-(6,7)]
    28      11.608909      11.608909      11.608909    1[6-(7,7)]
    29        8.13519        8.13519        8.13519    1[6-(6,7)]
    30       8.058816       8.058816       8.058816    1[6-(7,7)]
    31       5.903214       5.903214       5.903214    1[6-(6,6)]
    32       5.178974       5.178974       5.178974    1[6-(6,6)]
    33       4.369142       4.369142       4.369142    1[6-(6,6)]
    34         9.2176         9.2176         9.2176    1[6-(6,6)]
    35       8.411718       8.411718       8.411718    1[6-(6,6)]
    36       8.985843       8.985843       8.985843    1[6-(6,6)]
    37      11.869635      11.869635      11.869635    1[6-(6,7)]
    38       8.143091       8.143091       8.143091    1[6-(7,7)]
    39       11.61681       11.61681       11.61681    1[6-(6,7)]
    40      11.693184      11.693184      11.693184    1[6-(7,7)]
    41       0.680786       0.680786       0.680786    1[6-(6,6)]
    42       1.405026       1.405026       1.405026    1[6-(6,6)]
    43       2.214858       2.214858       2.214858    1[6-(6,6)]
    44        10.5344        10.5344        10.5344    1[6-(6,6)]
    45      11.340282      11.340282      11.340282    1[6-(6,6)]
    46      10.766157      10.766157      10.766157    1[6-(6,6)]
    47       7.882365       7.882365       7.882365    1[6-(6,7)]
    48      11.608909      11.608909      11.608909    1[6-(7,7)]
    49        8.13519        8.13519        8.13519    1[6-(6,7)]
    50       8.058816       8.058816       8.058816    1[6-(7,7)]
    51       5.903214       5.903214       5.903214    1[6-(6,6)]
    52       5.178974       5.178974       5.178974    1[6-(6,6)]
    53       4.369142       4.369142       4.369142    1[6-(6,6)]
    54         9.2176         9.2176         9.2176    1[6-(6,6)]
    55       8.411718       8.411718       8.411718    1[6-(6,6)]
    56       8.985843       8.985843       8.985843    1[6-(6,6)]
    57       1.298365       1.298365       1.298365    1[6-(6,7)]
    58       5.024909       5.024909       5.024909    1[6-(7,7)]
    59        1.55119        1.55119        1.55119    1[6-(6,7)]
    60       1.474816       1.474816       1.474816    1[6-(7,7)]
    61      12.487214      12.487214      12.487214    1[6-(6,6)]
    62      11.762974      11.762974      11.762974    1[6-(6,6)]
    63      10.953142      10.953142      10.953142    1[6-(6,6)]
    64         2.6336         2.6336         2.6336    1[6-(6,6)]
    65       1.827718       1.827718       1.827718    1[6-(6,6)]
    66       2.401843       2.401843       2.401843    1[6-(6,6)]
    67       5.285635       5.285635       5.285635    1[6-(6,7)]
    68       1.559091       1.559091       1.559091    1[6-(7,7)]
    69        5.03281        5.03281        5.03281    1[6-(6,7)]
    70       5.109184       5.109184       5.109184    1[6-(7,7)]
    71       7.264786       7.264786       7.264786    1[6-(6,6)]
    72       7.989026       7.989026       7.989026    1[6-(6,6)]
    73       8.798858       8.798858       8.798858    1[6-(6,6)]
    74         3.9504         3.9504         3.9504    1[6-(6,6)]
    75       4.756282       4.756282       4.756282    1[6-(6,6)]
    76       4.182157       4.182157       4.182157    1[6-(6,6)]
    77       1.298365       1.298365       1.298365    1[6-(6,7)]
    78       5.024909       5.024909       5.024909    1[6-(7,7)]
    79        1.55119        1.55119        1.55119    1[6-(6,7)]
    80       1.474816       1.474816       1.474816    1[6-(7,7)]
    81      12.487214      12.487214      12.487214    1[6-(6,6)]
    82      11.762974      11.762974      11.762974    1[6-(6,6)]
    83      10.953142      10.953142      10.953142    1[6-(6,6)]
    84         2.6336         2.6336         2.6336    1[6-(6,6)]
    85       1.827718       1.827718       1.827718    1[6-(6,6)]
    86       2.401843       2.401843       2.401843    1[6-(6,6)]
    87       5.285635       5.285635       5.285635    1[6-(6,7)]
    88       1.559091       1.559091       1.559091    1[6-(7,7)]
    89        5.03281        5.03281        5.03281    1[6-(6,7)]
    90       5.109184       5.109184       5.109184    1[6-(7,7)]
    91       7.264786       7.264786       7.264786    1[6-(6,6)]
    92       7.989026       7.989026       7.989026    1[6-(6,6)]
    93       8.798858       8.798858       8.798858    1[6-(6,6)]
    94         3.9504         3.9504         3.9504    1[6-(6,6)]
    95       4.756282       4.756282       4.756282    1[6-(6,6)]
    96       4.182157       4.182157       4.182157    1[6-(6,6)]
    97      11.586523      11.586523      11.586523    6[1-(0),6-(1,6),7-(6)]
    98       9.466475       9.466475       9.466475    6[6-(7,7),7-(6,48),7-(7)]
    99      11.140128      11.140128      11.140128    6[6-(7,7),7-(6),7-(7)]
   100       11.03215       11.03215       11.03215    6[6-(7,7),7-(6,48),7-(7,48)]
   101      10.993963      10.993963      10.993963    6[6-(6,7),7-(6,48),7-(7)]
   102      11.104574      11.104574      11.104574    6[6-(1,6),6-(7,7),7-(6)]
   103       8.372214       8.372214       8.372214    6[1-(0),7-(6,48),7-(7,48)]
   104      12.610994      12.610994      12.610994    6[6-(1,6),6-(7,7),7-(6,48)]
   105      10.646328      10.646328      10.646328    6[6-(7,7),7-(6,48),7-(7,48)]
   106      12.028968      12.028968      12.028968    6[6-(6,7),7-(6,48),7-(7)]
   107       12.21727       12.21727       12.21727    6[1-(0),6-(1,6),7-(6,48)]
   108      11.465378      11.465378      11.465378    6[1-(0),7-(6),7-(7,48)]
   109       0.389773       0.389773       0.389773    6[1-(0),6-(1,6),6-(1,7)]
   110       0.821683       0.821683       0.821683    6[1-(0),6-(1,6),6-(6,7)]
   111       1.300998       1.300998       1.300998    6[1-(0),6-(1,6),6-(1,6)]
   112      10.809611      10.809611      10.809611    6[1-(0),6-(1,6),6-(6,7)]
   113      11.292877      11.292877      11.292877    6[1-(0),6-(1,6),6-(1,7)]
   114      10.930757      10.930757      10.930757    6[1-(0),6-(1,6),6-(1,6)]
   115       8.165477       8.165477       8.165477    6[1-(0),6-(1,6),7-(6)]
   116      10.285525      10.285525      10.285525    6[6-(7,7),7-(6,48),7-(7)]
   117       8.611872       8.611872       8.611872    6[6-(7,7),7-(6),7-(7)]
   118        8.71985        8.71985        8.71985    6[6-(7,7),7-(6,48),7-(7,48)]
   119       8.758037       8.758037       8.758037    6[6-(6,7),7-(6,48),7-(7)]
   120       8.647426       8.647426       8.647426    6[6-(1,6),6-(7,7),7-(6)]
   121      11.379786      11.379786      11.379786    6[1-(0),7-(6,48),7-(7,48)]
   122       7.141006       7.141006       7.141006    6[6-(1,6),6-(7,7),7-(6,48)]
   123       9.105672       9.105672       9.105672    6[6-(7,7),7-(6,48),7-(7,48)]
   124       7.723032       7.723032       7.723032    6[6-(6,7),7-(6,48),7-(7)]
   125        7.53473        7.53473        7.53473    6[1-(0),6-(1,6),7-(6,48)]
   126       8.286622       8.286622       8.286622    6[1-(0),7-(6),7-(7,48)]
   127       6.194227       6.194227       6.194227    6[1-(0),6-(1,6),6-(1,7)]
   128       5.762317       5.762317       5.762317    6[1-(0),6-(1,6),6-(6,7)]
   129       5.283002       5.283002       5.283002    6[1-(0),6-(1,6),6-(1,6)]
   130       8.942389       8.942389       8.942389    6[1-(0),6-(1,6),6-(6,7)]
   131       8.459123       8.459123       8.459123    6[1-(0),6-(1,6),6-(1,7)]
   132       8.821243       8.821243       8.821243    6[1-(0),6-(1,6),6-(1,6)]
   133      11.586523      11.586523      11.586523    6[1-(0),6-(1,6),7-(6)]
   134       9.466475       9.466475       9.466475    6[6-(7,7),7-(6,48),7-(7)]
   135      11.140128      11.140128      11.140128    6[6-(7,7),7-(6),7-(7)]
   136       11.03215       11.03215       11.03215    6[6-(7,7),7-(6,48),7-(7,48)]
   137      10.993963      10.993963      10.993963    6[6-(6,7),7-(6,48),7-(7)]
   138      11.104574      11.104574      11.104574    6[6-(1,6),6-(7,7),7-(6)]
   139       8.372214       8.372214       8.372214    6[1-(0),7-(6,48),7-(7,48)]
   140      12.610994      12.610994      12.610994    6[6-(1,6),6-(7,7),7-(6,48)]
   141      10.646328      10.646328      10.646328    6[6-(7,7),7-(6,48),7-(7,48)]
   142      12.028968      12.028968      12.028968    6[6-(6,7),7-(6,48),7-(7)]
   143       12.21727       12.21727       12.21727    6[1-(0),6-(1,6),7-(6,48)]
   144      11.465378      11.465378      11.465378    6[1-(0),7-(6),7-(7,48)]
   145       0.389773       0.389773       0.389773    6[1-(0),6-(1,6),6-(1,7)]
   146       0.821683       0.821683       0.821683    6[1-(0),6-(1,6),6-(6,7)]
   147       1.300998       1.300998       1.300998    6[1-(0),6-(1,6),6-(1,6)]
   148      10.809611      10.809611      10.809611    6[1-(0),6-(1,6),6-(6,7)]
   149      11.292877      11.292877      11.292877    6[1-(0),6-(1,6),6-(1,7)]
   150      10.930757      10.930757      10.930757    6[1-(0),6-(1,6),6-(1,6)]
   151       8.165477       8.165477       8.165477    6[1-(0),6-(1,6),7-(6)]
   152      10.285525      10.285525      10.285525    6[6-(7,7),7-(6,48),7-(7)]
   153       8.611872       8.611872       8.611872    6[6-(7,7),7-(6),7-(7)]
   154        8.71985        8.71985        8.71985    6[6-(7,7),7-(6,48),7-(7,48)]
   155       8.758037       8.758037       8.758037    6[6-(6,7),7-(6,48),7-(7)]
   156       8.647426       8.647426       8.647426    6[6-(1,6),6-(7,7),7-(6)]
   157      11.379786      11.379786      11.379786    6[1-(0),7-(6,48),7-(7,48)]
   158       7.141006       7.141006       7.141006    6[6-(1,6),6-(7,7),7-(6,48)]
   159       9.105672       9.105672       9.105672    6[6-(7,7),7-(6,48),7-(7,48)]
   160       7.723032       7.723032       7.723032    6[6-(6,7),7-(6,48),7-(7)]
   161        7.53473        7.53473        7.53473    6[1-(0),6-(1,6),7-(6,48)]
   162       8.286622       8.286622       8.286622    6[1-(0),7-(6),7-(7,48)]
   163       6.194227       6.194227       6.194227    6[1-(0),6-(1,6),6-(1,7)]
   164       5.762317       5.762317       5.762317    6[1-(0),6-(1,6),6-(6,7)]
   165       5.283002       5.283002       5.283002    6[1-(0),6-(1,6),6-(1,6)]
   166       8.942389       8.942389       8.942389    6[1-(0),6-(1,6),6-(6,7)]
   167       8.459123       8.459123       8.459123    6[1-(0),6-(1,6),6-(1,7)]
   168       8.821243       8.821243       8.821243    6[1-(0),6-(1,6),6-(1,6)]
   169       1.581477       1.581477       1.581477    6[1-(0),6-(1,6),7-(6)]
   170       3.701525       3.701525       3.701525    6[6-(7,7),7-(6,48),7-(7)]
   171       2.027872       2.027872       2.027872    6[6-(7,7),7-(6),7-(7)]
   172        2.13585        2.13585        2.13585    6[6-(7,7),7-(6,48),7-(7,48)]
   173       2.174037       2.174037       2.174037    6[6-(6,7),7-(6,48),7-(7)]
   174       2.063426       2.063426       2.063426    6[6-(1,6),6-(7,7),7-(6)]
   175       4.795786       4.795786       4.795786    6[1-(0),7-(6,48),7-(7,48)]
   176       0.557006       0.557006       0.557006    6[6-(1,6),6-(7,7),7-(6,48)]
   177       2.521672       2.521672       2.521672    6[6-(7,7),7-(6,48),7-(7,48)]
   178       1.139032       1.139032       1.139032    6[6-(6,7),7-(6,48),7-(7)]
   179        0.95073        0.95073        0.95073    6[1-(0),6-(1,6),7-(6,48)]
   180       1.702622       1.702622       1.702622    6[1-(0),7-(6),7-(7,48)]
   181      12.778227      12.778227      12.778227    6[1-(0),6-(1,6),6-(1,7)]
   182      12.346317      12.346317      12.346317    6[1-(0),6-(1,6),6-(6,7)]
   183      11.867002      11.867002      11.867002    6[1-(0),6-(1,6),6-(1,6)]
   184       2.358389       2.358389       2.358389    6[1-(0),6-(1,6),6-(6,7)]
   185       1.875123       1.875123       1.875123    6[1-(0),6-(1,6),6-(1,7)]
   186       2.237243       2.237243       2.237243    6[1-(0),6-(1,6),6-(1,6)]
   187       5.002523       5.002523       5.002523    6[1-(0),6-(1,6),7-(6)]
   188       2.882475       2.882475       2.882475    6[6-(7,7),7-(6,48),7-(7)]
   189       4.556128       4.556128       4.556128    6[6-(7,7),7-(6),7-(7)]
   190        4.44815        4.44815        4.44815    6[6-(7,7),7-(6,48),7-(7,48)]
   191       4.409963       4.409963       4.409963    6[6-(6,7),7-(6,48),7-(7)]
   192       4.520574       4.520574       4.520574    6[6-(1,6),6-(7,7),7-(6)]
   193       1.788214       1.788214       1.788214    6[1-(0),7-(6,48),7-(7,48)]
   194       6.026994       6.026994       6.026994    6[6-(1,6),6-(7,7),7-(6,48)]
   195       4.062328       4.062328       4.062328    6[6-(7,7),7-(6,48),7-(7,48)]
   196       5.444968       5.444968       5.444968    6[6-(6,7),7-(6,48),7-(7)]
   197        5.63327        5.63327        5.63327    6[1-(0),6-(1,6),7-(6,48)]
   198       4.881378       4.881378       4.881378    6[1-(0),7-(6),7-(7,48)]
   199       6.973773       6.973773       6.973773    6[1-(0),6-(1,6),6-(1,7)]
   200       7.405683       7.405683       7.405683    6[1-(0),6-(1,6),6-(6,7)]
   201       7.884998       7.884998       7.884998    6[1-(0),6-(1,6),6-(1,6)]
   202       4.225611       4.225611       4.225611    6[1-(0),6-(1,6),6-(6,7)]
   203       4.708877       4.708877       4.708877    6[1-(0),6-(1,6),6-(1,7)]
   204       4.346757       4.346757       4.346757    6[1-(0),6-(1,6),6-(1,6)]
   205       1.581477       1.581477       1.581477    6[1-(0),6-(1,6),7-(6)]
   206       3.701525       3.701525       3.701525    6[6-(7,7),7-(6,48),7-(7)]
   207       2.027872       2.027872       2.027872    6[6-(7,7),7-(6),7-(7)]
   208        2.13585        2.13585        2.13585    6[6-(7,7),7-(6,48),7-(7,48)]
   209       2.174037       2.174037       2.174037    6[6-(6,7),7-(6,48),7-(7)]
   210       2.063426       2.063426       2.063426    6[6-(1,6),6-(7,7),7-(6)]
   211       4.795786       4.795786       4.795786    6[1-(0),7-(6,48),7-(7,48)]
   212       0.557006       0.557006       0.557006    6[6-(1,6),6-(7,7),7-(6,48)]
   213       2.521672       2.521672       2.521672    6[6-(7,7),7-(6,48),7-(7,48)]
   214       1.139032       1.139032       1.139032    6[6-(6,7),7-(6,48),7-(7)]
   215        0.95073        0.95073        0.95073    6[1-(0),6-(1,6),7-(6,48)]
   216       1.702622       1.702622       1.702622    6[1-(0),7-(6),7-(7,48)]
   217      12.778227      12.778227      12.778227    6[1-(0),6-(1,6),6-(1,7)]
   218      12.346317      12.346317      12.346317    6[1-(0),6-(1,6),6-(6,7)]
   219      11.867002      11.867002      11.867002    6[1-(0),6-(1,6),6-(1,6)]
   220       2.358389       2.358389       2.358389    6[1-(0),6-(1,6),6-(6,7)]
   221       1.875123       1.875123       1.875123    6[1-(0),6-(1,6),6-(1,7)]
   222       2.237243       2.237243       2.237243    6[1-(0),6-(1,6),6-(1,6)]
   223       5.002523       5.002523       5.002523    6[1-(0),6-(1,6),7-(6)]
   224       2.882475       2.882475       2.882475    6[6-(7,7),7-(6,48),7-(7)]
   225       4.556128       4.556128       4.556128    6[6-(7,7),7-(6),7-(7)]
   226        4.44815        4.44815        4.44815    6[6-(7,7),7-(6,48),7-(7,48)]
   227       4.409963       4.409963       4.409963    6[6-(6,7),7-(6,48),7-(7)]
   228       4.520574       4.520574       4.520574    6[6-(1,6),6-(7,7),7-(6)]
   229       1.788214       1.788214       1.788214    6[1-(0),7-(6,48),7-(7,48)]
   230       6.026994       6.026994       6.026994    6[6-(1,6),6-(7,7),7-(6,48)]
   231       4.062328       4.062328       4.062328    6[6-(7,7),7-(6,48),7-(7,48)]
   232       5.444968       5.444968       5.444968    6[6-(6,7),7-(6,48),7-(7)]
   233        5.63327        5.63327        5.63327    6[1-(0),6-(1,6),7-(6,48)]
   234       4.881378       4.881378       4.881378    6[1-(0),7-(6),7-(7,48)]
   235       6.973773       6.973773       6.973773    6[1-(0),6-(1,6),6-(1,7)]
   236       7.405683       7.405683       7.405683    6[1-(0),6-(1,6),6-(6,7)]
   237       7.884998       7.884998       7.884998    6[1-(0),6-(1,6),6-(1,6)]
   238       4.225611       4.225611       4.225611    6[1-(0),6-(1,6),6-(6,7)]
   239       4.708877       4.708877       4.708877    6[1-(0),6-(1,6),6-(1,7)]
   240       4.346757       4.346757       4.346757    6[1-(0),6-(1,6),6-(1,6)]
   241       9.638976       9.638976       9.638976    7[6-(1,7),6-(6,7),48-(7,7,7)]
   242       10.66608       10.66608       10.66608    7[6-(6,7),7-(6,48)]
   243      10.687149      10.687149      10.687149    7[6-(6,7),7-(6),48-(7,7,7)]
   244      11.230987      11.230987      11.230987    7[6-(6,7),6-(6,7),48-(7,7,7)]
   245       11.48513       11.48513       11.48513    7[6-(1,6),6-(6,6)]
   246       7.474157       7.474157       7.474157    7[6-(1,7),7-(6),48-(7,7,7)]
   247       8.191813       8.191813       8.191813    7[6-(6,7),7-(6,48)]
   248       11.84725       11.84725       11.84725    7[6-(6,7),7-(6),48-(7,7,7)]
   249      11.058486      11.058486      11.058486    7[6-(1,7),7-(6),48-(7,7,7)]
   250      10.700317      10.700317      10.700317    7[6-(6,7),6-(6,7),48-(7,7,7)]
   251      10.878085      10.878085      10.878085    7[6-(6,7),7-(6,48)]
   252       11.71952       11.71952       11.71952    7[6-(1,6),6-(6,6),48-(7,7,7)]
   253      12.757158      12.757158      12.757158    7[6-(6,7),7-(6,48)]
   254       11.51805       11.51805       11.51805    7[6-(1,7),6-(6,7)]
   255      10.113024      10.113024      10.113024    7[6-(1,7),6-(6,7),48-(7,7,7)]
   256        9.08592        9.08592        9.08592    7[6-(6,7),7-(6,48)]
   257       9.064851       9.064851       9.064851    7[6-(6,7),7-(6),48-(7,7,7)]
   258       8.521013       8.521013       8.521013    7[6-(6,7),6-(6,7),48-(7,7,7)]
   259        8.26687        8.26687        8.26687    7[6-(1,6),6-(6,6)]
   260      12.277843      12.277843      12.277843    7[6-(1,7),7-(6),48-(7,7,7)]
   261      11.560187      11.560187      11.560187    7[6-(6,7),7-(6,48)]
   262        7.90475        7.90475        7.90475    7[6-(6,7),7-(6),48-(7,7,7)]
   263       8.693514       8.693514       8.693514    7[6-(1,7),7-(6),48-(7,7,7)]
   264       9.051683       9.051683       9.051683    7[6-(6,7),6-(6,7),48-(7,7,7)]
   265       8.873915       8.873915       8.873915    7[6-(6,7),7-(6,48)]
   266        8.03248        8.03248        8.03248    7[6-(1,6),6-(6,6),48-(7,7,7)]
   267       6.994842       6.994842       6.994842    7[6-(6,7),7-(6,48)]
   268        8.23395        8.23395        8.23395    7[6-(1,7),6-(6,7)]
   269       9.638976       9.638976       9.638976    7[6-(1,7),6-(6,7),48-(7,7,7)]
   270       10.66608       10.66608       10.66608    7[6-(6,7),7-(6,48)]
   271      10.687149      10.687149      10.687149    7[6-(6,7),7-(6),48-(7,7,7)]
   272      11.230987      11.230987      11.230987    7[6-(6,7),6-(6,7),48-(7,7,7)]
   273       11.48513       11.48513       11.48513    7[6-(1,6),6-(6,6)]
   274       7.474157       7.474157       7.474157    7[6-(1,7),7-(6),48-(7,7,7)]
   275       8.191813       8.191813       8.191813    7[6-(6,7),7-(6,48)]
   276       11.84725       11.84725       11.84725    7[6-(6,7),7-(6),48-(7,7,7)]
   277      11.058486      11.058486      11.058486    7[6-(1,7),7-(6),48-(7,7,7)]
   278      10.700317      10.700317      10.700317    7[6-(6,7),6-(6,7),48-(7,7,7)]
   279      10.878085      10.878085      10.878085    7[6-(6,7),7-(6,48)]
   280       11.71952       11.71952       11.71952    7[6-(1,6),6-(6,6),48-(7,7,7)]
   281      12.757158      12.757158      12.757158    7[6-(6,7),7-(6,48)]
   282       11.51805       11.51805       11.51805    7[6-(1,7),6-(6,7)]
   283      10.113024      10.113024      10.113024    7[6-(1,7),6-(6,7),48-(7,7,7)]
   284        9.08592        9.08592        9.08592    7[6-(6,7),7-(6,48)]
   285       9.064851       9.064851       9.064851    7[6-(6,7),7-(6),48-(7,7,7)]
   286       8.521013       8.521013       8.521013    7[6-(6,7),6-(6,7),48-(7,7,7)]
   287        8.26687        8.26687        8.26687    7[6-(1,6),6-(6,6)]
   288      12.277843      12.277843      12.277843    7[6-(1,7),7-(6),48-(7,7,7)]
   289      11.560187      11.560187      11.560187    7[6-(6,7),7-(6,48)]
   290        7.90475        7.90475        7.90475    7[6-(6,7),7-(6),48-(7,7,7)]
   291       8.693514       8.693514       8.693514    7[6-(1,7),7-(6),48-(7,7,7)]
   292       9.051683       9.051683       9.051683    7[6-(6,7),6-(6,7),48-(7,7,7)]
   293       8.873915       8.873915       8.873915    7[6-(6,7),7-(6,48)]
   294        8.03248        8.03248        8.03248    7[6-(1,6),6-(6,6),48-(7,7,7)]
   295       6.994842       6.994842       6.994842    7[6-(6,7),7-(6,48)]
   296        8.23395        8.23395        8.23395    7[6-(1,7),6-(6,7)]
   297       3.529024       3.529024       3.529024    7[6-(1,7),6-(6,7),48-(7,7,7)]
   298        2.50192        2.50192        2.50192    7[6-(6,7),7-(6,48)]
   299       2.480851       2.480851       2.480851    7[6-(6,7),7-(6),48-(7,7,7)]
   300       1.937013       1.937013       1.937013    7[6-(6,7),6-(6,7),48-(7,7,7)]
   301        1.68287        1.68287        1.68287    7[6-(1,6),6-(6,6)]
   302       5.693843       5.693843       5.693843    7[6-(1,7),7-(6),48-(7,7,7)]
   303       4.976187       4.976187       4.976187    7[6-(6,7),7-(6,48)]
   304        1.32075        1.32075        1.32075    7[6-(6,7),7-(6),48-(7,7,7)]
   305       2.109514       2.109514       2.109514    7[6-(1,7),7-(6),48-(7,7,7)]
   306       2.467683       2.467683       2.467683    7[6-(6,7),6-(6,7),48-(7,7,7)]
   307       2.289915       2.289915       2.289915    7[6-(6,7),7-(6,48)]
   308        1.44848        1.44848        1.44848    7[6-(1,6),6-(6,6),48-(7,7,7)]
   309       0.410842       0.410842       0.410842    7[6-(6,7),7-(6,48)]
   310        1.64995        1.64995        1.64995    7[6-(1,7),6-(6,7)]
   311       3.054976       3.054976       3.054976    7[6-(1,7),6-(6,7),48-(7,7,7)]
   312        4.08208        4.08208        4.08208    7[6-(6,7),7-(6,48)]
   313       4.103149       4.103149       4.103149    7[6-(6,7),7-(6),48-(7,7,7)]
   314       4.646987       4.646987       4.646987    7[6-(6,7),6-(6,7),48-(7,7,7)]
   315        4.90113        4.90113        4.90113    7[6-(1,6),6-(6,6)]
   316       0.890157       0.890157       0.890157    7[6-(1,7),7-(6),48-(7,7,7)]
   317       1.607813       1.607813       1.607813    7[6-(6,7),7-(6,48)]
   318        5.26325        5.26325        5.26325    7[6-(6,7),7-(6),48-(7,7,7)]
   319       4.474486       4.474486       4.474486    7[6-(1,7),7-(6),48-(7,7,7)]
   320       4.116317       4.116317       4.116317    7[6-(6,7),6-(6,7),48-(7,7,7)]
   321       4.294085       4.294085       4.294085    7[6-(6,7),7-(6,48)]
   322        5.13552        5.13552        5.13552    7[6-(1,6),6-(6,6),48-(7,7,7)]
   323       6.173158       6.173158       6.173158    7[6-(6,7),7-(6,48)]
   324        4.93405        4.93405        4.93405    7[6-(1,7),6-(6,7)]
   325       3.529024       3.529024       3.529024    7[6-(1,7),6-(6,7),48-(7,7,7)]
   326        2.50192        2.50192        2.50192    7[6-(6,7),7-(6,48)]
   327       2.480851       2.480851       2.480851    7[6-(6,7),7-(6),48-(7,7,7)]
   328       1.937013       1.937013       1.937013    7[6-(6,7),6-(6,7),48-(7,7,7)]
   329        1.68287        1.68287        1.68287    7[6-(1,6),6-(6,6)]
   330       5.693843       5.693843       5.693843    7[6-(1,7),7-(6),48-(7,7,7)]
   331       4.976187       4.976187       4.976187    7[6-(6,7),7-(6,48)]
   332        1.32075        1.32075        1.32075    7[6-(6,7),7-(6),48-(7,7,7)]
   333       2.109514       2.109514       2.109514    7[6-(1,7),7-(6),48-(7,7,7)]
   334       2.467683       2.467683       2.467683    7[6-(6,7),6-(6,7),48-(7,7,7)]
   335       2.289915       2.289915       2.289915    7[6-(6,7),7-(6,48)]
   336        1.44848        1.44848        1.44848    7[6-(1,6),6-(6,6),48-(7,7,7)]
   337       0.410842       0.410842       0.410842    7[6-(6,7),7-(6,48)]
   338        1.64995        1.64995        1.64995    7[6-(1,7),6-(6,7)]
   339       3.054976       3.054976       3.054976    7[6-(1,7),6-(6,7),48-(7,7,7)]
   340        4.08208        4.08208        4.08208    7[6-(6,7),7-(6,48)]
   341       4.103149       4.103149       4.103149    7[6-(6,7),7-(6),48-(7,7,7)]
   342       4.646987       4.646987       4.646987    7[6-(6,7),6-(6,7),48-(7,7,7)]
   343        4.90113        4.90113        4.90113    7[6-(1,6),6-(6,6)]
   344       0.890157       0.890157       0.890157    7[6-(1,7),7-(6),48-(7,7,7)]
   345       1.607813       1.607813       1.607813    7[6-(6,7),7-(6,48)]
   346        5.26325        5.26325        5.26325    7[6-(6,7),7-(6),48-(7,7,7)]
   347       4.474486       4.474486       4.474486    7[6-(1,7),7-(6),48-(7,7,7)]
   348       4.116317       4.116317       4.116317    7[6-(6,7),6-(6,7),48-(7,7,7)]
   349       4.294085       4.294085       4.294085    7[6-(6,7),7-(6,48)]
   350        5.13552        5.13552        5.13552    7[6-(1,6),6-(6,6),48-(7,7,7)]
   351       6.173158       6.173158       6.173158    7[6-(6,7),7-(6,48)]
   352        4.93405        4.93405        4.93405    7[6-(1,7),6-(6,7)]
