# Supplementary material for: A collection of forcefield precursors for metal–organic frameworks
Source: RSC Adv. 2019 Nov 13;9(63):36492–507. doi: 10.1039/c9ra07327b (PMC9075174; doi:10.1039/c9ra07327b)
Supplement: RA-009-C9RA07327B-s1367 [file RA-009-C9RA07327B-s1367.txt]

LEDHEJ_clean

8.748600    0.000000    0.000000
1.995334    10.799516    0.000000
0.817562    4.403690    11.463043

     1       8.555487       8.555487       8.555487    65[8-(6),8-(6),8-(6),8-(6),8-(6),8-(6,65),8-(6,65)]
     2       3.006009       3.006009       3.006009    65[8-(6),8-(6),8-(6),8-(6),8-(6),8-(6,65),8-(6,65)]
     3       3.779312       3.779312       3.779312    1[6-(6,6)]
     4        1.33763        1.33763        1.33763    1[6-(6,6)]
     5       9.317121       9.317121       9.317121    1[6-(6,6)]
     6       9.349676       9.349676       9.349676    1[6-(6,6)]
     7       7.581633       7.581633       7.581633    1[6-(6,6)]
     8       5.152503       5.152503       5.152503    1[6-(6,6)]
     9       6.924893       6.924893       6.924893    1[6-(6,6)]
    10       0.768621       0.768621       0.768621    1[6-(6,6)]
    11       1.669872       1.669872       1.669872    1[6-(6,6)]
    12       5.352374       5.352374       5.352374    1[6-(6,6)]
    13       5.259281       5.259281       5.259281    1[6-(6,6)]
    14       7.782184       7.782184       7.782184    1[6-(6,6)]
    15       1.475266       1.475266       1.475266    1[6-(6,6)]
    16       2.244375       2.244375       2.244375    1[6-(6,6)]
    17        2.21182        2.21182        2.21182    1[6-(6,6)]
    18       3.979863       3.979863       3.979863    1[6-(6,6)]
    19       6.408993       6.408993       6.408993    1[6-(6,6)]
    20       4.636603       4.636603       4.636603    1[6-(6,6)]
    21      10.792875      10.792875      10.792875    1[6-(6,6)]
    22       9.891624       9.891624       9.891624    1[6-(6,6)]
    23       6.209122       6.209122       6.209122    1[6-(6,6)]
    24       6.302215       6.302215       6.302215    1[6-(6,6)]
    25       2.553526       2.553526       2.553526    6[6-(6,6),8-(65),8-(65)]
    26        2.22477        2.22477        2.22477    6[6-(1,6),6-(1,6),6-(8,8)]
    27       3.011971       3.011971       3.011971    6[1-(0),6-(6,6),6-(6,6)]
    28       2.653032       2.653032       2.653032    6[6-(1,6),6-(1,6),6-(6,6)]
    29       1.554201       1.554201       1.554201    6[1-(0),6-(6,6),6-(6,6)]
    30       9.510872       9.510872       9.510872    6[6-(1,6),6-(1,6),6-(6,6)]
    31       9.846006       9.846006       9.846006    6[1-(0),6-(6,6),6-(6,6)]
    32       8.336402       8.336402       8.336402    6[6-(1,6),6-(1,6),6-(6,6)]
    33       8.511019       8.511019       8.511019    6[1-(0),6-(1,6),6-(6,6)]
    34       7.448006       7.448006       7.448006    6[1-(0),6-(1,6),6-(6,6)]
    35       6.195284       6.195284       6.195284    6[6-(1,6),6-(1,6),6-(8,8)]
    36       5.999564       5.999564       5.999564    6[1-(0),6-(1,6),6-(6,6)]
    37       7.060276       7.060276       7.060276    6[1-(0),6-(1,6),6-(6,6)]
    38       5.095059       5.095059       5.095059    6[6-(6,6),8-(65),8-(65,65)]
    39        3.32344        3.32344        3.32344    6[6-(1,6),6-(1,6),6-(6,6)]
    40       1.692689       1.692689       1.692689    6[1-(0),6-(1,6),6-(6,6)]
    41       2.234795       2.234795       2.234795    6[1-(0),6-(1,6),6-(6,6)]
    42       3.600444       3.600444       3.600444    6[6-(1,6),6-(1,6),6-(8,8)]
    43       4.428812       4.428812       4.428812    6[1-(0),6-(1,6),6-(6,6)]
    44       4.695888       4.695888       4.695888    6[1-(0),6-(1,6),6-(6,6)]
    45       4.149451       4.149451       4.149451    6[6-(6,6),8-(65),8-(65)]
    46        9.00797        9.00797        9.00797    6[6-(6,6),8-(65),8-(65)]
    47       9.336726       9.336726       9.336726    6[6-(1,6),6-(1,6),6-(8,8)]
    48       8.549525       8.549525       8.549525    6[1-(0),6-(6,6),6-(6,6)]
    49       8.908464       8.908464       8.908464    6[6-(1,6),6-(1,6),6-(6,6)]
    50      10.007295      10.007295      10.007295    6[1-(0),6-(6,6),6-(6,6)]
    51       2.050624       2.050624       2.050624    6[6-(1,6),6-(1,6),6-(6,6)]
    52        1.71549        1.71549        1.71549    6[1-(0),6-(6,6),6-(6,6)]
    53       3.225094       3.225094       3.225094    6[6-(1,6),6-(1,6),6-(6,6)]
    54       3.050477       3.050477       3.050477    6[1-(0),6-(1,6),6-(6,6)]
    55        4.11349        4.11349        4.11349    6[1-(0),6-(1,6),6-(6,6)]
    56       5.366212       5.366212       5.366212    6[6-(1,6),6-(1,6),6-(8,8)]
    57       5.561932       5.561932       5.561932    6[1-(0),6-(1,6),6-(6,6)]
    58        4.50122        4.50122        4.50122    6[1-(0),6-(1,6),6-(6,6)]
    59       6.466437       6.466437       6.466437    6[6-(6,6),8-(65),8-(65,65)]
    60       8.238056       8.238056       8.238056    6[6-(1,6),6-(1,6),6-(6,6)]
    61       9.868807       9.868807       9.868807    6[1-(0),6-(1,6),6-(6,6)]
    62       9.326701       9.326701       9.326701    6[1-(0),6-(1,6),6-(6,6)]
    63       7.961052       7.961052       7.961052    6[6-(1,6),6-(1,6),6-(8,8)]
    64       7.132684       7.132684       7.132684    6[1-(0),6-(1,6),6-(6,6)]
    65       6.865608       6.865608       6.865608    6[1-(0),6-(1,6),6-(6,6)]
    66       7.412045       7.412045       7.412045    6[6-(6,6),8-(65),8-(65)]
    67      10.479511      10.479511      10.479511    8[6-(6,8),65-(8,8,8,8,8,8)]
    68       3.638626       3.638626       3.638626    8[6-(6,8),65-(8,8,8,8,8,8)]
    69       3.893729       3.893729       3.893729    8[6-(6,8),65-(8,8,8,8,8,8)]
    70       5.392723       5.392723       5.392723    8[6-(6,8),65-(8,8,8,8,8,8),65-(8,8,8,8,8,8)]
    71       3.334952       3.334952       3.334952    8[6-(6,8),65-(8,8,8,8,8,8)]
    72       5.335014       5.335014       5.335014    8[6-(6,8),65-(8,8,8,8,8,8)]
    73       1.081985       1.081985       1.081985    8[6-(6,8),65-(8,8,8,8,8,8)]
    74        7.92287        7.92287        7.92287    8[6-(6,8),65-(8,8,8,8,8,8)]
    75       7.667767       7.667767       7.667767    8[6-(6,8),65-(8,8,8,8,8,8)]
    76       6.168773       6.168773       6.168773    8[6-(6,8),65-(8,8,8,8,8,8),65-(8,8,8,8,8,8)]
    77       8.226544       8.226544       8.226544    8[6-(6,8),65-(8,8,8,8,8,8)]
    78       6.226482       6.226482       6.226482    8[6-(6,8),65-(8,8,8,8,8,8)]
