# Supplementary material for: A collection of forcefield precursors for metal–organic frameworks
Source: RSC Adv. 2019 Nov 13;9(63):36492–507. doi: 10.1039/c9ra07327b (PMC9075174; doi:10.1039/c9ra07327b)
Supplement: RA-009-C9RA07327B-s1368 [file RA-009-C9RA07327B-s1368.txt]

LEDHIN_clean

8.715900    0.000000    0.000000
1.980021    10.793591    0.000000
0.817552    4.452361    11.461432

     1       8.515769       8.515769       8.515769    66[8-(6),8-(6),8-(6),8-(6),8-(6),8-(6,66),8-(6,66)]
     2       2.997704       2.997704       2.997704    66[8-(6),8-(6),8-(6),8-(6),8-(6),8-(6,66),8-(6,66)]
     3       3.767607       3.767607       3.767607    1[6-(6,6)]
     4       1.330449       1.330449       1.330449    1[6-(6,6)]
     5       9.273595       9.273595       9.273595    1[6-(6,6)]
     6       9.312736       9.312736       9.312736    1[6-(6,6)]
     7       7.570004       7.570004       7.570004    1[6-(6,6)]
     8       5.109141       5.109141       5.109141    1[6-(6,6)]
     9       6.881247       6.881247       6.881247    1[6-(6,6)]
    10       0.754189       0.754189       0.754189    1[6-(6,6)]
    11       1.653914       1.653914       1.653914    1[6-(6,6)]
    12       5.332003       5.332003       5.332003    1[6-(6,6)]
    13       5.241991       5.241991       5.241991    1[6-(6,6)]
    14       7.745866       7.745866       7.745866    1[6-(6,6)]
    15       1.467124       1.467124       1.467124    1[6-(6,6)]
    16       2.239878       2.239878       2.239878    1[6-(6,6)]
    17       2.200737       2.200737       2.200737    1[6-(6,6)]
    18       3.943469       3.943469       3.943469    1[6-(6,6)]
    19       6.404332       6.404332       6.404332    1[6-(6,6)]
    20       4.632226       4.632226       4.632226    1[6-(6,6)]
    21      10.759284      10.759284      10.759284    1[6-(6,6)]
    22       9.859559       9.859559       9.859559    1[6-(6,6)]
    23        6.18147        6.18147        6.18147    1[6-(6,6)]
    24       6.271482       6.271482       6.271482    1[6-(6,6)]
    25       2.538213       2.538213       2.538213    6[6-(6,6),8-(66),8-(66)]
    26       2.216339       2.216339       2.216339    6[6-(1,6),6-(1,6),6-(8,8)]
    27       3.000034       3.000034       3.000034    6[1-(0),6-(6,6),6-(6,6)]
    28       2.638036       2.638036       2.638036    6[6-(1,6),6-(1,6),6-(6,6)]
    29       1.543633       1.543633       1.543633    6[1-(0),6-(6,6),6-(6,6)]
    30       9.463961       9.463961       9.463961    6[6-(1,6),6-(1,6),6-(6,6)]
    31       9.802802       9.802802       9.802802    6[1-(0),6-(6,6),6-(6,6)]
    32       8.304115       8.304115       8.304115    6[6-(1,6),6-(1,6),6-(6,6)]
    33       8.476502       8.476502       8.476502    6[1-(0),6-(1,6),6-(6,6)]
    34       7.430094       7.430094       7.430094    6[1-(0),6-(1,6),6-(6,6)]
    35        6.17035        6.17035        6.17035    6[6-(1,6),6-(1,6),6-(8,8)]
    36        5.96182        5.96182        5.96182    6[1-(0),6-(1,6),6-(6,6)]
    37       7.022063       7.022063       7.022063    6[1-(0),6-(1,6),6-(6,6)]
    38        5.06889        5.06889        5.06889    6[6-(6,6),8-(66),8-(66,66)]
    39       3.300224       3.300224       3.300224    6[6-(1,6),6-(1,6),6-(6,6)]
    40         1.6785         1.6785         1.6785    6[1-(0),6-(1,6),6-(6,6)]
    41       2.216731       2.216731       2.216731    6[1-(0),6-(1,6),6-(6,6)]
    42       3.586521       3.586521       3.586521    6[6-(1,6),6-(1,6),6-(8,8)]
    43       4.408633       4.408633       4.408633    6[1-(0),6-(1,6),6-(6,6)]
    44       4.680429       4.680429       4.680429    6[1-(0),6-(1,6),6-(6,6)]
    45       4.125064       4.125064       4.125064    6[6-(6,6),8-(66),8-(66)]
    46        8.97526        8.97526        8.97526    6[6-(6,6),8-(66),8-(66)]
    47       9.297134       9.297134       9.297134    6[6-(1,6),6-(1,6),6-(8,8)]
    48       8.513439       8.513439       8.513439    6[1-(0),6-(6,6),6-(6,6)]
    49       8.875437       8.875437       8.875437    6[6-(1,6),6-(1,6),6-(6,6)]
    50        9.96984        9.96984        9.96984    6[1-(0),6-(6,6),6-(6,6)]
    51       2.049512       2.049512       2.049512    6[6-(1,6),6-(1,6),6-(6,6)]
    52       1.710671       1.710671       1.710671    6[1-(0),6-(6,6),6-(6,6)]
    53       3.209358       3.209358       3.209358    6[6-(1,6),6-(1,6),6-(6,6)]
    54       3.036971       3.036971       3.036971    6[1-(0),6-(1,6),6-(6,6)]
    55       4.083379       4.083379       4.083379    6[1-(0),6-(1,6),6-(6,6)]
    56       5.343123       5.343123       5.343123    6[6-(1,6),6-(1,6),6-(8,8)]
    57       5.551653       5.551653       5.551653    6[1-(0),6-(1,6),6-(6,6)]
    58        4.49141        4.49141        4.49141    6[1-(0),6-(1,6),6-(6,6)]
    59       6.444583       6.444583       6.444583    6[6-(6,6),8-(66),8-(66,66)]
    60       8.213249       8.213249       8.213249    6[6-(1,6),6-(1,6),6-(6,6)]
    61       9.834973       9.834973       9.834973    6[1-(0),6-(1,6),6-(6,6)]
    62       9.296742       9.296742       9.296742    6[1-(0),6-(1,6),6-(6,6)]
    63       7.926952       7.926952       7.926952    6[6-(1,6),6-(1,6),6-(8,8)]
    64        7.10484        7.10484        7.10484    6[1-(0),6-(1,6),6-(6,6)]
    65       6.833044       6.833044       6.833044    6[1-(0),6-(1,6),6-(6,6)]
    66       7.388409       7.388409       7.388409    6[6-(6,6),8-(66),8-(66)]
    67      10.434887      10.434887      10.434887    8[6-(6,8),66-(8,8,8,8,8,8)]
    68       3.627195       3.627195       3.627195    8[6-(6,8),66-(8,8,8,8,8,8)]
    69       3.872122       3.872122       3.872122    8[6-(6,8),66-(8,8,8,8,8,8)]
    70       5.365415       5.365415       5.365415    8[6-(6,8),66-(8,8,8,8,8,8),66-(8,8,8,8,8,8)]
    71       3.310537       3.310537       3.310537    8[6-(6,8),66-(8,8,8,8,8,8)]
    72       5.312684       5.312684       5.312684    8[6-(6,8),66-(8,8,8,8,8,8)]
    73       1.078586       1.078586       1.078586    8[6-(6,8),66-(8,8,8,8,8,8)]
    74       7.886278       7.886278       7.886278    8[6-(6,8),66-(8,8,8,8,8,8)]
    75       7.641351       7.641351       7.641351    8[6-(6,8),66-(8,8,8,8,8,8)]
    76       6.148058       6.148058       6.148058    8[6-(6,8),66-(8,8,8,8,8,8),66-(8,8,8,8,8,8)]
    77       8.202936       8.202936       8.202936    8[6-(6,8),66-(8,8,8,8,8,8)]
    78       6.200789       6.200789       6.200789    8[6-(6,8),66-(8,8,8,8,8,8)]
