# Supplementary material for: A collection of forcefield precursors for metal–organic frameworks
Source: RSC Adv. 2019 Nov 13;9(63):36492–507. doi: 10.1039/c9ra07327b (PMC9075174; doi:10.1039/c9ra07327b)
Supplement: RA-009-C9RA07327B-s1369 [file RA-009-C9RA07327B-s1369.txt]

LEDLEN_clean

15.868000    0.000000    0.000000
7.788358    13.825155    0.000000
1.754238    1.025205    21.182776

     1      12.194416      12.194416      12.194416    29[8-(6),8-(6),8-(6),8-(6)]
     2      18.546736      18.546736      18.546736    29[8-(6),8-(6),8-(6),8-(6)]
     3      12.284927      12.284927      12.284927    29[8-(6),8-(6),8-(6),8-(6)]
     4       9.866909       9.866909       9.866909    29[8-(6),8-(6),8-(6),8-(6)]
     5       13.21618       13.21618       13.21618    29[8-(6),8-(6),8-(6),8-(6)]
     6        6.86386        6.86386        6.86386    29[8-(6),8-(6),8-(6),8-(6)]
     7      13.125669      13.125669      13.125669    29[8-(6),8-(6),8-(6),8-(6)]
     8      15.543687      15.543687      15.543687    29[8-(6),8-(6),8-(6),8-(6)]
     9      12.977111      12.977111      12.977111    1[6-(6,6)]
    10       13.55581       13.55581       13.55581    1[6-(6,6)]
    11      14.596583      14.596583      14.596583    1[6-(6,6)]
    12      13.961833      13.961833      13.961833    1[6-(6,6)]
    13       3.558826       3.558826       3.558826    1[6-(6,6)]
    14       4.363179       4.363179       4.363179    1[6-(6,6)]
    15       8.083673       8.083673       8.083673    1[6-(6,6)]
    16       7.241981       7.241981       7.241981    1[6-(6,6)]
    17      16.781433      16.781433      16.781433    1[6-(6,6)]
    18      16.077246      16.077246      16.077246    1[6-(6,6)]
    19      19.718416      19.718416      19.718416    1[6-(6,6)]
    20      20.398749      20.398749      20.398749    1[6-(6,6)]
    21      11.353479      11.353479      11.353479    1[6-(6,6)]
    22      10.499512      10.499512      10.499512    1[6-(6,6)]
    23       9.803029       9.803029       9.803029    1[6-(6,6)]
    24       10.61982       10.61982       10.61982    1[6-(6,6)]
    25       8.222705       8.222705       8.222705    1[6-(6,6)]
    26        6.00384        6.00384        6.00384    1[6-(6,6)]
    27       5.573887       5.573887       5.573887    1[6-(6,6)]
    28       7.821333       7.821333       7.821333    1[6-(6,6)]
    29      19.838653      19.838653      19.838653    1[6-(6,6)]
    30      20.981494      20.981494      20.981494    1[6-(6,6)]
    31      17.784561      17.784561      17.784561    1[6-(6,6)]
    32      16.685523      16.685523      16.685523    1[6-(6,6)]
    33       8.172186       8.172186       8.172186    1[6-(6,6)]
    34       6.890396       6.890396       6.890396    1[6-(6,6)]
    35       3.648361       3.648361       3.648361    1[6-(6,6)]
    36       4.966931       4.966931       4.966931    1[6-(6,6)]
    37      16.279348      16.279348      16.279348    1[6-(6,6)]
    38      18.544021      18.544021      18.544021    1[6-(6,6)]
    39      18.946405      18.946405      18.946405    1[6-(6,6)]
    40      16.636496      16.636496      16.636496    1[6-(6,6)]
    41      12.433485      12.433485      12.433485    1[6-(6,6)]
    42      11.854786      11.854786      11.854786    1[6-(6,6)]
    43      10.814013      10.814013      10.814013    1[6-(6,6)]
    44      11.448763      11.448763      11.448763    1[6-(6,6)]
    45       21.85177       21.85177       21.85177    1[6-(6,6)]
    46      21.047417      21.047417      21.047417    1[6-(6,6)]
    47      17.326923      17.326923      17.326923    1[6-(6,6)]
    48      18.168615      18.168615      18.168615    1[6-(6,6)]
    49       8.629163       8.629163       8.629163    1[6-(6,6)]
    50        9.33335        9.33335        9.33335    1[6-(6,6)]
    51        5.69218        5.69218        5.69218    1[6-(6,6)]
    52       5.011847       5.011847       5.011847    1[6-(6,6)]
    53      14.057117      14.057117      14.057117    1[6-(6,6)]
    54      14.911084      14.911084      14.911084    1[6-(6,6)]
    55      15.607567      15.607567      15.607567    1[6-(6,6)]
    56      14.790776      14.790776      14.790776    1[6-(6,6)]
    57      17.187891      17.187891      17.187891    1[6-(6,6)]
    58      19.406756      19.406756      19.406756    1[6-(6,6)]
    59      19.836709      19.836709      19.836709    1[6-(6,6)]
    60      17.589263      17.589263      17.589263    1[6-(6,6)]
    61       5.571943       5.571943       5.571943    1[6-(6,6)]
    62       4.429102       4.429102       4.429102    1[6-(6,6)]
    63       7.626035       7.626035       7.626035    1[6-(6,6)]
    64       8.725073       8.725073       8.725073    1[6-(6,6)]
    65       17.23841       17.23841       17.23841    1[6-(6,6)]
    66        18.5202        18.5202        18.5202    1[6-(6,6)]
    67      21.762235      21.762235      21.762235    1[6-(6,6)]
    68      20.443665      20.443665      20.443665    1[6-(6,6)]
    69       9.131248       9.131248       9.131248    1[6-(6,6)]
    70       6.866575       6.866575       6.866575    1[6-(6,6)]
    71       6.464191       6.464191       6.464191    1[6-(6,6)]
    72         8.7741         8.7741         8.7741    1[6-(6,6)]
    73      12.903397      12.903397      12.903397    6[6-(6,6),8-(29),8-(29)]
    74      13.330815      13.330815      13.330815    6[6-(1,6),6-(1,6),6-(8,8)]
    75        13.2741        13.2741        13.2741    6[1-(0),6-(1,6),6-(6,6)]
    76      13.639999      13.639999      13.639999    6[1-(0),6-(1,6),6-(6,8)]
    77      14.145006      14.145006      14.145006    6[6-(1,6),6-(1,6),8-(6)]
    78      14.258359      14.258359      14.258359    6[1-(0),6-(1,6),6-(6,8)]
    79      13.871063      13.871063      13.871063    6[1-(0),6-(1,6),6-(6,6)]
    80       4.811246       4.811246       4.811246    6[6-(6,6),8-(29),8-(29)]
    81        5.34104        5.34104        5.34104    6[6-(1,6),6-(1,6),6-(8,8)]
    82        4.46986        4.46986        4.46986    6[1-(0),6-(1,6),6-(6,6)]
    83       4.938632       4.938632       4.938632    6[1-(0),6-(1,6),6-(6,8)]
    84       6.284061       6.284061       6.284061    6[6-(1,6),6-(1,6),8-(6)]
    85       7.182001       7.182001       7.182001    6[1-(0),6-(1,6),6-(6,8)]
    86       6.662477       6.662477       6.662477    6[1-(0),6-(1,6),6-(6,6)]
    87      19.102278      19.102278      19.102278    6[6-(6,6),8-(29),8-(29)]
    88      18.680016      18.680016      18.680016    6[6-(1,6),6-(1,6),6-(8,8)]
    89      17.365445      17.365445      17.365445    6[1-(0),6-(1,6),6-(6,6)]
    90      16.940034      16.940034      16.940034    6[1-(0),6-(1,6),6-(6,8)]
    91      17.821991      17.821991      17.821991    6[6-(1,6),6-(1,6),8-(6)]
    92      19.127238      19.127238      19.127238    6[1-(0),6-(1,6),6-(6,8)]
    93      19.534111      19.534111      19.534111    6[1-(0),6-(1,6),6-(6,6)]
    94      11.545658      11.545658      11.545658    6[6-(6,6),8-(29),8-(29)]
    95      11.040755      11.040755      11.040755    6[6-(1,6),6-(1,6),6-(8,8)]
    96      11.026032      11.026032      11.026032    6[1-(0),6-(1,6),6-(6,6)]
    97      10.545849      10.545849      10.545849    6[1-(0),6-(1,6),6-(6,8)]
    98      10.120021      10.120021      10.120021    6[6-(1,6),6-(1,6),8-(6)]
    99      10.116342      10.116342      10.116342    6[1-(0),6-(1,6),6-(6,8)]
   100      10.598122      10.598122      10.598122    6[1-(0),6-(1,6),6-(6,6)]
   101       9.758835       9.758835       9.758835    6[6-(6,6),8-(29),8-(29)]
   102       8.313382       8.313382       8.313382    6[6-(1,6),6-(1,6),6-(8,8)]
   103       7.705951       7.705951       7.705951    6[1-(0),6-(1,6),6-(6,6)]
   104       6.372111       6.372111       6.372111    6[1-(0),6-(1,6),6-(6,8)]
   105       5.573005       5.573005       5.573005    6[6-(1,6),6-(1,6),8-(6)]
   106       6.112486       6.112486       6.112486    6[1-(0),6-(1,6),6-(6,8)]
   107       7.466108       7.466108       7.466108    6[1-(0),6-(1,6),6-(6,6)]
   108      17.505177      17.505177      17.505177    6[6-(6,6),8-(29),8-(29)]
   109      18.140467      18.140467      18.140467    6[6-(1,6),6-(1,6),6-(8,8)]
   110      19.436637      19.436637      19.436637    6[1-(0),6-(1,6),6-(6,6)]
   111      20.123254      20.123254      20.123254    6[1-(0),6-(1,6),6-(6,8)]
   112      19.482369      19.482369      19.482369    6[6-(1,6),6-(1,6),8-(6)]
   113      18.198223      18.198223      18.198223    6[1-(0),6-(1,6),6-(6,8)]
   114      17.546198      17.546198      17.546198    6[1-(0),6-(1,6),6-(6,6)]
   115       7.514131       7.514131       7.514131    6[6-(6,6),8-(29),8-(29)]
   116       6.672736       6.672736       6.672736    6[6-(1,6),6-(1,6),6-(8,8)]
   117       7.263371       7.263371       7.263371    6[1-(0),6-(1,6),6-(6,6)]
   118        6.49946        6.49946        6.49946    6[1-(0),6-(1,6),6-(6,8)]
   119       5.135956       5.135956       5.135956    6[6-(1,6),6-(1,6),8-(6)]
   120       4.551413       4.551413       4.551413    6[1-(0),6-(1,6),6-(6,8)]
   121       5.351638       5.351638       5.351638    6[1-(0),6-(1,6),6-(6,6)]
   122      14.718479      14.718479      14.718479    6[6-(6,6),8-(29),8-(29)]
   123      16.210714      16.210714      16.210714    6[6-(1,6),6-(1,6),6-(8,8)]
   124      16.810402      16.810402      16.810402    6[1-(0),6-(1,6),6-(6,6)]
   125      18.155107      18.155107      18.155107    6[1-(0),6-(1,6),6-(6,8)]
   126      18.942904      18.942904      18.942904    6[6-(1,6),6-(1,6),8-(6)]
   127      18.405246      18.405246      18.405246    6[1-(0),6-(1,6),6-(6,8)]
   128       17.01693       17.01693       17.01693    6[1-(0),6-(1,6),6-(6,6)]
   129      12.507199      12.507199      12.507199    6[6-(6,6),8-(29),8-(29)]
   130      12.079781      12.079781      12.079781    6[6-(1,6),6-(1,6),6-(8,8)]
   131      12.136496      12.136496      12.136496    6[1-(0),6-(1,6),6-(6,6)]
   132      11.770597      11.770597      11.770597    6[1-(0),6-(1,6),6-(6,8)]
   133       11.26559       11.26559       11.26559    6[6-(1,6),6-(1,6),8-(6)]
   134      11.152237      11.152237      11.152237    6[1-(0),6-(1,6),6-(6,8)]
   135      11.539533      11.539533      11.539533    6[1-(0),6-(1,6),6-(6,6)]
   136       20.59935       20.59935       20.59935    6[6-(6,6),8-(29),8-(29)]
   137      20.069556      20.069556      20.069556    6[6-(1,6),6-(1,6),6-(8,8)]
   138      20.940736      20.940736      20.940736    6[1-(0),6-(1,6),6-(6,6)]
   139      20.471964      20.471964      20.471964    6[1-(0),6-(1,6),6-(6,8)]
   140      19.126535      19.126535      19.126535    6[6-(1,6),6-(1,6),8-(6)]
   141      18.228595      18.228595      18.228595    6[1-(0),6-(1,6),6-(6,8)]
   142      18.748119      18.748119      18.748119    6[1-(0),6-(1,6),6-(6,6)]
   143       6.308318       6.308318       6.308318    6[6-(6,6),8-(29),8-(29)]
   144        6.73058        6.73058        6.73058    6[6-(1,6),6-(1,6),6-(8,8)]
   145       8.045151       8.045151       8.045151    6[1-(0),6-(1,6),6-(6,6)]
   146       8.470562       8.470562       8.470562    6[1-(0),6-(1,6),6-(6,8)]
   147       7.588605       7.588605       7.588605    6[6-(1,6),6-(1,6),8-(6)]
   148       6.283358       6.283358       6.283358    6[1-(0),6-(1,6),6-(6,8)]
   149       5.876485       5.876485       5.876485    6[1-(0),6-(1,6),6-(6,6)]
   150      13.864938      13.864938      13.864938    6[6-(6,6),8-(29),8-(29)]
   151      14.369841      14.369841      14.369841    6[6-(1,6),6-(1,6),6-(8,8)]
   152      14.384564      14.384564      14.384564    6[1-(0),6-(1,6),6-(6,6)]
   153      14.864747      14.864747      14.864747    6[1-(0),6-(1,6),6-(6,8)]
   154      15.290575      15.290575      15.290575    6[6-(1,6),6-(1,6),8-(6)]
   155      15.294254      15.294254      15.294254    6[1-(0),6-(1,6),6-(6,8)]
   156      14.812474      14.812474      14.812474    6[1-(0),6-(1,6),6-(6,6)]
   157      15.651761      15.651761      15.651761    6[6-(6,6),8-(29),8-(29)]
   158      17.097214      17.097214      17.097214    6[6-(1,6),6-(1,6),6-(8,8)]
   159      17.704645      17.704645      17.704645    6[1-(0),6-(1,6),6-(6,6)]
   160      19.038485      19.038485      19.038485    6[1-(0),6-(1,6),6-(6,8)]
   161      19.837591      19.837591      19.837591    6[6-(1,6),6-(1,6),8-(6)]
   162       19.29811       19.29811       19.29811    6[1-(0),6-(1,6),6-(6,8)]
   163      17.944488      17.944488      17.944488    6[1-(0),6-(1,6),6-(6,6)]
   164       7.905419       7.905419       7.905419    6[6-(6,6),8-(29),8-(29)]
   165       7.270129       7.270129       7.270129    6[6-(1,6),6-(1,6),6-(8,8)]
   166       5.973959       5.973959       5.973959    6[1-(0),6-(1,6),6-(6,6)]
   167       5.287342       5.287342       5.287342    6[1-(0),6-(1,6),6-(6,8)]
   168       5.928227       5.928227       5.928227    6[6-(1,6),6-(1,6),8-(6)]
   169       7.212373       7.212373       7.212373    6[1-(0),6-(1,6),6-(6,8)]
   170       7.864398       7.864398       7.864398    6[1-(0),6-(1,6),6-(6,6)]
   171      17.896465      17.896465      17.896465    6[6-(6,6),8-(29),8-(29)]
   172       18.73786       18.73786       18.73786    6[6-(1,6),6-(1,6),6-(8,8)]
   173      18.147225      18.147225      18.147225    6[1-(0),6-(1,6),6-(6,6)]
   174      18.911136      18.911136      18.911136    6[1-(0),6-(1,6),6-(6,8)]
   175       20.27464       20.27464       20.27464    6[6-(1,6),6-(1,6),8-(6)]
   176      20.859183      20.859183      20.859183    6[1-(0),6-(1,6),6-(6,8)]
   177      20.058958      20.058958      20.058958    6[1-(0),6-(1,6),6-(6,6)]
   178      10.692117      10.692117      10.692117    6[6-(6,6),8-(29),8-(29)]
   179       9.199882       9.199882       9.199882    6[6-(1,6),6-(1,6),6-(8,8)]
   180       8.600194       8.600194       8.600194    6[1-(0),6-(1,6),6-(6,6)]
   181       7.255489       7.255489       7.255489    6[1-(0),6-(1,6),6-(6,8)]
   182       6.467692       6.467692       6.467692    6[6-(1,6),6-(1,6),8-(6)]
   183        7.00535        7.00535        7.00535    6[1-(0),6-(1,6),6-(6,8)]
   184       8.393666       8.393666       8.393666    6[1-(0),6-(1,6),6-(6,6)]
   185      12.857111      12.857111      12.857111    8[6-(6,8),29-(8,8,8)]
   186      12.623018      12.623018      12.623018    8[6-(6,8),29-(8,8,8)]
   187       3.559146       3.559146       3.559146    8[6-(6,8),29-(8,8,8)]
   188       5.639399       5.639399       5.639399    8[6-(6,8),29-(8,8,8)]
   189       6.828655       6.828655       6.828655    8[6-(6,6),6-(6,6)]
   190      18.214814      18.214814      18.214814    8[6-(6,8),29-(8,8,8)]
   191      20.284415      20.284415      20.284415    8[6-(6,8),29-(8,8,8)]
   192      11.539074      11.539074      11.539074    8[6-(6,8),29-(8,8,8)]
   193      11.942245      11.942245      11.942245    8[6-(6,8),29-(8,8,8)]
   194      17.342381      17.342381      17.342381    8[6-(6,6),6-(6,6)]
   195      10.312522      10.312522      10.312522    8[6-(6,8),29-(8,8,8)]
   196      10.360784      10.360784      10.360784    8[6-(6,8),29-(8,8,8)]
   197      18.156152      18.156152      18.156152    8[6-(6,8),29-(8,8,8)]
   198      16.360302      16.360302      16.360302    8[6-(6,8),29-(8,8,8)]
   199      20.102859      20.102859      20.102859    8[6-(6,6),6-(6,6)]
   200       8.745787       8.745787       8.745787    8[6-(6,8),29-(8,8,8)]
   201       6.949278       6.949278       6.949278    8[6-(6,8),29-(8,8,8)]
   202      14.248364      14.248364      14.248364    8[6-(6,8),29-(8,8,8)]
   203      14.026177      14.026177      14.026177    8[6-(6,8),29-(8,8,8)]
   204       4.450481       4.450481       4.450481    8[6-(6,6),6-(6,6)]
   205      12.553485      12.553485      12.553485    8[6-(6,8),29-(8,8,8)]
   206      12.787578      12.787578      12.787578    8[6-(6,8),29-(8,8,8)]
   207       21.85145       21.85145       21.85145    8[6-(6,8),29-(8,8,8)]
   208      19.771197      19.771197      19.771197    8[6-(6,8),29-(8,8,8)]
   209      18.581941      18.581941      18.581941    8[6-(6,6),6-(6,6)]
   210       7.195782       7.195782       7.195782    8[6-(6,8),29-(8,8,8)]
   211       5.126181       5.126181       5.126181    8[6-(6,8),29-(8,8,8)]
   212      13.871522      13.871522      13.871522    8[6-(6,8),29-(8,8,8)]
   213      13.468351      13.468351      13.468351    8[6-(6,8),29-(8,8,8)]
   214       8.068215       8.068215       8.068215    8[6-(6,6),6-(6,6)]
   215      15.098074      15.098074      15.098074    8[6-(6,8),29-(8,8,8)]
   216      15.049812      15.049812      15.049812    8[6-(6,8),29-(8,8,8)]
   217       7.254444       7.254444       7.254444    8[6-(6,8),29-(8,8,8)]
   218       9.050294       9.050294       9.050294    8[6-(6,8),29-(8,8,8)]
   219       5.307737       5.307737       5.307737    8[6-(6,6),6-(6,6)]
   220      16.664809      16.664809      16.664809    8[6-(6,8),29-(8,8,8)]
   221      18.461318      18.461318      18.461318    8[6-(6,8),29-(8,8,8)]
   222      11.162232      11.162232      11.162232    8[6-(6,8),29-(8,8,8)]
   223      11.384419      11.384419      11.384419    8[6-(6,8),29-(8,8,8)]
   224      20.960115      20.960115      20.960115    8[6-(6,6),6-(6,6)]
