# Supplementary material for: A collection of forcefield precursors for metal–organic frameworks
Source: RSC Adv. 2019 Nov 13;9(63):36492–507. doi: 10.1039/c9ra07327b (PMC9075174; doi:10.1039/c9ra07327b)
Supplement: RA-009-C9RA07327B-s1370 [file RA-009-C9RA07327B-s1370.txt]

LEDNEP_charged

9.764100    0.000000    0.000000
-3.445324    13.619784    0.000000
-3.445324    -2.122730    13.453347

     1        6.28658        6.28658        6.28658    70[8-(6),8-(6),8-(6),8-(6),8-(6),8-(6),8-(6),8-(6)]
     2       1.468922       1.468922       1.468922    70[8-(6),8-(6),8-(6),8-(6),8-(6),8-(6),8-(6),8-(6)]
     3      -3.413128      -3.413128      -3.413128    70[8-(6),8-(6),8-(6),8-(6),8-(6),8-(6),8-(6),8-(6)]
     4        1.40453        1.40453        1.40453    70[8-(6),8-(6),8-(6),8-(6),8-(6),8-(6),8-(6),8-(6)]
     5       3.877751       3.877751       3.877751    70[8-(1,1),8-(1,1),8-(6),8-(6),8-(6),8-(6),8-(6),8-(6)]
     6      -1.004299      -1.004299      -1.004299    70[8-(1,1),8-(1,1),8-(6),8-(6),8-(6),8-(6),8-(6),8-(6)]
     7      -0.266726      -0.266726      -0.266726    1[6-(6,6)]
     8       0.370244       0.370244       0.370244    1[6-(6,7)]
     9      -2.501667      -2.501667      -2.501667    1[6-(6,6)]
    10       4.720422       4.720422       4.720422    1[8-(1,70)]
    11       4.472415       4.472415       4.472415    1[8-(1,70)]
    12      -1.741872      -1.741872      -1.741872    1[6-(6,6)]
    13      -2.378842      -2.378842      -2.378842    1[6-(6,7)]
    14       0.493069       0.493069       0.493069    1[6-(6,6)]
    15        3.03508        3.03508        3.03508    1[8-(1,70)]
    16       3.283087       3.283087       3.283087    1[8-(1,70)]
    17       3.140178       3.140178       3.140178    1[6-(6,6)]
    18       2.503208       2.503208       2.503208    1[6-(6,7)]
    19       5.375119       5.375119       5.375119    1[6-(6,6)]
    20       -1.84697       -1.84697       -1.84697    1[8-(1,70)]
    21      -1.598963      -1.598963      -1.598963    1[8-(1,70)]
    22       4.615324       4.615324       4.615324    1[6-(6,6)]
    23       5.252294       5.252294       5.252294    1[6-(6,7)]
    24       2.380383       2.380383       2.380383    1[6-(6,6)]
    25      -0.161628      -0.161628      -0.161628    1[8-(1,70)]
    26      -0.409635      -0.409635      -0.409635    1[8-(1,70)]
    27       3.499148       3.499148       3.499148    6[6-(6,6),7-(6),8-(70)]
    28      -0.911194      -0.911194      -0.911194    6[6-(8,8),8-(70),8-(70)]
    29       1.823769       1.823769       1.823769    6[6-(6,6),8-(70),8-(70)]
    30      -0.826332      -0.826332      -0.826332    6[6-(8,8),8-(70),8-(70)]
    31       4.533385       4.533385       4.533385    6[6-(8,8),8-(70),8-(70)]
    32       0.418071       0.418071       0.418071    6[6-(1,6),6-(7,8),6-(8,8)]
    33      -0.518444      -0.518444      -0.518444    6[1-(0),6-(1,6),6-(6,6)]
    34       1.253008       1.253008       1.253008    6[1-(0),6-(1,6),7-(6)]
    35      -1.862349      -1.862349      -1.862349    6[1-(0),6-(1,6),6-(1,7)]
    36       5.623247       5.623247       5.623247    6[6-(8,8),8-(70),8-(70)]
    37       4.256354       4.256354       4.256354    6[6-(6,6),7-(6),8-(70)]
    38      -1.097404      -1.097404      -1.097404    6[6-(8,8),8-(70),8-(70)]
    39       5.931733       5.931733       5.931733    6[6-(6,6),8-(70),8-(70)]
    40      -1.182266      -1.182266      -1.182266    6[6-(8,8),8-(70),8-(70)]
    41       3.222117       3.222117       3.222117    6[6-(8,8),8-(70),8-(70)]
    42       7.337431       7.337431       7.337431    6[6-(1,6),6-(7,8),6-(8,8)]
    43      -1.490154      -1.490154      -1.490154    6[1-(0),6-(1,6),6-(6,6)]
    44      -3.261606      -3.261606      -3.261606    6[1-(0),6-(1,6),7-(6)]
    45      -0.146249      -0.146249      -0.146249    6[1-(0),6-(1,6),6-(1,7)]
    46       2.132255       2.132255       2.132255    6[6-(8,8),8-(70),8-(70)]
    47      -0.625696      -0.625696      -0.625696    6[6-(6,6),7-(6),8-(70)]
    48       3.784646       3.784646       3.784646    6[6-(8,8),8-(70),8-(70)]
    49       1.049683       1.049683       1.049683    6[6-(6,6),8-(70),8-(70)]
    50       3.699784       3.699784       3.699784    6[6-(8,8),8-(70),8-(70)]
    51      -1.659933      -1.659933      -1.659933    6[6-(8,8),8-(70),8-(70)]
    52       2.455381       2.455381       2.455381    6[6-(1,6),6-(7,8),6-(8,8)]
    53       3.391896       3.391896       3.391896    6[1-(0),6-(1,6),6-(6,6)]
    54       1.620444       1.620444       1.620444    6[1-(0),6-(1,6),7-(6)]
    55       4.735801       4.735801       4.735801    6[1-(0),6-(1,6),6-(1,7)]
    56      -2.749795      -2.749795      -2.749795    6[6-(8,8),8-(70),8-(70)]
    57      -1.382902      -1.382902      -1.382902    6[6-(6,6),7-(6),8-(70)]
    58       3.970856       3.970856       3.970856    6[6-(8,8),8-(70),8-(70)]
    59      -3.058281      -3.058281      -3.058281    6[6-(6,6),8-(70),8-(70)]
    60       4.055718       4.055718       4.055718    6[6-(8,8),8-(70),8-(70)]
    61      -0.348665      -0.348665      -0.348665    6[6-(8,8),8-(70),8-(70)]
    62      -4.463979      -4.463979      -4.463979    6[6-(1,6),6-(7,8),6-(8,8)]
    63       4.363606       4.363606       4.363606    6[1-(0),6-(1,6),6-(6,6)]
    64       6.135058       6.135058       6.135058    6[1-(0),6-(1,6),7-(6)]
    65       3.019701       3.019701       3.019701    6[1-(0),6-(1,6),6-(1,7)]
    66       0.741197       0.741197       0.741197    6[6-(8,8),8-(70),8-(70)]
    67       2.181829       2.181829       2.181829    7[6-(1,6),6-(6,8)]
    68      -4.190427      -4.190427      -4.190427    7[6-(1,6),6-(6,8)]
    69       0.691623       0.691623       0.691623    7[6-(1,6),6-(6,8)]
    70       7.063879       7.063879       7.063879    7[6-(1,6),6-(6,8)]
    71       4.251587       4.251587       4.251587    8[6-(6,7),70-(8,8,8,8,8,8,8)]
    72      -1.939189      -1.939189      -1.939189    8[6-(6,8),70-(8,8,8,8,8,8,8)]
    73       6.151726       6.151726       6.151726    8[6-(6,8),70-(8,8,8,8,8,8,8)]
    74       3.666413       3.666413       3.666413    8[6-(6,8),70-(8,8,8,8,8,8,8)]
    75       2.068966       2.068966       2.068966    8[6-(6,8),70-(8,8,8,8,8,8,8)]
    76       4.899613       4.899613       4.899613    8[1-(0),1-(0),70-(8,8,8,8,8,8,8)]
    77        7.97038        7.97038        7.97038    8[6-(6,8),70-(8,8,8,8,8,8,8)]
    78       4.665131       4.665131       4.665131    8[6-(6,8),70-(8,8,8,8,8,8,8)]
    79       0.057458       0.057458       0.057458    8[6-(6,8),70-(8,8,8,8,8,8,8)]
    80       0.185521       0.185521       0.185521    8[6-(6,8),70-(8,8,8,8,8,8,8)]
    81       5.527053       5.527053       5.527053    8[6-(6,8),70-(8,8,8,8,8,8,8)]
    82      -3.257517      -3.257517      -3.257517    8[6-(6,8),70-(8,8,8,8,8,8,8)]
    83       3.503915       3.503915       3.503915    8[6-(6,7),70-(8,8,8,8,8,8,8)]
    84      -0.069409      -0.069409      -0.069409    8[6-(6,8),70-(8,8,8,8,8,8,8)]
    85       1.603776       1.603776       1.603776    8[6-(6,8),70-(8,8,8,8,8,8,8)]
    86       4.089089       4.089089       4.089089    8[6-(6,8),70-(8,8,8,8,8,8,8)]
    87       5.686536       5.686536       5.686536    8[6-(6,8),70-(8,8,8,8,8,8,8)]
    88       2.855889       2.855889       2.855889    8[1-(0),1-(0),70-(8,8,8,8,8,8,8)]
    89      -0.214878      -0.214878      -0.214878    8[6-(6,8),70-(8,8,8,8,8,8,8)]
    90       3.090371       3.090371       3.090371    8[6-(6,8),70-(8,8,8,8,8,8,8)]
    91      -2.066056      -2.066056      -2.066056    8[6-(6,8),70-(8,8,8,8,8,8,8)]
    92      -2.194119      -2.194119      -2.194119    8[6-(6,8),70-(8,8,8,8,8,8,8)]
    93       2.228449       2.228449       2.228449    8[6-(6,8),70-(8,8,8,8,8,8,8)]
    94       1.248919       1.248919       1.248919    8[6-(6,8),70-(8,8,8,8,8,8,8)]
    95      -1.378135      -1.378135      -1.378135    8[6-(6,7),70-(8,8,8,8,8,8,8)]
    96       4.812641       4.812641       4.812641    8[6-(6,8),70-(8,8,8,8,8,8,8)]
    97      -3.278274      -3.278274      -3.278274    8[6-(6,8),70-(8,8,8,8,8,8,8)]
    98      -0.792961      -0.792961      -0.792961    8[6-(6,8),70-(8,8,8,8,8,8,8)]
    99       0.804486       0.804486       0.804486    8[6-(6,8),70-(8,8,8,8,8,8,8)]
   100      -2.026161      -2.026161      -2.026161    8[1-(0),1-(0),70-(8,8,8,8,8,8,8)]
   101      -5.096928      -5.096928      -5.096928    8[6-(6,8),70-(8,8,8,8,8,8,8)]
   102      -1.791679      -1.791679      -1.791679    8[6-(6,8),70-(8,8,8,8,8,8,8)]
   103       2.815994       2.815994       2.815994    8[6-(6,8),70-(8,8,8,8,8,8,8)]
   104       2.687931       2.687931       2.687931    8[6-(6,8),70-(8,8,8,8,8,8,8)]
   105      -2.653601      -2.653601      -2.653601    8[6-(6,8),70-(8,8,8,8,8,8,8)]
   106       6.130969       6.130969       6.130969    8[6-(6,8),70-(8,8,8,8,8,8,8)]
   107      -0.630463      -0.630463      -0.630463    8[6-(6,7),70-(8,8,8,8,8,8,8)]
   108       2.942861       2.942861       2.942861    8[6-(6,8),70-(8,8,8,8,8,8,8)]
   109       1.269676       1.269676       1.269676    8[6-(6,8),70-(8,8,8,8,8,8,8)]
   110      -1.215637      -1.215637      -1.215637    8[6-(6,8),70-(8,8,8,8,8,8,8)]
   111      -2.813084      -2.813084      -2.813084    8[6-(6,8),70-(8,8,8,8,8,8,8)]
   112       0.017563       0.017563       0.017563    8[1-(0),1-(0),70-(8,8,8,8,8,8,8)]
   113        3.08833        3.08833        3.08833    8[6-(6,8),70-(8,8,8,8,8,8,8)]
   114      -0.216919      -0.216919      -0.216919    8[6-(6,8),70-(8,8,8,8,8,8,8)]
   115       4.939508       4.939508       4.939508    8[6-(6,8),70-(8,8,8,8,8,8,8)]
   116       5.067571       5.067571       5.067571    8[6-(6,8),70-(8,8,8,8,8,8,8)]
   117       0.645003       0.645003       0.645003    8[6-(6,8),70-(8,8,8,8,8,8,8)]
   118       1.624533       1.624533       1.624533    8[6-(6,8),70-(8,8,8,8,8,8,8)]
