# Supplementary material for: A collection of forcefield precursors for metal–organic frameworks
Source: RSC Adv. 2019 Nov 13;9(63):36492–507. doi: 10.1039/c9ra07327b (PMC9075174; doi:10.1039/c9ra07327b)
Supplement: RA-009-C9RA07327B-s1371 [file RA-009-C9RA07327B-s1371.txt]

LEDPIU_clean

10.185000    0.000000    0.000000
-5.092481    12.930000    0.000000
0.000000    -3.042114    22.586050

     1       6.035235       6.035235       6.035235    29[7-(6,6),7-(6,6),8-(6),8-(6)]
     2       0.942731       0.942731       0.942731    29[7-(6,6),7-(6,6),8-(6),8-(6)]
     3      -0.942716      -0.942716      -0.942716    29[7-(6,6),7-(6,6),8-(6),8-(6)]
     4       4.149788       4.149788       4.149788    29[7-(6,6),7-(6,6),8-(6),8-(6)]
     5       6.420828       6.420828       6.420828    29[7-(6,6),7-(6,6),8-(6),8-(6)]
     6       3.764172       3.764172       3.764172    29[7-(6,6),7-(6,6),8-(6),8-(6)]
     7      -1.222186      -1.222186      -1.222186    1[6-(6,6)]
     8       1.458503       1.458503       1.458503    1[6-(6,6)]
     9       2.681725       2.681725       2.681725    1[6-(6,6)]
    10        4.95908        4.95908        4.95908    1[6-(6,7)]
    11       2.270255       2.270255       2.270255    1[6-(7,7)]
    12        5.04769        5.04769        5.04769    1[6-(6,7)]
    13       7.321997       7.321997       7.321997    1[6-(1,6,7)]
    14       6.895248       6.895248       6.895248    1[6-(1,6,7)]
    15       5.562029       5.562029       5.562029    1[6-(1,6,6)]
    16       4.684083       4.684083       4.684083    1[6-(1,6,6)]
    17       6.935996       6.935996       6.935996    1[6-(7,7)]
    18       4.500759       4.500759       4.500759    1[6-(6,7)]
    19       4.505851       4.505851       4.505851    1[6-(6,7)]
    20       6.860627       6.860627       6.860627    1[6-(1,6,7)]
    21       6.372763       6.372763       6.372763    1[6-(1,6,7)]
    22       4.187063       4.187063       4.187063    1[6-(1,6,6)]
    23       5.126121       5.126121       5.126121    1[6-(1,6,6)]
    24       4.112715       4.112715       4.112715    1[6-(1,6,6)]
    25        5.14242        5.14242        5.14242    1[6-(1,6,6)]
    26       3.041256       3.041256       3.041256    1[6-(1,6,7)]
    27       2.490245       2.490245       2.490245    1[6-(1,6,7)]
    28       2.837552       2.837552       2.837552    1[6-(7,7)]
    29       4.789003       4.789003       4.789003    1[6-(6,7)]
    30       5.218809       5.218809       5.218809    1[6-(6,7)]
    31       3.870305       3.870305       3.870305    1[6-(6,6)]
    32          6.551          6.551          6.551    1[6-(6,6)]
    33       7.774215       7.774215       7.774215    1[6-(6,6)]
    34      -0.133408      -0.133408      -0.133408    1[6-(6,7)]
    35       7.362737       7.362737       7.362737    1[6-(7,7)]
    36      -0.044799      -0.044799      -0.044799    1[6-(6,7)]
    37       2.229515       2.229515       2.229515    1[6-(1,6,7)]
    38       1.802761       1.802761       1.802761    1[6-(1,6,7)]
    39       0.469547       0.469547       0.469547    1[6-(1,6,6)]
    40      -0.408401      -0.408401      -0.408401    1[6-(1,6,6)]
    41       1.843493       1.843493       1.843493    1[6-(7,7)]
    42      -0.591737      -0.591737      -0.591737    1[6-(6,7)]
    43      -0.586644      -0.586644      -0.586644    1[6-(6,7)]
    44       1.768124       1.768124       1.768124    1[6-(1,6,7)]
    45       1.280265       1.280265       1.280265    1[6-(1,6,7)]
    46      -0.905437      -0.905437      -0.905437    1[6-(1,6,6)]
    47       0.033619       0.033619       0.033619    1[6-(1,6,6)]
    48       -0.97979       -0.97979       -0.97979    1[6-(1,6,6)]
    49       0.049912       0.049912       0.049912    1[6-(1,6,6)]
    50       8.133745       8.133745       8.133745    1[6-(1,6,7)]
    51       7.582739       7.582739       7.582739    1[6-(1,6,7)]
    52       7.930049       7.930049       7.930049    1[6-(7,7)]
    53       -0.30351       -0.30351       -0.30351    1[6-(6,7)]
    54       0.126298       0.126298       0.126298    1[6-(6,7)]
    55       6.314705       6.314705       6.314705    1[6-(6,6)]
    56       3.634016       3.634016       3.634016    1[6-(6,6)]
    57       2.410794       2.410794       2.410794    1[6-(6,6)]
    58       0.133439       0.133439       0.133439    1[6-(6,7)]
    59       2.822264       2.822264       2.822264    1[6-(7,7)]
    60       0.044829       0.044829       0.044829    1[6-(6,7)]
    61      -2.229478      -2.229478      -2.229478    1[6-(1,6,7)]
    62      -1.802729      -1.802729      -1.802729    1[6-(1,6,7)]
    63       -0.46951       -0.46951       -0.46951    1[6-(1,6,6)]
    64       0.408436       0.408436       0.408436    1[6-(1,6,6)]
    65      -1.843477      -1.843477      -1.843477    1[6-(7,7)]
    66        0.59176        0.59176        0.59176    1[6-(6,7)]
    67       0.586668       0.586668       0.586668    1[6-(6,7)]
    68      -1.768108      -1.768108      -1.768108    1[6-(1,6,7)]
    69      -1.280244      -1.280244      -1.280244    1[6-(1,6,7)]
    70       0.905456       0.905456       0.905456    1[6-(1,6,6)]
    71      -0.033602      -0.033602      -0.033602    1[6-(1,6,6)]
    72       0.979804       0.979804       0.979804    1[6-(1,6,6)]
    73      -0.049901      -0.049901      -0.049901    1[6-(1,6,6)]
    74       2.051263       2.051263       2.051263    1[6-(1,6,7)]
    75       2.602274       2.602274       2.602274    1[6-(1,6,7)]
    76       2.254967       2.254967       2.254967    1[6-(7,7)]
    77       0.303516       0.303516       0.303516    1[6-(6,7)]
    78       -0.12629       -0.12629       -0.12629    1[6-(6,7)]
    79       1.222214       1.222214       1.222214    1[6-(6,6)]
    80      -1.458481      -1.458481      -1.458481    1[6-(6,6)]
    81      -2.681696      -2.681696      -2.681696    1[6-(6,6)]
    82       5.225927       5.225927       5.225927    1[6-(6,7)]
    83      -2.270218      -2.270218      -2.270218    1[6-(7,7)]
    84       5.137318       5.137318       5.137318    1[6-(6,7)]
    85       2.863004       2.863004       2.863004    1[6-(1,6,7)]
    86       3.289758       3.289758       3.289758    1[6-(1,6,7)]
    87       4.622972       4.622972       4.622972    1[6-(1,6,6)]
    88        5.50092        5.50092        5.50092    1[6-(1,6,6)]
    89       3.249026       3.249026       3.249026    1[6-(7,7)]
    90       5.684256       5.684256       5.684256    1[6-(6,7)]
    91       5.679163       5.679163       5.679163    1[6-(6,7)]
    92       3.324395       3.324395       3.324395    1[6-(1,6,7)]
    93       3.812254       3.812254       3.812254    1[6-(1,6,7)]
    94       5.997956       5.997956       5.997956    1[6-(1,6,6)]
    95         5.0589         5.0589         5.0589    1[6-(1,6,6)]
    96       6.072309       6.072309       6.072309    1[6-(1,6,6)]
    97       5.042607       5.042607       5.042607    1[6-(1,6,6)]
    98      -3.041226      -3.041226      -3.041226    1[6-(1,6,7)]
    99       -2.49022       -2.49022       -2.49022    1[6-(1,6,7)]
   100       -2.83753       -2.83753       -2.83753    1[6-(7,7)]
   101       5.396029       5.396029       5.396029    1[6-(6,7)]
   102       4.966221       4.966221       4.966221    1[6-(6,7)]
   103       -0.33711       -0.33711       -0.33711    6[1-(0),6-(6,6),6-(6,6)]
   104      -0.029524      -0.029524      -0.029524    6[6-(1,6),6-(1,6),6-(8,8)]
   105       1.264989       1.264989       1.264989    6[1-(0),6-(6,6),6-(6,6)]
   106        2.31099        2.31099        2.31099    6[6-(1,6),6-(1,6),6-(8,8)]
   107       1.998311       1.998311       1.998311    6[1-(0),6-(6,6),6-(6,6)]
   108       0.680373       0.680373       0.680373    6[6-(1,6),6-(1,6),6-(8,8)]
   109      -1.155986      -1.155986      -1.155986    6[6-(6,6),8-(0),8-(29)]
   110       3.755222       3.755222       3.755222    6[6-(6,6),8-(0),8-(29)]
   111       0.380935       0.380935       0.380935    6[6-(6,6),8-(0),8-(29)]
   112       5.453052       5.453052       5.453052    6[1-(0),6-(1,7),7-(6,29)]
   113       6.768952       6.768952       6.768952    6[1-(0),7-(6,29),7-(6,6)]
   114       5.496848       5.496848       5.496848    6[1-(0),6-(1,7),7-(6,6)]
   115       6.609048       6.609048       6.609048    6[1-(0),1-(0),6-(1,1,6),7-(6,6)]
   116       5.374625       5.374625       5.374625    6[1-(0),1-(0),6-(1,1,6),6-(1,1,7)]
   117       6.327951       6.327951       6.327951    6[1-(0),7-(6,29),7-(6,6)]
   118       4.996769       4.996769       4.996769    6[1-(0),6-(1,7),7-(6,29)]
   119       4.994732       4.994732       4.994732    6[1-(0),6-(1,7),7-(6,6)]
   120       6.118139       6.118139       6.118139    6[1-(0),1-(0),6-(1,1,6),7-(6,6)]
   121       4.906125       4.906125       4.906125    6[1-(0),1-(0),6-(1,1,6),6-(1,1,7)]
   122       4.405025       4.405025       4.405025    6[1-(0),1-(0),6-(1,1,6),6-(1,1,7)]
   123       3.270417       3.270417       3.270417    6[1-(0),1-(0),6-(1,1,6),7-(6,6)]
   124       3.386525       3.386525       3.386525    6[1-(0),7-(6,29),7-(6,6)]
   125       4.453916       4.453916       4.453916    6[1-(0),6-(1,7),7-(6,6)]
   126       4.684096       4.684096       4.684096    6[1-(0),6-(1,7),7-(6,29)]
   127       4.755382       4.755382       4.755382    6[1-(0),6-(6,6),6-(6,6)]
   128        5.06297        5.06297        5.06297    6[6-(1,6),6-(1,6),6-(8,8)]
   129       6.357484       6.357484       6.357484    6[1-(0),6-(6,6),6-(6,6)]
   130       7.403482       7.403482       7.403482    6[6-(1,6),6-(1,6),6-(8,8)]
   131       7.090802       7.090802       7.090802    6[1-(0),6-(6,6),6-(6,6)]
   132       5.772862       5.772862       5.772862    6[6-(1,6),6-(1,6),6-(8,8)]
   133        3.93651        3.93651        3.93651    6[6-(6,6),8-(0),8-(29)]
   134      -1.337284      -1.337284      -1.337284    6[6-(6,6),8-(0),8-(29)]
   135       5.473422       5.473422       5.473422    6[6-(6,6),8-(0),8-(29)]
   136       0.360565       0.360565       0.360565    6[1-(0),6-(1,7),7-(6,29)]
   137       1.676469       1.676469       1.676469    6[1-(0),7-(6,29),7-(6,6)]
   138        0.40436        0.40436        0.40436    6[1-(0),6-(1,7),7-(6,6)]
   139       1.516564       1.516564       1.516564    6[1-(0),1-(0),6-(1,1,6),7-(6,6)]
   140       0.282143       0.282143       0.282143    6[1-(0),1-(0),6-(1,1,6),6-(1,1,7)]
   141       1.235449       1.235449       1.235449    6[1-(0),7-(6,29),7-(6,6)]
   142      -0.095728      -0.095728      -0.095728    6[1-(0),6-(1,7),7-(6,29)]
   143      -0.097765      -0.097765      -0.097765    6[1-(0),6-(1,7),7-(6,6)]
   144       1.025639       1.025639       1.025639    6[1-(0),1-(0),6-(1,1,6),7-(6,6)]
   145      -0.186377      -0.186377      -0.186377    6[1-(0),1-(0),6-(1,1,6),6-(1,1,7)]
   146      -0.687481      -0.687481      -0.687481    6[1-(0),1-(0),6-(1,1,6),6-(1,1,7)]
   147       8.362909       8.362909       8.362909    6[1-(0),1-(0),6-(1,1,6),7-(6,6)]
   148      -1.705981      -1.705981      -1.705981    6[1-(0),7-(6,29),7-(6,6)]
   149      -0.638596      -0.638596      -0.638596    6[1-(0),6-(1,7),7-(6,6)]
   150      -0.408414      -0.408414      -0.408414    6[1-(0),6-(1,7),7-(6,29)]
   151       5.429629       5.429629       5.429629    6[1-(0),6-(6,6),6-(6,6)]
   152       5.122043       5.122043       5.122043    6[6-(1,6),6-(1,6),6-(8,8)]
   153        3.82753        3.82753        3.82753    6[1-(0),6-(6,6),6-(6,6)]
   154       2.781529       2.781529       2.781529    6[6-(1,6),6-(1,6),6-(8,8)]
   155       3.094208       3.094208       3.094208    6[1-(0),6-(6,6),6-(6,6)]
   156       4.412146       4.412146       4.412146    6[6-(1,6),6-(1,6),6-(8,8)]
   157       6.248505       6.248505       6.248505    6[6-(6,6),8-(0),8-(29)]
   158       1.337297       1.337297       1.337297    6[6-(6,6),8-(0),8-(29)]
   159       4.711584       4.711584       4.711584    6[6-(6,6),8-(0),8-(29)]
   160      -0.360533      -0.360533      -0.360533    6[1-(0),6-(1,7),7-(6,29)]
   161      -1.676433      -1.676433      -1.676433    6[1-(0),7-(6,29),7-(6,6)]
   162      -0.404329      -0.404329      -0.404329    6[1-(0),6-(1,7),7-(6,6)]
   163      -1.516529      -1.516529      -1.516529    6[1-(0),1-(0),6-(1,1,6),7-(6,6)]
   164      -0.282106      -0.282106      -0.282106    6[1-(0),1-(0),6-(1,1,6),6-(1,1,7)]
   165      -1.235432      -1.235432      -1.235432    6[1-(0),7-(6,29),7-(6,6)]
   166        0.09575        0.09575        0.09575    6[1-(0),6-(1,7),7-(6,29)]
   167       0.097787       0.097787       0.097787    6[1-(0),6-(1,7),7-(6,6)]
   168       -1.02562       -1.02562       -1.02562    6[1-(0),1-(0),6-(1,1,6),7-(6,6)]
   169       0.186394       0.186394       0.186394    6[1-(0),1-(0),6-(1,1,6),6-(1,1,7)]
   170       0.687494       0.687494       0.687494    6[1-(0),1-(0),6-(1,1,6),6-(1,1,7)]
   171       1.822102       1.822102       1.822102    6[1-(0),1-(0),6-(1,1,6),7-(6,6)]
   172       1.705994       1.705994       1.705994    6[1-(0),7-(6,29),7-(6,6)]
   173       0.638603       0.638603       0.638603    6[1-(0),6-(1,7),7-(6,6)]
   174       0.408423       0.408423       0.408423    6[1-(0),6-(1,7),7-(6,29)]
   175       0.337137       0.337137       0.337137    6[1-(0),6-(6,6),6-(6,6)]
   176       0.029549       0.029549       0.029549    6[6-(1,6),6-(1,6),6-(8,8)]
   177      -1.264965      -1.264965      -1.264965    6[1-(0),6-(6,6),6-(6,6)]
   178      -2.310963      -2.310963      -2.310963    6[6-(1,6),6-(1,6),6-(8,8)]
   179      -1.998283      -1.998283      -1.998283    6[1-(0),6-(6,6),6-(6,6)]
   180      -0.680343      -0.680343      -0.680343    6[6-(1,6),6-(1,6),6-(8,8)]
   181       1.156009       1.156009       1.156009    6[6-(6,6),8-(0),8-(29)]
   182       6.429803       6.429803       6.429803    6[6-(6,6),8-(0),8-(29)]
   183      -0.380903      -0.380903      -0.380903    6[6-(6,6),8-(0),8-(29)]
   184       4.731954       4.731954       4.731954    6[1-(0),6-(1,7),7-(6,29)]
   185        3.41605        3.41605        3.41605    6[1-(0),7-(6,29),7-(6,6)]
   186       4.688159       4.688159       4.688159    6[1-(0),6-(1,7),7-(6,6)]
   187       3.575955       3.575955       3.575955    6[1-(0),1-(0),6-(1,1,6),7-(6,6)]
   188       4.810376       4.810376       4.810376    6[1-(0),1-(0),6-(1,1,6),6-(1,1,7)]
   189        3.85707        3.85707        3.85707    6[1-(0),7-(6,29),7-(6,6)]
   190       5.188247       5.188247       5.188247    6[1-(0),6-(1,7),7-(6,29)]
   191       5.190284       5.190284       5.190284    6[1-(0),6-(1,7),7-(6,6)]
   192        4.06688        4.06688        4.06688    6[1-(0),1-(0),6-(1,1,6),7-(6,6)]
   193       5.278896       5.278896       5.278896    6[1-(0),1-(0),6-(1,1,6),6-(1,1,7)]
   194           5.78           5.78           5.78    6[1-(0),1-(0),6-(1,1,6),6-(1,1,7)]
   195       -3.27039       -3.27039       -3.27039    6[1-(0),1-(0),6-(1,1,6),7-(6,6)]
   196         6.7985         6.7985         6.7985    6[1-(0),7-(6,29),7-(6,6)]
   197       5.731115       5.731115       5.731115    6[1-(0),6-(1,7),7-(6,6)]
   198       5.500933       5.500933       5.500933    6[1-(0),6-(1,7),7-(6,29)]
   199       6.225073       6.225073       6.225073    7[6-(1,6),6-(1,7),29-(7,8,8)]
   200       6.342202       6.342202       6.342202    7[6-(1,1,6),6-(1,6),6-(1,7)]
   201       5.832959       5.832959       5.832959    7[6-(1,6),6-(1,7),29-(7,8,8)]
   202        5.85231        5.85231        5.85231    7[6-(1,1,6),6-(1,6),6-(1,7)]
   203       3.640133       3.640133       3.640133    7[6-(1,1,6),6-(1,6),6-(1,7)]
   204       4.015958       4.015958       4.015958    7[6-(1,6),6-(1,7),29-(7,8,8)]
   205        1.13259        1.13259        1.13259    7[6-(1,6),6-(1,7),29-(7,8,8)]
   206       1.249716       1.249716       1.249716    7[6-(1,1,6),6-(1,6),6-(1,7)]
   207       0.740459       0.740459       0.740459    7[6-(1,6),6-(1,7),29-(7,8,8)]
   208       0.759811       0.759811       0.759811    7[6-(1,1,6),6-(1,6),6-(1,7)]
   209       8.732624       8.732624       8.732624    7[6-(1,1,6),6-(1,6),6-(1,7)]
   210      -1.076548      -1.076548      -1.076548    7[6-(1,6),6-(1,7),29-(7,8,8)]
   211      -1.132554      -1.132554      -1.132554    7[6-(1,6),6-(1,7),29-(7,8,8)]
   212      -1.249683      -1.249683      -1.249683    7[6-(1,1,6),6-(1,6),6-(1,7)]
   213       -0.74044       -0.74044       -0.74044    7[6-(1,6),6-(1,7),29-(7,8,8)]
   214      -0.759791      -0.759791      -0.759791    7[6-(1,1,6),6-(1,6),6-(1,7)]
   215       1.452386       1.452386       1.452386    7[6-(1,1,6),6-(1,6),6-(1,7)]
   216       1.076561       1.076561       1.076561    7[6-(1,6),6-(1,7),29-(7,8,8)]
   217       3.959929       3.959929       3.959929    7[6-(1,6),6-(1,7),29-(7,8,8)]
   218       3.842803       3.842803       3.842803    7[6-(1,1,6),6-(1,6),6-(1,7)]
   219        4.35206        4.35206        4.35206    7[6-(1,6),6-(1,7),29-(7,8,8)]
   220       4.332708       4.332708       4.332708    7[6-(1,1,6),6-(1,6),6-(1,7)]
   221      -3.640105      -3.640105      -3.640105    7[6-(1,1,6),6-(1,6),6-(1,7)]
   222       6.169067       6.169067       6.169067    7[6-(1,6),6-(1,7),29-(7,8,8)]
   223      -2.303835      -2.303835      -2.303835    8[6-(6,8),29-(7,7,8)]
   224      -0.887103      -0.887103      -0.887103    8[6-(6,8)]
   225       4.026142       4.026142       4.026142    8[6-(6,8),29-(7,7,8)]
   226       4.597523       4.597523       4.597523    8[6-(6,8)]
   227       1.361751       1.361751       1.361751    8[6-(6,8),29-(7,7,8)]
   228      -0.788303      -0.788303      -0.788303    8[6-(6,8)]
   229        2.78866        2.78866        2.78866    8[6-(6,8),29-(7,7,8)]
   230       4.205395       4.205395       4.205395    8[6-(6,8)]
   231      -1.066362      -1.066362      -1.066362    8[6-(6,8),29-(7,7,8)]
   232      -0.494986      -0.494986      -0.494986    8[6-(6,8)]
   233       6.454237       6.454237       6.454237    8[6-(6,8),29-(7,7,8)]
   234       4.304184       4.304184       4.304184    8[6-(6,8)]
   235       7.396354       7.396354       7.396354    8[6-(6,8),29-(7,7,8)]
   236       5.979622       5.979622       5.979622    8[6-(6,8)]
   237       1.066377       1.066377       1.066377    8[6-(6,8),29-(7,7,8)]
   238       0.494996       0.494996       0.494996    8[6-(6,8)]
   239       3.730768       3.730768       3.730768    8[6-(6,8),29-(7,7,8)]
   240       5.880822       5.880822       5.880822    8[6-(6,8)]
   241       2.303859       2.303859       2.303859    8[6-(6,8),29-(7,7,8)]
   242       0.887124       0.887124       0.887124    8[6-(6,8)]
   243       6.158881       6.158881       6.158881    8[6-(6,8),29-(7,7,8)]
   244       5.587505       5.587505       5.587505    8[6-(6,8)]
   245      -1.361718      -1.361718      -1.361718    8[6-(6,8),29-(7,7,8)]
   246       0.788335       0.788335       0.788335    8[6-(6,8)]
