# Supplementary material for: A collection of forcefield precursors for metal–organic frameworks
Source: RSC Adv. 2019 Nov 13;9(63):36492–507. doi: 10.1039/c9ra07327b (PMC9075174; doi:10.1039/c9ra07327b)
Supplement: RA-009-C9RA07327B-s1372 [file RA-009-C9RA07327B-s1372.txt]

LEGGEK_clean

7.797000    0.000000    0.000000
-0.683350    10.023734    0.000000
-3.619161    -4.941266    12.116951

     1       0.099471       0.099471       0.099471    30[7-(6,6),7-(6,6),8-(6),8-(6)]
     2       3.395018       3.395018       3.395018    30[7-(6,6),7-(6,6),8-(6),8-(6)]
     3      -2.151255      -2.151255      -2.151255    30[7-(6,7),7-(6,7),7-(6,7),7-(6,7)]
     4       1.747244       1.747244       1.747244    30[7-(6,7),7-(6,7),7-(6,7),7-(6,7)]
     5      -2.201011      -2.201011      -2.201011    1[6-(7,7)]
     6       1.711292       1.711292       1.711292    1[6-(7,7)]
     7      -2.133737      -2.133737      -2.133737    1[6-(7,7)]
     8       1.774874       1.774874       1.774874    1[6-(7,7)]
     9       3.619069       3.619069       3.619069    1[6-(6,6)]
    10        2.24594        2.24594        2.24594    1[6-(6,6)]
    11       4.287942       4.287942       4.287942    1[6-(6,6)]
    12       5.234289       5.234289       5.234289    1[6-(6,6)]
    13         5.6955         5.6955         5.6955    1[6-(7,7)]
    14       1.783197       1.783197       1.783197    1[6-(7,7)]
    15       5.628226       5.628226       5.628226    1[6-(7,7)]
    16       1.719615       1.719615       1.719615    1[6-(7,7)]
    17       -0.12458       -0.12458       -0.12458    1[6-(6,6)]
    18       1.931899       1.931899       1.931899    1[6-(6,6)]
    19      -0.793453      -0.793453      -0.793453    1[6-(6,6)]
    20        -1.7398        -1.7398        -1.7398    1[6-(6,6)]
    21      -1.286016      -1.286016      -1.286016    6[1-(0),7-(6,30),7-(7,30)]
    22       0.816567       0.816567       0.816567    6[1-(0),7-(6,30),7-(7,30)]
    23      -1.236051      -1.236051      -1.236051    6[1-(0),7-(6,30),7-(7,30)]
    24       0.863759       0.863759       0.863759    6[1-(0),7-(6,30),7-(7,30)]
    25      -1.531447      -1.531447      -1.531447    6[6-(6,6),8-(0),8-(30)]
    26      -2.618743      -2.618743      -2.618743    6[6-(1,6),6-(1,6),6-(8,8)]
    27       3.845116       3.845116       3.845116    6[1-(0),6-(1,6),6-(6,6)]
    28       1.337267       1.337267       1.337267    6[1-(0),6-(1,6),6-(6,6)]
    29       4.107552       4.107552       4.107552    6[1-(0),6-(1,6),6-(6,6)]
    30       6.132326       6.132326       6.132326    6[1-(0),6-(1,6),6-(6,6)]
    31        2.77988        2.77988        2.77988    6[6-(1,6),6-(1,6),6-(8,8)]
    32       1.633974       1.633974       1.633974    6[6-(6,6),8-(0),8-(30)]
    33       4.780505       4.780505       4.780505    6[1-(0),7-(6,30),7-(7,30)]
    34       2.677922       2.677922       2.677922    6[1-(0),7-(6,30),7-(7,30)]
    35        4.73054        4.73054        4.73054    6[1-(0),7-(6,30),7-(7,30)]
    36        2.63073        2.63073        2.63073    6[1-(0),7-(6,30),7-(7,30)]
    37       5.025936       5.025936       5.025936    6[6-(6,6),8-(0),8-(30)]
    38       6.113232       6.113232       6.113232    6[6-(1,6),6-(1,6),6-(8,8)]
    39      -0.350627      -0.350627      -0.350627    6[1-(0),6-(1,6),6-(6,6)]
    40       2.840572       2.840572       2.840572    6[1-(0),6-(1,6),6-(6,6)]
    41      -0.613063      -0.613063      -0.613063    6[1-(0),6-(1,6),6-(6,6)]
    42      -2.637837      -2.637837      -2.637837    6[1-(0),6-(1,6),6-(6,6)]
    43       0.714609       0.714609       0.714609    6[6-(1,6),6-(1,6),6-(8,8)]
    44       1.860515       1.860515       1.860515    6[6-(6,6),8-(0),8-(30)]
    45      -0.879253      -0.879253      -0.879253    7[6-(1,7),7-(6,30),30-(7,7,7)]
    46       0.498674       0.498674       0.498674    7[6-(1,7),7-(6,30),30-(7,7,7)]
    47      -0.262199      -0.262199      -0.262199    7[6-(1,7),6-(1,7),30-(7,8,8)]
    48      -0.905198      -0.905198      -0.905198    7[6-(1,7),7-(6,30),30-(7,7,7)]
    49       0.474545       0.474545       0.474545    7[6-(1,7),7-(6,30),30-(7,7,7)]
    50      -0.165581      -0.165581      -0.165581    7[6-(1,7),6-(1,7),30-(7,8,8)]
    51       4.373742       4.373742       4.373742    7[6-(1,7),7-(6,30),30-(7,7,7)]
    52       2.995815       2.995815       2.995815    7[6-(1,7),7-(6,30),30-(7,7,7)]
    53       3.756688       3.756688       3.756688    7[6-(1,7),6-(1,7),30-(7,8,8)]
    54       4.399687       4.399687       4.399687    7[6-(1,7),7-(6,30),30-(7,7,7)]
    55       3.019944       3.019944       3.019944    7[6-(1,7),7-(6,30),30-(7,7,7)]
    56        3.66007        3.66007        3.66007    7[6-(1,7),6-(1,7),30-(7,8,8)]
    57      -1.826785      -1.826785      -1.826785    8[6-(6,8),30-(7,7,8)]
    58      -0.364373      -0.364373      -0.364373    8[6-(6,8)]
    59       1.919822       1.919822       1.919822    8[6-(6,8),30-(7,7,8)]
    60       0.480066       0.480066       0.480066    8[6-(6,8)]
    61       5.321274       5.321274       5.321274    8[6-(6,8),30-(7,7,8)]
    62       3.858862       3.858862       3.858862    8[6-(6,8)]
    63       1.574667       1.574667       1.574667    8[6-(6,8),30-(7,7,8)]
    64       3.014423       3.014423       3.014423    8[6-(6,8)]
