# Supplementary material for: A collection of forcefield precursors for metal–organic frameworks
Source: RSC Adv. 2019 Nov 13;9(63):36492–507. doi: 10.1039/c9ra07327b (PMC9075174; doi:10.1039/c9ra07327b)
Supplement: RA-009-C9RA07327B-s1373 [file RA-009-C9RA07327B-s1373.txt]

LEGGIO_clean

13.475000    0.000000    0.000000
-1.219659    13.453829    0.000000
0.000000    0.000000    26.949000

     1       1.938036       1.938036       1.938036    30[7-(6,6),7-(6,7),7-(6,7),8-(6)]
     2        7.62245        7.62245        7.62245    30[7-(6,6),7-(6,7),7-(6,7),8-(6)]
     3       2.637209       2.637209       2.637209    30[7-(6,6),7-(6,7),7-(6,7),8-(6),8-(6)]
     4       2.188044       2.188044       2.188044    30[7-(6,6),7-(6,7),7-(6,7),8-(6)]
     5       2.969976       2.969976       2.969976    30[7-(6,6),7-(6,7),7-(6,7),8-(6)]
     6      10.760562      10.760562      10.760562    30[7-(6,6),7-(6,7),7-(6,7),8-(6)]
     7       2.270803       2.270803       2.270803    30[7-(6,6),7-(6,7),7-(6,7),8-(6),8-(6)]
     8       3.939627       3.939627       3.939627    30[7-(6,6),7-(6,7),7-(6,7),8-(6)]
     9      10.317305      10.317305      10.317305    30[7-(6,6),7-(6,7),7-(6,7),8-(6)]
    10       4.632891       4.632891       4.632891    30[7-(6,6),7-(6,7),7-(6,7),8-(6)]
    11       9.618132       9.618132       9.618132    30[7-(6,6),7-(6,7),7-(6,7),8-(6),8-(6)]
    12      10.067297      10.067297      10.067297    30[7-(6,6),7-(6,7),7-(6,7),8-(6)]
    13       9.285365       9.285365       9.285365    30[7-(6,6),7-(6,7),7-(6,7),8-(6)]
    14       1.494779       1.494779       1.494779    30[7-(6,6),7-(6,7),7-(6,7),8-(6)]
    15       9.984538       9.984538       9.984538    30[7-(6,6),7-(6,7),7-(6,7),8-(6),8-(6)]
    16       8.315714       8.315714       8.315714    30[7-(6,6),7-(6,7),7-(6,7),8-(6)]
    17      -0.470153      -0.470153      -0.470153    1[6-(7,7)]
    18       7.967869       7.967869       7.967869    1[6-(7,7)]
    19      10.555304      10.555304      10.555304    1[6-(7,7)]
    20       5.709531       5.709531       5.709531    1[6-(7,7)]
    21        4.28479        4.28479        4.28479    1[6-(7,7)]
    22       1.548839       1.548839       1.548839    1[6-(7,7)]
    23       4.939645       4.939645       4.939645    1[6-(7,7)]
    24      12.303409      12.303409      12.303409    1[6-(7,7)]
    25       7.290857       7.290857       7.290857    1[6-(6,6)]
    26       3.941143       3.941143       3.941143    1[6-(6,6)]
    27       7.438901       7.438901       7.438901    1[6-(6,6)]
    28       3.689957       3.689957       3.689957    1[6-(6,6)]
    29      -0.091518      -0.091518      -0.091518    1[6-(6,6)]
    30       7.028588       7.028588       7.028588    1[6-(6,6)]
    31      -0.316352      -0.316352      -0.316352    1[6-(6,6)]
    32       7.379855       7.379855       7.379855    1[6-(6,6)]
    33       5.378164       5.378164       5.378164    1[6-(7,7)]
    34      10.415142      10.415142      10.415142    1[6-(7,7)]
    35       9.047366       9.047366       9.047366    1[6-(7,7)]
    36      -0.801519      -0.801519      -0.801519    1[6-(7,7)]
    37       1.842881       1.842881       1.842881    1[6-(7,7)]
    38       4.578832       4.578832       4.578832    1[6-(7,7)]
    39      -0.031633      -0.031633      -0.031633    1[6-(7,7)]
    40       6.079602       6.079602       6.079602    1[6-(7,7)]
    41      11.092155      11.092155      11.092155    1[6-(6,6)]
    42       0.966869       0.966869       0.966869    1[6-(6,6)]
    43      10.944111      10.944111      10.944111    1[6-(6,6)]
    44       1.218055       1.218055       1.218055    1[6-(6,6)]
    45       4.999529       4.999529       4.999529    1[6-(6,6)]
    46      11.354423      11.354423      11.354423    1[6-(6,6)]
    47       5.224363       5.224363       5.224363    1[6-(6,6)]
    48      11.003156      11.003156      11.003156    1[6-(6,6)]
    49      12.725494      12.725494      12.725494    1[6-(7,7)]
    50       4.287472       4.287472       4.287472    1[6-(7,7)]
    51       1.700037       1.700037       1.700037    1[6-(7,7)]
    52        6.54581        6.54581        6.54581    1[6-(7,7)]
    53       7.970551       7.970551       7.970551    1[6-(7,7)]
    54      10.706502      10.706502      10.706502    1[6-(7,7)]
    55       7.315696       7.315696       7.315696    1[6-(7,7)]
    56      -0.048068      -0.048068      -0.048068    1[6-(7,7)]
    57       4.964484       4.964484       4.964484    1[6-(6,6)]
    58       8.314198       8.314198       8.314198    1[6-(6,6)]
    59        4.81644        4.81644        4.81644    1[6-(6,6)]
    60       8.565384       8.565384       8.565384    1[6-(6,6)]
    61      12.346859      12.346859      12.346859    1[6-(6,6)]
    62       5.226753       5.226753       5.226753    1[6-(6,6)]
    63      12.571693      12.571693      12.571693    1[6-(6,6)]
    64       4.875486       4.875486       4.875486    1[6-(6,6)]
    65       6.877177       6.877177       6.877177    1[6-(7,7)]
    66       1.840199       1.840199       1.840199    1[6-(7,7)]
    67       3.207975       3.207975       3.207975    1[6-(7,7)]
    68       13.05686       13.05686       13.05686    1[6-(7,7)]
    69       10.41246       10.41246       10.41246    1[6-(7,7)]
    70       7.676509       7.676509       7.676509    1[6-(7,7)]
    71      12.286974      12.286974      12.286974    1[6-(7,7)]
    72       6.175739       6.175739       6.175739    1[6-(7,7)]
    73       1.163186       1.163186       1.163186    1[6-(6,6)]
    74      11.288472      11.288472      11.288472    1[6-(6,6)]
    75        1.31123        1.31123        1.31123    1[6-(6,6)]
    76      11.037286      11.037286      11.037286    1[6-(6,6)]
    77       7.255812       7.255812       7.255812    1[6-(6,6)]
    78       0.900918       0.900918       0.900918    1[6-(6,6)]
    79       7.030978       7.030978       7.030978    1[6-(6,6)]
    80       1.252185       1.252185       1.252185    1[6-(6,6)]
    81       1.667371       1.667371       1.667371    6[6-(1,6),6-(1,6),6-(8,8)]
    82      -0.347405      -0.347405      -0.347405    6[1-(0),7-(6,30),7-(7,30)]
    83       8.516592       8.516592       8.516592    6[1-(0),7-(6,30),7-(7,30)]
    84       9.912467       9.912467       9.912467    6[1-(0),7-(6,30),7-(7,30)]
    85       5.263906       5.263906       5.263906    6[1-(0),7-(6,30),7-(7,30)]
    86        1.93385        1.93385        1.93385    6[6-(1,6),6-(1,6),6-(8,8)]
    87       3.671226       3.671226       3.671226    6[1-(0),7-(6,30),7-(7,30)]
    88       2.196807       2.196807       2.196807    6[1-(0),7-(6,30),7-(7,30)]
    89       4.850829       4.850829       4.850829    6[1-(0),7-(6,30),7-(7,30)]
    90       2.098029       2.098029       2.098029    6[6-(6,6),8-(30),8-(30)]
    91      -0.726018      -0.726018      -0.726018    6[1-(0),7-(6,30),7-(7,30)]
    92       7.168063       7.168063       7.168063    6[6-(1,6),6-(1,6),6-(8,8)]
    93       7.398897       7.398897       7.398897    6[6-(1,6),6-(1,6),6-(8,8)]
    94       7.118857       7.118857       7.118857    6[6-(6,6),8-(0),8-(30)]
    95       7.591165       7.591165       7.591165    6[6-(6,6),8-(0),8-(30)]
    96       7.281248       7.281248       7.281248    6[1-(0),6-(1,6),6-(6,6)]
    97       3.073243       3.073243       3.073243    6[1-(0),6-(1,6),6-(6,6)]
    98       7.381909       7.381909       7.381909    6[1-(0),6-(1,6),6-(6,6)]
    99       2.920279       2.920279       2.920279    6[1-(0),6-(1,6),6-(6,6)]
   100       0.682313       0.682313       0.682313    6[1-(0),6-(1,6),6-(6,6)]
   101       7.154425       7.154425       7.154425    6[1-(0),6-(1,6),6-(6,6)]
   102       0.544422       0.544422       0.544422    6[1-(0),6-(1,6),6-(6,6)]
   103       1.510428       1.510428       1.510428    6[6-(6,6),8-(0),8-(30)]
   104        7.32062        7.32062        7.32062    6[1-(0),6-(1,6),6-(6,6)]
   105        3.24064        3.24064        3.24064    6[6-(1,6),6-(1,6),6-(8,8)]
   106       5.255417       5.255417       5.255417    6[1-(0),7-(6,30),7-(7,30)]
   107       9.866419       9.866419       9.866419    6[1-(0),7-(6,30),7-(7,30)]
   108       8.470544       8.470544       8.470544    6[1-(0),7-(6,30),7-(7,30)]
   109      -0.355895      -0.355895      -0.355895    6[1-(0),7-(6,30),7-(7,30)]
   110       2.974162       2.974162       2.974162    6[6-(1,6),6-(1,6),6-(8,8)]
   111       2.456444       2.456444       2.456444    6[1-(0),7-(6,30),7-(7,30)]
   112       3.930864       3.930864       3.930864    6[1-(0),7-(6,30),7-(7,30)]
   113       0.057183       0.057183       0.057183    6[1-(0),7-(6,30),7-(7,30)]
   114       2.809983       2.809983       2.809983    6[6-(6,6),8-(30),8-(30)]
   115       5.634029       5.634029       5.634029    6[1-(0),7-(6,30),7-(7,30)]
   116      11.214948      11.214948      11.214948    6[6-(1,6),6-(1,6),6-(8,8)]
   117      10.984114      10.984114      10.984114    6[6-(1,6),6-(1,6),6-(8,8)]
   118      11.264155      11.264155      11.264155    6[6-(6,6),8-(0),8-(30)]
   119      10.791846      10.791846      10.791846    6[6-(6,6),8-(0),8-(30)]
   120      11.101764      11.101764      11.101764    6[1-(0),6-(1,6),6-(6,6)]
   121       1.834769       1.834769       1.834769    6[1-(0),6-(1,6),6-(6,6)]
   122      11.001103      11.001103      11.001103    6[1-(0),6-(1,6),6-(6,6)]
   123       1.987733       1.987733       1.987733    6[1-(0),6-(1,6),6-(6,6)]
   124       4.225698       4.225698       4.225698    6[1-(0),6-(1,6),6-(6,6)]
   125      11.228587      11.228587      11.228587    6[1-(0),6-(1,6),6-(6,6)]
   126        4.36359        4.36359        4.36359    6[1-(0),6-(1,6),6-(6,6)]
   127       3.397584       3.397584       3.397584    6[6-(6,6),8-(0),8-(30)]
   128      11.062392      11.062392      11.062392    6[1-(0),6-(1,6),6-(6,6)]
   129       10.58797       10.58797       10.58797    6[6-(1,6),6-(1,6),6-(8,8)]
   130      12.602746      12.602746      12.602746    6[1-(0),7-(6,30),7-(7,30)]
   131       3.738749       3.738749       3.738749    6[1-(0),7-(6,30),7-(7,30)]
   132       2.342874       2.342874       2.342874    6[1-(0),7-(6,30),7-(7,30)]
   133       6.991435       6.991435       6.991435    6[1-(0),7-(6,30),7-(7,30)]
   134      10.321491      10.321491      10.321491    6[6-(1,6),6-(1,6),6-(8,8)]
   135       8.584115       8.584115       8.584115    6[1-(0),7-(6,30),7-(7,30)]
   136      10.058534      10.058534      10.058534    6[1-(0),7-(6,30),7-(7,30)]
   137       7.404512       7.404512       7.404512    6[1-(0),7-(6,30),7-(7,30)]
   138      10.157312      10.157312      10.157312    6[6-(6,6),8-(30),8-(30)]
   139      12.981359      12.981359      12.981359    6[1-(0),7-(6,30),7-(7,30)]
   140       5.087278       5.087278       5.087278    6[6-(1,6),6-(1,6),6-(8,8)]
   141       4.856444       4.856444       4.856444    6[6-(1,6),6-(1,6),6-(8,8)]
   142       5.136484       5.136484       5.136484    6[6-(6,6),8-(0),8-(30)]
   143       4.664176       4.664176       4.664176    6[6-(6,6),8-(0),8-(30)]
   144       4.974093       4.974093       4.974093    6[1-(0),6-(1,6),6-(6,6)]
   145       9.182098       9.182098       9.182098    6[1-(0),6-(1,6),6-(6,6)]
   146       4.873432       4.873432       4.873432    6[1-(0),6-(1,6),6-(6,6)]
   147       9.335062       9.335062       9.335062    6[1-(0),6-(1,6),6-(6,6)]
   148      11.573028      11.573028      11.573028    6[1-(0),6-(1,6),6-(6,6)]
   149       5.100916       5.100916       5.100916    6[1-(0),6-(1,6),6-(6,6)]
   150      11.710919      11.710919      11.710919    6[1-(0),6-(1,6),6-(6,6)]
   151      10.744913      10.744913      10.744913    6[6-(6,6),8-(0),8-(30)]
   152       4.934721       4.934721       4.934721    6[1-(0),6-(1,6),6-(6,6)]
   153       9.014701       9.014701       9.014701    6[6-(1,6),6-(1,6),6-(8,8)]
   154       6.999924       6.999924       6.999924    6[1-(0),7-(6,30),7-(7,30)]
   155       2.388922       2.388922       2.388922    6[1-(0),7-(6,30),7-(7,30)]
   156       3.784797       3.784797       3.784797    6[1-(0),7-(6,30),7-(7,30)]
   157      12.611236      12.611236      12.611236    6[1-(0),7-(6,30),7-(7,30)]
   158       9.281179       9.281179       9.281179    6[6-(1,6),6-(1,6),6-(8,8)]
   159       9.798897       9.798897       9.798897    6[1-(0),7-(6,30),7-(7,30)]
   160       8.324477       8.324477       8.324477    6[1-(0),7-(6,30),7-(7,30)]
   161      12.198158      12.198158      12.198158    6[1-(0),7-(6,30),7-(7,30)]
   162       9.445358       9.445358       9.445358    6[6-(6,6),8-(30),8-(30)]
   163       6.621312       6.621312       6.621312    6[1-(0),7-(6,30),7-(7,30)]
   164       1.040393       1.040393       1.040393    6[6-(1,6),6-(1,6),6-(8,8)]
   165       1.271227       1.271227       1.271227    6[6-(1,6),6-(1,6),6-(8,8)]
   166       0.991186       0.991186       0.991186    6[6-(6,6),8-(0),8-(30)]
   167       1.463495       1.463495       1.463495    6[6-(6,6),8-(0),8-(30)]
   168       1.153577       1.153577       1.153577    6[1-(0),6-(1,6),6-(6,6)]
   169      10.420572      10.420572      10.420572    6[1-(0),6-(1,6),6-(6,6)]
   170       1.254238       1.254238       1.254238    6[1-(0),6-(1,6),6-(6,6)]
   171      10.267608      10.267608      10.267608    6[1-(0),6-(1,6),6-(6,6)]
   172       8.029643       8.029643       8.029643    6[1-(0),6-(1,6),6-(6,6)]
   173       1.026754       1.026754       1.026754    6[1-(0),6-(1,6),6-(6,6)]
   174       7.891751       7.891751       7.891751    6[1-(0),6-(1,6),6-(6,6)]
   175       8.857757       8.857757       8.857757    6[6-(6,6),8-(0),8-(30)]
   176       1.192949       1.192949       1.192949    6[1-(0),6-(1,6),6-(6,6)]
   177       5.811134       5.811134       5.811134    7[6-(1,7),6-(1,7),30-(7,7,8)]
   178       2.884748       2.884748       2.884748    7[6-(1,7),6-(1,7),30-(7,7,8)]
   179       9.364903       9.364903       9.364903    7[6-(1,7),6-(1,7),30-(7,7,8,8)]
   180       4.036742       4.036742       4.036742    7[6-(1,7),7-(6,30),30-(7,7,8,8)]
   181       0.837485       0.837485       0.837485    7[6-(1,7),7-(6,30),30-(7,7,8,8)]
   182       8.533813       8.533813       8.533813    7[6-(1,7),7-(6,30),30-(7,7,8)]
   183       3.767392       3.767392       3.767392    7[6-(1,7),7-(6,30),30-(7,7,8)]
   184       3.499873       3.499873       3.499873    7[6-(1,7),7-(6,30),30-(7,7,8)]
   185       2.537341       2.537341       2.537341    7[6-(1,7),7-(6,30),30-(7,7,8)]
   186      12.115938      12.115938      12.115938    7[6-(1,7),6-(1,7),30-(7,7,8)]
   187       9.454433       9.454433       9.454433    7[6-(1,7),7-(6,30),30-(7,7,8)]
   188        0.58805        0.58805        0.58805    7[6-(1,7),7-(6,30),30-(7,7,8)]
   189      -0.903122      -0.903122      -0.903122    7[6-(1,7),6-(1,7),30-(7,7,8)]
   190       3.242923       3.242923       3.242923    7[6-(1,7),6-(1,7),30-(7,7,8)]
   191      10.237767      10.237767      10.237767    7[6-(1,7),6-(1,7),30-(7,7,8,8)]
   192       0.871269       0.871269       0.871269    7[6-(1,7),7-(6,30),30-(7,7,8,8)]
   193       4.070527       4.070527       4.070527    7[6-(1,7),7-(6,30),30-(7,7,8,8)]
   194       9.849199       9.849199       9.849199    7[6-(1,7),7-(6,30),30-(7,7,8)]
   195        1.14062        1.14062        1.14062    7[6-(1,7),7-(6,30),30-(7,7,8)]
   196       2.627798       2.627798       2.627798    7[6-(1,7),7-(6,30),30-(7,7,8)]
   197        3.59033        3.59033        3.59033    7[6-(1,7),7-(6,30),30-(7,7,8)]
   198       6.267074       6.267074       6.267074    7[6-(1,7),6-(1,7),30-(7,7,8)]
   199       8.928578       8.928578       8.928578    7[6-(1,7),7-(6,30),30-(7,7,8)]
   200       4.319961       4.319961       4.319961    7[6-(1,7),7-(6,30),30-(7,7,8)]
   201       6.444207       6.444207       6.444207    7[6-(1,7),6-(1,7),30-(7,7,8)]
   202      10.590252      10.590252      10.590252    7[6-(1,7),6-(1,7),30-(7,7,8)]
   203       2.890438       2.890438       2.890438    7[6-(1,7),6-(1,7),30-(7,7,8,8)]
   204       8.218599       8.218599       8.218599    7[6-(1,7),7-(6,30),30-(7,7,8,8)]
   205      11.417856      11.417856      11.417856    7[6-(1,7),7-(6,30),30-(7,7,8,8)]
   206       3.721528       3.721528       3.721528    7[6-(1,7),7-(6,30),30-(7,7,8)]
   207       8.487949       8.487949       8.487949    7[6-(1,7),7-(6,30),30-(7,7,8)]
   208       8.755468       8.755468       8.755468    7[6-(1,7),7-(6,30),30-(7,7,8)]
   209          9.718          9.718          9.718    7[6-(1,7),7-(6,30),30-(7,7,8)]
   210       0.139403       0.139403       0.139403    7[6-(1,7),6-(1,7),30-(7,7,8)]
   211       2.800908       2.800908       2.800908    7[6-(1,7),7-(6,30),30-(7,7,8)]
   212      11.667291      11.667291      11.667291    7[6-(1,7),7-(6,30),30-(7,7,8)]
   213      -0.316537      -0.316537      -0.316537    7[6-(1,7),6-(1,7),30-(7,7,8)]
   214       9.012418       9.012418       9.012418    7[6-(1,7),6-(1,7),30-(7,7,8)]
   215       2.017574       2.017574       2.017574    7[6-(1,7),6-(1,7),30-(7,7,8,8)]
   216      11.384072      11.384072      11.384072    7[6-(1,7),7-(6,30),30-(7,7,8,8)]
   217       8.184814       8.184814       8.184814    7[6-(1,7),7-(6,30),30-(7,7,8,8)]
   218       2.406142       2.406142       2.406142    7[6-(1,7),7-(6,30),30-(7,7,8)]
   219      11.114721      11.114721      11.114721    7[6-(1,7),7-(6,30),30-(7,7,8)]
   220       9.627543       9.627543       9.627543    7[6-(1,7),7-(6,30),30-(7,7,8)]
   221       8.665011       8.665011       8.665011    7[6-(1,7),7-(6,30),30-(7,7,8)]
   222       5.988267       5.988267       5.988267    7[6-(1,7),6-(1,7),30-(7,7,8)]
   223       3.326763       3.326763       3.326763    7[6-(1,7),7-(6,30),30-(7,7,8)]
   224        7.93538        7.93538        7.93538    7[6-(1,7),7-(6,30),30-(7,7,8)]
   225       2.534748       2.534748       2.534748    8[6-(6,8),30-(7,7,7)]
   226       7.544993       7.544993       7.544993    8[6-(6,8),30-(7,7,7)]
   227       1.061562       1.061562       1.061562    8[6-(6,8),30-(7,7,7,8)]
   228        3.23069        3.23069        3.23069    8[6-(6,8),30-(7,7,7,8)]
   229       7.956389       7.956389       7.956389    8[6-(6,8),30-(7,7,7)]
   230       6.738657       6.738657       6.738657    8[6-(6,8)]
   231       7.411763       7.411763       7.411763    8[6-(6,8)]
   232        0.32098        0.32098        0.32098    8[6-(6,8)]
   233       2.373263       2.373263       2.373263    8[6-(6,8),30-(7,7,7)]
   234      10.838018      10.838018      10.838018    8[6-(6,8),30-(7,7,7)]
   235        3.84645        3.84645        3.84645    8[6-(6,8),30-(7,7,7,8)]
   236       1.677321       1.677321       1.677321    8[6-(6,8),30-(7,7,7,8)]
   237      10.426623      10.426623      10.426623    8[6-(6,8),30-(7,7,7)]
   238      11.644354      11.644354      11.644354    8[6-(6,8)]
   239      10.971249      10.971249      10.971249    8[6-(6,8)]
   240       4.587031       4.587031       4.587031    8[6-(6,8)]
   241       9.720593       9.720593       9.720593    8[6-(6,8),30-(7,7,7)]
   242       4.710348       4.710348       4.710348    8[6-(6,8),30-(7,7,7)]
   243      11.193779      11.193779      11.193779    8[6-(6,8),30-(7,7,7,8)]
   244       9.024651       9.024651       9.024651    8[6-(6,8),30-(7,7,7,8)]
   245       4.298952       4.298952       4.298952    8[6-(6,8),30-(7,7,7)]
   246       5.516684       5.516684       5.516684    8[6-(6,8)]
   247       4.843578       4.843578       4.843578    8[6-(6,8)]
   248      11.934361      11.934361      11.934361    8[6-(6,8)]
   249       9.882078       9.882078       9.882078    8[6-(6,8),30-(7,7,7)]
   250       1.417323       1.417323       1.417323    8[6-(6,8),30-(7,7,7)]
   251       8.408891       8.408891       8.408891    8[6-(6,8),30-(7,7,7,8)]
   252       10.57802       10.57802       10.57802    8[6-(6,8),30-(7,7,7,8)]
   253       1.828718       1.828718       1.828718    8[6-(6,8),30-(7,7,7)]
   254       0.610987       0.610987       0.610987    8[6-(6,8)]
   255       1.284092       1.284092       1.284092    8[6-(6,8)]
   256        7.66831        7.66831        7.66831    8[6-(6,8)]
