# Supplementary material for: A collection of forcefield precursors for metal–organic frameworks
Source: RSC Adv. 2019 Nov 13;9(63):36492–507. doi: 10.1039/c9ra07327b (PMC9075174; doi:10.1039/c9ra07327b)
Supplement: RA-009-C9RA07327B-s1374 [file RA-009-C9RA07327B-s1374.txt]

LEGGOU_clean

10.192000    0.000000    0.000000
0.000000    17.764000    0.000000
-0.507506    0.000000    24.431730

     1       3.467447       3.467447       3.467447    30[7-(6,6),7-(6,6),8-(6)]
     2       8.622184       8.622184       8.622184    30[7-(6,7),7-(6,7),8-(6),8-(6)]
     3       8.417859       8.417859       8.417859    30[7-(6,7),7-(6,7),7-(6,7),7-(6,7),8-(6),8-(6)]
     4       3.187973       3.187973       3.187973    30[7-(6,6),7-(6,6),8-(6)]
     5       8.251758       8.251758       8.251758    30[7-(6,7),7-(6,7),8-(6),8-(6)]
     6         8.8172         8.8172         8.8172    30[7-(6,6),7-(6,6),8-(6)]
     7       3.779937       3.779937       3.779937    30[7-(6,7),7-(6,7),8-(6),8-(6)]
     8       3.575612       3.575612       3.575612    30[7-(6,7),7-(6,7),7-(6,7),7-(6,7),8-(6),8-(6)]
     9       8.537726       8.537726       8.537726    30[7-(6,6),7-(6,6),8-(6)]
    10       3.409511       3.409511       3.409511    30[7-(6,7),7-(6,7),8-(6),8-(6)]
    11       0.867294       0.867294       0.867294    30[7-(6,6),7-(6,6),8-(6)]
    12       5.904557       5.904557       5.904557    30[7-(6,7),7-(6,7),8-(6),8-(6)]
    13       6.108882       6.108882       6.108882    30[7-(6,7),7-(6,7),7-(6,7),7-(6,7),8-(6),8-(6)]
    14       1.146768       1.146768       1.146768    30[7-(6,6),7-(6,6),8-(6)]
    15       6.274983       6.274983       6.274983    30[7-(6,7),7-(6,7),8-(6),8-(6)]
    16       6.217047       6.217047       6.217047    30[7-(6,6),7-(6,6),8-(6)]
    17        1.06231        1.06231        1.06231    30[7-(6,7),7-(6,7),8-(6),8-(6)]
    18       1.266635       1.266635       1.266635    30[7-(6,7),7-(6,7),7-(6,7),7-(6,7),8-(6),8-(6)]
    19       6.496521       6.496521       6.496521    30[7-(6,6),7-(6,6),8-(6)]
    20       1.432736       1.432736       1.432736    30[7-(6,7),7-(6,7),8-(6),8-(6)]
    21       1.306998       1.306998       1.306998    1[6-(7,7)]
    22       1.160706       1.160706       1.160706    1[6-(7,7)]
    23       1.079295       1.079295       1.079295    1[6-(7,7)]
    24       1.013541       1.013541       1.013541    1[6-(7,7)]
    25       5.564644       5.564644       5.564644    1[6-(7,7)]
    26       5.687714       5.687714       5.687714    1[6-(7,7)]
    27       5.440744       5.440744       5.440744    1[6-(7,7)]
    28       5.416261       5.416261       5.416261    1[6-(7,7)]
    29         4.6917         4.6917         4.6917    1[6-(6,6)]
    30       4.427882       4.427882       4.427882    1[6-(6,6)]
    31       4.531766       4.531766       4.531766    1[6-(6,6)]
    32       4.727551       4.727551       4.727551    1[6-(6,6)]
    33       7.992854       7.992854       7.992854    1[6-(6,6)]
    34       8.100371       8.100371       8.100371    1[6-(6,6)]
    35       8.001127       8.001127       8.001127    1[6-(6,6)]
    36        7.89733        7.89733        7.89733    1[6-(6,6)]
    37       8.433606       8.433606       8.433606    1[6-(6,6)]
    38       8.693947       8.693947       8.693947    1[6-(6,6)]
    39       8.371735       8.371735       8.371735    1[6-(6,6)]
    40       8.561751       8.561751       8.561751    1[6-(6,6)]
    41       6.656751       6.656751       6.656751    1[6-(7,7)]
    42       6.510459       6.510459       6.510459    1[6-(7,7)]
    43       6.429048       6.429048       6.429048    1[6-(7,7)]
    44       6.363294       6.363294       6.363294    1[6-(7,7)]
    45       0.722397       0.722397       0.722397    1[6-(7,7)]
    46       0.845467       0.845467       0.845467    1[6-(7,7)]
    47       0.598497       0.598497       0.598497    1[6-(7,7)]
    48       0.574014       0.574014       0.574014    1[6-(7,7)]
    49       9.533947       9.533947       9.533947    1[6-(6,6)]
    50       9.270129       9.270129       9.270129    1[6-(6,6)]
    51       9.374013       9.374013       9.374013    1[6-(6,6)]
    52       9.569798       9.569798       9.569798    1[6-(6,6)]
    53       2.643101       2.643101       2.643101    1[6-(6,6)]
    54       2.750618       2.750618       2.750618    1[6-(6,6)]
    55       2.651374       2.651374       2.651374    1[6-(6,6)]
    56       2.547577       2.547577       2.547577    1[6-(6,6)]
    57       3.591359       3.591359       3.591359    1[6-(6,6)]
    58         3.8517         3.8517         3.8517    1[6-(6,6)]
    59       3.529488       3.529488       3.529488    1[6-(6,6)]
    60       3.719504       3.719504       3.719504    1[6-(6,6)]
    61       3.027743       3.027743       3.027743    1[6-(7,7)]
    62       3.174035       3.174035       3.174035    1[6-(7,7)]
    63       3.255446       3.255446       3.255446    1[6-(7,7)]
    64         3.3212         3.3212         3.3212    1[6-(7,7)]
    65       8.962097       8.962097       8.962097    1[6-(7,7)]
    66       8.839027       8.839027       8.839027    1[6-(7,7)]
    67       9.085997       9.085997       9.085997    1[6-(7,7)]
    68        9.11048        9.11048        9.11048    1[6-(7,7)]
    69       0.150547       0.150547       0.150547    1[6-(6,6)]
    70       0.414365       0.414365       0.414365    1[6-(6,6)]
    71       0.310481       0.310481       0.310481    1[6-(6,6)]
    72       0.114696       0.114696       0.114696    1[6-(6,6)]
    73       7.041393       7.041393       7.041393    1[6-(6,6)]
    74       6.933876       6.933876       6.933876    1[6-(6,6)]
    75        7.03312        7.03312        7.03312    1[6-(6,6)]
    76       7.136917       7.136917       7.136917    1[6-(6,6)]
    77       6.093135       6.093135       6.093135    1[6-(6,6)]
    78       5.832794       5.832794       5.832794    1[6-(6,6)]
    79       6.155006       6.155006       6.155006    1[6-(6,6)]
    80        5.96499        5.96499        5.96499    1[6-(6,6)]
    81       8.377496       8.377496       8.377496    1[6-(7,7)]
    82       8.523788       8.523788       8.523788    1[6-(7,7)]
    83       8.605199       8.605199       8.605199    1[6-(7,7)]
    84       8.670953       8.670953       8.670953    1[6-(7,7)]
    85        4.11985        4.11985        4.11985    1[6-(7,7)]
    86        3.99678        3.99678        3.99678    1[6-(7,7)]
    87        4.24375        4.24375        4.24375    1[6-(7,7)]
    88       4.268233       4.268233       4.268233    1[6-(7,7)]
    89       4.992794       4.992794       4.992794    1[6-(6,6)]
    90       5.256612       5.256612       5.256612    1[6-(6,6)]
    91       5.152728       5.152728       5.152728    1[6-(6,6)]
    92       4.956943       4.956943       4.956943    1[6-(6,6)]
    93        1.69164        1.69164        1.69164    1[6-(6,6)]
    94       1.584123       1.584123       1.584123    1[6-(6,6)]
    95       1.683367       1.683367       1.683367    1[6-(6,6)]
    96       1.787164       1.787164       1.787164    1[6-(6,6)]
    97       1.250888       1.250888       1.250888    1[6-(6,6)]
    98       0.990547       0.990547       0.990547    1[6-(6,6)]
    99       1.312759       1.312759       1.312759    1[6-(6,6)]
   100       1.122743       1.122743       1.122743    1[6-(6,6)]
   101       1.028058       1.028058       1.028058    6[1-(0),7-(6,30),7-(7,30)]
   102       0.946636       0.946636       0.946636    6[1-(0),7-(6,30),7-(7,30)]
   103       0.817085       0.817085       0.817085    6[1-(0),7-(6,30),7-(7,30)]
   104       0.778047       0.778047       0.778047    6[1-(0),7-(6,30),7-(7,30)]
   105       5.837883       5.837883       5.837883    6[1-(0),7-(6,30),7-(7,30)]
   106          5.904          5.904          5.904    6[1-(0),7-(6,30),7-(7,30)]
   107       5.690599       5.690599       5.690599    6[1-(0),7-(6,30),7-(7,30)]
   108         5.6709         5.6709         5.6709    6[1-(0),7-(6,30),7-(7,30)]
   109       4.178781       4.178781       4.178781    6[6-(6,6),8-(30),8-(30)]
   110       4.478226       4.478226       4.478226    6[6-(1,6),6-(1,6),6-(8,8)]
   111       4.616306       4.616306       4.616306    6[1-(0),6-(1,6),6-(6,6)]
   112       4.467513       4.467513       4.467513    6[1-(0),6-(1,6),6-(6,6)]
   113       4.516533       4.516533       4.516533    6[1-(0),6-(1,6),6-(6,6)]
   114       4.643076       4.643076       4.643076    6[1-(0),6-(1,6),6-(6,6)]
   115       4.542577       4.542577       4.542577    6[6-(1,6),6-(1,6),6-(8,8)]
   116       4.378778       4.378778       4.378778    6[6-(6,6),8-(0),8-(30)]
   117       7.882732       7.882732       7.882732    6[6-(6,6),8-(30),8-(30)]
   118       8.116247       8.116247       8.116247    6[6-(1,6),6-(1,6),6-(8,8)]
   119       8.020845       8.020845       8.020845    6[1-(0),6-(1,6),6-(6,6)]
   120       8.084529       8.084529       8.084529    6[1-(0),6-(1,6),6-(6,6)]
   121       8.030109       8.030109       8.030109    6[1-(0),6-(1,6),6-(6,6)]
   122       7.967241       7.967241       7.967241    6[1-(0),6-(1,6),6-(6,6)]
   123       8.017891       8.017891       8.017891    6[6-(1,6),6-(1,6),6-(8,8)]
   124       8.161001       8.161001       8.161001    6[6-(6,6),8-(0),8-(30)]
   125       8.718341       8.718341       8.718341    6[6-(6,6),8-(0),8-(30)]
   126       8.605941       8.605941       8.605941    6[6-(1,6),6-(1,6),6-(8,8)]
   127       8.479334       8.479334       8.479334    6[1-(0),6-(1,6),6-(6,6)]
   128       8.626355       8.626355       8.626355    6[1-(0),6-(1,6),6-(6,6)]
   129       8.422001       8.422001       8.422001    6[1-(0),6-(1,6),6-(6,6)]
   130       8.440345       8.440345       8.440345    6[6-(1,6),6-(1,6),6-(8,8)]
   131       8.545631       8.545631       8.545631    6[1-(0),6-(1,6),6-(6,6)]
   132       8.364459       8.364459       8.364459    6[6-(6,6),8-(0),8-(30)]
   133       6.377811       6.377811       6.377811    6[1-(0),7-(6,30),7-(7,30)]
   134       6.296389       6.296389       6.296389    6[1-(0),7-(6,30),7-(7,30)]
   135       6.166838       6.166838       6.166838    6[1-(0),7-(6,30),7-(7,30)]
   136         6.1278         6.1278         6.1278    6[1-(0),7-(6,30),7-(7,30)]
   137       0.995636       0.995636       0.995636    6[1-(0),7-(6,30),7-(7,30)]
   138       1.061753       1.061753       1.061753    6[1-(0),7-(6,30),7-(7,30)]
   139       0.848352       0.848352       0.848352    6[1-(0),7-(6,30),7-(7,30)]
   140       0.828653       0.828653       0.828653    6[1-(0),7-(6,30),7-(7,30)]
   141       9.021028       9.021028       9.021028    6[6-(6,6),8-(30),8-(30)]
   142       9.320473       9.320473       9.320473    6[6-(1,6),6-(1,6),6-(8,8)]
   143       9.458553       9.458553       9.458553    6[1-(0),6-(1,6),6-(6,6)]
   144        9.30976        9.30976        9.30976    6[1-(0),6-(1,6),6-(6,6)]
   145        9.35878        9.35878        9.35878    6[1-(0),6-(1,6),6-(6,6)]
   146       9.485323       9.485323       9.485323    6[1-(0),6-(1,6),6-(6,6)]
   147       9.384824       9.384824       9.384824    6[6-(1,6),6-(1,6),6-(8,8)]
   148       9.221025       9.221025       9.221025    6[6-(6,6),8-(0),8-(30)]
   149       3.040485       3.040485       3.040485    6[6-(6,6),8-(30),8-(30)]
   150       2.766494       2.766494       2.766494    6[6-(1,6),6-(1,6),6-(8,8)]
   151       2.671092       2.671092       2.671092    6[1-(0),6-(1,6),6-(6,6)]
   152       2.734776       2.734776       2.734776    6[1-(0),6-(1,6),6-(6,6)]
   153       2.680356       2.680356       2.680356    6[1-(0),6-(1,6),6-(6,6)]
   154       2.617488       2.617488       2.617488    6[1-(0),6-(1,6),6-(6,6)]
   155       2.668138       2.668138       2.668138    6[6-(1,6),6-(1,6),6-(8,8)]
   156       2.811248       2.811248       2.811248    6[6-(6,6),8-(0),8-(30)]
   157       3.876094       3.876094       3.876094    6[6-(6,6),8-(0),8-(30)]
   158       3.763694       3.763694       3.763694    6[6-(1,6),6-(1,6),6-(8,8)]
   159       3.637087       3.637087       3.637087    6[1-(0),6-(1,6),6-(6,6)]
   160       3.784108       3.784108       3.784108    6[1-(0),6-(1,6),6-(6,6)]
   161       3.579754       3.579754       3.579754    6[1-(0),6-(1,6),6-(6,6)]
   162       3.598098       3.598098       3.598098    6[6-(1,6),6-(1,6),6-(8,8)]
   163       3.703384       3.703384       3.703384    6[1-(0),6-(1,6),6-(6,6)]
   164       3.522212       3.522212       3.522212    6[6-(6,6),8-(0),8-(30)]
   165       3.306683       3.306683       3.306683    6[1-(0),7-(6,30),7-(7,30)]
   166       3.388105       3.388105       3.388105    6[1-(0),7-(6,30),7-(7,30)]
   167       3.517656       3.517656       3.517656    6[1-(0),7-(6,30),7-(7,30)]
   168       3.556694       3.556694       3.556694    6[1-(0),7-(6,30),7-(7,30)]
   169       8.688858       8.688858       8.688858    6[1-(0),7-(6,30),7-(7,30)]
   170       8.622741       8.622741       8.622741    6[1-(0),7-(6,30),7-(7,30)]
   171       8.836142       8.836142       8.836142    6[1-(0),7-(6,30),7-(7,30)]
   172       8.855841       8.855841       8.855841    6[1-(0),7-(6,30),7-(7,30)]
   173       0.663466       0.663466       0.663466    6[6-(6,6),8-(30),8-(30)]
   174       0.364021       0.364021       0.364021    6[6-(1,6),6-(1,6),6-(8,8)]
   175       0.225941       0.225941       0.225941    6[1-(0),6-(1,6),6-(6,6)]
   176       0.374734       0.374734       0.374734    6[1-(0),6-(1,6),6-(6,6)]
   177       0.325714       0.325714       0.325714    6[1-(0),6-(1,6),6-(6,6)]
   178       0.199171       0.199171       0.199171    6[1-(0),6-(1,6),6-(6,6)]
   179        0.29967        0.29967        0.29967    6[6-(1,6),6-(1,6),6-(8,8)]
   180       0.463469       0.463469       0.463469    6[6-(6,6),8-(0),8-(30)]
   181       6.644009       6.644009       6.644009    6[6-(6,6),8-(30),8-(30)]
   182          6.918          6.918          6.918    6[6-(1,6),6-(1,6),6-(8,8)]
   183       7.013402       7.013402       7.013402    6[1-(0),6-(1,6),6-(6,6)]
   184       6.949718       6.949718       6.949718    6[1-(0),6-(1,6),6-(6,6)]
   185       7.004138       7.004138       7.004138    6[1-(0),6-(1,6),6-(6,6)]
   186       7.067006       7.067006       7.067006    6[1-(0),6-(1,6),6-(6,6)]
   187       7.016356       7.016356       7.016356    6[6-(1,6),6-(1,6),6-(8,8)]
   188       6.873246       6.873246       6.873246    6[6-(6,6),8-(0),8-(30)]
   189         5.8084         5.8084         5.8084    6[6-(6,6),8-(0),8-(30)]
   190         5.9208         5.9208         5.9208    6[6-(1,6),6-(1,6),6-(8,8)]
   191       6.047407       6.047407       6.047407    6[1-(0),6-(1,6),6-(6,6)]
   192       5.900386       5.900386       5.900386    6[1-(0),6-(1,6),6-(6,6)]
   193        6.10474        6.10474        6.10474    6[1-(0),6-(1,6),6-(6,6)]
   194       6.086396       6.086396       6.086396    6[6-(1,6),6-(1,6),6-(8,8)]
   195        5.98111        5.98111        5.98111    6[1-(0),6-(1,6),6-(6,6)]
   196       6.162282       6.162282       6.162282    6[6-(6,6),8-(0),8-(30)]
   197       8.656436       8.656436       8.656436    6[1-(0),7-(6,30),7-(7,30)]
   198       8.737858       8.737858       8.737858    6[1-(0),7-(6,30),7-(7,30)]
   199       8.867409       8.867409       8.867409    6[1-(0),7-(6,30),7-(7,30)]
   200       8.906447       8.906447       8.906447    6[1-(0),7-(6,30),7-(7,30)]
   201       3.846611       3.846611       3.846611    6[1-(0),7-(6,30),7-(7,30)]
   202       3.780494       3.780494       3.780494    6[1-(0),7-(6,30),7-(7,30)]
   203       3.993895       3.993895       3.993895    6[1-(0),7-(6,30),7-(7,30)]
   204       4.013594       4.013594       4.013594    6[1-(0),7-(6,30),7-(7,30)]
   205       5.505713       5.505713       5.505713    6[6-(6,6),8-(30),8-(30)]
   206       5.206268       5.206268       5.206268    6[6-(1,6),6-(1,6),6-(8,8)]
   207       5.068188       5.068188       5.068188    6[1-(0),6-(1,6),6-(6,6)]
   208       5.216981       5.216981       5.216981    6[1-(0),6-(1,6),6-(6,6)]
   209       5.167961       5.167961       5.167961    6[1-(0),6-(1,6),6-(6,6)]
   210       5.041418       5.041418       5.041418    6[1-(0),6-(1,6),6-(6,6)]
   211       5.141917       5.141917       5.141917    6[6-(1,6),6-(1,6),6-(8,8)]
   212       5.305716       5.305716       5.305716    6[6-(6,6),8-(0),8-(30)]
   213       1.801762       1.801762       1.801762    6[6-(6,6),8-(30),8-(30)]
   214       1.568247       1.568247       1.568247    6[6-(1,6),6-(1,6),6-(8,8)]
   215       1.663649       1.663649       1.663649    6[1-(0),6-(1,6),6-(6,6)]
   216       1.599965       1.599965       1.599965    6[1-(0),6-(1,6),6-(6,6)]
   217       1.654385       1.654385       1.654385    6[1-(0),6-(1,6),6-(6,6)]
   218       1.717253       1.717253       1.717253    6[1-(0),6-(1,6),6-(6,6)]
   219       1.666603       1.666603       1.666603    6[6-(1,6),6-(1,6),6-(8,8)]
   220       1.523493       1.523493       1.523493    6[6-(6,6),8-(0),8-(30)]
   221       0.966153       0.966153       0.966153    6[6-(6,6),8-(0),8-(30)]
   222       1.078553       1.078553       1.078553    6[6-(1,6),6-(1,6),6-(8,8)]
   223        1.20516        1.20516        1.20516    6[1-(0),6-(1,6),6-(6,6)]
   224       1.058139       1.058139       1.058139    6[1-(0),6-(1,6),6-(6,6)]
   225       1.262493       1.262493       1.262493    6[1-(0),6-(1,6),6-(6,6)]
   226       1.244149       1.244149       1.244149    6[6-(1,6),6-(1,6),6-(8,8)]
   227       1.138863       1.138863       1.138863    6[1-(0),6-(1,6),6-(6,6)]
   228       1.320035       1.320035       1.320035    6[6-(6,6),8-(0),8-(30)]
   229      -0.085686      -0.085686      -0.085686    7[6-(1,7),7-(6,30),30-(7,8,8)]
   230      -0.146375      -0.146375      -0.146375    7[6-(1,7),7-(6,30),30-(7,7,7,8,8)]
   231       1.721729       1.721729       1.721729    7[6-(1,7),6-(1,7),30-(7,8)]
   232      -0.298875      -0.298875      -0.298875    7[6-(1,7),7-(6,30),30-(7,7,7,8,8)]
   233      -0.315757      -0.315757      -0.315757    7[6-(1,7),7-(6,30),30-(7,8,8)]
   234       1.524848       1.524848       1.524848    7[6-(1,7),6-(1,7),30-(7,8)]
   235        6.98212        6.98212        6.98212    7[6-(1,7),7-(6,30),30-(7,8,8)]
   236       6.938859       6.938859       6.938859    7[6-(1,7),7-(6,30),30-(7,7,7,8,8)]
   237       5.147158       5.147158       5.147158    7[6-(1,7),6-(1,7),30-(7,8)]
   238       6.798817       6.798817       6.798817    7[6-(1,7),7-(6,30),30-(7,7,7,8,8)]
   239       6.781485       6.781485       6.781485    7[6-(1,7),7-(6,30),30-(7,8,8)]
   240       4.951753       4.951753       4.951753    7[6-(1,7),6-(1,7),30-(7,8)]
   241       5.264067       5.264067       5.264067    7[6-(1,7),7-(6,30),30-(7,8,8)]
   242       5.203378       5.203378       5.203378    7[6-(1,7),7-(6,30),30-(7,7,7,8,8)]
   243       7.071482       7.071482       7.071482    7[6-(1,7),6-(1,7),30-(7,8)]
   244       5.050878       5.050878       5.050878    7[6-(1,7),7-(6,30),30-(7,7,7,8,8)]
   245       5.033996       5.033996       5.033996    7[6-(1,7),7-(6,30),30-(7,8,8)]
   246       6.874601       6.874601       6.874601    7[6-(1,7),6-(1,7),30-(7,8)]
   247       2.139873       2.139873       2.139873    7[6-(1,7),7-(6,30),30-(7,8,8)]
   248       2.096612       2.096612       2.096612    7[6-(1,7),7-(6,30),30-(7,7,7,8,8)]
   249       0.304911       0.304911       0.304911    7[6-(1,7),6-(1,7),30-(7,8)]
   250        1.95657        1.95657        1.95657    7[6-(1,7),7-(6,30),30-(7,7,7,8,8)]
   251       1.939238       1.939238       1.939238    7[6-(1,7),7-(6,30),30-(7,8,8)]
   252       0.109506       0.109506       0.109506    7[6-(1,7),6-(1,7),30-(7,8)]
   253       4.420427       4.420427       4.420427    7[6-(1,7),7-(6,30),30-(7,8,8)]
   254       4.481116       4.481116       4.481116    7[6-(1,7),7-(6,30),30-(7,7,7,8,8)]
   255       2.613012       2.613012       2.613012    7[6-(1,7),6-(1,7),30-(7,8)]
   256       4.633616       4.633616       4.633616    7[6-(1,7),7-(6,30),30-(7,7,7,8,8)]
   257       4.650498       4.650498       4.650498    7[6-(1,7),7-(6,30),30-(7,8,8)]
   258       2.809893       2.809893       2.809893    7[6-(1,7),6-(1,7),30-(7,8)]
   259       7.544621       7.544621       7.544621    7[6-(1,7),7-(6,30),30-(7,8,8)]
   260       7.587882       7.587882       7.587882    7[6-(1,7),7-(6,30),30-(7,7,7,8,8)]
   261       9.379583       9.379583       9.379583    7[6-(1,7),6-(1,7),30-(7,8)]
   262       7.727924       7.727924       7.727924    7[6-(1,7),7-(6,30),30-(7,7,7,8,8)]
   263       7.745256       7.745256       7.745256    7[6-(1,7),7-(6,30),30-(7,8,8)]
   264       9.574988       9.574988       9.574988    7[6-(1,7),6-(1,7),30-(7,8)]
   265        9.77018        9.77018        9.77018    7[6-(1,7),7-(6,30),30-(7,8,8)]
   266       9.830869       9.830869       9.830869    7[6-(1,7),7-(6,30),30-(7,7,7,8,8)]
   267       7.962765       7.962765       7.962765    7[6-(1,7),6-(1,7),30-(7,8)]
   268       9.983369       9.983369       9.983369    7[6-(1,7),7-(6,30),30-(7,7,7,8,8)]
   269      10.000251      10.000251      10.000251    7[6-(1,7),7-(6,30),30-(7,8,8)]
   270       8.159646       8.159646       8.159646    7[6-(1,7),6-(1,7),30-(7,8)]
   271       2.702374       2.702374       2.702374    7[6-(1,7),7-(6,30),30-(7,8,8)]
   272       2.745635       2.745635       2.745635    7[6-(1,7),7-(6,30),30-(7,7,7,8,8)]
   273       4.537336       4.537336       4.537336    7[6-(1,7),6-(1,7),30-(7,8)]
   274       2.885677       2.885677       2.885677    7[6-(1,7),7-(6,30),30-(7,7,7,8,8)]
   275       2.903009       2.903009       2.903009    7[6-(1,7),7-(6,30),30-(7,8,8)]
   276       4.732741       4.732741       4.732741    7[6-(1,7),6-(1,7),30-(7,8)]
   277       4.264356       4.264356       4.264356    8[6-(6,8),30-(7,7,8)]
   278       3.794292       3.794292       3.794292    8[6-(6,8),30-(7,7,7,7,8)]
   279       4.191087       4.191087       4.191087    8[6-(6,8)]
   280        4.37451        4.37451        4.37451    8[6-(6,8),30-(7,7)]
   281       8.191784       8.191784       8.191784    8[6-(6,8),30-(7,7,7,7,8)]
   282       7.833839       7.833839       7.833839    8[6-(6,8),30-(7,7,8)]
   283        8.16812        8.16812        8.16812    8[6-(6,8),30-(7,7)]
   284       8.317128       8.317128       8.317128    8[6-(6,8)]
   285       8.502154       8.502154       8.502154    8[6-(6,8),30-(7,7,8)]
   286        9.00127        9.00127        9.00127    8[6-(6,8)]
   287       8.234722       8.234722       8.234722    8[6-(6,8),30-(7,7,8)]
   288       8.470516       8.470516       8.470516    8[6-(6,8)]
   289       9.106603       9.106603       9.106603    8[6-(6,8),30-(7,7,8)]
   290       8.636539       8.636539       8.636539    8[6-(6,8),30-(7,7,7,7,8)]
   291       9.033334       9.033334       9.033334    8[6-(6,8)]
   292       9.216757       9.216757       9.216757    8[6-(6,8),30-(7,7)]
   293       3.349537       3.349537       3.349537    8[6-(6,8),30-(7,7,7,7,8)]
   294       2.991592       2.991592       2.991592    8[6-(6,8),30-(7,7,8)]
   295       2.818367       2.818367       2.818367    8[6-(6,8),30-(7,7)]
   296       2.967375       2.967375       2.967375    8[6-(6,8)]
   297       3.659907       3.659907       3.659907    8[6-(6,8),30-(7,7,8)]
   298       4.159023       4.159023       4.159023    8[6-(6,8)]
   299       3.392475       3.392475       3.392475    8[6-(6,8),30-(7,7,8)]
   300       3.628269       3.628269       3.628269    8[6-(6,8)]
   301       0.577891       0.577891       0.577891    8[6-(6,8),30-(7,7,8)]
   302       1.047955       1.047955       1.047955    8[6-(6,8),30-(7,7,7,7,8)]
   303        0.65116        0.65116        0.65116    8[6-(6,8)]
   304       0.467737       0.467737       0.467737    8[6-(6,8),30-(7,7)]
   305       6.334957       6.334957       6.334957    8[6-(6,8),30-(7,7,7,7,8)]
   306       6.692902       6.692902       6.692902    8[6-(6,8),30-(7,7,8)]
   307       6.866127       6.866127       6.866127    8[6-(6,8),30-(7,7)]
   308       6.717119       6.717119       6.717119    8[6-(6,8)]
   309       6.024587       6.024587       6.024587    8[6-(6,8),30-(7,7,8)]
   310       5.525471       5.525471       5.525471    8[6-(6,8)]
   311       6.292019       6.292019       6.292019    8[6-(6,8),30-(7,7,8)]
   312       6.056225       6.056225       6.056225    8[6-(6,8)]
   313       5.420138       5.420138       5.420138    8[6-(6,8),30-(7,7,8)]
   314       5.890202       5.890202       5.890202    8[6-(6,8),30-(7,7,7,7,8)]
   315       5.493407       5.493407       5.493407    8[6-(6,8)]
   316       5.309984       5.309984       5.309984    8[6-(6,8),30-(7,7)]
   317        1.49271        1.49271        1.49271    8[6-(6,8),30-(7,7,7,7,8)]
   318       1.850655       1.850655       1.850655    8[6-(6,8),30-(7,7,8)]
   319       1.516374       1.516374       1.516374    8[6-(6,8),30-(7,7)]
   320       1.367366       1.367366       1.367366    8[6-(6,8)]
   321        1.18234        1.18234        1.18234    8[6-(6,8),30-(7,7,8)]
   322       0.683224       0.683224       0.683224    8[6-(6,8)]
   323       1.449772       1.449772       1.449772    8[6-(6,8),30-(7,7,8)]
   324       1.213978       1.213978       1.213978    8[6-(6,8)]
