# Supplementary material for: A collection of forcefield precursors for metal–organic frameworks
Source: RSC Adv. 2019 Nov 13;9(63):36492–507. doi: 10.1039/c9ra07327b (PMC9075174; doi:10.1039/c9ra07327b)
Supplement: RA-009-C9RA07327B-s1375 [file RA-009-C9RA07327B-s1375.txt]

LEHTID_clean

6.908200    0.000000    0.000000
0.000000    18.426000    0.000000
0.000000    -6.955300    17.232286

     1       5.367257       5.367257       5.367257    65[7-(6,6),8-(6),8-(6),8-(6),8-(6),8-(6)]
     2       5.167817       5.167817       5.167817    65[7-(6,6),8-(6),8-(6),8-(6),8-(6),8-(6)]
     3       1.913157       1.913157       1.913157    65[7-(6,6),8-(6),8-(6),8-(6),8-(6),8-(6)]
     4       1.713717       1.713717       1.713717    65[7-(6,6),8-(6),8-(6),8-(6),8-(6),8-(6)]
     5       1.540943       1.540943       1.540943    65[7-(6,6),8-(6),8-(6),8-(6),8-(6),8-(6)]
     6       1.740383       1.740383       1.740383    65[7-(6,6),8-(6),8-(6),8-(6),8-(6),8-(6)]
     7       4.995043       4.995043       4.995043    65[7-(6,6),8-(6),8-(6),8-(6),8-(6),8-(6)]
     8       5.194483       5.194483       5.194483    65[7-(6,6),8-(6),8-(6),8-(6),8-(6),8-(6)]
     9       3.536998       3.536998       3.536998    1[6-(6,6)]
    10        5.05473        5.05473        5.05473    1[6-(6,6)]
    11       4.097253       4.097253       4.097253    1[6-(6,6)]
    12       5.522415       5.522415       5.522415    1[6-(6,6)]
    13       0.082898       0.082898       0.082898    1[6-(6,6)]
    14        1.60063        1.60063        1.60063    1[6-(6,6)]
    15       0.643153       0.643153       0.643153    1[6-(6,6)]
    16       2.068315       2.068315       2.068315    1[6-(6,6)]
    17       3.371202       3.371202       3.371202    1[6-(6,6)]
    18        1.85347        1.85347        1.85347    1[6-(6,6)]
    19       2.810947       2.810947       2.810947    1[6-(6,6)]
    20       1.385785       1.385785       1.385785    1[6-(6,6)]
    21       6.825302       6.825302       6.825302    1[6-(6,6)]
    22        5.30757        5.30757        5.30757    1[6-(6,6)]
    23       6.265047       6.265047       6.265047    1[6-(6,6)]
    24       4.839885       4.839885       4.839885    1[6-(6,6)]
    25       4.061331       4.061331       4.061331    6[6-(1,6),6-(8,8),7-(6,65)]
    26       3.910041       3.910041       3.910041    6[1-(0),6-(6,6),6-(6,7)]
    27       4.340422       4.340422       4.340422    6[6-(1,6),6-(1,6),6-(8,8)]
    28       4.823305       4.823305       4.823305    6[1-(0),6-(6,6),6-(6,7)]
    29       4.949725       4.949725       4.949725    6[6-(1,6),6-(8,8),7-(6,65)]
    30       3.693124       3.693124       3.693124    6[6-(6,7),8-(65),8-(65)]
    31       4.332823       4.332823       4.332823    6[6-(6,6),8-(65),8-(65)]
    32       5.487183       5.487183       5.487183    6[6-(6,7),8-(0),8-(65)]
    33       4.468224       4.468224       4.468224    6[6-(1,6),6-(8,8),7-(6,65)]
    34       4.401214       4.401214       4.401214    6[1-(0),6-(6,6),6-(6,7)]
    35       4.805344       4.805344       4.805344    6[6-(1,6),6-(1,6),6-(8,8)]
    36       5.270957       5.270957       5.270957    6[1-(0),6-(6,6),6-(6,7)]
    37       5.353855       5.353855       5.353855    6[6-(1,6),6-(8,8),7-(6,65)]
    38       4.011592       4.011592       4.011592    6[6-(6,7),8-(65),8-(65)]
    39        4.80189        4.80189        4.80189    6[6-(6,6),8-(65),8-(65)]
    40       5.901675       5.901675       5.901675    6[6-(6,7),8-(0),8-(65)]
    41       0.607231       0.607231       0.607231    6[6-(1,6),6-(8,8),7-(6,65)]
    42       0.455941       0.455941       0.455941    6[1-(0),6-(6,6),6-(6,7)]
    43       0.886322       0.886322       0.886322    6[6-(1,6),6-(1,6),6-(8,8)]
    44       1.369205       1.369205       1.369205    6[1-(0),6-(6,6),6-(6,7)]
    45       1.495625       1.495625       1.495625    6[6-(1,6),6-(8,8),7-(6,65)]
    46       0.239024       0.239024       0.239024    6[6-(6,7),8-(65),8-(65)]
    47       0.878723       0.878723       0.878723    6[6-(6,6),8-(65),8-(65)]
    48       2.033083       2.033083       2.033083    6[6-(6,7),8-(0),8-(65)]
    49       1.014124       1.014124       1.014124    6[6-(1,6),6-(8,8),7-(6,65)]
    50       0.947114       0.947114       0.947114    6[1-(0),6-(6,6),6-(6,7)]
    51       1.351244       1.351244       1.351244    6[6-(1,6),6-(1,6),6-(8,8)]
    52       1.816857       1.816857       1.816857    6[1-(0),6-(6,6),6-(6,7)]
    53       1.899755       1.899755       1.899755    6[6-(1,6),6-(8,8),7-(6,65)]
    54       0.557492       0.557492       0.557492    6[6-(6,7),8-(65),8-(65)]
    55        1.34779        1.34779        1.34779    6[6-(6,6),8-(65),8-(65)]
    56       2.447575       2.447575       2.447575    6[6-(6,7),8-(0),8-(65)]
    57       2.846869       2.846869       2.846869    6[6-(1,6),6-(8,8),7-(6,65)]
    58       2.998159       2.998159       2.998159    6[1-(0),6-(6,6),6-(6,7)]
    59       2.567778       2.567778       2.567778    6[6-(1,6),6-(1,6),6-(8,8)]
    60       2.084895       2.084895       2.084895    6[1-(0),6-(6,6),6-(6,7)]
    61       1.958475       1.958475       1.958475    6[6-(1,6),6-(8,8),7-(6,65)]
    62       3.215076       3.215076       3.215076    6[6-(6,7),8-(65),8-(65)]
    63       2.575377       2.575377       2.575377    6[6-(6,6),8-(65),8-(65)]
    64       1.421017       1.421017       1.421017    6[6-(6,7),8-(0),8-(65)]
    65       2.439976       2.439976       2.439976    6[6-(1,6),6-(8,8),7-(6,65)]
    66       2.506986       2.506986       2.506986    6[1-(0),6-(6,6),6-(6,7)]
    67       2.102856       2.102856       2.102856    6[6-(1,6),6-(1,6),6-(8,8)]
    68       1.637243       1.637243       1.637243    6[1-(0),6-(6,6),6-(6,7)]
    69       1.554345       1.554345       1.554345    6[6-(1,6),6-(8,8),7-(6,65)]
    70       2.896608       2.896608       2.896608    6[6-(6,7),8-(65),8-(65)]
    71        2.10631        2.10631        2.10631    6[6-(6,6),8-(65),8-(65)]
    72       1.006525       1.006525       1.006525    6[6-(6,7),8-(0),8-(65)]
    73       6.300969       6.300969       6.300969    6[6-(1,6),6-(8,8),7-(6,65)]
    74       6.452259       6.452259       6.452259    6[1-(0),6-(6,6),6-(6,7)]
    75       6.021878       6.021878       6.021878    6[6-(1,6),6-(1,6),6-(8,8)]
    76       5.538995       5.538995       5.538995    6[1-(0),6-(6,6),6-(6,7)]
    77       5.412575       5.412575       5.412575    6[6-(1,6),6-(8,8),7-(6,65)]
    78       6.669176       6.669176       6.669176    6[6-(6,7),8-(65),8-(65)]
    79       6.029477       6.029477       6.029477    6[6-(6,6),8-(65),8-(65)]
    80       4.875117       4.875117       4.875117    6[6-(6,7),8-(0),8-(65)]
    81       5.894076       5.894076       5.894076    6[6-(1,6),6-(8,8),7-(6,65)]
    82       5.961086       5.961086       5.961086    6[1-(0),6-(6,6),6-(6,7)]
    83       5.556956       5.556956       5.556956    6[6-(1,6),6-(1,6),6-(8,8)]
    84       5.091343       5.091343       5.091343    6[1-(0),6-(6,6),6-(6,7)]
    85       5.008445       5.008445       5.008445    6[6-(1,6),6-(8,8),7-(6,65)]
    86       6.350708       6.350708       6.350708    6[6-(6,7),8-(65),8-(65)]
    87        5.56041        5.56041        5.56041    6[6-(6,6),8-(65),8-(65)]
    88       4.460625       4.460625       4.460625    6[6-(6,7),8-(0),8-(65)]
    89       4.613296       4.613296       4.613296    7[6-(6,6),6-(6,6),65-(8,8,8,8,8)]
    90       4.938672       4.938672       4.938672    7[6-(6,6),6-(6,6),65-(8,8,8,8,8)]
    91       1.159196       1.159196       1.159196    7[6-(6,6),6-(6,6),65-(8,8,8,8,8)]
    92       1.484572       1.484572       1.484572    7[6-(6,6),6-(6,6),65-(8,8,8,8,8)]
    93       2.294904       2.294904       2.294904    7[6-(6,6),6-(6,6),65-(8,8,8,8,8)]
    94       1.969528       1.969528       1.969528    7[6-(6,6),6-(6,6),65-(8,8,8,8,8)]
    95       5.749004       5.749004       5.749004    7[6-(6,6),6-(6,6),65-(8,8,8,8,8)]
    96       5.423628       5.423628       5.423628    7[6-(6,6),6-(6,6),65-(8,8,8,8,8)]
    97       2.944275       2.944275       2.944275    8[6-(6,8),65-(7,8,8,8,8)]
    98       4.206403       4.206403       4.206403    8[6-(6,8),65-(7,8,8,8,8)]
    99        4.72659        4.72659        4.72659    8[6-(6,8),65-(7,8,8,8,8)]
   100       3.970143       3.970143       3.970143    8[6-(6,8),65-(7,8,8,8,8)]
   101       5.650217       5.650217       5.650217    8[6-(6,8)]
   102       5.743477       5.743477       5.743477    8[6-(6,8),65-(7,8,8,8,8)]
   103       3.537689       3.537689       3.537689    8[6-(6,8),65-(7,8,8,8,8)]
   104        4.15321        4.15321        4.15321    8[6-(6,8),65-(7,8,8,8,8)]
   105       4.942817       4.942817       4.942817    8[6-(6,8),65-(7,8,8,8,8)]
   106         4.7259         4.7259         4.7259    8[6-(6,8),65-(7,8,8,8,8)]
   107       6.314095       6.314095       6.314095    8[6-(6,8)]
   108        5.89753        5.89753        5.89753    8[6-(6,8),65-(7,8,8,8,8)]
   109       6.398375       6.398375       6.398375    8[6-(6,8),65-(7,8,8,8,8)]
   110       0.752303       0.752303       0.752303    8[6-(6,8),65-(7,8,8,8,8)]
   111        1.27249        1.27249        1.27249    8[6-(6,8),65-(7,8,8,8,8)]
   112       0.516043       0.516043       0.516043    8[6-(6,8),65-(7,8,8,8,8)]
   113       2.196117       2.196117       2.196117    8[6-(6,8)]
   114       2.289377       2.289377       2.289377    8[6-(6,8),65-(7,8,8,8,8)]
   115       0.083589       0.083589       0.083589    8[6-(6,8),65-(7,8,8,8,8)]
   116        0.69911        0.69911        0.69911    8[6-(6,8),65-(7,8,8,8,8)]
   117       1.488717       1.488717       1.488717    8[6-(6,8),65-(7,8,8,8,8)]
   118         1.2718         1.2718         1.2718    8[6-(6,8),65-(7,8,8,8,8)]
   119       2.859995       2.859995       2.859995    8[6-(6,8)]
   120        2.44343        2.44343        2.44343    8[6-(6,8),65-(7,8,8,8,8)]
   121       3.963925       3.963925       3.963925    8[6-(6,8),65-(7,8,8,8,8)]
   122       2.701797       2.701797       2.701797    8[6-(6,8),65-(7,8,8,8,8)]
   123        2.18161        2.18161        2.18161    8[6-(6,8),65-(7,8,8,8,8)]
   124       2.938057       2.938057       2.938057    8[6-(6,8),65-(7,8,8,8,8)]
   125       1.257983       1.257983       1.257983    8[6-(6,8)]
   126       1.164723       1.164723       1.164723    8[6-(6,8),65-(7,8,8,8,8)]
   127       3.370511       3.370511       3.370511    8[6-(6,8),65-(7,8,8,8,8)]
   128        2.75499        2.75499        2.75499    8[6-(6,8),65-(7,8,8,8,8)]
   129       1.965383       1.965383       1.965383    8[6-(6,8),65-(7,8,8,8,8)]
   130         2.1823         2.1823         2.1823    8[6-(6,8),65-(7,8,8,8,8)]
   131       0.594105       0.594105       0.594105    8[6-(6,8)]
   132        1.01067        1.01067        1.01067    8[6-(6,8),65-(7,8,8,8,8)]
   133       0.509825       0.509825       0.509825    8[6-(6,8),65-(7,8,8,8,8)]
   134       6.155897       6.155897       6.155897    8[6-(6,8),65-(7,8,8,8,8)]
   135        5.63571        5.63571        5.63571    8[6-(6,8),65-(7,8,8,8,8)]
   136       6.392157       6.392157       6.392157    8[6-(6,8),65-(7,8,8,8,8)]
   137       4.712083       4.712083       4.712083    8[6-(6,8)]
   138       4.618823       4.618823       4.618823    8[6-(6,8),65-(7,8,8,8,8)]
   139       6.824611       6.824611       6.824611    8[6-(6,8),65-(7,8,8,8,8)]
   140        6.20909        6.20909        6.20909    8[6-(6,8),65-(7,8,8,8,8)]
   141       5.419483       5.419483       5.419483    8[6-(6,8),65-(7,8,8,8,8)]
   142         5.6364         5.6364         5.6364    8[6-(6,8),65-(7,8,8,8,8)]
   143       4.048205       4.048205       4.048205    8[6-(6,8)]
   144        4.46477        4.46477        4.46477    8[6-(6,8),65-(7,8,8,8,8)]
