# Supplementary material for: A collection of forcefield precursors for metal–organic frameworks
Source: RSC Adv. 2019 Nov 13;9(63):36492–507. doi: 10.1039/c9ra07327b (PMC9075174; doi:10.1039/c9ra07327b)
Supplement: RA-009-C9RA07327B-s1376 [file RA-009-C9RA07327B-s1376.txt]

LEHXUT_clean

37.163400    0.000000    0.000000
18.581700    32.184448    0.000000
18.581700    10.728150    30.343789

     1      33.166848      33.166848      33.166848    29[8-(6),8-(6),8-(6),8-(6)]
     2      31.845317      31.845317      31.845317    29[8-(6),8-(6),8-(6),8-(6)]
     3      22.578252      22.578252      22.578252    29[8-(6),8-(6),8-(6),8-(6)]
     4      23.899783      23.899783      23.899783    29[8-(6),8-(6),8-(6),8-(6)]
     5      14.585148      14.585148      14.585148    29[8-(6),8-(6),8-(6),8-(6)]
     6      13.263617      13.263617      13.263617    29[8-(6),8-(6),8-(6),8-(6)]
     7       3.996552       3.996552       3.996552    29[8-(6),8-(6),8-(6),8-(6)]
     8       5.318083       5.318083       5.318083    29[8-(6),8-(6),8-(6),8-(6)]
     9      29.170296      29.170296      29.170296    29[8-(6),8-(6),8-(6),8-(6)]
    10      26.527235      26.527235      26.527235    29[8-(6),8-(6),8-(6),8-(6)]
    11       7.993104       7.993104       7.993104    29[8-(6),8-(6),8-(6),8-(6)]
    12      10.636165      10.636165      10.636165    29[8-(6),8-(6),8-(6),8-(6)]
    13        18.5817        18.5817        18.5817    29[8-(6),8-(6),8-(6),8-(6)]
    14        18.5817        18.5817        18.5817    29[8-(6),8-(6),8-(6),8-(6)]
    15        18.5817        18.5817        18.5817    29[8-(6),8-(6),8-(6),8-(6)]
    16        18.5817        18.5817        18.5817    29[8-(6),8-(6),8-(6),8-(6)]
    17      33.166848      33.166848      33.166848    29[8-(6),8-(6),8-(6),8-(6)]
    18      31.845317      31.845317      31.845317    29[8-(6),8-(6),8-(6),8-(6)]
    19      22.578252      22.578252      22.578252    29[8-(6),8-(6),8-(6),8-(6)]
    20      23.899783      23.899783      23.899783    29[8-(6),8-(6),8-(6),8-(6)]
    21       3.996552       3.996552       3.996552    29[8-(6),8-(6),8-(6),8-(6)]
    22       5.318083       5.318083       5.318083    29[8-(6),8-(6),8-(6),8-(6)]
    23      14.585148      14.585148      14.585148    29[8-(6),8-(6),8-(6),8-(6)]
    24      13.263617      13.263617      13.263617    29[8-(6),8-(6),8-(6),8-(6)]
    25      50.724325      50.724325      50.724325    1[6-(6,6)]
    26      50.980752      50.980752      50.980752    1[6-(6,6)]
    27      49.958759      49.958759      49.958759    1[6-(6,6)]
    28      27.861401      27.861401      27.861401    1[6-(6,6)]
    29      33.238945      33.238945      33.238945    1[6-(6,6)]
    30      35.271783      35.271783      35.271783    1[6-(6,6)]
    31      46.465399      46.465399      46.465399    1[6-(6,6)]
    32      41.087855      41.087855      41.087855    1[6-(6,6)]
    33      39.055017      39.055017      39.055017    1[6-(6,6)]
    34      23.602475      23.602475      23.602475    1[6-(6,6)]
    35      23.346048      23.346048      23.346048    1[6-(6,6)]
    36      24.368041      24.368041      24.368041    1[6-(6,6)]
    37      44.480873      44.480873      44.480873    1[6-(6,6)]
    38      42.886564      42.886564      42.886564    1[6-(6,6)]
    39      40.883456      40.883456      40.883456    1[6-(6,6)]
    40      29.845927      29.845927      29.845927    1[6-(6,6)]
    41      31.440236      31.440236      31.440236    1[6-(6,6)]
    42      33.443344      33.443344      33.443344    1[6-(6,6)]
    43       52.70885       52.70885       52.70885    1[6-(6,6)]
    44      49.182044      49.182044      49.182044    1[6-(6,6)]
    45      48.130319      48.130319      48.130319    1[6-(6,6)]
    46       21.61795       21.61795       21.61795    1[6-(6,6)]
    47      25.144756      25.144756      25.144756    1[6-(6,6)]
    48      26.196481      26.196481      26.196481    1[6-(6,6)]
    49      35.178874      35.178874      35.178874    1[6-(6,6)]
    50      38.962109      38.962109      38.962109    1[6-(6,6)]
    51      38.991839      38.991839      38.991839    1[6-(6,6)]
    52      43.406851      43.406851      43.406851    1[6-(6,6)]
    53      45.257589      45.257589      45.257589    1[6-(6,6)]
    54      46.238702      46.238702      46.238702    1[6-(6,6)]
    55      39.147926      39.147926      39.147926    1[6-(6,6)]
    56      35.364691      35.364691      35.364691    1[6-(6,6)]
    57      35.334961      35.334961      35.334961    1[6-(6,6)]
    58      30.919949      30.919949      30.919949    1[6-(6,6)]
    59      29.069211      29.069211      29.069211    1[6-(6,6)]
    60      28.088098      28.088098      28.088098    1[6-(6,6)]
    61      30.919949      30.919949      30.919949    1[6-(6,6)]
    62      29.069211      29.069211      29.069211    1[6-(6,6)]
    63      28.088098      28.088098      28.088098    1[6-(6,6)]
    64      39.147926      39.147926      39.147926    1[6-(6,6)]
    65      35.364691      35.364691      35.364691    1[6-(6,6)]
    66      35.334961      35.334961      35.334961    1[6-(6,6)]
    67      43.406851      43.406851      43.406851    1[6-(6,6)]
    68      45.257589      45.257589      45.257589    1[6-(6,6)]
    69      46.238702      46.238702      46.238702    1[6-(6,6)]
    70      35.178874      35.178874      35.178874    1[6-(6,6)]
    71      38.962109      38.962109      38.962109    1[6-(6,6)]
    72      38.991839      38.991839      38.991839    1[6-(6,6)]
    73      27.861401      27.861401      27.861401    1[6-(6,6)]
    74      33.238945      33.238945      33.238945    1[6-(6,6)]
    75      35.271783      35.271783      35.271783    1[6-(6,6)]
    76      50.724325      50.724325      50.724325    1[6-(6,6)]
    77      50.980752      50.980752      50.980752    1[6-(6,6)]
    78      49.958759      49.958759      49.958759    1[6-(6,6)]
    79      23.602475      23.602475      23.602475    1[6-(6,6)]
    80      23.346048      23.346048      23.346048    1[6-(6,6)]
    81      24.368041      24.368041      24.368041    1[6-(6,6)]
    82      46.465399      46.465399      46.465399    1[6-(6,6)]
    83      41.087855      41.087855      41.087855    1[6-(6,6)]
    84      39.055017      39.055017      39.055017    1[6-(6,6)]
    85       52.70885       52.70885       52.70885    1[6-(6,6)]
    86      49.182044      49.182044      49.182044    1[6-(6,6)]
    87      48.130319      48.130319      48.130319    1[6-(6,6)]
    88       21.61795       21.61795       21.61795    1[6-(6,6)]
    89      25.144756      25.144756      25.144756    1[6-(6,6)]
    90      26.196481      26.196481      26.196481    1[6-(6,6)]
    91      44.480873      44.480873      44.480873    1[6-(6,6)]
    92      42.886564      42.886564      42.886564    1[6-(6,6)]
    93      40.883456      40.883456      40.883456    1[6-(6,6)]
    94      29.845927      29.845927      29.845927    1[6-(6,6)]
    95      31.440236      31.440236      31.440236    1[6-(6,6)]
    96      33.443344      33.443344      33.443344    1[6-(6,6)]
    97      23.602475      23.602475      23.602475    1[6-(6,6)]
    98      23.346048      23.346048      23.346048    1[6-(6,6)]
    99      24.368041      24.368041      24.368041    1[6-(6,6)]
   100      46.465399      46.465399      46.465399    1[6-(6,6)]
   101      41.087855      41.087855      41.087855    1[6-(6,6)]
   102      39.055017      39.055017      39.055017    1[6-(6,6)]
   103      27.861401      27.861401      27.861401    1[6-(6,6)]
   104      33.238945      33.238945      33.238945    1[6-(6,6)]
   105      35.271783      35.271783      35.271783    1[6-(6,6)]
   106      50.724325      50.724325      50.724325    1[6-(6,6)]
   107      50.980752      50.980752      50.980752    1[6-(6,6)]
   108      49.958759      49.958759      49.958759    1[6-(6,6)]
   109      29.845927      29.845927      29.845927    1[6-(6,6)]
   110      31.440236      31.440236      31.440236    1[6-(6,6)]
   111      33.443344      33.443344      33.443344    1[6-(6,6)]
   112      44.480873      44.480873      44.480873    1[6-(6,6)]
   113      42.886564      42.886564      42.886564    1[6-(6,6)]
   114      40.883456      40.883456      40.883456    1[6-(6,6)]
   115       21.61795       21.61795       21.61795    1[6-(6,6)]
   116      25.144756      25.144756      25.144756    1[6-(6,6)]
   117      26.196481      26.196481      26.196481    1[6-(6,6)]
   118       52.70885       52.70885       52.70885    1[6-(6,6)]
   119      49.182044      49.182044      49.182044    1[6-(6,6)]
   120      48.130319      48.130319      48.130319    1[6-(6,6)]
   121      39.147926      39.147926      39.147926    1[6-(6,6)]
   122      35.364691      35.364691      35.364691    1[6-(6,6)]
   123      35.334961      35.334961      35.334961    1[6-(6,6)]
   124      30.919949      30.919949      30.919949    1[6-(6,6)]
   125      29.069211      29.069211      29.069211    1[6-(6,6)]
   126      28.088098      28.088098      28.088098    1[6-(6,6)]
   127      35.178874      35.178874      35.178874    1[6-(6,6)]
   128      38.962109      38.962109      38.962109    1[6-(6,6)]
   129      38.991839      38.991839      38.991839    1[6-(6,6)]
   130      43.406851      43.406851      43.406851    1[6-(6,6)]
   131      45.257589      45.257589      45.257589    1[6-(6,6)]
   132      46.238702      46.238702      46.238702    1[6-(6,6)]
   133      43.406851      43.406851      43.406851    1[6-(6,6)]
   134      45.257589      45.257589      45.257589    1[6-(6,6)]
   135      46.238702      46.238702      46.238702    1[6-(6,6)]
   136      35.178874      35.178874      35.178874    1[6-(6,6)]
   137      38.962109      38.962109      38.962109    1[6-(6,6)]
   138      38.991839      38.991839      38.991839    1[6-(6,6)]
   139      30.919949      30.919949      30.919949    1[6-(6,6)]
   140      29.069211      29.069211      29.069211    1[6-(6,6)]
   141      28.088098      28.088098      28.088098    1[6-(6,6)]
   142      39.147926      39.147926      39.147926    1[6-(6,6)]
   143      35.364691      35.364691      35.364691    1[6-(6,6)]
   144      35.334961      35.334961      35.334961    1[6-(6,6)]
   145      46.465399      46.465399      46.465399    1[6-(6,6)]
   146      41.087855      41.087855      41.087855    1[6-(6,6)]
   147      39.055017      39.055017      39.055017    1[6-(6,6)]
   148      23.602475      23.602475      23.602475    1[6-(6,6)]
   149      23.346048      23.346048      23.346048    1[6-(6,6)]
   150      24.368041      24.368041      24.368041    1[6-(6,6)]
   151      50.724325      50.724325      50.724325    1[6-(6,6)]
   152      50.980752      50.980752      50.980752    1[6-(6,6)]
   153      49.958759      49.958759      49.958759    1[6-(6,6)]
   154      27.861401      27.861401      27.861401    1[6-(6,6)]
   155      33.238945      33.238945      33.238945    1[6-(6,6)]
   156      35.271783      35.271783      35.271783    1[6-(6,6)]
   157       21.61795       21.61795       21.61795    1[6-(6,6)]
   158      25.144756      25.144756      25.144756    1[6-(6,6)]
   159      26.196481      26.196481      26.196481    1[6-(6,6)]
   160       52.70885       52.70885       52.70885    1[6-(6,6)]
   161      49.182044      49.182044      49.182044    1[6-(6,6)]
   162      48.130319      48.130319      48.130319    1[6-(6,6)]
   163      29.845927      29.845927      29.845927    1[6-(6,6)]
   164      31.440236      31.440236      31.440236    1[6-(6,6)]
   165      33.443344      33.443344      33.443344    1[6-(6,6)]
   166      44.480873      44.480873      44.480873    1[6-(6,6)]
   167      42.886564      42.886564      42.886564    1[6-(6,6)]
   168      40.883456      40.883456      40.883456    1[6-(6,6)]
   169      52.909533      52.909533      52.909533    1[6-(6,6)]
   170        50.2412        50.2412        50.2412    1[7-(6,6)]
   171      25.876875      25.876875      25.876875    1[6-(6,6)]
   172      30.626358      30.626358      30.626358    1[7-(6,6)]
   173      48.449925      48.449925      48.449925    1[6-(6,6)]
   174      43.700442      43.700442      43.700442    1[7-(6,6)]
   175      21.417267      21.417267      21.417267    1[6-(6,6)]
   176        24.0856        24.0856        24.0856    1[7-(6,6)]
   177      48.449925      48.449925      48.449925    1[6-(6,6)]
   178      43.700442      43.700442      43.700442    1[7-(6,6)]
   179      25.876875      25.876875      25.876875    1[6-(6,6)]
   180      30.626358      30.626358      30.626358    1[7-(6,6)]
   181      52.909533      52.909533      52.909533    1[6-(6,6)]
   182        50.2412        50.2412        50.2412    1[7-(6,6)]
   183      21.417267      21.417267      21.417267    1[6-(6,6)]
   184        24.0856        24.0856        24.0856    1[7-(6,6)]
   185        37.1634        37.1634        37.1634    1[6-(6,6)]
   186        37.1634        37.1634        37.1634    1[7-(6,6)]
   187      41.623008      41.623008      41.623008    1[6-(6,6)]
   188      43.704158      43.704158      43.704158    1[7-(6,6)]
   189        37.1634        37.1634        37.1634    1[6-(6,6)]
   190        37.1634        37.1634        37.1634    1[7-(6,6)]
   191      32.703792      32.703792      32.703792    1[6-(6,6)]
   192      30.622642      30.622642      30.622642    1[7-(6,6)]
   193      32.703792      32.703792      32.703792    1[6-(6,6)]
   194      30.622642      30.622642      30.622642    1[7-(6,6)]
   195        37.1634        37.1634        37.1634    1[6-(6,6)]
   196        37.1634        37.1634        37.1634    1[7-(6,6)]
   197      41.623008      41.623008      41.623008    1[6-(6,6)]
   198      43.704158      43.704158      43.704158    1[7-(6,6)]
   199        37.1634        37.1634        37.1634    1[6-(6,6)]
   200        37.1634        37.1634        37.1634    1[7-(6,6)]
   201      25.876875      25.876875      25.876875    1[6-(6,6)]
   202      30.626358      30.626358      30.626358    1[7-(6,6)]
   203      52.909533      52.909533      52.909533    1[6-(6,6)]
   204        50.2412        50.2412        50.2412    1[7-(6,6)]
   205      21.417267      21.417267      21.417267    1[6-(6,6)]
   206        24.0856        24.0856        24.0856    1[7-(6,6)]
   207      48.449925      48.449925      48.449925    1[6-(6,6)]
   208      43.700442      43.700442      43.700442    1[7-(6,6)]
   209      52.909533      52.909533      52.909533    1[6-(6,6)]
   210        50.2412        50.2412        50.2412    1[7-(6,6)]
   211      21.417267      21.417267      21.417267    1[6-(6,6)]
   212        24.0856        24.0856        24.0856    1[7-(6,6)]
   213      48.449925      48.449925      48.449925    1[6-(6,6)]
   214      43.700442      43.700442      43.700442    1[7-(6,6)]
   215      25.876875      25.876875      25.876875    1[6-(6,6)]
   216      30.626358      30.626358      30.626358    1[7-(6,6)]
   217      49.955042      49.955042      49.955042    1[6-(6,6)]
   218        37.1634        37.1634        37.1634    1[6-(6,6)]
   219        37.1634        37.1634        37.1634    1[6-(6,6)]
   220      24.371758      24.371758      24.371758    1[6-(6,6)]
   221      39.166507      39.166507      39.166507    1[6-(6,6)]
   222      35.160293      35.160293      35.160293    1[6-(6,6)]
   223      47.951935      47.951935      47.951935    1[6-(6,6)]
   224      26.374865      26.374865      26.374865    1[6-(6,6)]
   225      39.166507      39.166507      39.166507    1[6-(6,6)]
   226      47.951935      47.951935      47.951935    1[6-(6,6)]
   227      35.160293      35.160293      35.160293    1[6-(6,6)]
   228      26.374865      26.374865      26.374865    1[6-(6,6)]
   229      26.374865      26.374865      26.374865    1[6-(6,6)]
   230      35.160293      35.160293      35.160293    1[6-(6,6)]
   231      47.951935      47.951935      47.951935    1[6-(6,6)]
   232      39.166507      39.166507      39.166507    1[6-(6,6)]
   233        37.1634        37.1634        37.1634    1[6-(6,6)]
   234      49.955042      49.955042      49.955042    1[6-(6,6)]
   235      24.371758      24.371758      24.371758    1[6-(6,6)]
   236        37.1634        37.1634        37.1634    1[6-(6,6)]
   237      47.951935      47.951935      47.951935    1[6-(6,6)]
   238      26.374865      26.374865      26.374865    1[6-(6,6)]
   239      39.166507      39.166507      39.166507    1[6-(6,6)]
   240      35.160293      35.160293      35.160293    1[6-(6,6)]
   241      51.497323      51.497323      51.497323    6[6-(6,6),8-(29),8-(29)]
   242      51.821017      51.821017      51.821017    6[6-(1,6),6-(1,6),6-(8,8)]
   243      51.302959      51.302959      51.302959    6[1-(0),6-(6,6),6-(6,7)]
   244      50.679357      50.679357      50.679357    6[1-(0),6-(1,6),6-(6,6)]
   245      50.081026      50.081026      50.081026    6[1-(0),6-(1,6),6-(6,6)]
   246      25.391521      25.391521      25.391521    6[6-(6,6),8-(29),8-(29)]
   247       26.67403       26.67403       26.67403    6[6-(1,6),6-(1,6),6-(8,8)]
   248      27.871435      27.871435      27.871435    6[1-(0),6-(6,6),6-(6,7)]
   249      33.335198      33.335198      33.335198    6[1-(0),6-(1,6),6-(6,6)]
   250      34.548955      34.548955      34.548955    6[1-(0),6-(1,6),6-(6,6)]
   251      48.935279      48.935279      48.935279    6[6-(6,6),8-(29),8-(29)]
   252       47.65277       47.65277       47.65277    6[6-(1,6),6-(1,6),6-(8,8)]
   253      46.455365      46.455365      46.455365    6[1-(0),6-(6,6),6-(6,7)]
   254      40.991602      40.991602      40.991602    6[1-(0),6-(1,6),6-(6,6)]
   255      39.777845      39.777845      39.777845    6[1-(0),6-(1,6),6-(6,6)]
   256      22.829477      22.829477      22.829477    6[6-(6,6),8-(29),8-(29)]
   257      22.505783      22.505783      22.505783    6[6-(1,6),6-(1,6),6-(8,8)]
   258      23.023841      23.023841      23.023841    6[1-(0),6-(6,6),6-(6,7)]
   259      23.647443      23.647443      23.647443    6[1-(0),6-(1,6),6-(6,6)]
   260      24.245774      24.245774      24.245774    6[1-(0),6-(1,6),6-(6,6)]
   261      46.421546      46.421546      46.421546    6[6-(6,6),8-(29),8-(29)]
   262      46.445331      46.445331      46.445331    6[6-(1,6),6-(1,6),6-(8,8)]
   263       45.28063       45.28063       45.28063    6[1-(0),6-(6,6),6-(6,7)]
   264      42.047414      42.047414      42.047414    6[1-(0),6-(1,6),6-(6,6)]
   265      40.867476      40.867476      40.867476    6[1-(0),6-(1,6),6-(6,6)]
   266      27.905254      27.905254      27.905254    6[6-(6,6),8-(29),8-(29)]
   267      27.881469      27.881469      27.881469    6[6-(1,6),6-(1,6),6-(8,8)]
   268       29.04617       29.04617       29.04617    6[1-(0),6-(6,6),6-(6,7)]
   269      32.279386      32.279386      32.279386    6[1-(0),6-(1,6),6-(6,6)]
   270      33.459324      33.459324      33.459324    6[1-(0),6-(1,6),6-(6,6)]
   271      54.011056      54.011056      54.011056    6[6-(6,6),8-(29),8-(29)]
   272      53.028455      53.028455      53.028455    6[6-(1,6),6-(1,6),6-(8,8)]
   273      52.477694      52.477694      52.477694    6[1-(0),6-(6,6),6-(6,7)]
   274      49.623545      49.623545      49.623545    6[1-(0),6-(1,6),6-(6,6)]
   275      48.991395      48.991395      48.991395    6[1-(0),6-(1,6),6-(6,6)]
   276      20.315744      20.315744      20.315744    6[6-(6,6),8-(29),8-(29)]
   277      21.298345      21.298345      21.298345    6[6-(1,6),6-(1,6),6-(8,8)]
   278      21.849106      21.849106      21.849106    6[1-(0),6-(6,6),6-(6,7)]
   279      24.703255      24.703255      24.703255    6[1-(0),6-(1,6),6-(6,6)]
   280      25.335405      25.335405      25.335405    6[1-(0),6-(1,6),6-(6,6)]
   281      34.649668      34.649668      34.649668    6[6-(6,6),8-(29),8-(29)]
   282      35.955961      35.955961      35.955961    6[6-(1,6),6-(1,6),6-(8,8)]
   283      35.988665      35.988665      35.988665    6[1-(0),6-(6,6),6-(6,7)]
   284      38.219212      38.219212      38.219212    6[1-(0),6-(1,6),6-(6,6)]
   285      38.253031      38.253031      38.253031    6[1-(0),6-(1,6),6-(6,6)]
   286      42.239177      42.239177      42.239177    6[6-(6,6),8-(29),8-(29)]
   287      42.539086      42.539086      42.539086    6[6-(1,6),6-(1,6),6-(8,8)]
   288      43.185729      43.185729      43.185729    6[1-(0),6-(6,6),6-(6,7)]
   289      45.795343      45.795343      45.795343    6[1-(0),6-(1,6),6-(6,6)]
   290       46.37695       46.37695       46.37695    6[1-(0),6-(1,6),6-(6,6)]
   291      39.677132      39.677132      39.677132    6[6-(6,6),8-(29),8-(29)]
   292      38.370839      38.370839      38.370839    6[6-(1,6),6-(1,6),6-(8,8)]
   293      38.338135      38.338135      38.338135    6[1-(0),6-(6,6),6-(6,7)]
   294      36.107588      36.107588      36.107588    6[1-(0),6-(1,6),6-(6,6)]
   295      36.073769      36.073769      36.073769    6[1-(0),6-(1,6),6-(6,6)]
   296      32.087623      32.087623      32.087623    6[6-(6,6),8-(29),8-(29)]
   297      31.787714      31.787714      31.787714    6[6-(1,6),6-(1,6),6-(8,8)]
   298      31.141071      31.141071      31.141071    6[1-(0),6-(6,6),6-(6,7)]
   299      28.531457      28.531457      28.531457    6[1-(0),6-(1,6),6-(6,6)]
   300       27.94985       27.94985       27.94985    6[1-(0),6-(1,6),6-(6,6)]
   301      32.087623      32.087623      32.087623    6[6-(6,6),8-(29),8-(29)]
   302      31.787714      31.787714      31.787714    6[6-(1,6),6-(1,6),6-(8,8)]
   303      31.141071      31.141071      31.141071    6[1-(0),6-(6,6),6-(6,7)]
   304      28.531457      28.531457      28.531457    6[1-(0),6-(1,6),6-(6,6)]
   305       27.94985       27.94985       27.94985    6[1-(0),6-(1,6),6-(6,6)]
   306      39.677132      39.677132      39.677132    6[6-(6,6),8-(29),8-(29)]
   307      38.370839      38.370839      38.370839    6[6-(1,6),6-(1,6),6-(8,8)]
   308      38.338135      38.338135      38.338135    6[1-(0),6-(6,6),6-(6,7)]
   309      36.107588      36.107588      36.107588    6[1-(0),6-(1,6),6-(6,6)]
   310      36.073769      36.073769      36.073769    6[1-(0),6-(1,6),6-(6,6)]
   311      42.239177      42.239177      42.239177    6[6-(6,6),8-(29),8-(29)]
   312      42.539086      42.539086      42.539086    6[6-(1,6),6-(1,6),6-(8,8)]
   313      43.185729      43.185729      43.185729    6[1-(0),6-(6,6),6-(6,7)]
   314      45.795343      45.795343      45.795343    6[1-(0),6-(1,6),6-(6,6)]
   315       46.37695       46.37695       46.37695    6[1-(0),6-(1,6),6-(6,6)]
   316      34.649668      34.649668      34.649668    6[6-(6,6),8-(29),8-(29)]
   317      35.955961      35.955961      35.955961    6[6-(1,6),6-(1,6),6-(8,8)]
   318      35.988665      35.988665      35.988665    6[1-(0),6-(6,6),6-(6,7)]
   319      38.219212      38.219212      38.219212    6[1-(0),6-(1,6),6-(6,6)]
   320      38.253031      38.253031      38.253031    6[1-(0),6-(1,6),6-(6,6)]
   321      25.391521      25.391521      25.391521    6[6-(6,6),8-(29),8-(29)]
   322       26.67403       26.67403       26.67403    6[6-(1,6),6-(1,6),6-(8,8)]
   323      27.871435      27.871435      27.871435    6[1-(0),6-(6,6),6-(6,7)]
   324      33.335198      33.335198      33.335198    6[1-(0),6-(1,6),6-(6,6)]
   325      34.548955      34.548955      34.548955    6[1-(0),6-(1,6),6-(6,6)]
   326      51.497323      51.497323      51.497323    6[6-(6,6),8-(29),8-(29)]
   327      51.821017      51.821017      51.821017    6[6-(1,6),6-(1,6),6-(8,8)]
   328      51.302959      51.302959      51.302959    6[1-(0),6-(6,6),6-(6,7)]
   329      50.679357      50.679357      50.679357    6[1-(0),6-(1,6),6-(6,6)]
   330      50.081026      50.081026      50.081026    6[1-(0),6-(1,6),6-(6,6)]
   331      22.829477      22.829477      22.829477    6[6-(6,6),8-(29),8-(29)]
   332      22.505783      22.505783      22.505783    6[6-(1,6),6-(1,6),6-(8,8)]
   333      23.023841      23.023841      23.023841    6[1-(0),6-(6,6),6-(6,7)]
   334      23.647443      23.647443      23.647443    6[1-(0),6-(1,6),6-(6,6)]
   335      24.245774      24.245774      24.245774    6[1-(0),6-(1,6),6-(6,6)]
   336      48.935279      48.935279      48.935279    6[6-(6,6),8-(29),8-(29)]
   337       47.65277       47.65277       47.65277    6[6-(1,6),6-(1,6),6-(8,8)]
   338      46.455365      46.455365      46.455365    6[1-(0),6-(6,6),6-(6,7)]
   339      40.991602      40.991602      40.991602    6[1-(0),6-(1,6),6-(6,6)]
   340      39.777845      39.777845      39.777845    6[1-(0),6-(1,6),6-(6,6)]
   341      54.011056      54.011056      54.011056    6[6-(6,6),8-(29),8-(29)]
   342      53.028455      53.028455      53.028455    6[6-(1,6),6-(1,6),6-(8,8)]
   343      52.477694      52.477694      52.477694    6[1-(0),6-(6,6),6-(6,7)]
   344      49.623545      49.623545      49.623545    6[1-(0),6-(1,6),6-(6,6)]
   345      48.991395      48.991395      48.991395    6[1-(0),6-(1,6),6-(6,6)]
   346      20.315744      20.315744      20.315744    6[6-(6,6),8-(29),8-(29)]
   347      21.298345      21.298345      21.298345    6[6-(1,6),6-(1,6),6-(8,8)]
   348      21.849106      21.849106      21.849106    6[1-(0),6-(6,6),6-(6,7)]
   349      24.703255      24.703255      24.703255    6[1-(0),6-(1,6),6-(6,6)]
   350      25.335405      25.335405      25.335405    6[1-(0),6-(1,6),6-(6,6)]
   351      46.421546      46.421546      46.421546    6[6-(6,6),8-(29),8-(29)]
   352      46.445331      46.445331      46.445331    6[6-(1,6),6-(1,6),6-(8,8)]
   353       45.28063       45.28063       45.28063    6[1-(0),6-(6,6),6-(6,7)]
   354      42.047414      42.047414      42.047414    6[1-(0),6-(1,6),6-(6,6)]
   355      40.867476      40.867476      40.867476    6[1-(0),6-(1,6),6-(6,6)]
   356      27.905254      27.905254      27.905254    6[6-(6,6),8-(29),8-(29)]
   357      27.881469      27.881469      27.881469    6[6-(1,6),6-(1,6),6-(8,8)]
   358       29.04617       29.04617       29.04617    6[1-(0),6-(6,6),6-(6,7)]
   359      32.279386      32.279386      32.279386    6[1-(0),6-(1,6),6-(6,6)]
   360      33.459324      33.459324      33.459324    6[1-(0),6-(1,6),6-(6,6)]
   361      22.829477      22.829477      22.829477    6[6-(6,6),8-(29),8-(29)]
   362      22.505783      22.505783      22.505783    6[6-(1,6),6-(1,6),6-(8,8)]
   363      23.023841      23.023841      23.023841    6[1-(0),6-(6,6),6-(6,7)]
   364      23.647443      23.647443      23.647443    6[1-(0),6-(1,6),6-(6,6)]
   365      24.245774      24.245774      24.245774    6[1-(0),6-(1,6),6-(6,6)]
   366      48.935279      48.935279      48.935279    6[6-(6,6),8-(29),8-(29)]
   367       47.65277       47.65277       47.65277    6[6-(1,6),6-(1,6),6-(8,8)]
   368      46.455365      46.455365      46.455365    6[1-(0),6-(6,6),6-(6,7)]
   369      40.991602      40.991602      40.991602    6[1-(0),6-(1,6),6-(6,6)]
   370      39.777845      39.777845      39.777845    6[1-(0),6-(1,6),6-(6,6)]
   371      25.391521      25.391521      25.391521    6[6-(6,6),8-(29),8-(29)]
   372       26.67403       26.67403       26.67403    6[6-(1,6),6-(1,6),6-(8,8)]
   373      27.871435      27.871435      27.871435    6[1-(0),6-(6,6),6-(6,7)]
   374      33.335198      33.335198      33.335198    6[1-(0),6-(1,6),6-(6,6)]
   375      34.548955      34.548955      34.548955    6[1-(0),6-(1,6),6-(6,6)]
   376      51.497323      51.497323      51.497323    6[6-(6,6),8-(29),8-(29)]
   377      51.821017      51.821017      51.821017    6[6-(1,6),6-(1,6),6-(8,8)]
   378      51.302959      51.302959      51.302959    6[1-(0),6-(6,6),6-(6,7)]
   379      50.679357      50.679357      50.679357    6[1-(0),6-(1,6),6-(6,6)]
   380      50.081026      50.081026      50.081026    6[1-(0),6-(1,6),6-(6,6)]
   381      27.905254      27.905254      27.905254    6[6-(6,6),8-(29),8-(29)]
   382      27.881469      27.881469      27.881469    6[6-(1,6),6-(1,6),6-(8,8)]
   383       29.04617       29.04617       29.04617    6[1-(0),6-(6,6),6-(6,7)]
   384      32.279386      32.279386      32.279386    6[1-(0),6-(1,6),6-(6,6)]
   385      33.459324      33.459324      33.459324    6[1-(0),6-(1,6),6-(6,6)]
   386      46.421546      46.421546      46.421546    6[6-(6,6),8-(29),8-(29)]
   387      46.445331      46.445331      46.445331    6[6-(1,6),6-(1,6),6-(8,8)]
   388       45.28063       45.28063       45.28063    6[1-(0),6-(6,6),6-(6,7)]
   389      42.047414      42.047414      42.047414    6[1-(0),6-(1,6),6-(6,6)]
   390      40.867476      40.867476      40.867476    6[1-(0),6-(1,6),6-(6,6)]
   391      20.315744      20.315744      20.315744    6[6-(6,6),8-(29),8-(29)]
   392      21.298345      21.298345      21.298345    6[6-(1,6),6-(1,6),6-(8,8)]
   393      21.849106      21.849106      21.849106    6[1-(0),6-(6,6),6-(6,7)]
   394      24.703255      24.703255      24.703255    6[1-(0),6-(1,6),6-(6,6)]
   395      25.335405      25.335405      25.335405    6[1-(0),6-(1,6),6-(6,6)]
   396      54.011056      54.011056      54.011056    6[6-(6,6),8-(29),8-(29)]
   397      53.028455      53.028455      53.028455    6[6-(1,6),6-(1,6),6-(8,8)]
   398      52.477694      52.477694      52.477694    6[1-(0),6-(6,6),6-(6,7)]
   399      49.623545      49.623545      49.623545    6[1-(0),6-(1,6),6-(6,6)]
   400      48.991395      48.991395      48.991395    6[1-(0),6-(1,6),6-(6,6)]
   401      39.677132      39.677132      39.677132    6[6-(6,6),8-(29),8-(29)]
   402      38.370839      38.370839      38.370839    6[6-(1,6),6-(1,6),6-(8,8)]
   403      38.338135      38.338135      38.338135    6[1-(0),6-(6,6),6-(6,7)]
   404      36.107588      36.107588      36.107588    6[1-(0),6-(1,6),6-(6,6)]
   405      36.073769      36.073769      36.073769    6[1-(0),6-(1,6),6-(6,6)]
   406      32.087623      32.087623      32.087623    6[6-(6,6),8-(29),8-(29)]
   407      31.787714      31.787714      31.787714    6[6-(1,6),6-(1,6),6-(8,8)]
   408      31.141071      31.141071      31.141071    6[1-(0),6-(6,6),6-(6,7)]
   409      28.531457      28.531457      28.531457    6[1-(0),6-(1,6),6-(6,6)]
   410       27.94985       27.94985       27.94985    6[1-(0),6-(1,6),6-(6,6)]
   411      34.649668      34.649668      34.649668    6[6-(6,6),8-(29),8-(29)]
   412      35.955961      35.955961      35.955961    6[6-(1,6),6-(1,6),6-(8,8)]
   413      35.988665      35.988665      35.988665    6[1-(0),6-(6,6),6-(6,7)]
   414      38.219212      38.219212      38.219212    6[1-(0),6-(1,6),6-(6,6)]
   415      38.253031      38.253031      38.253031    6[1-(0),6-(1,6),6-(6,6)]
   416      42.239177      42.239177      42.239177    6[6-(6,6),8-(29),8-(29)]
   417      42.539086      42.539086      42.539086    6[6-(1,6),6-(1,6),6-(8,8)]
   418      43.185729      43.185729      43.185729    6[1-(0),6-(6,6),6-(6,7)]
   419      45.795343      45.795343      45.795343    6[1-(0),6-(1,6),6-(6,6)]
   420       46.37695       46.37695       46.37695    6[1-(0),6-(1,6),6-(6,6)]
   421      42.239177      42.239177      42.239177    6[6-(6,6),8-(29),8-(29)]
   422      42.539086      42.539086      42.539086    6[6-(1,6),6-(1,6),6-(8,8)]
   423      43.185729      43.185729      43.185729    6[1-(0),6-(6,6),6-(6,7)]
   424      45.795343      45.795343      45.795343    6[1-(0),6-(1,6),6-(6,6)]
   425       46.37695       46.37695       46.37695    6[1-(0),6-(1,6),6-(6,6)]
   426      34.649668      34.649668      34.649668    6[6-(6,6),8-(29),8-(29)]
   427      35.955961      35.955961      35.955961    6[6-(1,6),6-(1,6),6-(8,8)]
   428      35.988665      35.988665      35.988665    6[1-(0),6-(6,6),6-(6,7)]
   429      38.219212      38.219212      38.219212    6[1-(0),6-(1,6),6-(6,6)]
   430      38.253031      38.253031      38.253031    6[1-(0),6-(1,6),6-(6,6)]
   431      32.087623      32.087623      32.087623    6[6-(6,6),8-(29),8-(29)]
   432      31.787714      31.787714      31.787714    6[6-(1,6),6-(1,6),6-(8,8)]
   433      31.141071      31.141071      31.141071    6[1-(0),6-(6,6),6-(6,7)]
   434      28.531457      28.531457      28.531457    6[1-(0),6-(1,6),6-(6,6)]
   435       27.94985       27.94985       27.94985    6[1-(0),6-(1,6),6-(6,6)]
   436      39.677132      39.677132      39.677132    6[6-(6,6),8-(29),8-(29)]
   437      38.370839      38.370839      38.370839    6[6-(1,6),6-(1,6),6-(8,8)]
   438      38.338135      38.338135      38.338135    6[1-(0),6-(6,6),6-(6,7)]
   439      36.107588      36.107588      36.107588    6[1-(0),6-(1,6),6-(6,6)]
   440      36.073769      36.073769      36.073769    6[1-(0),6-(1,6),6-(6,6)]
   441      48.935279      48.935279      48.935279    6[6-(6,6),8-(29),8-(29)]
   442       47.65277       47.65277       47.65277    6[6-(1,6),6-(1,6),6-(8,8)]
   443      46.455365      46.455365      46.455365    6[1-(0),6-(6,6),6-(6,7)]
   444      40.991602      40.991602      40.991602    6[1-(0),6-(1,6),6-(6,6)]
   445      39.777845      39.777845      39.777845    6[1-(0),6-(1,6),6-(6,6)]
   446      22.829477      22.829477      22.829477    6[6-(6,6),8-(29),8-(29)]
   447      22.505783      22.505783      22.505783    6[6-(1,6),6-(1,6),6-(8,8)]
   448      23.023841      23.023841      23.023841    6[1-(0),6-(6,6),6-(6,7)]
   449      23.647443      23.647443      23.647443    6[1-(0),6-(1,6),6-(6,6)]
   450      24.245774      24.245774      24.245774    6[1-(0),6-(1,6),6-(6,6)]
   451      51.497323      51.497323      51.497323    6[6-(6,6),8-(29),8-(29)]
   452      51.821017      51.821017      51.821017    6[6-(1,6),6-(1,6),6-(8,8)]
   453      51.302959      51.302959      51.302959    6[1-(0),6-(6,6),6-(6,7)]
   454      50.679357      50.679357      50.679357    6[1-(0),6-(1,6),6-(6,6)]
   455      50.081026      50.081026      50.081026    6[1-(0),6-(1,6),6-(6,6)]
   456      25.391521      25.391521      25.391521    6[6-(6,6),8-(29),8-(29)]
   457       26.67403       26.67403       26.67403    6[6-(1,6),6-(1,6),6-(8,8)]
   458      27.871435      27.871435      27.871435    6[1-(0),6-(6,6),6-(6,7)]
   459      33.335198      33.335198      33.335198    6[1-(0),6-(1,6),6-(6,6)]
   460      34.548955      34.548955      34.548955    6[1-(0),6-(1,6),6-(6,6)]
   461      20.315744      20.315744      20.315744    6[6-(6,6),8-(29),8-(29)]
   462      21.298345      21.298345      21.298345    6[6-(1,6),6-(1,6),6-(8,8)]
   463      21.849106      21.849106      21.849106    6[1-(0),6-(6,6),6-(6,7)]
   464      24.703255      24.703255      24.703255    6[1-(0),6-(1,6),6-(6,6)]
   465      25.335405      25.335405      25.335405    6[1-(0),6-(1,6),6-(6,6)]
   466      54.011056      54.011056      54.011056    6[6-(6,6),8-(29),8-(29)]
   467      53.028455      53.028455      53.028455    6[6-(1,6),6-(1,6),6-(8,8)]
   468      52.477694      52.477694      52.477694    6[1-(0),6-(6,6),6-(6,7)]
   469      49.623545      49.623545      49.623545    6[1-(0),6-(1,6),6-(6,6)]
   470      48.991395      48.991395      48.991395    6[1-(0),6-(1,6),6-(6,6)]
   471      27.905254      27.905254      27.905254    6[6-(6,6),8-(29),8-(29)]
   472      27.881469      27.881469      27.881469    6[6-(1,6),6-(1,6),6-(8,8)]
   473       29.04617       29.04617       29.04617    6[1-(0),6-(6,6),6-(6,7)]
   474      32.279386      32.279386      32.279386    6[1-(0),6-(1,6),6-(6,6)]
   475      33.459324      33.459324      33.459324    6[1-(0),6-(1,6),6-(6,6)]
   476      46.421546      46.421546      46.421546    6[6-(6,6),8-(29),8-(29)]
   477      46.445331      46.445331      46.445331    6[6-(1,6),6-(1,6),6-(8,8)]
   478       45.28063       45.28063       45.28063    6[1-(0),6-(6,6),6-(6,7)]
   479      42.047414      42.047414      42.047414    6[1-(0),6-(1,6),6-(6,6)]
   480      40.867476      40.867476      40.867476    6[1-(0),6-(1,6),6-(6,6)]
   481      52.630435      52.630435      52.630435    6[1-(0),6-(6,6),6-(6,6)]
   482      51.601753      51.601753      51.601753    6[6-(1,6),6-(1,6),7-(1,6)]
   483      51.583542      51.583542      51.583542    6[6-(6,6),7-(1,6),8-(0)]
   484      50.850309      50.850309      50.850309    6[6-(1,6),6-(1,6),6-(7,8)]
   485      49.676317      49.676317      49.676317    6[6-(1,6),6-(1,6),6-(6,6)]
   486      49.130015      49.130015      49.130015    6[6-(1,6),6-(1,6),6-(6,6)]
   487      26.683693      26.683693      26.683693    6[1-(0),6-(6,6),6-(6,6)]
   488      29.088908      29.088908      29.088908    6[6-(1,6),6-(1,6),7-(1,6)]
   489      31.061913      31.061913      31.061913    6[6-(6,6),7-(1,6),8-(0)]
   490      32.315434      32.315434      32.315434    6[6-(1,6),6-(1,6),6-(7,8)]
   491      34.686088      34.686088      34.686088    6[6-(1,6),6-(1,6),6-(6,6)]
   492      35.990523      35.990523      35.990523    6[6-(1,6),6-(1,6),6-(6,6)]
   493      47.643107      47.643107      47.643107    6[1-(0),6-(6,6),6-(6,6)]
   494      45.237892      45.237892      45.237892    6[6-(1,6),6-(1,6),7-(1,6)]
   495      43.264887      43.264887      43.264887    6[6-(6,6),7-(1,6),8-(0)]
   496      42.011366      42.011366      42.011366    6[6-(1,6),6-(1,6),6-(7,8)]
   497      39.640712      39.640712      39.640712    6[6-(1,6),6-(1,6),6-(6,6)]
   498      38.336277      38.336277      38.336277    6[6-(1,6),6-(1,6),6-(6,6)]
   499      21.696365      21.696365      21.696365    6[1-(0),6-(6,6),6-(6,6)]
   500      22.725047      22.725047      22.725047    6[6-(1,6),6-(1,6),7-(1,6)]
   501      22.743258      22.743258      22.743258    6[6-(6,6),7-(1,6),8-(0)]
   502      23.476491      23.476491      23.476491    6[6-(1,6),6-(1,6),6-(7,8)]
   503      24.650483      24.650483      24.650483    6[6-(1,6),6-(1,6),6-(6,6)]
   504      25.196785      25.196785      25.196785    6[6-(1,6),6-(1,6),6-(6,6)]
   505      47.643107      47.643107      47.643107    6[1-(0),6-(6,6),6-(6,6)]
   506      45.237892      45.237892      45.237892    6[6-(1,6),6-(1,6),7-(1,6)]
   507      43.264887      43.264887      43.264887    6[6-(6,6),7-(1,6),8-(0)]
   508      42.011366      42.011366      42.011366    6[6-(1,6),6-(1,6),6-(7,8)]
   509      39.640712      39.640712      39.640712    6[6-(1,6),6-(1,6),6-(6,6)]
   510      38.336277      38.336277      38.336277    6[6-(1,6),6-(1,6),6-(6,6)]
   511      26.683693      26.683693      26.683693    6[1-(0),6-(6,6),6-(6,6)]
   512      29.088908      29.088908      29.088908    6[6-(1,6),6-(1,6),7-(1,6)]
   513      31.061913      31.061913      31.061913    6[6-(6,6),7-(1,6),8-(0)]
   514      32.315434      32.315434      32.315434    6[6-(1,6),6-(1,6),6-(7,8)]
   515      34.686088      34.686088      34.686088    6[6-(1,6),6-(1,6),6-(6,6)]
   516      35.990523      35.990523      35.990523    6[6-(1,6),6-(1,6),6-(6,6)]
   517      52.630435      52.630435      52.630435    6[1-(0),6-(6,6),6-(6,6)]
   518      51.601753      51.601753      51.601753    6[6-(1,6),6-(1,6),7-(1,6)]
   519      51.583542      51.583542      51.583542    6[6-(6,6),7-(1,6),8-(0)]
   520      50.850309      50.850309      50.850309    6[6-(1,6),6-(1,6),6-(7,8)]
   521      49.676317      49.676317      49.676317    6[6-(1,6),6-(1,6),6-(6,6)]
   522      49.130015      49.130015      49.130015    6[6-(1,6),6-(1,6),6-(6,6)]
   523      21.696365      21.696365      21.696365    6[1-(0),6-(6,6),6-(6,6)]
   524      22.725047      22.725047      22.725047    6[6-(1,6),6-(1,6),7-(1,6)]
   525      22.743258      22.743258      22.743258    6[6-(6,6),7-(1,6),8-(0)]
   526      23.476491      23.476491      23.476491    6[6-(1,6),6-(1,6),6-(7,8)]
   527      24.650483      24.650483      24.650483    6[6-(1,6),6-(1,6),6-(6,6)]
   528      25.196785      25.196785      25.196785    6[6-(1,6),6-(1,6),6-(6,6)]
   529        37.1634        37.1634        37.1634    6[1-(0),6-(6,6),6-(6,6)]
   530        37.1634        37.1634        37.1634    6[6-(1,6),6-(1,6),7-(1,6)]
   531        37.1634        37.1634        37.1634    6[6-(6,6),7-(1,6),8-(0)]
   532        37.1634        37.1634        37.1634    6[6-(1,6),6-(1,6),6-(7,8)]
   533        37.1634        37.1634        37.1634    6[6-(1,6),6-(1,6),6-(6,6)]
   534        37.1634        37.1634        37.1634    6[6-(1,6),6-(1,6),6-(6,6)]
   535      42.150728      42.150728      42.150728    6[1-(0),6-(6,6),6-(6,6)]
   536      43.527261      43.527261      43.527261    6[6-(1,6),6-(1,6),7-(1,6)]
   537      45.482055      45.482055      45.482055    6[6-(6,6),7-(1,6),8-(0)]
   538      46.002343      46.002343      46.002343    6[6-(1,6),6-(1,6),6-(7,8)]
   539      47.199005      47.199005      47.199005    6[6-(1,6),6-(1,6),6-(6,6)]
   540      47.957138      47.957138      47.957138    6[6-(1,6),6-(1,6),6-(6,6)]
   541        37.1634        37.1634        37.1634    6[1-(0),6-(6,6),6-(6,6)]
   542        37.1634        37.1634        37.1634    6[6-(1,6),6-(1,6),7-(1,6)]
   543        37.1634        37.1634        37.1634    6[6-(6,6),7-(1,6),8-(0)]
   544        37.1634        37.1634        37.1634    6[6-(1,6),6-(1,6),6-(7,8)]
   545        37.1634        37.1634        37.1634    6[6-(1,6),6-(1,6),6-(6,6)]
   546        37.1634        37.1634        37.1634    6[6-(1,6),6-(1,6),6-(6,6)]
   547      32.176072      32.176072      32.176072    6[1-(0),6-(6,6),6-(6,6)]
   548      30.799539      30.799539      30.799539    6[6-(1,6),6-(1,6),7-(1,6)]
   549      28.844745      28.844745      28.844745    6[6-(6,6),7-(1,6),8-(0)]
   550      28.324457      28.324457      28.324457    6[6-(1,6),6-(1,6),6-(7,8)]
   551      27.127795      27.127795      27.127795    6[6-(1,6),6-(1,6),6-(6,6)]
   552      26.369662      26.369662      26.369662    6[6-(1,6),6-(1,6),6-(6,6)]
   553      32.176072      32.176072      32.176072    6[1-(0),6-(6,6),6-(6,6)]
   554      30.799539      30.799539      30.799539    6[6-(1,6),6-(1,6),7-(1,6)]
   555      28.844745      28.844745      28.844745    6[6-(6,6),7-(1,6),8-(0)]
   556      28.324457      28.324457      28.324457    6[6-(1,6),6-(1,6),6-(7,8)]
   557      27.127795      27.127795      27.127795    6[6-(1,6),6-(1,6),6-(6,6)]
   558      26.369662      26.369662      26.369662    6[6-(1,6),6-(1,6),6-(6,6)]
   559        37.1634        37.1634        37.1634    6[1-(0),6-(6,6),6-(6,6)]
   560        37.1634        37.1634        37.1634    6[6-(1,6),6-(1,6),7-(1,6)]
   561        18.5817        18.5817        18.5817    6[6-(6,6),7-(1,6),8-(0)]
   562        37.1634        37.1634        37.1634    6[6-(1,6),6-(1,6),6-(7,8)]
   563        37.1634        37.1634        37.1634    6[6-(1,6),6-(1,6),6-(6,6)]
   564        37.1634        37.1634        37.1634    6[6-(1,6),6-(1,6),6-(6,6)]
   565      42.150728      42.150728      42.150728    6[1-(0),6-(6,6),6-(6,6)]
   566      43.527261      43.527261      43.527261    6[6-(1,6),6-(1,6),7-(1,6)]
   567       8.318655       8.318655       8.318655    6[6-(6,6),7-(1,6),8-(0)]
   568      46.002343      46.002343      46.002343    6[6-(1,6),6-(1,6),6-(7,8)]
   569      47.199005      47.199005      47.199005    6[6-(1,6),6-(1,6),6-(6,6)]
   570      47.957138      47.957138      47.957138    6[6-(1,6),6-(1,6),6-(6,6)]
   571        37.1634        37.1634        37.1634    6[1-(0),6-(6,6),6-(6,6)]
   572        37.1634        37.1634        37.1634    6[6-(1,6),6-(1,6),7-(1,6)]
   573        18.5817        18.5817        18.5817    6[6-(6,6),7-(1,6),8-(0)]
   574        37.1634        37.1634        37.1634    6[6-(1,6),6-(1,6),6-(7,8)]
   575        37.1634        37.1634        37.1634    6[6-(1,6),6-(1,6),6-(6,6)]
   576        37.1634        37.1634        37.1634    6[6-(1,6),6-(1,6),6-(6,6)]
   577      26.683693      26.683693      26.683693    6[1-(0),6-(6,6),6-(6,6)]
   578      29.088908      29.088908      29.088908    6[6-(1,6),6-(1,6),7-(1,6)]
   579      12.480213      12.480213      12.480213    6[6-(6,6),7-(1,6),8-(0)]
   580      32.315434      32.315434      32.315434    6[6-(1,6),6-(1,6),6-(7,8)]
   581      34.686088      34.686088      34.686088    6[6-(1,6),6-(1,6),6-(6,6)]
   582      35.990523      35.990523      35.990523    6[6-(1,6),6-(1,6),6-(6,6)]
   583      52.630435      52.630435      52.630435    6[1-(0),6-(6,6),6-(6,6)]
   584      51.601753      51.601753      51.601753    6[6-(1,6),6-(1,6),7-(1,6)]
   585      14.420142      14.420142      14.420142    6[6-(6,6),7-(1,6),8-(0)]
   586      50.850309      50.850309      50.850309    6[6-(1,6),6-(1,6),6-(7,8)]
   587      49.676317      49.676317      49.676317    6[6-(1,6),6-(1,6),6-(6,6)]
   588      49.130015      49.130015      49.130015    6[6-(1,6),6-(1,6),6-(6,6)]
   589      21.696365      21.696365      21.696365    6[1-(0),6-(6,6),6-(6,6)]
   590      22.725047      22.725047      22.725047    6[6-(1,6),6-(1,6),7-(1,6)]
   591      22.743258      22.743258      22.743258    6[6-(6,6),7-(1,6),8-(0)]
   592      23.476491      23.476491      23.476491    6[6-(1,6),6-(1,6),6-(7,8)]
   593      24.650483      24.650483      24.650483    6[6-(1,6),6-(1,6),6-(6,6)]
   594      25.196785      25.196785      25.196785    6[6-(1,6),6-(1,6),6-(6,6)]
   595      47.643107      47.643107      47.643107    6[1-(0),6-(6,6),6-(6,6)]
   596      45.237892      45.237892      45.237892    6[6-(1,6),6-(1,6),7-(1,6)]
   597      24.683187      24.683187      24.683187    6[6-(6,6),7-(1,6),8-(0)]
   598      42.011366      42.011366      42.011366    6[6-(1,6),6-(1,6),6-(7,8)]
   599      39.640712      39.640712      39.640712    6[6-(1,6),6-(1,6),6-(6,6)]
   600      38.336277      38.336277      38.336277    6[6-(1,6),6-(1,6),6-(6,6)]
   601      52.630435      52.630435      52.630435    6[1-(0),6-(6,6),6-(6,6)]
   602      51.601753      51.601753      51.601753    6[6-(1,6),6-(1,6),7-(1,6)]
   603      14.420142      14.420142      14.420142    6[6-(6,6),7-(1,6),8-(0)]
   604      50.850309      50.850309      50.850309    6[6-(1,6),6-(1,6),6-(7,8)]
   605      49.676317      49.676317      49.676317    6[6-(1,6),6-(1,6),6-(6,6)]
   606      49.130015      49.130015      49.130015    6[6-(1,6),6-(1,6),6-(6,6)]
   607      21.696365      21.696365      21.696365    6[1-(0),6-(6,6),6-(6,6)]
   608      22.725047      22.725047      22.725047    6[6-(1,6),6-(1,6),7-(1,6)]
   609      22.743258      22.743258      22.743258    6[6-(6,6),7-(1,6),8-(0)]
   610      23.476491      23.476491      23.476491    6[6-(1,6),6-(1,6),6-(7,8)]
   611      24.650483      24.650483      24.650483    6[6-(1,6),6-(1,6),6-(6,6)]
   612      25.196785      25.196785      25.196785    6[6-(1,6),6-(1,6),6-(6,6)]
   613      47.643107      47.643107      47.643107    6[1-(0),6-(6,6),6-(6,6)]
   614      45.237892      45.237892      45.237892    6[6-(1,6),6-(1,6),7-(1,6)]
   615      24.683187      24.683187      24.683187    6[6-(6,6),7-(1,6),8-(0)]
   616      42.011366      42.011366      42.011366    6[6-(1,6),6-(1,6),6-(7,8)]
   617      39.640712      39.640712      39.640712    6[6-(1,6),6-(1,6),6-(6,6)]
   618      38.336277      38.336277      38.336277    6[6-(1,6),6-(1,6),6-(6,6)]
   619      26.683693      26.683693      26.683693    6[1-(0),6-(6,6),6-(6,6)]
   620      29.088908      29.088908      29.088908    6[6-(1,6),6-(1,6),7-(1,6)]
   621      12.480213      12.480213      12.480213    6[6-(6,6),7-(1,6),8-(0)]
   622      32.315434      32.315434      32.315434    6[6-(1,6),6-(1,6),6-(7,8)]
   623      34.686088      34.686088      34.686088    6[6-(1,6),6-(1,6),6-(6,6)]
   624      35.990523      35.990523      35.990523    6[6-(1,6),6-(1,6),6-(6,6)]
   625      49.486783      49.486783      49.486783    6[1-(0),6-(6,6),6-(6,6)]
   626        37.1634        37.1634        37.1634    6[1-(0),6-(6,6),6-(6,6)]
   627        37.1634        37.1634        37.1634    6[1-(0),6-(6,6),6-(6,6)]
   628      24.840017      24.840017      24.840017    6[1-(0),6-(6,6),6-(6,6)]
   629      38.363406      38.363406      38.363406    6[1-(0),6-(6,6),6-(6,6)]
   630      35.963394      35.963394      35.963394    6[1-(0),6-(6,6),6-(6,6)]
   631      48.286777      48.286777      48.286777    6[1-(0),6-(6,6),6-(6,6)]
   632      26.040023      26.040023      26.040023    6[1-(0),6-(6,6),6-(6,6)]
   633      38.363406      38.363406      38.363406    6[1-(0),6-(6,6),6-(6,6)]
   634      48.286777      48.286777      48.286777    6[1-(0),6-(6,6),6-(6,6)]
   635      35.963394      35.963394      35.963394    6[1-(0),6-(6,6),6-(6,6)]
   636      26.040023      26.040023      26.040023    6[1-(0),6-(6,6),6-(6,6)]
   637      26.040023      26.040023      26.040023    6[1-(0),6-(6,6),6-(6,6)]
   638      35.963394      35.963394      35.963394    6[1-(0),6-(6,6),6-(6,6)]
   639      48.286777      48.286777      48.286777    6[1-(0),6-(6,6),6-(6,6)]
   640      38.363406      38.363406      38.363406    6[1-(0),6-(6,6),6-(6,6)]
   641        37.1634        37.1634        37.1634    6[1-(0),6-(6,6),6-(6,6)]
   642      49.486783      49.486783      49.486783    6[1-(0),6-(6,6),6-(6,6)]
   643      24.840017      24.840017      24.840017    6[1-(0),6-(6,6),6-(6,6)]
   644        37.1634        37.1634        37.1634    6[1-(0),6-(6,6),6-(6,6)]
   645      48.286777      48.286777      48.286777    6[1-(0),6-(6,6),6-(6,6)]
   646      26.040023      26.040023      26.040023    6[1-(0),6-(6,6),6-(6,6)]
   647      38.363406      38.363406      38.363406    6[1-(0),6-(6,6),6-(6,6)]
   648      35.963394      35.963394      35.963394    6[1-(0),6-(6,6),6-(6,6)]
   649       50.98707       50.98707       50.98707    7[1-(0),6-(6,6),6-(6,8)]
   650       30.35618       30.35618       30.35618    7[1-(0),6-(6,6),6-(6,8)]
   651       43.97062       43.97062       43.97062    7[1-(0),6-(6,6),6-(6,8)]
   652       23.33973       23.33973       23.33973    7[1-(0),6-(6,6),6-(6,8)]
   653       43.97062       43.97062       43.97062    7[1-(0),6-(6,6),6-(6,8)]
   654       30.35618       30.35618       30.35618    7[1-(0),6-(6,6),6-(6,8)]
   655       50.98707       50.98707       50.98707    7[1-(0),6-(6,6),6-(6,8)]
   656       23.33973       23.33973       23.33973    7[1-(0),6-(6,6),6-(6,8)]
   657        37.1634        37.1634        37.1634    7[1-(0),6-(6,6),6-(6,8)]
   658       44.17985       44.17985       44.17985    7[1-(0),6-(6,6),6-(6,8)]
   659        37.1634        37.1634        37.1634    7[1-(0),6-(6,6),6-(6,8)]
   660       30.14695       30.14695       30.14695    7[1-(0),6-(6,6),6-(6,8)]
   661       30.14695       30.14695       30.14695    7[1-(0),6-(6,6),6-(6,8)]
   662        37.1634        37.1634        37.1634    7[1-(0),6-(6,6),6-(6,8)]
   663       44.17985       44.17985       44.17985    7[1-(0),6-(6,6),6-(6,8)]
   664        37.1634        37.1634        37.1634    7[1-(0),6-(6,6),6-(6,8)]
   665       30.35618       30.35618       30.35618    7[1-(0),6-(6,6),6-(6,8)]
   666       50.98707       50.98707       50.98707    7[1-(0),6-(6,6),6-(6,8)]
   667       23.33973       23.33973       23.33973    7[1-(0),6-(6,6),6-(6,8)]
   668       43.97062       43.97062       43.97062    7[1-(0),6-(6,6),6-(6,8)]
   669       50.98707       50.98707       50.98707    7[1-(0),6-(6,6),6-(6,8)]
   670       23.33973       23.33973       23.33973    7[1-(0),6-(6,6),6-(6,8)]
   671       43.97062       43.97062       43.97062    7[1-(0),6-(6,6),6-(6,8)]
   672       30.35618       30.35618       30.35618    7[1-(0),6-(6,6),6-(6,8)]
   673      51.948115      51.948115      51.948115    8[6-(6,8),29-(8,8,8)]
   674      50.829497      50.829497      50.829497    8[6-(6,8),29-(8,8,8)]
   675      24.327347      24.327347      24.327347    8[6-(6,8),29-(8,8,8)]
   676      25.446523      25.446523      25.446523    8[6-(6,8),29-(8,8,8)]
   677      49.999824      49.999824      49.999824    8[6-(6,8),29-(8,8,8)]
   678      48.880463      48.880463      48.880463    8[6-(6,8),29-(8,8,8)]
   679      22.379056      22.379056      22.379056    8[6-(6,8),29-(8,8,8)]
   680      23.497489      23.497489      23.497489    8[6-(6,8),29-(8,8,8)]
   681      47.566365      47.566365      47.566365    8[6-(6,8),29-(8,8,8)]
   682      45.313891      45.313891      45.313891    8[6-(6,8),29-(8,8,8)]
   683      26.760807      26.760807      26.760807    8[6-(6,8),29-(8,8,8)]
   684      29.013281      29.013281      29.013281    8[6-(6,8),29-(8,8,8)]
   685      54.381575      54.381575      54.381575    8[6-(6,8),29-(8,8,8)]
   686      54.395883      54.395883      54.395883    8[6-(6,8),29-(8,8,8)]
   687      19.945597      19.945597      19.945597    8[6-(6,8),29-(8,8,8)]
   688      19.931103      19.931103      19.931103    8[6-(6,8),29-(8,8,8)]
   689      34.730126      34.730126      34.730126    8[6-(6,8),29-(8,8,8)]
   690      33.597014      33.597014      33.597014    8[6-(6,8),29-(8,8,8)]
   691      41.545336      41.545336      41.545336    8[6-(6,8),29-(8,8,8)]
   692      42.679006      42.679006      42.679006    8[6-(6,8),29-(8,8,8)]
   693      39.597045      39.597045      39.597045    8[6-(6,8),29-(8,8,8)]
   694      40.729786      40.729786      40.729786    8[6-(6,8),29-(8,8,8)]
   695      32.781835      32.781835      32.781835    8[6-(6,8),29-(8,8,8)]
   696      31.647794      31.647794      31.647794    8[6-(6,8),29-(8,8,8)]
   697      32.781464      32.781464      32.781464    8[6-(6,8),29-(8,8,8)]
   698      31.647608      31.647608      31.647608    8[6-(6,8),29-(8,8,8)]
   699      39.596674      39.596674      39.596674    8[6-(6,8),29-(8,8,8)]
   700      40.729786      40.729786      40.729786    8[6-(6,8),29-(8,8,8)]
   701      41.544965      41.544965      41.544965    8[6-(6,8),29-(8,8,8)]
   702      42.679006      42.679006      42.679006    8[6-(6,8),29-(8,8,8)]
   703      34.729755      34.729755      34.729755    8[6-(6,8),29-(8,8,8)]
   704      33.597014      33.597014      33.597014    8[6-(6,8),29-(8,8,8)]
   705      24.326976      24.326976      24.326976    8[6-(6,8),29-(8,8,8)]
   706      25.446337      25.446337      25.446337    8[6-(6,8),29-(8,8,8)]
   707      51.947744      51.947744      51.947744    8[6-(6,8),29-(8,8,8)]
   708      50.829125      50.829125      50.829125    8[6-(6,8),29-(8,8,8)]
   709      22.378685      22.378685      22.378685    8[6-(6,8),29-(8,8,8)]
   710      23.497303      23.497303      23.497303    8[6-(6,8),29-(8,8,8)]
   711      49.999453      49.999453      49.999453    8[6-(6,8),29-(8,8,8)]
   712      48.880277      48.880277      48.880277    8[6-(6,8),29-(8,8,8)]
   713      54.381203      54.381203      54.381203    8[6-(6,8),29-(8,8,8)]
   714      54.395697      54.395697      54.395697    8[6-(6,8),29-(8,8,8)]
   715      19.945225      19.945225      19.945225    8[6-(6,8),29-(8,8,8)]
   716      19.930917      19.930917      19.930917    8[6-(6,8),29-(8,8,8)]
   717      47.565993      47.565993      47.565993    8[6-(6,8),29-(8,8,8)]
   718      45.313891      45.313891      45.313891    8[6-(6,8),29-(8,8,8)]
   719      26.760435      26.760435      26.760435    8[6-(6,8),29-(8,8,8)]
   720      29.013095      29.013095      29.013095    8[6-(6,8),29-(8,8,8)]
   721      22.378685      22.378685      22.378685    8[6-(6,8),29-(8,8,8)]
   722      23.497303      23.497303      23.497303    8[6-(6,8),29-(8,8,8)]
   723      49.999453      49.999453      49.999453    8[6-(6,8),29-(8,8,8)]
   724      48.880091      48.880091      48.880091    8[6-(6,8),29-(8,8,8)]
   725      24.326976      24.326976      24.326976    8[6-(6,8),29-(8,8,8)]
   726      25.446523      25.446523      25.446523    8[6-(6,8),29-(8,8,8)]
   727      51.947744      51.947744      51.947744    8[6-(6,8),29-(8,8,8)]
   728      50.829125      50.829125      50.829125    8[6-(6,8),29-(8,8,8)]
   729      26.760435      26.760435      26.760435    8[6-(6,8),29-(8,8,8)]
   730      29.012909      29.012909      29.012909    8[6-(6,8),29-(8,8,8)]
   731      47.565993      47.565993      47.565993    8[6-(6,8),29-(8,8,8)]
   732      45.313519      45.313519      45.313519    8[6-(6,8),29-(8,8,8)]
   733      19.945225      19.945225      19.945225    8[6-(6,8),29-(8,8,8)]
   734      19.930731      19.930731      19.930731    8[6-(6,8),29-(8,8,8)]
   735      54.381203      54.381203      54.381203    8[6-(6,8),29-(8,8,8)]
   736      54.395697      54.395697      54.395697    8[6-(6,8),29-(8,8,8)]
   737      39.596674      39.596674      39.596674    8[6-(6,8),29-(8,8,8)]
   738      40.729786      40.729786      40.729786    8[6-(6,8),29-(8,8,8)]
   739      32.781464      32.781464      32.781464    8[6-(6,8),29-(8,8,8)]
   740      31.647794      31.647794      31.647794    8[6-(6,8),29-(8,8,8)]
   741      34.729755      34.729755      34.729755    8[6-(6,8),29-(8,8,8)]
   742      33.597014      33.597014      33.597014    8[6-(6,8),29-(8,8,8)]
   743      41.544965      41.544965      41.544965    8[6-(6,8),29-(8,8,8)]
   744       42.67882       42.67882       42.67882    8[6-(6,8),29-(8,8,8)]
   745      41.545336      41.545336      41.545336    8[6-(6,8),29-(8,8,8)]
   746      42.679006      42.679006      42.679006    8[6-(6,8),29-(8,8,8)]
   747      34.730126      34.730126      34.730126    8[6-(6,8),29-(8,8,8)]
   748      33.597014      33.597014      33.597014    8[6-(6,8),29-(8,8,8)]
   749      32.781835      32.781835      32.781835    8[6-(6,8),29-(8,8,8)]
   750      31.647794      31.647794      31.647794    8[6-(6,8),29-(8,8,8)]
   751      39.597045      39.597045      39.597045    8[6-(6,8),29-(8,8,8)]
   752      40.730157      40.730157      40.730157    8[6-(6,8),29-(8,8,8)]
   753      49.999824      49.999824      49.999824    8[6-(6,8),29-(8,8,8)]
   754      48.880277      48.880277      48.880277    8[6-(6,8),29-(8,8,8)]
   755      22.379056      22.379056      22.379056    8[6-(6,8),29-(8,8,8)]
   756      23.497675      23.497675      23.497675    8[6-(6,8),29-(8,8,8)]
   757      51.948115      51.948115      51.948115    8[6-(6,8),29-(8,8,8)]
   758      50.829497      50.829497      50.829497    8[6-(6,8),29-(8,8,8)]
   759      24.327347      24.327347      24.327347    8[6-(6,8),29-(8,8,8)]
   760      25.446709      25.446709      25.446709    8[6-(6,8),29-(8,8,8)]
   761      19.945597      19.945597      19.945597    8[6-(6,8),29-(8,8,8)]
   762      19.930917      19.930917      19.930917    8[6-(6,8),29-(8,8,8)]
   763      54.381575      54.381575      54.381575    8[6-(6,8),29-(8,8,8)]
   764      54.396069      54.396069      54.396069    8[6-(6,8),29-(8,8,8)]
   765      26.760807      26.760807      26.760807    8[6-(6,8),29-(8,8,8)]
   766      29.013281      29.013281      29.013281    8[6-(6,8),29-(8,8,8)]
   767      47.566365      47.566365      47.566365    8[6-(6,8),29-(8,8,8)]
   768      45.313891      45.313891      45.313891    8[6-(6,8),29-(8,8,8)]
   769       52.68841       52.68841       52.68841    8[6-(6,7)]
   770      49.381611      49.381611      49.381611    8[6-(6,7)]
   771      62.108589      62.108589      62.108589    8[6-(6,7)]
   772       58.80179       58.80179       58.80179    8[6-(6,7)]
   773      62.108589      62.108589      62.108589    8[6-(6,7)]
   774      49.381611      49.381611      49.381611    8[6-(6,7)]
   775       52.68841       52.68841       52.68841    8[6-(6,7)]
   776       58.80179       58.80179       58.80179    8[6-(6,7)]
   777        55.7451        55.7451        55.7451    8[6-(6,7)]
   778      46.324921      46.324921      46.324921    8[6-(6,7)]
   779        55.7451        55.7451        55.7451    8[6-(6,7)]
   780      65.165279      65.165279      65.165279    8[6-(6,7)]
   781      28.001879      28.001879      28.001879    8[6-(6,7)]
   782        18.5817        18.5817        18.5817    8[6-(6,7)]
   783       9.161521       9.161521       9.161521    8[6-(6,7)]
   784        18.5817        18.5817        18.5817    8[6-(6,7)]
   785      12.218211      12.218211      12.218211    8[6-(6,7)]
   786       15.52501       15.52501       15.52501    8[6-(6,7)]
   787       21.63839       21.63839       21.63839    8[6-(6,7)]
   788      24.945189      24.945189      24.945189    8[6-(6,7)]
   789       15.52501       15.52501       15.52501    8[6-(6,7)]
   790       21.63839       21.63839       21.63839    8[6-(6,7)]
   791      24.945189      24.945189      24.945189    8[6-(6,7)]
   792      12.218211      12.218211      12.218211    8[6-(6,7)]
