# Supplementary material for: A collection of forcefield precursors for metal–organic frameworks
Source: RSC Adv. 2019 Nov 13;9(63):36492–507. doi: 10.1039/c9ra07327b (PMC9075174; doi:10.1039/c9ra07327b)
Supplement: RA-009-C9RA07327B-s1377 [file RA-009-C9RA07327B-s1377.txt]

LEJBUX_clean

9.003000    0.000000    0.000000
0.000000    12.046000    0.000000
-2.047770    0.000000    18.758559

     1       5.585738       5.585738       5.585738    48[6-(6),6-(6),6-(6),6-(6)]
     2       4.849951       4.849951       4.849951    48[6-(6),6-(6),6-(6),6-(6)]
     3       0.345607       0.345607       0.345607    48[6-(6),6-(6),6-(6),6-(6)]
     4       1.081394       1.081394       1.081394    48[6-(6),6-(6),6-(6),6-(6)]
     5       1.369492       1.369492       1.369492    48[6-(6),6-(6),6-(6),6-(6)]
     6       2.105279       2.105279       2.105279    48[6-(6),6-(6),6-(6),6-(6)]
     7       6.609623       6.609623       6.609623    48[6-(6),6-(6),6-(6),6-(6)]
     8       5.873836       5.873836       5.873836    48[6-(6),6-(6),6-(6),6-(6)]
     9       5.070341       5.070341       5.070341    6[6-(48),48-(6,6,6)]
    10       5.249054       5.249054       5.249054    6[6-(48),48-(6,6,6)]
    11       5.874357       5.874357       5.874357    6[6-(48),48-(6,6,6)]
    12       5.828239       5.828239       5.828239    6[6-(48),48-(6,6,6)]
    13       -0.68712       -0.68712       -0.68712    6[6-(48),48-(6,6,6)]
    14       7.385474       7.385474       7.385474    6[6-(48),48-(6,6,6)]
    15       2.975053       2.975053       2.975053    6[6-(48),48-(6,6,6)]
    16       3.950057       3.950057       3.950057    6[6-(48),48-(6,6,6)]
    17       0.861004       0.861004       0.861004    6[6-(48),48-(6,6,6)]
    18       0.682291       0.682291       0.682291    6[6-(48),48-(6,6,6)]
    19       2.104758       2.104758       2.104758    6[6-(48),48-(6,6,6)]
    20       2.150876       2.150876       2.150876    6[6-(48),48-(6,6,6)]
    21       6.618465       6.618465       6.618465    6[6-(48),48-(6,6,6)]
    22      -1.454129      -1.454129      -1.454129    6[6-(48),48-(6,6,6)]
    23       2.956292       2.956292       2.956292    6[6-(48),48-(6,6,6)]
    24       1.981288       1.981288       1.981288    6[6-(48),48-(6,6,6)]
    25       1.884889       1.884889       1.884889    6[6-(48),48-(6,6,6)]
    26       1.706176       1.706176       1.706176    6[6-(48),48-(6,6,6)]
    27       1.080873       1.080873       1.080873    6[6-(48),48-(6,6,6)]
    28       1.126991       1.126991       1.126991    6[6-(48),48-(6,6,6)]
    29        7.64235        7.64235        7.64235    6[6-(48),48-(6,6,6)]
    30      -0.430244      -0.430244      -0.430244    6[6-(48),48-(6,6,6)]
    31       3.980177       3.980177       3.980177    6[6-(48),48-(6,6,6)]
    32       3.005173       3.005173       3.005173    6[6-(48),48-(6,6,6)]
    33       6.094226       6.094226       6.094226    6[6-(48),48-(6,6,6)]
    34       6.272939       6.272939       6.272939    6[6-(48),48-(6,6,6)]
    35       4.850472       4.850472       4.850472    6[6-(48),48-(6,6,6)]
    36       4.804354       4.804354       4.804354    6[6-(48),48-(6,6,6)]
    37       0.336765       0.336765       0.336765    6[6-(48),48-(6,6,6)]
    38       8.409359       8.409359       8.409359    6[6-(48),48-(6,6,6)]
    39       3.998938       3.998938       3.998938    6[6-(48),48-(6,6,6)]
    40       4.973942       4.973942       4.973942    6[6-(48),48-(6,6,6)]
