# Supplementary material for: A collection of forcefield precursors for metal–organic frameworks
Source: RSC Adv. 2019 Nov 13;9(63):36492–507. doi: 10.1039/c9ra07327b (PMC9075174; doi:10.1039/c9ra07327b)
Supplement: RA-009-C9RA07327B-s1378 [file RA-009-C9RA07327B-s1378.txt]

LEJCAG_clean

26.880000    0.000000    0.000000
13.440000    23.278763    0.000000
13.439994    7.759584    28.389709

     1      11.613501      11.613501      11.613501    30[8-(30,30,30),8-(6),8-(6),8-(6)]
     2      14.520707      14.520707      14.520707    30[8-(30,30,30),8-(6),8-(6),8-(6)]
     3      14.185783      14.185783      14.185783    30[8-(30,30,30),8-(6),8-(6),8-(6)]
     4       14.52071       14.52071       14.52071    30[8-(30,30,30),8-(6),8-(6),8-(6)]
     5      14.185786      14.185786      14.185786    30[8-(30,30,30),8-(6),8-(6),8-(6)]
     6       11.61337       11.61337       11.61337    30[8-(30,30,30),8-(6),8-(6),8-(6)]
     7      42.146493      42.146493      42.146493    30[8-(30,30,30),8-(6),8-(6),8-(6)]
     8      39.239287      39.239287      39.239287    30[8-(30,30,30),8-(6),8-(6),8-(6)]
     9      39.574077      39.574077      39.574077    30[8-(30,30,30),8-(6),8-(6),8-(6)]
    10      39.239284      39.239284      39.239284    30[8-(30,30,30),8-(6),8-(6),8-(6)]
    11      39.574208      39.574208      39.574208    30[8-(30,30,30),8-(6),8-(6),8-(6)]
    12       42.14649       42.14649       42.14649    30[8-(30,30,30),8-(6),8-(6),8-(6)]
    13      13.439996      13.439996      13.439996    30[8-(30,30,30),8-(6),8-(6),8-(6)]
    14      26.879995      26.879995      26.879995    30[8-(30,30,30),8-(6),8-(6),8-(6)]
    15      40.319998      40.319998      40.319998    30[8-(30,30,30),8-(6),8-(6),8-(6)]
    16      26.879999      26.879999      26.879999    30[8-(30,30,30),8-(6),8-(6),8-(6)]
    17      33.047611      33.047611      33.047611    1[6-(1,6,8)]
    18      32.971004      32.971004      32.971004    1[6-(1,6,8)]
    19      30.385148      30.385148      30.385148    1[6-(1,6,8)]
    20      29.391932      29.391932      29.391932    1[6-(1,6,8)]
    21      44.190716      44.190716      44.190716    1[6-(6,6)]
    22      27.877244      27.877244      27.877244    1[6-(6,6)]
    23      35.122748      35.122748      35.122748    1[6-(6,6)]
    24       28.84358       28.84358       28.84358    1[6-(6,6)]
    25      37.056764      37.056764      37.056764    1[6-(6,6)]
    26      35.035389      35.035389      35.035389    1[6-(6,6)]
    27      46.635452      46.635452      46.635452    1[6-(1,1,8)]
    28      45.104636      45.104636      45.104636    1[6-(1,1,8)]
    29      45.975548      45.975548      45.975548    1[6-(1,1,8)]
    30      31.715709      31.715709      31.715709    1[6-(1,1,8)]
    31      32.813757      32.813757      32.813757    1[6-(1,1,8)]
    32      33.225021      33.225021      33.225021    1[6-(1,1,8)]
    33      17.170939      17.170939      17.170939    1[6-(1,6,8)]
    34      16.086332      16.086332      16.086332    1[6-(1,6,8)]
    35      18.153404      18.153404      18.153404    1[6-(1,6,8)]
    36      17.978684      17.978684      17.978684    1[6-(1,6,8)]
    37      40.149308      40.149308      40.149308    1[6-(6,6)]
    38      17.008316      17.008316      17.008316    1[6-(6,6)]
    39      15.810812      15.810812      15.810812    1[6-(6,6)]
    40      17.696444      17.696444      17.696444    1[6-(6,6)]
    41      14.930492      14.930492      14.930492    1[6-(6,6)]
    42      16.933053      16.933053      16.933053    1[6-(6,6)]
    43      38.606396      38.606396      38.606396    1[6-(1,1,8)]
    44       39.09158       39.09158       39.09158    1[6-(1,1,8)]
    45      38.777084      38.777084      38.777084    1[6-(1,1,8)]
    46      19.471869      19.471869      19.471869    1[6-(1,1,8)]
    47      18.025725      18.025725      18.025725    1[6-(1,1,8)]
    48      19.078077      19.078077      19.078077    1[6-(1,1,8)]
    49      30.421435      30.421435      30.421435    1[6-(1,6,8)]
    50      31.582652      31.582652      31.582652    1[6-(1,6,8)]
    51      32.101436      32.101436      32.101436    1[6-(1,6,8)]
    52      33.269372      33.269372      33.269372    1[6-(1,6,8)]
    53      36.619964      36.619964      36.619964    1[6-(6,6)]
    54      35.754428      35.754428      35.754428    1[6-(6,6)]
    55      29.706428      29.706428      29.706428    1[6-(6,6)]
    56      34.099964      34.099964      34.099964    1[6-(6,6)]
    57      28.652732      28.652732      28.652732    1[6-(6,6)]
    58      28.671549      28.671549      28.671549    1[6-(6,6)]
    59       35.71814       35.71814       35.71814    1[6-(1,1,8)]
    60      36.763772      36.763772      36.763772    1[6-(1,1,8)]
    61      36.207356      36.207356      36.207356    1[6-(1,1,8)]
    62      29.452413      29.452413      29.452413    1[6-(1,1,8)]
    63      29.800509      29.800509      29.800509    1[6-(1,1,8)]
    64      28.336893      28.336893      28.336893    1[6-(1,1,8)]
    65       30.61094       30.61094       30.61094    1[6-(1,6,8)]
    66      29.526331      29.526331      29.526331    1[6-(1,6,8)]
    67      31.593403      31.593403      31.593403    1[6-(1,6,8)]
    68      44.858683      44.858683      44.858683    1[6-(1,6,8)]
    69      40.149307      40.149307      40.149307    1[6-(6,6)]
    70      43.888315      43.888315      43.888315    1[6-(6,6)]
    71      29.250811      29.250811      29.250811    1[6-(6,6)]
    72      44.576443      44.576443      44.576443    1[6-(6,6)]
    73      28.370491      28.370491      28.370491    1[6-(6,6)]
    74       30.37305       30.37305       30.37305    1[6-(6,6)]
    75      25.166395      25.166395      25.166395    1[6-(1,1,8)]
    76      39.091579      39.091579      39.091579    1[6-(1,1,8)]
    77      38.777083      38.777083      38.777083    1[6-(1,1,8)]
    78      32.911866      32.911866      32.911866    1[6-(1,1,8)]
    79      31.465722      31.465722      31.465722    1[6-(1,1,8)]
    80      32.518074      32.518074      32.518074    1[6-(1,1,8)]
    81      30.421436      30.421436      30.421436    1[6-(1,6,8)]
    82      31.582651      31.582651      31.582651    1[6-(1,6,8)]
    83      32.101435      32.101435      32.101435    1[6-(1,6,8)]
    84      33.269371      33.269371      33.269371    1[6-(1,6,8)]
    85      36.619963      36.619963      36.619963    1[6-(6,6)]
    86      35.754427      35.754427      35.754427    1[6-(6,6)]
    87      29.706427      29.706427      29.706427    1[6-(6,6)]
    88      34.099963      34.099963      34.099963    1[6-(6,6)]
    89      28.652731      28.652731      28.652731    1[6-(6,6)]
    90      28.671546      28.671546      28.671546    1[6-(6,6)]
    91      35.718139      35.718139      35.718139    1[6-(1,1,8)]
    92      36.763771      36.763771      36.763771    1[6-(1,1,8)]
    93      36.207355      36.207355      36.207355    1[6-(1,1,8)]
    94       29.45241       29.45241       29.45241    1[6-(1,1,8)]
    95      29.800506      29.800506      29.800506    1[6-(1,1,8)]
    96       28.33689       28.33689       28.33689    1[6-(1,1,8)]
    97      19.607612      19.607612      19.607612    1[6-(1,6,8)]
    98      19.531003      19.531003      19.531003    1[6-(1,6,8)]
    99      16.945147      16.945147      16.945147    1[6-(1,6,8)]
   100      42.831931      42.831931      42.831931    1[6-(1,6,8)]
   101      44.190715      44.190715      44.190715    1[6-(6,6)]
   102      41.317243      41.317243      41.317243    1[6-(6,6)]
   103      21.682747      21.682747      21.682747    1[6-(6,6)]
   104      42.283579      42.283579      42.283579    1[6-(6,6)]
   105      23.616763      23.616763      23.616763    1[6-(6,6)]
   106      21.595386      21.595386      21.595386    1[6-(6,6)]
   107      19.755451      19.755451      19.755451    1[6-(1,1,8)]
   108      45.104635      45.104635      45.104635    1[6-(1,1,8)]
   109      45.975547      45.975547      45.975547    1[6-(1,1,8)]
   110      18.275706      18.275706      18.275706    1[6-(1,1,8)]
   111      19.373754      19.373754      19.373754    1[6-(1,1,8)]
   112      19.785018      19.785018      19.785018    1[6-(1,1,8)]
   113      20.712383      20.712383      20.712383    1[6-(1,6,8)]
   114       20.78899       20.78899       20.78899    1[6-(1,6,8)]
   115      23.374846      23.374846      23.374846    1[6-(1,6,8)]
   116      24.368062      24.368062      24.368062    1[6-(1,6,8)]
   117       9.569278       9.569278       9.569278    1[6-(6,6)]
   118       25.88275       25.88275       25.88275    1[6-(6,6)]
   119      18.637246      18.637246      18.637246    1[6-(6,6)]
   120      24.916414      24.916414      24.916414    1[6-(6,6)]
   121       16.70323       16.70323       16.70323    1[6-(6,6)]
   122      18.724605      18.724605      18.724605    1[6-(6,6)]
   123       7.124542       7.124542       7.124542    1[6-(1,1,8)]
   124       8.655358       8.655358       8.655358    1[6-(1,1,8)]
   125       7.784446       7.784446       7.784446    1[6-(1,1,8)]
   126      22.044285      22.044285      22.044285    1[6-(1,1,8)]
   127      20.946237      20.946237      20.946237    1[6-(1,1,8)]
   128      20.534973      20.534973      20.534973    1[6-(1,1,8)]
   129      36.589055      36.589055      36.589055    1[6-(1,6,8)]
   130      37.673662      37.673662      37.673662    1[6-(1,6,8)]
   131       35.60659       35.60659       35.60659    1[6-(1,6,8)]
   132       35.78131       35.78131       35.78131    1[6-(1,6,8)]
   133      13.610686      13.610686      13.610686    1[6-(6,6)]
   134      36.751678      36.751678      36.751678    1[6-(6,6)]
   135      37.949182      37.949182      37.949182    1[6-(6,6)]
   136       36.06355       36.06355       36.06355    1[6-(6,6)]
   137      38.829502      38.829502      38.829502    1[6-(6,6)]
   138      36.826941      36.826941      36.826941    1[6-(6,6)]
   139      15.153598      15.153598      15.153598    1[6-(1,1,8)]
   140      14.668414      14.668414      14.668414    1[6-(1,1,8)]
   141       14.98291       14.98291       14.98291    1[6-(1,1,8)]
   142      34.288125      34.288125      34.288125    1[6-(1,1,8)]
   143      35.734269      35.734269      35.734269    1[6-(1,1,8)]
   144      34.681917      34.681917      34.681917    1[6-(1,1,8)]
   145      23.338559      23.338559      23.338559    1[6-(1,6,8)]
   146      22.177342      22.177342      22.177342    1[6-(1,6,8)]
   147      21.658558      21.658558      21.658558    1[6-(1,6,8)]
   148      20.490622      20.490622      20.490622    1[6-(1,6,8)]
   149       17.14003       17.14003       17.14003    1[6-(6,6)]
   150      18.005566      18.005566      18.005566    1[6-(6,6)]
   151      24.053566      24.053566      24.053566    1[6-(6,6)]
   152       19.66003       19.66003       19.66003    1[6-(6,6)]
   153      25.107262      25.107262      25.107262    1[6-(6,6)]
   154      25.088445      25.088445      25.088445    1[6-(6,6)]
   155      18.041854      18.041854      18.041854    1[6-(1,1,8)]
   156      16.996222      16.996222      16.996222    1[6-(1,1,8)]
   157      17.552638      17.552638      17.552638    1[6-(1,1,8)]
   158      24.307581      24.307581      24.307581    1[6-(1,1,8)]
   159      23.959485      23.959485      23.959485    1[6-(1,1,8)]
   160      25.423101      25.423101      25.423101    1[6-(1,1,8)]
   161      23.149054      23.149054      23.149054    1[6-(1,6,8)]
   162      24.233663      24.233663      24.233663    1[6-(1,6,8)]
   163      22.166591      22.166591      22.166591    1[6-(1,6,8)]
   164       8.901311       8.901311       8.901311    1[6-(1,6,8)]
   165      13.610687      13.610687      13.610687    1[6-(6,6)]
   166       9.871679       9.871679       9.871679    1[6-(6,6)]
   167      24.509183      24.509183      24.509183    1[6-(6,6)]
   168       9.183551       9.183551       9.183551    1[6-(6,6)]
   169      25.389503      25.389503      25.389503    1[6-(6,6)]
   170      23.386944      23.386944      23.386944    1[6-(6,6)]
   171      28.593599      28.593599      28.593599    1[6-(1,1,8)]
   172      14.668415      14.668415      14.668415    1[6-(1,1,8)]
   173      14.982911      14.982911      14.982911    1[6-(1,1,8)]
   174      20.848128      20.848128      20.848128    1[6-(1,1,8)]
   175      22.294272      22.294272      22.294272    1[6-(1,1,8)]
   176       21.24192       21.24192       21.24192    1[6-(1,1,8)]
   177      23.338558      23.338558      23.338558    1[6-(1,6,8)]
   178      22.177343      22.177343      22.177343    1[6-(1,6,8)]
   179      21.658559      21.658559      21.658559    1[6-(1,6,8)]
   180      20.490623      20.490623      20.490623    1[6-(1,6,8)]
   181      17.140031      17.140031      17.140031    1[6-(6,6)]
   182      18.005567      18.005567      18.005567    1[6-(6,6)]
   183      24.053567      24.053567      24.053567    1[6-(6,6)]
   184      19.660031      19.660031      19.660031    1[6-(6,6)]
   185      25.107263      25.107263      25.107263    1[6-(6,6)]
   186      25.088448      25.088448      25.088448    1[6-(6,6)]
   187      18.041855      18.041855      18.041855    1[6-(1,1,8)]
   188      16.996223      16.996223      16.996223    1[6-(1,1,8)]
   189      17.552639      17.552639      17.552639    1[6-(1,1,8)]
   190      24.307584      24.307584      24.307584    1[6-(1,1,8)]
   191      23.959488      23.959488      23.959488    1[6-(1,1,8)]
   192      25.423104      25.423104      25.423104    1[6-(1,1,8)]
   193      34.152382      34.152382      34.152382    1[6-(1,6,8)]
   194      34.228991      34.228991      34.228991    1[6-(1,6,8)]
   195      36.814847      36.814847      36.814847    1[6-(1,6,8)]
   196      10.928063      10.928063      10.928063    1[6-(1,6,8)]
   197       9.569279       9.569279       9.569279    1[6-(6,6)]
   198      12.442751      12.442751      12.442751    1[6-(6,6)]
   199      32.077247      32.077247      32.077247    1[6-(6,6)]
   200      11.476415      11.476415      11.476415    1[6-(6,6)]
   201      30.143231      30.143231      30.143231    1[6-(6,6)]
   202      32.164608      32.164608      32.164608    1[6-(6,6)]
   203      34.004543      34.004543      34.004543    1[6-(1,1,8)]
   204       8.655359       8.655359       8.655359    1[6-(1,1,8)]
   205       7.784447       7.784447       7.784447    1[6-(1,1,8)]
   206      35.484288      35.484288      35.484288    1[6-(1,1,8)]
   207       34.38624       34.38624       34.38624    1[6-(1,1,8)]
   208      33.974976      33.974976      33.974976    1[6-(1,1,8)]
   209      33.933308      33.933308      33.933308    6[6-(1,6),6-(6,8),8-(6)]
   210      32.582722      32.582722      32.582722    6[1-(0),1-(0),6-(6,6,6),8-(6)]
   211      36.223484      36.223484      36.223484    6[6-(1,6),6-(1,6),6-(8,8)]
   212       42.66662       42.66662       42.66662    6[6-(1,6),6-(1,6),6-(8,8)]
   213      30.326281      30.326281      30.326281    6[1-(0),1-(0),6-(6,6,6),8-(6)]
   214      43.791548      43.791548      43.791548    6[1-(0),6-(6,6),6-(6,8)]
   215      43.779452      43.779452      43.779452    6[6-(1,6),6-(6,8),8-(6)]
   216      42.083324      42.083324      42.083324    6[1-(0),6-(1,6),6-(6,6)]
   217      44.365436      44.365436      44.365436    6[6-(1,6),6-(6,8),8-(6)]
   218      35.091836      35.091836      35.091836    6[1-(0),6-(1,6),6-(6,8)]
   219      29.230652      29.230652      29.230652    6[1-(0),6-(1,6),6-(6,8)]
   220      36.246735      36.246735      36.246735    6[1-(0),6-(1,6),6-(6,6)]
   221      33.979004      33.979004      33.979004    6[6-(1,6),6-(6,8),8-(6)]
   222      42.016125      42.016125      42.016125    6[6-(6,6),8-(30),8-(30)]
   223      35.077052      35.077052      35.077052    6[1-(0),6-(6,6),6-(6,8)]
   224      10.567868      10.567868      10.567868    6[6-(6,6),8-(30),8-(30)]
   225      45.839804      45.839804      45.839804    6[1-(0),1-(0),1-(0),8-(6)]
   226      32.610813      32.610813      32.610813    6[1-(0),1-(0),1-(0),8-(6)]
   227      17.012348      17.012348      17.012348    6[6-(1,6),6-(6,8),8-(6)]
   228      17.039496      17.039496      17.039496    6[1-(0),1-(0),6-(6,6,6),8-(6)]
   229      15.802748      15.802748      15.802748    6[6-(1,6),6-(1,6),6-(8,8)]
   230      41.919356      41.919356      41.919356    6[6-(1,6),6-(1,6),6-(8,8)]
   231      17.632066      17.632066      17.632066    6[1-(0),1-(0),6-(6,6,6),8-(6)]
   232      41.056508      41.056508      41.056508    6[1-(0),6-(6,6),6-(6,8)]
   233        42.7943        42.7943        42.7943    6[6-(1,6),6-(6,8),8-(6)]
   234      43.267388      43.267388      43.267388    6[1-(0),6-(1,6),6-(6,6)]
   235       41.47718       41.47718       41.47718    6[6-(1,6),6-(6,8),8-(6)]
   236        16.0823        16.0823        16.0823    6[1-(0),6-(1,6),6-(6,8)]
   237      16.793276      16.793276      16.793276    6[1-(0),6-(1,6),6-(6,8)]
   238      15.518358      15.518358      15.518358    6[1-(0),6-(1,6),6-(6,6)]
   239      17.295932      17.295932      17.295932    6[6-(1,6),6-(6,8),8-(6)]
   240      41.474493      41.474493      41.474493    6[6-(6,6),8-(30),8-(30)]
   241      16.708604      16.708604      16.708604    6[1-(0),6-(6,6),6-(6,8)]
   242      15.160316      15.160316      15.160316    6[6-(6,6),8-(30),8-(30)]
   243      39.129212      39.129212      39.129212    6[1-(0),1-(0),1-(0),8-(6)]
   244      18.762237      18.762237      18.762237    6[1-(0),1-(0),1-(0),8-(6)]
   245      29.694332      29.694332      29.694332    6[6-(1,6),6-(6,8),8-(6)]
   246      31.017768      31.017768      31.017768    6[1-(0),1-(0),6-(6,6,6),8-(6)]
   247      28.613756      28.613756      28.613756    6[6-(1,6),6-(1,6),6-(8,8)]
   248      36.374012      36.374012      36.374012    6[6-(1,6),6-(1,6),6-(8,8)]
   249      32.681641      32.681641      32.681641    6[1-(0),1-(0),6-(6,6,6),8-(6)]
   250      36.111932      36.111932      36.111932    6[1-(0),6-(6,6),6-(6,8)]
   251      34.386236      34.386236      34.386236    6[6-(1,6),6-(6,8),8-(6)]
   252      35.609276      35.609276      35.609276    6[1-(0),6-(1,6),6-(6,6)]
   253      35.117372      35.117372      35.117372    6[6-(1,6),6-(6,8),8-(6)]
   254      29.465852      29.465852      29.465852    6[1-(0),6-(1,6),6-(6,8)]
   255       34.61606       34.61606       34.61606    6[1-(0),6-(1,6),6-(6,8)]
   256      28.874895      28.874895      28.874895    6[1-(0),6-(1,6),6-(6,6)]
   257      29.365052      29.365052      29.365052    6[6-(1,6),6-(6,8),8-(6)]
   258      37.469373      37.469373      37.469373    6[6-(6,6),8-(30),8-(30)]
   259      28.854332      28.854332      28.854332    6[1-(0),6-(6,6),6-(6,8)]
   260      14.591804      14.591804      14.591804    6[6-(6,6),8-(30),8-(30)]
   261      35.990972      35.990972      35.990972    6[1-(0),1-(0),1-(0),8-(6)]
   262      29.266941      29.266941      29.266941    6[1-(0),1-(0),1-(0),8-(6)]
   263      30.452347      30.452347      30.452347    6[6-(1,6),6-(6,8),8-(6)]
   264      30.479496      30.479496      30.479496    6[1-(0),1-(0),6-(6,6,6),8-(6)]
   265      29.242747      29.242747      29.242747    6[6-(1,6),6-(1,6),6-(8,8)]
   266      41.919355      41.919355      41.919355    6[6-(1,6),6-(1,6),6-(8,8)]
   267      31.072066      31.072066      31.072066    6[1-(0),1-(0),6-(6,6,6),8-(6)]
   268      41.056507      41.056507      41.056507    6[1-(0),6-(6,6),6-(6,8)]
   269      42.794299      42.794299      42.794299    6[6-(1,6),6-(6,8),8-(6)]
   270      43.267387      43.267387      43.267387    6[1-(0),6-(1,6),6-(6,6)]
   271      41.477179      41.477179      41.477179    6[6-(1,6),6-(6,8),8-(6)]
   272      29.522299      29.522299      29.522299    6[1-(0),6-(1,6),6-(6,8)]
   273      43.673275      43.673275      43.673275    6[1-(0),6-(1,6),6-(6,8)]
   274      28.958357      28.958357      28.958357    6[1-(0),6-(1,6),6-(6,6)]
   275      30.735931      30.735931      30.735931    6[6-(1,6),6-(6,8),8-(6)]
   276       41.47449       41.47449       41.47449    6[6-(6,6),8-(30),8-(30)]
   277      30.148603      30.148603      30.148603    6[1-(0),6-(6,6),6-(6,8)]
   278      28.600315      28.600315      28.600315    6[6-(6,6),8-(30),8-(30)]
   279      39.129211      39.129211      39.129211    6[1-(0),1-(0),1-(0),8-(6)]
   280      32.202234      32.202234      32.202234    6[1-(0),1-(0),1-(0),8-(6)]
   281      29.694331      29.694331      29.694331    6[6-(1,6),6-(6,8),8-(6)]
   282      31.017768      31.017768      31.017768    6[1-(0),1-(0),6-(6,6,6),8-(6)]
   283      28.613755      28.613755      28.613755    6[6-(1,6),6-(1,6),6-(8,8)]
   284      36.374011      36.374011      36.374011    6[6-(1,6),6-(1,6),6-(8,8)]
   285       32.68164       32.68164       32.68164    6[1-(0),1-(0),6-(6,6,6),8-(6)]
   286      36.111931      36.111931      36.111931    6[1-(0),6-(6,6),6-(6,8)]
   287      34.386235      34.386235      34.386235    6[6-(1,6),6-(6,8),8-(6)]
   288      35.609275      35.609275      35.609275    6[1-(0),6-(1,6),6-(6,6)]
   289      35.117371      35.117371      35.117371    6[6-(1,6),6-(6,8),8-(6)]
   290      29.465851      29.465851      29.465851    6[1-(0),6-(1,6),6-(6,8)]
   291      34.616059      34.616059      34.616059    6[1-(0),6-(1,6),6-(6,8)]
   292      28.874894      28.874894      28.874894    6[1-(0),6-(1,6),6-(6,6)]
   293      29.365051      29.365051      29.365051    6[6-(1,6),6-(6,8),8-(6)]
   294       37.46937       37.46937       37.46937    6[6-(6,6),8-(30),8-(30)]
   295      28.854331      28.854331      28.854331    6[1-(0),6-(6,6),6-(6,8)]
   296      28.031803      28.031803      28.031803    6[6-(6,6),8-(30),8-(30)]
   297      35.990971      35.990971      35.990971    6[1-(0),1-(0),1-(0),8-(6)]
   298      29.266938      29.266938      29.266938    6[1-(0),1-(0),1-(0),8-(6)]
   299      20.493307      20.493307      20.493307    6[6-(1,6),6-(6,8),8-(6)]
   300      19.142722      19.142722      19.142722    6[1-(0),1-(0),6-(6,6,6),8-(6)]
   301      22.783483      22.783483      22.783483    6[6-(1,6),6-(1,6),6-(8,8)]
   302      42.666619      42.666619      42.666619    6[6-(1,6),6-(1,6),6-(8,8)]
   303       16.88628       16.88628       16.88628    6[1-(0),1-(0),6-(6,6,6),8-(6)]
   304      43.791547      43.791547      43.791547    6[1-(0),6-(6,6),6-(6,8)]
   305      43.779451      43.779451      43.779451    6[6-(1,6),6-(6,8),8-(6)]
   306      42.083323      42.083323      42.083323    6[1-(0),6-(1,6),6-(6,6)]
   307      44.365435      44.365435      44.365435    6[6-(1,6),6-(6,8),8-(6)]
   308      21.651835      21.651835      21.651835    6[1-(0),6-(1,6),6-(6,8)]
   309      42.670651      42.670651      42.670651    6[1-(0),6-(1,6),6-(6,8)]
   310      22.806734      22.806734      22.806734    6[1-(0),6-(1,6),6-(6,6)]
   311      20.539003      20.539003      20.539003    6[6-(1,6),6-(6,8),8-(6)]
   312      42.016122      42.016122      42.016122    6[6-(6,6),8-(30),8-(30)]
   313      21.637051      21.637051      21.637051    6[1-(0),6-(6,6),6-(6,8)]
   314      24.007867      24.007867      24.007867    6[6-(6,6),8-(30),8-(30)]
   315      45.839803      45.839803      45.839803    6[1-(0),1-(0),1-(0),8-(6)]
   316       19.17081       19.17081       19.17081    6[1-(0),1-(0),1-(0),8-(6)]
   317      19.826686      19.826686      19.826686    6[6-(1,6),6-(6,8),8-(6)]
   318      21.177272      21.177272      21.177272    6[1-(0),1-(0),6-(6,6,6),8-(6)]
   319       17.53651       17.53651       17.53651    6[6-(1,6),6-(1,6),6-(8,8)]
   320      11.093374      11.093374      11.093374    6[6-(1,6),6-(1,6),6-(8,8)]
   321      23.433713      23.433713      23.433713    6[1-(0),1-(0),6-(6,6,6),8-(6)]
   322       9.968446       9.968446       9.968446    6[1-(0),6-(6,6),6-(6,8)]
   323       9.980542       9.980542       9.980542    6[6-(1,6),6-(6,8),8-(6)]
   324       11.67667       11.67667       11.67667    6[1-(0),6-(1,6),6-(6,6)]
   325       9.394558       9.394558       9.394558    6[6-(1,6),6-(6,8),8-(6)]
   326      18.668158      18.668158      18.668158    6[1-(0),6-(1,6),6-(6,8)]
   327      24.529342      24.529342      24.529342    6[1-(0),6-(1,6),6-(6,8)]
   328      17.513259      17.513259      17.513259    6[1-(0),6-(1,6),6-(6,6)]
   329       19.78099       19.78099       19.78099    6[6-(1,6),6-(6,8),8-(6)]
   330      11.743869      11.743869      11.743869    6[6-(6,6),8-(30),8-(30)]
   331      18.682942      18.682942      18.682942    6[1-(0),6-(6,6),6-(6,8)]
   332      43.192126      43.192126      43.192126    6[6-(6,6),8-(30),8-(30)]
   333        7.92019        7.92019        7.92019    6[1-(0),1-(0),1-(0),8-(6)]
   334      21.149181      21.149181      21.149181    6[1-(0),1-(0),1-(0),8-(6)]
   335      36.747646      36.747646      36.747646    6[6-(1,6),6-(6,8),8-(6)]
   336      36.720498      36.720498      36.720498    6[1-(0),1-(0),6-(6,6,6),8-(6)]
   337      37.957246      37.957246      37.957246    6[6-(1,6),6-(1,6),6-(8,8)]
   338      11.840638      11.840638      11.840638    6[6-(1,6),6-(1,6),6-(8,8)]
   339      36.127928      36.127928      36.127928    6[1-(0),1-(0),6-(6,6,6),8-(6)]
   340      12.703486      12.703486      12.703486    6[1-(0),6-(6,6),6-(6,8)]
   341      10.965694      10.965694      10.965694    6[6-(1,6),6-(6,8),8-(6)]
   342      10.492606      10.492606      10.492606    6[1-(0),6-(1,6),6-(6,6)]
   343      12.282814      12.282814      12.282814    6[6-(1,6),6-(6,8),8-(6)]
   344      37.677694      37.677694      37.677694    6[1-(0),6-(1,6),6-(6,8)]
   345      36.966718      36.966718      36.966718    6[1-(0),6-(1,6),6-(6,8)]
   346      38.241636      38.241636      38.241636    6[1-(0),6-(1,6),6-(6,6)]
   347      36.464062      36.464062      36.464062    6[6-(1,6),6-(6,8),8-(6)]
   348      12.285501      12.285501      12.285501    6[6-(6,6),8-(30),8-(30)]
   349       37.05139       37.05139       37.05139    6[1-(0),6-(6,6),6-(6,8)]
   350      38.599678      38.599678      38.599678    6[6-(6,6),8-(30),8-(30)]
   351      14.630782      14.630782      14.630782    6[1-(0),1-(0),1-(0),8-(6)]
   352      34.997757      34.997757      34.997757    6[1-(0),1-(0),1-(0),8-(6)]
   353      24.065662      24.065662      24.065662    6[6-(1,6),6-(6,8),8-(6)]
   354      22.742226      22.742226      22.742226    6[1-(0),1-(0),6-(6,6,6),8-(6)]
   355      25.146238      25.146238      25.146238    6[6-(1,6),6-(1,6),6-(8,8)]
   356      17.385982      17.385982      17.385982    6[6-(1,6),6-(1,6),6-(8,8)]
   357      21.078353      21.078353      21.078353    6[1-(0),1-(0),6-(6,6,6),8-(6)]
   358      17.648062      17.648062      17.648062    6[1-(0),6-(6,6),6-(6,8)]
   359      19.373758      19.373758      19.373758    6[6-(1,6),6-(6,8),8-(6)]
   360      18.150718      18.150718      18.150718    6[1-(0),6-(1,6),6-(6,6)]
   361      18.642622      18.642622      18.642622    6[6-(1,6),6-(6,8),8-(6)]
   362      24.294142      24.294142      24.294142    6[1-(0),6-(1,6),6-(6,8)]
   363      19.143934      19.143934      19.143934    6[1-(0),6-(1,6),6-(6,8)]
   364      24.885099      24.885099      24.885099    6[1-(0),6-(1,6),6-(6,6)]
   365      24.394942      24.394942      24.394942    6[6-(1,6),6-(6,8),8-(6)]
   366      16.290621      16.290621      16.290621    6[6-(6,6),8-(30),8-(30)]
   367      24.905662      24.905662      24.905662    6[1-(0),6-(6,6),6-(6,8)]
   368       39.16819       39.16819       39.16819    6[6-(6,6),8-(30),8-(30)]
   369      17.769022      17.769022      17.769022    6[1-(0),1-(0),1-(0),8-(6)]
   370      24.493053      24.493053      24.493053    6[1-(0),1-(0),1-(0),8-(6)]
   371      23.307647      23.307647      23.307647    6[6-(1,6),6-(6,8),8-(6)]
   372      23.280498      23.280498      23.280498    6[1-(0),1-(0),6-(6,6,6),8-(6)]
   373      24.517247      24.517247      24.517247    6[6-(1,6),6-(1,6),6-(8,8)]
   374      11.840639      11.840639      11.840639    6[6-(1,6),6-(1,6),6-(8,8)]
   375      22.687928      22.687928      22.687928    6[1-(0),1-(0),6-(6,6,6),8-(6)]
   376      12.703487      12.703487      12.703487    6[1-(0),6-(6,6),6-(6,8)]
   377      10.965695      10.965695      10.965695    6[6-(1,6),6-(6,8),8-(6)]
   378      10.492607      10.492607      10.492607    6[1-(0),6-(1,6),6-(6,6)]
   379      12.282815      12.282815      12.282815    6[6-(1,6),6-(6,8),8-(6)]
   380      24.237695      24.237695      24.237695    6[1-(0),6-(1,6),6-(6,8)]
   381      10.086719      10.086719      10.086719    6[1-(0),6-(1,6),6-(6,8)]
   382      24.801637      24.801637      24.801637    6[1-(0),6-(1,6),6-(6,6)]
   383      23.024063      23.024063      23.024063    6[6-(1,6),6-(6,8),8-(6)]
   384      12.285504      12.285504      12.285504    6[6-(6,6),8-(30),8-(30)]
   385      23.611391      23.611391      23.611391    6[1-(0),6-(6,6),6-(6,8)]
   386      25.159679      25.159679      25.159679    6[6-(6,6),8-(30),8-(30)]
   387      14.630783      14.630783      14.630783    6[1-(0),1-(0),1-(0),8-(6)]
   388       21.55776       21.55776       21.55776    6[1-(0),1-(0),1-(0),8-(6)]
   389      24.065663      24.065663      24.065663    6[6-(1,6),6-(6,8),8-(6)]
   390      22.742226      22.742226      22.742226    6[1-(0),1-(0),6-(6,6,6),8-(6)]
   391      25.146239      25.146239      25.146239    6[6-(1,6),6-(1,6),6-(8,8)]
   392      17.385983      17.385983      17.385983    6[6-(1,6),6-(1,6),6-(8,8)]
   393      21.078354      21.078354      21.078354    6[1-(0),1-(0),6-(6,6,6),8-(6)]
   394      17.648063      17.648063      17.648063    6[1-(0),6-(6,6),6-(6,8)]
   395      19.373759      19.373759      19.373759    6[6-(1,6),6-(6,8),8-(6)]
   396      18.150719      18.150719      18.150719    6[1-(0),6-(1,6),6-(6,6)]
   397      18.642623      18.642623      18.642623    6[6-(1,6),6-(6,8),8-(6)]
   398      24.294143      24.294143      24.294143    6[1-(0),6-(1,6),6-(6,8)]
   399      19.143935      19.143935      19.143935    6[1-(0),6-(1,6),6-(6,8)]
   400        24.8851        24.8851        24.8851    6[1-(0),6-(1,6),6-(6,6)]
   401      24.394943      24.394943      24.394943    6[6-(1,6),6-(6,8),8-(6)]
   402      16.290624      16.290624      16.290624    6[6-(6,6),8-(30),8-(30)]
   403      24.905663      24.905663      24.905663    6[1-(0),6-(6,6),6-(6,8)]
   404      25.728191      25.728191      25.728191    6[6-(6,6),8-(30),8-(30)]
   405      17.769023      17.769023      17.769023    6[1-(0),1-(0),1-(0),8-(6)]
   406      24.493056      24.493056      24.493056    6[1-(0),1-(0),1-(0),8-(6)]
   407      33.266687      33.266687      33.266687    6[6-(1,6),6-(6,8),8-(6)]
   408      34.617272      34.617272      34.617272    6[1-(0),1-(0),6-(6,6,6),8-(6)]
   409      30.976511      30.976511      30.976511    6[6-(1,6),6-(1,6),6-(8,8)]
   410      11.093375      11.093375      11.093375    6[6-(1,6),6-(1,6),6-(8,8)]
   411      36.873714      36.873714      36.873714    6[1-(0),1-(0),6-(6,6,6),8-(6)]
   412       9.968447       9.968447       9.968447    6[1-(0),6-(6,6),6-(6,8)]
   413       9.980543       9.980543       9.980543    6[6-(1,6),6-(6,8),8-(6)]
   414      11.676671      11.676671      11.676671    6[1-(0),6-(1,6),6-(6,6)]
   415       9.394559       9.394559       9.394559    6[6-(1,6),6-(6,8),8-(6)]
   416      32.108159      32.108159      32.108159    6[1-(0),6-(1,6),6-(6,8)]
   417      11.089343      11.089343      11.089343    6[1-(0),6-(1,6),6-(6,8)]
   418       30.95326       30.95326       30.95326    6[1-(0),6-(1,6),6-(6,6)]
   419      33.220991      33.220991      33.220991    6[6-(1,6),6-(6,8),8-(6)]
   420      11.743872      11.743872      11.743872    6[6-(6,6),8-(30),8-(30)]
   421      32.122943      32.122943      32.122943    6[1-(0),6-(6,6),6-(6,8)]
   422      29.752127      29.752127      29.752127    6[6-(6,6),8-(30),8-(30)]
   423       7.920191       7.920191       7.920191    6[1-(0),1-(0),1-(0),8-(6)]
   424      34.589184      34.589184      34.589184    6[1-(0),1-(0),1-(0),8-(6)]
   425      31.100827      31.100827      31.100827    6[6-(1,1,8),6-(1,1,8),6-(1,1,8),6-(1,1,8)]
   426      17.660827      17.660827      17.660827    6[6-(1,1,8),6-(1,1,8),6-(1,1,8),6-(1,1,8)]
   427      31.878331      31.878331      31.878331    6[6-(1,1,8),6-(1,1,8),6-(1,1,8),6-(1,1,8)]
   428      22.659166      22.659166      22.659166    6[6-(1,1,8),6-(1,1,8),6-(1,1,8),6-(1,1,8)]
   429      36.099166      36.099166      36.099166    6[6-(1,1,8),6-(1,1,8),6-(1,1,8),6-(1,1,8)]
   430      21.881663      21.881663      21.881663    6[6-(1,1,8),6-(1,1,8),6-(1,1,8),6-(1,1,8)]
   431      32.732041      32.732041      32.732041    8[6-(1,1,6),6-(6,6)]
   432      10.398928      10.398928      10.398928    8[6-(6,8),30-(8,8,8)]
   433      30.955676      30.955676      30.955676    8[6-(1,1,6),6-(6,6)]
   434      40.891869      40.891869      40.891869    8[6-(6,8),30-(8,8,8)]
   435      32.730428      32.730428      32.730428    8[6-(1,1,1),6-(6,6)]
   436      42.633558      42.633558      42.633558    8[6-(6,8),30-(8,8,8)]
   437      11.657315      11.657315      11.657315    8[6-(6,8),30-(8,8,8)]
   438      45.514153      45.514153      45.514153    8[6-(1,1,1),6-(6,6)]
   439      17.664188      17.664188      17.664188    8[6-(1,1,6),6-(6,6)]
   440      15.328854      15.328854      15.328854    8[6-(6,8),30-(8,8,8)]
   441      16.246671      16.246671      16.246671    8[6-(1,1,6),6-(6,6)]
   442      42.328336      42.328336      42.328336    8[6-(6,8),30-(8,8,8)]
   443      18.329468      18.329468      18.329468    8[6-(1,1,1),6-(6,6)]
   444      40.237206      40.237206      40.237206    8[6-(6,8),30-(8,8,8)]
   445       14.37206       14.37206       14.37206    8[6-(6,8),30-(8,8,8)]
   446      40.647394      40.647394      40.647394    8[6-(1,1,1),6-(6,6)]
   447      30.243759      30.243759      30.243759    8[6-(1,1,6),6-(6,6)]
   448      14.592208      14.592208      14.592208    8[6-(6,8),30-(8,8,8)]
   449      33.437641      33.437641      33.437641    8[6-(1,1,6),6-(6,6)]
   450      37.739786      37.739786      37.739786    8[6-(6,8),30-(8,8,8)]
   451      29.580092      29.580092      29.580092    8[6-(1,1,1),6-(6,6)]
   452      38.089226      38.089226      38.089226    8[6-(6,8),30-(8,8,8)]
   453      14.290614      14.290614      14.290614    8[6-(6,8),30-(8,8,8)]
   454      34.798441      34.798441      34.798441    8[6-(1,1,1),6-(6,6)]
   455      31.104187      31.104187      31.104187    8[6-(1,1,6),6-(6,6)]
   456      28.768852      28.768852      28.768852    8[6-(6,8),30-(8,8,8)]
   457       29.68667       29.68667       29.68667    8[6-(1,1,6),6-(6,6)]
   458      42.328333      42.328333      42.328333    8[6-(6,8),30-(8,8,8)]
   459      31.769467      31.769467      31.769467    8[6-(1,1,1),6-(6,6)]
   460      40.237204      40.237204      40.237204    8[6-(6,8),30-(8,8,8)]
   461      27.812059      27.812059      27.812059    8[6-(6,8),30-(8,8,8)]
   462      40.647393      40.647393      40.647393    8[6-(1,1,1),6-(6,6)]
   463      30.243758      30.243758      30.243758    8[6-(1,1,6),6-(6,6)]
   464      28.032205      28.032205      28.032205    8[6-(6,8),30-(8,8,8)]
   465       33.43764       33.43764       33.43764    8[6-(1,1,6),6-(6,6)]
   466      37.739783      37.739783      37.739783    8[6-(6,8),30-(8,8,8)]
   467      29.580091      29.580091      29.580091    8[6-(1,1,1),6-(6,6)]
   468      38.089223      38.089223      38.089223    8[6-(6,8),30-(8,8,8)]
   469      27.730612      27.730612      27.730612    8[6-(6,8),30-(8,8,8)]
   470       34.79844       34.79844       34.79844    8[6-(1,1,1),6-(6,6)]
   471       19.29204       19.29204       19.29204    8[6-(1,1,6),6-(6,6)]
   472      23.838925      23.838925      23.838925    8[6-(6,8),30-(8,8,8)]
   473      17.515675      17.515675      17.515675    8[6-(1,1,6),6-(6,6)]
   474      40.891866      40.891866      40.891866    8[6-(6,8),30-(8,8,8)]
   475      19.290427      19.290427      19.290427    8[6-(1,1,1),6-(6,6)]
   476      42.633556      42.633556      42.633556    8[6-(6,8),30-(8,8,8)]
   477      25.097313      25.097313      25.097313    8[6-(6,8),30-(8,8,8)]
   478      45.514152      45.514152      45.514152    8[6-(1,1,1),6-(6,6)]
   479      21.027953      21.027953      21.027953    8[6-(1,1,6),6-(6,6)]
   480      43.361066      43.361066      43.361066    8[6-(6,8),30-(8,8,8)]
   481      22.804318      22.804318      22.804318    8[6-(1,1,6),6-(6,6)]
   482      12.868125      12.868125      12.868125    8[6-(6,8),30-(8,8,8)]
   483      21.029566      21.029566      21.029566    8[6-(1,1,1),6-(6,6)]
   484      11.126436      11.126436      11.126436    8[6-(6,8),30-(8,8,8)]
   485      42.102679      42.102679      42.102679    8[6-(6,8),30-(8,8,8)]
   486       8.245841       8.245841       8.245841    8[6-(1,1,1),6-(6,6)]
   487      36.095806      36.095806      36.095806    8[6-(1,1,6),6-(6,6)]
   488       38.43114       38.43114       38.43114    8[6-(6,8),30-(8,8,8)]
   489      37.513323      37.513323      37.513323    8[6-(1,1,6),6-(6,6)]
   490      11.431658      11.431658      11.431658    8[6-(6,8),30-(8,8,8)]
   491      35.430526      35.430526      35.430526    8[6-(1,1,1),6-(6,6)]
   492      13.522788      13.522788      13.522788    8[6-(6,8),30-(8,8,8)]
   493      39.387934      39.387934      39.387934    8[6-(6,8),30-(8,8,8)]
   494        13.1126        13.1126        13.1126    8[6-(1,1,1),6-(6,6)]
   495      23.516235      23.516235      23.516235    8[6-(1,1,6),6-(6,6)]
   496      39.167786      39.167786      39.167786    8[6-(6,8),30-(8,8,8)]
   497      20.322353      20.322353      20.322353    8[6-(1,1,6),6-(6,6)]
   498      16.020208      16.020208      16.020208    8[6-(6,8),30-(8,8,8)]
   499      24.179902      24.179902      24.179902    8[6-(1,1,1),6-(6,6)]
   500      15.670768      15.670768      15.670768    8[6-(6,8),30-(8,8,8)]
   501       39.46938       39.46938       39.46938    8[6-(6,8),30-(8,8,8)]
   502      18.961553      18.961553      18.961553    8[6-(1,1,1),6-(6,6)]
   503      22.655807      22.655807      22.655807    8[6-(1,1,6),6-(6,6)]
   504      24.991142      24.991142      24.991142    8[6-(6,8),30-(8,8,8)]
   505      24.073324      24.073324      24.073324    8[6-(1,1,6),6-(6,6)]
   506      11.431661      11.431661      11.431661    8[6-(6,8),30-(8,8,8)]
   507      21.990527      21.990527      21.990527    8[6-(1,1,1),6-(6,6)]
   508       13.52279       13.52279       13.52279    8[6-(6,8),30-(8,8,8)]
   509      25.947935      25.947935      25.947935    8[6-(6,8),30-(8,8,8)]
   510      13.112601      13.112601      13.112601    8[6-(1,1,1),6-(6,6)]
   511      23.516236      23.516236      23.516236    8[6-(1,1,6),6-(6,6)]
   512      25.727789      25.727789      25.727789    8[6-(6,8),30-(8,8,8)]
   513      20.322354      20.322354      20.322354    8[6-(1,1,6),6-(6,6)]
   514      16.020211      16.020211      16.020211    8[6-(6,8),30-(8,8,8)]
   515      24.179903      24.179903      24.179903    8[6-(1,1,1),6-(6,6)]
   516      15.670771      15.670771      15.670771    8[6-(6,8),30-(8,8,8)]
   517      26.029382      26.029382      26.029382    8[6-(6,8),30-(8,8,8)]
   518      18.961554      18.961554      18.961554    8[6-(1,1,1),6-(6,6)]
   519      34.467954      34.467954      34.467954    8[6-(1,1,6),6-(6,6)]
   520      29.921069      29.921069      29.921069    8[6-(6,8),30-(8,8,8)]
   521      36.244319      36.244319      36.244319    8[6-(1,1,6),6-(6,6)]
   522      12.868128      12.868128      12.868128    8[6-(6,8),30-(8,8,8)]
   523      34.469567      34.469567      34.469567    8[6-(1,1,1),6-(6,6)]
   524      11.126438      11.126438      11.126438    8[6-(6,8),30-(8,8,8)]
   525      28.662681      28.662681      28.662681    8[6-(6,8),30-(8,8,8)]
   526       8.245842       8.245842       8.245842    8[6-(1,1,1),6-(6,6)]
   527      13.439997      13.439997      13.439997    8[30-(8,8,8),30-(8,8,8),30-(8,8,8),30-(8,8,8)]
   528      26.879994      26.879994      26.879994    8[30-(8,8,8),30-(8,8,8),30-(8,8,8),30-(8,8,8)]
   529      40.319997      40.319997      40.319997    8[30-(8,8,8),30-(8,8,8),30-(8,8,8),30-(8,8,8)]
   530          26.88          26.88          26.88    8[30-(8,8,8),30-(8,8,8),30-(8,8,8),30-(8,8,8)]
