# Supplementary material for: A collection of forcefield precursors for metal–organic frameworks
Source: RSC Adv. 2019 Nov 13;9(63):36492–507. doi: 10.1039/c9ra07327b (PMC9075174; doi:10.1039/c9ra07327b)
Supplement: RA-009-C9RA07327B-s1379 [file RA-009-C9RA07327B-s1379.txt]

LEJCIO_clean

33.139000    0.000000    0.000000
16.569500    28.699216    0.000000
16.569522    9.566418    32.028681

     1      50.603595      50.603595      50.603595    30[8-(30,30,30),8-(6),8-(6),8-(6)]
     2        47.8857        47.8857        47.8857    30[8-(30,30,30),8-(6),8-(6),8-(6)]
     3      50.636237      50.636237      50.636237    30[8-(30,30,30),8-(6),8-(6),8-(6)]
     4       31.31619       31.31619       31.31619    30[8-(30,30,30),8-(6),8-(6),8-(6)]
     5      34.066727      34.066727      34.066727    30[8-(30,30,30),8-(6),8-(6),8-(6)]
     6      34.034085      34.034085      34.034085    30[8-(30,30,30),8-(6),8-(6),8-(6)]
     7      15.674427      15.674427      15.674427    30[8-(30,30,30),8-(6),8-(6),8-(6)]
     8      18.392322      18.392322      18.392322    30[8-(30,30,30),8-(6),8-(6),8-(6)]
     9      15.641785      15.641785      15.641785    30[8-(30,30,30),8-(6),8-(6),8-(6)]
    10      34.961832      34.961832      34.961832    30[8-(30,30,30),8-(6),8-(6),8-(6)]
    11      32.211295      32.211295      32.211295    30[8-(30,30,30),8-(6),8-(6),8-(6)]
    12      32.243937      32.243937      32.243937    30[8-(30,30,30),8-(6),8-(6),8-(6)]
    13      49.708509      49.708509      49.708509    30[8-(30,30,30),8-(6),8-(6),8-(6)]
    14      33.139002      33.139002      33.139002    30[8-(30,30,30),8-(6),8-(6),8-(6)]
    15      16.569513      16.569513      16.569513    30[8-(30,30,30),8-(6),8-(6),8-(6)]
    16       33.13902       33.13902       33.13902    30[8-(30,30,30),8-(6),8-(6),8-(6)]
    17      46.535448      46.535448      46.535448    1[6-(6,6)]
    18      44.649838      44.649838      44.649838    1[6-(6,6)]
    19      44.339991      44.339991      44.339991    1[6-(6,6)]
    20       42.09151       42.09151       42.09151    1[6-(6,6)]
    21      40.126366      40.126366      40.126366    1[6-(6,6)]
    22      41.897644      41.897644      41.897644    1[6-(6,6)]
    23      39.828112      39.828112      39.828112    1[6-(1,6,8)]
    24      39.920902      39.920902      39.920902    1[6-(1,6,8)]
    25      37.506727      37.506727      37.506727    1[6-(1,6,8)]
    26      36.416453      36.416453      36.416453    1[6-(1,6,8)]
    27      22.271072      22.271072      22.271072    1[6-(6,6)]
    28      21.487336      21.487336      21.487336    1[6-(6,6)]
    29      35.892859      35.892859      35.892859    1[6-(6,6)]
    30       34.41486       34.41486       34.41486    1[6-(6,6)]
    31      17.101391      17.101391      17.101391    1[6-(6,6)]
    32      20.049104      20.049104      20.049104    1[6-(6,6)]
    33      52.074632      52.074632      52.074632    1[6-(6,6)]
    34      36.736245      36.736245      36.736245    1[6-(6,6)]
    35      35.392461      35.392461      35.392461    1[6-(6,6)]
    36      36.196082      36.196082      36.196082    1[6-(6,6)]
    37      37.198536      37.198536      37.198536    1[6-(6,6)]
    38      37.811605      37.811605      37.811605    1[6-(6,6)]
    39      38.476041      38.476041      38.476041    1[6-(1,6,8)]
    40      39.572943      39.572943      39.572943    1[6-(1,6,8)]
    41      40.260578      40.260578      40.260578    1[6-(1,6,8)]
    42      41.446954      41.446954      41.446954    1[6-(1,6,8)]
    43        9.90194        9.90194        9.90194    1[6-(6,6)]
    44      11.529066      11.529066      11.529066    1[6-(6,6)]
    45      42.265488      42.265488      42.265488    1[6-(6,6)]
    46      43.695437      43.695437      43.695437    1[6-(6,6)]
    47      12.178593      12.178593      12.178593    1[6-(6,6)]
    48      12.949074      12.949074      12.949074    1[6-(6,6)]
    49      50.515442      50.515442      50.515442    1[6-(6,6)]
    50      18.030936      18.030936      18.030936    1[6-(6,6)]
    51      19.684575      19.684575      19.684575    1[6-(6,6)]
    52      21.129435      21.129435      21.129435    1[6-(6,6)]
    53      22.092122      22.092122      22.092122    1[6-(6,6)]
    54      19.707769      19.707769      19.707769    1[6-(6,6)]
    55      21.112862      21.112862      21.112862    1[6-(1,6,8)]
    56      19.923173      19.923173      19.923173    1[6-(1,6,8)]
    57      21.649716      21.649716      21.649716    1[6-(1,6,8)]
    58      21.553612      21.553612      21.553612    1[6-(1,6,8)]
    59      17.535509      17.535509      17.535509    1[6-(6,6)]
    60      16.692122      16.692122      16.692122    1[6-(6,6)]
    61      21.258676      21.258676      21.258676    1[6-(6,6)]
    62      21.306729      21.306729      21.306729    1[6-(6,6)]
    63      20.428547      20.428547      20.428547    1[6-(6,6)]
    64       16.71035       16.71035       16.71035    1[6-(6,6)]
    65      35.505129      35.505129      35.505129    1[6-(6,6)]
    66      36.736243      36.736243      36.736243    1[6-(6,6)]
    67      35.392454      35.392454      35.392454    1[6-(6,6)]
    68      36.196075      36.196075      36.196075    1[6-(6,6)]
    69       37.19853       37.19853       37.19853    1[6-(6,6)]
    70      37.811604      37.811604      37.811604    1[6-(6,6)]
    71      38.476042      38.476042      38.476042    1[6-(1,6,8)]
    72      39.572942      39.572942      39.572942    1[6-(1,6,8)]
    73      40.260575      40.260575      40.260575    1[6-(1,6,8)]
    74       8.307952       8.307952       8.307952    1[6-(1,6,8)]
    75       9.901937       9.901937       9.901937    1[6-(6,6)]
    76      11.529061      11.529061      11.529061    1[6-(6,6)]
    77       9.126484       9.126484       9.126484    1[6-(6,6)]
    78       10.55643       10.55643       10.55643    1[6-(6,6)]
    79      12.178583      12.178583      12.178583    1[6-(6,6)]
    80      12.949066      12.949066      12.949066    1[6-(6,6)]
    81      33.945939      33.945939      33.945939    1[6-(6,6)]
    82      34.600435      34.600435      34.600435    1[6-(6,6)]
    83      36.254068      36.254068      36.254068    1[6-(6,6)]
    84      37.698929      37.698929      37.698929    1[6-(6,6)]
    85      38.661617      38.661617      38.661617    1[6-(6,6)]
    86      36.277268      36.277268      36.277268    1[6-(6,6)]
    87      37.682363      37.682363      37.682363    1[6-(1,6,8)]
    88      36.492672      36.492672      36.492672    1[6-(1,6,8)]
    89      38.219213      38.219213      38.219213    1[6-(1,6,8)]
    90       21.55361       21.55361       21.55361    1[6-(1,6,8)]
    91      17.535506      17.535506      17.535506    1[6-(6,6)]
    92      16.692117      16.692117      16.692117    1[6-(6,6)]
    93      21.258672      21.258672      21.258672    1[6-(6,6)]
    94      21.306722      21.306722      21.306722    1[6-(6,6)]
    95      20.428538      20.428538      20.428538    1[6-(6,6)]
    96      16.710342      16.710342      16.710342    1[6-(6,6)]
    97      29.965945      29.965945      29.965945    1[6-(6,6)]
    98      28.080337      28.080337      28.080337    1[6-(6,6)]
    99      27.770484      27.770484      27.770484    1[6-(6,6)]
   100      25.522003      25.522003      25.522003    1[6-(6,6)]
   101      23.556861      23.556861      23.556861    1[6-(6,6)]
   102      25.328143      25.328143      25.328143    1[6-(6,6)]
   103      23.258613      23.258613      23.258613    1[6-(1,6,8)]
   104      23.351402      23.351402      23.351402    1[6-(1,6,8)]
   105      20.937224      20.937224      20.937224    1[6-(1,6,8)]
   106      19.846952      19.846952      19.846952    1[6-(1,6,8)]
   107      22.271069      22.271069      22.271069    1[6-(6,6)]
   108       21.48733       21.48733       21.48733    1[6-(6,6)]
   109      19.323354      19.323354      19.323354    1[6-(6,6)]
   110      17.845354      17.845354      17.845354    1[6-(6,6)]
   111      17.101382      17.101382      17.101382    1[6-(6,6)]
   112      20.049097      20.049097      20.049097    1[6-(6,6)]
   113      19.742574      19.742574      19.742574    1[6-(6,6)]
   114      21.628184      21.628184      21.628184    1[6-(6,6)]
   115      21.938031      21.938031      21.938031    1[6-(6,6)]
   116      24.186512      24.186512      24.186512    1[6-(6,6)]
   117      26.151656      26.151656      26.151656    1[6-(6,6)]
   118      24.380378      24.380378      24.380378    1[6-(6,6)]
   119       26.44991       26.44991       26.44991    1[6-(1,6,8)]
   120       26.35712       26.35712       26.35712    1[6-(1,6,8)]
   121      28.771295      28.771295      28.771295    1[6-(1,6,8)]
   122      29.861569      29.861569      29.861569    1[6-(1,6,8)]
   123       44.00695       44.00695       44.00695    1[6-(6,6)]
   124      44.790686      44.790686      44.790686    1[6-(6,6)]
   125      30.385163      30.385163      30.385163    1[6-(6,6)]
   126      31.863162      31.863162      31.863162    1[6-(6,6)]
   127      49.176631      49.176631      49.176631    1[6-(6,6)]
   128      46.228918      46.228918      46.228918    1[6-(6,6)]
   129       14.20339       14.20339       14.20339    1[6-(6,6)]
   130      29.541777      29.541777      29.541777    1[6-(6,6)]
   131      30.885561      30.885561      30.885561    1[6-(6,6)]
   132       30.08194       30.08194       30.08194    1[6-(6,6)]
   133      29.079486      29.079486      29.079486    1[6-(6,6)]
   134      28.466417      28.466417      28.466417    1[6-(6,6)]
   135      27.801981      27.801981      27.801981    1[6-(1,6,8)]
   136      26.705079      26.705079      26.705079    1[6-(1,6,8)]
   137      26.017444      26.017444      26.017444    1[6-(1,6,8)]
   138      24.831068      24.831068      24.831068    1[6-(1,6,8)]
   139      56.376082      56.376082      56.376082    1[6-(6,6)]
   140      54.748956      54.748956      54.748956    1[6-(6,6)]
   141      24.012534      24.012534      24.012534    1[6-(6,6)]
   142      22.582585      22.582585      22.582585    1[6-(6,6)]
   143      54.099429      54.099429      54.099429    1[6-(6,6)]
   144      53.328948      53.328948      53.328948    1[6-(6,6)]
   145       15.76258       15.76258       15.76258    1[6-(6,6)]
   146      48.247086      48.247086      48.247086    1[6-(6,6)]
   147      46.593447      46.593447      46.593447    1[6-(6,6)]
   148      45.148587      45.148587      45.148587    1[6-(6,6)]
   149        44.1859        44.1859        44.1859    1[6-(6,6)]
   150      46.570253      46.570253      46.570253    1[6-(6,6)]
   151       45.16516       45.16516       45.16516    1[6-(1,6,8)]
   152      46.354849      46.354849      46.354849    1[6-(1,6,8)]
   153      44.628306      44.628306      44.628306    1[6-(1,6,8)]
   154       44.72441       44.72441       44.72441    1[6-(1,6,8)]
   155      48.742513      48.742513      48.742513    1[6-(6,6)]
   156        49.5859        49.5859        49.5859    1[6-(6,6)]
   157      45.019346      45.019346      45.019346    1[6-(6,6)]
   158      44.971293      44.971293      44.971293    1[6-(6,6)]
   159      45.849475      45.849475      45.849475    1[6-(6,6)]
   160      49.567672      49.567672      49.567672    1[6-(6,6)]
   161      30.772893      30.772893      30.772893    1[6-(6,6)]
   162      29.541779      29.541779      29.541779    1[6-(6,6)]
   163      30.885568      30.885568      30.885568    1[6-(6,6)]
   164      30.081947      30.081947      30.081947    1[6-(6,6)]
   165      29.079492      29.079492      29.079492    1[6-(6,6)]
   166      28.466418      28.466418      28.466418    1[6-(6,6)]
   167       27.80198       27.80198       27.80198    1[6-(1,6,8)]
   168       26.70508       26.70508       26.70508    1[6-(1,6,8)]
   169      26.017447      26.017447      26.017447    1[6-(1,6,8)]
   170       57.97007       57.97007       57.97007    1[6-(1,6,8)]
   171      56.376085      56.376085      56.376085    1[6-(6,6)]
   172      54.748961      54.748961      54.748961    1[6-(6,6)]
   173      57.151538      57.151538      57.151538    1[6-(6,6)]
   174      55.721592      55.721592      55.721592    1[6-(6,6)]
   175      54.099439      54.099439      54.099439    1[6-(6,6)]
   176      53.328956      53.328956      53.328956    1[6-(6,6)]
   177      32.332083      32.332083      32.332083    1[6-(6,6)]
   178      31.677587      31.677587      31.677587    1[6-(6,6)]
   179      30.023954      30.023954      30.023954    1[6-(6,6)]
   180      28.579093      28.579093      28.579093    1[6-(6,6)]
   181      27.616405      27.616405      27.616405    1[6-(6,6)]
   182      30.000754      30.000754      30.000754    1[6-(6,6)]
   183      28.595659      28.595659      28.595659    1[6-(1,6,8)]
   184       29.78535       29.78535       29.78535    1[6-(1,6,8)]
   185      28.058809      28.058809      28.058809    1[6-(1,6,8)]
   186      44.724412      44.724412      44.724412    1[6-(1,6,8)]
   187      48.742516      48.742516      48.742516    1[6-(6,6)]
   188      49.585905      49.585905      49.585905    1[6-(6,6)]
   189       45.01935       45.01935       45.01935    1[6-(6,6)]
   190        44.9713        44.9713        44.9713    1[6-(6,6)]
   191      45.849484      45.849484      45.849484    1[6-(6,6)]
   192       49.56768       49.56768       49.56768    1[6-(6,6)]
   193      36.312077      36.312077      36.312077    1[6-(6,6)]
   194      38.197685      38.197685      38.197685    1[6-(6,6)]
   195      38.507538      38.507538      38.507538    1[6-(6,6)]
   196      40.756019      40.756019      40.756019    1[6-(6,6)]
   197      42.721161      42.721161      42.721161    1[6-(6,6)]
   198      40.949879      40.949879      40.949879    1[6-(6,6)]
   199      43.019409      43.019409      43.019409    1[6-(1,6,8)]
   200       42.92662       42.92662       42.92662    1[6-(1,6,8)]
   201      45.340798      45.340798      45.340798    1[6-(1,6,8)]
   202       46.43107       46.43107       46.43107    1[6-(1,6,8)]
   203      44.006953      44.006953      44.006953    1[6-(6,6)]
   204      44.790692      44.790692      44.790692    1[6-(6,6)]
   205      46.954668      46.954668      46.954668    1[6-(6,6)]
   206      48.432668      48.432668      48.432668    1[6-(6,6)]
   207       49.17664       49.17664       49.17664    1[6-(6,6)]
   208      46.228925      46.228925      46.228925    1[6-(6,6)]
   209      46.863526      46.863526      46.863526    6[6-(6,6),8-(30),8-(30)]
   210      45.607557      45.607557      45.607557    6[6-(1,6),6-(1,6),6-(8,8)]
   211      45.705316      45.705316      45.705316    6[1-(0),6-(1,6),6-(6,6)]
   212      44.543794      44.543794      44.543794    6[1-(0),6-(1,6),6-(6,6)]
   213      43.191723      43.191723      43.191723    6[6-(1,6),6-(1,6),6-(6,6)]
   214      43.261315      43.261315      43.261315    6[6-(1,6),6-(1,6),6-(6,6)]
   215      44.421181      44.421181      44.421181    6[1-(0),6-(6,6),6-(6,6)]
   216       42.07494       42.07494       42.07494    6[1-(0),6-(1,6),6-(6,6)]
   217      40.900162      40.900162      40.900162    6[1-(0),6-(1,6),6-(6,8)]
   218      40.842167      40.842167      40.842167    6[6-(1,6),6-(1,6),8-(6)]
   219      41.950667      41.950667      41.950667    6[1-(0),6-(6,6),6-(6,8)]
   220      39.455299      39.455299      39.455299    6[1-(0),1-(0),6-(6,6,6),8-(6)]
   221      37.370857      37.370857      37.370857    6[1-(0),1-(0),6-(6,6,6),8-(6)]
   222       20.87592       20.87592       20.87592    6[6-(1,6),6-(1,6),8-(6)]
   223      21.524948      21.524948      21.524948    6[1-(0),6-(1,6),6-(6,8)]
   224      21.053712      21.053712      21.053712    6[1-(0),6-(1,6),6-(6,6)]
   225      19.934774      19.934774      19.934774    6[6-(1,6),6-(1,6),6-(6,6)]
   226      19.287901      19.287901      19.287901    6[6-(1,6),6-(1,6),6-(6,6)]
   227      19.756982      19.756982      19.756982    6[1-(0),6-(6,6),6-(6,8)]
   228      18.321402      18.321402      18.321402    6[1-(0),6-(1,6),6-(6,6)]
   229      17.847515      17.847515      17.847515    6[1-(0),6-(1,6),6-(6,6)]
   230      18.484944      18.484944      18.484944    6[6-(1,6),6-(1,6),6-(8,8)]
   231      19.596591      19.596591      19.596591    6[1-(0),6-(6,6),6-(6,6)]
   232      17.832603      17.832603      17.832603    6[6-(6,6),8-(30),8-(30)]
   233      51.174909      51.174909      51.174909    6[6-(6,6),8-(30),8-(30)]
   234      51.892368      51.892368      51.892368    6[6-(1,6),6-(1,6),6-(8,8)]
   235      35.718878      35.718878      35.718878    6[1-(0),6-(1,6),6-(6,6)]
   236      36.436337      36.436337      36.436337    6[1-(0),6-(1,6),6-(6,6)]
   237      36.759443      36.759443      36.759443    6[6-(1,6),6-(1,6),6-(6,6)]
   238        36.2723        36.2723        36.2723    6[6-(1,6),6-(1,6),6-(6,6)]
   239      35.612835      35.612835      35.612835    6[1-(0),6-(6,6),6-(6,6)]
   240      36.482733      36.482733      36.482733    6[1-(0),6-(1,6),6-(6,6)]
   241      37.102432      37.102432      37.102432    6[1-(0),6-(1,6),6-(6,8)]
   242      37.606144      37.606144      37.606144    6[6-(1,6),6-(1,6),8-(6)]
   243      37.457018      37.457018      37.457018    6[1-(0),6-(6,6),6-(6,8)]
   244      39.072544      39.072544      39.072544    6[1-(0),1-(0),6-(6,6,6),8-(6)]
   245      40.870335      40.870335      40.870335    6[1-(0),1-(0),6-(6,6,6),8-(6)]
   246       9.351833       9.351833       9.351833    6[6-(1,6),6-(1,6),8-(6)]
   247      10.071944      10.071944      10.071944    6[1-(0),6-(1,6),6-(6,8)]
   248      11.048219      11.048219      11.048219    6[1-(0),6-(1,6),6-(6,6)]
   249      11.303721      11.303721      11.303721    6[6-(1,6),6-(1,6),6-(6,6)]
   250      10.584274      10.584274      10.584274    6[6-(1,6),6-(1,6),6-(6,6)]
   251       9.608826       9.608826       9.608826    6[1-(0),6-(6,6),6-(6,8)]
   252      11.009116      11.009116      11.009116    6[1-(0),6-(1,6),6-(6,6)]
   253      12.003121      12.003121      12.003121    6[1-(0),6-(1,6),6-(6,6)]
   254      12.738476      12.738476      12.738476    6[6-(1,6),6-(1,6),6-(8,8)]
   255       12.47966       12.47966       12.47966    6[1-(0),6-(6,6),6-(6,6)]
   256      13.980526      13.980526      13.980526    6[6-(6,6),8-(30),8-(30)]
   257      51.087091      51.087091      51.087091    6[6-(6,6),8-(30),8-(30)]
   258      51.625599      51.625599      51.625599    6[6-(1,6),6-(1,6),6-(8,8)]
   259      17.992827      17.992827      17.992827    6[1-(0),6-(1,6),6-(6,6)]
   260      18.436889      18.436889      18.436889    6[1-(0),6-(1,6),6-(6,6)]
   261      19.465856      19.465856      19.465856    6[6-(1,6),6-(1,6),6-(6,6)]
   262      19.883408      19.883408      19.883408    6[6-(1,6),6-(1,6),6-(6,6)]
   263       19.38301       19.38301       19.38301    6[1-(0),6-(6,6),6-(6,6)]
   264      20.859352      20.859352      20.859352    6[1-(0),6-(1,6),6-(6,6)]
   265       21.41443       21.41443       21.41443    6[1-(0),6-(1,6),6-(6,8)]
   266      20.968709      20.968709      20.968709    6[6-(1,6),6-(1,6),8-(6)]
   267      20.009335      20.009335      20.009335    6[1-(0),6-(6,6),6-(6,8)]
   268      20.889174      20.889174      20.889174    6[1-(0),1-(0),6-(6,6,6),8-(6)]
   269      21.175827      21.175827      21.175827    6[1-(0),1-(0),6-(6,6,6),8-(6)]
   270      19.480768      19.480768      19.480768    6[6-(1,6),6-(1,6),8-(6)]
   271      18.111631      18.111631      18.111631    6[1-(0),6-(1,6),6-(6,8)]
   272      17.606593      17.606593      17.606593    6[1-(0),6-(1,6),6-(6,6)]
   273       18.47003       18.47003       18.47003    6[6-(1,6),6-(1,6),6-(6,6)]
   274      19.836351      19.836351      19.836351    6[6-(1,6),6-(1,6),6-(6,6)]
   275      20.342714      20.342714      20.342714    6[1-(0),6-(6,6),6-(6,8)]
   276      20.378009      20.378009      20.378009    6[1-(0),6-(1,6),6-(6,6)]
   277      19.857893      19.857893      19.857893    6[1-(0),6-(1,6),6-(6,6)]
   278       18.48511       18.48511       18.48511    6[6-(1,6),6-(1,6),6-(8,8)]
   279      17.632277      17.632277      17.632277    6[1-(0),6-(6,6),6-(6,6)]
   280      17.895402      17.895402      17.895402    6[6-(6,6),8-(30),8-(30)]
   281      34.605403      34.605403      34.605403    6[6-(6,6),8-(30),8-(30)]
   282      35.322863      35.322863      35.322863    6[6-(1,6),6-(1,6),6-(8,8)]
   283      35.718875      35.718875      35.718875    6[1-(0),6-(1,6),6-(6,6)]
   284      36.436335      36.436335      36.436335    6[1-(0),6-(1,6),6-(6,6)]
   285       36.75944       36.75944       36.75944    6[6-(1,6),6-(1,6),6-(6,6)]
   286      36.272296      36.272296      36.272296    6[6-(1,6),6-(1,6),6-(6,6)]
   287      35.612829      35.612829      35.612829    6[1-(0),6-(6,6),6-(6,6)]
   288      36.482728      36.482728      36.482728    6[1-(0),6-(1,6),6-(6,6)]
   289      37.102428      37.102428      37.102428    6[1-(0),6-(1,6),6-(6,8)]
   290      37.606141      37.606141      37.606141    6[6-(1,6),6-(1,6),8-(6)]
   291      37.457016      37.457016      37.457016    6[1-(0),6-(6,6),6-(6,8)]
   292      39.072543      39.072543      39.072543    6[1-(0),1-(0),6-(6,6,6),8-(6)]
   293       7.731333       7.731333       7.731333    6[1-(0),1-(0),6-(6,6,6),8-(6)]
   294        9.35183        9.35183        9.35183    6[6-(1,6),6-(1,6),8-(6)]
   295       10.07194       10.07194       10.07194    6[1-(0),6-(1,6),6-(6,8)]
   296      11.048214      11.048214      11.048214    6[1-(0),6-(1,6),6-(6,6)]
   297      11.303715      11.303715      11.303715    6[6-(1,6),6-(1,6),6-(6,6)]
   298      10.584268      10.584268      10.584268    6[6-(1,6),6-(1,6),6-(6,6)]
   299       9.608822       9.608822       9.608822    6[1-(0),6-(6,6),6-(6,8)]
   300      11.009109      11.009109      11.009109    6[1-(0),6-(1,6),6-(6,6)]
   301      12.003113      12.003113      12.003113    6[1-(0),6-(1,6),6-(6,6)]
   302      12.738467      12.738467      12.738467    6[6-(1,6),6-(1,6),6-(8,8)]
   303      12.479652      12.479652      12.479652    6[1-(0),6-(6,6),6-(6,6)]
   304      13.980516      13.980516      13.980516    6[6-(6,6),8-(30),8-(30)]
   305      34.517585      34.517585      34.517585    6[6-(6,6),8-(30),8-(30)]
   306      35.056094      35.056094      35.056094    6[6-(1,6),6-(1,6),6-(8,8)]
   307      34.562324      34.562324      34.562324    6[1-(0),6-(1,6),6-(6,6)]
   308      35.006387      35.006387      35.006387    6[1-(0),6-(1,6),6-(6,6)]
   309      36.035353      36.035353      36.035353    6[6-(1,6),6-(1,6),6-(6,6)]
   310      36.452903      36.452903      36.452903    6[6-(1,6),6-(1,6),6-(6,6)]
   311      35.952504      35.952504      35.952504    6[1-(0),6-(6,6),6-(6,6)]
   312      37.428846      37.428846      37.428846    6[1-(0),6-(1,6),6-(6,6)]
   313      37.983925      37.983925      37.983925    6[1-(0),6-(1,6),6-(6,8)]
   314      37.538206      37.538206      37.538206    6[6-(1,6),6-(1,6),8-(6)]
   315      36.578833      36.578833      36.578833    6[1-(0),6-(6,6),6-(6,8)]
   316      37.458674      37.458674      37.458674    6[1-(0),1-(0),6-(6,6,6),8-(6)]
   317      21.175826      21.175826      21.175826    6[1-(0),1-(0),6-(6,6,6),8-(6)]
   318      19.480765      19.480765      19.480765    6[6-(1,6),6-(1,6),8-(6)]
   319      18.111627      18.111627      18.111627    6[1-(0),6-(1,6),6-(6,8)]
   320      17.606588      17.606588      17.606588    6[1-(0),6-(1,6),6-(6,6)]
   321      18.470024      18.470024      18.470024    6[6-(1,6),6-(1,6),6-(6,6)]
   322      19.836345      19.836345      19.836345    6[6-(1,6),6-(1,6),6-(6,6)]
   323       20.34271       20.34271       20.34271    6[1-(0),6-(6,6),6-(6,8)]
   324      20.378002      20.378002      20.378002    6[1-(0),6-(1,6),6-(6,6)]
   325      19.857884      19.857884      19.857884    6[1-(0),6-(1,6),6-(6,6)]
   326      18.485101      18.485101      18.485101    6[6-(1,6),6-(1,6),6-(8,8)]
   327      17.632269      17.632269      17.632269    6[1-(0),6-(6,6),6-(6,6)]
   328      17.895392      17.895392      17.895392    6[6-(6,6),8-(30),8-(30)]
   329      30.294019      30.294019      30.294019    6[6-(6,6),8-(30),8-(30)]
   330      29.038052      29.038052      29.038052    6[6-(1,6),6-(1,6),6-(8,8)]
   331      29.135813      29.135813      29.135813    6[1-(0),6-(1,6),6-(6,6)]
   332      27.974291      27.974291      27.974291    6[1-(0),6-(1,6),6-(6,6)]
   333       26.62222       26.62222       26.62222    6[6-(1,6),6-(1,6),6-(6,6)]
   334      26.691811      26.691811      26.691811    6[6-(1,6),6-(1,6),6-(6,6)]
   335      27.851675      27.851675      27.851675    6[1-(0),6-(6,6),6-(6,6)]
   336      25.505434      25.505434      25.505434    6[1-(0),6-(1,6),6-(6,6)]
   337      24.330657      24.330657      24.330657    6[1-(0),6-(1,6),6-(6,8)]
   338      24.272665      24.272665      24.272665    6[6-(1,6),6-(1,6),8-(6)]
   339      25.381165      25.381165      25.381165    6[1-(0),6-(6,6),6-(6,8)]
   340      22.885799      22.885799      22.885799    6[1-(0),1-(0),6-(6,6,6),8-(6)]
   341      20.801355      20.801355      20.801355    6[1-(0),1-(0),6-(6,6,6),8-(6)]
   342      20.875917      20.875917      20.875917    6[6-(1,6),6-(1,6),8-(6)]
   343      21.524944      21.524944      21.524944    6[1-(0),6-(1,6),6-(6,8)]
   344      21.053707      21.053707      21.053707    6[1-(0),6-(1,6),6-(6,6)]
   345      19.934768      19.934768      19.934768    6[6-(1,6),6-(1,6),6-(6,6)]
   346      19.287895      19.287895      19.287895    6[6-(1,6),6-(1,6),6-(6,6)]
   347      19.756978      19.756978      19.756978    6[1-(0),6-(6,6),6-(6,8)]
   348      18.321395      18.321395      18.321395    6[1-(0),6-(1,6),6-(6,6)]
   349      17.847507      17.847507      17.847507    6[1-(0),6-(1,6),6-(6,6)]
   350      18.484935      18.484935      18.484935    6[6-(1,6),6-(1,6),6-(8,8)]
   351      19.596584      19.596584      19.596584    6[1-(0),6-(6,6),6-(6,6)]
   352      17.832594      17.832594      17.832594    6[6-(6,6),8-(30),8-(30)]
   353      19.414496      19.414496      19.414496    6[6-(6,6),8-(30),8-(30)]
   354      20.670465      20.670465      20.670465    6[6-(1,6),6-(1,6),6-(8,8)]
   355      20.572706      20.572706      20.572706    6[1-(0),6-(1,6),6-(6,6)]
   356      21.734228      21.734228      21.734228    6[1-(0),6-(1,6),6-(6,6)]
   357      23.086299      23.086299      23.086299    6[6-(1,6),6-(1,6),6-(6,6)]
   358      23.016707      23.016707      23.016707    6[6-(1,6),6-(1,6),6-(6,6)]
   359      21.856841      21.856841      21.856841    6[1-(0),6-(6,6),6-(6,6)]
   360      24.203082      24.203082      24.203082    6[1-(0),6-(1,6),6-(6,6)]
   361       25.37786       25.37786       25.37786    6[1-(0),6-(1,6),6-(6,8)]
   362      25.435855      25.435855      25.435855    6[6-(1,6),6-(1,6),8-(6)]
   363      24.327355      24.327355      24.327355    6[1-(0),6-(6,6),6-(6,8)]
   364      26.822723      26.822723      26.822723    6[1-(0),1-(0),6-(6,6,6),8-(6)]
   365      28.907165      28.907165      28.907165    6[1-(0),1-(0),6-(6,6,6),8-(6)]
   366      45.402102      45.402102      45.402102    6[6-(1,6),6-(1,6),8-(6)]
   367      44.753074      44.753074      44.753074    6[1-(0),6-(1,6),6-(6,8)]
   368       45.22431       45.22431       45.22431    6[1-(0),6-(1,6),6-(6,6)]
   369      46.343248      46.343248      46.343248    6[6-(1,6),6-(1,6),6-(6,6)]
   370      46.990121      46.990121      46.990121    6[6-(1,6),6-(1,6),6-(6,6)]
   371       29.95154       29.95154       29.95154    6[1-(0),6-(6,6),6-(6,8)]
   372       47.95662       47.95662       47.95662    6[1-(0),6-(1,6),6-(6,6)]
   373      48.430507      48.430507      48.430507    6[1-(0),6-(1,6),6-(6,6)]
   374      47.793078      47.793078      47.793078    6[6-(1,6),6-(1,6),6-(8,8)]
   375      46.681431      46.681431      46.681431    6[1-(0),6-(6,6),6-(6,6)]
   376      48.445419      48.445419      48.445419    6[6-(6,6),8-(30),8-(30)]
   377      15.103113      15.103113      15.103113    6[6-(6,6),8-(30),8-(30)]
   378      14.385654      14.385654      14.385654    6[6-(1,6),6-(1,6),6-(8,8)]
   379      13.989644      13.989644      13.989644    6[1-(0),6-(1,6),6-(6,6)]
   380      29.841685      29.841685      29.841685    6[1-(0),6-(1,6),6-(6,6)]
   381      29.518579      29.518579      29.518579    6[6-(1,6),6-(1,6),6-(6,6)]
   382      30.005722      30.005722      30.005722    6[6-(1,6),6-(1,6),6-(6,6)]
   383      30.665187      30.665187      30.665187    6[1-(0),6-(6,6),6-(6,6)]
   384      29.795289      29.795289      29.795289    6[1-(0),6-(1,6),6-(6,6)]
   385       29.17559       29.17559       29.17559    6[1-(0),6-(1,6),6-(6,8)]
   386      28.671878      28.671878      28.671878    6[6-(1,6),6-(1,6),8-(6)]
   387      28.821004      28.821004      28.821004    6[1-(0),6-(6,6),6-(6,8)]
   388      27.205478      27.205478      27.205478    6[1-(0),1-(0),6-(6,6,6),8-(6)]
   389      25.407687      25.407687      25.407687    6[1-(0),1-(0),6-(6,6,6),8-(6)]
   390      56.926189      56.926189      56.926189    6[6-(1,6),6-(1,6),8-(6)]
   391      56.206078      56.206078      56.206078    6[1-(0),6-(1,6),6-(6,8)]
   392      55.229803      55.229803      55.229803    6[1-(0),6-(1,6),6-(6,6)]
   393      54.974301      54.974301      54.974301    6[6-(1,6),6-(1,6),6-(6,6)]
   394      55.693748      55.693748      55.693748    6[6-(1,6),6-(1,6),6-(6,6)]
   395      23.530196      23.530196      23.530196    6[1-(0),6-(6,6),6-(6,8)]
   396      55.268906      55.268906      55.268906    6[1-(0),6-(1,6),6-(6,6)]
   397      54.274901      54.274901      54.274901    6[1-(0),6-(1,6),6-(6,6)]
   398      53.539546      53.539546      53.539546    6[6-(1,6),6-(1,6),6-(8,8)]
   399      53.798362      53.798362      53.798362    6[1-(0),6-(6,6),6-(6,6)]
   400      52.297496      52.297496      52.297496    6[6-(6,6),8-(30),8-(30)]
   401      15.190931      15.190931      15.190931    6[6-(6,6),8-(30),8-(30)]
   402      14.652423      14.652423      14.652423    6[6-(1,6),6-(1,6),6-(8,8)]
   403      15.146195      15.146195      15.146195    6[1-(0),6-(1,6),6-(6,6)]
   404      47.841133      47.841133      47.841133    6[1-(0),6-(1,6),6-(6,6)]
   405      46.812166      46.812166      46.812166    6[6-(1,6),6-(1,6),6-(6,6)]
   406      46.394614      46.394614      46.394614    6[6-(1,6),6-(1,6),6-(6,6)]
   407      46.895012      46.895012      46.895012    6[1-(0),6-(6,6),6-(6,6)]
   408       45.41867       45.41867       45.41867    6[1-(0),6-(1,6),6-(6,6)]
   409      44.863592      44.863592      44.863592    6[1-(0),6-(1,6),6-(6,8)]
   410      45.309313      45.309313      45.309313    6[6-(1,6),6-(1,6),8-(6)]
   411      46.268687      46.268687      46.268687    6[1-(0),6-(6,6),6-(6,8)]
   412      45.388848      45.388848      45.388848    6[1-(0),1-(0),6-(6,6,6),8-(6)]
   413      45.102195      45.102195      45.102195    6[1-(0),1-(0),6-(6,6,6),8-(6)]
   414      46.797254      46.797254      46.797254    6[6-(1,6),6-(1,6),8-(6)]
   415      48.166391      48.166391      48.166391    6[1-(0),6-(1,6),6-(6,8)]
   416      48.671429      48.671429      48.671429    6[1-(0),6-(1,6),6-(6,6)]
   417      47.807992      47.807992      47.807992    6[6-(1,6),6-(1,6),6-(6,6)]
   418      46.441671      46.441671      46.441671    6[6-(1,6),6-(1,6),6-(6,6)]
   419      45.935308      45.935308      45.935308    6[1-(0),6-(6,6),6-(6,8)]
   420      45.900013      45.900013      45.900013    6[1-(0),6-(1,6),6-(6,6)]
   421      46.420129      46.420129      46.420129    6[1-(0),6-(1,6),6-(6,6)]
   422      47.792912      47.792912      47.792912    6[6-(1,6),6-(1,6),6-(8,8)]
   423      48.645745      48.645745      48.645745    6[1-(0),6-(6,6),6-(6,6)]
   424       48.38262       48.38262       48.38262    6[6-(6,6),8-(30),8-(30)]
   425      31.672619      31.672619      31.672619    6[6-(6,6),8-(30),8-(30)]
   426      30.955159      30.955159      30.955159    6[6-(1,6),6-(1,6),6-(8,8)]
   427      30.559147      30.559147      30.559147    6[1-(0),6-(1,6),6-(6,6)]
   428      29.841687      29.841687      29.841687    6[1-(0),6-(1,6),6-(6,6)]
   429      29.518582      29.518582      29.518582    6[6-(1,6),6-(1,6),6-(6,6)]
   430      30.005726      30.005726      30.005726    6[6-(1,6),6-(1,6),6-(6,6)]
   431      30.665193      30.665193      30.665193    6[1-(0),6-(6,6),6-(6,6)]
   432      29.795294      29.795294      29.795294    6[1-(0),6-(1,6),6-(6,6)]
   433      29.175594      29.175594      29.175594    6[1-(0),6-(1,6),6-(6,8)]
   434      28.671881      28.671881      28.671881    6[6-(1,6),6-(1,6),8-(6)]
   435      28.821006      28.821006      28.821006    6[1-(0),6-(6,6),6-(6,8)]
   436      27.205479      27.205479      27.205479    6[1-(0),1-(0),6-(6,6,6),8-(6)]
   437      25.407689      25.407689      25.407689    6[1-(0),1-(0),6-(6,6,6),8-(6)]
   438      56.926192      56.926192      56.926192    6[6-(1,6),6-(1,6),8-(6)]
   439      56.206082      56.206082      56.206082    6[1-(0),6-(1,6),6-(6,8)]
   440      55.229808      55.229808      55.229808    6[1-(0),6-(1,6),6-(6,6)]
   441      54.974307      54.974307      54.974307    6[6-(1,6),6-(1,6),6-(6,6)]
   442      55.693754      55.693754      55.693754    6[6-(1,6),6-(1,6),6-(6,6)]
   443        56.6692        56.6692        56.6692    6[1-(0),6-(6,6),6-(6,8)]
   444      55.268913      55.268913      55.268913    6[1-(0),6-(1,6),6-(6,6)]
   445      54.274909      54.274909      54.274909    6[1-(0),6-(1,6),6-(6,6)]
   446      53.539555      53.539555      53.539555    6[6-(1,6),6-(1,6),6-(8,8)]
   447       53.79837       53.79837       53.79837    6[1-(0),6-(6,6),6-(6,6)]
   448      52.297506      52.297506      52.297506    6[6-(6,6),8-(30),8-(30)]
   449      31.760437      31.760437      31.760437    6[6-(6,6),8-(30),8-(30)]
   450      31.221928      31.221928      31.221928    6[6-(1,6),6-(1,6),6-(8,8)]
   451      31.715698      31.715698      31.715698    6[1-(0),6-(1,6),6-(6,6)]
   452      31.271635      31.271635      31.271635    6[1-(0),6-(1,6),6-(6,6)]
   453      30.242669      30.242669      30.242669    6[6-(1,6),6-(1,6),6-(6,6)]
   454      29.825119      29.825119      29.825119    6[6-(1,6),6-(1,6),6-(6,6)]
   455      30.325518      30.325518      30.325518    6[1-(0),6-(6,6),6-(6,6)]
   456      28.849176      28.849176      28.849176    6[1-(0),6-(1,6),6-(6,6)]
   457      28.294097      28.294097      28.294097    6[1-(0),6-(1,6),6-(6,8)]
   458      28.739816      28.739816      28.739816    6[6-(1,6),6-(1,6),8-(6)]
   459      29.699189      29.699189      29.699189    6[1-(0),6-(6,6),6-(6,8)]
   460      28.819348      28.819348      28.819348    6[1-(0),1-(0),6-(6,6,6),8-(6)]
   461      28.532696      28.532696      28.532696    6[1-(0),1-(0),6-(6,6,6),8-(6)]
   462      46.797257      46.797257      46.797257    6[6-(1,6),6-(1,6),8-(6)]
   463      48.166395      48.166395      48.166395    6[1-(0),6-(1,6),6-(6,8)]
   464      48.671434      48.671434      48.671434    6[1-(0),6-(1,6),6-(6,6)]
   465      47.807998      47.807998      47.807998    6[6-(1,6),6-(1,6),6-(6,6)]
   466      46.441677      46.441677      46.441677    6[6-(1,6),6-(1,6),6-(6,6)]
   467      45.935312      45.935312      45.935312    6[1-(0),6-(6,6),6-(6,8)]
   468       45.90002       45.90002       45.90002    6[1-(0),6-(1,6),6-(6,6)]
   469      46.420138      46.420138      46.420138    6[1-(0),6-(1,6),6-(6,6)]
   470      47.792921      47.792921      47.792921    6[6-(1,6),6-(1,6),6-(8,8)]
   471      48.645753      48.645753      48.645753    6[1-(0),6-(6,6),6-(6,6)]
   472       48.38263       48.38263       48.38263    6[6-(6,6),8-(30),8-(30)]
   473      35.984003      35.984003      35.984003    6[6-(6,6),8-(30),8-(30)]
   474       37.23997       37.23997       37.23997    6[6-(1,6),6-(1,6),6-(8,8)]
   475      37.142209      37.142209      37.142209    6[1-(0),6-(1,6),6-(6,6)]
   476      38.303731      38.303731      38.303731    6[1-(0),6-(1,6),6-(6,6)]
   477      39.655802      39.655802      39.655802    6[6-(1,6),6-(1,6),6-(6,6)]
   478      39.586211      39.586211      39.586211    6[6-(1,6),6-(1,6),6-(6,6)]
   479      38.426347      38.426347      38.426347    6[1-(0),6-(6,6),6-(6,6)]
   480      40.772588      40.772588      40.772588    6[1-(0),6-(1,6),6-(6,6)]
   481      41.947365      41.947365      41.947365    6[1-(0),6-(1,6),6-(6,8)]
   482      42.005357      42.005357      42.005357    6[6-(1,6),6-(1,6),8-(6)]
   483      40.896857      40.896857      40.896857    6[1-(0),6-(6,6),6-(6,8)]
   484      43.392223      43.392223      43.392223    6[1-(0),1-(0),6-(6,6,6),8-(6)]
   485      45.476667      45.476667      45.476667    6[1-(0),1-(0),6-(6,6,6),8-(6)]
   486      45.402105      45.402105      45.402105    6[6-(1,6),6-(1,6),8-(6)]
   487      44.753078      44.753078      44.753078    6[1-(0),6-(1,6),6-(6,8)]
   488      45.224315      45.224315      45.224315    6[1-(0),6-(1,6),6-(6,6)]
   489      46.343254      46.343254      46.343254    6[6-(1,6),6-(1,6),6-(6,6)]
   490      46.990127      46.990127      46.990127    6[6-(1,6),6-(1,6),6-(6,6)]
   491      46.521044      46.521044      46.521044    6[1-(0),6-(6,6),6-(6,8)]
   492      47.956627      47.956627      47.956627    6[1-(0),6-(1,6),6-(6,6)]
   493      48.430515      48.430515      48.430515    6[1-(0),6-(1,6),6-(6,6)]
   494      47.793087      47.793087      47.793087    6[6-(1,6),6-(1,6),6-(8,8)]
   495      46.681438      46.681438      46.681438    6[1-(0),6-(6,6),6-(6,6)]
   496      48.445428      48.445428      48.445428    6[6-(6,6),8-(30),8-(30)]
   497      37.964872      37.964872      37.964872    6[6-(1,1,8),6-(1,1,8),6-(1,1,8),6-(1,1,8)]
   498      40.056772      40.056772      40.056772    6[6-(1,1,8),6-(1,1,8),6-(1,1,8),6-(1,1,8)]
   499      21.395372      21.395372      21.395372    6[6-(1,1,8),6-(1,1,8),6-(1,1,8),6-(1,1,8)]
   500       28.31315       28.31315       28.31315    6[6-(1,1,8),6-(1,1,8),6-(1,1,8),6-(1,1,8)]
   501       26.22125       26.22125       26.22125    6[6-(1,1,8),6-(1,1,8),6-(1,1,8),6-(1,1,8)]
   502       44.88265       44.88265       44.88265    6[6-(1,1,8),6-(1,1,8),6-(1,1,8),6-(1,1,8)]
   503      47.919168      47.919168      47.919168    8[6-(6,8),30-(8,8,8)]
   504      16.879692      16.879692      16.879692    8[6-(6,8),30-(8,8,8)]
   505      46.691535      46.691535      46.691535    8[6-(6,8),30-(8,8,8)]
   506      18.602588      18.602588      18.602588    8[6-(6,8),30-(8,8,8)]
   507      21.348482      21.348482      21.348482    8[6-(1,1,6),6-(6,6)]
   508      39.696055      39.696055      39.696055    8[6-(1,1,6),6-(6,6)]
   509      50.807397      50.807397      50.807397    8[6-(6,8),30-(8,8,8)]
   510      14.072984      14.072984      14.072984    8[6-(6,8),30-(8,8,8)]
   511      51.084938      51.084938      51.084938    8[6-(6,8),30-(8,8,8)]
   512      14.265853      14.265853      14.265853    8[6-(6,8),30-(8,8,8)]
   513       8.486739       8.486739       8.486739    8[6-(1,1,6),6-(6,6)]
   514      38.295269      38.295269      38.295269    8[6-(1,1,6),6-(6,6)]
   515      50.398959      50.398959      50.398959    8[6-(6,8),30-(8,8,8)]
   516      18.755856      18.755856      18.755856    8[6-(6,8),30-(8,8,8)]
   517      51.349056      51.349056      51.349056    8[6-(6,8),30-(8,8,8)]
   518      16.840091      16.840091      16.840091    8[6-(6,8),30-(8,8,8)]
   519      19.873299      19.873299      19.873299    8[6-(1,1,6),6-(6,6)]
   520      21.425696      21.425696      21.425696    8[6-(1,1,6),6-(6,6)]
   521      34.237892      34.237892      34.237892    8[6-(6,8),30-(8,8,8)]
   522      14.072974      14.072974      14.072974    8[6-(6,8),30-(8,8,8)]
   523       34.51543       34.51543       34.51543    8[6-(6,8),30-(8,8,8)]
   524      14.265843      14.265843      14.265843    8[6-(6,8),30-(8,8,8)]
   525       8.486737       8.486737       8.486737    8[6-(1,1,6),6-(6,6)]
   526      38.295267      38.295267      38.295267    8[6-(1,1,6),6-(6,6)]
   527      33.829454      33.829454      33.829454    8[6-(6,8),30-(8,8,8)]
   528      18.755846      18.755846      18.755846    8[6-(6,8),30-(8,8,8)]
   529      34.779548      34.779548      34.779548    8[6-(6,8),30-(8,8,8)]
   530       16.84008       16.84008       16.84008    8[6-(6,8),30-(8,8,8)]
   531      19.873297      19.873297      19.873297    8[6-(1,1,6),6-(6,6)]
   532      37.995194      37.995194      37.995194    8[6-(1,1,6),6-(6,6)]
   533      31.349662      31.349662      31.349662    8[6-(6,8),30-(8,8,8)]
   534      16.879681      16.879681      16.879681    8[6-(6,8),30-(8,8,8)]
   535      30.122027      30.122027      30.122027    8[6-(6,8),30-(8,8,8)]
   536      18.602578      18.602578      18.602578    8[6-(6,8),30-(8,8,8)]
   537       21.34848       21.34848       21.34848    8[6-(1,1,6),6-(6,6)]
   538      23.126553      23.126553      23.126553    8[6-(1,1,6),6-(6,6)]
   539      18.358854      18.358854      18.358854    8[6-(6,8),30-(8,8,8)]
   540       49.39833       49.39833       49.39833    8[6-(6,8),30-(8,8,8)]
   541      19.586487      19.586487      19.586487    8[6-(6,8),30-(8,8,8)]
   542      47.675434      47.675434      47.675434    8[6-(6,8),30-(8,8,8)]
   543       44.92954       44.92954       44.92954    8[6-(1,1,6),6-(6,6)]
   544      26.581967      26.581967      26.581967    8[6-(1,1,6),6-(6,6)]
   545      15.470625      15.470625      15.470625    8[6-(6,8),30-(8,8,8)]
   546      52.205038      52.205038      52.205038    8[6-(6,8),30-(8,8,8)]
   547      15.193084      15.193084      15.193084    8[6-(6,8),30-(8,8,8)]
   548      52.012169      52.012169      52.012169    8[6-(6,8),30-(8,8,8)]
   549      57.791283      57.791283      57.791283    8[6-(1,1,6),6-(6,6)]
   550      27.982753      27.982753      27.982753    8[6-(1,1,6),6-(6,6)]
   551      15.879063      15.879063      15.879063    8[6-(6,8),30-(8,8,8)]
   552      47.522166      47.522166      47.522166    8[6-(6,8),30-(8,8,8)]
   553      14.928966      14.928966      14.928966    8[6-(6,8),30-(8,8,8)]
   554      49.437931      49.437931      49.437931    8[6-(6,8),30-(8,8,8)]
   555      46.404723      46.404723      46.404723    8[6-(1,1,6),6-(6,6)]
   556      44.852326      44.852326      44.852326    8[6-(1,1,6),6-(6,6)]
   557       32.04013       32.04013       32.04013    8[6-(6,8),30-(8,8,8)]
   558      52.205048      52.205048      52.205048    8[6-(6,8),30-(8,8,8)]
   559      31.762592      31.762592      31.762592    8[6-(6,8),30-(8,8,8)]
   560      52.012179      52.012179      52.012179    8[6-(6,8),30-(8,8,8)]
   561      57.791285      57.791285      57.791285    8[6-(1,1,6),6-(6,6)]
   562      27.982755      27.982755      27.982755    8[6-(1,1,6),6-(6,6)]
   563      32.448568      32.448568      32.448568    8[6-(6,8),30-(8,8,8)]
   564      47.522176      47.522176      47.522176    8[6-(6,8),30-(8,8,8)]
   565      31.498474      31.498474      31.498474    8[6-(6,8),30-(8,8,8)]
   566      49.437942      49.437942      49.437942    8[6-(6,8),30-(8,8,8)]
   567      46.404725      46.404725      46.404725    8[6-(1,1,6),6-(6,6)]
   568      28.282828      28.282828      28.282828    8[6-(1,1,6),6-(6,6)]
   569       34.92836       34.92836       34.92836    8[6-(6,8),30-(8,8,8)]
   570      49.398341      49.398341      49.398341    8[6-(6,8),30-(8,8,8)]
   571      36.155995      36.155995      36.155995    8[6-(6,8),30-(8,8,8)]
   572      47.675444      47.675444      47.675444    8[6-(6,8),30-(8,8,8)]
   573      44.929542      44.929542      44.929542    8[6-(1,1,6),6-(6,6)]
   574      43.151469      43.151469      43.151469    8[6-(1,1,6),6-(6,6)]
   575       49.70851       49.70851       49.70851    8[30-(8,8,8),30-(8,8,8),30-(8,8,8),30-(8,8,8)]
   576      33.139001      33.139001      33.139001    8[30-(8,8,8),30-(8,8,8),30-(8,8,8),30-(8,8,8)]
   577      16.569512      16.569512      16.569512    8[30-(8,8,8),30-(8,8,8),30-(8,8,8),30-(8,8,8)]
   578      33.139021      33.139021      33.139021    8[30-(8,8,8),30-(8,8,8),30-(8,8,8),30-(8,8,8)]
