# Supplementary material for: A collection of forcefield precursors for metal–organic frameworks
Source: RSC Adv. 2019 Nov 13;9(63):36492–507. doi: 10.1039/c9ra07327b (PMC9075174; doi:10.1039/c9ra07327b)
Supplement: RA-009-C9RA07327B-s1380 [file RA-009-C9RA07327B-s1380.txt]

LELCUB01_clean

18.537000    0.000000    0.000000
-9.268671    23.105470    0.000000
0.000000    0.000000    34.925000

     1      -0.652474      -0.652474      -0.652474    29[7-(6,7),7-(6,7)]
     2      -0.260237      -0.260237      -0.260237    29[7-(6,7),7-(6,7)]
     3       1.804429       1.804429       1.804429    29[7-(6,7),7-(6,7)]
     4        3.67892        3.67892        3.67892    29[7-(6,7),7-(6,7)]
     5        3.09315        3.09315        3.09315    29[7-(6,7),7-(6,7)]
     6       5.106989       5.106989       5.106989    29[7-(6,7),7-(6,7)]
     7       0.652303       0.652303       0.652303    29[7-(6,7),7-(6,7)]
     8       0.260066       0.260066       0.260066    29[7-(6,7),7-(6,7)]
     9        16.7324        16.7324        16.7324    29[7-(6,7),7-(6,7)]
    10      14.857909      14.857909      14.857909    29[7-(6,7),7-(6,7)]
    11      15.443679      15.443679      15.443679    29[7-(6,7),7-(6,7)]
    12       13.42984       13.42984       13.42984    29[7-(6,7),7-(6,7)]
    13        0.65216        0.65216        0.65216    29[7-(6,7),7-(6,7)]
    14       0.259911       0.259911       0.259911    29[7-(6,7),7-(6,7)]
    15      -1.804725      -1.804725      -1.804725    29[7-(6,7),7-(6,7)]
    16      -3.679157      -3.679157      -3.679157    29[7-(6,7),7-(6,7)]
    17      -3.093388      -3.093388      -3.093388    29[7-(6,7),7-(6,7)]
    18      -5.107268      -5.107268      -5.107268    29[7-(6,7),7-(6,7)]
    19      -0.652331      -0.652331      -0.652331    29[7-(6,7),7-(6,7)]
    20      -0.260082      -0.260082      -0.260082    29[7-(6,7),7-(6,7)]
    21       1.804554       1.804554       1.804554    29[7-(6,7),7-(6,7)]
    22       3.678986       3.678986       3.678986    29[7-(6,7),7-(6,7)]
    23       3.093217       3.093217       3.093217    29[7-(6,7),7-(6,7)]
    24       5.107097       5.107097       5.107097    29[7-(6,7),7-(6,7)]
    25       9.920803       9.920803       9.920803    29[7-(6,7),7-(6,7)]
    26       9.528566       9.528566       9.528566    29[7-(6,7),7-(6,7)]
    27         7.4639         7.4639         7.4639    29[7-(6,7),7-(6,7)]
    28       5.589409       5.589409       5.589409    29[7-(6,7),7-(6,7)]
    29       6.175179       6.175179       6.175179    29[7-(6,7),7-(6,7)]
    30        4.16134        4.16134        4.16134    29[7-(6,7),7-(6,7)]
    31       8.616026       8.616026       8.616026    29[7-(6,7),7-(6,7)]
    32       9.008263       9.008263       9.008263    29[7-(6,7),7-(6,7)]
    33      -7.464071      -7.464071      -7.464071    29[7-(6,7),7-(6,7)]
    34       -5.58958       -5.58958       -5.58958    29[7-(6,7),7-(6,7)]
    35       -6.17535       -6.17535       -6.17535    29[7-(6,7),7-(6,7)]
    36      -4.161511      -4.161511      -4.161511    29[7-(6,7),7-(6,7)]
    37       8.616169       8.616169       8.616169    29[7-(6,7),7-(6,7)]
    38       9.008418       9.008418       9.008418    29[7-(6,7),7-(6,7)]
    39      11.073054      11.073054      11.073054    29[7-(6,7),7-(6,7)]
    40      12.947486      12.947486      12.947486    29[7-(6,7),7-(6,7)]
    41      12.361717      12.361717      12.361717    29[7-(6,7),7-(6,7)]
    42      14.375597      14.375597      14.375597    29[7-(6,7),7-(6,7)]
    43        9.92066        9.92066        9.92066    29[7-(6,7),7-(6,7)]
    44       9.528411       9.528411       9.528411    29[7-(6,7),7-(6,7)]
    45       7.463775       7.463775       7.463775    29[7-(6,7),7-(6,7)]
    46       5.589343       5.589343       5.589343    29[7-(6,7),7-(6,7)]
    47       6.175112       6.175112       6.175112    29[7-(6,7),7-(6,7)]
    48       4.161232       4.161232       4.161232    29[7-(6,7),7-(6,7)]
    49      -2.949717      -2.949717      -2.949717    29[7-(6,7),7-(6,7)]
    50      -5.268501      -5.268501      -5.268501    29[7-(6,7),7-(6,7)]
    51       -4.93835       -4.93835       -4.93835    29[7-(6,7),7-(6,7)]
    52      -1.381881      -1.381881      -1.381881    29[7-(6,7),7-(6,7)]
    53      -0.987238      -0.987238      -0.987238    29[7-(6,7),7-(6,7)]
    54       2.949546       2.949546       2.949546    29[7-(6,7),7-(6,7)]
    55        5.26833        5.26833        5.26833    29[7-(6,7),7-(6,7)]
    56       4.938179       4.938179       4.938179    29[7-(6,7),7-(6,7)]
    57        1.38171        1.38171        1.38171    29[7-(6,7),7-(6,7)]
    58       0.987067       0.987067       0.987067    29[7-(6,7),7-(6,7)]
    59       2.949498       2.949498       2.949498    29[7-(6,7),7-(6,7)]
    60       5.268301       5.268301       5.268301    29[7-(6,7),7-(6,7)]
    61       4.938163       4.938163       4.938163    29[7-(6,7),7-(6,7)]
    62       1.381615       1.381615       1.381615    29[7-(6,7),7-(6,7)]
    63       0.986953       0.986953       0.986953    29[7-(6,7),7-(6,7)]
    64      -2.949669      -2.949669      -2.949669    29[7-(6,7),7-(6,7)]
    65      13.268528      13.268528      13.268528    29[7-(6,7),7-(6,7)]
    66      13.598666      13.598666      13.598666    29[7-(6,7),7-(6,7)]
    67      -1.381786      -1.381786      -1.381786    29[7-(6,7),7-(6,7)]
    68      -0.987124      -0.987124      -0.987124    29[7-(6,7),7-(6,7)]
    69      12.218046      12.218046      12.218046    29[7-(6,7),7-(6,7)]
    70       14.53683       14.53683       14.53683    29[7-(6,7),7-(6,7)]
    71      14.206679      14.206679      14.206679    29[7-(6,7),7-(6,7)]
    72       10.65021       10.65021       10.65021    29[7-(6,7),7-(6,7)]
    73      10.255567      10.255567      10.255567    29[7-(6,7),7-(6,7)]
    74       6.318783       6.318783       6.318783    29[7-(6,7),7-(6,7)]
    75       3.999999       3.999999       3.999999    29[7-(6,7),7-(6,7)]
    76        4.33015        4.33015        4.33015    29[7-(6,7),7-(6,7)]
    77       7.886619       7.886619       7.886619    29[7-(6,7),7-(6,7)]
    78       8.281262       8.281262       8.281262    29[7-(6,7),7-(6,7)]
    79       6.318831       6.318831       6.318831    29[7-(6,7),7-(6,7)]
    80       4.000028       4.000028       4.000028    29[7-(6,7),7-(6,7)]
    81       4.330166       4.330166       4.330166    29[7-(6,7),7-(6,7)]
    82       7.886714       7.886714       7.886714    29[7-(6,7),7-(6,7)]
    83       8.281376       8.281376       8.281376    29[7-(6,7),7-(6,7)]
    84      12.217998      12.217998      12.217998    29[7-(6,7),7-(6,7)]
    85      -4.000199      -4.000199      -4.000199    29[7-(6,7),7-(6,7)]
    86      -4.330337      -4.330337      -4.330337    29[7-(6,7),7-(6,7)]
    87      10.650115      10.650115      10.650115    29[7-(6,7),7-(6,7)]
    88      10.255453      10.255453      10.255453    29[7-(6,7),7-(6,7)]
    89      -0.000121      -0.000121      -0.000121    29[7-(6,7),7-(6,7)]
    90         -5e-05         -5e-05         -5e-05    29[7-(6,7),7-(6,7)]
    91        9.26845        9.26845        9.26845    29[7-(6,7),7-(6,7)]
    92       9.268379       9.268379       9.268379    29[7-(6,7),7-(6,7)]
    93      -0.000113      -0.000113      -0.000113    29[7-(6,7),7-(6,7)]
    94       -5.8e-05       -5.8e-05       -5.8e-05    29[7-(6,7),7-(6,7)]
    95       9.268442       9.268442       9.268442    29[7-(6,7),7-(6,7)]
    96       9.268387       9.268387       9.268387    29[7-(6,7),7-(6,7)]
    97      -3.390572      -3.390572      -3.390572    1[6-(1,1,6)]
    98      -4.762315      -4.762315      -4.762315    1[6-(1,1,6)]
    99      -3.533318      -3.533318      -3.533318    1[6-(1,1,6)]
   100       7.071862       7.071862       7.071862    1[6-(1,1,6)]
   101       5.920707       5.920707       5.920707    1[6-(1,1,6)]
   102       5.538856       5.538856       5.538856    1[6-(1,1,6)]
   103      -0.398709      -0.398709      -0.398709    1[6-(1,1,6)]
   104       0.164823       0.164823       0.164823    1[6-(1,1,6)]
   105       0.958196       0.958196       0.958196    1[6-(1,1,6)]
   106       4.048342       4.048342       4.048342    1[6-(1,1,6)]
   107       4.022394       4.022394       4.022394    1[6-(1,1,6)]
   108       2.989888       2.989888       2.989888    1[6-(1,1,6)]
   109       1.099124       1.099124       1.099124    1[6-(1,1,6)]
   110       1.238145       1.238145       1.238145    1[6-(1,1,6)]
   111       2.448618       2.448618       2.448618    1[6-(1,1,6)]
   112       3.996419       3.996419       3.996419    1[6-(1,1,6)]
   113       3.694264       3.694264       3.694264    1[6-(1,1,6)]
   114       2.522725       2.522725       2.522725    1[6-(1,1,6)]
   115       7.462896       7.462896       7.462896    1[6-(1,1,6)]
   116       6.980945       6.980945       6.980945    1[6-(1,1,6)]
   117       7.850327       7.850327       7.850327    1[6-(1,1,6)]
   118       2.621032       2.621032       2.621032    1[6-(1,1,6)]
   119       2.735973       2.735973       2.735973    1[6-(1,1,6)]
   120       1.953704       1.953704       1.953704    1[6-(1,1,6)]
   121       1.621871       1.621871       1.621871    1[6-(1,1,6)]
   122       0.611596       0.611596       0.611596    1[6-(1,1,6)]
   123       1.772017       1.772017       1.772017    1[6-(1,1,6)]
   124       4.556238       4.556238       4.556238    1[6-(1,1,6)]
   125       4.845418       4.845418       4.845418    1[6-(1,1,6)]
   126       3.445869       3.445869       3.445869    1[6-(1,1,6)]
   127      -0.839881      -0.839881      -0.839881    1[6-(1,1,6)]
   128      -0.571085      -0.571085      -0.571085    1[6-(1,1,6)]
   129        0.30756        0.30756        0.30756    1[6-(1,1,6)]
   130       3.690583       3.690583       3.690583    1[6-(1,1,6)]
   131        4.52474        4.52474        4.52474    1[6-(1,1,6)]
   132       4.079862       4.079862       4.079862    1[6-(1,1,6)]
   133       3.390401       3.390401       3.390401    1[6-(1,1,6)]
   134       4.762144       4.762144       4.762144    1[6-(1,1,6)]
   135       3.533147       3.533147       3.533147    1[6-(1,1,6)]
   136      -7.072033      -7.072033      -7.072033    1[6-(1,1,6)]
   137      -5.920878      -5.920878      -5.920878    1[6-(1,1,6)]
   138       3.729644       3.729644       3.729644    1[6-(1,1,6)]
   139       0.398538       0.398538       0.398538    1[6-(1,1,6)]
   140      -0.164994      -0.164994      -0.164994    1[6-(1,1,6)]
   141      17.578633      17.578633      17.578633    1[6-(1,1,6)]
   142      14.488487      14.488487      14.488487    1[6-(1,1,6)]
   143      14.514435      14.514435      14.514435    1[6-(1,1,6)]
   144      15.546941      15.546941      15.546941    1[6-(1,1,6)]
   145      -1.099295      -1.099295      -1.099295    1[6-(1,1,6)]
   146      -1.238316      -1.238316      -1.238316    1[6-(1,1,6)]
   147      -2.448789      -2.448789      -2.448789    1[6-(1,1,6)]
   148       14.54041       14.54041       14.54041    1[6-(1,1,6)]
   149      14.842565      14.842565      14.842565    1[6-(1,1,6)]
   150      16.014104      16.014104      16.014104    1[6-(1,1,6)]
   151      11.073933      11.073933      11.073933    1[6-(1,1,6)]
   152      11.555884      11.555884      11.555884    1[6-(1,1,6)]
   153      10.686502      10.686502      10.686502    1[6-(1,1,6)]
   154      -2.621203      -2.621203      -2.621203    1[6-(1,1,6)]
   155      -2.736144      -2.736144      -2.736144    1[6-(1,1,6)]
   156      -1.953875      -1.953875      -1.953875    1[6-(1,1,6)]
   157      -1.622042      -1.622042      -1.622042    1[6-(1,1,6)]
   158      -0.611767      -0.611767      -0.611767    1[6-(1,1,6)]
   159      -1.772188      -1.772188      -1.772188    1[6-(1,1,6)]
   160      13.980591      13.980591      13.980591    1[6-(1,1,6)]
   161      13.691411      13.691411      13.691411    1[6-(1,1,6)]
   162       15.09096       15.09096       15.09096    1[6-(1,1,6)]
   163        0.83971        0.83971        0.83971    1[6-(1,1,6)]
   164       0.570914       0.570914       0.570914    1[6-(1,1,6)]
   165      -0.307731      -0.307731      -0.307731    1[6-(1,1,6)]
   166      14.846246      14.846246      14.846246    1[6-(1,1,6)]
   167      14.012089      14.012089      14.012089    1[6-(1,1,6)]
   168      14.456967      14.456967      14.456967    1[6-(1,1,6)]
   169       3.390263       3.390263       3.390263    1[6-(1,1,6)]
   170       4.761995       4.761995       4.761995    1[6-(1,1,6)]
   171       3.532987       3.532987       3.532987    1[6-(1,1,6)]
   172      11.465131      11.465131      11.465131    1[6-(1,1,6)]
   173      12.616272      12.616272      12.616272    1[6-(1,1,6)]
   174      12.998145      12.998145      12.998145    1[6-(1,1,6)]
   175       0.398382       0.398382       0.398382    1[6-(1,1,6)]
   176      -0.165136      -0.165136      -0.165136    1[6-(1,1,6)]
   177      -0.958529      -0.958529      -0.958529    1[6-(1,1,6)]
   178       -4.04862       -4.04862       -4.04862    1[6-(1,1,6)]
   179      -4.022664      -4.022664      -4.022664    1[6-(1,1,6)]
   180      -2.990149      -2.990149      -2.990149    1[6-(1,1,6)]
   181      -1.099364      -1.099364      -1.099364    1[6-(1,1,6)]
   182      -1.238398      -1.238398      -1.238398    1[6-(1,1,6)]
   183      -2.448858      -2.448858      -2.448858    1[6-(1,1,6)]
   184      -3.996735      -3.996735      -3.996735    1[6-(1,1,6)]
   185      -3.694584      -3.694584      -3.694584    1[6-(1,1,6)]
   186      -2.523047      -2.523047      -2.523047    1[6-(1,1,6)]
   187      11.073904      11.073904      11.073904    1[6-(1,1,6)]
   188      11.555877      11.555877      11.555877    1[6-(1,1,6)]
   189      10.686488      10.686488      10.686488    1[6-(1,1,6)]
   190      -2.621231      -2.621231      -2.621231    1[6-(1,1,6)]
   191      -2.736149      -2.736149      -2.736149    1[6-(1,1,6)]
   192      -1.953896      -1.953896      -1.953896    1[6-(1,1,6)]
   193      -1.622104      -1.622104      -1.622104    1[6-(1,1,6)]
   194      -0.611846      -0.611846      -0.611846    1[6-(1,1,6)]
   195      -1.772257      -1.772257      -1.772257    1[6-(1,1,6)]
   196      -4.556551      -4.556551      -4.556551    1[6-(1,1,6)]
   197      -4.845726      -4.845726      -4.845726    1[6-(1,1,6)]
   198      -3.446187      -3.446187      -3.446187    1[6-(1,1,6)]
   199       0.839571       0.839571       0.839571    1[6-(1,1,6)]
   200       0.570795       0.570795       0.570795    1[6-(1,1,6)]
   201      -0.307869      -0.307869      -0.307869    1[6-(1,1,6)]
   202      -3.690851      -3.690851      -3.690851    1[6-(1,1,6)]
   203      -4.525024      -4.525024      -4.525024    1[6-(1,1,6)]
   204      -4.080126      -4.080126      -4.080126    1[6-(1,1,6)]
   205      15.146566      15.146566      15.146566    1[6-(1,1,6)]
   206      13.774834      13.774834      13.774834    1[6-(1,1,6)]
   207      15.003842      15.003842      15.003842    1[6-(1,1,6)]
   208       7.071698       7.071698       7.071698    1[6-(1,1,6)]
   209       5.920557       5.920557       5.920557    1[6-(1,1,6)]
   210      14.807355      14.807355      14.807355    1[6-(1,1,6)]
   211      -0.398553      -0.398553      -0.398553    1[6-(1,1,6)]
   212       0.164965       0.164965       0.164965    1[6-(1,1,6)]
   213       0.958358       0.958358       0.958358    1[6-(1,1,6)]
   214       4.048449       4.048449       4.048449    1[6-(1,1,6)]
   215       4.022493       4.022493       4.022493    1[6-(1,1,6)]
   216       2.989978       2.989978       2.989978    1[6-(1,1,6)]
   217       1.099193       1.099193       1.099193    1[6-(1,1,6)]
   218       1.238227       1.238227       1.238227    1[6-(1,1,6)]
   219       2.448687       2.448687       2.448687    1[6-(1,1,6)]
   220       3.996564       3.996564       3.996564    1[6-(1,1,6)]
   221       3.694413       3.694413       3.694413    1[6-(1,1,6)]
   222       2.522876       2.522876       2.522876    1[6-(1,1,6)]
   223       7.462925       7.462925       7.462925    1[6-(1,1,6)]
   224       6.980952       6.980952       6.980952    1[6-(1,1,6)]
   225       7.850341       7.850341       7.850341    1[6-(1,1,6)]
   226        2.62106        2.62106        2.62106    1[6-(1,1,6)]
   227       2.735978       2.735978       2.735978    1[6-(1,1,6)]
   228       1.953725       1.953725       1.953725    1[6-(1,1,6)]
   229       1.621933       1.621933       1.621933    1[6-(1,1,6)]
   230       0.611675       0.611675       0.611675    1[6-(1,1,6)]
   231       1.772086       1.772086       1.772086    1[6-(1,1,6)]
   232        4.55638        4.55638        4.55638    1[6-(1,1,6)]
   233       4.845555       4.845555       4.845555    1[6-(1,1,6)]
   234       3.446016       3.446016       3.446016    1[6-(1,1,6)]
   235      -0.839742      -0.839742      -0.839742    1[6-(1,1,6)]
   236      -0.570966      -0.570966      -0.570966    1[6-(1,1,6)]
   237       0.307698       0.307698       0.307698    1[6-(1,1,6)]
   238        3.69068        3.69068        3.69068    1[6-(1,1,6)]
   239       4.524853       4.524853       4.524853    1[6-(1,1,6)]
   240       4.079955       4.079955       4.079955    1[6-(1,1,6)]
   241      12.658901      12.658901      12.658901    1[6-(1,1,6)]
   242      14.030644      14.030644      14.030644    1[6-(1,1,6)]
   243      12.801647      12.801647      12.801647    1[6-(1,1,6)]
   244       2.196467       2.196467       2.196467    1[6-(1,1,6)]
   245       3.347622       3.347622       3.347622    1[6-(1,1,6)]
   246      12.998144      12.998144      12.998144    1[6-(1,1,6)]
   247       9.667038       9.667038       9.667038    1[6-(1,1,6)]
   248       9.103506       9.103506       9.103506    1[6-(1,1,6)]
   249       8.310133       8.310133       8.310133    1[6-(1,1,6)]
   250       5.219987       5.219987       5.219987    1[6-(1,1,6)]
   251       5.245935       5.245935       5.245935    1[6-(1,1,6)]
   252       6.278441       6.278441       6.278441    1[6-(1,1,6)]
   253       8.169205       8.169205       8.169205    1[6-(1,1,6)]
   254       8.030184       8.030184       8.030184    1[6-(1,1,6)]
   255       6.819711       6.819711       6.819711    1[6-(1,1,6)]
   256        5.27191        5.27191        5.27191    1[6-(1,1,6)]
   257       5.574065       5.574065       5.574065    1[6-(1,1,6)]
   258       6.745604       6.745604       6.745604    1[6-(1,1,6)]
   259       1.805433       1.805433       1.805433    1[6-(1,1,6)]
   260       2.287384       2.287384       2.287384    1[6-(1,1,6)]
   261       1.418002       1.418002       1.418002    1[6-(1,1,6)]
   262       6.647297       6.647297       6.647297    1[6-(1,1,6)]
   263       6.532356       6.532356       6.532356    1[6-(1,1,6)]
   264       7.314625       7.314625       7.314625    1[6-(1,1,6)]
   265       7.646458       7.646458       7.646458    1[6-(1,1,6)]
   266       8.656733       8.656733       8.656733    1[6-(1,1,6)]
   267       7.496312       7.496312       7.496312    1[6-(1,1,6)]
   268       4.712091       4.712091       4.712091    1[6-(1,1,6)]
   269       4.422911       4.422911       4.422911    1[6-(1,1,6)]
   270        5.82246        5.82246        5.82246    1[6-(1,1,6)]
   271       10.10821       10.10821       10.10821    1[6-(1,1,6)]
   272       9.839414       9.839414       9.839414    1[6-(1,1,6)]
   273       8.960769       8.960769       8.960769    1[6-(1,1,6)]
   274       5.577746       5.577746       5.577746    1[6-(1,1,6)]
   275       4.743589       4.743589       4.743589    1[6-(1,1,6)]
   276       5.188467       5.188467       5.188467    1[6-(1,1,6)]
   277       5.877928       5.877928       5.877928    1[6-(1,1,6)]
   278       4.506185       4.506185       4.506185    1[6-(1,1,6)]
   279       5.735182       5.735182       5.735182    1[6-(1,1,6)]
   280      16.340362      16.340362      16.340362    1[6-(1,1,6)]
   281      15.189207      15.189207      15.189207    1[6-(1,1,6)]
   282      14.807356      14.807356      14.807356    1[6-(1,1,6)]
   283       8.869791       8.869791       8.869791    1[6-(1,1,6)]
   284       9.433323       9.433323       9.433323    1[6-(1,1,6)]
   285      -8.310304      -8.310304      -8.310304    1[6-(1,1,6)]
   286      -5.220158      -5.220158      -5.220158    1[6-(1,1,6)]
   287      -5.246106      -5.246106      -5.246106    1[6-(1,1,6)]
   288      -6.278612      -6.278612      -6.278612    1[6-(1,1,6)]
   289      10.367624      10.367624      10.367624    1[6-(1,1,6)]
   290      10.506645      10.506645      10.506645    1[6-(1,1,6)]
   291      11.717118      11.717118      11.717118    1[6-(1,1,6)]
   292      -5.272081      -5.272081      -5.272081    1[6-(1,1,6)]
   293      -5.574236      -5.574236      -5.574236    1[6-(1,1,6)]
   294      -6.745775      -6.745775      -6.745775    1[6-(1,1,6)]
   295      -1.805604      -1.805604      -1.805604    1[6-(1,1,6)]
   296      -2.287555      -2.287555      -2.287555    1[6-(1,1,6)]
   297      -1.418173      -1.418173      -1.418173    1[6-(1,1,6)]
   298      11.889532      11.889532      11.889532    1[6-(1,1,6)]
   299      12.004473      12.004473      12.004473    1[6-(1,1,6)]
   300      11.222204      11.222204      11.222204    1[6-(1,1,6)]
   301      10.890371      10.890371      10.890371    1[6-(1,1,6)]
   302       9.880096       9.880096       9.880096    1[6-(1,1,6)]
   303      11.040517      11.040517      11.040517    1[6-(1,1,6)]
   304      -4.712262      -4.712262      -4.712262    1[6-(1,1,6)]
   305      -4.423082      -4.423082      -4.423082    1[6-(1,1,6)]
   306      -5.822631      -5.822631      -5.822631    1[6-(1,1,6)]
   307       8.428619       8.428619       8.428619    1[6-(1,1,6)]
   308       8.697415       8.697415       8.697415    1[6-(1,1,6)]
   309        9.57606        9.57606        9.57606    1[6-(1,1,6)]
   310      -5.577917      -5.577917      -5.577917    1[6-(1,1,6)]
   311       -4.74376       -4.74376       -4.74376    1[6-(1,1,6)]
   312      -5.188638      -5.188638      -5.188638    1[6-(1,1,6)]
   313       5.878066       5.878066       5.878066    1[6-(1,1,6)]
   314       4.506334       4.506334       4.506334    1[6-(1,1,6)]
   315       5.735342       5.735342       5.735342    1[6-(1,1,6)]
   316      -2.196802      -2.196802      -2.196802    1[6-(1,1,6)]
   317      -3.347943      -3.347943      -3.347943    1[6-(1,1,6)]
   318       5.538855       5.538855       5.538855    1[6-(1,1,6)]
   319       8.869947       8.869947       8.869947    1[6-(1,1,6)]
   320       9.433465       9.433465       9.433465    1[6-(1,1,6)]
   321      10.226858      10.226858      10.226858    1[6-(1,1,6)]
   322      13.316949      13.316949      13.316949    1[6-(1,1,6)]
   323      13.290993      13.290993      13.290993    1[6-(1,1,6)]
   324      12.258478      12.258478      12.258478    1[6-(1,1,6)]
   325      10.367693      10.367693      10.367693    1[6-(1,1,6)]
   326      10.506727      10.506727      10.506727    1[6-(1,1,6)]
   327      11.717187      11.717187      11.717187    1[6-(1,1,6)]
   328      13.265064      13.265064      13.265064    1[6-(1,1,6)]
   329      12.962913      12.962913      12.962913    1[6-(1,1,6)]
   330      11.791376      11.791376      11.791376    1[6-(1,1,6)]
   331      -1.805575      -1.805575      -1.805575    1[6-(1,1,6)]
   332      -2.287548      -2.287548      -2.287548    1[6-(1,1,6)]
   333      -1.418159      -1.418159      -1.418159    1[6-(1,1,6)]
   334       11.88956       11.88956       11.88956    1[6-(1,1,6)]
   335      12.004478      12.004478      12.004478    1[6-(1,1,6)]
   336      11.222225      11.222225      11.222225    1[6-(1,1,6)]
   337      10.890433      10.890433      10.890433    1[6-(1,1,6)]
   338       9.880175       9.880175       9.880175    1[6-(1,1,6)]
   339      11.040586      11.040586      11.040586    1[6-(1,1,6)]
   340       13.82488       13.82488       13.82488    1[6-(1,1,6)]
   341      14.114055      14.114055      14.114055    1[6-(1,1,6)]
   342      12.714516      12.714516      12.714516    1[6-(1,1,6)]
   343       8.428758       8.428758       8.428758    1[6-(1,1,6)]
   344       8.697534       8.697534       8.697534    1[6-(1,1,6)]
   345       9.576198       9.576198       9.576198    1[6-(1,1,6)]
   346       12.95918       12.95918       12.95918    1[6-(1,1,6)]
   347      13.793353      13.793353      13.793353    1[6-(1,1,6)]
   348      13.348455      13.348455      13.348455    1[6-(1,1,6)]
   349      -5.878237      -5.878237      -5.878237    1[6-(1,1,6)]
   350      -4.506505      -4.506505      -4.506505    1[6-(1,1,6)]
   351      -5.735513      -5.735513      -5.735513    1[6-(1,1,6)]
   352       2.196631       2.196631       2.196631    1[6-(1,1,6)]
   353       3.347772       3.347772       3.347772    1[6-(1,1,6)]
   354       3.729645       3.729645       3.729645    1[6-(1,1,6)]
   355      -8.870118      -8.870118      -8.870118    1[6-(1,1,6)]
   356       9.103364       9.103364       9.103364    1[6-(1,1,6)]
   357       8.309971       8.309971       8.309971    1[6-(1,1,6)]
   358        5.21988        5.21988        5.21988    1[6-(1,1,6)]
   359       5.245836       5.245836       5.245836    1[6-(1,1,6)]
   360       6.278351       6.278351       6.278351    1[6-(1,1,6)]
   361       8.169136       8.169136       8.169136    1[6-(1,1,6)]
   362       8.030102       8.030102       8.030102    1[6-(1,1,6)]
   363       6.819642       6.819642       6.819642    1[6-(1,1,6)]
   364       5.271765       5.271765       5.271765    1[6-(1,1,6)]
   365       5.573916       5.573916       5.573916    1[6-(1,1,6)]
   366       6.745453       6.745453       6.745453    1[6-(1,1,6)]
   367       1.805404       1.805404       1.805404    1[6-(1,1,6)]
   368       2.287377       2.287377       2.287377    1[6-(1,1,6)]
   369       1.417988       1.417988       1.417988    1[6-(1,1,6)]
   370       6.647269       6.647269       6.647269    1[6-(1,1,6)]
   371       6.532351       6.532351       6.532351    1[6-(1,1,6)]
   372       7.314604       7.314604       7.314604    1[6-(1,1,6)]
   373       7.646396       7.646396       7.646396    1[6-(1,1,6)]
   374       8.656654       8.656654       8.656654    1[6-(1,1,6)]
   375       7.496243       7.496243       7.496243    1[6-(1,1,6)]
   376       4.711949       4.711949       4.711949    1[6-(1,1,6)]
   377       4.422774       4.422774       4.422774    1[6-(1,1,6)]
   378       5.822313       5.822313       5.822313    1[6-(1,1,6)]
   379      -8.428929      -8.428929      -8.428929    1[6-(1,1,6)]
   380       9.839295       9.839295       9.839295    1[6-(1,1,6)]
   381       8.960631       8.960631       8.960631    1[6-(1,1,6)]
   382       5.577649       5.577649       5.577649    1[6-(1,1,6)]
   383       4.743476       4.743476       4.743476    1[6-(1,1,6)]
   384       5.188374       5.188374       5.188374    1[6-(1,1,6)]
   385      -3.664898      -3.664898      -3.664898    1[6-(1,1,6)]
   386      -4.107926      -4.107926      -4.107926    1[6-(1,1,6)]
   387       -2.81405       -2.81405       -2.81405    1[6-(1,1,6)]
   388      -0.561766      -0.561766      -0.561766    1[6-(1,1,6)]
   389       0.163027       0.163027       0.163027    1[6-(1,1,6)]
   390      -1.264316      -1.264316      -1.264316    1[6-(1,1,6)]
   391      -1.909438      -1.909438      -1.909438    1[6-(1,1,6)]
   392       -0.84726       -0.84726       -0.84726    1[6-(1,1,6)]
   393      -0.767554      -0.767554      -0.767554    1[6-(1,1,6)]
   394      13.411427      13.411427      13.411427    1[6-(1,1,6)]
   395      -4.293266      -4.293266      -4.293266    1[6-(1,1,6)]
   396      -3.731586      -3.731586      -3.731586    1[6-(1,1,6)]
   397       10.56228       10.56228       10.56228    1[6-(1,1,6)]
   398       9.157181       9.157181       9.157181    1[6-(1,1,6)]
   399       10.32131       10.32131       10.32131    1[6-(1,1,6)]
   400      11.691207      11.691207      11.691207    1[6-(1,1,6)]
   401      10.180445      10.180445      10.180445    1[6-(1,1,6)]
   402       10.49371       10.49371       10.49371    1[6-(1,1,6)]
   403      -1.158687      -1.158687      -1.158687    1[6-(1,1,6)]
   404      -0.780536      -0.780536      -0.780536    1[6-(1,1,6)]
   405      -0.189195      -0.189195      -0.189195    1[6-(1,1,6)]
   406      -5.494471      -5.494471      -5.494471    1[6-(1,1,6)]
   407       -4.22839       -4.22839       -4.22839    1[6-(1,1,6)]
   408      -4.782657      -4.782657      -4.782657    1[6-(1,1,6)]
   409       -2.47298       -2.47298       -2.47298    1[6-(1,1,6)]
   410      -1.488662      -1.488662      -1.488662    1[6-(1,1,6)]
   411      -3.017961      -3.017961      -3.017961    1[6-(1,1,6)]
   412      -0.667435      -0.667435      -0.667435    1[6-(1,1,6)]
   413       -2.23381       -2.23381       -2.23381    1[6-(1,1,6)]
   414      -1.186468      -1.186468      -1.186468    1[6-(1,1,6)]
   415      -2.100404      -2.100404      -2.100404    1[6-(1,1,6)]
   416      -2.834474      -2.834474      -2.834474    1[6-(1,1,6)]
   417        7.42592        7.42592        7.42592    1[6-(1,1,6)]
   418      11.863662      11.863662      11.863662    1[6-(1,1,6)]
   419      12.332651      12.332651      12.332651    1[6-(1,1,6)]
   420       11.68201       11.68201       11.68201    1[6-(1,1,6)]
   421       3.664727       3.664727       3.664727    1[6-(1,1,6)]
   422       4.107755       4.107755       4.107755    1[6-(1,1,6)]
   423       2.813879       2.813879       2.813879    1[6-(1,1,6)]
   424       0.561595       0.561595       0.561595    1[6-(1,1,6)]
   425      -0.163198      -0.163198      -0.163198    1[6-(1,1,6)]
   426       1.264145       1.264145       1.264145    1[6-(1,1,6)]
   427       1.909267       1.909267       1.909267    1[6-(1,1,6)]
   428       0.847089       0.847089       0.847089    1[6-(1,1,6)]
   429       0.767383       0.767383       0.767383    1[6-(1,1,6)]
   430       5.125402       5.125402       5.125402    1[6-(1,1,6)]
   431       4.293095       4.293095       4.293095    1[6-(1,1,6)]
   432       3.731415       3.731415       3.731415    1[6-(1,1,6)]
   433       7.974549       7.974549       7.974549    1[6-(1,1,6)]
   434       9.379648       9.379648       9.379648    1[6-(1,1,6)]
   435       8.215519       8.215519       8.215519    1[6-(1,1,6)]
   436       6.845622       6.845622       6.845622    1[6-(1,1,6)]
   437       8.356384       8.356384       8.356384    1[6-(1,1,6)]
   438       8.043119       8.043119       8.043119    1[6-(1,1,6)]
   439       1.158516       1.158516       1.158516    1[6-(1,1,6)]
   440       0.780365       0.780365       0.780365    1[6-(1,1,6)]
   441       0.189024       0.189024       0.189024    1[6-(1,1,6)]
   442         5.4943         5.4943         5.4943    1[6-(1,1,6)]
   443       4.228219       4.228219       4.228219    1[6-(1,1,6)]
   444       4.782486       4.782486       4.782486    1[6-(1,1,6)]
   445       2.472809       2.472809       2.472809    1[6-(1,1,6)]
   446       1.488491       1.488491       1.488491    1[6-(1,1,6)]
   447        3.01779        3.01779        3.01779    1[6-(1,1,6)]
   448       0.667264       0.667264       0.667264    1[6-(1,1,6)]
   449       2.233639       2.233639       2.233639    1[6-(1,1,6)]
   450       1.186297       1.186297       1.186297    1[6-(1,1,6)]
   451       2.100233       2.100233       2.100233    1[6-(1,1,6)]
   452       2.834303       2.834303       2.834303    1[6-(1,1,6)]
   453      -7.426091      -7.426091      -7.426091    1[6-(1,1,6)]
   454       6.673167       6.673167       6.673167    1[6-(1,1,6)]
   455       6.204178       6.204178       6.204178    1[6-(1,1,6)]
   456       6.854819       6.854819       6.854819    1[6-(1,1,6)]
   457       3.664632       3.664632       3.664632    1[6-(1,1,6)]
   458       4.107673       4.107673       4.107673    1[6-(1,1,6)]
   459       2.813783       2.813783       2.813783    1[6-(1,1,6)]
   460       0.561576       0.561576       0.561576    1[6-(1,1,6)]
   461      -0.163224      -0.163224      -0.163224    1[6-(1,1,6)]
   462        1.26413        1.26413        1.26413    1[6-(1,1,6)]
   463       1.909184       1.909184       1.909184    1[6-(1,1,6)]
   464       0.847022       0.847022       0.847022    1[6-(1,1,6)]
   465        0.76731        0.76731        0.76731    1[6-(1,1,6)]
   466       5.125388       5.125388       5.125388    1[6-(1,1,6)]
   467       4.293072       4.293072       4.293072    1[6-(1,1,6)]
   468        3.73141        3.73141        3.73141    1[6-(1,1,6)]
   469       7.974515       7.974515       7.974515    1[6-(1,1,6)]
   470       9.379625       9.379625       9.379625    1[6-(1,1,6)]
   471       8.215507       8.215507       8.215507    1[6-(1,1,6)]
   472       6.845635       6.845635       6.845635    1[6-(1,1,6)]
   473       8.356404       8.356404       8.356404    1[6-(1,1,6)]
   474       8.043118       8.043118       8.043118    1[6-(1,1,6)]
   475       1.158438       1.158438       1.158438    1[6-(1,1,6)]
   476        0.78028        0.78028        0.78028    1[6-(1,1,6)]
   477        0.18896        0.18896        0.18896    1[6-(1,1,6)]
   478       5.494263       5.494263       5.494263    1[6-(1,1,6)]
   479       4.228189       4.228189       4.228189    1[6-(1,1,6)]
   480       4.782435       4.782435       4.782435    1[6-(1,1,6)]
   481       2.472692       2.472692       2.472692    1[6-(1,1,6)]
   482       1.488381       1.488381       1.488381    1[6-(1,1,6)]
   483       3.017687       3.017687       3.017687    1[6-(1,1,6)]
   484       0.667229       0.667229       0.667229    1[6-(1,1,6)]
   485       2.233607       2.233607       2.233607    1[6-(1,1,6)]
   486       1.186268       1.186268       1.186268    1[6-(1,1,6)]
   487       2.100081       2.100081       2.100081    1[6-(1,1,6)]
   488        2.83414        2.83414        2.83414    1[6-(1,1,6)]
   489      11.111076      11.111076      11.111076    1[6-(1,1,6)]
   490       6.673302       6.673302       6.673302    1[6-(1,1,6)]
   491       6.204319       6.204319       6.204319    1[6-(1,1,6)]
   492       6.854976       6.854976       6.854976    1[6-(1,1,6)]
   493      14.872197      14.872197      14.872197    1[6-(1,1,6)]
   494      14.429156      14.429156      14.429156    1[6-(1,1,6)]
   495      15.723046      15.723046      15.723046    1[6-(1,1,6)]
   496      -0.561747      -0.561747      -0.561747    1[6-(1,1,6)]
   497       0.163053       0.163053       0.163053    1[6-(1,1,6)]
   498      -1.264301      -1.264301      -1.264301    1[6-(1,1,6)]
   499      -1.909355      -1.909355      -1.909355    1[6-(1,1,6)]
   500      -0.847193      -0.847193      -0.847193    1[6-(1,1,6)]
   501      -0.767481      -0.767481      -0.767481    1[6-(1,1,6)]
   502      13.411441      13.411441      13.411441    1[6-(1,1,6)]
   503      14.243757      14.243757      14.243757    1[6-(1,1,6)]
   504      -3.731581      -3.731581      -3.731581    1[6-(1,1,6)]
   505      10.562314      10.562314      10.562314    1[6-(1,1,6)]
   506       9.157204       9.157204       9.157204    1[6-(1,1,6)]
   507      10.321322      10.321322      10.321322    1[6-(1,1,6)]
   508      11.691194      11.691194      11.691194    1[6-(1,1,6)]
   509      10.180425      10.180425      10.180425    1[6-(1,1,6)]
   510      10.493711      10.493711      10.493711    1[6-(1,1,6)]
   511      -1.158609      -1.158609      -1.158609    1[6-(1,1,6)]
   512      -0.780451      -0.780451      -0.780451    1[6-(1,1,6)]
   513      -0.189131      -0.189131      -0.189131    1[6-(1,1,6)]
   514      13.042566      13.042566      13.042566    1[6-(1,1,6)]
   515       14.30864       14.30864       14.30864    1[6-(1,1,6)]
   516      13.754394      13.754394      13.754394    1[6-(1,1,6)]
   517      16.064137      16.064137      16.064137    1[6-(1,1,6)]
   518      -1.488552      -1.488552      -1.488552    1[6-(1,1,6)]
   519      15.519142      15.519142      15.519142    1[6-(1,1,6)]
   520        -0.6674        -0.6674        -0.6674    1[6-(1,1,6)]
   521      -2.233778      -2.233778      -2.233778    1[6-(1,1,6)]
   522      -1.186439      -1.186439      -1.186439    1[6-(1,1,6)]
   523      16.436748      16.436748      16.436748    1[6-(1,1,6)]
   524      15.702689      15.702689      15.702689    1[6-(1,1,6)]
   525       7.425753       7.425753       7.425753    1[6-(1,1,6)]
   526      -6.673473      -6.673473      -6.673473    1[6-(1,1,6)]
   527       -6.20449       -6.20449       -6.20449    1[6-(1,1,6)]
   528      -6.855147      -6.855147      -6.855147    1[6-(1,1,6)]
   529      12.933227      12.933227      12.933227    1[6-(1,1,6)]
   530      13.376255      13.376255      13.376255    1[6-(1,1,6)]
   531      12.082379      12.082379      12.082379    1[6-(1,1,6)]
   532       9.830095       9.830095       9.830095    1[6-(1,1,6)]
   533       9.105302       9.105302       9.105302    1[6-(1,1,6)]
   534      10.532645      10.532645      10.532645    1[6-(1,1,6)]
   535      11.177767      11.177767      11.177767    1[6-(1,1,6)]
   536      10.115589      10.115589      10.115589    1[6-(1,1,6)]
   537      10.035883      10.035883      10.035883    1[6-(1,1,6)]
   538      -4.143098      -4.143098      -4.143098    1[6-(1,1,6)]
   539      13.561595      13.561595      13.561595    1[6-(1,1,6)]
   540      12.999915      12.999915      12.999915    1[6-(1,1,6)]
   541      -1.293951      -1.293951      -1.293951    1[6-(1,1,6)]
   542       0.111148       0.111148       0.111148    1[6-(1,1,6)]
   543      -1.052981      -1.052981      -1.052981    1[6-(1,1,6)]
   544      -2.422878      -2.422878      -2.422878    1[6-(1,1,6)]
   545      -0.912116      -0.912116      -0.912116    1[6-(1,1,6)]
   546      -1.225381      -1.225381      -1.225381    1[6-(1,1,6)]
   547      10.427016      10.427016      10.427016    1[6-(1,1,6)]
   548      10.048865      10.048865      10.048865    1[6-(1,1,6)]
   549       9.457524       9.457524       9.457524    1[6-(1,1,6)]
   550        14.7628        14.7628        14.7628    1[6-(1,1,6)]
   551      13.496719      13.496719      13.496719    1[6-(1,1,6)]
   552      14.050986      14.050986      14.050986    1[6-(1,1,6)]
   553      11.741309      11.741309      11.741309    1[6-(1,1,6)]
   554      10.756991      10.756991      10.756991    1[6-(1,1,6)]
   555       12.28629       12.28629       12.28629    1[6-(1,1,6)]
   556       9.935764       9.935764       9.935764    1[6-(1,1,6)]
   557      11.502139      11.502139      11.502139    1[6-(1,1,6)]
   558      10.454797      10.454797      10.454797    1[6-(1,1,6)]
   559      11.368733      11.368733      11.368733    1[6-(1,1,6)]
   560      12.102803      12.102803      12.102803    1[6-(1,1,6)]
   561       1.842409       1.842409       1.842409    1[6-(1,1,6)]
   562      -2.595333      -2.595333      -2.595333    1[6-(1,1,6)]
   563      -3.064322      -3.064322      -3.064322    1[6-(1,1,6)]
   564      -2.413681      -2.413681      -2.413681    1[6-(1,1,6)]
   565       5.603602       5.603602       5.603602    1[6-(1,1,6)]
   566       5.160574       5.160574       5.160574    1[6-(1,1,6)]
   567        6.45445        6.45445        6.45445    1[6-(1,1,6)]
   568       8.706734       8.706734       8.706734    1[6-(1,1,6)]
   569       9.431527       9.431527       9.431527    1[6-(1,1,6)]
   570       8.004184       8.004184       8.004184    1[6-(1,1,6)]
   571       7.359062       7.359062       7.359062    1[6-(1,1,6)]
   572        8.42124        8.42124        8.42124    1[6-(1,1,6)]
   573       8.500946       8.500946       8.500946    1[6-(1,1,6)]
   574       4.142927       4.142927       4.142927    1[6-(1,1,6)]
   575       4.975234       4.975234       4.975234    1[6-(1,1,6)]
   576       5.536914       5.536914       5.536914    1[6-(1,1,6)]
   577        1.29378        1.29378        1.29378    1[6-(1,1,6)]
   578      -0.111319      -0.111319      -0.111319    1[6-(1,1,6)]
   579        1.05281        1.05281        1.05281    1[6-(1,1,6)]
   580       2.422707       2.422707       2.422707    1[6-(1,1,6)]
   581       0.911945       0.911945       0.911945    1[6-(1,1,6)]
   582        1.22521        1.22521        1.22521    1[6-(1,1,6)]
   583       8.109813       8.109813       8.109813    1[6-(1,1,6)]
   584       8.487964       8.487964       8.487964    1[6-(1,1,6)]
   585       9.079305       9.079305       9.079305    1[6-(1,1,6)]
   586       3.774029       3.774029       3.774029    1[6-(1,1,6)]
   587        5.04011        5.04011        5.04011    1[6-(1,1,6)]
   588       4.485843       4.485843       4.485843    1[6-(1,1,6)]
   589        6.79552        6.79552        6.79552    1[6-(1,1,6)]
   590       7.779838       7.779838       7.779838    1[6-(1,1,6)]
   591       6.250539       6.250539       6.250539    1[6-(1,1,6)]
   592       8.601065       8.601065       8.601065    1[6-(1,1,6)]
   593        7.03469        7.03469        7.03469    1[6-(1,1,6)]
   594       8.082032       8.082032       8.082032    1[6-(1,1,6)]
   595       7.168096       7.168096       7.168096    1[6-(1,1,6)]
   596       6.434026       6.434026       6.434026    1[6-(1,1,6)]
   597       16.69442       16.69442       16.69442    1[6-(1,1,6)]
   598       2.595162       2.595162       2.595162    1[6-(1,1,6)]
   599       3.064151       3.064151       3.064151    1[6-(1,1,6)]
   600        2.41351        2.41351        2.41351    1[6-(1,1,6)]
   601       5.603697       5.603697       5.603697    1[6-(1,1,6)]
   602       5.160656       5.160656       5.160656    1[6-(1,1,6)]
   603       6.454546       6.454546       6.454546    1[6-(1,1,6)]
   604       8.706753       8.706753       8.706753    1[6-(1,1,6)]
   605       9.431553       9.431553       9.431553    1[6-(1,1,6)]
   606       8.004199       8.004199       8.004199    1[6-(1,1,6)]
   607       7.359145       7.359145       7.359145    1[6-(1,1,6)]
   608       8.421307       8.421307       8.421307    1[6-(1,1,6)]
   609       8.501019       8.501019       8.501019    1[6-(1,1,6)]
   610       4.142941       4.142941       4.142941    1[6-(1,1,6)]
   611       4.975257       4.975257       4.975257    1[6-(1,1,6)]
   612       5.536919       5.536919       5.536919    1[6-(1,1,6)]
   613       1.293814       1.293814       1.293814    1[6-(1,1,6)]
   614      -0.111296      -0.111296      -0.111296    1[6-(1,1,6)]
   615       1.052822       1.052822       1.052822    1[6-(1,1,6)]
   616       2.422694       2.422694       2.422694    1[6-(1,1,6)]
   617       0.911925       0.911925       0.911925    1[6-(1,1,6)]
   618       1.225211       1.225211       1.225211    1[6-(1,1,6)]
   619       8.109891       8.109891       8.109891    1[6-(1,1,6)]
   620       8.488049       8.488049       8.488049    1[6-(1,1,6)]
   621       9.079369       9.079369       9.079369    1[6-(1,1,6)]
   622       3.774066       3.774066       3.774066    1[6-(1,1,6)]
   623        5.04014        5.04014        5.04014    1[6-(1,1,6)]
   624       4.485894       4.485894       4.485894    1[6-(1,1,6)]
   625       6.795637       6.795637       6.795637    1[6-(1,1,6)]
   626       7.779948       7.779948       7.779948    1[6-(1,1,6)]
   627       6.250642       6.250642       6.250642    1[6-(1,1,6)]
   628         8.6011         8.6011         8.6011    1[6-(1,1,6)]
   629       7.034722       7.034722       7.034722    1[6-(1,1,6)]
   630       8.082061       8.082061       8.082061    1[6-(1,1,6)]
   631       7.168248       7.168248       7.168248    1[6-(1,1,6)]
   632       6.434189       6.434189       6.434189    1[6-(1,1,6)]
   633      -1.842747      -1.842747      -1.842747    1[6-(1,1,6)]
   634       2.595027       2.595027       2.595027    1[6-(1,1,6)]
   635        3.06401        3.06401        3.06401    1[6-(1,1,6)]
   636       2.413353       2.413353       2.413353    1[6-(1,1,6)]
   637      -5.603868      -5.603868      -5.603868    1[6-(1,1,6)]
   638      -5.160827      -5.160827      -5.160827    1[6-(1,1,6)]
   639      -6.454717      -6.454717      -6.454717    1[6-(1,1,6)]
   640       9.830076       9.830076       9.830076    1[6-(1,1,6)]
   641       9.105276       9.105276       9.105276    1[6-(1,1,6)]
   642       10.53263       10.53263       10.53263    1[6-(1,1,6)]
   643      11.177684      11.177684      11.177684    1[6-(1,1,6)]
   644      10.115522      10.115522      10.115522    1[6-(1,1,6)]
   645       10.03581       10.03581       10.03581    1[6-(1,1,6)]
   646      -4.143112      -4.143112      -4.143112    1[6-(1,1,6)]
   647      -4.975428      -4.975428      -4.975428    1[6-(1,1,6)]
   648       12.99991       12.99991       12.99991    1[6-(1,1,6)]
   649      -1.293985      -1.293985      -1.293985    1[6-(1,1,6)]
   650       0.111125       0.111125       0.111125    1[6-(1,1,6)]
   651      -1.052993      -1.052993      -1.052993    1[6-(1,1,6)]
   652      -2.422865      -2.422865      -2.422865    1[6-(1,1,6)]
   653      -0.912096      -0.912096      -0.912096    1[6-(1,1,6)]
   654      -1.225382      -1.225382      -1.225382    1[6-(1,1,6)]
   655      10.426938      10.426938      10.426938    1[6-(1,1,6)]
   656       10.04878       10.04878       10.04878    1[6-(1,1,6)]
   657        9.45746        9.45746        9.45746    1[6-(1,1,6)]
   658      -3.774237      -3.774237      -3.774237    1[6-(1,1,6)]
   659      -5.040311      -5.040311      -5.040311    1[6-(1,1,6)]
   660      -4.486065      -4.486065      -4.486065    1[6-(1,1,6)]
   661      -6.795808      -6.795808      -6.795808    1[6-(1,1,6)]
   662      10.756881      10.756881      10.756881    1[6-(1,1,6)]
   663      -6.250813      -6.250813      -6.250813    1[6-(1,1,6)]
   664       9.935729       9.935729       9.935729    1[6-(1,1,6)]
   665      11.502107      11.502107      11.502107    1[6-(1,1,6)]
   666      10.454768      10.454768      10.454768    1[6-(1,1,6)]
   667      -7.168419      -7.168419      -7.168419    1[6-(1,1,6)]
   668       -6.43436       -6.43436       -6.43436    1[6-(1,1,6)]
   669       1.842576       1.842576       1.842576    1[6-(1,1,6)]
   670      15.941802      15.941802      15.941802    1[6-(1,1,6)]
   671      15.472819      15.472819      15.472819    1[6-(1,1,6)]
   672      16.123476      16.123476      16.123476    1[6-(1,1,6)]
   673       -3.78727       -3.78727       -3.78727    6[1-(0),1-(0),1-(0),6-(6,7)]
   674      -3.283067      -3.283067      -3.283067    6[6-(1,1,1),6-(6,6),7-(7,29)]
   675      -3.933721      -3.933721      -3.933721    6[6-(6,6),6-(6,7),6-(6,7)]
   676      -2.964237      -2.964237      -2.964237    6[6-(1,1,1),6-(6,6),7-(7,29)]
   677       6.200623       6.200623       6.200623    6[1-(0),1-(0),1-(0),6-(6,7)]
   678       0.413214       0.413214       0.413214    6[1-(0),1-(0),1-(0),6-(6,7)]
   679       1.191774       1.191774       1.191774    6[6-(1,1,1),6-(6,6),7-(7,29)]
   680       2.081558       2.081558       2.081558    6[6-(6,6),6-(6,7),6-(6,7)]
   681        2.49679        2.49679        2.49679    6[6-(1,1,1),6-(6,6),7-(7,29)]
   682       3.473697       3.473697       3.473697    6[1-(0),1-(0),1-(0),6-(6,7)]
   683       1.718256       1.718256       1.718256    6[1-(0),1-(0),1-(0),6-(6,7)]
   684       2.274357       2.274357       2.274357    6[6-(1,1,1),6-(6,6),7-(7,29)]
   685       2.422643       2.422643       2.422643    6[6-(6,6),6-(6,7),6-(6,7)]
   686       2.982456       2.982456       2.982456    6[6-(1,1,1),6-(6,6),7-(7,29)]
   687       3.329088       3.329088       3.329088    6[1-(0),1-(0),1-(0),6-(6,7)]
   688       7.157041       7.157041       7.157041    6[1-(0),1-(0),1-(0),6-(6,7)]
   689       5.902084       5.902084       5.902084    6[6-(1,1,1),6-(6,6),7-(7,29)]
   690       4.958557       4.958557       4.958557    6[6-(6,6),6-(6,7),6-(6,7)]
   691        3.98165        3.98165        3.98165    6[6-(1,1,1),6-(6,6),7-(7,29)]
   692       2.713722       2.713722       2.713722    6[1-(0),1-(0),1-(0),6-(6,7)]
   693       1.534741       1.534741       1.534741    6[1-(0),1-(0),1-(0),6-(6,7)]
   694       2.448607       2.448607       2.448607    6[6-(1,1,1),6-(6,6),7-(7,29)]
   695       2.656213       2.656213       2.656213    6[6-(6,6),6-(6,7),6-(6,7)]
   696       3.584911       3.584911       3.584911    6[6-(1,1,1),6-(6,6),7-(7,29)]
   697       4.157695       4.157695       4.157695    6[1-(0),1-(0),1-(0),6-(6,7)]
   698      -0.152154      -0.152154      -0.152154    6[1-(0),1-(0),1-(0),6-(6,7)]
   699       0.828456       0.828456       0.828456    6[6-(1,1,1),6-(6,6),7-(7,29)]
   700       2.040781       2.040781       2.040781    6[6-(6,6),6-(6,7),6-(6,7)]
   701       2.546842       2.546842       2.546842    6[6-(1,1,1),6-(6,6),7-(7,29)]
   702       3.818485       3.818485       3.818485    6[1-(0),1-(0),1-(0),6-(6,7)]
   703       3.787099       3.787099       3.787099    6[1-(0),1-(0),1-(0),6-(6,7)]
   704       3.282896       3.282896       3.282896    6[6-(1,1,1),6-(6,6),7-(7,29)]
   705        3.93355        3.93355        3.93355    6[6-(6,6),6-(6,7),6-(6,7)]
   706       2.964066       2.964066       2.964066    6[6-(1,1,1),6-(6,6),7-(7,29)]
   707      -6.200794      -6.200794      -6.200794    6[1-(0),1-(0),1-(0),6-(6,7)]
   708      -0.413385      -0.413385      -0.413385    6[1-(0),1-(0),1-(0),6-(6,7)]
   709      17.345055      17.345055      17.345055    6[6-(1,1,1),6-(6,6),7-(7,29)]
   710      16.455271      16.455271      16.455271    6[6-(6,6),6-(6,7),6-(6,7)]
   711      16.040039      16.040039      16.040039    6[6-(1,1,1),6-(6,6),7-(7,29)]
   712      15.063132      15.063132      15.063132    6[1-(0),1-(0),1-(0),6-(6,7)]
   713      -1.718427      -1.718427      -1.718427    6[1-(0),1-(0),1-(0),6-(6,7)]
   714      16.262472      16.262472      16.262472    6[6-(1,1,1),6-(6,6),7-(7,29)]
   715      16.114186      16.114186      16.114186    6[6-(6,6),6-(6,7),6-(6,7)]
   716      15.554373      15.554373      15.554373    6[6-(1,1,1),6-(6,6),7-(7,29)]
   717      15.207741      15.207741      15.207741    6[1-(0),1-(0),1-(0),6-(6,7)]
   718      11.379788      11.379788      11.379788    6[1-(0),1-(0),1-(0),6-(6,7)]
   719      12.634745      12.634745      12.634745    6[6-(1,1,1),6-(6,6),7-(7,29)]
   720      13.578272      13.578272      13.578272    6[6-(6,6),6-(6,7),6-(6,7)]
   721      -3.981821      -3.981821      -3.981821    6[6-(1,1,1),6-(6,6),7-(7,29)]
   722      -2.713893      -2.713893      -2.713893    6[1-(0),1-(0),1-(0),6-(6,7)]
   723      -1.534912      -1.534912      -1.534912    6[1-(0),1-(0),1-(0),6-(6,7)]
   724      16.088222      16.088222      16.088222    6[6-(1,1,1),6-(6,6),7-(7,29)]
   725      15.880616      15.880616      15.880616    6[6-(6,6),6-(6,7),6-(6,7)]
   726      14.951918      14.951918      14.951918    6[6-(1,1,1),6-(6,6),7-(7,29)]
   727      14.379134      14.379134      14.379134    6[1-(0),1-(0),1-(0),6-(6,7)]
   728       0.151983       0.151983       0.151983    6[1-(0),1-(0),1-(0),6-(6,7)]
   729      -0.828627      -0.828627      -0.828627    6[6-(1,1,1),6-(6,6),7-(7,29)]
   730      16.496048      16.496048      16.496048    6[6-(6,6),6-(6,7),6-(6,7)]
   731      15.989987      15.989987      15.989987    6[6-(1,1,1),6-(6,6),7-(7,29)]
   732      14.718344      14.718344      14.718344    6[1-(0),1-(0),1-(0),6-(6,7)]
   733       3.786948       3.786948       3.786948    6[1-(0),1-(0),1-(0),6-(6,7)]
   734       3.282738       3.282738       3.282738    6[6-(1,1,1),6-(6,6),7-(7,29)]
   735       3.933382       3.933382       3.933382    6[6-(6,6),6-(6,7),6-(6,7)]
   736       2.963896       2.963896       2.963896    6[6-(1,1,1),6-(6,6),7-(7,29)]
   737       12.33637       12.33637       12.33637    6[1-(0),1-(0),1-(0),6-(6,7)]
   738      -0.413536      -0.413536      -0.413536    6[1-(0),1-(0),1-(0),6-(6,7)]
   739      -1.192084      -1.192084      -1.192084    6[6-(1,1,1),6-(6,6),7-(7,29)]
   740      -2.081852      -2.081852      -2.081852    6[6-(6,6),6-(6,7),6-(6,7)]
   741      -2.497078      -2.497078      -2.497078    6[6-(1,1,1),6-(6,6),7-(7,29)]
   742       -3.47397       -3.47397       -3.47397    6[1-(0),1-(0),1-(0),6-(6,7)]
   743      -1.718504      -1.718504      -1.718504    6[1-(0),1-(0),1-(0),6-(6,7)]
   744      -2.274622      -2.274622      -2.274622    6[6-(1,1,1),6-(6,6),7-(7,29)]
   745      -2.422928      -2.422928      -2.422928    6[6-(6,6),6-(6,7),6-(6,7)]
   746       -2.98275       -2.98275       -2.98275    6[6-(1,1,1),6-(6,6),7-(7,29)]
   747      -3.329403      -3.329403      -3.329403    6[1-(0),1-(0),1-(0),6-(6,7)]
   748       11.37977       11.37977       11.37977    6[1-(0),1-(0),1-(0),6-(6,7)]
   749      12.634722      12.634722      12.634722    6[6-(1,1,1),6-(6,6),7-(7,29)]
   750      -4.958738      -4.958738      -4.958738    6[6-(6,6),6-(6,7),6-(6,7)]
   751      -3.981845      -3.981845      -3.981845    6[6-(1,1,1),6-(6,6),7-(7,29)]
   752      -2.713912      -2.713912      -2.713912    6[1-(0),1-(0),1-(0),6-(6,7)]
   753      -1.534986      -1.534986      -1.534986    6[1-(0),1-(0),1-(0),6-(6,7)]
   754      -2.448868      -2.448868      -2.448868    6[6-(1,1,1),6-(6,6),7-(7,29)]
   755      -2.656491      -2.656491      -2.656491    6[6-(6,6),6-(6,7),6-(6,7)]
   756        -3.5852        -3.5852        -3.5852    6[6-(1,1,1),6-(6,6),7-(7,29)]
   757      -4.158004      -4.158004      -4.158004    6[1-(0),1-(0),1-(0),6-(6,7)]
   758       0.151853       0.151853       0.151853    6[1-(0),1-(0),1-(0),6-(6,7)]
   759      -0.828752      -0.828752      -0.828752    6[6-(1,1,1),6-(6,6),7-(7,29)]
   760      -2.041067      -2.041067      -2.041067    6[6-(6,6),6-(6,7),6-(6,7)]
   761      -2.547125      -2.547125      -2.547125    6[6-(1,1,1),6-(6,6),7-(7,29)]
   762      -3.818759      -3.818759      -3.818759    6[1-(0),1-(0),1-(0),6-(6,7)]
   763      14.749881      14.749881      14.749881    6[1-(0),1-(0),1-(0),6-(6,7)]
   764      15.254091      15.254091      15.254091    6[6-(1,1,1),6-(6,6),7-(7,29)]
   765      14.603447      14.603447      14.603447    6[6-(6,6),6-(6,7),6-(6,7)]
   766      15.572933      15.572933      15.572933    6[6-(1,1,1),6-(6,6),7-(7,29)]
   767       6.200459       6.200459       6.200459    6[1-(0),1-(0),1-(0),6-(6,7)]
   768       0.413365       0.413365       0.413365    6[1-(0),1-(0),1-(0),6-(6,7)]
   769       1.191913       1.191913       1.191913    6[6-(1,1,1),6-(6,6),7-(7,29)]
   770       2.081681       2.081681       2.081681    6[6-(6,6),6-(6,7),6-(6,7)]
   771       2.496907       2.496907       2.496907    6[6-(1,1,1),6-(6,6),7-(7,29)]
   772       3.473799       3.473799       3.473799    6[1-(0),1-(0),1-(0),6-(6,7)]
   773       1.718333       1.718333       1.718333    6[1-(0),1-(0),1-(0),6-(6,7)]
   774       2.274451       2.274451       2.274451    6[6-(1,1,1),6-(6,6),7-(7,29)]
   775       2.422757       2.422757       2.422757    6[6-(6,6),6-(6,7),6-(6,7)]
   776       2.982579       2.982579       2.982579    6[6-(1,1,1),6-(6,6),7-(7,29)]
   777       3.329232       3.329232       3.329232    6[1-(0),1-(0),1-(0),6-(6,7)]
   778       7.157059       7.157059       7.157059    6[1-(0),1-(0),1-(0),6-(6,7)]
   779       5.902107       5.902107       5.902107    6[6-(1,1,1),6-(6,6),7-(7,29)]
   780       4.958567       4.958567       4.958567    6[6-(6,6),6-(6,7),6-(6,7)]
   781       3.981674       3.981674       3.981674    6[6-(1,1,1),6-(6,6),7-(7,29)]
   782       2.713741       2.713741       2.713741    6[1-(0),1-(0),1-(0),6-(6,7)]
   783       1.534815       1.534815       1.534815    6[1-(0),1-(0),1-(0),6-(6,7)]
   784       2.448697       2.448697       2.448697    6[6-(1,1,1),6-(6,6),7-(7,29)]
   785        2.65632        2.65632        2.65632    6[6-(6,6),6-(6,7),6-(6,7)]
   786       3.585029       3.585029       3.585029    6[6-(1,1,1),6-(6,6),7-(7,29)]
   787       4.157833       4.157833       4.157833    6[1-(0),1-(0),1-(0),6-(6,7)]
   788      -0.152024      -0.152024      -0.152024    6[1-(0),1-(0),1-(0),6-(6,7)]
   789       0.828581       0.828581       0.828581    6[6-(1,1,1),6-(6,6),7-(7,29)]
   790       2.040896       2.040896       2.040896    6[6-(6,6),6-(6,7),6-(6,7)]
   791       2.546954       2.546954       2.546954    6[6-(1,1,1),6-(6,6),7-(7,29)]
   792       3.818588       3.818588       3.818588    6[1-(0),1-(0),1-(0),6-(6,7)]
   793      13.055599      13.055599      13.055599    6[1-(0),1-(0),1-(0),6-(6,7)]
   794      12.551396      12.551396      12.551396    6[6-(1,1,1),6-(6,6),7-(7,29)]
   795       13.20205       13.20205       13.20205    6[6-(6,6),6-(6,7),6-(6,7)]
   796      12.232566      12.232566      12.232566    6[6-(1,1,1),6-(6,6),7-(7,29)]
   797       3.067706       3.067706       3.067706    6[1-(0),1-(0),1-(0),6-(6,7)]
   798       8.855115       8.855115       8.855115    6[1-(0),1-(0),1-(0),6-(6,7)]
   799       8.076555       8.076555       8.076555    6[6-(1,1,1),6-(6,6),7-(7,29)]
   800       7.186771       7.186771       7.186771    6[6-(6,6),6-(6,7),6-(6,7)]
   801       6.771539       6.771539       6.771539    6[6-(1,1,1),6-(6,6),7-(7,29)]
   802       5.794632       5.794632       5.794632    6[1-(0),1-(0),1-(0),6-(6,7)]
   803       7.550073       7.550073       7.550073    6[1-(0),1-(0),1-(0),6-(6,7)]
   804       6.993972       6.993972       6.993972    6[6-(1,1,1),6-(6,6),7-(7,29)]
   805       6.845686       6.845686       6.845686    6[6-(6,6),6-(6,7),6-(6,7)]
   806       6.285873       6.285873       6.285873    6[6-(1,1,1),6-(6,6),7-(7,29)]
   807       5.939241       5.939241       5.939241    6[1-(0),1-(0),1-(0),6-(6,7)]
   808       2.111288       2.111288       2.111288    6[1-(0),1-(0),1-(0),6-(6,7)]
   809       3.366245       3.366245       3.366245    6[6-(1,1,1),6-(6,6),7-(7,29)]
   810       4.309772       4.309772       4.309772    6[6-(6,6),6-(6,7),6-(6,7)]
   811       5.286679       5.286679       5.286679    6[6-(1,1,1),6-(6,6),7-(7,29)]
   812       6.554607       6.554607       6.554607    6[1-(0),1-(0),1-(0),6-(6,7)]
   813       7.733588       7.733588       7.733588    6[1-(0),1-(0),1-(0),6-(6,7)]
   814       6.819722       6.819722       6.819722    6[6-(1,1,1),6-(6,6),7-(7,29)]
   815       6.612116       6.612116       6.612116    6[6-(6,6),6-(6,7),6-(6,7)]
   816       5.683418       5.683418       5.683418    6[6-(1,1,1),6-(6,6),7-(7,29)]
   817       5.110634       5.110634       5.110634    6[1-(0),1-(0),1-(0),6-(6,7)]
   818       9.420483       9.420483       9.420483    6[1-(0),1-(0),1-(0),6-(6,7)]
   819       8.439873       8.439873       8.439873    6[6-(1,1,1),6-(6,6),7-(7,29)]
   820       7.227548       7.227548       7.227548    6[6-(6,6),6-(6,7),6-(6,7)]
   821       6.721487       6.721487       6.721487    6[6-(1,1,1),6-(6,6),7-(7,29)]
   822       5.449844       5.449844       5.449844    6[1-(0),1-(0),1-(0),6-(6,7)]
   823        5.48123        5.48123        5.48123    6[1-(0),1-(0),1-(0),6-(6,7)]
   824       5.985433       5.985433       5.985433    6[6-(1,1,1),6-(6,6),7-(7,29)]
   825       5.334779       5.334779       5.334779    6[6-(6,6),6-(6,7),6-(6,7)]
   826       6.304263       6.304263       6.304263    6[6-(1,1,1),6-(6,6),7-(7,29)]
   827      15.469123      15.469123      15.469123    6[1-(0),1-(0),1-(0),6-(6,7)]
   828       9.681714       9.681714       9.681714    6[1-(0),1-(0),1-(0),6-(6,7)]
   829      -8.076726      -8.076726      -8.076726    6[6-(1,1,1),6-(6,6),7-(7,29)]
   830      -7.186942      -7.186942      -7.186942    6[6-(6,6),6-(6,7),6-(6,7)]
   831       -6.77171       -6.77171       -6.77171    6[6-(1,1,1),6-(6,6),7-(7,29)]
   832      -5.794803      -5.794803      -5.794803    6[1-(0),1-(0),1-(0),6-(6,7)]
   833      10.986756      10.986756      10.986756    6[1-(0),1-(0),1-(0),6-(6,7)]
   834      -6.994143      -6.994143      -6.994143    6[6-(1,1,1),6-(6,6),7-(7,29)]
   835      -6.845857      -6.845857      -6.845857    6[6-(6,6),6-(6,7),6-(6,7)]
   836      -6.286044      -6.286044      -6.286044    6[6-(1,1,1),6-(6,6),7-(7,29)]
   837      -5.939412      -5.939412      -5.939412    6[1-(0),1-(0),1-(0),6-(6,7)]
   838      -2.111459      -2.111459      -2.111459    6[1-(0),1-(0),1-(0),6-(6,7)]
   839      -3.366416      -3.366416      -3.366416    6[6-(1,1,1),6-(6,6),7-(7,29)]
   840      -4.309943      -4.309943      -4.309943    6[6-(6,6),6-(6,7),6-(6,7)]
   841       -5.28685       -5.28685       -5.28685    6[6-(1,1,1),6-(6,6),7-(7,29)]
   842      11.982222      11.982222      11.982222    6[1-(0),1-(0),1-(0),6-(6,7)]
   843      10.803241      10.803241      10.803241    6[1-(0),1-(0),1-(0),6-(6,7)]
   844      -6.819893      -6.819893      -6.819893    6[6-(1,1,1),6-(6,6),7-(7,29)]
   845      -6.612287      -6.612287      -6.612287    6[6-(6,6),6-(6,7),6-(6,7)]
   846      -5.683589      -5.683589      -5.683589    6[6-(1,1,1),6-(6,6),7-(7,29)]
   847      -5.110805      -5.110805      -5.110805    6[1-(0),1-(0),1-(0),6-(6,7)]
   848       9.116346       9.116346       9.116346    6[1-(0),1-(0),1-(0),6-(6,7)]
   849      10.096956      10.096956      10.096956    6[6-(1,1,1),6-(6,6),7-(7,29)]
   850      -7.227719      -7.227719      -7.227719    6[6-(6,6),6-(6,7),6-(6,7)]
   851      -6.721658      -6.721658      -6.721658    6[6-(1,1,1),6-(6,6),7-(7,29)]
   852      -5.450015      -5.450015      -5.450015    6[1-(0),1-(0),1-(0),6-(6,7)]
   853       5.481381       5.481381       5.481381    6[1-(0),1-(0),1-(0),6-(6,7)]
   854       5.985591       5.985591       5.985591    6[6-(1,1,1),6-(6,6),7-(7,29)]
   855       5.334947       5.334947       5.334947    6[6-(6,6),6-(6,7),6-(6,7)]
   856       6.304433       6.304433       6.304433    6[6-(1,1,1),6-(6,6),7-(7,29)]
   857      -3.068041      -3.068041      -3.068041    6[1-(0),1-(0),1-(0),6-(6,7)]
   858       9.681865       9.681865       9.681865    6[1-(0),1-(0),1-(0),6-(6,7)]
   859      10.460413      10.460413      10.460413    6[6-(1,1,1),6-(6,6),7-(7,29)]
   860      11.350181      11.350181      11.350181    6[6-(6,6),6-(6,7),6-(6,7)]
   861      11.765407      11.765407      11.765407    6[6-(1,1,1),6-(6,6),7-(7,29)]
   862      12.742299      12.742299      12.742299    6[1-(0),1-(0),1-(0),6-(6,7)]
   863      10.986833      10.986833      10.986833    6[1-(0),1-(0),1-(0),6-(6,7)]
   864      11.542951      11.542951      11.542951    6[6-(1,1,1),6-(6,6),7-(7,29)]
   865      11.691257      11.691257      11.691257    6[6-(6,6),6-(6,7),6-(6,7)]
   866      12.251079      12.251079      12.251079    6[6-(1,1,1),6-(6,6),7-(7,29)]
   867      12.597732      12.597732      12.597732    6[1-(0),1-(0),1-(0),6-(6,7)]
   868      -2.111441      -2.111441      -2.111441    6[1-(0),1-(0),1-(0),6-(6,7)]
   869      -3.366393      -3.366393      -3.366393    6[6-(1,1,1),6-(6,6),7-(7,29)]
   870      -4.309933      -4.309933      -4.309933    6[6-(6,6),6-(6,7),6-(6,7)]
   871      13.250174      13.250174      13.250174    6[6-(1,1,1),6-(6,6),7-(7,29)]
   872      11.982241      11.982241      11.982241    6[1-(0),1-(0),1-(0),6-(6,7)]
   873      10.803315      10.803315      10.803315    6[1-(0),1-(0),1-(0),6-(6,7)]
   874      11.717197      11.717197      11.717197    6[6-(1,1,1),6-(6,6),7-(7,29)]
   875       11.92482       11.92482       11.92482    6[6-(6,6),6-(6,7),6-(6,7)]
   876      12.853529      12.853529      12.853529    6[6-(1,1,1),6-(6,6),7-(7,29)]
   877      13.426333      13.426333      13.426333    6[1-(0),1-(0),1-(0),6-(6,7)]
   878       9.116476       9.116476       9.116476    6[1-(0),1-(0),1-(0),6-(6,7)]
   879      10.097081      10.097081      10.097081    6[6-(1,1,1),6-(6,6),7-(7,29)]
   880      11.309396      11.309396      11.309396    6[6-(6,6),6-(6,7),6-(6,7)]
   881      11.815454      11.815454      11.815454    6[6-(1,1,1),6-(6,6),7-(7,29)]
   882      13.087088      13.087088      13.087088    6[1-(0),1-(0),1-(0),6-(6,7)]
   883      -5.481552      -5.481552      -5.481552    6[1-(0),1-(0),1-(0),6-(6,7)]
   884      -5.985762      -5.985762      -5.985762    6[6-(1,1,1),6-(6,6),7-(7,29)]
   885      -5.335118      -5.335118      -5.335118    6[6-(6,6),6-(6,7),6-(6,7)]
   886      -6.304604      -6.304604      -6.304604    6[6-(1,1,1),6-(6,6),7-(7,29)]
   887        3.06787        3.06787        3.06787    6[1-(0),1-(0),1-(0),6-(6,7)]
   888       8.854964       8.854964       8.854964    6[1-(0),1-(0),1-(0),6-(6,7)]
   889       8.076416       8.076416       8.076416    6[6-(1,1,1),6-(6,6),7-(7,29)]
   890       7.186648       7.186648       7.186648    6[6-(6,6),6-(6,7),6-(6,7)]
   891       6.771422       6.771422       6.771422    6[6-(1,1,1),6-(6,6),7-(7,29)]
   892        5.79453        5.79453        5.79453    6[1-(0),1-(0),1-(0),6-(6,7)]
   893       7.549996       7.549996       7.549996    6[1-(0),1-(0),1-(0),6-(6,7)]
   894       6.993878       6.993878       6.993878    6[6-(1,1,1),6-(6,6),7-(7,29)]
   895       6.845572       6.845572       6.845572    6[6-(6,6),6-(6,7),6-(6,7)]
   896        6.28575        6.28575        6.28575    6[6-(1,1,1),6-(6,6),7-(7,29)]
   897       5.939097       5.939097       5.939097    6[1-(0),1-(0),1-(0),6-(6,7)]
   898        2.11127        2.11127        2.11127    6[1-(0),1-(0),1-(0),6-(6,7)]
   899       3.366222       3.366222       3.366222    6[6-(1,1,1),6-(6,6),7-(7,29)]
   900       4.309762       4.309762       4.309762    6[6-(6,6),6-(6,7),6-(6,7)]
   901       5.286655       5.286655       5.286655    6[6-(1,1,1),6-(6,6),7-(7,29)]
   902       6.554588       6.554588       6.554588    6[1-(0),1-(0),1-(0),6-(6,7)]
   903       7.733514       7.733514       7.733514    6[1-(0),1-(0),1-(0),6-(6,7)]
   904       6.819632       6.819632       6.819632    6[6-(1,1,1),6-(6,6),7-(7,29)]
   905       6.612009       6.612009       6.612009    6[6-(6,6),6-(6,7),6-(6,7)]
   906         5.6833         5.6833         5.6833    6[6-(1,1,1),6-(6,6),7-(7,29)]
   907       5.110496       5.110496       5.110496    6[1-(0),1-(0),1-(0),6-(6,7)]
   908       9.420353       9.420353       9.420353    6[1-(0),1-(0),1-(0),6-(6,7)]
   909       8.439748       8.439748       8.439748    6[6-(1,1,1),6-(6,6),7-(7,29)]
   910       7.227433       7.227433       7.227433    6[6-(6,6),6-(6,7),6-(6,7)]
   911       6.721375       6.721375       6.721375    6[6-(1,1,1),6-(6,6),7-(7,29)]
   912       5.449741       5.449741       5.449741    6[1-(0),1-(0),1-(0),6-(6,7)]
   913       -3.34235       -3.34235       -3.34235    6[1-(0),1-(0),1-(0),6-(6,7)]
   914      -2.493348      -2.493348      -2.493348    6[6-(1,1,1),6-(6,6),7-(7,29)]
   915      -2.200454      -2.200454      -2.200454    6[6-(6,6),6-(6,7),6-(6,7)]
   916      -1.371845      -1.371845      -1.371845    6[6-(1,1,1),6-(6,6),7-(7,29)]
   917      -0.700796      -0.700796      -0.700796    6[1-(0),1-(0),1-(0),6-(6,7)]
   918      -1.371859      -1.371859      -1.371859    6[1-(0),1-(0),1-(0),6-(6,7)]
   919      -2.274602      -2.274602      -2.274602    6[6-(1,1,1),6-(6,6),7-(7,29)]
   920       -2.63607       -2.63607       -2.63607    6[6-(6,6),6-(6,7),6-(6,7)]
   921      -3.512862      -3.512862      -3.512862    6[6-(1,1,1),6-(6,6),7-(7,29)]
   922       -4.22653       -4.22653       -4.22653    6[1-(0),1-(0),1-(0),6-(6,7)]
   923      10.124813      10.124813      10.124813    6[1-(0),1-(0),1-(0),6-(6,7)]
   924      10.636438      10.636438      10.636438    6[6-(1,1,1),6-(6,6),7-(7,29)]
   925        9.97838        9.97838        9.97838    6[6-(6,6),6-(6,7),6-(6,7)]
   926      10.927476      10.927476      10.927476    6[6-(1,1,1),6-(6,6),7-(7,29)]
   927      10.812551      10.812551      10.812551    6[1-(0),1-(0),1-(0),6-(6,7)]
   928      -0.967753      -0.967753      -0.967753    6[1-(0),1-(0),1-(0),6-(6,7)]
   929       -2.15597       -2.15597       -2.15597    6[6-(1,1,1),6-(6,6),7-(7,29)]
   930      -2.586027      -2.586027      -2.586027    6[6-(6,6),6-(6,7),6-(6,7)]
   931      -3.733461      -3.733461      -3.733461    6[6-(1,1,1),6-(6,6),7-(7,29)]
   932       -4.63621       -4.63621       -4.63621    6[1-(0),1-(0),1-(0),6-(6,7)]
   933      -2.244969      -2.244969      -2.244969    6[1-(0),1-(0),1-(0),6-(6,7)]
   934      -1.876074      -1.876074      -1.876074    6[6-(1,1,1),6-(6,6),7-(7,29)]
   935      -2.000262      -2.000262      -2.000262    6[6-(6,6),6-(6,7),6-(6,7)]
   936      -1.479367      -1.479367      -1.479367    6[6-(1,1,1),6-(6,6),7-(7,29)]
   937      -1.382964      -1.382964      -1.382964    6[1-(0),1-(0),1-(0),6-(6,7)]
   938      -2.009577      -2.009577      -2.009577    6[1-(0),1-(0),1-(0),6-(6,7)]
   939      -0.873257      -0.873257      -0.873257    6[6-(1,1,1),6-(6,6),7-(7,29)]
   940      10.308409      10.308409      10.308409    6[6-(1,1,1),6-(6,6),7-(7,29)]
   941      11.663466      11.663466      11.663466    6[1-(0),1-(0),1-(0),6-(6,7)]
   942       3.342179       3.342179       3.342179    6[1-(0),1-(0),1-(0),6-(6,7)]
   943       2.493177       2.493177       2.493177    6[6-(1,1,1),6-(6,6),7-(7,29)]
   944       2.200283       2.200283       2.200283    6[6-(6,6),6-(6,7),6-(6,7)]
   945       1.371674       1.371674       1.371674    6[6-(1,1,1),6-(6,6),7-(7,29)]
   946       0.700625       0.700625       0.700625    6[1-(0),1-(0),1-(0),6-(6,7)]
   947       1.371688       1.371688       1.371688    6[1-(0),1-(0),1-(0),6-(6,7)]
   948       2.274431       2.274431       2.274431    6[6-(1,1,1),6-(6,6),7-(7,29)]
   949       2.635899       2.635899       2.635899    6[6-(6,6),6-(6,7),6-(6,7)]
   950       3.512691       3.512691       3.512691    6[6-(1,1,1),6-(6,6),7-(7,29)]
   951       4.226359       4.226359       4.226359    6[1-(0),1-(0),1-(0),6-(6,7)]
   952       8.412016       8.412016       8.412016    6[1-(0),1-(0),1-(0),6-(6,7)]
   953       7.900391       7.900391       7.900391    6[6-(1,1,1),6-(6,6),7-(7,29)]
   954       8.558449       8.558449       8.558449    6[6-(6,6),6-(6,7),6-(6,7)]
   955       7.609353       7.609353       7.609353    6[6-(1,1,1),6-(6,6),7-(7,29)]
   956       7.724278       7.724278       7.724278    6[1-(0),1-(0),1-(0),6-(6,7)]
   957       0.967582       0.967582       0.967582    6[1-(0),1-(0),1-(0),6-(6,7)]
   958       2.155799       2.155799       2.155799    6[6-(1,1,1),6-(6,6),7-(7,29)]
   959       2.585856       2.585856       2.585856    6[6-(6,6),6-(6,7),6-(6,7)]
   960        3.73329        3.73329        3.73329    6[6-(1,1,1),6-(6,6),7-(7,29)]
   961       4.636039       4.636039       4.636039    6[1-(0),1-(0),1-(0),6-(6,7)]
   962       2.244798       2.244798       2.244798    6[1-(0),1-(0),1-(0),6-(6,7)]
   963       1.875903       1.875903       1.875903    6[6-(1,1,1),6-(6,6),7-(7,29)]
   964       2.000091       2.000091       2.000091    6[6-(6,6),6-(6,7),6-(6,7)]
   965       1.479196       1.479196       1.479196    6[6-(1,1,1),6-(6,6),7-(7,29)]
   966       1.382793       1.382793       1.382793    6[1-(0),1-(0),1-(0),6-(6,7)]
   967       2.009406       2.009406       2.009406    6[1-(0),1-(0),1-(0),6-(6,7)]
   968       0.873086       0.873086       0.873086    6[6-(1,1,1),6-(6,6),7-(7,29)]
   969        8.22842        8.22842        8.22842    6[6-(1,1,1),6-(6,6),7-(7,29)]
   970       6.873363       6.873363       6.873363    6[1-(0),1-(0),1-(0),6-(6,7)]
   971       3.342092       3.342092       3.342092    6[1-(0),1-(0),1-(0),6-(6,7)]
   972       2.493105       2.493105       2.493105    6[6-(1,1,1),6-(6,6),7-(7,29)]
   973        2.20023        2.20023        2.20023    6[6-(6,6),6-(6,7),6-(6,7)]
   974       1.371631       1.371631       1.371631    6[6-(1,1,1),6-(6,6),7-(7,29)]
   975       0.700601       0.700601       0.700601    6[1-(0),1-(0),1-(0),6-(6,7)]
   976       1.371617       1.371617       1.371617    6[1-(0),1-(0),1-(0),6-(6,7)]
   977       2.274378       2.274378       2.274378    6[6-(1,1,1),6-(6,6),7-(7,29)]
   978       2.635853       2.635853       2.635853    6[6-(6,6),6-(6,7),6-(6,7)]
   979       3.512661       3.512661       3.512661    6[6-(1,1,1),6-(6,6),7-(7,29)]
   980       4.226342       4.226342       4.226342    6[1-(0),1-(0),1-(0),6-(6,7)]
   981       8.411995       8.411995       8.411995    6[1-(0),1-(0),1-(0),6-(6,7)]
   982       7.900377       7.900377       7.900377    6[6-(1,1,1),6-(6,6),7-(7,29)]
   983       8.558446       8.558446       8.558446    6[6-(6,6),6-(6,7),6-(6,7)]
   984       7.609353       7.609353       7.609353    6[6-(1,1,1),6-(6,6),7-(7,29)]
   985       7.724287       7.724287       7.724287    6[1-(0),1-(0),1-(0),6-(6,7)]
   986       0.967509       0.967509       0.967509    6[1-(0),1-(0),1-(0),6-(6,7)]
   987       2.155737       2.155737       2.155737    6[6-(1,1,1),6-(6,6),7-(7,29)]
   988       2.585796       2.585796       2.585796    6[6-(6,6),6-(6,7),6-(6,7)]
   989       3.733242       3.733242       3.733242    6[6-(1,1,1),6-(6,6),7-(7,29)]
   990       4.635998       4.635998       4.635998    6[1-(0),1-(0),1-(0),6-(6,7)]
   991       2.244692       2.244692       2.244692    6[1-(0),1-(0),1-(0),6-(6,7)]
   992       1.875815       1.875815       1.875815    6[6-(1,1,1),6-(6,6),7-(7,29)]
   993       2.000023       2.000023       2.000023    6[6-(6,6),6-(6,7),6-(6,7)]
   994       1.479138       1.479138       1.479138    6[6-(1,1,1),6-(6,6),7-(7,29)]
   995       1.382756       1.382756       1.382756    6[1-(0),1-(0),1-(0),6-(6,7)]
   996       2.009244       2.009244       2.009244    6[1-(0),1-(0),1-(0),6-(6,7)]
   997       0.872929       0.872929       0.872929    6[6-(1,1,1),6-(6,6),7-(7,29)]
   998       8.228558       8.228558       8.228558    6[6-(1,1,1),6-(6,6),7-(7,29)]
   999       6.873506       6.873506       6.873506    6[1-(0),1-(0),1-(0),6-(6,7)]
  1000      15.194737      15.194737      15.194737    6[1-(0),1-(0),1-(0),6-(6,7)]
  1001      -2.493276      -2.493276      -2.493276    6[6-(1,1,1),6-(6,6),7-(7,29)]
  1002      -2.200401      -2.200401      -2.200401    6[6-(6,6),6-(6,7),6-(6,7)]
  1003      -1.371802      -1.371802      -1.371802    6[6-(1,1,1),6-(6,6),7-(7,29)]
  1004      -0.700772      -0.700772      -0.700772    6[1-(0),1-(0),1-(0),6-(6,7)]
  1005      -1.371788      -1.371788      -1.371788    6[1-(0),1-(0),1-(0),6-(6,7)]
  1006      -2.274549      -2.274549      -2.274549    6[6-(1,1,1),6-(6,6),7-(7,29)]
  1007      -2.636024      -2.636024      -2.636024    6[6-(6,6),6-(6,7),6-(6,7)]
  1008      -3.512832      -3.512832      -3.512832    6[6-(1,1,1),6-(6,6),7-(7,29)]
  1009      14.310487      14.310487      14.310487    6[1-(0),1-(0),1-(0),6-(6,7)]
  1010      10.124834      10.124834      10.124834    6[1-(0),1-(0),1-(0),6-(6,7)]
  1011      10.636452      10.636452      10.636452    6[6-(1,1,1),6-(6,6),7-(7,29)]
  1012       9.978383       9.978383       9.978383    6[6-(6,6),6-(6,7),6-(6,7)]
  1013      10.927476      10.927476      10.927476    6[6-(1,1,1),6-(6,6),7-(7,29)]
  1014      10.812542      10.812542      10.812542    6[1-(0),1-(0),1-(0),6-(6,7)]
  1015       -0.96768       -0.96768       -0.96768    6[1-(0),1-(0),1-(0),6-(6,7)]
  1016      -2.155908      -2.155908      -2.155908    6[6-(1,1,1),6-(6,6),7-(7,29)]
  1017      -2.585967      -2.585967      -2.585967    6[6-(6,6),6-(6,7),6-(6,7)]
  1018      14.803587      14.803587      14.803587    6[6-(1,1,1),6-(6,6),7-(7,29)]
  1019      13.900831      13.900831      13.900831    6[1-(0),1-(0),1-(0),6-(6,7)]
  1020      16.292137      16.292137      16.292137    6[1-(0),1-(0),1-(0),6-(6,7)]
  1021      -1.875986      -1.875986      -1.875986    6[6-(1,1,1),6-(6,6),7-(7,29)]
  1022      -2.000194      -2.000194      -2.000194    6[6-(6,6),6-(6,7),6-(6,7)]
  1023      -1.479309      -1.479309      -1.479309    6[6-(1,1,1),6-(6,6),7-(7,29)]
  1024      -1.382927      -1.382927      -1.382927    6[1-(0),1-(0),1-(0),6-(6,7)]
  1025      16.527585      16.527585      16.527585    6[1-(0),1-(0),1-(0),6-(6,7)]
  1026        17.6639        17.6639        17.6639    6[6-(1,1,1),6-(6,6),7-(7,29)]
  1027      -8.228729      -8.228729      -8.228729    6[6-(1,1,1),6-(6,6),7-(7,29)]
  1028      -6.873677      -6.873677      -6.873677    6[1-(0),1-(0),1-(0),6-(6,7)]
  1029      12.610679      12.610679      12.610679    6[1-(0),1-(0),1-(0),6-(6,7)]
  1030      11.761677      11.761677      11.761677    6[6-(1,1,1),6-(6,6),7-(7,29)]
  1031      11.468783      11.468783      11.468783    6[6-(6,6),6-(6,7),6-(6,7)]
  1032      10.640174      10.640174      10.640174    6[6-(1,1,1),6-(6,6),7-(7,29)]
  1033       9.969125       9.969125       9.969125    6[1-(0),1-(0),1-(0),6-(6,7)]
  1034      10.640188      10.640188      10.640188    6[1-(0),1-(0),1-(0),6-(6,7)]
  1035      11.542931      11.542931      11.542931    6[6-(1,1,1),6-(6,6),7-(7,29)]
  1036      11.904399      11.904399      11.904399    6[6-(6,6),6-(6,7),6-(6,7)]
  1037      12.781191      12.781191      12.781191    6[6-(1,1,1),6-(6,6),7-(7,29)]
  1038      13.494859      13.494859      13.494859    6[1-(0),1-(0),1-(0),6-(6,7)]
  1039      -0.856484      -0.856484      -0.856484    6[1-(0),1-(0),1-(0),6-(6,7)]
  1040      -1.368109      -1.368109      -1.368109    6[6-(1,1,1),6-(6,6),7-(7,29)]
  1041      -0.710051      -0.710051      -0.710051    6[6-(6,6),6-(6,7),6-(6,7)]
  1042      -1.659147      -1.659147      -1.659147    6[6-(1,1,1),6-(6,6),7-(7,29)]
  1043      -1.544222      -1.544222      -1.544222    6[1-(0),1-(0),1-(0),6-(6,7)]
  1044      10.236082      10.236082      10.236082    6[1-(0),1-(0),1-(0),6-(6,7)]
  1045      11.424299      11.424299      11.424299    6[6-(1,1,1),6-(6,6),7-(7,29)]
  1046      11.854356      11.854356      11.854356    6[6-(6,6),6-(6,7),6-(6,7)]
  1047       13.00179       13.00179       13.00179    6[6-(1,1,1),6-(6,6),7-(7,29)]
  1048      13.904539      13.904539      13.904539    6[1-(0),1-(0),1-(0),6-(6,7)]
  1049      11.513298      11.513298      11.513298    6[1-(0),1-(0),1-(0),6-(6,7)]
  1050      11.144403      11.144403      11.144403    6[6-(1,1,1),6-(6,6),7-(7,29)]
  1051      11.268591      11.268591      11.268591    6[6-(6,6),6-(6,7),6-(6,7)]
  1052      10.747696      10.747696      10.747696    6[6-(1,1,1),6-(6,6),7-(7,29)]
  1053      10.651293      10.651293      10.651293    6[1-(0),1-(0),1-(0),6-(6,7)]
  1054      11.277906      11.277906      11.277906    6[1-(0),1-(0),1-(0),6-(6,7)]
  1055      10.141586      10.141586      10.141586    6[6-(1,1,1),6-(6,6),7-(7,29)]
  1056       -1.04008       -1.04008       -1.04008    6[6-(1,1,1),6-(6,6),7-(7,29)]
  1057      -2.395137      -2.395137      -2.395137    6[1-(0),1-(0),1-(0),6-(6,7)]
  1058        5.92615        5.92615        5.92615    6[1-(0),1-(0),1-(0),6-(6,7)]
  1059       6.775152       6.775152       6.775152    6[6-(1,1,1),6-(6,6),7-(7,29)]
  1060       7.068046       7.068046       7.068046    6[6-(6,6),6-(6,7),6-(6,7)]
  1061       7.896655       7.896655       7.896655    6[6-(1,1,1),6-(6,6),7-(7,29)]
  1062       8.567704       8.567704       8.567704    6[1-(0),1-(0),1-(0),6-(6,7)]
  1063       7.896641       7.896641       7.896641    6[1-(0),1-(0),1-(0),6-(6,7)]
  1064       6.993898       6.993898       6.993898    6[6-(1,1,1),6-(6,6),7-(7,29)]
  1065        6.63243        6.63243        6.63243    6[6-(6,6),6-(6,7),6-(6,7)]
  1066       5.755638       5.755638       5.755638    6[6-(1,1,1),6-(6,6),7-(7,29)]
  1067        5.04197        5.04197        5.04197    6[1-(0),1-(0),1-(0),6-(6,7)]
  1068       0.856313       0.856313       0.856313    6[1-(0),1-(0),1-(0),6-(6,7)]
  1069       1.367938       1.367938       1.367938    6[6-(1,1,1),6-(6,6),7-(7,29)]
  1070        0.70988        0.70988        0.70988    6[6-(6,6),6-(6,7),6-(6,7)]
  1071       1.658976       1.658976       1.658976    6[6-(1,1,1),6-(6,6),7-(7,29)]
  1072       1.544051       1.544051       1.544051    6[1-(0),1-(0),1-(0),6-(6,7)]
  1073       8.300747       8.300747       8.300747    6[1-(0),1-(0),1-(0),6-(6,7)]
  1074        7.11253        7.11253        7.11253    6[6-(1,1,1),6-(6,6),7-(7,29)]
  1075       6.682473       6.682473       6.682473    6[6-(6,6),6-(6,7),6-(6,7)]
  1076       5.535039       5.535039       5.535039    6[6-(1,1,1),6-(6,6),7-(7,29)]
  1077        4.63229        4.63229        4.63229    6[1-(0),1-(0),1-(0),6-(6,7)]
  1078       7.023531       7.023531       7.023531    6[1-(0),1-(0),1-(0),6-(6,7)]
  1079       7.392426       7.392426       7.392426    6[6-(1,1,1),6-(6,6),7-(7,29)]
  1080       7.268238       7.268238       7.268238    6[6-(6,6),6-(6,7),6-(6,7)]
  1081       7.789133       7.789133       7.789133    6[6-(1,1,1),6-(6,6),7-(7,29)]
  1082       7.885536       7.885536       7.885536    6[1-(0),1-(0),1-(0),6-(6,7)]
  1083       7.258923       7.258923       7.258923    6[1-(0),1-(0),1-(0),6-(6,7)]
  1084       8.395243       8.395243       8.395243    6[6-(1,1,1),6-(6,6),7-(7,29)]
  1085       1.039909       1.039909       1.039909    6[6-(1,1,1),6-(6,6),7-(7,29)]
  1086       2.394966       2.394966       2.394966    6[1-(0),1-(0),1-(0),6-(6,7)]
  1087       5.926237       5.926237       5.926237    6[1-(0),1-(0),1-(0),6-(6,7)]
  1088       6.775224       6.775224       6.775224    6[6-(1,1,1),6-(6,6),7-(7,29)]
  1089       7.068099       7.068099       7.068099    6[6-(6,6),6-(6,7),6-(6,7)]
  1090       7.896698       7.896698       7.896698    6[6-(1,1,1),6-(6,6),7-(7,29)]
  1091       8.567728       8.567728       8.567728    6[1-(0),1-(0),1-(0),6-(6,7)]
  1092       7.896712       7.896712       7.896712    6[1-(0),1-(0),1-(0),6-(6,7)]
  1093       6.993951       6.993951       6.993951    6[6-(1,1,1),6-(6,6),7-(7,29)]
  1094       6.632476       6.632476       6.632476    6[6-(6,6),6-(6,7),6-(6,7)]
  1095       5.755668       5.755668       5.755668    6[6-(1,1,1),6-(6,6),7-(7,29)]
  1096       5.041987       5.041987       5.041987    6[1-(0),1-(0),1-(0),6-(6,7)]
  1097       0.856334       0.856334       0.856334    6[1-(0),1-(0),1-(0),6-(6,7)]
  1098       1.367952       1.367952       1.367952    6[6-(1,1,1),6-(6,6),7-(7,29)]
  1099       0.709883       0.709883       0.709883    6[6-(6,6),6-(6,7),6-(6,7)]
  1100       1.658976       1.658976       1.658976    6[6-(1,1,1),6-(6,6),7-(7,29)]
  1101       1.544042       1.544042       1.544042    6[1-(0),1-(0),1-(0),6-(6,7)]
  1102        8.30082        8.30082        8.30082    6[1-(0),1-(0),1-(0),6-(6,7)]
  1103       7.112592       7.112592       7.112592    6[6-(1,1,1),6-(6,6),7-(7,29)]
  1104       6.682533       6.682533       6.682533    6[6-(6,6),6-(6,7),6-(6,7)]
  1105       5.535087       5.535087       5.535087    6[6-(1,1,1),6-(6,6),7-(7,29)]
  1106       4.632331       4.632331       4.632331    6[1-(0),1-(0),1-(0),6-(6,7)]
  1107       7.023637       7.023637       7.023637    6[1-(0),1-(0),1-(0),6-(6,7)]
  1108       7.392514       7.392514       7.392514    6[6-(1,1,1),6-(6,6),7-(7,29)]
  1109       7.268306       7.268306       7.268306    6[6-(6,6),6-(6,7),6-(6,7)]
  1110       7.789191       7.789191       7.789191    6[6-(1,1,1),6-(6,6),7-(7,29)]
  1111       7.885573       7.885573       7.885573    6[1-(0),1-(0),1-(0),6-(6,7)]
  1112       7.259085       7.259085       7.259085    6[1-(0),1-(0),1-(0),6-(6,7)]
  1113         8.3954         8.3954         8.3954    6[6-(1,1,1),6-(6,6),7-(7,29)]
  1114       1.039771       1.039771       1.039771    6[6-(1,1,1),6-(6,6),7-(7,29)]
  1115       2.394823       2.394823       2.394823    6[1-(0),1-(0),1-(0),6-(6,7)]
  1116      -5.926408      -5.926408      -5.926408    6[1-(0),1-(0),1-(0),6-(6,7)]
  1117      11.761605      11.761605      11.761605    6[6-(1,1,1),6-(6,6),7-(7,29)]
  1118       11.46873       11.46873       11.46873    6[6-(6,6),6-(6,7),6-(6,7)]
  1119      10.640131      10.640131      10.640131    6[6-(1,1,1),6-(6,6),7-(7,29)]
  1120       9.969101       9.969101       9.969101    6[1-(0),1-(0),1-(0),6-(6,7)]
  1121      10.640117      10.640117      10.640117    6[1-(0),1-(0),1-(0),6-(6,7)]
  1122      11.542878      11.542878      11.542878    6[6-(1,1,1),6-(6,6),7-(7,29)]
  1123      11.904353      11.904353      11.904353    6[6-(6,6),6-(6,7),6-(6,7)]
  1124      12.781161      12.781161      12.781161    6[6-(1,1,1),6-(6,6),7-(7,29)]
  1125      -5.042158      -5.042158      -5.042158    6[1-(0),1-(0),1-(0),6-(6,7)]
  1126      -0.856505      -0.856505      -0.856505    6[1-(0),1-(0),1-(0),6-(6,7)]
  1127      -1.368123      -1.368123      -1.368123    6[6-(1,1,1),6-(6,6),7-(7,29)]
  1128      -0.710054      -0.710054      -0.710054    6[6-(6,6),6-(6,7),6-(6,7)]
  1129      -1.659147      -1.659147      -1.659147    6[6-(1,1,1),6-(6,6),7-(7,29)]
  1130      -1.544213      -1.544213      -1.544213    6[1-(0),1-(0),1-(0),6-(6,7)]
  1131      10.236009      10.236009      10.236009    6[1-(0),1-(0),1-(0),6-(6,7)]
  1132      11.424237      11.424237      11.424237    6[6-(1,1,1),6-(6,6),7-(7,29)]
  1133      11.854296      11.854296      11.854296    6[6-(6,6),6-(6,7),6-(6,7)]
  1134      -5.535258      -5.535258      -5.535258    6[6-(1,1,1),6-(6,6),7-(7,29)]
  1135      -4.632502      -4.632502      -4.632502    6[1-(0),1-(0),1-(0),6-(6,7)]
  1136      -7.023808      -7.023808      -7.023808    6[1-(0),1-(0),1-(0),6-(6,7)]
  1137      11.144315      11.144315      11.144315    6[6-(1,1,1),6-(6,6),7-(7,29)]
  1138      11.268523      11.268523      11.268523    6[6-(6,6),6-(6,7),6-(6,7)]
  1139      10.747638      10.747638      10.747638    6[6-(1,1,1),6-(6,6),7-(7,29)]
  1140      10.651256      10.651256      10.651256    6[1-(0),1-(0),1-(0),6-(6,7)]
  1141      -7.259256      -7.259256      -7.259256    6[1-(0),1-(0),1-(0),6-(6,7)]
  1142      -8.395571      -8.395571      -8.395571    6[6-(1,1,1),6-(6,6),7-(7,29)]
  1143      17.497058      17.497058      17.497058    6[6-(1,1,1),6-(6,6),7-(7,29)]
  1144      16.142006      16.142006      16.142006    6[1-(0),1-(0),1-(0),6-(6,7)]
  1145       -0.00017       -0.00017       -0.00017    6[6-(6,6),6-(6,7),6-(6,7)]
  1146        9.26849        9.26849        9.26849    6[6-(6,6),6-(6,7),6-(6,7)]
  1147         -1e-06         -1e-06         -1e-06    6[6-(6,6),6-(6,7),6-(6,7)]
  1148       9.268339       9.268339       9.268339    6[6-(6,6),6-(6,7),6-(6,7)]
  1149       9.268499       9.268499       9.268499    6[6-(6,6),6-(6,7),6-(6,7)]
  1150      -0.000161      -0.000161      -0.000161    6[6-(6,6),6-(6,7),6-(6,7)]
  1151        9.26833        9.26833        9.26833    6[6-(6,6),6-(6,7),6-(6,7)]
  1152         -1e-05         -1e-05         -1e-05    6[6-(6,6),6-(6,7),6-(6,7)]
  1153      -2.004012      -2.004012      -2.004012    7[6-(6,6),7-(6,29),29-(7)]
  1154      -1.809378      -1.809378      -1.809378    7[6-(6,6),7-(6,29),29-(7)]
  1155       1.076843       1.076843       1.076843    7[6-(6,6),7-(6,29),29-(7)]
  1156       1.888771       1.888771       1.888771    7[6-(6,6),7-(6,29),29-(7)]
  1157       2.708125       2.708125       2.708125    7[6-(6,6),7-(6,29),29-(7)]
  1158       3.162272       3.162272       3.162272    7[6-(6,6),7-(6,29),29-(7)]
  1159       5.531334       5.531334       5.531334    7[6-(6,6),7-(6,29),29-(7)]
  1160       4.328283       4.328283       4.328283    7[6-(6,6),7-(6,29),29-(7)]
  1161       3.214186       3.214186       3.214186    7[6-(6,6),7-(6,29),29-(7)]
  1162       3.920437       3.920437       3.920437    7[6-(6,6),7-(6,29),29-(7)]
  1163       0.633816       0.633816       0.633816    7[6-(6,6),7-(6,29),29-(7)]
  1164       1.692282       1.692282       1.692282    7[6-(6,6),7-(6,29),29-(7)]
  1165       2.003841       2.003841       2.003841    7[6-(6,6),7-(6,29),29-(7)]
  1166       1.809207       1.809207       1.809207    7[6-(6,6),7-(6,29),29-(7)]
  1167      17.459986      17.459986      17.459986    7[6-(6,6),7-(6,29),29-(7)]
  1168      16.648058      16.648058      16.648058    7[6-(6,6),7-(6,29),29-(7)]
  1169      15.828704      15.828704      15.828704    7[6-(6,6),7-(6,29),29-(7)]
  1170      15.374557      15.374557      15.374557    7[6-(6,6),7-(6,29),29-(7)]
  1171      13.005495      13.005495      13.005495    7[6-(6,6),7-(6,29),29-(7)]
  1172      14.208546      14.208546      14.208546    7[6-(6,6),7-(6,29),29-(7)]
  1173      15.322643      15.322643      15.322643    7[6-(6,6),7-(6,29),29-(7)]
  1174      14.616392      14.616392      14.616392    7[6-(6,6),7-(6,29),29-(7)]
  1175      -0.633987      -0.633987      -0.633987    7[6-(6,6),7-(6,29),29-(7)]
  1176      16.844547      16.844547      16.844547    7[6-(6,6),7-(6,29),29-(7)]
  1177       2.003687       2.003687       2.003687    7[6-(6,6),7-(6,29),29-(7)]
  1178       1.809045       1.809045       1.809045    7[6-(6,6),7-(6,29),29-(7)]
  1179      -1.077156      -1.077156      -1.077156    7[6-(6,6),7-(6,29),29-(7)]
  1180       -1.88907       -1.88907       -1.88907    7[6-(6,6),7-(6,29),29-(7)]
  1181      -2.708387      -2.708387      -2.708387    7[6-(6,6),7-(6,29),29-(7)]
  1182      -3.162552      -3.162552      -3.162552    7[6-(6,6),7-(6,29),29-(7)]
  1183      -5.531547      -5.531547      -5.531547    7[6-(6,6),7-(6,29),29-(7)]
  1184      -4.328496      -4.328496      -4.328496    7[6-(6,6),7-(6,29),29-(7)]
  1185      -3.214446      -3.214446      -3.214446    7[6-(6,6),7-(6,29),29-(7)]
  1186      -3.920714      -3.920714      -3.920714    7[6-(6,6),7-(6,29),29-(7)]
  1187      -0.634115      -0.634115      -0.634115    7[6-(6,6),7-(6,29),29-(7)]
  1188      -1.692574      -1.692574      -1.692574    7[6-(6,6),7-(6,29),29-(7)]
  1189      16.533142      16.533142      16.533142    7[6-(6,6),7-(6,29),29-(7)]
  1190      16.727784      16.727784      16.727784    7[6-(6,6),7-(6,29),29-(7)]
  1191       1.076985       1.076985       1.076985    7[6-(6,6),7-(6,29),29-(7)]
  1192       1.888899       1.888899       1.888899    7[6-(6,6),7-(6,29),29-(7)]
  1193       2.708216       2.708216       2.708216    7[6-(6,6),7-(6,29),29-(7)]
  1194       3.162381       3.162381       3.162381    7[6-(6,6),7-(6,29),29-(7)]
  1195       5.531376       5.531376       5.531376    7[6-(6,6),7-(6,29),29-(7)]
  1196       4.328325       4.328325       4.328325    7[6-(6,6),7-(6,29),29-(7)]
  1197       3.214275       3.214275       3.214275    7[6-(6,6),7-(6,29),29-(7)]
  1198       3.920543       3.920543       3.920543    7[6-(6,6),7-(6,29),29-(7)]
  1199       0.633944       0.633944       0.633944    7[6-(6,6),7-(6,29),29-(7)]
  1200       1.692403       1.692403       1.692403    7[6-(6,6),7-(6,29),29-(7)]
  1201      11.272341      11.272341      11.272341    7[6-(6,6),7-(6,29),29-(7)]
  1202      11.077707      11.077707      11.077707    7[6-(6,6),7-(6,29),29-(7)]
  1203       8.191486       8.191486       8.191486    7[6-(6,6),7-(6,29),29-(7)]
  1204       7.379558       7.379558       7.379558    7[6-(6,6),7-(6,29),29-(7)]
  1205       6.560204       6.560204       6.560204    7[6-(6,6),7-(6,29),29-(7)]
  1206       6.106057       6.106057       6.106057    7[6-(6,6),7-(6,29),29-(7)]
  1207       3.736995       3.736995       3.736995    7[6-(6,6),7-(6,29),29-(7)]
  1208       4.940046       4.940046       4.940046    7[6-(6,6),7-(6,29),29-(7)]
  1209       6.054143       6.054143       6.054143    7[6-(6,6),7-(6,29),29-(7)]
  1210       5.347892       5.347892       5.347892    7[6-(6,6),7-(6,29),29-(7)]
  1211       8.634513       8.634513       8.634513    7[6-(6,6),7-(6,29),29-(7)]
  1212       7.576047       7.576047       7.576047    7[6-(6,6),7-(6,29),29-(7)]
  1213       7.264488       7.264488       7.264488    7[6-(6,6),7-(6,29),29-(7)]
  1214       7.459122       7.459122       7.459122    7[6-(6,6),7-(6,29),29-(7)]
  1215      -8.191657      -8.191657      -8.191657    7[6-(6,6),7-(6,29),29-(7)]
  1216      -7.379729      -7.379729      -7.379729    7[6-(6,6),7-(6,29),29-(7)]
  1217      -6.560375      -6.560375      -6.560375    7[6-(6,6),7-(6,29),29-(7)]
  1218      -6.106228      -6.106228      -6.106228    7[6-(6,6),7-(6,29),29-(7)]
  1219      -3.737166      -3.737166      -3.737166    7[6-(6,6),7-(6,29),29-(7)]
  1220      -4.940217      -4.940217      -4.940217    7[6-(6,6),7-(6,29),29-(7)]
  1221      -6.054314      -6.054314      -6.054314    7[6-(6,6),7-(6,29),29-(7)]
  1222      -5.348063      -5.348063      -5.348063    7[6-(6,6),7-(6,29),29-(7)]
  1223       9.902316       9.902316       9.902316    7[6-(6,6),7-(6,29),29-(7)]
  1224      -7.576218      -7.576218      -7.576218    7[6-(6,6),7-(6,29),29-(7)]
  1225       7.264642       7.264642       7.264642    7[6-(6,6),7-(6,29),29-(7)]
  1226       7.459284       7.459284       7.459284    7[6-(6,6),7-(6,29),29-(7)]
  1227      10.345485      10.345485      10.345485    7[6-(6,6),7-(6,29),29-(7)]
  1228      11.157399      11.157399      11.157399    7[6-(6,6),7-(6,29),29-(7)]
  1229      11.976716      11.976716      11.976716    7[6-(6,6),7-(6,29),29-(7)]
  1230      12.430881      12.430881      12.430881    7[6-(6,6),7-(6,29),29-(7)]
  1231      14.799876      14.799876      14.799876    7[6-(6,6),7-(6,29),29-(7)]
  1232      13.596825      13.596825      13.596825    7[6-(6,6),7-(6,29),29-(7)]
  1233      12.482775      12.482775      12.482775    7[6-(6,6),7-(6,29),29-(7)]
  1234      13.189043      13.189043      13.189043    7[6-(6,6),7-(6,29),29-(7)]
  1235       9.902444       9.902444       9.902444    7[6-(6,6),7-(6,29),29-(7)]
  1236      10.960903      10.960903      10.960903    7[6-(6,6),7-(6,29),29-(7)]
  1237      -7.264813      -7.264813      -7.264813    7[6-(6,6),7-(6,29),29-(7)]
  1238      -7.459455      -7.459455      -7.459455    7[6-(6,6),7-(6,29),29-(7)]
  1239       8.191344       8.191344       8.191344    7[6-(6,6),7-(6,29),29-(7)]
  1240        7.37943        7.37943        7.37943    7[6-(6,6),7-(6,29),29-(7)]
  1241       6.560113       6.560113       6.560113    7[6-(6,6),7-(6,29),29-(7)]
  1242       6.105948       6.105948       6.105948    7[6-(6,6),7-(6,29),29-(7)]
  1243       3.736953       3.736953       3.736953    7[6-(6,6),7-(6,29),29-(7)]
  1244       4.940004       4.940004       4.940004    7[6-(6,6),7-(6,29),29-(7)]
  1245       6.054054       6.054054       6.054054    7[6-(6,6),7-(6,29),29-(7)]
  1246       5.347786       5.347786       5.347786    7[6-(6,6),7-(6,29),29-(7)]
  1247       8.634385       8.634385       8.634385    7[6-(6,6),7-(6,29),29-(7)]
  1248       7.575926       7.575926       7.575926    7[6-(6,6),7-(6,29),29-(7)]
  1249      -1.879774      -1.879774      -1.879774    7[6-(6,6),7-(6,29),29-(7)]
  1250      -1.169798      -1.169798      -1.169798    7[6-(6,6),7-(6,29),29-(7)]
  1251      -2.899294      -2.899294      -2.899294    7[6-(6,6),7-(6,29),29-(7)]
  1252       -3.65745       -3.65745       -3.65745    7[6-(6,6),7-(6,29),29-(7)]
  1253      11.906221      11.906221      11.906221    7[6-(6,6),7-(6,29),29-(7)]
  1254       12.09901       12.09901       12.09901    7[6-(6,6),7-(6,29),29-(7)]
  1255      -2.995691      -2.995691      -2.995691    7[6-(6,6),7-(6,29),29-(7)]
  1256      -3.970733      -3.970733      -3.970733    7[6-(6,6),7-(6,29),29-(7)]
  1257      -1.308843      -1.308843      -1.308843    7[6-(6,6),7-(6,29),29-(7)]
  1258      -1.054877      -1.054877      -1.054877    7[6-(6,6),7-(6,29),29-(7)]
  1259      -0.535874      -0.535874      -0.535874    7[6-(6,6),7-(6,29),29-(7)]
  1260       9.919123       9.919123       9.919123    7[6-(6,6),7-(6,29),29-(7)]
  1261       1.879603       1.879603       1.879603    7[6-(6,6),7-(6,29),29-(7)]
  1262       1.169627       1.169627       1.169627    7[6-(6,6),7-(6,29),29-(7)]
  1263       2.899123       2.899123       2.899123    7[6-(6,6),7-(6,29),29-(7)]
  1264       3.657279       3.657279       3.657279    7[6-(6,6),7-(6,29),29-(7)]
  1265       6.630608       6.630608       6.630608    7[6-(6,6),7-(6,29),29-(7)]
  1266       6.437819       6.437819       6.437819    7[6-(6,6),7-(6,29),29-(7)]
  1267        2.99552        2.99552        2.99552    7[6-(6,6),7-(6,29),29-(7)]
  1268       3.970562       3.970562       3.970562    7[6-(6,6),7-(6,29),29-(7)]
  1269       1.308672       1.308672       1.308672    7[6-(6,6),7-(6,29),29-(7)]
  1270       1.054706       1.054706       1.054706    7[6-(6,6),7-(6,29),29-(7)]
  1271       0.535703       0.535703       0.535703    7[6-(6,6),7-(6,29),29-(7)]
  1272       8.617706       8.617706       8.617706    7[6-(6,6),7-(6,29),29-(7)]
  1273        1.87953        1.87953        1.87953    7[6-(6,6),7-(6,29),29-(7)]
  1274       1.169572       1.169572       1.169572    7[6-(6,6),7-(6,29),29-(7)]
  1275        2.89908        2.89908        2.89908    7[6-(6,6),7-(6,29),29-(7)]
  1276        3.65725        3.65725        3.65725    7[6-(6,6),7-(6,29),29-(7)]
  1277       6.630591       6.630591       6.630591    7[6-(6,6),7-(6,29),29-(7)]
  1278        6.43781        6.43781        6.43781    7[6-(6,6),7-(6,29),29-(7)]
  1279       2.995467       2.995467       2.995467    7[6-(6,6),7-(6,29),29-(7)]
  1280       3.970518       3.970518       3.970518    7[6-(6,6),7-(6,29),29-(7)]
  1281       1.308582       1.308582       1.308582    7[6-(6,6),7-(6,29),29-(7)]
  1282       1.054634       1.054634       1.054634    7[6-(6,6),7-(6,29),29-(7)]
  1283       0.535565       0.535565       0.535565    7[6-(6,6),7-(6,29),29-(7)]
  1284       8.617825       8.617825       8.617825    7[6-(6,6),7-(6,29),29-(7)]
  1285      -1.879701      -1.879701      -1.879701    7[6-(6,6),7-(6,29),29-(7)]
  1286      -1.169743      -1.169743      -1.169743    7[6-(6,6),7-(6,29),29-(7)]
  1287      -2.899251      -2.899251      -2.899251    7[6-(6,6),7-(6,29),29-(7)]
  1288      -3.657421      -3.657421      -3.657421    7[6-(6,6),7-(6,29),29-(7)]
  1289      11.906238      11.906238      11.906238    7[6-(6,6),7-(6,29),29-(7)]
  1290      12.099019      12.099019      12.099019    7[6-(6,6),7-(6,29),29-(7)]
  1291      -2.995638      -2.995638      -2.995638    7[6-(6,6),7-(6,29),29-(7)]
  1292      14.566311      14.566311      14.566311    7[6-(6,6),7-(6,29),29-(7)]
  1293      -1.308753      -1.308753      -1.308753    7[6-(6,6),7-(6,29),29-(7)]
  1294      -1.054805      -1.054805      -1.054805    7[6-(6,6),7-(6,29),29-(7)]
  1295      -0.535736      -0.535736      -0.535736    7[6-(6,6),7-(6,29),29-(7)]
  1296       9.919004       9.919004       9.919004    7[6-(6,6),7-(6,29),29-(7)]
  1297      11.148103      11.148103      11.148103    7[6-(6,6),7-(6,29),29-(7)]
  1298      10.438127      10.438127      10.438127    7[6-(6,6),7-(6,29),29-(7)]
  1299      12.167623      12.167623      12.167623    7[6-(6,6),7-(6,29),29-(7)]
  1300      12.925779      12.925779      12.925779    7[6-(6,6),7-(6,29),29-(7)]
  1301      -2.637892      -2.637892      -2.637892    7[6-(6,6),7-(6,29),29-(7)]
  1302      -2.830681      -2.830681      -2.830681    7[6-(6,6),7-(6,29),29-(7)]
  1303       12.26402       12.26402       12.26402    7[6-(6,6),7-(6,29),29-(7)]
  1304      13.239062      13.239062      13.239062    7[6-(6,6),7-(6,29),29-(7)]
  1305      10.577172      10.577172      10.577172    7[6-(6,6),7-(6,29),29-(7)]
  1306      10.323206      10.323206      10.323206    7[6-(6,6),7-(6,29),29-(7)]
  1307       9.804203       9.804203       9.804203    7[6-(6,6),7-(6,29),29-(7)]
  1308      -0.650794      -0.650794      -0.650794    7[6-(6,6),7-(6,29),29-(7)]
  1309       7.388726       7.388726       7.388726    7[6-(6,6),7-(6,29),29-(7)]
  1310       8.098702       8.098702       8.098702    7[6-(6,6),7-(6,29),29-(7)]
  1311       6.369206       6.369206       6.369206    7[6-(6,6),7-(6,29),29-(7)]
  1312        5.61105        5.61105        5.61105    7[6-(6,6),7-(6,29),29-(7)]
  1313       2.637721       2.637721       2.637721    7[6-(6,6),7-(6,29),29-(7)]
  1314        2.83051        2.83051        2.83051    7[6-(6,6),7-(6,29),29-(7)]
  1315       6.272809       6.272809       6.272809    7[6-(6,6),7-(6,29),29-(7)]
  1316       5.297767       5.297767       5.297767    7[6-(6,6),7-(6,29),29-(7)]
  1317       7.959657       7.959657       7.959657    7[6-(6,6),7-(6,29),29-(7)]
  1318       8.213623       8.213623       8.213623    7[6-(6,6),7-(6,29),29-(7)]
  1319       8.732626       8.732626       8.732626    7[6-(6,6),7-(6,29),29-(7)]
  1320       0.650623       0.650623       0.650623    7[6-(6,6),7-(6,29),29-(7)]
  1321       7.388799       7.388799       7.388799    7[6-(6,6),7-(6,29),29-(7)]
  1322       8.098757       8.098757       8.098757    7[6-(6,6),7-(6,29),29-(7)]
  1323       6.369249       6.369249       6.369249    7[6-(6,6),7-(6,29),29-(7)]
  1324       5.611079       5.611079       5.611079    7[6-(6,6),7-(6,29),29-(7)]
  1325       2.637738       2.637738       2.637738    7[6-(6,6),7-(6,29),29-(7)]
  1326       2.830519       2.830519       2.830519    7[6-(6,6),7-(6,29),29-(7)]
  1327       6.272862       6.272862       6.272862    7[6-(6,6),7-(6,29),29-(7)]
  1328       5.297811       5.297811       5.297811    7[6-(6,6),7-(6,29),29-(7)]
  1329       7.959747       7.959747       7.959747    7[6-(6,6),7-(6,29),29-(7)]
  1330       8.213695       8.213695       8.213695    7[6-(6,6),7-(6,29),29-(7)]
  1331       8.732764       8.732764       8.732764    7[6-(6,6),7-(6,29),29-(7)]
  1332       0.650504       0.650504       0.650504    7[6-(6,6),7-(6,29),29-(7)]
  1333       11.14803       11.14803       11.14803    7[6-(6,6),7-(6,29),29-(7)]
  1334      10.438072      10.438072      10.438072    7[6-(6,6),7-(6,29),29-(7)]
  1335       12.16758       12.16758       12.16758    7[6-(6,6),7-(6,29),29-(7)]
  1336       12.92575       12.92575       12.92575    7[6-(6,6),7-(6,29),29-(7)]
  1337      -2.637909      -2.637909      -2.637909    7[6-(6,6),7-(6,29),29-(7)]
  1338       -2.83069       -2.83069       -2.83069    7[6-(6,6),7-(6,29),29-(7)]
  1339      12.263967      12.263967      12.263967    7[6-(6,6),7-(6,29),29-(7)]
  1340      -5.297982      -5.297982      -5.297982    7[6-(6,6),7-(6,29),29-(7)]
  1341      10.577082      10.577082      10.577082    7[6-(6,6),7-(6,29),29-(7)]
  1342      10.323134      10.323134      10.323134    7[6-(6,6),7-(6,29),29-(7)]
  1343       9.804065       9.804065       9.804065    7[6-(6,6),7-(6,29),29-(7)]
  1344      -0.650675      -0.650675      -0.650675    7[6-(6,6),7-(6,29),29-(7)]
