# Supplementary material for: A collection of forcefield precursors for metal–organic frameworks
Source: RSC Adv. 2019 Nov 13;9(63):36492–507. doi: 10.1039/c9ra07327b (PMC9075174; doi:10.1039/c9ra07327b)
Supplement: RA-009-C9RA07327B-s1381 [file RA-009-C9RA07327B-s1381.txt]

LELROL_clean

17.404700    0.000000    0.000000
-5.241815    17.208564    0.000000
0.000000    0.000000    26.943000

     1        5.40404        5.40404        5.40404    25[7-(6,7),7-(7,7),17-(25)]
     2       1.804727       1.804727       1.804727    25[7-(7,7),7-(7,7),7-(7,7),7-(7,7),17-(25)]
     3       9.379752       9.379752       9.379752    25[7-(6,7),7-(7,7),17-(25)]
     4      12.979066      12.979066      12.979066    25[7-(7,7),7-(7,7),7-(7,7),7-(7,7),17-(25)]
     5       6.758845       6.758845       6.758845    25[7-(6,7),7-(7,7),17-(25)]
     6      10.358158      10.358158      10.358158    25[7-(7,7),7-(7,7),7-(7,7),7-(7,7),17-(25)]
     7       2.783133       2.783133       2.783133    25[7-(6,7),7-(7,7),17-(25)]
     8      -0.816181      -0.816181      -0.816181    25[7-(7,7),7-(7,7),7-(7,7),7-(7,7),17-(25)]
     9            0.0            0.0            0.0    25[7-(7,7),7-(7,7),7-(7,7),7-(7,7)]
    10      -2.620907      -2.620907      -2.620907    25[7-(7,7),7-(7,7),7-(7,7),7-(7,7)]
    11       5.480452       5.480452       5.480452    1[6-(1,6,6)]
    12       6.107204       6.107204       6.107204    1[6-(1,6,6)]
    13        4.44957        4.44957        4.44957    1[6-(1,6,6)]
    14       4.448656       4.448656       4.448656    1[6-(1,6,6)]
    15       2.938461       2.938461       2.938461    1[6-(1,6,6)]
    16       2.019774       2.019774       2.019774    1[6-(1,6,6)]
    17      -0.623995      -0.623995      -0.623995    1[6-(1,6,6)]
    18      -2.210123      -2.210123      -2.210123    1[6-(1,6,6)]
    19       5.466097       5.466097       5.466097    1[6-(1,6,6)]
    20       0.866329       0.866329       0.866329    1[6-(1,6,6)]
    21       2.976073       2.976073       2.976073    1[6-(1,6,6)]
    22       2.018416       2.018416       2.018416    1[6-(1,6,6)]
    23       2.022206       2.022206       2.022206    1[6-(6,6)]
    24       1.759136       1.759136       1.759136    1[6-(6,6)]
    25       5.364525       5.364525       5.364525    1[6-(6,6)]
    26       5.622918       5.622918       5.622918    1[6-(6,6)]
    27        7.72745        7.72745        7.72745    1[6-(6,6)]
    28       9.717725       9.717725       9.717725    1[6-(6,6)]
    29       8.317508       8.317508       8.317508    1[6-(6,6)]
    30       6.358225       6.358225       6.358225    1[6-(6,6)]
    31       1.140257       1.140257       1.140257    1[6-(6,6)]
    32        -0.3133        -0.3133        -0.3133    1[6-(6,6)]
    33       0.749332       0.749332       0.749332    1[6-(6,6)]
    34       2.323698       2.323698       2.323698    1[6-(6,6)]
    35      -1.676577      -1.676577      -1.676577    1[6-(6,6)]
    36      -2.155674      -2.155674      -2.155674    1[6-(6,6)]
    37      -1.604483      -1.604483      -1.604483    1[6-(6,6)]
    38      -1.076445      -1.076445      -1.076445    1[6-(6,6)]
    39        9.30334        9.30334        9.30334    1[6-(1,6,6)]
    40       8.676589       8.676589       8.676589    1[6-(1,6,6)]
    41      10.334223      10.334223      10.334223    1[6-(1,6,6)]
    42      10.335136      10.335136      10.335136    1[6-(1,6,6)]
    43      11.845332      11.845332      11.845332    1[6-(1,6,6)]
    44      12.764019      12.764019      12.764019    1[6-(1,6,6)]
    45      10.165972      10.165972      10.165972    1[6-(1,6,6)]
    46      11.752101      11.752101      11.752101    1[6-(1,6,6)]
    47       9.317695       9.317695       9.317695    1[6-(1,6,6)]
    48       8.675648       8.675648       8.675648    1[6-(1,6,6)]
    49       11.80772       11.80772       11.80772    1[6-(1,6,6)]
    50      12.765376      12.765376      12.765376    1[6-(1,6,6)]
    51      12.761586      12.761586      12.761586    1[6-(6,6)]
    52      13.024656      13.024656      13.024656    1[6-(6,6)]
    53       9.419267       9.419267       9.419267    1[6-(6,6)]
    54       9.160874       9.160874       9.160874    1[6-(6,6)]
    55       7.056343       7.056343       7.056343    1[6-(6,6)]
    56       5.066068       5.066068       5.066068    1[6-(6,6)]
    57       6.466285       6.466285       6.466285    1[6-(6,6)]
    58       8.425568       8.425568       8.425568    1[6-(6,6)]
    59      13.643536      13.643536      13.643536    1[6-(6,6)]
    60      15.097092      15.097092      15.097092    1[6-(6,6)]
    61       14.03446       14.03446       14.03446    1[6-(6,6)]
    62      12.460094      12.460094      12.460094    1[6-(6,6)]
    63      11.218555      11.218555      11.218555    1[6-(6,6)]
    64      11.697651      11.697651      11.697651    1[6-(6,6)]
    65      11.146461      11.146461      11.146461    1[6-(6,6)]
    66      10.618422      10.618422      10.618422    1[6-(6,6)]
    67       6.682433       6.682433       6.682433    1[6-(1,6,6)]
    68       6.055681       6.055681       6.055681    1[6-(1,6,6)]
    69       7.713315       7.713315       7.713315    1[6-(1,6,6)]
    70       7.714229       7.714229       7.714229    1[6-(1,6,6)]
    71       9.224424       9.224424       9.224424    1[6-(1,6,6)]
    72      10.143111      10.143111      10.143111    1[6-(1,6,6)]
    73       12.78688       12.78688       12.78688    1[6-(1,6,6)]
    74      14.373008      14.373008      14.373008    1[6-(1,6,6)]
    75       6.696788       6.696788       6.696788    1[6-(1,6,6)]
    76      11.296556      11.296556      11.296556    1[6-(1,6,6)]
    77       9.186812       9.186812       9.186812    1[6-(1,6,6)]
    78      10.144469      10.144469      10.144469    1[6-(1,6,6)]
    79      10.140679      10.140679      10.140679    1[6-(6,6)]
    80      10.403749      10.403749      10.403749    1[6-(6,6)]
    81        6.79836        6.79836        6.79836    1[6-(6,6)]
    82       6.539967       6.539967       6.539967    1[6-(6,6)]
    83       4.435435       4.435435       4.435435    1[6-(6,6)]
    84        2.44516        2.44516        2.44516    1[6-(6,6)]
    85       3.845377       3.845377       3.845377    1[6-(6,6)]
    86        5.80466        5.80466        5.80466    1[6-(6,6)]
    87      11.022628      11.022628      11.022628    1[6-(6,6)]
    88      12.476185      12.476185      12.476185    1[6-(6,6)]
    89      11.413553      11.413553      11.413553    1[6-(6,6)]
    90       9.839187       9.839187       9.839187    1[6-(6,6)]
    91      13.839462      13.839462      13.839462    1[6-(6,6)]
    92      14.318559      14.318559      14.318559    1[6-(6,6)]
    93      13.767368      13.767368      13.767368    1[6-(6,6)]
    94       13.23933       13.23933       13.23933    1[6-(6,6)]
    95       2.859545       2.859545       2.859545    1[6-(1,6,6)]
    96       3.486296       3.486296       3.486296    1[6-(1,6,6)]
    97       1.828662       1.828662       1.828662    1[6-(1,6,6)]
    98       1.827749       1.827749       1.827749    1[6-(1,6,6)]
    99       0.317553       0.317553       0.317553    1[6-(1,6,6)]
   100      -0.601134      -0.601134      -0.601134    1[6-(1,6,6)]
   101       1.996913       1.996913       1.996913    1[6-(1,6,6)]
   102       0.410784       0.410784       0.410784    1[6-(1,6,6)]
   103        2.84519        2.84519        2.84519    1[6-(1,6,6)]
   104       3.487237       3.487237       3.487237    1[6-(1,6,6)]
   105       0.355165       0.355165       0.355165    1[6-(1,6,6)]
   106      -0.602491      -0.602491      -0.602491    1[6-(1,6,6)]
   107      -0.598701      -0.598701      -0.598701    1[6-(6,6)]
   108      -0.861771      -0.861771      -0.861771    1[6-(6,6)]
   109       2.743618       2.743618       2.743618    1[6-(6,6)]
   110       3.002011       3.002011       3.002011    1[6-(6,6)]
   111       5.106542       5.106542       5.106542    1[6-(6,6)]
   112       7.096817       7.096817       7.096817    1[6-(6,6)]
   113         5.6966         5.6966         5.6966    1[6-(6,6)]
   114       3.737317       3.737317       3.737317    1[6-(6,6)]
   115      -1.480651      -1.480651      -1.480651    1[6-(6,6)]
   116      -2.934207      -2.934207      -2.934207    1[6-(6,6)]
   117      -1.871575      -1.871575      -1.871575    1[6-(6,6)]
   118      -0.297209      -0.297209      -0.297209    1[6-(6,6)]
   119        0.94433        0.94433        0.94433    1[6-(6,6)]
   120       0.465234       0.465234       0.465234    1[6-(6,6)]
   121       1.016424       1.016424       1.016424    1[6-(6,6)]
   122       1.544463       1.544463       1.544463    1[6-(6,6)]
   123       4.019877       4.019877       4.019877    6[6-(1,1,6),6-(1,1,6),6-(1,1,6),6-(6,6)]
   124       5.381111       5.381111       5.381111    6[1-(0),1-(0),6-(6,6,6),6-(6,6,6)]
   125       5.510893       5.510893       5.510893    6[6-(1,1,6),6-(1,1,6),6-(1,1,6),6-(6,6)]
   126        4.36674        4.36674        4.36674    6[1-(0),1-(0),6-(6,6,6),6-(6,6,6)]
   127       2.978854       2.978854       2.978854    6[6-(1,1,6),6-(1,1,6),6-(1,1,6),6-(6,6)]
   128        2.89216        2.89216        2.89216    6[1-(0),1-(0),6-(6,6,6),6-(6,6,6)]
   129      -1.221314      -1.221314      -1.221314    6[6-(1,1,6),6-(1,1,6),6-(1,1,6),6-(6,6)]
   130      -1.338785      -1.338785      -1.338785    6[1-(0),1-(0),6-(6,6,6),6-(6,6,6)]
   131       5.379786       5.379786       5.379786    6[1-(0),1-(0),6-(6,6,6),6-(6,6,6)]
   132       2.899714       2.899714       2.899714    6[1-(0),1-(0),6-(6,6,6),6-(6,6,6)]
   133       3.860507       3.860507       3.860507    6[6-(1,6),6-(1,6),6-(6,6,6)]
   134       2.712114       2.712114       2.712114    6[1-(0),6-(1,6),6-(6,6)]
   135       2.544647       2.544647       2.544647    6[1-(0),6-(1,6),6-(6,6)]
   136       3.524841       3.524841       3.524841    6[6-(1,6),6-(1,6),6-(7,7)]
   137       4.676191       4.676191       4.676191    6[1-(0),6-(1,6),6-(6,6)]
   138       4.835311       4.835311       4.835311    6[1-(0),6-(1,6),6-(6,6)]
   139       3.429655       3.429655       3.429655    6[6-(6,6),7-(7),7-(7)]
   140        6.81979        6.81979        6.81979    6[6-(1,6),6-(1,6),6-(6,6,6)]
   141       7.836394       7.836394       7.836394    6[1-(0),6-(1,6),6-(6,6)]
   142       9.034426       9.034426       9.034426    6[1-(0),6-(1,6),6-(6,6)]
   143       9.232022       9.232022       9.232022    6[6-(1,6),6-(1,6),6-(7,7)]
   144        8.20439        8.20439        8.20439    6[1-(0),6-(1,6),6-(6,6)]
   145       7.038211       7.038211       7.038211    6[1-(0),6-(1,6),6-(6,6)]
   146      10.502588      10.502588      10.502588    6[6-(6,6),7-(7),7-(7,25)]
   147       1.910381       1.910381       1.910381    6[6-(1,6),6-(1,6),6-(6,6,6)]
   148       1.088129       1.088129       1.088129    6[1-(0),6-(1,6),6-(6,6)]
   149       0.186029       0.186029       0.186029    6[1-(0),6-(1,6),6-(6,6)]
   150       0.003554       0.003554       0.003554    6[6-(1,6),6-(1,6),6-(7,7)]
   151       0.829455       0.829455       0.829455    6[1-(0),6-(1,6),6-(6,6)]
   152         1.7684         1.7684         1.7684    6[1-(0),6-(1,6),6-(6,6)]
   153      -1.017988      -1.017988      -1.017988    6[6-(6,6),7-(7),7-(7)]
   154      -1.406207      -1.406207      -1.406207    6[6-(1,6),6-(1,6),6-(6,6,6)]
   155       -1.68392       -1.68392       -1.68392    6[1-(0),6-(1,6),6-(6,6)]
   156      -1.973089      -1.973089      -1.973089    6[1-(0),6-(1,6),6-(6,6)]
   157      -1.995491      -1.995491      -1.995491    6[6-(1,6),6-(1,6),6-(7,7)]
   158      -1.638743      -1.638743      -1.638743    6[1-(0),6-(1,6),6-(6,6)]
   159      -1.334414      -1.334414      -1.334414    6[1-(0),6-(1,6),6-(6,6)]
   160      -2.417399      -2.417399      -2.417399    6[6-(6,6),7-(7),7-(7)]
   161      10.763916      10.763916      10.763916    6[6-(1,1,6),6-(1,1,6),6-(1,1,6),6-(6,6)]
   162       9.402682       9.402682       9.402682    6[1-(0),1-(0),6-(6,6,6),6-(6,6,6)]
   163         9.2729         9.2729         9.2729    6[6-(1,1,6),6-(1,1,6),6-(1,1,6),6-(6,6)]
   164      10.417053      10.417053      10.417053    6[1-(0),1-(0),6-(6,6,6),6-(6,6,6)]
   165      11.804938      11.804938      11.804938    6[6-(1,1,6),6-(1,1,6),6-(1,1,6),6-(6,6)]
   166      11.891632      11.891632      11.891632    6[1-(0),1-(0),6-(6,6,6),6-(6,6,6)]
   167      10.763291      10.763291      10.763291    6[6-(1,1,6),6-(1,1,6),6-(1,1,6),6-(6,6)]
   168      10.880763      10.880763      10.880763    6[1-(0),1-(0),6-(6,6,6),6-(6,6,6)]
   169       9.404006       9.404006       9.404006    6[1-(0),1-(0),6-(6,6,6),6-(6,6,6)]
   170      11.884079      11.884079      11.884079    6[1-(0),1-(0),6-(6,6,6),6-(6,6,6)]
   171      10.923286      10.923286      10.923286    6[6-(1,6),6-(1,6),6-(6,6,6)]
   172      12.071679      12.071679      12.071679    6[1-(0),6-(1,6),6-(6,6)]
   173      12.239145      12.239145      12.239145    6[1-(0),6-(1,6),6-(6,6)]
   174      11.258952      11.258952      11.258952    6[6-(1,6),6-(1,6),6-(7,7)]
   175      10.107602      10.107602      10.107602    6[1-(0),6-(1,6),6-(6,6)]
   176       9.948481       9.948481       9.948481    6[1-(0),6-(1,6),6-(6,6)]
   177      11.354138      11.354138      11.354138    6[6-(6,6),7-(7),7-(7)]
   178       7.964002       7.964002       7.964002    6[6-(1,6),6-(1,6),6-(6,6,6)]
   179       6.947398       6.947398       6.947398    6[1-(0),6-(1,6),6-(6,6)]
   180       5.749366       5.749366       5.749366    6[1-(0),6-(1,6),6-(6,6)]
   181       5.551771       5.551771       5.551771    6[6-(1,6),6-(1,6),6-(7,7)]
   182       6.579403       6.579403       6.579403    6[1-(0),6-(1,6),6-(6,6)]
   183       7.745582       7.745582       7.745582    6[1-(0),6-(1,6),6-(6,6)]
   184       4.281204       4.281204       4.281204    6[6-(6,6),7-(7),7-(7,25)]
   185      12.873411      12.873411      12.873411    6[6-(1,6),6-(1,6),6-(6,6,6)]
   186      13.695664      13.695664      13.695664    6[1-(0),6-(1,6),6-(6,6)]
   187      14.597764      14.597764      14.597764    6[1-(0),6-(1,6),6-(6,6)]
   188      14.780239      14.780239      14.780239    6[6-(1,6),6-(1,6),6-(7,7)]
   189      13.954338      13.954338      13.954338    6[1-(0),6-(1,6),6-(6,6)]
   190      13.015392      13.015392      13.015392    6[1-(0),6-(1,6),6-(6,6)]
   191       15.80178       15.80178       15.80178    6[6-(6,6),7-(7),7-(7)]
   192      10.948184      10.948184      10.948184    6[6-(1,6),6-(1,6),6-(6,6,6)]
   193      11.225898      11.225898      11.225898    6[1-(0),6-(1,6),6-(6,6)]
   194      11.515067      11.515067      11.515067    6[1-(0),6-(1,6),6-(6,6)]
   195      11.537468      11.537468      11.537468    6[6-(1,6),6-(1,6),6-(7,7)]
   196      11.180721      11.180721      11.180721    6[1-(0),6-(1,6),6-(6,6)]
   197      10.876392      10.876392      10.876392    6[1-(0),6-(1,6),6-(6,6)]
   198      11.959376      11.959376      11.959376    6[6-(6,6),7-(7),7-(7)]
   199       8.143008       8.143008       8.143008    6[6-(1,1,6),6-(1,1,6),6-(1,1,6),6-(6,6)]
   200       6.781774       6.781774       6.781774    6[1-(0),1-(0),6-(6,6,6),6-(6,6,6)]
   201       6.651992       6.651992       6.651992    6[6-(1,1,6),6-(1,1,6),6-(1,1,6),6-(6,6)]
   202       7.796145       7.796145       7.796145    6[1-(0),1-(0),6-(6,6,6),6-(6,6,6)]
   203       9.184031       9.184031       9.184031    6[6-(1,1,6),6-(1,1,6),6-(1,1,6),6-(6,6)]
   204       9.270725       9.270725       9.270725    6[1-(0),1-(0),6-(6,6,6),6-(6,6,6)]
   205      13.384199      13.384199      13.384199    6[6-(1,1,6),6-(1,1,6),6-(1,1,6),6-(6,6)]
   206       13.50167       13.50167       13.50167    6[1-(0),1-(0),6-(6,6,6),6-(6,6,6)]
   207       6.783099       6.783099       6.783099    6[1-(0),1-(0),6-(6,6,6),6-(6,6,6)]
   208       9.263171       9.263171       9.263171    6[1-(0),1-(0),6-(6,6,6),6-(6,6,6)]
   209       8.302378       8.302378       8.302378    6[6-(1,6),6-(1,6),6-(6,6,6)]
   210       9.450771       9.450771       9.450771    6[1-(0),6-(1,6),6-(6,6)]
   211       9.618238       9.618238       9.618238    6[1-(0),6-(1,6),6-(6,6)]
   212       8.638044       8.638044       8.638044    6[6-(1,6),6-(1,6),6-(7,7)]
   213       7.486694       7.486694       7.486694    6[1-(0),6-(1,6),6-(6,6)]
   214       7.327574       7.327574       7.327574    6[1-(0),6-(1,6),6-(6,6)]
   215        8.73323        8.73323        8.73323    6[6-(6,6),7-(7),7-(7)]
   216       5.343095       5.343095       5.343095    6[6-(1,6),6-(1,6),6-(6,6,6)]
   217       4.326491       4.326491       4.326491    6[1-(0),6-(1,6),6-(6,6)]
   218       3.128459       3.128459       3.128459    6[1-(0),6-(1,6),6-(6,6)]
   219       2.930863       2.930863       2.930863    6[6-(1,6),6-(1,6),6-(7,7)]
   220       3.958495       3.958495       3.958495    6[1-(0),6-(1,6),6-(6,6)]
   221       5.124674       5.124674       5.124674    6[1-(0),6-(1,6),6-(6,6)]
   222       1.660297       1.660297       1.660297    6[6-(6,6),7-(7),7-(7,25)]
   223      10.252504      10.252504      10.252504    6[6-(1,6),6-(1,6),6-(6,6,6)]
   224      11.074756      11.074756      11.074756    6[1-(0),6-(1,6),6-(6,6)]
   225      11.976856      11.976856      11.976856    6[1-(0),6-(1,6),6-(6,6)]
   226      12.159331      12.159331      12.159331    6[6-(1,6),6-(1,6),6-(7,7)]
   227       11.33343       11.33343       11.33343    6[1-(0),6-(1,6),6-(6,6)]
   228      10.394485      10.394485      10.394485    6[1-(0),6-(1,6),6-(6,6)]
   229      13.180873      13.180873      13.180873    6[6-(6,6),7-(7),7-(7)]
   230      13.569092      13.569092      13.569092    6[6-(1,6),6-(1,6),6-(6,6,6)]
   231      13.846805      13.846805      13.846805    6[1-(0),6-(1,6),6-(6,6)]
   232      14.135974      14.135974      14.135974    6[1-(0),6-(1,6),6-(6,6)]
   233      14.158376      14.158376      14.158376    6[6-(1,6),6-(1,6),6-(7,7)]
   234      13.801628      13.801628      13.801628    6[1-(0),6-(1,6),6-(6,6)]
   235      13.497299      13.497299      13.497299    6[1-(0),6-(1,6),6-(6,6)]
   236      14.580284      14.580284      14.580284    6[6-(6,6),7-(7),7-(7)]
   237       1.398969       1.398969       1.398969    6[6-(1,1,6),6-(1,1,6),6-(1,1,6),6-(6,6)]
   238       2.760203       2.760203       2.760203    6[1-(0),1-(0),6-(6,6,6),6-(6,6,6)]
   239       2.889985       2.889985       2.889985    6[6-(1,1,6),6-(1,1,6),6-(1,1,6),6-(6,6)]
   240       1.745832       1.745832       1.745832    6[1-(0),1-(0),6-(6,6,6),6-(6,6,6)]
   241       0.357947       0.357947       0.357947    6[6-(1,1,6),6-(1,1,6),6-(1,1,6),6-(6,6)]
   242       0.271253       0.271253       0.271253    6[1-(0),1-(0),6-(6,6,6),6-(6,6,6)]
   243       1.399594       1.399594       1.399594    6[6-(1,1,6),6-(1,1,6),6-(1,1,6),6-(6,6)]
   244       1.282122       1.282122       1.282122    6[1-(0),1-(0),6-(6,6,6),6-(6,6,6)]
   245       2.758879       2.758879       2.758879    6[1-(0),1-(0),6-(6,6,6),6-(6,6,6)]
   246       0.278806       0.278806       0.278806    6[1-(0),1-(0),6-(6,6,6),6-(6,6,6)]
   247       1.239599       1.239599       1.239599    6[6-(1,6),6-(1,6),6-(6,6,6)]
   248       0.091206       0.091206       0.091206    6[1-(0),6-(1,6),6-(6,6)]
   249       -0.07626       -0.07626       -0.07626    6[1-(0),6-(1,6),6-(6,6)]
   250       0.903933       0.903933       0.903933    6[6-(1,6),6-(1,6),6-(7,7)]
   251       2.055283       2.055283       2.055283    6[1-(0),6-(1,6),6-(6,6)]
   252       2.214404       2.214404       2.214404    6[1-(0),6-(1,6),6-(6,6)]
   253       0.808747       0.808747       0.808747    6[6-(6,6),7-(7),7-(7)]
   254       4.198883       4.198883       4.198883    6[6-(1,6),6-(1,6),6-(6,6,6)]
   255       5.215487       5.215487       5.215487    6[1-(0),6-(1,6),6-(6,6)]
   256       6.413519       6.413519       6.413519    6[1-(0),6-(1,6),6-(6,6)]
   257       6.611114       6.611114       6.611114    6[6-(1,6),6-(1,6),6-(7,7)]
   258       5.583482       5.583482       5.583482    6[1-(0),6-(1,6),6-(6,6)]
   259       4.417303       4.417303       4.417303    6[1-(0),6-(1,6),6-(6,6)]
   260       7.881681       7.881681       7.881681    6[6-(6,6),7-(7),7-(7,25)]
   261      -0.710526      -0.710526      -0.710526    6[6-(1,6),6-(1,6),6-(6,6,6)]
   262      -1.532779      -1.532779      -1.532779    6[1-(0),6-(1,6),6-(6,6)]
   263      -2.434879      -2.434879      -2.434879    6[1-(0),6-(1,6),6-(6,6)]
   264      -2.617354      -2.617354      -2.617354    6[6-(1,6),6-(1,6),6-(7,7)]
   265      -1.791453      -1.791453      -1.791453    6[1-(0),6-(1,6),6-(6,6)]
   266      -0.852507      -0.852507      -0.852507    6[1-(0),6-(1,6),6-(6,6)]
   267      -3.638895      -3.638895      -3.638895    6[6-(6,6),7-(7),7-(7)]
   268       1.214701       1.214701       1.214701    6[6-(1,6),6-(1,6),6-(6,6,6)]
   269       0.936987       0.936987       0.936987    6[1-(0),6-(1,6),6-(6,6)]
   270       0.647818       0.647818       0.647818    6[1-(0),6-(1,6),6-(6,6)]
   271       0.625417       0.625417       0.625417    6[6-(1,6),6-(1,6),6-(7,7)]
   272       0.982164       0.982164       0.982164    6[1-(0),6-(1,6),6-(6,6)]
   273       1.286493       1.286493       1.286493    6[1-(0),6-(1,6),6-(6,6)]
   274       0.203509       0.203509       0.203509    6[6-(6,6),7-(7),7-(7)]
   275       2.331221       2.331221       2.331221    7[6-(6,7),7-(7,25)]
   276       2.779213       2.779213       2.779213    7[7-(6),7-(7,25),25-(7,7,7,17)]
   277       4.063522       4.063522       4.063522    7[7-(6),7-(7,25),25-(7,17)]
   278       4.499463       4.499463       4.499463    7[6-(6,7),7-(7,25)]
   279      10.651599      10.651599      10.651599    7[6-(6,7),7-(7,25),25-(7,17)]
   280      11.975118      11.975118      11.975118    7[7-(6,25),7-(7),25-(7,7,7,17)]
   281      12.600475      12.600475      12.600475    7[7-(6),7-(7,25)]
   282      11.689759      11.689759      11.689759    7[6-(6,7),7-(7)]
   283       15.42731       15.42731       15.42731    7[6-(6,7),7-(7,25)]
   284      14.710702      14.710702      14.710702    7[7-(6),7-(7,25),25-(7,7,7,17)]
   285      15.220156      15.220156      15.220156    7[7-(6),7-(7,25),25-(7,7,7)]
   286      -1.099984      -1.099984      -1.099984    7[6-(6,7),7-(7,25)]
   287      -2.228877      -2.228877      -2.228877    7[6-(6,7),7-(7,25)]
   288      -2.847936      -2.847936      -2.847936    7[7-(6),7-(7,25),25-(7,7,7)]
   289      14.028954      14.028954      14.028954    7[7-(6),7-(7,25),25-(7,7,7,17)]
   290      -3.125986      -3.125986      -3.125986    7[6-(6,7),7-(7,25)]
   291      12.452572      12.452572      12.452572    7[6-(6,7),7-(7,25)]
   292      12.004579      12.004579      12.004579    7[7-(6),7-(7,25),25-(7,7,7,17)]
   293      10.720271      10.720271      10.720271    7[7-(6),7-(7,25),25-(7,17)]
   294      10.284329      10.284329      10.284329    7[6-(6,7),7-(7,25)]
   295       4.132194       4.132194       4.132194    7[6-(6,7),7-(7,25),25-(7,17)]
   296       2.808674       2.808674       2.808674    7[7-(6,25),7-(7),25-(7,7,7,17)]
   297       2.183318       2.183318       2.183318    7[7-(6),7-(7,25)]
   298       3.094034       3.094034       3.094034    7[6-(6,7),7-(7)]
   299      -0.643518      -0.643518      -0.643518    7[6-(6,7),7-(7,25)]
   300        0.07309        0.07309        0.07309    7[7-(6),7-(7,25),25-(7,7,7,17)]
   301      -0.436364      -0.436364      -0.436364    7[7-(6),7-(7,25),25-(7,7,7)]
   302      15.883777      15.883777      15.883777    7[6-(6,7),7-(7,25)]
   303      11.770854      11.770854      11.770854    7[6-(6,7),7-(7,25)]
   304      12.389914      12.389914      12.389914    7[7-(6),7-(7,25),25-(7,7,7)]
   305      -4.486977      -4.486977      -4.486977    7[7-(6),7-(7,25),25-(7,7,7,17)]
   306      12.667964      12.667964      12.667964    7[6-(6,7),7-(7,25)]
   307       9.831664       9.831664       9.831664    7[6-(6,7),7-(7,25)]
   308       9.383672       9.383672       9.383672    7[7-(6),7-(7,25),25-(7,7,7,17)]
   309       8.099363       8.099363       8.099363    7[7-(6),7-(7,25),25-(7,17)]
   310       7.663422       7.663422       7.663422    7[6-(6,7),7-(7,25)]
   311       1.511286       1.511286       1.511286    7[6-(6,7),7-(7,25),25-(7,17)]
   312       0.187767       0.187767       0.187767    7[7-(6,25),7-(7),25-(7,7,7,17)]
   313       -0.43759       -0.43759       -0.43759    7[7-(6),7-(7,25)]
   314       0.473126       0.473126       0.473126    7[6-(6,7),7-(7)]
   315      -3.264425      -3.264425      -3.264425    7[6-(6,7),7-(7,25)]
   316      -2.547817      -2.547817      -2.547817    7[7-(6),7-(7,25),25-(7,7,7,17)]
   317      -3.057271      -3.057271      -3.057271    7[7-(6),7-(7,25),25-(7,7,7)]
   318      13.262869      13.262869      13.262869    7[6-(6,7),7-(7,25)]
   319      14.391762      14.391762      14.391762    7[6-(6,7),7-(7,25)]
   320      15.010821      15.010821      15.010821    7[7-(6),7-(7,25),25-(7,7,7)]
   321      -1.866069      -1.866069      -1.866069    7[7-(6),7-(7,25),25-(7,7,7,17)]
   322      15.288871      15.288871      15.288871    7[6-(6,7),7-(7,25)]
   323      -0.289687      -0.289687      -0.289687    7[6-(6,7),7-(7,25)]
   324       0.158306       0.158306       0.158306    7[7-(6),7-(7,25),25-(7,7,7,17)]
   325       1.442614       1.442614       1.442614    7[7-(6),7-(7,25),25-(7,17)]
   326       1.878556       1.878556       1.878556    7[6-(6,7),7-(7,25)]
   327       8.030691       8.030691       8.030691    7[6-(6,7),7-(7,25),25-(7,17)]
   328       9.354211       9.354211       9.354211    7[7-(6,25),7-(7),25-(7,7,7,17)]
   329       9.979567       9.979567       9.979567    7[7-(6),7-(7,25)]
   330       9.068851       9.068851       9.068851    7[6-(6,7),7-(7)]
   331      12.806403      12.806403      12.806403    7[6-(6,7),7-(7,25)]
   332      12.089795      12.089795      12.089795    7[7-(6),7-(7,25),25-(7,7,7,17)]
   333      12.599249      12.599249      12.599249    7[7-(6),7-(7,25),25-(7,7,7)]
   334      -3.720892      -3.720892      -3.720892    7[6-(6,7),7-(7,25)]
   335       0.392031       0.392031       0.392031    7[6-(6,7),7-(7,25)]
   336      -0.227029      -0.227029      -0.227029    7[7-(6),7-(7,25),25-(7,7,7)]
   337      16.649862      16.649862      16.649862    7[7-(6),7-(7,25),25-(7,7,7,17)]
   338      -0.505079      -0.505079      -0.505079    7[6-(6,7),7-(7,25)]
   339      -1.447409      -1.447409      -1.447409    17[25-(7,7),25-(7,7,7,7)]
   340      10.989387      10.989387      10.989387    17[25-(7,7),25-(7,7,7,7)]
   341      13.610294      13.610294      13.610294    17[25-(7,7),25-(7,7,7,7)]
   342       1.173498       1.173498       1.173498    17[25-(7,7),25-(7,7,7,7)]
