# Supplementary material for: A collection of forcefield precursors for metal–organic frameworks
Source: RSC Adv. 2019 Nov 13;9(63):36492–507. doi: 10.1039/c9ra07327b (PMC9075174; doi:10.1039/c9ra07327b)
Supplement: RA-009-C9RA07327B-s1382 [file RA-009-C9RA07327B-s1382.txt]

LEMNOH_clean

11.140000    0.000000    0.000000
0.000000    11.497000    0.000000
0.000000    0.000000    16.854000

     1            0.0            0.0            0.0    26[7-(6),7-(6),7-(6),7-(6),7-(6),7-(6)]
     2           5.57           5.57           5.57    26[7-(6),7-(6),7-(6),7-(6),7-(6),7-(6)]
     3            0.0            0.0            0.0    26[7-(6),7-(6),7-(6),7-(6),7-(6),7-(6)]
     4           5.57           5.57           5.57    26[7-(6),7-(6),7-(6),7-(6),7-(6),7-(6)]
     5       1.976236       1.976236       1.976236    6[6-(6,6),6-(7),6-(7)]
     6       1.450428       1.450428       1.450428    6[6-(6,6),6-(6,6),6-(7)]
     7       1.887116       1.887116       1.887116    6[6-(6,6),6-(7),6-(7)]
     8         1.3925         1.3925         1.3925    6[6-(6,6),7-(26)]
     9       3.137024       3.137024       3.137024    6[6-(6,6),7-(0)]
    10       0.199406       0.199406       0.199406    6[6-(6,6),7-(0)]
    11       8.587826       8.587826       8.587826    6[6-(6,6),7-(26)]
    12        1.24768        1.24768        1.24768    6[6-(6,6),7-(26)]
    13       3.593764       3.593764       3.593764    6[6-(6,6),6-(7),6-(7)]
    14       4.119572       4.119572       4.119572    6[6-(6,6),6-(6,6),6-(7)]
    15       3.682884       3.682884       3.682884    6[6-(6,6),6-(7),6-(7)]
    16         4.1775         4.1775         4.1775    6[6-(6,6),7-(26)]
    17       2.432976       2.432976       2.432976    6[6-(6,6),7-(0)]
    18       5.370594       5.370594       5.370594    6[6-(6,6),7-(0)]
    19       8.122174       8.122174       8.122174    6[6-(6,6),7-(26)]
    20        4.32232        4.32232        4.32232    6[6-(6,6),7-(26)]
    21       9.163764       9.163764       9.163764    6[6-(6,6),6-(7),6-(7)]
    22       9.689572       9.689572       9.689572    6[6-(6,6),6-(6,6),6-(7)]
    23       9.252884       9.252884       9.252884    6[6-(6,6),6-(7),6-(7)]
    24         9.7475         9.7475         9.7475    6[6-(6,6),7-(26)]
    25       8.002976       8.002976       8.002976    6[6-(6,6),7-(0)]
    26      10.940594      10.940594      10.940594    6[6-(6,6),7-(0)]
    27       2.552174       2.552174       2.552174    6[6-(6,6),7-(26)]
    28        9.89232        9.89232        9.89232    6[6-(6,6),7-(26)]
    29       7.546236       7.546236       7.546236    6[6-(6,6),6-(7),6-(7)]
    30       7.020428       7.020428       7.020428    6[6-(6,6),6-(6,6),6-(7)]
    31       7.457116       7.457116       7.457116    6[6-(6,6),6-(7),6-(7)]
    32         6.9625         6.9625         6.9625    6[6-(6,6),7-(26)]
    33       8.707024       8.707024       8.707024    6[6-(6,6),7-(0)]
    34       5.769406       5.769406       5.769406    6[6-(6,6),7-(0)]
    35       3.017826       3.017826       3.017826    6[6-(6,6),7-(26)]
    36        6.81768        6.81768        6.81768    6[6-(6,6),7-(26)]
    37       9.163764       9.163764       9.163764    6[6-(6,6),6-(7),6-(7)]
    38       9.689572       9.689572       9.689572    6[6-(6,6),6-(6,6),6-(7)]
    39       9.252884       9.252884       9.252884    6[6-(6,6),6-(7),6-(7)]
    40         9.7475         9.7475         9.7475    6[6-(6,6),7-(26)]
    41       8.002976       8.002976       8.002976    6[6-(6,6),7-(0)]
    42      10.940594      10.940594      10.940594    6[6-(6,6),7-(0)]
    43       2.552174       2.552174       2.552174    6[6-(6,6),7-(26)]
    44        9.89232        9.89232        9.89232    6[6-(6,6),7-(26)]
    45       7.546236       7.546236       7.546236    6[6-(6,6),6-(7),6-(7)]
    46       7.020428       7.020428       7.020428    6[6-(6,6),6-(6,6),6-(7)]
    47       7.457116       7.457116       7.457116    6[6-(6,6),6-(7),6-(7)]
    48         6.9625         6.9625         6.9625    6[6-(6,6),7-(26)]
    49       8.707024       8.707024       8.707024    6[6-(6,6),7-(0)]
    50       5.769406       5.769406       5.769406    6[6-(6,6),7-(0)]
    51       3.017826       3.017826       3.017826    6[6-(6,6),7-(26)]
    52        6.81768        6.81768        6.81768    6[6-(6,6),7-(26)]
    53       1.976236       1.976236       1.976236    6[6-(6,6),6-(7),6-(7)]
    54       1.450428       1.450428       1.450428    6[6-(6,6),6-(6,6),6-(7)]
    55       1.887116       1.887116       1.887116    6[6-(6,6),6-(7),6-(7)]
    56         1.3925         1.3925         1.3925    6[6-(6,6),7-(26)]
    57       3.137024       3.137024       3.137024    6[6-(6,6),7-(0)]
    58       0.199406       0.199406       0.199406    6[6-(6,6),7-(0)]
    59       8.587826       8.587826       8.587826    6[6-(6,6),7-(26)]
    60        1.24768        1.24768        1.24768    6[6-(6,6),7-(26)]
    61       3.593764       3.593764       3.593764    6[6-(6,6),6-(7),6-(7)]
    62       4.119572       4.119572       4.119572    6[6-(6,6),6-(6,6),6-(7)]
    63       3.682884       3.682884       3.682884    6[6-(6,6),6-(7),6-(7)]
    64         4.1775         4.1775         4.1775    6[6-(6,6),7-(26)]
    65       2.432976       2.432976       2.432976    6[6-(6,6),7-(0)]
    66       5.370594       5.370594       5.370594    6[6-(6,6),7-(0)]
    67       8.122174       8.122174       8.122174    6[6-(6,6),7-(26)]
    68        4.32232        4.32232        4.32232    6[6-(6,6),7-(26)]
    69       1.004828       1.004828       1.004828    7[6-(6),26-(7,7,7,7,7)]
    70       4.033794       4.033794       4.033794    7[6-(6)]
    71       10.36577       10.36577       10.36577    7[6-(6)]
    72       9.453404       9.453404       9.453404    7[6-(6),26-(7,7,7,7,7)]
    73       0.744152       0.744152       0.744152    7[6-(6),26-(7,7,7,7,7)]
    74       4.565172       4.565172       4.565172    7[6-(6),26-(7,7,7,7,7)]
    75       1.536206       1.536206       1.536206    7[6-(6)]
    76        6.34423        6.34423        6.34423    7[6-(6)]
    77       7.256596       7.256596       7.256596    7[6-(6),26-(7,7,7,7,7)]
    78       4.825848       4.825848       4.825848    7[6-(6),26-(7,7,7,7,7)]
    79      10.135172      10.135172      10.135172    7[6-(6),26-(7,7,7,7,7)]
    80       7.106206       7.106206       7.106206    7[6-(6)]
    81        0.77423        0.77423        0.77423    7[6-(6)]
    82       1.686596       1.686596       1.686596    7[6-(6),26-(7,7,7,7,7)]
    83      10.395848      10.395848      10.395848    7[6-(6),26-(7,7,7,7,7)]
    84       6.574828       6.574828       6.574828    7[6-(6),26-(7,7,7,7,7)]
    85       9.603794       9.603794       9.603794    7[6-(6)]
    86        4.79577        4.79577        4.79577    7[6-(6)]
    87       3.883404       3.883404       3.883404    7[6-(6),26-(7,7,7,7,7)]
    88       6.314152       6.314152       6.314152    7[6-(6),26-(7,7,7,7,7)]
    89      10.135172      10.135172      10.135172    7[6-(6),26-(7,7,7,7,7)]
    90       7.106206       7.106206       7.106206    7[6-(6)]
    91        0.77423        0.77423        0.77423    7[6-(6)]
    92       1.686596       1.686596       1.686596    7[6-(6),26-(7,7,7,7,7)]
    93      10.395848      10.395848      10.395848    7[6-(6),26-(7,7,7,7,7)]
    94       6.574828       6.574828       6.574828    7[6-(6),26-(7,7,7,7,7)]
    95       9.603794       9.603794       9.603794    7[6-(6)]
    96        4.79577        4.79577        4.79577    7[6-(6)]
    97       3.883404       3.883404       3.883404    7[6-(6),26-(7,7,7,7,7)]
    98       6.314152       6.314152       6.314152    7[6-(6),26-(7,7,7,7,7)]
    99       1.004828       1.004828       1.004828    7[6-(6),26-(7,7,7,7,7)]
   100       4.033794       4.033794       4.033794    7[6-(6)]
   101       10.36577       10.36577       10.36577    7[6-(6)]
   102       9.453404       9.453404       9.453404    7[6-(6),26-(7,7,7,7,7)]
   103       0.744152       0.744152       0.744152    7[6-(6),26-(7,7,7,7,7)]
   104       4.565172       4.565172       4.565172    7[6-(6),26-(7,7,7,7,7)]
   105       1.536206       1.536206       1.536206    7[6-(6)]
   106        6.34423        6.34423        6.34423    7[6-(6)]
   107       7.256596       7.256596       7.256596    7[6-(6),26-(7,7,7,7,7)]
   108       4.825848       4.825848       4.825848    7[6-(6),26-(7,7,7,7,7)]
