# Supplementary material for: A collection of forcefield precursors for metal–organic frameworks
Source: RSC Adv. 2019 Nov 13;9(63):36492–507. doi: 10.1039/c9ra07327b (PMC9075174; doi:10.1039/c9ra07327b)
Supplement: RA-009-C9RA07327B-s1383 [file RA-009-C9RA07327B-s1383.txt]

LEMVOP_clean

14.004000    0.000000    0.000000
0.000000    23.292000    0.000000
0.000000    -7.064180    22.391088

     1       2.849254       2.849254       2.849254    59[7-(6,6),7-(6,6),7-(6,6),7-(6,6),7-(6,6),7-(6,6)]
     2      12.021874      12.021874      12.021874    59[7-(6,6),7-(6,6),7-(6,6),7-(6,6),7-(6,6),7-(6,6)]
     3      13.193308      13.193308      13.193308    59[7-(6,6),7-(6,6),7-(6,6),7-(6,6)]
     4       4.192377       4.192377       4.192377    59[7-(6,6),7-(6,6),7-(6,6),7-(6,6),7-(6,6),7-(6,6)]
     5       9.851254       9.851254       9.851254    59[7-(6,6),7-(6,6),7-(6,6),7-(6,6),7-(6,6),7-(6,6)]
     6       5.019874       5.019874       5.019874    59[7-(6,6),7-(6,6),7-(6,6),7-(6,6),7-(6,6),7-(6,6)]
     7       6.191308       6.191308       6.191308    59[7-(6,6),7-(6,6),7-(6,6),7-(6,6)]
     8      11.194377      11.194377      11.194377    59[7-(6,6),7-(6,6),7-(6,6),7-(6,6),7-(6,6),7-(6,6)]
     9      11.154746      11.154746      11.154746    59[7-(6,6),7-(6,6),7-(6,6),7-(6,6),7-(6,6),7-(6,6)]
    10       1.982126       1.982126       1.982126    59[7-(6,6),7-(6,6),7-(6,6),7-(6,6),7-(6,6),7-(6,6)]
    11       0.810692       0.810692       0.810692    59[7-(6,6),7-(6,6),7-(6,6),7-(6,6)]
    12       9.811623       9.811623       9.811623    59[7-(6,6),7-(6,6),7-(6,6),7-(6,6),7-(6,6),7-(6,6)]
    13       4.152746       4.152746       4.152746    59[7-(6,6),7-(6,6),7-(6,6),7-(6,6),7-(6,6),7-(6,6)]
    14       8.984126       8.984126       8.984126    59[7-(6,6),7-(6,6),7-(6,6),7-(6,6),7-(6,6),7-(6,6)]
    15       7.812692       7.812692       7.812692    59[7-(6,6),7-(6,6),7-(6,6),7-(6,6)]
    16       2.809623       2.809623       2.809623    59[7-(6,6),7-(6,6),7-(6,6),7-(6,6),7-(6,6),7-(6,6)]
    17       0.434124       0.434124       0.434124    1[6-(7,7)]
    18       0.774421       0.774421       0.774421    1[6-(6,7)]
    19      12.785652      12.785652      12.785652    1[6-(6,7)]
    20       3.248928       3.248928       3.248928    1[6-(7,7)]
    21       4.800571       4.800571       4.800571    1[6-(6,7)]
    22       5.626807       5.626807       5.626807    1[6-(6,7)]
    23       1.522235       1.522235       1.522235    1[6-(7,7)]
    24       13.09374       13.09374       13.09374    1[6-(6,7)]
    25      11.843183      11.843183      11.843183    1[6-(6,7)]
    26       5.136667       5.136667       5.136667    1[6-(7,7)]
    27        3.11449        3.11449        3.11449    1[6-(6,7)]
    28       4.635324       4.635324       4.635324    1[6-(6,7)]
    29       4.468676       4.468676       4.468676    1[6-(7,7)]
    30        7.80863        7.80863        7.80863    1[7-(6,6)]
    31       0.672192       0.672192       0.672192    1[6-(6,7)]
    32       1.286968       1.286968       1.286968    1[6-(6,7)]
    33       3.771277       3.771277       3.771277    1[6-(7,7)]
    34       0.603572       0.603572       0.603572    1[6-(6,7)]
    35        0.52375        0.52375        0.52375    1[6-(6,7)]
    36       5.806058       5.806058       5.806058    1[6-(7,7)]
    37       5.628208       5.628208       5.628208    1[6-(6,7)]
    38       7.765218       7.765218       7.765218    1[6-(6,7)]
    39       8.843526       8.843526       8.843526    1[6-(6,7)]
    40       8.340782       8.340782       8.340782    1[6-(7,7)]
    41       9.808402       9.808402       9.808402    1[6-(6,7)]
    42       7.461331       7.461331       7.461331    1[6-(6,7)]
    43      10.207516      10.207516      10.207516    1[6-(7,7)]
    44      13.943783      13.943783      13.943783    1[6-(6,7)]
    45       13.23518       13.23518       13.23518    1[6-(6,7)]
    46       1.005487       1.005487       1.005487    1[6-(7,7)]
    47      11.355844      11.355844      11.355844    1[6-(6,7)]
    48      11.882394      11.882394      11.882394    1[7-(6,6)]
    49      12.914489      12.914489      12.914489    1[6-(6,7)]
    50       8.902343       8.902343       8.902343    1[6-(6,7)]
    51       4.523292       4.523292       4.523292    1[7-(6,6)]
    52      12.200285      12.200285      12.200285    1[6-(7,7)]
    53      10.840496      10.840496      10.840496    1[7-(6,6)]
    54       9.849013       9.849013       9.849013    1[6-(7,7)]
    55      10.756472      10.756472      10.756472    1[6-(6,7)]
    56       8.378593       8.378593       8.378593    1[6-(6,7)]
    57      11.614918      11.614918      11.614918    1[6-(7,7)]
    58       0.632981       0.632981       0.632981    1[6-(6,7)]
    59      13.807944      13.807944      13.807944    1[6-(6,7)]
    60       2.117405       2.117405       2.117405    1[6-(7,7)]
    61      13.526464      13.526464      13.526464    1[6-(6,7)]
    62       1.281366       1.281366       1.281366    1[6-(6,7)]
    63       13.37242       13.37242       13.37242    1[6-(7,7)]
    64        9.90643        9.90643        9.90643    1[6-(6,7)]
    65       9.729979       9.729979       9.729979    1[6-(6,7)]
    66         3.5024         3.5024         3.5024    1[6-(7,7)]
    67       5.800457       5.800457       5.800457    1[6-(6,7)]
    68       5.779451       5.779451       5.779451    1[6-(6,7)]
    69       7.436124       7.436124       7.436124    1[6-(7,7)]
    70       7.776421       7.776421       7.776421    1[6-(6,7)]
    71       5.783652       5.783652       5.783652    1[6-(6,7)]
    72      10.250928      10.250928      10.250928    1[6-(7,7)]
    73      11.802571      11.802571      11.802571    1[6-(6,7)]
    74      12.628807      12.628807      12.628807    1[6-(6,7)]
    75       8.524235       8.524235       8.524235    1[6-(7,7)]
    76        6.09174        6.09174        6.09174    1[6-(6,7)]
    77       4.841183       4.841183       4.841183    1[6-(6,7)]
    78      12.138667      12.138667      12.138667    1[6-(7,7)]
    79       10.11649       10.11649       10.11649    1[6-(6,7)]
    80      11.637324      11.637324      11.637324    1[6-(6,7)]
    81      11.470676      11.470676      11.470676    1[6-(7,7)]
    82        0.80663        0.80663        0.80663    1[7-(6,6)]
    83       7.674192       7.674192       7.674192    1[6-(6,7)]
    84       8.288968       8.288968       8.288968    1[6-(6,7)]
    85      10.773277      10.773277      10.773277    1[6-(7,7)]
    86       7.605572       7.605572       7.605572    1[6-(6,7)]
    87        7.52575        7.52575        7.52575    1[6-(6,7)]
    88      12.808058      12.808058      12.808058    1[6-(7,7)]
    89      12.630208      12.630208      12.630208    1[6-(6,7)]
    90       0.763218       0.763218       0.763218    1[6-(6,7)]
    91       1.841526       1.841526       1.841526    1[6-(6,7)]
    92       1.338782       1.338782       1.338782    1[6-(7,7)]
    93       2.806402       2.806402       2.806402    1[6-(6,7)]
    94       0.459331       0.459331       0.459331    1[6-(6,7)]
    95       3.205516       3.205516       3.205516    1[6-(7,7)]
    96       6.941783       6.941783       6.941783    1[6-(6,7)]
    97        6.23318        6.23318        6.23318    1[6-(6,7)]
    98       8.007487       8.007487       8.007487    1[6-(7,7)]
    99       4.353844       4.353844       4.353844    1[6-(6,7)]
   100       4.880394       4.880394       4.880394    1[7-(6,6)]
   101       5.912489       5.912489       5.912489    1[6-(6,7)]
   102       1.900343       1.900343       1.900343    1[6-(6,7)]
   103      11.525292      11.525292      11.525292    1[7-(6,6)]
   104       5.198285       5.198285       5.198285    1[6-(7,7)]
   105       3.838496       3.838496       3.838496    1[7-(6,6)]
   106       2.847013       2.847013       2.847013    1[6-(7,7)]
   107       3.754472       3.754472       3.754472    1[6-(6,7)]
   108       1.376593       1.376593       1.376593    1[6-(6,7)]
   109       4.612918       4.612918       4.612918    1[6-(7,7)]
   110       7.634981       7.634981       7.634981    1[6-(6,7)]
   111       6.805944       6.805944       6.805944    1[6-(6,7)]
   112       9.119405       9.119405       9.119405    1[6-(7,7)]
   113       6.524464       6.524464       6.524464    1[6-(6,7)]
   114       8.283366       8.283366       8.283366    1[6-(6,7)]
   115        6.37042        6.37042        6.37042    1[6-(7,7)]
   116        2.90443        2.90443        2.90443    1[6-(6,7)]
   117       2.727979       2.727979       2.727979    1[6-(6,7)]
   118        10.5044        10.5044        10.5044    1[6-(7,7)]
   119      12.802457      12.802457      12.802457    1[6-(6,7)]
   120      12.781451      12.781451      12.781451    1[6-(6,7)]
   121      13.569876      13.569876      13.569876    1[6-(7,7)]
   122      13.229579      13.229579      13.229579    1[6-(6,7)]
   123       1.218348       1.218348       1.218348    1[6-(6,7)]
   124      10.755072      10.755072      10.755072    1[6-(7,7)]
   125       9.203429       9.203429       9.203429    1[6-(6,7)]
   126       8.377193       8.377193       8.377193    1[6-(6,7)]
   127      12.481765      12.481765      12.481765    1[6-(7,7)]
   128        0.91026        0.91026        0.91026    1[6-(6,7)]
   129       2.160817       2.160817       2.160817    1[6-(6,7)]
   130       8.867333       8.867333       8.867333    1[6-(7,7)]
   131       10.88951       10.88951       10.88951    1[6-(6,7)]
   132       9.368676       9.368676       9.368676    1[6-(6,7)]
   133       9.535324       9.535324       9.535324    1[6-(7,7)]
   134        6.19537        6.19537        6.19537    1[7-(6,6)]
   135      13.331808      13.331808      13.331808    1[6-(6,7)]
   136      12.717032      12.717032      12.717032    1[6-(6,7)]
   137      10.232723      10.232723      10.232723    1[6-(7,7)]
   138      13.400428      13.400428      13.400428    1[6-(6,7)]
   139       13.48025       13.48025       13.48025    1[6-(6,7)]
   140       8.197942       8.197942       8.197942    1[6-(7,7)]
   141       8.375792       8.375792       8.375792    1[6-(6,7)]
   142       6.238782       6.238782       6.238782    1[6-(6,7)]
   143       5.160474       5.160474       5.160474    1[6-(6,7)]
   144       5.663218       5.663218       5.663218    1[6-(7,7)]
   145       4.195598       4.195598       4.195598    1[6-(6,7)]
   146       6.542669       6.542669       6.542669    1[6-(6,7)]
   147       3.796484       3.796484       3.796484    1[6-(7,7)]
   148       0.060217       0.060217       0.060217    1[6-(6,7)]
   149        0.76882        0.76882        0.76882    1[6-(6,7)]
   150      12.998513      12.998513      12.998513    1[6-(7,7)]
   151       2.648156       2.648156       2.648156    1[6-(6,7)]
   152       2.121606       2.121606       2.121606    1[7-(6,6)]
   153       1.089511       1.089511       1.089511    1[6-(6,7)]
   154       5.101657       5.101657       5.101657    1[6-(6,7)]
   155       9.480708       9.480708       9.480708    1[7-(6,6)]
   156       1.803715       1.803715       1.803715    1[6-(7,7)]
   157       3.163504       3.163504       3.163504    1[7-(6,6)]
   158       4.154987       4.154987       4.154987    1[6-(7,7)]
   159       3.247528       3.247528       3.247528    1[6-(6,7)]
   160       5.625407       5.625407       5.625407    1[6-(6,7)]
   161       2.389082       2.389082       2.389082    1[6-(7,7)]
   162      13.371019      13.371019      13.371019    1[6-(6,7)]
   163       0.196056       0.196056       0.196056    1[6-(6,7)]
   164      11.886595      11.886595      11.886595    1[6-(7,7)]
   165       0.477536       0.477536       0.477536    1[6-(6,7)]
   166      12.722634      12.722634      12.722634    1[6-(6,7)]
   167        0.63158        0.63158        0.63158    1[6-(7,7)]
   168        4.09757        4.09757        4.09757    1[6-(6,7)]
   169       4.274021       4.274021       4.274021    1[6-(6,7)]
   170        10.5016        10.5016        10.5016    1[6-(7,7)]
   171       8.203543       8.203543       8.203543    1[6-(6,7)]
   172       8.224549       8.224549       8.224549    1[6-(6,7)]
   173       6.567876       6.567876       6.567876    1[6-(7,7)]
   174       6.227579       6.227579       6.227579    1[6-(6,7)]
   175       8.220348       8.220348       8.220348    1[6-(6,7)]
   176       3.753072       3.753072       3.753072    1[6-(7,7)]
   177       2.201429       2.201429       2.201429    1[6-(6,7)]
   178       1.375193       1.375193       1.375193    1[6-(6,7)]
   179       5.479765       5.479765       5.479765    1[6-(7,7)]
   180        7.91226        7.91226        7.91226    1[6-(6,7)]
   181       9.162817       9.162817       9.162817    1[6-(6,7)]
   182       1.865333       1.865333       1.865333    1[6-(7,7)]
   183        3.88751        3.88751        3.88751    1[6-(6,7)]
   184       2.366676       2.366676       2.366676    1[6-(6,7)]
   185       2.533324       2.533324       2.533324    1[6-(7,7)]
   186       13.19737       13.19737       13.19737    1[7-(6,6)]
   187       6.329808       6.329808       6.329808    1[6-(6,7)]
   188       5.715032       5.715032       5.715032    1[6-(6,7)]
   189       3.230723       3.230723       3.230723    1[6-(7,7)]
   190       6.398428       6.398428       6.398428    1[6-(6,7)]
   191        6.47825        6.47825        6.47825    1[6-(6,7)]
   192       1.195942       1.195942       1.195942    1[6-(7,7)]
   193       1.373792       1.373792       1.373792    1[6-(6,7)]
   194      13.240782      13.240782      13.240782    1[6-(6,7)]
   195      12.162474      12.162474      12.162474    1[6-(6,7)]
   196      12.665218      12.665218      12.665218    1[6-(7,7)]
   197      11.197598      11.197598      11.197598    1[6-(6,7)]
   198      13.544669      13.544669      13.544669    1[6-(6,7)]
   199      10.798484      10.798484      10.798484    1[6-(7,7)]
   200       7.062217       7.062217       7.062217    1[6-(6,7)]
   201        7.77082        7.77082        7.77082    1[6-(6,7)]
   202       5.996513       5.996513       5.996513    1[6-(7,7)]
   203       9.650156       9.650156       9.650156    1[6-(6,7)]
   204       9.123606       9.123606       9.123606    1[7-(6,6)]
   205       8.091511       8.091511       8.091511    1[6-(6,7)]
   206      12.103657      12.103657      12.103657    1[6-(6,7)]
   207       2.478708       2.478708       2.478708    1[7-(6,6)]
   208       8.805715       8.805715       8.805715    1[6-(7,7)]
   209      10.165504      10.165504      10.165504    1[7-(6,6)]
   210      11.156987      11.156987      11.156987    1[6-(7,7)]
   211      10.249528      10.249528      10.249528    1[6-(6,7)]
   212      12.627407      12.627407      12.627407    1[6-(6,7)]
   213       9.391082       9.391082       9.391082    1[6-(7,7)]
   214       6.369019       6.369019       6.369019    1[6-(6,7)]
   215       7.198056       7.198056       7.198056    1[6-(6,7)]
   216       4.884595       4.884595       4.884595    1[6-(7,7)]
   217       7.479536       7.479536       7.479536    1[6-(6,7)]
   218       5.720634       5.720634       5.720634    1[6-(6,7)]
   219        7.63358        7.63358        7.63358    1[6-(7,7)]
   220       11.09957       11.09957       11.09957    1[6-(6,7)]
   221      11.276021      11.276021      11.276021    1[6-(6,7)]
   222         3.4996         3.4996         3.4996    1[6-(7,7)]
   223       1.201543       1.201543       1.201543    1[6-(6,7)]
   224       1.222549       1.222549       1.222549    1[6-(6,7)]
   225       0.260474       0.260474       0.260474    6[1-(0),7-(6,59),7-(6,59)]
   226       0.448128       0.448128       0.448128    6[1-(0),6-(1,7),7-(6,59)]
   227      13.365418      13.365418      13.365418    6[1-(0),6-(1,7),7-(6,59)]
   228       3.748871       3.748871       3.748871    6[1-(0),7-(6,59),7-(6,59)]
   229       4.580708       4.580708       4.580708    6[1-(0),6-(1,7),7-(6,59)]
   230        5.04004        5.04004        5.04004    6[1-(0),6-(1,7),7-(6,59)]
   231       0.740812       0.740812       0.740812    6[1-(0),7-(6,59),7-(6,59)]
   232       13.44524       13.44524       13.44524    6[1-(0),6-(1,7),7-(6,59)]
   233      12.749242      12.749242      12.749242    6[1-(0),6-(1,7),7-(6,59)]
   234       4.835581       4.835581       4.835581    6[1-(0),7-(6,59),7-(6,59)]
   235       3.733466       3.733466       3.733466    6[1-(0),6-(1,7),7-(6,59)]
   236       4.565304       4.565304       4.565304    6[1-(0),6-(1,7),7-(6,59)]
   237        3.56962        3.56962        3.56962    6[1-(0),7-(6,59),7-(6,59)]
   238       1.532038       1.532038       1.532038    6[1-(0),6-(1,7),7-(6,59)]
   239       1.872335       1.872335       1.872335    6[1-(0),6-(1,7),7-(6,59)]
   240       2.947842       2.947842       2.947842    6[1-(0),7-(6,59),7-(6,59)]
   241       1.253358       1.253358       1.253358    6[1-(0),6-(1,7),7-(6,59)]
   242       1.212746       1.212746       1.212746    6[1-(0),6-(1,7),7-(6,59)]
   243       6.024521       6.024521       6.024521    6[1-(0),7-(1,6),7-(6)]
   244       5.933495       5.933495       5.933495    6[1-(0),6-(1,7),7-(6)]
   245       7.116833       7.116833       7.116833    6[1-(0),6-(1,7),7-(1,6)]
   246       9.533923       9.533923       9.533923    6[1-(0),6-(1,7),7-(1,6)]
   247       8.412203       8.412203       8.412203    6[1-(0),7-(6,59),7-(6,59)]
   248       9.230036       9.230036       9.230036    6[1-(0),6-(1,7),7-(6,59)]
   249       7.936067       7.936067       7.936067    6[1-(0),6-(1,7),7-(6,59)]
   250      11.056158      11.056158      11.056158    6[1-(0),7-(6,59),7-(6,59)]
   251      13.081136      13.081136      13.081136    6[1-(0),6-(1,7),7-(6,59)]
   252      12.693226      12.693226      12.693226    6[1-(0),6-(1,7),7-(6,59)]
   253       0.273078       0.273078       0.273078    6[1-(0),7-(6,59),7-(6,59)]
   254      12.292711      12.292711      12.292711    6[1-(0),6-(1,7),7-(6,59)]
   255      13.153957      13.153957      13.153957    6[1-(0),6-(1,7),7-(6,59)]
   256       9.577336       9.577336       9.577336    6[1-(0),6-(1,7),7-(6)]
   257      11.374049      11.374049      11.374049    6[1-(0),7-(1,6),7-(6)]
   258       9.787396       9.787396       9.787396    6[1-(0),7-(6,59),7-(6,59)]
   259      10.276135      10.276135      10.276135    6[1-(0),6-(1,7),7-(6,59)]
   260       8.965361       8.965361       8.965361    6[1-(0),6-(1,7),7-(6,59)]
   261      12.284309      12.284309      12.284309    6[1-(0),7-(6),7-(6,59)]
   262      13.921376      13.921376      13.921376    6[1-(0),6-(1,7),7-(6)]
   263      13.467647      13.467647      13.467647    6[1-(0),6-(1,7),7-(6,59)]
   264       1.684681       1.684681       1.684681    6[1-(0),7-(6),7-(6,59)]
   265        0.27868        0.27868        0.27868    6[1-(0),6-(1,7),7-(6)]
   266       1.246356       1.246356       1.246356    6[1-(0),6-(1,7),7-(6,59)]
   267       12.46496       12.46496       12.46496    6[1-(0),7-(1,6),7-(6)]
   268      10.599628      10.599628      10.599628    6[1-(0),6-(1,7),7-(6)]
   269      10.491797      10.491797      10.491797    6[1-(0),6-(1,7),7-(1,6)]
   270       4.079365       4.079365       4.079365    6[1-(0),7-(1,6),7-(6)]
   271       5.331323       5.331323       5.331323    6[1-(0),6-(1,7),7-(6)]
   272       5.335524       5.335524       5.335524    6[1-(0),6-(1,7),7-(1,6)]
   273       7.262474       7.262474       7.262474    6[1-(0),7-(6,59),7-(6,59)]
   274       7.450128       7.450128       7.450128    6[1-(0),6-(1,7),7-(6,59)]
   275       6.363418       6.363418       6.363418    6[1-(0),6-(1,7),7-(6,59)]
   276      10.750871      10.750871      10.750871    6[1-(0),7-(6,59),7-(6,59)]
   277      11.582708      11.582708      11.582708    6[1-(0),6-(1,7),7-(6,59)]
   278       12.04204       12.04204       12.04204    6[1-(0),6-(1,7),7-(6,59)]
   279       7.742812       7.742812       7.742812    6[1-(0),7-(6,59),7-(6,59)]
   280        6.44324        6.44324        6.44324    6[1-(0),6-(1,7),7-(6,59)]
   281       5.747242       5.747242       5.747242    6[1-(0),6-(1,7),7-(6,59)]
   282      11.837581      11.837581      11.837581    6[1-(0),7-(6,59),7-(6,59)]
   283      10.735466      10.735466      10.735466    6[1-(0),6-(1,7),7-(6,59)]
   284      11.567304      11.567304      11.567304    6[1-(0),6-(1,7),7-(6,59)]
   285       10.57162       10.57162       10.57162    6[1-(0),7-(6,59),7-(6,59)]
   286       8.534038       8.534038       8.534038    6[1-(0),6-(1,7),7-(6,59)]
   287       8.874335       8.874335       8.874335    6[1-(0),6-(1,7),7-(6,59)]
   288       9.949842       9.949842       9.949842    6[1-(0),7-(6,59),7-(6,59)]
   289       8.255358       8.255358       8.255358    6[1-(0),6-(1,7),7-(6,59)]
   290       8.214746       8.214746       8.214746    6[1-(0),6-(1,7),7-(6,59)]
   291      13.026521      13.026521      13.026521    6[1-(0),7-(1,6),7-(6)]
   292      12.935495      12.935495      12.935495    6[1-(0),6-(1,7),7-(6)]
   293       0.114833       0.114833       0.114833    6[1-(0),6-(1,7),7-(1,6)]
   294       2.531923       2.531923       2.531923    6[1-(0),6-(1,7),7-(1,6)]
   295       1.410203       1.410203       1.410203    6[1-(0),7-(6,59),7-(6,59)]
   296       2.228036       2.228036       2.228036    6[1-(0),6-(1,7),7-(6,59)]
   297       0.934067       0.934067       0.934067    6[1-(0),6-(1,7),7-(6,59)]
   298       4.054158       4.054158       4.054158    6[1-(0),7-(6,59),7-(6,59)]
   299       6.079136       6.079136       6.079136    6[1-(0),6-(1,7),7-(6,59)]
   300       5.691226       5.691226       5.691226    6[1-(0),6-(1,7),7-(6,59)]
   301       7.275078       7.275078       7.275078    6[1-(0),7-(6,59),7-(6,59)]
   302       5.290711       5.290711       5.290711    6[1-(0),6-(1,7),7-(6,59)]
   303       6.151957       6.151957       6.151957    6[1-(0),6-(1,7),7-(6,59)]
   304       2.575336       2.575336       2.575336    6[1-(0),6-(1,7),7-(6)]
   305       4.372049       4.372049       4.372049    6[1-(0),7-(1,6),7-(6)]
   306       2.785396       2.785396       2.785396    6[1-(0),7-(6,59),7-(6,59)]
   307       3.274135       3.274135       3.274135    6[1-(0),6-(1,7),7-(6,59)]
   308       1.963361       1.963361       1.963361    6[1-(0),6-(1,7),7-(6,59)]
   309       5.282309       5.282309       5.282309    6[1-(0),7-(6),7-(6,59)]
   310       6.919376       6.919376       6.919376    6[1-(0),6-(1,7),7-(6)]
   311       6.465647       6.465647       6.465647    6[1-(0),6-(1,7),7-(6,59)]
   312       8.686681       8.686681       8.686681    6[1-(0),7-(6),7-(6,59)]
   313        7.28068        7.28068        7.28068    6[1-(0),6-(1,7),7-(6)]
   314       8.248356       8.248356       8.248356    6[1-(0),6-(1,7),7-(6,59)]
   315        5.46296        5.46296        5.46296    6[1-(0),7-(1,6),7-(6)]
   316       3.597628       3.597628       3.597628    6[1-(0),6-(1,7),7-(6)]
   317       3.489797       3.489797       3.489797    6[1-(0),6-(1,7),7-(1,6)]
   318      11.081365      11.081365      11.081365    6[1-(0),7-(1,6),7-(6)]
   319      12.333323      12.333323      12.333323    6[1-(0),6-(1,7),7-(6)]
   320      12.337524      12.337524      12.337524    6[1-(0),6-(1,7),7-(1,6)]
   321      13.743526      13.743526      13.743526    6[1-(0),7-(6,59),7-(6,59)]
   322      13.555872      13.555872      13.555872    6[1-(0),6-(1,7),7-(6,59)]
   323       0.638582       0.638582       0.638582    6[1-(0),6-(1,7),7-(6,59)]
   324      10.255129      10.255129      10.255129    6[1-(0),7-(6,59),7-(6,59)]
   325       9.423292       9.423292       9.423292    6[1-(0),6-(1,7),7-(6,59)]
   326        8.96396        8.96396        8.96396    6[1-(0),6-(1,7),7-(6,59)]
   327      13.263188      13.263188      13.263188    6[1-(0),7-(6,59),7-(6,59)]
   328        0.55876        0.55876        0.55876    6[1-(0),6-(1,7),7-(6,59)]
   329       1.254758       1.254758       1.254758    6[1-(0),6-(1,7),7-(6,59)]
   330       9.168419       9.168419       9.168419    6[1-(0),7-(6,59),7-(6,59)]
   331      10.270534      10.270534      10.270534    6[1-(0),6-(1,7),7-(6,59)]
   332       9.438696       9.438696       9.438696    6[1-(0),6-(1,7),7-(6,59)]
   333       10.43438       10.43438       10.43438    6[1-(0),7-(6,59),7-(6,59)]
   334      12.471962      12.471962      12.471962    6[1-(0),6-(1,7),7-(6,59)]
   335      12.131665      12.131665      12.131665    6[1-(0),6-(1,7),7-(6,59)]
   336      11.056158      11.056158      11.056158    6[1-(0),7-(6,59),7-(6,59)]
   337      12.750642      12.750642      12.750642    6[1-(0),6-(1,7),7-(6,59)]
   338      12.791254      12.791254      12.791254    6[1-(0),6-(1,7),7-(6,59)]
   339       7.979479       7.979479       7.979479    6[1-(0),7-(1,6),7-(6)]
   340       8.070505       8.070505       8.070505    6[1-(0),6-(1,7),7-(6)]
   341       6.887167       6.887167       6.887167    6[1-(0),6-(1,7),7-(1,6)]
   342       4.470077       4.470077       4.470077    6[1-(0),6-(1,7),7-(1,6)]
   343       5.591797       5.591797       5.591797    6[1-(0),7-(6,59),7-(6,59)]
   344       4.773964       4.773964       4.773964    6[1-(0),6-(1,7),7-(6,59)]
   345       6.067933       6.067933       6.067933    6[1-(0),6-(1,7),7-(6,59)]
   346       2.947842       2.947842       2.947842    6[1-(0),7-(6,59),7-(6,59)]
   347       0.922864       0.922864       0.922864    6[1-(0),6-(1,7),7-(6,59)]
   348       1.310774       1.310774       1.310774    6[1-(0),6-(1,7),7-(6,59)]
   349      13.730922      13.730922      13.730922    6[1-(0),7-(6,59),7-(6,59)]
   350       1.711289       1.711289       1.711289    6[1-(0),6-(1,7),7-(6,59)]
   351       0.850043       0.850043       0.850043    6[1-(0),6-(1,7),7-(6,59)]
   352       4.426664       4.426664       4.426664    6[1-(0),6-(1,7),7-(6)]
   353       2.629951       2.629951       2.629951    6[1-(0),7-(1,6),7-(6)]
   354       4.216604       4.216604       4.216604    6[1-(0),7-(6,59),7-(6,59)]
   355       3.727865       3.727865       3.727865    6[1-(0),6-(1,7),7-(6,59)]
   356       5.038639       5.038639       5.038639    6[1-(0),6-(1,7),7-(6,59)]
   357       1.719691       1.719691       1.719691    6[1-(0),7-(6),7-(6,59)]
   358       0.082624       0.082624       0.082624    6[1-(0),6-(1,7),7-(6)]
   359       0.536353       0.536353       0.536353    6[1-(0),6-(1,7),7-(6,59)]
   360      12.319319      12.319319      12.319319    6[1-(0),7-(6),7-(6,59)]
   361       13.72532       13.72532       13.72532    6[1-(0),6-(1,7),7-(6)]
   362      12.757644      12.757644      12.757644    6[1-(0),6-(1,7),7-(6,59)]
   363        1.53904        1.53904        1.53904    6[1-(0),7-(1,6),7-(6)]
   364       3.404372       3.404372       3.404372    6[1-(0),6-(1,7),7-(6)]
   365       3.512203       3.512203       3.512203    6[1-(0),6-(1,7),7-(1,6)]
   366       9.924635       9.924635       9.924635    6[1-(0),7-(1,6),7-(6)]
   367       8.672677       8.672677       8.672677    6[1-(0),6-(1,7),7-(6)]
   368       8.668476       8.668476       8.668476    6[1-(0),6-(1,7),7-(1,6)]
   369       6.741526       6.741526       6.741526    6[1-(0),7-(6,59),7-(6,59)]
   370       6.553872       6.553872       6.553872    6[1-(0),6-(1,7),7-(6,59)]
   371       7.640582       7.640582       7.640582    6[1-(0),6-(1,7),7-(6,59)]
   372       3.253129       3.253129       3.253129    6[1-(0),7-(6,59),7-(6,59)]
   373       2.421292       2.421292       2.421292    6[1-(0),6-(1,7),7-(6,59)]
   374        1.96196        1.96196        1.96196    6[1-(0),6-(1,7),7-(6,59)]
   375       6.261188       6.261188       6.261188    6[1-(0),7-(6,59),7-(6,59)]
   376        7.56076        7.56076        7.56076    6[1-(0),6-(1,7),7-(6,59)]
   377       8.256758       8.256758       8.256758    6[1-(0),6-(1,7),7-(6,59)]
   378       2.166419       2.166419       2.166419    6[1-(0),7-(6,59),7-(6,59)]
   379       3.268534       3.268534       3.268534    6[1-(0),6-(1,7),7-(6,59)]
   380       2.436696       2.436696       2.436696    6[1-(0),6-(1,7),7-(6,59)]
   381        3.43238        3.43238        3.43238    6[1-(0),7-(6,59),7-(6,59)]
   382       5.469962       5.469962       5.469962    6[1-(0),6-(1,7),7-(6,59)]
   383       5.129665       5.129665       5.129665    6[1-(0),6-(1,7),7-(6,59)]
   384       4.054158       4.054158       4.054158    6[1-(0),7-(6,59),7-(6,59)]
   385       5.748642       5.748642       5.748642    6[1-(0),6-(1,7),7-(6,59)]
   386       5.789254       5.789254       5.789254    6[1-(0),6-(1,7),7-(6,59)]
   387       0.977479       0.977479       0.977479    6[1-(0),7-(1,6),7-(6)]
   388       1.068505       1.068505       1.068505    6[1-(0),6-(1,7),7-(6)]
   389      13.889167      13.889167      13.889167    6[1-(0),6-(1,7),7-(1,6)]
   390      11.472077      11.472077      11.472077    6[1-(0),6-(1,7),7-(1,6)]
   391      12.593797      12.593797      12.593797    6[1-(0),7-(6,59),7-(6,59)]
   392      11.775964      11.775964      11.775964    6[1-(0),6-(1,7),7-(6,59)]
   393      13.069933      13.069933      13.069933    6[1-(0),6-(1,7),7-(6,59)]
   394       9.949842       9.949842       9.949842    6[1-(0),7-(6,59),7-(6,59)]
   395       7.924864       7.924864       7.924864    6[1-(0),6-(1,7),7-(6,59)]
   396       8.312774       8.312774       8.312774    6[1-(0),6-(1,7),7-(6,59)]
   397       6.728922       6.728922       6.728922    6[1-(0),7-(6,59),7-(6,59)]
   398       8.713289       8.713289       8.713289    6[1-(0),6-(1,7),7-(6,59)]
   399       7.852043       7.852043       7.852043    6[1-(0),6-(1,7),7-(6,59)]
   400      11.428664      11.428664      11.428664    6[1-(0),6-(1,7),7-(6)]
   401       9.631951       9.631951       9.631951    6[1-(0),7-(1,6),7-(6)]
   402      11.218604      11.218604      11.218604    6[1-(0),7-(6,59),7-(6,59)]
   403      10.729865      10.729865      10.729865    6[1-(0),6-(1,7),7-(6,59)]
   404      12.040639      12.040639      12.040639    6[1-(0),6-(1,7),7-(6,59)]
   405       8.721691       8.721691       8.721691    6[1-(0),7-(6),7-(6,59)]
   406       7.084624       7.084624       7.084624    6[1-(0),6-(1,7),7-(6)]
   407       7.538353       7.538353       7.538353    6[1-(0),6-(1,7),7-(6,59)]
   408       5.317319       5.317319       5.317319    6[1-(0),7-(6),7-(6,59)]
   409        6.72332        6.72332        6.72332    6[1-(0),6-(1,7),7-(6)]
   410       5.755644       5.755644       5.755644    6[1-(0),6-(1,7),7-(6,59)]
   411        8.54104        8.54104        8.54104    6[1-(0),7-(1,6),7-(6)]
   412      10.406372      10.406372      10.406372    6[1-(0),6-(1,7),7-(6)]
   413      10.514203      10.514203      10.514203    6[1-(0),6-(1,7),7-(1,6)]
   414       2.922635       2.922635       2.922635    6[1-(0),7-(1,6),7-(6)]
   415       1.670677       1.670677       1.670677    6[1-(0),6-(1,7),7-(6)]
   416       1.666476       1.666476       1.666476    6[1-(0),6-(1,7),7-(1,6)]
   417       0.995684       0.995684       0.995684    7[6-(1,6),6-(1,7),59-(7,7,7,7,7)]
   418      13.228178      13.228178      13.228178    7[6-(1,6),6-(1,7),59-(7,7,7,7,7)]
   419       3.743269       3.743269       3.743269    7[6-(1,6),6-(1,7),59-(7,7,7,7,7)]
   420       4.461674       4.461674       4.461674    7[6-(1,6),6-(1,7),59-(7,7,7,7,7)]
   421       0.732409       0.732409       0.732409    7[6-(1,6),6-(1,7),59-(7,7,7,7,7)]
   422      13.602085      13.602085      13.602085    7[6-(1,6),6-(1,7),59-(7,7,7)]
   423       3.928122       3.928122       3.928122    7[6-(1,6),6-(1,7),59-(7,7,7,7,7)]
   424       5.282309       5.282309       5.282309    7[6-(1,6),6-(1,7),59-(7,7,7)]
   425       2.632752       2.632752       2.632752    7[6-(1,6),6-(1,7),59-(7,7,7,7,7)]
   426       3.138296       3.138296       3.138296    7[6-(1,6),6-(1,7),59-(7,7,7,7,7)]
   427       2.354072       2.354072       2.354072    7[6-(1,6),6-(1,7),59-(7,7,7,7,7)]
   428        2.30926        2.30926        2.30926    7[6-(1,6),6-(1,7),59-(7,7,7,7,7)]
   429       5.273906       5.273906       5.273906    7[6-(1,6),6-(1,7)]
   430       7.170048       7.170048       7.170048    7[1-(0),6-(1,6),6-(1,7)]
   431       9.578736       9.578736       9.578736    7[6-(1,6),6-(1,7),59-(7,7,7,7,7)]
   432        7.42352        7.42352        7.42352    7[6-(1,6),6-(1,7),59-(7,7,7,7,7)]
   433      12.050442      12.050442      12.050442    7[6-(1,6),6-(1,7),59-(7,7,7,7,7)]
   434      11.385252      11.385252      11.385252    7[6-(1,6),6-(1,7),59-(7,7,7,7,7)]
   435      12.999913      12.999913      12.999913    7[6-(1,6),6-(1,7),59-(7,7,7,7,7)]
   436       0.424321       0.424321       0.424321    7[6-(1,6),6-(1,7),59-(7,7,7,7,7)]
   437      10.764875      10.764875      10.764875    7[6-(1,6),6-(1,7)]
   438      10.834895      10.834895      10.834895    7[6-(1,6),6-(1,7),59-(7,7,7)]
   439       8.623663       8.623663       8.623663    7[6-(1,6),6-(1,7),59-(7,7,7)]
   440      13.142754      13.142754      13.142754    7[6-(1,6),6-(1,7)]
   441      12.417347      12.417347      12.417347    7[6-(1,6),6-(1,7),59-(7,7,7,7,7)]
   442       0.585367       0.585367       0.585367    7[6-(1,6),6-(1,7)]
   443        2.17062        2.17062        2.17062    7[6-(1,6),6-(1,7),59-(7,7,7,7,7)]
   444      11.876792      11.876792      11.876792    7[6-(1,6),6-(1,7)]
   445      11.677936      11.677936      11.677936    7[1-(0),6-(1,6),6-(1,7)]
   446       4.468676       4.468676       4.468676    7[6-(1,6),6-(1,7)]
   447       4.626922       4.626922       4.626922    7[1-(0),6-(1,6),6-(1,7)]
   448      10.633237      10.633237      10.633237    7[1-(0),6-(1,6),6-(1,7)]
   449       7.997684       7.997684       7.997684    7[6-(1,6),6-(1,7),59-(7,7,7,7,7)]
   450       6.226178       6.226178       6.226178    7[6-(1,6),6-(1,7),59-(7,7,7,7,7)]
   451      10.745269      10.745269      10.745269    7[6-(1,6),6-(1,7),59-(7,7,7,7,7)]
   452      11.463674      11.463674      11.463674    7[6-(1,6),6-(1,7),59-(7,7,7,7,7)]
   453       7.734409       7.734409       7.734409    7[6-(1,6),6-(1,7),59-(7,7,7,7,7)]
   454       6.600085       6.600085       6.600085    7[6-(1,6),6-(1,7),59-(7,7,7)]
   455      10.930122      10.930122      10.930122    7[6-(1,6),6-(1,7),59-(7,7,7,7,7)]
   456      12.284309      12.284309      12.284309    7[6-(1,6),6-(1,7),59-(7,7,7)]
   457       9.634752       9.634752       9.634752    7[6-(1,6),6-(1,7),59-(7,7,7,7,7)]
   458      10.140296      10.140296      10.140296    7[6-(1,6),6-(1,7),59-(7,7,7,7,7)]
   459       9.356072       9.356072       9.356072    7[6-(1,6),6-(1,7),59-(7,7,7,7,7)]
   460        9.31126        9.31126        9.31126    7[6-(1,6),6-(1,7),59-(7,7,7,7,7)]
   461      12.275906      12.275906      12.275906    7[6-(1,6),6-(1,7)]
   462       0.168048       0.168048       0.168048    7[1-(0),6-(1,6),6-(1,7)]
   463       2.576736       2.576736       2.576736    7[6-(1,6),6-(1,7),59-(7,7,7,7,7)]
   464        0.42152        0.42152        0.42152    7[6-(1,6),6-(1,7),59-(7,7,7,7,7)]
   465       5.048442       5.048442       5.048442    7[6-(1,6),6-(1,7),59-(7,7,7,7,7)]
   466       4.383252       4.383252       4.383252    7[6-(1,6),6-(1,7),59-(7,7,7,7,7)]
   467       5.997913       5.997913       5.997913    7[6-(1,6),6-(1,7),59-(7,7,7,7,7)]
   468       7.426321       7.426321       7.426321    7[6-(1,6),6-(1,7),59-(7,7,7,7,7)]
   469       3.762875       3.762875       3.762875    7[6-(1,6),6-(1,7)]
   470       3.832895       3.832895       3.832895    7[6-(1,6),6-(1,7),59-(7,7,7)]
   471       1.621663       1.621663       1.621663    7[6-(1,6),6-(1,7),59-(7,7,7)]
   472       6.140754       6.140754       6.140754    7[6-(1,6),6-(1,7)]
   473       5.415347       5.415347       5.415347    7[6-(1,6),6-(1,7),59-(7,7,7,7,7)]
   474       7.587367       7.587367       7.587367    7[6-(1,6),6-(1,7)]
   475        9.17262        9.17262        9.17262    7[6-(1,6),6-(1,7),59-(7,7,7,7,7)]
   476       4.874792       4.874792       4.874792    7[6-(1,6),6-(1,7)]
   477       4.675936       4.675936       4.675936    7[1-(0),6-(1,6),6-(1,7)]
   478      11.470676      11.470676      11.470676    7[6-(1,6),6-(1,7)]
   479      11.628922      11.628922      11.628922    7[1-(0),6-(1,6),6-(1,7)]
   480       3.631237       3.631237       3.631237    7[1-(0),6-(1,6),6-(1,7)]
   481      13.008316      13.008316      13.008316    7[6-(1,6),6-(1,7),59-(7,7,7,7,7)]
   482       0.775822       0.775822       0.775822    7[6-(1,6),6-(1,7),59-(7,7,7,7,7)]
   483      10.260731      10.260731      10.260731    7[6-(1,6),6-(1,7),59-(7,7,7,7,7)]
   484       9.542326       9.542326       9.542326    7[6-(1,6),6-(1,7),59-(7,7,7,7,7)]
   485      13.271591      13.271591      13.271591    7[6-(1,6),6-(1,7),59-(7,7,7,7,7)]
   486       0.401915       0.401915       0.401915    7[6-(1,6),6-(1,7),59-(7,7,7)]
   487      10.075878      10.075878      10.075878    7[6-(1,6),6-(1,7),59-(7,7,7,7,7)]
   488       8.721691       8.721691       8.721691    7[6-(1,6),6-(1,7),59-(7,7,7)]
   489      11.371248      11.371248      11.371248    7[6-(1,6),6-(1,7),59-(7,7,7,7,7)]
   490      10.865704      10.865704      10.865704    7[6-(1,6),6-(1,7),59-(7,7,7,7,7)]
   491      11.649928      11.649928      11.649928    7[6-(1,6),6-(1,7),59-(7,7,7,7,7)]
   492       11.69474       11.69474       11.69474    7[6-(1,6),6-(1,7),59-(7,7,7,7,7)]
   493       8.730094       8.730094       8.730094    7[6-(1,6),6-(1,7)]
   494       6.833952       6.833952       6.833952    7[1-(0),6-(1,6),6-(1,7)]
   495       4.425264       4.425264       4.425264    7[6-(1,6),6-(1,7),59-(7,7,7,7,7)]
   496        6.58048        6.58048        6.58048    7[6-(1,6),6-(1,7),59-(7,7,7,7,7)]
   497       1.953558       1.953558       1.953558    7[6-(1,6),6-(1,7),59-(7,7,7,7,7)]
   498       2.618748       2.618748       2.618748    7[6-(1,6),6-(1,7),59-(7,7,7,7,7)]
   499       1.004087       1.004087       1.004087    7[6-(1,6),6-(1,7),59-(7,7,7,7,7)]
   500      13.579679      13.579679      13.579679    7[6-(1,6),6-(1,7),59-(7,7,7,7,7)]
   501       3.239125       3.239125       3.239125    7[6-(1,6),6-(1,7)]
   502       3.169105       3.169105       3.169105    7[6-(1,6),6-(1,7),59-(7,7,7)]
   503       5.380337       5.380337       5.380337    7[6-(1,6),6-(1,7),59-(7,7,7)]
   504       0.861246       0.861246       0.861246    7[6-(1,6),6-(1,7)]
   505       1.586653       1.586653       1.586653    7[6-(1,6),6-(1,7),59-(7,7,7,7,7)]
   506      13.418633      13.418633      13.418633    7[6-(1,6),6-(1,7)]
   507       11.83338       11.83338       11.83338    7[6-(1,6),6-(1,7),59-(7,7,7,7,7)]
   508       2.127208       2.127208       2.127208    7[6-(1,6),6-(1,7)]
   509       2.326064       2.326064       2.326064    7[1-(0),6-(1,6),6-(1,7)]
   510       9.535324       9.535324       9.535324    7[6-(1,6),6-(1,7)]
   511       9.377078       9.377078       9.377078    7[1-(0),6-(1,6),6-(1,7)]
   512       3.370763       3.370763       3.370763    7[1-(0),6-(1,6),6-(1,7)]
   513       6.006316       6.006316       6.006316    7[6-(1,6),6-(1,7),59-(7,7,7,7,7)]
   514       7.777822       7.777822       7.777822    7[6-(1,6),6-(1,7),59-(7,7,7,7,7)]
   515       3.258731       3.258731       3.258731    7[6-(1,6),6-(1,7),59-(7,7,7,7,7)]
   516       2.540326       2.540326       2.540326    7[6-(1,6),6-(1,7),59-(7,7,7,7,7)]
   517       6.269591       6.269591       6.269591    7[6-(1,6),6-(1,7),59-(7,7,7,7,7)]
   518       7.403915       7.403915       7.403915    7[6-(1,6),6-(1,7),59-(7,7,7)]
   519       3.073878       3.073878       3.073878    7[6-(1,6),6-(1,7),59-(7,7,7,7,7)]
   520       1.719691       1.719691       1.719691    7[6-(1,6),6-(1,7),59-(7,7,7)]
   521       4.369248       4.369248       4.369248    7[6-(1,6),6-(1,7),59-(7,7,7,7,7)]
   522       3.863704       3.863704       3.863704    7[6-(1,6),6-(1,7),59-(7,7,7,7,7)]
   523       4.647928       4.647928       4.647928    7[6-(1,6),6-(1,7),59-(7,7,7,7,7)]
   524        4.69274        4.69274        4.69274    7[6-(1,6),6-(1,7),59-(7,7,7,7,7)]
   525       1.728094       1.728094       1.728094    7[6-(1,6),6-(1,7)]
   526      13.835952      13.835952      13.835952    7[1-(0),6-(1,6),6-(1,7)]
   527      11.427264      11.427264      11.427264    7[6-(1,6),6-(1,7),59-(7,7,7,7,7)]
   528       13.58248       13.58248       13.58248    7[6-(1,6),6-(1,7),59-(7,7,7,7,7)]
   529       8.955558       8.955558       8.955558    7[6-(1,6),6-(1,7),59-(7,7,7,7,7)]
   530       9.620748       9.620748       9.620748    7[6-(1,6),6-(1,7),59-(7,7,7,7,7)]
   531       8.006087       8.006087       8.006087    7[6-(1,6),6-(1,7),59-(7,7,7,7,7)]
   532       6.577679       6.577679       6.577679    7[6-(1,6),6-(1,7),59-(7,7,7,7,7)]
   533      10.241125      10.241125      10.241125    7[6-(1,6),6-(1,7)]
   534      10.171105      10.171105      10.171105    7[6-(1,6),6-(1,7),59-(7,7,7)]
   535      12.382337      12.382337      12.382337    7[6-(1,6),6-(1,7),59-(7,7,7)]
   536       7.863246       7.863246       7.863246    7[6-(1,6),6-(1,7)]
   537       8.588653       8.588653       8.588653    7[6-(1,6),6-(1,7),59-(7,7,7,7,7)]
   538       6.416633       6.416633       6.416633    7[6-(1,6),6-(1,7)]
   539        4.83138        4.83138        4.83138    7[6-(1,6),6-(1,7),59-(7,7,7,7,7)]
   540       9.129208       9.129208       9.129208    7[6-(1,6),6-(1,7)]
   541       9.328064       9.328064       9.328064    7[1-(0),6-(1,6),6-(1,7)]
   542       2.533324       2.533324       2.533324    7[6-(1,6),6-(1,7)]
   543       2.375078       2.375078       2.375078    7[1-(0),6-(1,6),6-(1,7)]
   544      10.372763      10.372763      10.372763    7[1-(0),6-(1,6),6-(1,7)]
