# Supplementary material for: A collection of forcefield precursors for metal–organic frameworks
Source: RSC Adv. 2019 Nov 13;9(63):36492–507. doi: 10.1039/c9ra07327b (PMC9075174; doi:10.1039/c9ra07327b)
Supplement: RA-009-C9RA07327B-s1384 [file RA-009-C9RA07327B-s1384.txt]

LENGAO_clean

12.158300    0.000000    0.000000
-1.079544    16.748344    0.000000
0.000000    0.000000    43.410000

     1       1.754005       1.754005       1.754005    48[8-(6),8-(6),8-(6),8-(6,48),8-(6,48)]
     2      10.578084      10.578084      10.578084    48[8-(6),8-(6),8-(6),8-(6,48),8-(6,48)]
     3       2.410505       2.410505       2.410505    48[8-(6),8-(6),8-(6)]
     4       3.245601       3.245601       3.245601    48[8-(6),8-(6),8-(6),8-(6,48),8-(6,48)]
     5       6.579822       6.579822       6.579822    48[8-(6),8-(6),8-(6),8-(6,48),8-(6,48)]
     6       2.589101       2.589101       2.589101    48[8-(6),8-(6),8-(6)]
     7       9.324751       9.324751       9.324751    48[8-(6),8-(6),8-(6),8-(6,48),8-(6,48)]
     8       0.500672       0.500672       0.500672    48[8-(6),8-(6),8-(6),8-(6,48),8-(6,48)]
     9       8.668251       8.668251       8.668251    48[8-(6),8-(6),8-(6)]
    10       7.833155       7.833155       7.833155    48[8-(6),8-(6),8-(6),8-(6,48),8-(6,48)]
    11       4.498934       4.498934       4.498934    48[8-(6),8-(6),8-(6),8-(6,48),8-(6,48)]
    12       8.489655       8.489655       8.489655    48[8-(6),8-(6),8-(6)]
    13      11.425231      11.425231      11.425231    15[7-(15),7-(15),8-(6),8-(6)]
    14       2.025454       2.025454       2.025454    15[7-(15),7-(15),8-(6),8-(6)]
    15        0.64975        0.64975        0.64975    15[7-(15),7-(15),8-(6),8-(6)]
    16       5.732675       5.732675       5.732675    15[7-(15),7-(15),8-(6),8-(6)]
    17       2.974152       2.974152       2.974152    15[7-(15),7-(15),8-(6),8-(6)]
    18       4.349856       4.349856       4.349856    15[7-(15),7-(15),8-(6),8-(6)]
    19      -0.346475      -0.346475      -0.346475    15[7-(15),7-(15),8-(6),8-(6)]
    20       9.053302       9.053302       9.053302    15[7-(15),7-(15),8-(6),8-(6)]
    21      10.429006      10.429006      10.429006    15[7-(15),7-(15),8-(6),8-(6)]
    22       5.346081       5.346081       5.346081    15[7-(15),7-(15),8-(6),8-(6)]
    23       8.104604       8.104604       8.104604    15[7-(15),7-(15),8-(6),8-(6)]
    24         6.7289         6.7289         6.7289    15[7-(15),7-(15),8-(6),8-(6)]
    25       0.082136       0.082136       0.082136    1[6-(6,6)]
    26       0.149139       0.149139       0.149139    1[6-(6,6)]
    27       8.762348       8.762348       8.762348    1[6-(6,6)]
    28       8.718877       8.718877       8.718877    1[6-(6,6)]
    29       9.051684       9.051684       9.051684    1[6-(6,6)]
    30       8.461972       8.461972       8.461972    1[6-(6,6)]
    31       9.390385       9.390385       9.390385    1[6-(6,6)]
    32       9.704939       9.704939       9.704939    1[6-(6,6)]
    33       3.132833       3.132833       3.132833    1[6-(6,6)]
    34       3.225022       3.225022       3.225022    1[6-(6,6)]
    35       2.742368       2.742368       2.742368    1[6-(6,6)]
    36       2.649072       2.649072       2.649072    1[6-(6,6)]
    37       0.054483       0.054483       0.054483    1[6-(6,6)]
    38      -0.041967      -0.041967      -0.041967    1[6-(6,6)]
    39       3.591011       3.591011       3.591011    1[6-(6,6)]
    40       3.621028       3.621028       3.621028    1[6-(6,6)]
    41      11.084838      11.084838      11.084838    1[6-(6,6)]
    42       0.279304       0.279304       0.279304    1[6-(6,6)]
    43       3.244487       3.244487       3.244487    1[6-(6,6)]
    44       1.914146       1.914146       1.914146    1[6-(6,6)]
    45       1.234028       1.234028       1.234028    1[6-(6,6)]
    46      -0.104176      -0.104176      -0.104176    1[6-(6,6)]
    47       9.137921       9.137921       9.137921    1[6-(6,6)]
    48      10.534996      10.534996      10.534996    1[6-(6,6)]
    49        4.91747        4.91747        4.91747    1[6-(6,6)]
    50       4.850467       4.850467       4.850467    1[6-(6,6)]
    51       8.395558       8.395558       8.395558    1[6-(6,6)]
    52       8.439029       8.439029       8.439029    1[6-(6,6)]
    53       8.106222       8.106222       8.106222    1[6-(6,6)]
    54       8.695934       8.695934       8.695934    1[6-(6,6)]
    55       7.767521       7.767521       7.767521    1[6-(6,6)]
    56       7.452967       7.452967       7.452967    1[6-(6,6)]
    57       1.866773       1.866773       1.866773    1[6-(6,6)]
    58       1.774584       1.774584       1.774584    1[6-(6,6)]
    59       2.257238       2.257238       2.257238    1[6-(6,6)]
    60       2.350534       2.350534       2.350534    1[6-(6,6)]
    61       4.945123       4.945123       4.945123    1[6-(6,6)]
    62       5.041573       5.041573       5.041573    1[6-(6,6)]
    63       1.408595       1.408595       1.408595    1[6-(6,6)]
    64       1.378578       1.378578       1.378578    1[6-(6,6)]
    65       6.073068       6.073068       6.073068    1[6-(6,6)]
    66       4.720302       4.720302       4.720302    1[6-(6,6)]
    67       1.755119       1.755119       1.755119    1[6-(6,6)]
    68        3.08546        3.08546        3.08546    1[6-(6,6)]
    69       3.765578       3.765578       3.765578    1[6-(6,6)]
    70       5.103782       5.103782       5.103782    1[6-(6,6)]
    71       8.019985       8.019985       8.019985    1[6-(6,6)]
    72        6.62291        6.62291        6.62291    1[6-(6,6)]
    73       10.99662       10.99662       10.99662    1[6-(6,6)]
    74      10.929617      10.929617      10.929617    1[6-(6,6)]
    75       2.316408       2.316408       2.316408    1[6-(6,6)]
    76       2.359879       2.359879       2.359879    1[6-(6,6)]
    77       2.027072       2.027072       2.027072    1[6-(6,6)]
    78       2.616784       2.616784       2.616784    1[6-(6,6)]
    79       1.688371       1.688371       1.688371    1[6-(6,6)]
    80       1.373817       1.373817       1.373817    1[6-(6,6)]
    81       7.945923       7.945923       7.945923    1[6-(6,6)]
    82       7.853734       7.853734       7.853734    1[6-(6,6)]
    83       8.336388       8.336388       8.336388    1[6-(6,6)]
    84       8.429684       8.429684       8.429684    1[6-(6,6)]
    85      11.024273      11.024273      11.024273    1[6-(6,6)]
    86      11.120723      11.120723      11.120723    1[6-(6,6)]
    87       7.487745       7.487745       7.487745    1[6-(6,6)]
    88       7.457728       7.457728       7.457728    1[6-(6,6)]
    89      -0.006082      -0.006082      -0.006082    1[6-(6,6)]
    90      10.799452      10.799452      10.799452    1[6-(6,6)]
    91       7.834269       7.834269       7.834269    1[6-(6,6)]
    92        9.16461        9.16461        9.16461    1[6-(6,6)]
    93       9.844728       9.844728       9.844728    1[6-(6,6)]
    94      11.182932      11.182932      11.182932    1[6-(6,6)]
    95       1.940835       1.940835       1.940835    1[6-(6,6)]
    96        0.54376        0.54376        0.54376    1[6-(6,6)]
    97       6.161286       6.161286       6.161286    1[6-(6,6)]
    98       6.228289       6.228289       6.228289    1[6-(6,6)]
    99       2.683198       2.683198       2.683198    1[6-(6,6)]
   100       2.639727       2.639727       2.639727    1[6-(6,6)]
   101       2.972534       2.972534       2.972534    1[6-(6,6)]
   102       2.382822       2.382822       2.382822    1[6-(6,6)]
   103       3.311235       3.311235       3.311235    1[6-(6,6)]
   104       3.625789       3.625789       3.625789    1[6-(6,6)]
   105       9.211983       9.211983       9.211983    1[6-(6,6)]
   106       9.304172       9.304172       9.304172    1[6-(6,6)]
   107       8.821518       8.821518       8.821518    1[6-(6,6)]
   108       8.728222       8.728222       8.728222    1[6-(6,6)]
   109       6.133633       6.133633       6.133633    1[6-(6,6)]
   110       6.037183       6.037183       6.037183    1[6-(6,6)]
   111       9.670161       9.670161       9.670161    1[6-(6,6)]
   112       9.700178       9.700178       9.700178    1[6-(6,6)]
   113       5.005688       5.005688       5.005688    1[6-(6,6)]
   114       6.358454       6.358454       6.358454    1[6-(6,6)]
   115       9.323637       9.323637       9.323637    1[6-(6,6)]
   116       7.993296       7.993296       7.993296    1[6-(6,6)]
   117       7.313178       7.313178       7.313178    1[6-(6,6)]
   118       5.974974       5.974974       5.974974    1[6-(6,6)]
   119       3.058771       3.058771       3.058771    1[6-(6,6)]
   120       4.455846       4.455846       4.455846    1[6-(6,6)]
   121      10.482779      10.482779      10.482779    6[6-(1,6),6-(1,6),8-(15)]
   122      11.549547      11.549547      11.549547    6[1-(0),6-(1,6),6-(6,8)]
   123      11.590954      11.590954      11.590954    6[1-(0),6-(1,6),6-(6,6)]
   124      10.564592      10.564592      10.564592    6[6-(1,6),6-(1,6),6-(8,8)]
   125       9.478689       9.478689       9.478689    6[1-(0),6-(1,6),6-(6,6)]
   126       9.439146       9.439146       9.439146    6[1-(0),6-(1,6),6-(6,8)]
   127      10.640371      10.640371      10.640371    6[6-(6,6),8-(48),8-(48,48)]
   128       9.383061       9.383061       9.383061    6[6-(1,6),6-(1,6),8-(15)]
   129       9.071476       9.071476       9.071476    6[1-(0),6-(1,6),6-(6,8)]
   130       8.783515       8.783515       8.783515    6[1-(0),6-(1,6),6-(6,6)]
   131       8.973247       8.973247       8.973247    6[6-(1,6),6-(1,6),6-(8,8)]
   132       9.297967       9.297967       9.297967    6[1-(0),6-(1,6),6-(6,6)]
   133       9.499792       9.499792       9.499792    6[1-(0),6-(1,6),6-(6,8)]
   134       2.882542       2.882542       2.882542    6[6-(1,6),6-(1,6),8-(15)]
   135       3.054897       3.054897       3.054897    6[1-(0),6-(1,6),6-(6,8)]
   136        3.11001        3.11001        3.11001    6[1-(0),6-(1,6),6-(6,6)]
   137       2.992768       2.992768       2.992768    6[6-(1,6),6-(1,6),6-(8,8)]
   138       2.820412       2.820412       2.820412    6[1-(0),6-(1,6),6-(6,6)]
   139         2.7653         2.7653         2.7653    6[1-(0),6-(1,6),6-(6,8)]
   140       3.002463       3.002463       3.002463    6[6-(6,6),8-(0),8-(48)]
   141       1.850428       1.850428       1.850428    6[6-(1,6),6-(1,6),8-(15)]
   142       0.761746       0.761746       0.761746    6[1-(0),6-(1,6),6-(6,8)]
   143       0.707562       0.707562       0.707562    6[1-(0),6-(1,6),6-(6,6)]
   144       1.813685       1.813685       1.813685    6[6-(1,6),6-(1,6),6-(8,8)]
   145       2.861892       2.861892       2.861892    6[1-(0),6-(1,6),6-(6,6)]
   146       2.911378       2.911378       2.911378    6[1-(0),6-(1,6),6-(6,8)]
   147       1.841843       1.841843       1.841843    6[6-(6,6),8-(48),8-(48,48)]
   148       0.280535       0.280535       0.280535    6[6-(1,6),6-(1,6),8-(15)]
   149      -0.212212      -0.212212      -0.212212    6[1-(0),6-(1,6),6-(6,8)]
   150        0.60637        0.60637        0.60637    6[1-(0),6-(1,6),6-(6,6)]
   151       1.906188       1.906188       1.906188    6[6-(1,6),6-(1,6),6-(8,8)]
   152        2.37251        2.37251        2.37251    6[1-(0),6-(1,6),6-(6,6)]
   153       1.577029       1.577029       1.577029    6[1-(0),6-(1,6),6-(6,8)]
   154       2.789311       2.789311       2.789311    6[6-(6,6),8-(48),8-(48)]
   155      -0.082738      -0.082738      -0.082738    6[6-(1,6),6-(1,6),8-(15)]
   156       0.389016       0.389016       0.389016    6[1-(0),6-(1,6),6-(6,8)]
   157      11.741972      11.741972      11.741972    6[1-(0),6-(1,6),6-(6,6)]
   158      10.470385      10.470385      10.470385    6[6-(1,6),6-(1,6),6-(8,8)]
   159         9.9962         9.9962         9.9962    6[1-(0),6-(1,6),6-(6,6)]
   160      10.832235      10.832235      10.832235    6[1-(0),6-(1,6),6-(6,8)]
   161       9.592204       9.592204       9.592204    6[6-(6,6),8-(48),8-(48)]
   162       8.801301       8.801301       8.801301    6[6-(6,6),8-(48),8-(48)]
   163       6.675127       6.675127       6.675127    6[6-(1,6),6-(1,6),8-(15)]
   164       5.608359       5.608359       5.608359    6[1-(0),6-(1,6),6-(6,8)]
   165       5.566952       5.566952       5.566952    6[1-(0),6-(1,6),6-(6,6)]
   166       6.593314       6.593314       6.593314    6[6-(1,6),6-(1,6),6-(8,8)]
   167       7.679217       7.679217       7.679217    6[1-(0),6-(1,6),6-(6,6)]
   168        7.71876        7.71876        7.71876    6[1-(0),6-(1,6),6-(6,8)]
   169       6.517535       6.517535       6.517535    6[6-(6,6),8-(48),8-(48,48)]
   170       7.774845       7.774845       7.774845    6[6-(1,6),6-(1,6),8-(15)]
   171        8.08643        8.08643        8.08643    6[1-(0),6-(1,6),6-(6,8)]
   172       8.374391       8.374391       8.374391    6[1-(0),6-(1,6),6-(6,6)]
   173       8.184659       8.184659       8.184659    6[6-(1,6),6-(1,6),6-(8,8)]
   174       7.859939       7.859939       7.859939    6[1-(0),6-(1,6),6-(6,6)]
   175       7.658114       7.658114       7.658114    6[1-(0),6-(1,6),6-(6,8)]
   176       2.117064       2.117064       2.117064    6[6-(1,6),6-(1,6),8-(15)]
   177       1.944709       1.944709       1.944709    6[1-(0),6-(1,6),6-(6,8)]
   178       1.889596       1.889596       1.889596    6[1-(0),6-(1,6),6-(6,6)]
   179       2.006838       2.006838       2.006838    6[6-(1,6),6-(1,6),6-(8,8)]
   180       2.179194       2.179194       2.179194    6[1-(0),6-(1,6),6-(6,6)]
   181       2.234306       2.234306       2.234306    6[1-(0),6-(1,6),6-(6,8)]
   182       1.997143       1.997143       1.997143    6[6-(6,6),8-(0),8-(48)]
   183       3.149178       3.149178       3.149178    6[6-(1,6),6-(1,6),8-(15)]
   184        4.23786        4.23786        4.23786    6[1-(0),6-(1,6),6-(6,8)]
   185       4.292044       4.292044       4.292044    6[1-(0),6-(1,6),6-(6,6)]
   186       3.185921       3.185921       3.185921    6[6-(1,6),6-(1,6),6-(8,8)]
   187       2.137714       2.137714       2.137714    6[1-(0),6-(1,6),6-(6,6)]
   188       2.088228       2.088228       2.088228    6[1-(0),6-(1,6),6-(6,8)]
   189       3.157763       3.157763       3.157763    6[6-(6,6),8-(48),8-(48,48)]
   190       4.719071       4.719071       4.719071    6[6-(1,6),6-(1,6),8-(15)]
   191       5.211818       5.211818       5.211818    6[1-(0),6-(1,6),6-(6,8)]
   192       4.393236       4.393236       4.393236    6[1-(0),6-(1,6),6-(6,6)]
   193       3.093418       3.093418       3.093418    6[6-(1,6),6-(1,6),6-(8,8)]
   194       2.627096       2.627096       2.627096    6[1-(0),6-(1,6),6-(6,6)]
   195       3.422577       3.422577       3.422577    6[1-(0),6-(1,6),6-(6,8)]
   196       2.210295       2.210295       2.210295    6[6-(6,6),8-(48),8-(48)]
   197       5.082344       5.082344       5.082344    6[6-(1,6),6-(1,6),8-(15)]
   198        4.61059        4.61059        4.61059    6[1-(0),6-(1,6),6-(6,8)]
   199       5.415934       5.415934       5.415934    6[1-(0),6-(1,6),6-(6,6)]
   200       6.687521       6.687521       6.687521    6[6-(1,6),6-(1,6),6-(8,8)]
   201       7.161706       7.161706       7.161706    6[1-(0),6-(1,6),6-(6,6)]
   202       6.325671       6.325671       6.325671    6[1-(0),6-(1,6),6-(6,8)]
   203       7.565702       7.565702       7.565702    6[6-(6,6),8-(48),8-(48)]
   204       8.356605       8.356605       8.356605    6[6-(6,6),8-(48),8-(48)]
   205       0.595977       0.595977       0.595977    6[6-(1,6),6-(1,6),8-(15)]
   206      -0.470791      -0.470791      -0.470791    6[1-(0),6-(1,6),6-(6,8)]
   207      -0.512198      -0.512198      -0.512198    6[1-(0),6-(1,6),6-(6,6)]
   208       0.514164       0.514164       0.514164    6[6-(1,6),6-(1,6),6-(8,8)]
   209       1.600067       1.600067       1.600067    6[1-(0),6-(1,6),6-(6,6)]
   210        1.63961        1.63961        1.63961    6[1-(0),6-(1,6),6-(6,8)]
   211       0.438385       0.438385       0.438385    6[6-(6,6),8-(48),8-(48,48)]
   212       1.695695       1.695695       1.695695    6[6-(1,6),6-(1,6),8-(15)]
   213        2.00728        2.00728        2.00728    6[1-(0),6-(1,6),6-(6,8)]
   214       2.295241       2.295241       2.295241    6[1-(0),6-(1,6),6-(6,6)]
   215       2.105509       2.105509       2.105509    6[6-(1,6),6-(1,6),6-(8,8)]
   216       1.780789       1.780789       1.780789    6[1-(0),6-(1,6),6-(6,6)]
   217       1.578964       1.578964       1.578964    6[1-(0),6-(1,6),6-(6,8)]
   218       8.196214       8.196214       8.196214    6[6-(1,6),6-(1,6),8-(15)]
   219       8.023859       8.023859       8.023859    6[1-(0),6-(1,6),6-(6,8)]
   220       7.968746       7.968746       7.968746    6[1-(0),6-(1,6),6-(6,6)]
   221       8.085988       8.085988       8.085988    6[6-(1,6),6-(1,6),6-(8,8)]
   222       8.258344       8.258344       8.258344    6[1-(0),6-(1,6),6-(6,6)]
   223       8.313456       8.313456       8.313456    6[1-(0),6-(1,6),6-(6,8)]
   224       8.076293       8.076293       8.076293    6[6-(6,6),8-(0),8-(48)]
   225       9.228328       9.228328       9.228328    6[6-(1,6),6-(1,6),8-(15)]
   226       10.31701       10.31701       10.31701    6[1-(0),6-(1,6),6-(6,8)]
   227      10.371194      10.371194      10.371194    6[1-(0),6-(1,6),6-(6,6)]
   228       9.265071       9.265071       9.265071    6[6-(1,6),6-(1,6),6-(8,8)]
   229       8.216864       8.216864       8.216864    6[1-(0),6-(1,6),6-(6,6)]
   230       8.167378       8.167378       8.167378    6[1-(0),6-(1,6),6-(6,8)]
   231       9.236913       9.236913       9.236913    6[6-(6,6),8-(48),8-(48,48)]
   232      10.798221      10.798221      10.798221    6[6-(1,6),6-(1,6),8-(15)]
   233      11.290968      11.290968      11.290968    6[1-(0),6-(1,6),6-(6,8)]
   234      10.472386      10.472386      10.472386    6[1-(0),6-(1,6),6-(6,6)]
   235       9.172568       9.172568       9.172568    6[6-(1,6),6-(1,6),6-(8,8)]
   236       8.706246       8.706246       8.706246    6[1-(0),6-(1,6),6-(6,6)]
   237       9.501727       9.501727       9.501727    6[1-(0),6-(1,6),6-(6,8)]
   238       8.289445       8.289445       8.289445    6[6-(6,6),8-(48),8-(48)]
   239      11.161494      11.161494      11.161494    6[6-(1,6),6-(1,6),8-(15)]
   240       10.68974       10.68974       10.68974    6[1-(0),6-(1,6),6-(6,8)]
   241      -0.663216      -0.663216      -0.663216    6[1-(0),6-(1,6),6-(6,6)]
   242       0.608371       0.608371       0.608371    6[6-(1,6),6-(1,6),6-(8,8)]
   243       1.082556       1.082556       1.082556    6[1-(0),6-(1,6),6-(6,6)]
   244       0.246521       0.246521       0.246521    6[1-(0),6-(1,6),6-(6,8)]
   245       1.486552       1.486552       1.486552    6[6-(6,6),8-(48),8-(48)]
   246       2.277455       2.277455       2.277455    6[6-(6,6),8-(48),8-(48)]
   247       4.403629       4.403629       4.403629    6[6-(1,6),6-(1,6),8-(15)]
   248       5.470397       5.470397       5.470397    6[1-(0),6-(1,6),6-(6,8)]
   249       5.511804       5.511804       5.511804    6[1-(0),6-(1,6),6-(6,6)]
   250       4.485442       4.485442       4.485442    6[6-(1,6),6-(1,6),6-(8,8)]
   251       3.399539       3.399539       3.399539    6[1-(0),6-(1,6),6-(6,6)]
   252       3.359996       3.359996       3.359996    6[1-(0),6-(1,6),6-(6,8)]
   253       4.561221       4.561221       4.561221    6[6-(6,6),8-(48),8-(48,48)]
   254       3.303911       3.303911       3.303911    6[6-(1,6),6-(1,6),8-(15)]
   255       2.992326       2.992326       2.992326    6[1-(0),6-(1,6),6-(6,8)]
   256       2.704365       2.704365       2.704365    6[1-(0),6-(1,6),6-(6,6)]
   257       2.894097       2.894097       2.894097    6[6-(1,6),6-(1,6),6-(8,8)]
   258       3.218817       3.218817       3.218817    6[1-(0),6-(1,6),6-(6,6)]
   259       3.420642       3.420642       3.420642    6[1-(0),6-(1,6),6-(6,8)]
   260       8.961692       8.961692       8.961692    6[6-(1,6),6-(1,6),8-(15)]
   261       9.134047       9.134047       9.134047    6[1-(0),6-(1,6),6-(6,8)]
   262        9.18916        9.18916        9.18916    6[1-(0),6-(1,6),6-(6,6)]
   263       9.071918       9.071918       9.071918    6[6-(1,6),6-(1,6),6-(8,8)]
   264       8.899562       8.899562       8.899562    6[1-(0),6-(1,6),6-(6,6)]
   265        8.84445        8.84445        8.84445    6[1-(0),6-(1,6),6-(6,8)]
   266       9.081613       9.081613       9.081613    6[6-(6,6),8-(0),8-(48)]
   267       7.929578       7.929578       7.929578    6[6-(1,6),6-(1,6),8-(15)]
   268       6.840896       6.840896       6.840896    6[1-(0),6-(1,6),6-(6,8)]
   269       6.786712       6.786712       6.786712    6[1-(0),6-(1,6),6-(6,6)]
   270       7.892835       7.892835       7.892835    6[6-(1,6),6-(1,6),6-(8,8)]
   271       8.941042       8.941042       8.941042    6[1-(0),6-(1,6),6-(6,6)]
   272       8.990528       8.990528       8.990528    6[1-(0),6-(1,6),6-(6,8)]
   273       7.920993       7.920993       7.920993    6[6-(6,6),8-(48),8-(48,48)]
   274       6.359685       6.359685       6.359685    6[6-(1,6),6-(1,6),8-(15)]
   275       5.866938       5.866938       5.866938    6[1-(0),6-(1,6),6-(6,8)]
   276        6.68552        6.68552        6.68552    6[1-(0),6-(1,6),6-(6,6)]
   277       7.985338       7.985338       7.985338    6[6-(1,6),6-(1,6),6-(8,8)]
   278        8.45166        8.45166        8.45166    6[1-(0),6-(1,6),6-(6,6)]
   279       7.656179       7.656179       7.656179    6[1-(0),6-(1,6),6-(6,8)]
   280       8.868461       8.868461       8.868461    6[6-(6,6),8-(48),8-(48)]
   281       5.996412       5.996412       5.996412    6[6-(1,6),6-(1,6),8-(15)]
   282       6.468166       6.468166       6.468166    6[1-(0),6-(1,6),6-(6,8)]
   283       5.662822       5.662822       5.662822    6[1-(0),6-(1,6),6-(6,6)]
   284       4.391235       4.391235       4.391235    6[6-(1,6),6-(1,6),6-(8,8)]
   285        3.91705        3.91705        3.91705    6[1-(0),6-(1,6),6-(6,6)]
   286       4.753085       4.753085       4.753085    6[1-(0),6-(1,6),6-(6,8)]
   287       3.513054       3.513054       3.513054    6[6-(6,6),8-(48),8-(48)]
   288       2.722151       2.722151       2.722151    6[6-(6,6),8-(48),8-(48)]
   289       0.646491       0.646491       0.646491    7[15-(7,8,8),15-(7,8,8)]
   290       2.006159       2.006159       2.006159    7[15-(7,8,8),15-(7,8,8)]
   291      11.486166      11.486166      11.486166    7[15-(7,8,8),15-(7,8,8)]
   292       4.353115       4.353115       4.353115    7[15-(7,8,8),15-(7,8,8)]
   293       2.993447       2.993447       2.993447    7[15-(7,8,8),15-(7,8,8)]
   294        5.67174        5.67174        5.67174    7[15-(7,8,8),15-(7,8,8)]
   295      10.432265      10.432265      10.432265    7[15-(7,8,8),15-(7,8,8)]
   296       9.072597       9.072597       9.072597    7[15-(7,8,8),15-(7,8,8)]
   297       -0.40741       -0.40741       -0.40741    7[15-(7,8,8),15-(7,8,8)]
   298       6.725641       6.725641       6.725641    7[15-(7,8,8),15-(7,8,8)]
   299       8.085309       8.085309       8.085309    7[15-(7,8,8),15-(7,8,8)]
   300       5.407016       5.407016       5.407016    7[15-(7,8,8),15-(7,8,8)]
   301       10.39779       10.39779       10.39779    8[6-(6,6),15-(7,7,8)]
   302      -0.513821      -0.513821      -0.513821    8[6-(6,8),48-(8,8,8,8),48-(8,8,8,8)]
   303       9.533844       9.533844       9.533844    8[6-(6,8),48-(8,8,8,8)]
   304       9.543707       9.543707       9.543707    8[6-(6,6),15-(7,7,8)]
   305       2.833837       2.833837       2.833837    8[6-(6,6),15-(7,7,8)]
   306       3.183903       3.183903       3.183903    8[6-(6,8),48-(8,8)]
   307        2.86816        2.86816        2.86816    8[6-(6,8)]
   308       1.937604       1.937604       1.937604    8[6-(6,6),15-(7,7,8)]
   309       0.677273       0.677273       0.677273    8[6-(6,8),48-(8,8,8,8),48-(8,8,8,8)]
   310       2.843291       2.843291       2.843291    8[6-(6,8),48-(8,8,8,8)]
   311      -0.589521      -0.589521      -0.589521    8[6-(6,6),15-(7,7,8)]
   312       3.980273       3.980273       3.980273    8[6-(6,8),48-(8,8,8,8)]
   313       2.318784       2.318784       2.318784    8[6-(6,8),48-(8,8,8,8)]
   314        0.81339        0.81339        0.81339    8[6-(6,6),15-(7,7,8)]
   315      10.011292      10.011292      10.011292    8[6-(6,8),48-(8,8,8,8)]
   316       8.388704       8.388704       8.388704    8[6-(6,8),48-(8,8,8,8)]
   317       8.951007       8.951007       8.951007    8[6-(6,8),48-(8,8)]
   318        8.43338        8.43338        8.43338    8[6-(6,8),48-(8,8)]
   319       6.760116       6.760116       6.760116    8[6-(6,6),15-(7,7,8)]
   320       5.513427       5.513427       5.513427    8[6-(6,8),48-(8,8,8,8),48-(8,8,8,8)]
   321       7.624062       7.624062       7.624062    8[6-(6,8),48-(8,8,8,8)]
   322       7.614199       7.614199       7.614199    8[6-(6,6),15-(7,7,8)]
   323       2.165769       2.165769       2.165769    8[6-(6,6),15-(7,7,8)]
   324       1.815703       1.815703       1.815703    8[6-(6,8),48-(8,8)]
   325       2.131446       2.131446       2.131446    8[6-(6,8)]
   326       3.062002       3.062002       3.062002    8[6-(6,6),15-(7,7,8)]
   327       4.322333       4.322333       4.322333    8[6-(6,8),48-(8,8,8,8),48-(8,8,8,8)]
   328       2.156315       2.156315       2.156315    8[6-(6,8),48-(8,8,8,8)]
   329       5.589127       5.589127       5.589127    8[6-(6,6),15-(7,7,8)]
   330       1.019333       1.019333       1.019333    8[6-(6,8),48-(8,8,8,8)]
   331       2.680822       2.680822       2.680822    8[6-(6,8),48-(8,8,8,8)]
   332       4.186216       4.186216       4.186216    8[6-(6,6),15-(7,7,8)]
   333       7.146614       7.146614       7.146614    8[6-(6,8),48-(8,8,8,8)]
   334       8.769202       8.769202       8.769202    8[6-(6,8),48-(8,8,8,8)]
   335       8.206899       8.206899       8.206899    8[6-(6,8),48-(8,8)]
   336       8.724526       8.724526       8.724526    8[6-(6,8),48-(8,8)]
   337       0.680966       0.680966       0.680966    8[6-(6,6),15-(7,7,8)]
   338      -0.565723      -0.565723      -0.565723    8[6-(6,8),48-(8,8,8,8),48-(8,8,8,8)]
   339       1.544912       1.544912       1.544912    8[6-(6,8),48-(8,8,8,8)]
   340       1.535049       1.535049       1.535049    8[6-(6,6),15-(7,7,8)]
   341       8.244919       8.244919       8.244919    8[6-(6,6),15-(7,7,8)]
   342       7.894853       7.894853       7.894853    8[6-(6,8),48-(8,8)]
   343       8.210596       8.210596       8.210596    8[6-(6,8)]
   344       9.141152       9.141152       9.141152    8[6-(6,6),15-(7,7,8)]
   345      10.401483      10.401483      10.401483    8[6-(6,8),48-(8,8,8,8),48-(8,8,8,8)]
   346       8.235465       8.235465       8.235465    8[6-(6,8),48-(8,8,8,8)]
   347      11.668277      11.668277      11.668277    8[6-(6,6),15-(7,7,8)]
   348       7.098483       7.098483       7.098483    8[6-(6,8),48-(8,8,8,8)]
   349       8.759972       8.759972       8.759972    8[6-(6,8),48-(8,8,8,8)]
   350      10.265366      10.265366      10.265366    8[6-(6,6),15-(7,7,8)]
   351       1.067464       1.067464       1.067464    8[6-(6,8),48-(8,8,8,8)]
   352       2.690052       2.690052       2.690052    8[6-(6,8),48-(8,8,8,8)]
   353       2.127749       2.127749       2.127749    8[6-(6,8),48-(8,8)]
   354       2.645376       2.645376       2.645376    8[6-(6,8),48-(8,8)]
   355        4.31864        4.31864        4.31864    8[6-(6,6),15-(7,7,8)]
   356       5.565329       5.565329       5.565329    8[6-(6,8),48-(8,8,8,8),48-(8,8,8,8)]
   357       3.454694       3.454694       3.454694    8[6-(6,8),48-(8,8,8,8)]
   358       3.464557       3.464557       3.464557    8[6-(6,6),15-(7,7,8)]
   359       8.912987       8.912987       8.912987    8[6-(6,6),15-(7,7,8)]
   360       9.263053       9.263053       9.263053    8[6-(6,8),48-(8,8)]
   361        8.94731        8.94731        8.94731    8[6-(6,8)]
   362       8.016754       8.016754       8.016754    8[6-(6,6),15-(7,7,8)]
   363       6.756423       6.756423       6.756423    8[6-(6,8),48-(8,8,8,8),48-(8,8,8,8)]
   364       8.922441       8.922441       8.922441    8[6-(6,8),48-(8,8,8,8)]
   365       5.489629       5.489629       5.489629    8[6-(6,6),15-(7,7,8)]
   366      10.059423      10.059423      10.059423    8[6-(6,8),48-(8,8,8,8)]
   367       8.397934       8.397934       8.397934    8[6-(6,8),48-(8,8,8,8)]
   368        6.89254        6.89254        6.89254    8[6-(6,6),15-(7,7,8)]
   369       3.932142       3.932142       3.932142    8[6-(6,8),48-(8,8,8,8)]
   370       2.309554       2.309554       2.309554    8[6-(6,8),48-(8,8,8,8)]
   371       2.871857       2.871857       2.871857    8[6-(6,8),48-(8,8)]
   372        2.35423        2.35423        2.35423    8[6-(6,8),48-(8,8)]
