# Supplementary material for: A collection of forcefield precursors for metal–organic frameworks
Source: RSC Adv. 2019 Nov 13;9(63):36492–507. doi: 10.1039/c9ra07327b (PMC9075174; doi:10.1039/c9ra07327b)
Supplement: RA-009-C9RA07327B-s1385 [file RA-009-C9RA07327B-s1385.txt]

LENKIA_clean

6.258700    0.000000    0.000000
-2.086213    15.009509    0.000000
2.086213    7.504753    12.998617

     1       6.175226       6.175226       6.175226    29[8-(6),8-(6),8-(6,29),8-(6,29)]
     2       2.002766       2.002766       2.002766    29[8-(6),8-(6),8-(6,29),8-(6,29)]
     3       4.088997       4.088997       4.088997    29[8-(6),8-(6),8-(6,29),8-(6,29)]
     4       0.083474       0.083474       0.083474    29[8-(6),8-(6),8-(6,29),8-(6,29)]
     5       4.255934       4.255934       4.255934    29[8-(6),8-(6),8-(6,29),8-(6,29)]
     6       2.169703       2.169703       2.169703    29[8-(6),8-(6),8-(6,29),8-(6,29)]
     7       2.176982       2.176982       2.176982    1[6-(6,6)]
     8       4.263228       4.263228       4.263228    1[6-(6,6)]
     9       6.349443       6.349443       6.349443    1[6-(6,6)]
    10       4.081718       4.081718       4.081718    1[6-(6,6)]
    11       1.995472       1.995472       1.995472    1[6-(6,6)]
    12      -0.090743      -0.090743      -0.090743    1[6-(6,6)]
    13       1.283867       1.283867       1.283867    6[1-(0),6-(6,6),6-(6,8)]
    14       4.429491       4.429491       4.429491    6[6-(6,6),8-(29),8-(29)]
    15       0.489012       0.489012       0.489012    6[6-(1,6),6-(6,6),8-(29,29)]
    16       5.422747       5.422747       5.422747    6[6-(1,6),6-(6,8),6-(8,8)]
    17       3.370112       3.370112       3.370112    6[1-(0),6-(6,6),6-(6,8)]
    18       0.257029       0.257029       0.257029    6[6-(6,6),8-(29),8-(29)]
    19       2.575254       2.575254       2.575254    6[6-(1,6),6-(6,6),8-(29,29)]
    20       1.250287       1.250287       1.250287    6[6-(1,6),6-(6,8),6-(8,8)]
    21       5.456325       5.456325       5.456325    6[1-(0),6-(6,6),6-(6,8)]
    22       2.343252       2.343252       2.343252    6[6-(6,6),8-(29),8-(29)]
    23       4.661473       4.661473       4.661473    6[6-(1,6),6-(6,6),8-(29,29)]
    24       3.336505       3.336505       3.336505    6[6-(1,6),6-(6,8),6-(8,8)]
    25       4.974833       4.974833       4.974833    6[1-(0),6-(6,6),6-(6,8)]
    26       1.829209       1.829209       1.829209    6[6-(6,6),8-(29),8-(29)]
    27       5.769688       5.769688       5.769688    6[6-(1,6),6-(6,6),8-(29,29)]
    28       0.835953       0.835953       0.835953    6[6-(1,6),6-(6,8),6-(8,8)]
    29       2.888588       2.888588       2.888588    6[1-(0),6-(6,6),6-(6,8)]
    30       6.001671       6.001671       6.001671    6[6-(6,6),8-(29),8-(29)]
    31       3.683446       3.683446       3.683446    6[6-(1,6),6-(6,6),8-(29,29)]
    32       5.008413       5.008413       5.008413    6[6-(1,6),6-(6,8),6-(8,8)]
    33       0.802375       0.802375       0.802375    6[1-(0),6-(6,6),6-(6,8)]
    34       3.915448       3.915448       3.915448    6[6-(6,6),8-(29),8-(29)]
    35       1.597227       1.597227       1.597227    6[6-(1,6),6-(6,6),8-(29,29)]
    36       2.922195       2.922195       2.922195    6[6-(1,6),6-(6,8),6-(8,8)]
    37       1.030389       1.030389       1.030389    8[6-(6,6),29-(8,8,8),29-(8,8,8)]
    38       4.596597       4.596597       4.596597    8[6-(6,8),29-(8,8,8)]
    39       3.406822       3.406822       3.406822    8[6-(6,8),29-(8,8,8)]
    40       3.116629       3.116629       3.116629    8[6-(6,6),29-(8,8,8),29-(8,8,8)]
    41       0.424134       0.424134       0.424134    8[6-(6,8),29-(8,8,8)]
    42       5.493056       5.493056       5.493056    8[6-(6,8),29-(8,8,8)]
    43       5.202854       5.202854       5.202854    8[6-(6,6),29-(8,8,8),29-(8,8,8)]
    44       2.510363       2.510363       2.510363    8[6-(6,8),29-(8,8,8)]
    45       1.320579       1.320579       1.320579    8[6-(6,8),29-(8,8,8)]
    46       5.228311       5.228311       5.228311    8[6-(6,6),29-(8,8,8),29-(8,8,8)]
    47       1.662103       1.662103       1.662103    8[6-(6,8),29-(8,8,8)]
    48       2.851878       2.851878       2.851878    8[6-(6,8),29-(8,8,8)]
    49       3.142071       3.142071       3.142071    8[6-(6,6),29-(8,8,8),29-(8,8,8)]
    50       5.834566       5.834566       5.834566    8[6-(6,8),29-(8,8,8)]
    51       0.765644       0.765644       0.765644    8[6-(6,8),29-(8,8,8)]
    52       1.055846       1.055846       1.055846    8[6-(6,6),29-(8,8,8),29-(8,8,8)]
    53       3.748337       3.748337       3.748337    8[6-(6,8),29-(8,8,8)]
    54       4.938121       4.938121       4.938121    8[6-(6,8),29-(8,8,8)]
