# Supplementary material for: A collection of forcefield precursors for metal–organic frameworks
Source: RSC Adv. 2019 Nov 13;9(63):36492–507. doi: 10.1039/c9ra07327b (PMC9075174; doi:10.1039/c9ra07327b)
Supplement: RA-009-C9RA07327B-s1386 [file RA-009-C9RA07327B-s1386.txt]

LEPLEZ_clean

10.567100    0.000000    0.000000
-3.398080    10.005831    0.000000
5.042643    3.958191    8.839557

     1       5.708548       5.708548       5.708548    62[8-(6),8-(6),8-(6),8-(6),8-(6,62),8-(6,62)]
     2      12.184953      12.184953      12.184953    62[8-(6),8-(6),8-(6),8-(6),8-(6,62),8-(6,62)]
     3       6.503115       6.503115       6.503115    62[8-(6),8-(6),8-(6),8-(6),8-(6,62),8-(6,62)]
     4        0.02671        0.02671        0.02671    62[8-(6),8-(6),8-(6),8-(6),8-(6,62),8-(6,62)]
     5      12.014803      12.014803      12.014803    1[6-(1,6,6)]
     6       1.780004       1.780004       1.780004    1[6-(1,6,6)]
     7       10.03544       10.03544       10.03544    1[6-(1,6,6)]
     8       9.864243       9.864243       9.864243    1[6-(1,6,6)]
     9      10.105463      10.105463      10.105463    1[6-(1,6,6)]
    10       8.844088       8.844088       8.844088    1[6-(1,6,6)]
    11        0.19686        0.19686        0.19686    1[6-(1,6,6)]
    12      10.431659      10.431659      10.431659    1[6-(1,6,6)]
    13       2.176223       2.176223       2.176223    1[6-(1,6,6)]
    14        2.34742        2.34742        2.34742    1[6-(1,6,6)]
    15         2.1062         2.1062         2.1062    1[6-(1,6,6)]
    16       3.367575       3.367575       3.367575    1[6-(1,6,6)]
    17       3.006776       3.006776       3.006776    6[6-(1,1,6),8-(0),8-(62)]
    18       2.177004       2.177004       2.177004    6[1-(0),1-(0),6-(8,8),6-(8,8)]
    19       2.863978       2.863978       2.863978    6[6-(1,1,6),8-(62),8-(62)]
    20       8.207319       8.207319       8.207319    6[6-(1,1,6),8-(62),8-(62,62)]
    21      10.579183      10.579183      10.579183    6[6-(1,1,6),8-(0),8-(62)]
    22       9.744309       9.744309       9.744309    6[1-(0),1-(0),6-(8,8),6-(8,8)]
    23        8.25297        8.25297        8.25297    6[6-(1,1,6),8-(62),8-(62)]
    24       8.931571       8.931571       8.931571    6[6-(1,1,6),8-(62),8-(62,62)]
    25       9.204887       9.204887       9.204887    6[6-(1,1,6),8-(0),8-(62)]
    26      10.034659      10.034659      10.034659    6[1-(0),1-(0),6-(8,8),6-(8,8)]
    27       9.347685       9.347685       9.347685    6[6-(1,1,6),8-(62),8-(62)]
    28       4.004344       4.004344       4.004344    6[6-(1,1,6),8-(62),8-(62,62)]
    29        1.63248        1.63248        1.63248    6[6-(1,1,6),8-(0),8-(62)]
    30       2.467354       2.467354       2.467354    6[1-(0),1-(0),6-(8,8),6-(8,8)]
    31       3.958693       3.958693       3.958693    6[6-(1,1,6),8-(62),8-(62)]
    32       3.280092       3.280092       3.280092    6[6-(1,1,6),8-(62),8-(62,62)]
    33       9.111423       9.111423       9.111423    6[1-(0),1-(0),6-(8,8),6-(8,8)]
    34        3.10024        3.10024        3.10024    6[1-(0),1-(0),6-(8,8),6-(8,8)]
    35       4.157173       4.157173       4.157173    8[6-(6,8),62-(8,8,8,8,8)]
    36       2.503508       2.503508       2.503508    8[6-(6,8)]
    37       4.039487       4.039487       4.039487    8[6-(6,8),62-(8,8,8,8,8)]
    38      12.744617      12.744617      12.744617    8[6-(6,8),62-(8,8,8,8,8)]
    39       8.504317       8.504317       8.504317    8[6-(6,8),62-(8,8,8,8,8)]
    40       7.154516       7.154516       7.154516    8[6-(6,8),62-(8,8,8,8,8),62-(8,8,8,8,8)]
    41      13.791816      13.791816      13.791816    8[6-(6,8),62-(8,8,8,8,8)]
    42        0.89961        0.89961        0.89961    8[6-(6,8)]
    43       7.830209       7.830209       7.830209    8[6-(6,8),62-(8,8,8,8,8)]
    44       7.509929       7.509929       7.509929    8[6-(6,8),62-(8,8,8,8,8)]
    45       7.820172       7.820172       7.820172    8[6-(6,8),62-(8,8,8,8,8)]
    46       9.865368       9.865368       9.865368    8[6-(6,8),62-(8,8,8,8,8),62-(8,8,8,8,8)]
    47        8.05449        8.05449        8.05449    8[6-(6,8),62-(8,8,8,8,8)]
    48       9.708155       9.708155       9.708155    8[6-(6,8)]
    49       8.172176       8.172176       8.172176    8[6-(6,8),62-(8,8,8,8,8)]
    50      -0.532954      -0.532954      -0.532954    8[6-(6,8),62-(8,8,8,8,8)]
    51       3.707346       3.707346       3.707346    8[6-(6,8),62-(8,8,8,8,8)]
    52       5.057147       5.057147       5.057147    8[6-(6,8),62-(8,8,8,8,8),62-(8,8,8,8,8)]
    53      -1.580153      -1.580153      -1.580153    8[6-(6,8),62-(8,8,8,8,8)]
    54      11.312053      11.312053      11.312053    8[6-(6,8)]
    55       4.381454       4.381454       4.381454    8[6-(6,8),62-(8,8,8,8,8)]
    56       4.701734       4.701734       4.701734    8[6-(6,8),62-(8,8,8,8,8)]
    57       4.391491       4.391491       4.391491    8[6-(6,8),62-(8,8,8,8,8)]
    58       2.346295       2.346295       2.346295    8[6-(6,8),62-(8,8,8,8,8),62-(8,8,8,8,8)]
