# Supplementary material for: A collection of forcefield precursors for metal–organic frameworks
Source: RSC Adv. 2019 Nov 13;9(63):36492–507. doi: 10.1039/c9ra07327b (PMC9075174; doi:10.1039/c9ra07327b)
Supplement: RA-009-C9RA07327B-s1387 [file RA-009-C9RA07327B-s1387.txt]

LERNAY_clean

10.096000    0.000000    0.000000
5.047974    11.808474    0.000000
5.047977    2.432162    11.700591

     1      17.385376      17.385376      17.385376    27[7-(6,6),8-(6),8-(6,27),8-(6,27),8-(6,27),8-(6,27)]
     2       4.721283       4.721283       4.721283    27[8-(6),8-(6),8-(6),8-(6,27),8-(6,27)]
     3      12.337376      12.337376      12.337376    27[7-(6,6),8-(6),8-(6,27),8-(6,27),8-(6,27),8-(6,27)]
     4       9.769279       9.769279       9.769279    27[8-(6),8-(6),8-(6),8-(6,27),8-(6,27)]
     5       2.806575       2.806575       2.806575    27[7-(6,6),8-(6),8-(6,27),8-(6,27),8-(6,27),8-(6,27)]
     6      15.470668      15.470668      15.470668    27[8-(6),8-(6),8-(6),8-(6,27),8-(6,27)]
     7       7.854575       7.854575       7.854575    27[7-(6,6),8-(6),8-(6,27),8-(6,27),8-(6,27),8-(6,27)]
     8      10.422672      10.422672      10.422672    27[8-(6),8-(6),8-(6),8-(6,27),8-(6,27)]
     9      13.888031      13.888031      13.888031    1[6-(6,6)]
    10       3.981842       3.981842       3.981842    1[6-(6,7)]
    11       10.22319       10.22319       10.22319    1[6-(6,7)]
    12       9.932419       9.932419       9.932419    1[6-(6,6)]
    13        9.94048        9.94048        9.94048    1[6-(6,6,8)]
    14       8.758244       8.758244       8.758244    1[6-(1,6,6)]
    15       3.266042       3.266042       3.266042    1[6-(1,6,6)]
    16      13.888034      13.888034      13.888034    1[6-(6,6)]
    17      14.077832      14.077832      14.077832    1[6-(6,7)]
    18      10.223179      10.223179      10.223179    1[6-(6,7)]
    19        9.93242        9.93242        9.93242    1[6-(6,6)]
    20       14.98849       14.98849       14.98849    1[6-(6,6,8)]
    21      13.806243      13.806243      13.806243    1[6-(1,6,6)]
    22      13.362022      13.362022      13.362022    1[6-(1,6,6)]
    23        6.30392        6.30392        6.30392    1[6-(6,6)]
    24       6.114109       6.114109       6.114109    1[6-(6,7)]
    25       9.968761       9.968761       9.968761    1[6-(6,7)]
    26      10.259532      10.259532      10.259532    1[6-(6,6)]
    27      10.251471      10.251471      10.251471    1[6-(6,6,8)]
    28      11.433707      11.433707      11.433707    1[6-(1,6,6)]
    29      16.925909      16.925909      16.925909    1[6-(1,6,6)]
    30       6.303917       6.303917       6.303917    1[6-(6,6)]
    31       6.114119       6.114119       6.114119    1[6-(6,7)]
    32       9.968772       9.968772       9.968772    1[6-(6,7)]
    33      10.259531      10.259531      10.259531    1[6-(6,6)]
    34       5.203461       5.203461       5.203461    1[6-(6,6,8)]
    35       6.385708       6.385708       6.385708    1[6-(1,6,6)]
    36       6.829929       6.829929       6.829929    1[6-(1,6,6)]
    37      11.701233      11.701233      11.701233    6[6-(6,6),8-(27),8-(27)]
    38      11.879936      11.879936      11.879936    6[6-(1,6),6-(1,6),6-(8,8)]
    39      13.124775      13.124775      13.124775    6[1-(0),6-(1,7),6-(6,6)]
    40      13.227758      13.227758      13.227758    6[1-(0),6-(1,6),7-(6,27)]
    41      10.973322      10.973322      10.973322    6[1-(0),6-(1,6),7-(6,27)]
    42      10.792599      10.792599      10.792599    6[1-(0),6-(1,7),6-(6,6)]
    43       8.353391       8.353391       8.353391    6[6-(1,6,8),8-(27),8-(27,27)]
    44       9.572988       9.572988       9.572988    6[1-(0),6-(1,1,6),6-(8,8),8-(27,27)]
    45       9.078285       9.078285       9.078285    6[1-(0),1-(0),6-(1,6,8),6-(8,8)]
    46       5.008613       5.008613       5.008613    6[6-(1,1,6),8-(27),8-(27,27)]
    47      11.701244      11.701244      11.701244    6[6-(6,6),8-(27),8-(27)]
    48      11.879939      11.879939      11.879939    6[6-(1,6),6-(1,6),6-(8,8)]
    49      13.124775      13.124775      13.124775    6[1-(0),6-(1,7),6-(6,6)]
    50       13.22775       13.22775       13.22775    6[1-(0),6-(1,6),7-(6,27)]
    51      10.973313      10.973313      10.973313    6[1-(0),6-(1,6),7-(6,27)]
    52      10.792598      10.792598      10.792598    6[1-(0),6-(1,7),6-(6,6)]
    53      13.401396      13.401396      13.401396    6[6-(1,6,8),8-(27),8-(27,27)]
    54      14.620993      14.620993      14.620993    6[1-(0),6-(1,1,6),6-(8,8),8-(27,27)]
    55      14.126288      14.126288      14.126288    6[1-(0),1-(0),6-(1,6,8),6-(8,8)]
    56      10.056614      10.056614      10.056614    6[6-(1,1,6),8-(27),8-(27,27)]
    57       8.490718       8.490718       8.490718    6[6-(6,6),8-(27),8-(27)]
    58       8.312015       8.312015       8.312015    6[6-(1,6),6-(1,6),6-(8,8)]
    59       7.067176       7.067176       7.067176    6[1-(0),6-(1,7),6-(6,6)]
    60       6.964193       6.964193       6.964193    6[1-(0),6-(1,6),7-(6,27)]
    61       9.218629       9.218629       9.218629    6[1-(0),6-(1,6),7-(6,27)]
    62       9.399352       9.399352       9.399352    6[1-(0),6-(1,7),6-(6,6)]
    63       11.83856       11.83856       11.83856    6[6-(1,6,8),8-(27),8-(27,27)]
    64      10.618963      10.618963      10.618963    6[1-(0),6-(1,1,6),6-(8,8),8-(27,27)]
    65      11.113666      11.113666      11.113666    6[1-(0),1-(0),6-(1,6,8),6-(8,8)]
    66      15.183338      15.183338      15.183338    6[6-(1,1,6),8-(27),8-(27,27)]
    67       8.490707       8.490707       8.490707    6[6-(6,6),8-(27),8-(27)]
    68       8.312012       8.312012       8.312012    6[6-(1,6),6-(1,6),6-(8,8)]
    69       7.067176       7.067176       7.067176    6[1-(0),6-(1,7),6-(6,6)]
    70       6.964201       6.964201       6.964201    6[1-(0),6-(1,6),7-(6,27)]
    71       9.218638       9.218638       9.218638    6[1-(0),6-(1,6),7-(6,27)]
    72       9.399353       9.399353       9.399353    6[1-(0),6-(1,7),6-(6,6)]
    73       6.790555       6.790555       6.790555    6[6-(1,6,8),8-(27),8-(27,27)]
    74       5.570958       5.570958       5.570958    6[1-(0),6-(1,1,6),6-(8,8),8-(27,27)]
    75       6.065663       6.065663       6.065663    6[1-(0),1-(0),6-(1,6,8),6-(8,8)]
    76        5.08736        5.08736        5.08736    6[6-(1,1,6),8-(27),8-(27,27)]
    77      12.179795      12.179795      12.179795    7[6-(1,6),6-(1,6),27-(8,8,8,8,8)]
    78      12.179783      12.179783      12.179783    7[6-(1,6),6-(1,6),27-(8,8,8,8,8)]
    79       8.012156       8.012156       8.012156    7[6-(1,6),6-(1,6),27-(8,8,8,8,8)]
    80       8.012168       8.012168       8.012168    7[6-(1,6),6-(1,6),27-(8,8,8,8,8)]
    81       7.622473       7.622473       7.622473    8[6-(6,8),27-(7,8,8,8,8)]
    82       5.495247       5.495247       5.495247    8[6-(6,8),27-(8,8,8,8)]
    83       8.525025       8.525025       8.525025    8[6-(6,8),27-(7,8,8,8,8),27-(8,8,8,8)]
    84      17.393348      17.393348      17.393348    8[6-(6,8),27-(8,8,8,8)]
    85      10.599753      10.599753      10.599753    8[6-(1,6,6),27-(7,8,8,8,8),27-(8,8,8,8)]
    86       6.249412       6.249412       6.249412    8[6-(6,8),27-(7,8,8,8,8),27-(7,8,8,8,8)]
    87       4.436169       4.436169       4.436169    8[6-(6,8),27-(8,8,8,8)]
    88      12.670462      12.670462      12.670462    8[6-(6,8),27-(7,8,8,8,8)]
    89      10.543234      10.543234      10.543234    8[6-(6,8),27-(8,8,8,8)]
    90      13.573026      13.573026      13.573026    8[6-(6,8),27-(7,8,8,8,8),27-(8,8,8,8)]
    91      12.345356      12.345356      12.345356    8[6-(6,8),27-(8,8,8,8)]
    92      15.647754      15.647754      15.647754    8[6-(1,6,6),27-(7,8,8,8,8),27-(8,8,8,8)]
    93      11.297412      11.297412      11.297412    8[6-(6,8),27-(7,8,8,8,8),27-(7,8,8,8,8)]
    94       9.484171       9.484171       9.484171    8[6-(6,8),27-(8,8,8,8)]
    95      12.569478      12.569478      12.569478    8[6-(6,8),27-(7,8,8,8,8)]
    96      14.696704      14.696704      14.696704    8[6-(6,8),27-(8,8,8,8)]
    97      11.666926      11.666926      11.666926    8[6-(6,8),27-(7,8,8,8,8),27-(8,8,8,8)]
    98       2.798603       2.798603       2.798603    8[6-(6,8),27-(8,8,8,8)]
    99       9.592198       9.592198       9.592198    8[6-(1,6,6),27-(7,8,8,8,8),27-(8,8,8,8)]
   100      13.942539      13.942539      13.942539    8[6-(6,8),27-(7,8,8,8,8),27-(7,8,8,8,8)]
   101      15.755782      15.755782      15.755782    8[6-(6,8),27-(8,8,8,8)]
   102       7.521489       7.521489       7.521489    8[6-(6,8),27-(7,8,8,8,8)]
   103       9.648717       9.648717       9.648717    8[6-(6,8),27-(8,8,8,8)]
   104       6.618925       6.618925       6.618925    8[6-(6,8),27-(7,8,8,8,8),27-(8,8,8,8)]
   105       7.846595       7.846595       7.846595    8[6-(6,8),27-(8,8,8,8)]
   106       4.544197       4.544197       4.544197    8[6-(1,6,6),27-(7,8,8,8,8),27-(8,8,8,8)]
   107       8.894539       8.894539       8.894539    8[6-(6,8),27-(7,8,8,8,8),27-(7,8,8,8,8)]
   108       10.70778       10.70778       10.70778    8[6-(6,8),27-(8,8,8,8)]
