# Supplementary material for: A collection of forcefield precursors for metal–organic frameworks
Source: RSC Adv. 2019 Nov 13;9(63):36492–507. doi: 10.1039/c9ra07327b (PMC9075174; doi:10.1039/c9ra07327b)
Supplement: RA-009-C9RA07327B-s1388 [file RA-009-C9RA07327B-s1388.txt]

LERNAY01_clean

10.081600    0.000000    0.000000
5.040789    11.775002    0.000000
5.040789    2.458061    11.727659

     1      17.365842      17.365842      17.365842    27[7-(6,6),8-(6),8-(6,27),8-(6,27),8-(6,27),8-(6,27)]
     2      10.412966      10.412966      10.412966    27[8-(6),8-(6),8-(6),8-(6,27),8-(6,27)]
     3      12.325042      12.325042      12.325042    27[7-(6,6),8-(6),8-(6,27),8-(6,27),8-(6,27),8-(6,27)]
     4      15.453765      15.453765      15.453765    27[8-(6),8-(6),8-(6),8-(6,27),8-(6,27)]
     5       2.797336       2.797336       2.797336    27[7-(6,6),8-(6),8-(6,27),8-(6,27),8-(6,27),8-(6,27)]
     6       9.750212       9.750212       9.750212    27[8-(6),8-(6),8-(6),8-(6,27),8-(6,27)]
     7       7.838136       7.838136       7.838136    27[7-(6,6),8-(6),8-(6,27),8-(6,27),8-(6,27),8-(6,27)]
     8       4.709413       4.709413       4.709413    27[8-(6),8-(6),8-(6),8-(6,27),8-(6,27)]
     9       6.280825       6.280825       6.280825    1[6-(6,6)]
    10       6.102384       6.102384       6.102384    1[6-(6,7)]
    11       9.948515       9.948515       9.948515    1[6-(6,7)]
    12       10.23987       10.23987       10.23987    1[6-(6,6)]
    13       9.911202       9.911202       9.911202    1[6-(6,6,8)]
    14       8.720568       8.720568       8.720568    1[6-(1,6,6)]
    15       3.276513       3.276513       3.276513    1[6-(1,6,6)]
    16       6.280826       6.280826       6.280826    1[6-(6,6)]
    17       6.102379       6.102379       6.102379    1[6-(6,7)]
    18       9.948509       9.948509       9.948509    1[6-(6,7)]
    19       10.23987       10.23987       10.23987    1[6-(6,6)]
    20      14.952007      14.952007      14.952007    1[6-(6,6,8)]
    21      13.761367      13.761367      13.761367    1[6-(1,6,6)]
    22      13.358105      13.358105      13.358105    1[6-(1,6,6)]
    23      13.882353      13.882353      13.882353    1[6-(6,6)]
    24      14.060794      14.060794      14.060794    1[6-(6,7)]
    25      10.214663      10.214663      10.214663    1[6-(6,7)]
    26       9.923308       9.923308       9.923308    1[6-(6,6)]
    27      10.251976      10.251976      10.251976    1[6-(6,6,8)]
    28       11.44261       11.44261       11.44261    1[6-(1,6,6)]
    29      16.886665      16.886665      16.886665    1[6-(1,6,6)]
    30      13.882352      13.882352      13.882352    1[6-(6,6)]
    31       3.979199       3.979199       3.979199    1[6-(6,7)]
    32      10.214669      10.214669      10.214669    1[6-(6,7)]
    33       9.923308       9.923308       9.923308    1[6-(6,6)]
    34       5.211171       5.211171       5.211171    1[6-(6,6,8)]
    35       6.401811       6.401811       6.401811    1[6-(1,6,6)]
    36       6.805073       6.805073       6.805073    1[6-(1,6,6)]
    37       8.478612       8.478612       8.478612    6[6-(6,6),8-(27),8-(27)]
    38       8.291096       8.291096       8.291096    6[6-(1,6),6-(1,6),6-(8,8)]
    39       7.042995       7.042995       7.042995    6[1-(0),6-(1,7),6-(6,6)]
    40       6.951254       6.951254       6.951254    6[1-(0),6-(1,6),7-(6,27)]
    41       9.199451       9.199451       9.199451    6[1-(0),6-(1,6),7-(6,27)]
    42       9.381926       9.381926       9.381926    6[1-(0),6-(1,7),6-(6,6)]
    43       8.337466       8.337466       8.337466    6[6-(1,6,8),8-(27),8-(27,27)]
    44       9.568429       9.568429       9.568429    6[1-(0),6-(1,1,6),6-(8,8),8-(27,27)]
    45       9.065358       9.065358       9.065358    6[1-(0),1-(0),6-(1,6,8),6-(8,8)]
    46       5.002484       5.002484       5.002484    6[6-(1,1,6),8-(27),8-(27,27)]
    47       8.478617       8.478617       8.478617    6[6-(6,6),8-(27),8-(27)]
    48       8.291097       8.291097       8.291097    6[6-(1,6),6-(1,6),6-(8,8)]
    49       7.042995       7.042995       7.042995    6[1-(0),6-(1,7),6-(6,6)]
    50        6.95125        6.95125        6.95125    6[1-(0),6-(1,6),7-(6,27)]
    51       9.199447       9.199447       9.199447    6[1-(0),6-(1,6),7-(6,27)]
    52       9.381925       9.381925       9.381925    6[1-(0),6-(1,7),6-(6,6)]
    53      13.378268      13.378268      13.378268    6[6-(1,6,8),8-(27),8-(27,27)]
    54      14.609231      14.609231      14.609231    6[1-(0),6-(1,1,6),6-(8,8),8-(27,27)]
    55      14.106159      14.106159      14.106159    6[1-(0),1-(0),6-(1,6,8),6-(8,8)]
    56      10.043285      10.043285      10.043285    6[6-(1,1,6),8-(27),8-(27,27)]
    57      11.684566      11.684566      11.684566    6[6-(6,6),8-(27),8-(27)]
    58      11.872082      11.872082      11.872082    6[6-(1,6),6-(1,6),6-(8,8)]
    59      13.120183      13.120183      13.120183    6[1-(0),6-(1,7),6-(6,6)]
    60      13.211924      13.211924      13.211924    6[1-(0),6-(1,6),7-(6,27)]
    61      10.963727      10.963727      10.963727    6[1-(0),6-(1,6),7-(6,27)]
    62      10.781252      10.781252      10.781252    6[1-(0),6-(1,7),6-(6,6)]
    63      11.825712      11.825712      11.825712    6[6-(1,6,8),8-(27),8-(27,27)]
    64      10.594749      10.594749      10.594749    6[1-(0),6-(1,1,6),6-(8,8),8-(27,27)]
    65       11.09782       11.09782       11.09782    6[1-(0),1-(0),6-(1,6,8),6-(8,8)]
    66      15.160694      15.160694      15.160694    6[6-(1,1,6),8-(27),8-(27,27)]
    67      11.684561      11.684561      11.684561    6[6-(6,6),8-(27),8-(27)]
    68      11.872081      11.872081      11.872081    6[6-(1,6),6-(1,6),6-(8,8)]
    69      13.120183      13.120183      13.120183    6[1-(0),6-(1,7),6-(6,6)]
    70      13.211928      13.211928      13.211928    6[1-(0),6-(1,6),7-(6,27)]
    71      10.963731      10.963731      10.963731    6[1-(0),6-(1,6),7-(6,27)]
    72      10.781253      10.781253      10.781253    6[1-(0),6-(1,7),6-(6,6)]
    73        6.78491        6.78491        6.78491    6[6-(1,6,8),8-(27),8-(27,27)]
    74       5.553947       5.553947       5.553947    6[1-(0),6-(1,1,6),6-(8,8),8-(27,27)]
    75       6.057019       6.057019       6.057019    6[1-(0),1-(0),6-(1,6,8),6-(8,8)]
    76       5.079104       5.079104       5.079104    6[6-(1,1,6),8-(27),8-(27,27)]
    77       7.995709       7.995709       7.995709    7[6-(1,6),6-(1,6),27-(8,8,8,8,8)]
    78       7.995703       7.995703       7.995703    7[6-(1,6),6-(1,6),27-(8,8,8,8,8)]
    79      12.167469      12.167469      12.167469    7[6-(1,6),6-(1,6),27-(8,8,8,8,8)]
    80      12.167475      12.167475      12.167475    7[6-(1,6),6-(1,6),27-(8,8,8,8,8)]
    81        9.62489        9.62489        9.62489    8[6-(6,8),27-(8,8,8,8)]
    82       7.503721       7.503721       7.503721    8[6-(6,8),27-(7,8,8,8,8)]
    83       8.519943       8.519943       8.519943    8[6-(6,8),27-(7,8,8,8,8),27-(8,8,8,8)]
    84       17.36957       17.36957       17.36957    8[6-(6,8),27-(8,8,8,8)]
    85      10.585663      10.585663      10.585663    8[6-(1,6,6),27-(7,8,8,8,8),27-(8,8,8,8)]
    86       6.238488       6.238488       6.238488    8[6-(6,8),27-(7,8,8,8,8),27-(7,8,8,8,8)]
    87       4.425816       4.425816       4.425816    8[6-(6,8),27-(8,8,8,8)]
    88      14.665684      14.665684      14.665684    8[6-(6,8),27-(8,8,8,8)]
    89      12.544516      12.544516      12.544516    8[6-(6,8),27-(7,8,8,8,8)]
    90      13.560744      13.560744      13.560744    8[6-(6,8),27-(7,8,8,8,8),27-(8,8,8,8)]
    91      12.328774      12.328774      12.328774    8[6-(6,8),27-(8,8,8,8)]
    92      15.626464      15.626464      15.626464    8[6-(1,6,6),27-(7,8,8,8,8),27-(8,8,8,8)]
    93      11.279289      11.279289      11.279289    8[6-(6,8),27-(7,8,8,8,8),27-(7,8,8,8,8)]
    94       9.466618       9.466618       9.466618    8[6-(6,8),27-(8,8,8,8)]
    95      10.538288      10.538288      10.538288    8[6-(6,8),27-(8,8,8,8)]
    96      12.659457      12.659457      12.659457    8[6-(6,8),27-(7,8,8,8,8)]
    97      11.643235      11.643235      11.643235    8[6-(6,8),27-(7,8,8,8,8),27-(8,8,8,8)]
    98       2.793608       2.793608       2.793608    8[6-(6,8),27-(8,8,8,8)]
    99       9.577515       9.577515       9.577515    8[6-(1,6,6),27-(7,8,8,8,8),27-(8,8,8,8)]
   100       13.92469       13.92469       13.92469    8[6-(6,8),27-(7,8,8,8,8),27-(7,8,8,8,8)]
   101      15.737362      15.737362      15.737362    8[6-(6,8),27-(8,8,8,8)]
   102       5.497494       5.497494       5.497494    8[6-(6,8),27-(8,8,8,8)]
   103       7.618662       7.618662       7.618662    8[6-(6,8),27-(7,8,8,8,8)]
   104       6.602434       6.602434       6.602434    8[6-(6,8),27-(7,8,8,8,8),27-(8,8,8,8)]
   105       7.834404       7.834404       7.834404    8[6-(6,8),27-(8,8,8,8)]
   106       4.536714       4.536714       4.536714    8[6-(1,6,6),27-(7,8,8,8,8),27-(8,8,8,8)]
   107       8.883889       8.883889       8.883889    8[6-(6,8),27-(7,8,8,8,8),27-(7,8,8,8,8)]
   108       10.69656       10.69656       10.69656    8[6-(6,8),27-(8,8,8,8)]
