# Supplementary material for: A collection of forcefield precursors for metal–organic frameworks
Source: RSC Adv. 2019 Nov 13;9(63):36492–507. doi: 10.1039/c9ra07327b (PMC9075174; doi:10.1039/c9ra07327b)
Supplement: RA-009-C9RA07327B-s1389 [file RA-009-C9RA07327B-s1389.txt]

LERNAY02_clean

10.106900    0.000000    0.000000
5.053462    11.613019    0.000000
5.053452    2.485003    11.764328

     1      17.390244      17.390244      17.390244    27[7-(6,6),8-(6),8-(6,27),8-(6,27),8-(6,27),8-(6,27)]
     2       4.757018       4.757018       4.757018    27[8-(6),8-(6),8-(6),8-(6,27),8-(6,27)]
     3      12.336797      12.336797      12.336797    27[7-(6,6),8-(6),8-(6,27),8-(6,27),8-(6,27),8-(6,27)]
     4       9.810468       9.810468       9.810468    27[8-(6),8-(6),8-(6),8-(6,27),8-(6,27)]
     5        2.82357        2.82357        2.82357    27[7-(6,6),8-(6),8-(6,27),8-(6,27),8-(6,27),8-(6,27)]
     6      15.456796      15.456796      15.456796    27[8-(6),8-(6),8-(6),8-(6,27),8-(6,27)]
     7       7.877017       7.877017       7.877017    27[7-(6,6),8-(6),8-(6,27),8-(6,27),8-(6,27),8-(6,27)]
     8      10.403346      10.403346      10.403346    27[8-(6),8-(6),8-(6),8-(6,27),8-(6,27)]
     9       8.894077       8.894077       8.894077    1[6-(6,6)]
    10        9.07196        9.07196        9.07196    1[6-(6,7)]
    11      15.272544      15.272544      15.272544    1[6-(6,7)]
    12      14.970346      14.970346      14.970346    1[6-(6,6)]
    13       9.921954       9.921954       9.921954    1[6-(6,6,8)]
    14       8.297777       8.297777       8.297777    1[6-(1,6,6)]
    15         8.7253         8.7253         8.7253    1[6-(1,6,6)]
    16       8.894076       8.894076       8.894076    1[6-(6,6)]
    17       9.071955       9.071955       9.071955    1[6-(6,7)]
    18       5.165638       5.165638       5.165638    1[6-(6,7)]
    19      14.970344      14.970344      14.970344    1[6-(6,6)]
    20      14.975405      14.975405      14.975405    1[6-(6,6,8)]
    21       8.297772       8.297772       8.297772    1[6-(1,6,6)]
    22      13.778745      13.778745      13.778745    1[6-(1,6,6)]
    23      11.319737      11.319737      11.319737    1[6-(6,6)]
    24      11.141854      11.141854      11.141854    1[6-(6,7)]
    25        4.94127        4.94127        4.94127    1[6-(6,7)]
    26       5.243468       5.243468       5.243468    1[6-(6,6)]
    27       10.29186       10.29186       10.29186    1[6-(6,6,8)]
    28      11.916037      11.916037      11.916037    1[6-(1,6,6)]
    29      11.488514      11.488514      11.488514    1[6-(1,6,6)]
    30      11.319738      11.319738      11.319738    1[6-(6,6)]
    31      11.141859      11.141859      11.141859    1[6-(6,7)]
    32      15.048176      15.048176      15.048176    1[6-(6,7)]
    33        5.24347        5.24347        5.24347    1[6-(6,6)]
    34       5.238409       5.238409       5.238409    1[6-(6,6,8)]
    35      11.916042      11.916042      11.916042    1[6-(1,6,6)]
    36       6.435069       6.435069       6.435069    1[6-(1,6,6)]
    37       6.683697       6.683697       6.683697    6[6-(6,6),8-(27),8-(27)]
    38       6.858548       6.858548       6.858548    6[6-(1,6),6-(1,6),6-(8,8)]
    39       8.108772       8.108772       8.108772    6[1-(0),6-(1,7),6-(6,6)]
    40       8.205799       8.205799       8.205799    6[1-(0),6-(1,6),7-(6,27)]
    41      16.040668      16.040668      16.040668    6[1-(0),6-(1,6),7-(6,27)]
    42       5.740725       5.740725       5.740725    6[1-(0),6-(1,7),6-(6,6)]
    43       8.323042       8.323042       8.323042    6[6-(1,6,8),8-(27),8-(27,27)]
    44       9.568213       9.568213       9.568213    6[1-(0),6-(1,1,6),6-(8,8),8-(27,27)]
    45       9.066912       9.066912       9.066912    6[1-(0),1-(0),6-(1,6,8),6-(8,8)]
    46      10.072549      10.072549      10.072549    6[6-(1,1,6),8-(27),8-(27,27)]
    47       6.683698       6.683698       6.683698    6[6-(6,6),8-(27),8-(27)]
    48       6.858546       6.858546       6.858546    6[6-(1,6),6-(1,6),6-(8,8)]
    49       8.108769       8.108769       8.108769    6[1-(0),6-(1,7),6-(6,6)]
    50       8.205794       8.205794       8.205794    6[1-(0),6-(1,6),7-(6,27)]
    51       5.933763       5.933763       5.933763    6[1-(0),6-(1,6),7-(6,27)]
    52       5.740722       5.740722       5.740722    6[1-(0),6-(1,7),6-(6,6)]
    53      13.376493      13.376493      13.376493    6[6-(1,6,8),8-(27),8-(27,27)]
    54      14.621662      14.621662      14.621662    6[1-(0),6-(1,1,6),6-(8,8),8-(27,27)]
    55      14.120359      14.120359      14.120359    6[1-(0),1-(0),6-(1,6,8),6-(8,8)]
    56      10.072543      10.072543      10.072543    6[6-(1,1,6),8-(27),8-(27,27)]
    57      13.530117      13.530117      13.530117    6[6-(6,6),8-(27),8-(27)]
    58      13.355266      13.355266      13.355266    6[6-(1,6),6-(1,6),6-(8,8)]
    59      12.105042      12.105042      12.105042    6[1-(0),6-(1,7),6-(6,6)]
    60      12.008015      12.008015      12.008015    6[1-(0),6-(1,6),7-(6,27)]
    61       4.173146       4.173146       4.173146    6[1-(0),6-(1,6),7-(6,27)]
    62      14.473089      14.473089      14.473089    6[1-(0),6-(1,7),6-(6,6)]
    63      11.890772      11.890772      11.890772    6[6-(1,6,8),8-(27),8-(27,27)]
    64      10.645601      10.645601      10.645601    6[1-(0),6-(1,1,6),6-(8,8),8-(27,27)]
    65      11.146902      11.146902      11.146902    6[1-(0),1-(0),6-(1,6,8),6-(8,8)]
    66      10.141265      10.141265      10.141265    6[6-(1,1,6),8-(27),8-(27,27)]
    67      13.530116      13.530116      13.530116    6[6-(6,6),8-(27),8-(27)]
    68      13.355268      13.355268      13.355268    6[6-(1,6),6-(1,6),6-(8,8)]
    69      12.105045      12.105045      12.105045    6[1-(0),6-(1,7),6-(6,6)]
    70       12.00802       12.00802       12.00802    6[1-(0),6-(1,6),7-(6,27)]
    71      14.280051      14.280051      14.280051    6[1-(0),6-(1,6),7-(6,27)]
    72      14.473092      14.473092      14.473092    6[1-(0),6-(1,7),6-(6,6)]
    73       6.837321       6.837321       6.837321    6[6-(1,6,8),8-(27),8-(27,27)]
    74       5.592152       5.592152       5.592152    6[1-(0),6-(1,1,6),6-(8,8),8-(27,27)]
    75       6.093455       6.093455       6.093455    6[1-(0),1-(0),6-(1,6,8),6-(8,8)]
    76      10.141271      10.141271      10.141271    6[6-(1,1,6),8-(27),8-(27,27)]
    77       7.135479       7.135479       7.135479    7[6-(1,6),6-(1,6),27-(8,8,8,8,8)]
    78       7.135473       7.135473       7.135473    7[6-(1,6),6-(1,6),27-(8,8,8,8,8)]
    79      13.078335      13.078335      13.078335    7[6-(1,6),6-(1,6),27-(8,8,8,8,8)]
    80      13.078341      13.078341      13.078341    7[6-(1,6),6-(1,6),27-(8,8,8,8,8)]
    81       7.680237       7.680237       7.680237    8[6-(6,8),27-(7,8,8,8,8)]
    82       5.526457       5.526457       5.526457    8[6-(6,8),27-(8,8,8,8)]
    83        8.51002        8.51002        8.51002    8[6-(6,8),27-(7,8,8,8,8),27-(8,8,8,8)]
    84       7.268893       7.268893       7.268893    8[6-(6,8),27-(8,8,8,8)]
    85      10.585978      10.585978      10.585978    8[6-(1,6,6),27-(7,8,8,8,8),27-(8,8,8,8)]
    86       4.452091       4.452091       4.452091    8[6-(6,8),27-(8,8,8,8)]
    87       6.260215       6.260215       6.260215    8[6-(6,8),27-(7,8,8,8,8),27-(7,8,8,8,8)]
    88       2.626787       2.626787       2.626787    8[6-(6,8),27-(7,8,8,8,8)]
    89      10.579906      10.579906      10.579906    8[6-(6,8),27-(8,8,8,8)]
    90      13.563471      13.563471      13.563471    8[6-(6,8),27-(7,8,8,8,8),27-(8,8,8,8)]
    91      12.322343      12.322343      12.322343    8[6-(6,8),27-(8,8,8,8)]
    92      15.639427      15.639427      15.639427    8[6-(1,6,6),27-(7,8,8,8,8),27-(8,8,8,8)]
    93       9.505545       9.505545       9.505545    8[6-(6,8),27-(8,8,8,8)]
    94       11.31367       11.31367       11.31367    8[6-(6,8),27-(7,8,8,8,8),27-(7,8,8,8,8)]
    95      12.533577      12.533577      12.533577    8[6-(6,8),27-(7,8,8,8,8)]
    96      14.687357      14.687357      14.687357    8[6-(6,8),27-(8,8,8,8)]
    97      11.703794      11.703794      11.703794    8[6-(6,8),27-(7,8,8,8,8),27-(8,8,8,8)]
    98      12.944921      12.944921      12.944921    8[6-(6,8),27-(8,8,8,8)]
    99       9.627836       9.627836       9.627836    8[6-(1,6,6),27-(7,8,8,8,8),27-(8,8,8,8)]
   100      15.761723      15.761723      15.761723    8[6-(6,8),27-(8,8,8,8)]
   101      13.953599      13.953599      13.953599    8[6-(6,8),27-(7,8,8,8,8),27-(7,8,8,8,8)]
   102      17.587027      17.587027      17.587027    8[6-(6,8),27-(7,8,8,8,8)]
   103       9.633908       9.633908       9.633908    8[6-(6,8),27-(8,8,8,8)]
   104       6.650343       6.650343       6.650343    8[6-(6,8),27-(7,8,8,8,8),27-(8,8,8,8)]
   105       7.891471       7.891471       7.891471    8[6-(6,8),27-(8,8,8,8)]
   106       4.574387       4.574387       4.574387    8[6-(1,6,6),27-(7,8,8,8,8),27-(8,8,8,8)]
   107      10.708269      10.708269      10.708269    8[6-(6,8),27-(8,8,8,8)]
   108       8.900144       8.900144       8.900144    8[6-(6,8),27-(7,8,8,8,8),27-(7,8,8,8,8)]
