# Supplementary material for: A collection of forcefield precursors for metal–organic frameworks
Source: RSC Adv. 2019 Nov 13;9(63):36492–507. doi: 10.1039/c9ra07327b (PMC9075174; doi:10.1039/c9ra07327b)
Supplement: RA-009-C9RA07327B-s1390 [file RA-009-C9RA07327B-s1390.txt]

LERNEC_clean

10.104000    0.000000    0.000000
5.052002    11.791522    0.000000
5.052022    2.408221    11.779570

     1      17.415174      17.415174      17.415174    27[7-(6,6),8-(6),8-(6,27),8-(6,27),8-(6,27),8-(6,27)]
     2        4.69877        4.69877        4.69877    27[8-(6),8-(6),8-(6),8-(6,27),8-(6,27)]
     3      12.363168      12.363168      12.363168    27[7-(6,6),8-(6),8-(6,27),8-(6,27),8-(6,27),8-(6,27)]
     4        9.75077        9.75077        9.75077    27[8-(6),8-(6),8-(6),8-(6,27),8-(6,27)]
     5        2.79285        2.79285        2.79285    27[7-(6,6),8-(6),8-(6,27),8-(6,27),8-(6,27),8-(6,27)]
     6      15.509254      15.509254      15.509254    27[8-(6),8-(6),8-(6),8-(6,27),8-(6,27)]
     7       7.844856       7.844856       7.844856    27[7-(6,6),8-(6),8-(6,27),8-(6,27),8-(6,27),8-(6,27)]
     8      10.457254      10.457254      10.457254    27[8-(6),8-(6),8-(6),8-(6,27),8-(6,27)]
     9      13.871787      13.871787      13.871787    1[6-(6,6)]
    10      14.078916      14.078916      14.078916    1[6-(6,7)]
    11      10.227271      10.227271      10.227271    1[6-(6,7)]
    12       9.931226       9.931226       9.931226    1[6-(6,6)]
    13       9.945385       9.945385       9.945385    1[6-(6,6,8)]
    14       8.732901       8.732901       8.732901    1[6-(1,6,6)]
    15       3.294928       3.294928       3.294928    1[6-(1,6,6)]
    16       13.87179       13.87179       13.87179    1[6-(6,6)]
    17      14.078925      14.078925      14.078925    1[6-(6,7)]
    18      10.227281      10.227281      10.227281    1[6-(6,7)]
    19       9.931231       9.931231       9.931231    1[6-(6,6)]
    20      14.997385      14.997385      14.997385    1[6-(6,6,8)]
    21       13.78491       13.78491       13.78491    1[6-(1,6,6)]
    22      13.398935      13.398935      13.398935    1[6-(1,6,6)]
    23       6.336237       6.336237       6.336237    1[6-(6,6)]
    24       6.129108       6.129108       6.129108    1[6-(6,7)]
    25       9.980753       9.980753       9.980753    1[6-(6,7)]
    26      10.276798      10.276798      10.276798    1[6-(6,6)]
    27      10.262639      10.262639      10.262639    1[6-(6,6,8)]
    28      11.475123      11.475123      11.475123    1[6-(1,6,6)]
    29      16.913096      16.913096      16.913096    1[6-(1,6,6)]
    30       6.336234       6.336234       6.336234    1[6-(6,6)]
    31       6.129099       6.129099       6.129099    1[6-(6,7)]
    32       9.980743       9.980743       9.980743    1[6-(6,7)]
    33      10.276793      10.276793      10.276793    1[6-(6,6)]
    34       5.210639       5.210639       5.210639    1[6-(6,6,8)]
    35       6.423114       6.423114       6.423114    1[6-(1,6,6)]
    36       6.809089       6.809089       6.809089    1[6-(1,6,6)]
    37      11.686293      11.686293      11.686293    6[6-(6,6),8-(27),8-(27)]
    38      11.882309      11.882309      11.882309    6[6-(1,6),6-(1,6),6-(8,8)]
    39      13.111965      13.111965      13.111965    6[1-(0),6-(1,7),6-(6,6)]
    40       13.22917       13.22917       13.22917    6[1-(0),6-(1,6),7-(6,27)]
    41      10.976988      10.976988      10.976988    6[1-(0),6-(1,6),7-(6,27)]
    42      10.788045      10.788045      10.788045    6[1-(0),6-(1,7),6-(6,6)]
    43       8.380276       8.380276       8.380276    6[6-(1,6,8),8-(27),8-(27,27)]
    44       9.602859       9.602859       9.602859    6[1-(0),6-(1,1,6),6-(8,8),8-(27,27)]
    45       9.089573       9.089573       9.089573    6[1-(0),1-(0),6-(1,6,8),6-(8,8)]
    46       5.000481       5.000481       5.000481    6[6-(1,1,6),8-(27),8-(27,27)]
    47      11.686294      11.686294      11.686294    6[6-(6,6),8-(27),8-(27)]
    48      11.882313      11.882313      11.882313    6[6-(1,6),6-(1,6),6-(8,8)]
    49       13.11197       13.11197       13.11197    6[1-(0),6-(1,7),6-(6,6)]
    50      13.229178      13.229178      13.229178    6[1-(0),6-(1,6),7-(6,27)]
    51      10.976997      10.976997      10.976997    6[1-(0),6-(1,6),7-(6,27)]
    52      10.788051      10.788051      10.788051    6[1-(0),6-(1,7),6-(6,6)]
    53      13.432275      13.432275      13.432275    6[6-(1,6,8),8-(27),8-(27,27)]
    54      14.654861      14.654861      14.654861    6[1-(0),6-(1,1,6),6-(8,8),8-(27,27)]
    55       14.14158       14.14158       14.14158    6[1-(0),1-(0),6-(1,6,8),6-(8,8)]
    56       10.05247       10.05247       10.05247    6[6-(1,1,6),8-(27),8-(27,27)]
    57       8.521731       8.521731       8.521731    6[6-(6,6),8-(27),8-(27)]
    58       8.325715       8.325715       8.325715    6[6-(1,6),6-(1,6),6-(8,8)]
    59       7.096059       7.096059       7.096059    6[1-(0),6-(1,7),6-(6,6)]
    60       6.978854       6.978854       6.978854    6[1-(0),6-(1,6),7-(6,27)]
    61       9.231036       9.231036       9.231036    6[1-(0),6-(1,6),7-(6,27)]
    62       9.419979       9.419979       9.419979    6[1-(0),6-(1,7),6-(6,6)]
    63      11.827748      11.827748      11.827748    6[6-(1,6,8),8-(27),8-(27,27)]
    64      10.605165      10.605165      10.605165    6[1-(0),6-(1,1,6),6-(8,8),8-(27,27)]
    65      11.118451      11.118451      11.118451    6[1-(0),1-(0),6-(1,6,8),6-(8,8)]
    66      15.207543      15.207543      15.207543    6[6-(1,1,6),8-(27),8-(27,27)]
    67        8.52173        8.52173        8.52173    6[6-(6,6),8-(27),8-(27)]
    68       8.325711       8.325711       8.325711    6[6-(1,6),6-(1,6),6-(8,8)]
    69       7.096054       7.096054       7.096054    6[1-(0),6-(1,7),6-(6,6)]
    70       6.978846       6.978846       6.978846    6[1-(0),6-(1,6),7-(6,27)]
    71       9.231027       9.231027       9.231027    6[1-(0),6-(1,6),7-(6,27)]
    72       9.419973       9.419973       9.419973    6[1-(0),6-(1,7),6-(6,6)]
    73       6.775749       6.775749       6.775749    6[6-(1,6,8),8-(27),8-(27,27)]
    74       5.553163       5.553163       5.553163    6[1-(0),6-(1,1,6),6-(8,8),8-(27,27)]
    75       6.066444       6.066444       6.066444    6[1-(0),1-(0),6-(1,6,8),6-(8,8)]
    76       5.103532       5.103532       5.103532    6[6-(1,1,6),8-(27),8-(27,27)]
    77      12.182395      12.182395      12.182395    7[6-(1,6),6-(1,6),27-(8,8,8,8,8)]
    78      12.182405      12.182405      12.182405    7[6-(1,6),6-(1,6),27-(8,8,8,8,8)]
    79       8.025629       8.025629       8.025629    7[6-(1,6),6-(1,6),27-(8,8,8,8,8)]
    80       8.025619       8.025619       8.025619    7[6-(1,6),6-(1,6),27-(8,8,8,8,8)]
    81       7.610339       7.610339       7.610339    8[6-(6,8),27-(7,8,8,8,8)]
    82       5.500622       5.500622       5.500622    8[6-(6,8),27-(8,8,8,8)]
    83        8.56518        8.56518        8.56518    8[6-(6,8),27-(7,8,8,8,8),27-(8,8,8,8)]
    84      17.426387      17.426387      17.426387    8[6-(6,8),27-(8,8,8,8)]
    85      10.627404      10.627404      10.627404    8[6-(1,6,6),27-(7,8,8,8,8),27-(8,8,8,8)]
    86       6.252366       6.252366       6.252366    8[6-(6,8),27-(7,8,8,8,8),27-(7,8,8,8,8)]
    87        4.42051        4.42051        4.42051    8[6-(6,8),27-(8,8,8,8)]
    88      12.662339      12.662339      12.662339    8[6-(6,8),27-(7,8,8,8,8)]
    89      10.552625      10.552625      10.552625    8[6-(6,8),27-(8,8,8,8)]
    90      13.617178      13.617178      13.617178    8[6-(6,8),27-(7,8,8,8,8),27-(8,8,8,8)]
    91      12.374386      12.374386      12.374386    8[6-(6,8),27-(8,8,8,8)]
    92      15.679407      15.679407      15.679407    8[6-(1,6,6),27-(7,8,8,8,8),27-(8,8,8,8)]
    93      11.304356      11.304356      11.304356    8[6-(6,8),27-(7,8,8,8,8),27-(7,8,8,8,8)]
    94       9.472502       9.472502       9.472502    8[6-(6,8),27-(8,8,8,8)]
    95      12.597685      12.597685      12.597685    8[6-(6,8),27-(7,8,8,8,8)]
    96      14.707402      14.707402      14.707402    8[6-(6,8),27-(8,8,8,8)]
    97      11.642844      11.642844      11.642844    8[6-(6,8),27-(7,8,8,8,8),27-(8,8,8,8)]
    98       2.781637       2.781637       2.781637    8[6-(6,8),27-(8,8,8,8)]
    99        9.58062        9.58062        9.58062    8[6-(1,6,6),27-(7,8,8,8,8),27-(8,8,8,8)]
   100      13.955658      13.955658      13.955658    8[6-(6,8),27-(7,8,8,8,8),27-(7,8,8,8,8)]
   101      15.787514      15.787514      15.787514    8[6-(6,8),27-(8,8,8,8)]
   102       7.545685       7.545685       7.545685    8[6-(6,8),27-(7,8,8,8,8)]
   103       9.655399       9.655399       9.655399    8[6-(6,8),27-(8,8,8,8)]
   104       6.590846       6.590846       6.590846    8[6-(6,8),27-(7,8,8,8,8),27-(8,8,8,8)]
   105       7.833638       7.833638       7.833638    8[6-(6,8),27-(8,8,8,8)]
   106       4.528617       4.528617       4.528617    8[6-(1,6,6),27-(7,8,8,8,8),27-(8,8,8,8)]
   107       3.851646       3.851646       3.851646    8[6-(6,8),27-(7,8,8,8,8),27-(7,8,8,8,8)]
   108      10.735522      10.735522      10.735522    8[6-(6,8),27-(8,8,8,8)]
