# Supplementary material for: A collection of forcefield precursors for metal–organic frameworks
Source: RSC Adv. 2019 Nov 13;9(63):36492–507. doi: 10.1039/c9ra07327b (PMC9075174; doi:10.1039/c9ra07327b)
Supplement: RA-009-C9RA07327B-s1391 [file RA-009-C9RA07327B-s1391.txt]

LERNEC01_clean

10.061600    0.000000    0.000000
5.030817    11.851000    0.000000
5.030815    2.384354    11.661211

     1      17.337066      17.337066      17.337066    27[7-(6,6),8-(6),8-(6,27),8-(6,27),8-(6,27),8-(6,27)]
     2       4.681166       4.681166       4.681166    27[8-(6),8-(6),8-(6),8-(6,27),8-(6,27)]
     3      12.306266      12.306266      12.306266    27[7-(6,6),8-(6),8-(6,27),8-(6,27),8-(6,27),8-(6,27)]
     4       9.711969       9.711969       9.711969    27[8-(6),8-(6),8-(6),8-(6,27),8-(6,27)]
     5       2.786166       2.786166       2.786166    27[7-(6,6),8-(6),8-(6,27),8-(6,27),8-(6,27),8-(6,27)]
     6      15.442066      15.442066      15.442066    27[8-(6),8-(6),8-(6),8-(6,27),8-(6,27)]
     7       7.816966       7.816966       7.816966    27[7-(6,6),8-(6),8-(6,27),8-(6,27),8-(6,27),8-(6,27)]
     8      10.411263      10.411263      10.411263    27[8-(6),8-(6),8-(6),8-(6,27),8-(6,27)]
     9      13.838742      13.838742      13.838742    1[6-(6,6)]
    10       3.972333       3.972333       3.972333    1[6-(6,7)]
    11      10.145124      10.145124      10.145124    1[6-(6,7)]
    12       9.861391       9.861391       9.861391    1[6-(6,6)]
    13       9.925796       9.925796       9.925796    1[6-(6,6,8)]
    14       3.230789       3.230789       3.230789    1[6-(1,6,6)]
    15       8.677147       8.677147       8.677147    1[6-(1,6,6)]
    16       13.83874       13.83874       13.83874    1[6-(6,6)]
    17      14.033939      14.033939      14.033939    1[6-(6,7)]
    18      10.145132      10.145132      10.145132    1[6-(6,7)]
    19       9.861391       9.861391       9.861391    1[6-(6,6)]
    20      14.956589      14.956589      14.956589    1[6-(6,6,8)]
    21      13.292402      13.292402      13.292402    1[6-(1,6,6)]
    22      13.707948      13.707948      13.707948    1[6-(1,6,6)]
    23        6.28449        6.28449        6.28449    1[6-(6,6)]
    24       6.089299       6.089299       6.089299    1[6-(6,7)]
    25       9.978108       9.978108       9.978108    1[6-(6,7)]
    26      10.261841      10.261841      10.261841    1[6-(6,6)]
    27      10.197436      10.197436      10.197436    1[6-(6,6,8)]
    28      16.892443      16.892443      16.892443    1[6-(1,6,6)]
    29      11.446085      11.446085      11.446085    1[6-(1,6,6)]
    30       6.284492       6.284492       6.284492    1[6-(6,6)]
    31       6.089293       6.089293       6.089293    1[6-(6,7)]
    32         9.9781         9.9781         9.9781    1[6-(6,7)]
    33      10.261841      10.261841      10.261841    1[6-(6,6)]
    34       5.166643       5.166643       5.166643    1[6-(6,6,8)]
    35        6.83083        6.83083        6.83083    1[6-(1,6,6)]
    36       6.415284       6.415284       6.415284    1[6-(1,6,6)]
    37      11.635254      11.635254      11.635254    6[6-(6,6),8-(27),8-(27)]
    38      11.823404      11.823404      11.823404    6[6-(1,6),6-(1,6),6-(8,8)]
    39      13.059973      13.059973      13.059973    6[1-(0),6-(1,7),6-(6,6)]
    40      13.164611      13.164611      13.164611    6[1-(0),6-(1,6),7-(6,27)]
    41      10.914837      10.914837      10.914837    6[1-(0),6-(1,6),7-(6,27)]
    42      10.733731      10.733731      10.733731    6[1-(0),6-(1,7),6-(6,6)]
    43       8.340086       8.340086       8.340086    6[6-(1,6,8),8-(27),8-(27,27)]
    44       9.579675       9.579675       9.579675    6[1-(0),6-(1,1,6),6-(8,8),8-(27,27)]
    45       9.028299       9.028299       9.028299    6[1-(0),1-(0),6-(1,6,8),6-(8,8)]
    46       4.971445       4.971445       4.971445    6[6-(1,1,6),8-(27),8-(27,27)]
    47      11.635247      11.635247      11.635247    6[6-(6,6),8-(27),8-(27)]
    48      11.823402      11.823402      11.823402    6[6-(1,6),6-(1,6),6-(8,8)]
    49      13.059973      13.059973      13.059973    6[1-(0),6-(1,7),6-(6,6)]
    50      13.164616      13.164616      13.164616    6[1-(0),6-(1,6),7-(6,27)]
    51      10.914843      10.914843      10.914843    6[1-(0),6-(1,6),7-(6,27)]
    52      10.733732      10.733732      10.733732    6[1-(0),6-(1,7),6-(6,6)]
    53      13.370883      13.370883      13.370883    6[6-(1,6,8),8-(27),8-(27,27)]
    54      14.610472      14.610472      14.610472    6[1-(0),6-(1,1,6),6-(8,8),8-(27,27)]
    55      14.059097      14.059097      14.059097    6[1-(0),1-(0),6-(1,6,8),6-(8,8)]
    56      10.002244      10.002244      10.002244    6[6-(1,1,6),8-(27),8-(27,27)]
    57       8.487978       8.487978       8.487978    6[6-(6,6),8-(27),8-(27)]
    58       8.299828       8.299828       8.299828    6[6-(1,6),6-(1,6),6-(8,8)]
    59       7.063259       7.063259       7.063259    6[1-(0),6-(1,7),6-(6,6)]
    60       6.958621       6.958621       6.958621    6[1-(0),6-(1,6),7-(6,27)]
    61       9.208395       9.208395       9.208395    6[1-(0),6-(1,6),7-(6,27)]
    62       9.389501       9.389501       9.389501    6[1-(0),6-(1,7),6-(6,6)]
    63      11.783146      11.783146      11.783146    6[6-(1,6,8),8-(27),8-(27,27)]
    64      10.543557      10.543557      10.543557    6[1-(0),6-(1,1,6),6-(8,8),8-(27,27)]
    65      11.094933      11.094933      11.094933    6[1-(0),1-(0),6-(1,6,8),6-(8,8)]
    66      15.151787      15.151787      15.151787    6[6-(1,1,6),8-(27),8-(27,27)]
    67       8.487985       8.487985       8.487985    6[6-(6,6),8-(27),8-(27)]
    68        8.29983        8.29983        8.29983    6[6-(1,6),6-(1,6),6-(8,8)]
    69       7.063259       7.063259       7.063259    6[1-(0),6-(1,7),6-(6,6)]
    70       6.958616       6.958616       6.958616    6[1-(0),6-(1,6),7-(6,27)]
    71       9.208389       9.208389       9.208389    6[1-(0),6-(1,6),7-(6,27)]
    72         9.3895         9.3895         9.3895    6[1-(0),6-(1,7),6-(6,6)]
    73       6.752349       6.752349       6.752349    6[6-(1,6,8),8-(27),8-(27,27)]
    74        5.51276        5.51276        5.51276    6[1-(0),6-(1,1,6),6-(8,8),8-(27,27)]
    75       6.064135       6.064135       6.064135    6[1-(0),1-(0),6-(1,6,8),6-(8,8)]
    76       5.090173       5.090173       5.090173    6[6-(1,1,6),8-(27),8-(27,27)]
    77      12.123234      12.123234      12.123234    7[6-(1,6),6-(1,6),27-(8,8,8,8,8)]
    78      12.123242      12.123242      12.123242    7[6-(1,6),6-(1,6),27-(8,8,8,8,8)]
    79       7.999998       7.999998       7.999998    7[6-(1,6),6-(1,6),27-(8,8,8,8,8)]
    80        7.99999        7.99999        7.99999    7[6-(1,6),6-(1,6),27-(8,8,8,8,8)]
    81        7.58142        7.58142        7.58142    8[6-(6,8),27-(7,8,8,8,8)]
    82        5.46144        5.46144        5.46144    8[6-(6,8),27-(8,8,8,8)]
    83       8.515156       8.515156       8.515156    8[6-(6,8),27-(7,8,8,8,8),27-(8,8,8,8)]
    84      17.346225      17.346225      17.346225    8[6-(6,8),27-(8,8,8,8)]
    85      10.579797      10.579797      10.579797    8[6-(1,6,6),27-(7,8,8,8,8),27-(8,8,8,8)]
    86       6.216064       6.216064       6.216064    8[6-(6,8),27-(7,8,8,8,8),27-(7,8,8,8,8)]
    87       4.384854       4.384854       4.384854    8[6-(6,8),27-(8,8,8,8)]
    88      12.612227      12.612227      12.612227    8[6-(6,8),27-(7,8,8,8,8)]
    89      10.492249      10.492249      10.492249    8[6-(6,8),27-(8,8,8,8)]
    90      13.545956      13.545956      13.545956    8[6-(6,8),27-(7,8,8,8,8),27-(8,8,8,8)]
    91       12.31542       12.31542       12.31542    8[6-(6,8),27-(8,8,8,8)]
    92      15.610596      15.610596      15.610596    8[6-(1,6,6),27-(7,8,8,8,8),27-(8,8,8,8)]
    93      11.246865      11.246865      11.246865    8[6-(6,8),27-(7,8,8,8,8),27-(7,8,8,8,8)]
    94       9.415653       9.415653       9.415653    8[6-(6,8),27-(8,8,8,8)]
    95      12.541812      12.541812      12.541812    8[6-(6,8),27-(7,8,8,8,8)]
    96      14.661792      14.661792      14.661792    8[6-(6,8),27-(8,8,8,8)]
    97      11.608076      11.608076      11.608076    8[6-(6,8),27-(7,8,8,8,8),27-(8,8,8,8)]
    98       2.777007       2.777007       2.777007    8[6-(6,8),27-(8,8,8,8)]
    99       9.543435       9.543435       9.543435    8[6-(1,6,6),27-(7,8,8,8,8),27-(8,8,8,8)]
   100      13.907168      13.907168      13.907168    8[6-(6,8),27-(7,8,8,8,8),27-(7,8,8,8,8)]
   101      15.738378      15.738378      15.738378    8[6-(6,8),27-(8,8,8,8)]
   102       7.511005       7.511005       7.511005    8[6-(6,8),27-(7,8,8,8,8)]
   103       9.630983       9.630983       9.630983    8[6-(6,8),27-(8,8,8,8)]
   104       6.577276       6.577276       6.577276    8[6-(6,8),27-(7,8,8,8,8),27-(8,8,8,8)]
   105       7.807812       7.807812       7.807812    8[6-(6,8),27-(8,8,8,8)]
   106       4.512636       4.512636       4.512636    8[6-(1,6,6),27-(7,8,8,8,8),27-(8,8,8,8)]
   107       3.845552       3.845552       3.845552    8[6-(6,8),27-(7,8,8,8,8),27-(7,8,8,8,8)]
   108      10.707579      10.707579      10.707579    8[6-(6,8),27-(8,8,8,8)]
