# Supplementary material for: A collection of forcefield precursors for metal–organic frameworks
Source: RSC Adv. 2019 Nov 13;9(63):36492–507. doi: 10.1039/c9ra07327b (PMC9075174; doi:10.1039/c9ra07327b)
Supplement: RA-009-C9RA07327B-s1392 [file RA-009-C9RA07327B-s1392.txt]

LETPOR_clean

10.022900    0.000000    0.000000
5.011433    36.893189    0.000000
5.011433    0.000003    36.893189

     1       4.639794       4.639794       4.639794    30[8-(15),8-(15),8-(15),8-(15)]
     2       9.562928       9.562928       9.562928    30[8-(15),8-(15),8-(15),8-(15)]
     3       8.002363       8.002363       8.002363    30[8-(15),8-(15),8-(15),8-(15)]
     4        4.63979        4.63979        4.63979    30[8-(15),8-(15),8-(15),8-(15)]
     5       4.551486       4.551486       4.551486    30[8-(15),8-(15),8-(15),8-(15)]
     6       13.01382       13.01382       13.01382    30[8-(15),8-(15),8-(15),8-(15)]
     7      17.168401      17.168401      17.168401    30[8-(15),8-(15),8-(15),8-(15)]
     8       7.057202       7.057202       7.057202    30[8-(15),8-(15),8-(15),8-(15)]
     9      15.519539      15.519539      15.519539    30[8-(15),8-(15),8-(15),8-(15)]
    10      17.168399      17.168399      17.168399    30[8-(15),8-(15),8-(15),8-(15)]
    11      12.068662      12.068662      12.068662    30[8-(15),8-(15),8-(15),8-(15)]
    12      10.508094      10.508094      10.508094    30[8-(15),8-(15),8-(15),8-(15)]
    13      10.394526      10.394526      10.394526    30[8-(15),8-(15),8-(15),8-(15)]
    14       10.48283       10.48283       10.48283    30[8-(15),8-(15),8-(15),8-(15)]
    15      12.043396      12.043396      12.043396    30[8-(15),8-(15),8-(15),8-(15)]
    16      10.394522      10.394522      10.394522    30[8-(15),8-(15),8-(15),8-(15)]
    17       5.471388       5.471388       5.471388    30[8-(15),8-(15),8-(15),8-(15)]
    18       7.031953       7.031953       7.031953    30[8-(15),8-(15),8-(15),8-(15)]
    19       7.888817       7.888817       7.888817    30[8-(15),8-(15),8-(15),8-(15)]
    20      12.988554      12.988554      12.988554    30[8-(15),8-(15),8-(15),8-(15)]
    21      14.549122      14.549122      14.549122    30[8-(15),8-(15),8-(15),8-(15)]
    22       7.888815       7.888815       7.888815    30[8-(15),8-(15),8-(15),8-(15)]
    23       7.977114       7.977114       7.977114    30[8-(15),8-(15),8-(15),8-(15)]
    24       9.537677       9.537677       9.537677    30[8-(15),8-(15),8-(15),8-(15)]
    25      15.405972      15.405972      15.405972    30[8-(15),8-(15),8-(15),8-(15)]
    26      10.482838      10.482838      10.482838    30[8-(15),8-(15),8-(15),8-(15)]
    27      12.043403      12.043403      12.043403    30[8-(15),8-(15),8-(15),8-(15)]
    28      15.405976      15.405976      15.405976    30[8-(15),8-(15),8-(15),8-(15)]
    29       15.49428       15.49428       15.49428    30[8-(15),8-(15),8-(15),8-(15)]
    30       7.031946       7.031946       7.031946    30[8-(15),8-(15),8-(15),8-(15)]
    31       2.877365       2.877365       2.877365    30[8-(15),8-(15),8-(15),8-(15)]
    32      12.988564      12.988564      12.988564    30[8-(15),8-(15),8-(15),8-(15)]
    33       4.526227       4.526227       4.526227    30[8-(15),8-(15),8-(15),8-(15)]
    34       2.877367       2.877367       2.877367    30[8-(15),8-(15),8-(15),8-(15)]
    35       7.977104       7.977104       7.977104    30[8-(15),8-(15),8-(15),8-(15)]
    36       9.537672       9.537672       9.537672    30[8-(15),8-(15),8-(15),8-(15)]
    37        9.65124        9.65124        9.65124    30[8-(15),8-(15),8-(15),8-(15)]
    38       9.562936       9.562936       9.562936    30[8-(15),8-(15),8-(15),8-(15)]
    39        8.00237        8.00237        8.00237    30[8-(15),8-(15),8-(15),8-(15)]
    40       9.651244       9.651244       9.651244    30[8-(15),8-(15),8-(15),8-(15)]
    41      14.574378      14.574378      14.574378    30[8-(15),8-(15),8-(15),8-(15)]
    42      13.013813      13.013813      13.013813    30[8-(15),8-(15),8-(15),8-(15)]
    43      12.156949      12.156949      12.156949    30[8-(15),8-(15),8-(15),8-(15)]
    44       7.057212       7.057212       7.057212    30[8-(15),8-(15),8-(15),8-(15)]
    45       5.496644       5.496644       5.496644    30[8-(15),8-(15),8-(15),8-(15)]
    46      12.156951      12.156951      12.156951    30[8-(15),8-(15),8-(15),8-(15)]
    47      12.068652      12.068652      12.068652    30[8-(15),8-(15),8-(15),8-(15)]
    48      10.508089      10.508089      10.508089    30[8-(15),8-(15),8-(15),8-(15)]
    49      11.275757      11.275757      11.275757    30[8-(15),8-(15)]
    50      11.275751      11.275751      11.275751    30[8-(15),8-(15)]
    51      13.781465      13.781465      13.781465    30[8-(15),8-(15)]
    52      13.781459      13.781459      13.781459    30[8-(15),8-(15)]
    53       8.770009       8.770009       8.770009    30[8-(15),8-(15)]
    54       8.770015       8.770015       8.770015    30[8-(15),8-(15)]
    55       6.264301       6.264301       6.264301    30[8-(15),8-(15)]
    56       6.264307       6.264307       6.264307    30[8-(15),8-(15)]
    57        8.77002        8.77002        8.77002    31[8-(15),8-(15),8-(15),8-(15),9-(31),9-(31)]
    58      13.781471      13.781471      13.781471    31[8-(15),8-(15),8-(15),8-(15),9-(31),9-(31)]
    59       6.264296       6.264296       6.264296    31[8-(15),8-(15),8-(15),8-(15),9-(31),9-(31)]
    60      11.275745      11.275745      11.275745    31[8-(15),8-(15),8-(15),8-(15),9-(31),9-(31)]
    61      11.275746      11.275746      11.275746    31[8-(15),8-(15),8-(15),8-(15),9-(31),9-(31)]
    62       6.264295       6.264295       6.264295    31[8-(15),8-(15),8-(15),8-(15),9-(31),9-(31)]
    63       13.78147       13.78147       13.78147    31[8-(15),8-(15),8-(15),8-(15),9-(31),9-(31)]
    64       8.770021       8.770021       8.770021    31[8-(15),8-(15),8-(15),8-(15),9-(31),9-(31)]
    65       8.460311       8.460311       8.460311    15[1-(0),8-(30),8-(31),8-(31)]
    66       4.133439       4.133439       4.133439    15[1-(0),8-(30),8-(30),8-(30)]
    67       7.391882       7.391882       7.391882    15[1-(0),8-(30),8-(30),8-(30)]
    68       7.283622       7.283622       7.283622    15[1-(0),8-(30),8-(30),8-(30)]
    69      10.186252      10.186252      10.186252    15[1-(0),8-(30),8-(30),8-(30)]
    70      13.471765      13.471765      13.471765    15[1-(0),8-(30),8-(31),8-(31)]
    71       4.133432       4.133432       4.133432    15[1-(0),8-(30),8-(30),8-(30)]
    72       7.391879       7.391879       7.391879    15[1-(0),8-(30),8-(30),8-(30)]
    73      12.295077      12.295077      12.295077    15[1-(0),8-(30),8-(30),8-(30)]
    74       5.174811       5.174811       5.174811    15[1-(0),8-(30),8-(30),8-(30)]
    75       5.954587       5.954587       5.954587    15[1-(0),8-(30),8-(31),8-(31)]
    76      16.662046      16.662046      16.662046    15[1-(0),8-(30),8-(30),8-(30)]
    77       9.897588       9.897588       9.897588    15[1-(0),8-(30),8-(30),8-(30)]
    78      14.800795      14.800795      14.800795    15[1-(0),8-(30),8-(30),8-(30)]
    79       7.680528       7.680528       7.680528    15[1-(0),8-(30),8-(30),8-(30)]
    80      10.966039      10.966039      10.966039    15[1-(0),8-(30),8-(31),8-(31)]
    81      16.662041      16.662041      16.662041    15[1-(0),8-(30),8-(30),8-(30)]
    82       9.897588       9.897588       9.897588    15[1-(0),8-(30),8-(30),8-(30)]
    83       9.789354       9.789354       9.789354    15[1-(0),8-(30),8-(30),8-(30)]
    84      12.691984      12.691984      12.691984    15[1-(0),8-(30),8-(30),8-(30)]
    85      11.585451      11.585451      11.585451    15[1-(0),8-(30),8-(31),8-(31)]
    86      10.900884      10.900884      10.900884    15[1-(0),8-(30),8-(30),8-(30)]
    87       7.642437       7.642437       7.642437    15[1-(0),8-(30),8-(30),8-(30)]
    88      12.762139      12.762139      12.762139    15[1-(0),8-(30),8-(30),8-(30)]
    89       9.859505       9.859505       9.859505    15[1-(0),8-(30),8-(30),8-(30)]
    90       6.574005       6.574005       6.574005    15[1-(0),8-(30),8-(31),8-(31)]
    91      10.900877      10.900877      10.900877    15[1-(0),8-(30),8-(30),8-(30)]
    92      17.665334      17.665334      17.665334    15[1-(0),8-(30),8-(30),8-(30)]
    93       7.750694       7.750694       7.750694    15[1-(0),8-(30),8-(30),8-(30)]
    94       4.848064       4.848064       4.848064    15[1-(0),8-(30),8-(30),8-(30)]
    95      14.091177      14.091177      14.091177    15[1-(0),8-(30),8-(31),8-(31)]
    96       8.395175       8.395175       8.395175    15[1-(0),8-(30),8-(30),8-(30)]
    97       5.136728       5.136728       5.136728    15[1-(0),8-(30),8-(30),8-(30)]
    98      15.267862      15.267862      15.267862    15[1-(0),8-(30),8-(30),8-(30)]
    99      12.365232      12.365232      12.365232    15[1-(0),8-(30),8-(30),8-(30)]
   100       9.079729       9.079729       9.079729    15[1-(0),8-(30),8-(31),8-(31)]
   101        8.39517        8.39517        8.39517    15[1-(0),8-(30),8-(30),8-(30)]
   102       5.136728       5.136728       5.136728    15[1-(0),8-(30),8-(30),8-(30)]
   103      10.256421      10.256421      10.256421    15[1-(0),8-(30),8-(30),8-(30)]
   104       7.353788       7.353788       7.353788    15[1-(0),8-(30),8-(30),8-(30)]
   105      11.585455      11.585455      11.585455    15[1-(0),8-(30),8-(31),8-(31)]
   106      15.912327      15.912327      15.912327    15[1-(0),8-(30),8-(30),8-(30)]
   107      12.653884      12.653884      12.653884    15[1-(0),8-(30),8-(30),8-(30)]
   108      12.762144      12.762144      12.762144    15[1-(0),8-(30),8-(30),8-(30)]
   109       9.859514       9.859514       9.859514    15[1-(0),8-(30),8-(30),8-(30)]
   110       6.574001       6.574001       6.574001    15[1-(0),8-(30),8-(31),8-(31)]
   111      15.912334      15.912334      15.912334    15[1-(0),8-(30),8-(30),8-(30)]
   112      12.653887      12.653887      12.653887    15[1-(0),8-(30),8-(30),8-(30)]
   113       7.750689       7.750689       7.750689    15[1-(0),8-(30),8-(30),8-(30)]
   114      14.870955      14.870955      14.870955    15[1-(0),8-(30),8-(30),8-(30)]
   115      14.091179      14.091179      14.091179    15[1-(0),8-(30),8-(31),8-(31)]
   116        3.38372        3.38372        3.38372    15[1-(0),8-(30),8-(30),8-(30)]
   117      10.148178      10.148178      10.148178    15[1-(0),8-(30),8-(30),8-(30)]
   118       5.244971       5.244971       5.244971    15[1-(0),8-(30),8-(30),8-(30)]
   119      12.365238      12.365238      12.365238    15[1-(0),8-(30),8-(30),8-(30)]
   120       9.079727       9.079727       9.079727    15[1-(0),8-(30),8-(31),8-(31)]
   121       3.383725       3.383725       3.383725    15[1-(0),8-(30),8-(30),8-(30)]
   122      10.148178      10.148178      10.148178    15[1-(0),8-(30),8-(30),8-(30)]
   123      10.256412      10.256412      10.256412    15[1-(0),8-(30),8-(30),8-(30)]
   124       7.353782       7.353782       7.353782    15[1-(0),8-(30),8-(30),8-(30)]
   125       8.460315       8.460315       8.460315    15[1-(0),8-(30),8-(31),8-(31)]
   126       9.144882       9.144882       9.144882    15[1-(0),8-(30),8-(30),8-(30)]
   127      12.403329      12.403329      12.403329    15[1-(0),8-(30),8-(30),8-(30)]
   128       7.283627       7.283627       7.283627    15[1-(0),8-(30),8-(30),8-(30)]
   129      10.186261      10.186261      10.186261    15[1-(0),8-(30),8-(30),8-(30)]
   130      13.471761      13.471761      13.471761    15[1-(0),8-(30),8-(31),8-(31)]
   131       9.144889       9.144889       9.144889    15[1-(0),8-(30),8-(30),8-(30)]
   132       2.380432       2.380432       2.380432    15[1-(0),8-(30),8-(30),8-(30)]
   133      12.295072      12.295072      12.295072    15[1-(0),8-(30),8-(30),8-(30)]
   134      15.197702      15.197702      15.197702    15[1-(0),8-(30),8-(30),8-(30)]
   135       5.954589       5.954589       5.954589    15[1-(0),8-(30),8-(31),8-(31)]
   136      11.650591      11.650591      11.650591    15[1-(0),8-(30),8-(30),8-(30)]
   137      14.909038      14.909038      14.909038    15[1-(0),8-(30),8-(30),8-(30)]
   138       4.777904       4.777904       4.777904    15[1-(0),8-(30),8-(30),8-(30)]
   139       7.680534       7.680534       7.680534    15[1-(0),8-(30),8-(30),8-(30)]
   140      10.966037      10.966037      10.966037    15[1-(0),8-(30),8-(31),8-(31)]
   141      11.650596      11.650596      11.650596    15[1-(0),8-(30),8-(30),8-(30)]
   142      14.909038      14.909038      14.909038    15[1-(0),8-(30),8-(30),8-(30)]
   143       9.789345       9.789345       9.789345    15[1-(0),8-(30),8-(30),8-(30)]
   144      12.691978      12.691978      12.691978    15[1-(0),8-(30),8-(30),8-(30)]
   145       7.696567       7.696567       7.696567    1[15-(8,8,8)]
   146       3.275479       3.275479       3.275479    1[15-(8,8,8)]
   147       7.565277       7.565277       7.565277    1[15-(8,8,8)]
   148       7.390868       7.390868       7.390868    1[15-(8,8,8)]
   149       9.491664       9.491664       9.491664    1[15-(8,8,8)]
   150      12.708019      12.708019      12.708019    1[15-(8,8,8)]
   151      13.298371      13.298371      13.298371    1[15-(8,8,8)]
   152       7.565275       7.565275       7.565275    1[15-(8,8,8)]
   153      12.402321      12.402321      12.402321    1[15-(8,8,8)]
   154       4.480224       4.480224       4.480224    1[15-(8,8,8)]
   155      15.213742      15.213742      15.213742    1[15-(8,8,8)]
   156      15.804085      15.804085      15.804085    1[15-(8,8,8)]
   157      10.070984      10.070984      10.070984    1[15-(8,8,8)]
   158       14.90804       14.90804       14.90804    1[15-(8,8,8)]
   159       6.985942       6.985942       6.985942    1[15-(8,8,8)]
   160      10.202294      10.202294      10.202294    1[15-(8,8,8)]
   161      15.804082      15.804082      15.804082    1[15-(8,8,8)]
   162      10.070985      10.070985      10.070985    1[15-(8,8,8)]
   163       9.896599       9.896599       9.896599    1[15-(8,8,8)]
   164      11.997397      11.997397      11.997397    1[15-(8,8,8)]
   165      12.349197      12.349197      12.349197    1[15-(8,8,8)]
   166      11.758845      11.758845      11.758845    1[15-(8,8,8)]
   167       7.469041       7.469041       7.469041    1[15-(8,8,8)]
   168      12.654895      12.654895      12.654895    1[15-(8,8,8)]
   169      10.554092      10.554092      10.554092    1[15-(8,8,8)]
   170       7.337749       7.337749       7.337749    1[15-(8,8,8)]
   171      11.758837      11.758837      11.758837    1[15-(8,8,8)]
   172      17.491939      17.491939      17.491939    1[15-(8,8,8)]
   173       7.643448       7.643448       7.643448    1[15-(8,8,8)]
   174       5.542652       5.542652       5.542652    1[15-(8,8,8)]
   175      14.854922      14.854922      14.854922    1[15-(8,8,8)]
   176       9.253134       9.253134       9.253134    1[15-(8,8,8)]
   177       4.963331       4.963331       4.963331    1[15-(8,8,8)]
   178      15.160617      15.160617      15.160617    1[15-(8,8,8)]
   179      13.059819      13.059819      13.059819    1[15-(8,8,8)]
   180       9.843474       9.843474       9.843474    1[15-(8,8,8)]
   181       9.253131       9.253131       9.253131    1[15-(8,8,8)]
   182       4.963332       4.963332       4.963332    1[15-(8,8,8)]
   183      10.149176      10.149176      10.149176    1[15-(8,8,8)]
   184       8.048374       8.048374       8.048374    1[15-(8,8,8)]
   185      12.349199      12.349199      12.349199    1[15-(8,8,8)]
   186      16.770287      16.770287      16.770287    1[15-(8,8,8)]
   187      12.480489      12.480489      12.480489    1[15-(8,8,8)]
   188      12.654898      12.654898      12.654898    1[15-(8,8,8)]
   189      10.554102      10.554102      10.554102    1[15-(8,8,8)]
   190       7.337747       7.337747       7.337747    1[15-(8,8,8)]
   191       6.747395       6.747395       6.747395    1[15-(8,8,8)]
   192      12.480491      12.480491      12.480491    1[15-(8,8,8)]
   193       7.643445       7.643445       7.643445    1[15-(8,8,8)]
   194      15.565542      15.565542      15.565542    1[15-(8,8,8)]
   195       4.832024       4.832024       4.832024    1[15-(8,8,8)]
   196       4.241681       4.241681       4.241681    1[15-(8,8,8)]
   197       9.974782       9.974782       9.974782    1[15-(8,8,8)]
   198       5.137726       5.137726       5.137726    1[15-(8,8,8)]
   199      13.059824      13.059824      13.059824    1[15-(8,8,8)]
   200       9.843472       9.843472       9.843472    1[15-(8,8,8)]
   201       4.241684       4.241684       4.241684    1[15-(8,8,8)]
   202       9.974781       9.974781       9.974781    1[15-(8,8,8)]
   203      10.149167      10.149167      10.149167    1[15-(8,8,8)]
   204       8.048369       8.048369       8.048369    1[15-(8,8,8)]
   205       7.696569       7.696569       7.696569    1[15-(8,8,8)]
   206       8.286921       8.286921       8.286921    1[15-(8,8,8)]
   207      12.576725      12.576725      12.576725    1[15-(8,8,8)]
   208       7.390871       7.390871       7.390871    1[15-(8,8,8)]
   209       9.491674       9.491674       9.491674    1[15-(8,8,8)]
   210      12.708017      12.708017      12.708017    1[15-(8,8,8)]
   211       8.286929       8.286929       8.286929    1[15-(8,8,8)]
   212       2.553827       2.553827       2.553827    1[15-(8,8,8)]
   213      12.402318      12.402318      12.402318    1[15-(8,8,8)]
   214      14.503114      14.503114      14.503114    1[15-(8,8,8)]
   215       5.190844       5.190844       5.190844    1[15-(8,8,8)]
   216      10.792632      10.792632      10.792632    1[15-(8,8,8)]
   217      15.082435      15.082435      15.082435    1[15-(8,8,8)]
   218       4.885149       4.885149       4.885149    1[15-(8,8,8)]
   219       6.985947       6.985947       6.985947    1[15-(8,8,8)]
   220      10.202292      10.202292      10.202292    1[15-(8,8,8)]
   221      10.792635      10.792635      10.792635    1[15-(8,8,8)]
   222      15.082434      15.082434      15.082434    1[15-(8,8,8)]
   223        9.89659        9.89659        9.89659    1[15-(8,8,8)]
   224      11.997392      11.997392      11.997392    1[15-(8,8,8)]
   225       8.292929       8.292929       8.292929    8[15-(1,8,8),31-(8,8,8,9,9)]
   226       9.917641       9.917641       9.917641    8[15-(1,8,8),31-(8,8,8,9,9)]
   227       7.899028       7.899028       7.899028    8[15-(1,8,8),30-(8,8,8)]
   228       5.104658       5.104658       5.104658    8[15-(1,8,8),30-(8,8,8)]
   229       3.180261       3.180261       3.180261    8[15-(1,8,8),30-(8)]
   230       4.972356       4.972356       4.972356    8[15-(1,8,8),30-(8,8,8)]
   231       5.870406       5.870406       5.870406    8[15-(1,8,8),30-(8,8,8)]
   232        7.98624        7.98624        7.98624    8[15-(1,8,8),30-(8,8,8)]
   233       7.933119       7.933119       7.933119    8[15-(1,8,8),30-(8,8,8)]
   234        8.04436        8.04436        8.04436    8[15-(1,8,8),30-(8,8,8)]
   235       7.756702       7.756702       7.756702    8[15-(1,8,8),30-(8,8,8)]
   236       5.808251       5.808251       5.808251    8[15-(1,8,8),30-(8,8,8)]
   237       9.611939       9.611939       9.611939    8[15-(1,8,8),30-(8,8,8)]
   238      11.653604      11.653604      11.653604    8[15-(1,8,8),30-(8,8,8)]
   239       9.752261       9.752261       9.752261    8[15-(1,8,8),30-(8,8,8)]
   240      13.304382      13.304382      13.304382    8[15-(1,8,8),31-(8,8,8,9,9)]
   241       4.906194       4.906194       4.906194    8[15-(1,8,8),31-(8,8,8,9,9)]
   242      12.910483      12.910483      12.910483    8[15-(1,8,8),30-(8,8,8)]
   243       5.104651       5.104651       5.104651    8[15-(1,8,8),30-(8,8,8)]
   244      13.203155      13.203155      13.203155    8[15-(1,8,8),30-(8)]
   245       4.972348       4.972348       4.972348    8[15-(1,8,8),30-(8,8,8)]
   246       5.870402       5.870402       5.870402    8[15-(1,8,8),30-(8,8,8)]
   247       7.986236       7.986236       7.986236    8[15-(1,8,8),30-(8,8,8)]
   248       7.933115       7.933115       7.933115    8[15-(1,8,8),30-(8,8,8)]
   249      13.055815      13.055815      13.055815    8[15-(1,8,8),30-(8,8,8)]
   250      12.768159      12.768159      12.768159    8[15-(1,8,8),30-(8,8,8)]
   251      10.819706      10.819706      10.819706    8[15-(1,8,8),30-(8,8,8)]
   252       4.600499       4.600499       4.600499    8[15-(1,8,8),30-(8,8,8)]
   253       6.642163       6.642163       6.642163    8[15-(1,8,8),30-(8,8,8)]
   254       4.740818       4.740818       4.740818    8[15-(1,8,8),30-(8,8,8)]
   255       5.787205       5.787205       5.787205    8[15-(1,8,8),31-(8,8,8,9,9)]
   256       7.411916       7.411916       7.411916    8[15-(1,8,8),31-(8,8,8,9,9)]
   257       5.393304       5.393304       5.393304    8[15-(1,8,8),30-(8,8,8)]
   258       7.610364       7.610364       7.610364    8[15-(1,8,8),30-(8,8,8)]
   259      15.708868      15.708868      15.708868    8[15-(1,8,8),30-(8)]
   260       7.478063       7.478063       7.478063    8[15-(1,8,8),30-(8,8,8)]
   261       8.376112       8.376112       8.376112    8[15-(1,8,8),30-(8,8,8)]
   262      10.491947      10.491947      10.491947    8[15-(1,8,8),30-(8,8,8)]
   263      10.438824      10.438824      10.438824    8[15-(1,8,8),30-(8,8,8)]
   264      15.561534      15.561534      15.561534    8[15-(1,8,8),30-(8,8,8)]
   265      15.273876      15.273876      15.273876    8[15-(1,8,8),30-(8,8,8)]
   266      13.325424      13.325424      13.325424    8[15-(1,8,8),30-(8,8,8)]
   267       7.106215       7.106215       7.106215    8[15-(1,8,8),30-(8,8,8)]
   268       9.147881       9.147881       9.147881    8[15-(1,8,8),30-(8,8,8)]
   269       7.246537       7.246537       7.246537    8[15-(1,8,8),30-(8,8,8)]
   270      10.798655      10.798655      10.798655    8[15-(1,8,8),31-(8,8,8,9,9)]
   271      12.423369      12.423369      12.423369    8[15-(1,8,8),31-(8,8,8,9,9)]
   272      10.404757      10.404757      10.404757    8[15-(1,8,8),30-(8,8,8)]
   273      17.633261      17.633261      17.633261    8[15-(1,8,8),30-(8,8,8)]
   274      15.708863      15.708863      15.708863    8[15-(1,8,8),30-(8)]
   275      17.500958      17.500958      17.500958    8[15-(1,8,8),30-(8,8,8)]
   276       8.376112       8.376112       8.376112    8[15-(1,8,8),30-(8,8,8)]
   277      10.491945      10.491945      10.491945    8[15-(1,8,8),30-(8,8,8)]
   278      10.438825      10.438825      10.438825    8[15-(1,8,8),30-(8,8,8)]
   279      10.550091      10.550091      10.550091    8[15-(1,8,8),30-(8,8,8)]
   280      10.262435      10.262435      10.262435    8[15-(1,8,8),30-(8,8,8)]
   281       8.313983       8.313983       8.313983    8[15-(1,8,8),30-(8,8,8)]
   282      12.117673      12.117673      12.117673    8[15-(1,8,8),30-(8,8,8)]
   283      14.159337      14.159337      14.159337    8[15-(1,8,8),30-(8,8,8)]
   284      12.257992      12.257992      12.257992    8[15-(1,8,8),30-(8,8,8)]
   285      11.752834      11.752834      11.752834    8[15-(1,8,8),31-(8,8,8,9,9)]
   286      10.128122      10.128122      10.128122    8[15-(1,8,8),31-(8,8,8,9,9)]
   287      12.146733      12.146733      12.146733    8[15-(1,8,8),30-(8,8,8)]
   288       9.929665       9.929665       9.929665    8[15-(1,8,8),30-(8,8,8)]
   289      11.854061      11.854061      11.854061    8[15-(1,8,8),30-(8)]
   290      10.061968      10.061968      10.061968    8[15-(1,8,8),30-(8,8,8)]
   291       9.163914       9.163914       9.163914    8[15-(1,8,8),30-(8,8,8)]
   292        7.04808        7.04808        7.04808    8[15-(1,8,8),30-(8,8,8)]
   293       7.101201       7.101201       7.101201    8[15-(1,8,8),30-(8,8,8)]
   294      12.001401      12.001401      12.001401    8[15-(1,8,8),30-(8,8,8)]
   295      12.289057      12.289057      12.289057    8[15-(1,8,8),30-(8,8,8)]
   296       14.23751       14.23751       14.23751    8[15-(1,8,8),30-(8,8,8)]
   297      10.433817      10.433817      10.433817    8[15-(1,8,8),30-(8,8,8)]
   298       8.392153       8.392153       8.392153    8[15-(1,8,8),30-(8,8,8)]
   299      10.293498      10.293498      10.293498    8[15-(1,8,8),30-(8,8,8)]
   300       6.741387       6.741387       6.741387    8[15-(1,8,8),31-(8,8,8,9,9)]
   301       5.116675       5.116675       5.116675    8[15-(1,8,8),31-(8,8,8,9,9)]
   302       7.135288       7.135288       7.135288    8[15-(1,8,8),30-(8,8,8)]
   303       9.929658       9.929658       9.929658    8[15-(1,8,8),30-(8,8,8)]
   304      11.854055      11.854055      11.854055    8[15-(1,8,8),30-(8)]
   305       10.06196       10.06196       10.06196    8[15-(1,8,8),30-(8,8,8)]
   306        9.16391        9.16391        9.16391    8[15-(1,8,8),30-(8,8,8)]
   307      17.070976      17.070976      17.070976    8[15-(1,8,8),30-(8,8,8)]
   308      17.124097      17.124097      17.124097    8[15-(1,8,8),30-(8,8,8)]
   309       6.989956       6.989956       6.989956    8[15-(1,8,8),30-(8,8,8)]
   310       7.277614       7.277614       7.277614    8[15-(1,8,8),30-(8,8,8)]
   311       9.226065       9.226065       9.226065    8[15-(1,8,8),30-(8,8,8)]
   312       5.422377       5.422377       5.422377    8[15-(1,8,8),30-(8,8,8)]
   313      13.403612      13.403612      13.403612    8[15-(1,8,8),30-(8,8,8)]
   314       5.282055       5.282055       5.282055    8[15-(1,8,8),30-(8,8,8)]
   315      14.258561      14.258561      14.258561    8[15-(1,8,8),31-(8,8,8,9,9)]
   316      12.633847      12.633847      12.633847    8[15-(1,8,8),31-(8,8,8,9,9)]
   317      14.652459      14.652459      14.652459    8[15-(1,8,8),30-(8,8,8)]
   318       7.423955       7.423955       7.423955    8[15-(1,8,8),30-(8,8,8)]
   319       9.348353       9.348353       9.348353    8[15-(1,8,8),30-(8)]
   320       7.556258       7.556258       7.556258    8[15-(1,8,8),30-(8,8,8)]
   321       6.658204       6.658204       6.658204    8[15-(1,8,8),30-(8,8,8)]
   322       4.542371       4.542371       4.542371    8[15-(1,8,8),30-(8,8,8)]
   323       4.595491       4.595491       4.595491    8[15-(1,8,8),30-(8,8,8)]
   324      14.507125      14.507125      14.507125    8[15-(1,8,8),30-(8,8,8)]
   325      14.794781      14.794781      14.794781    8[15-(1,8,8),30-(8,8,8)]
   326       6.720333       6.720333       6.720333    8[15-(1,8,8),30-(8,8,8)]
   327      12.939543      12.939543      12.939543    8[15-(1,8,8),30-(8,8,8)]
   328      10.897879      10.897879      10.897879    8[15-(1,8,8),30-(8,8,8)]
   329      12.799224      12.799224      12.799224    8[15-(1,8,8),30-(8,8,8)]
   330       9.247111       9.247111       9.247111    8[15-(1,8,8),31-(8,8,8,9,9)]
   331         7.6224         7.6224         7.6224    8[15-(1,8,8),31-(8,8,8,9,9)]
   332       9.641012       9.641012       9.641012    8[15-(1,8,8),30-(8,8,8)]
   333       7.423952       7.423952       7.423952    8[15-(1,8,8),30-(8,8,8)]
   334       9.348348       9.348348       9.348348    8[15-(1,8,8),30-(8)]
   335       7.556253       7.556253       7.556253    8[15-(1,8,8),30-(8,8,8)]
   336       6.658204       6.658204       6.658204    8[15-(1,8,8),30-(8,8,8)]
   337       4.542369       4.542369       4.542369    8[15-(1,8,8),30-(8,8,8)]
   338       4.595492       4.595492       4.595492    8[15-(1,8,8),30-(8,8,8)]
   339       9.495682       9.495682       9.495682    8[15-(1,8,8),30-(8,8,8)]
   340        9.78334        9.78334        9.78334    8[15-(1,8,8),30-(8,8,8)]
   341      11.731792      11.731792      11.731792    8[15-(1,8,8),30-(8,8,8)]
   342       7.928101       7.928101       7.928101    8[15-(1,8,8),30-(8,8,8)]
   343       5.886435       5.886435       5.886435    8[15-(1,8,8),30-(8,8,8)]
   344       7.787779       7.787779       7.787779    8[15-(1,8,8),30-(8,8,8)]
   345      11.752837      11.752837      11.752837    8[15-(1,8,8),31-(8,8,8,9,9)]
   346      10.128125      10.128125      10.128125    8[15-(1,8,8),31-(8,8,8,9,9)]
   347      12.146738      12.146738      12.146738    8[15-(1,8,8),30-(8,8,8)]
   348      14.941108      14.941108      14.941108    8[15-(1,8,8),30-(8,8,8)]
   349      16.865505      16.865505      16.865505    8[15-(1,8,8),30-(8)]
   350       15.07341       15.07341       15.07341    8[15-(1,8,8),30-(8,8,8)]
   351       14.17536       14.17536       14.17536    8[15-(1,8,8),30-(8,8,8)]
   352      12.059526      12.059526      12.059526    8[15-(1,8,8),30-(8,8,8)]
   353      12.112647      12.112647      12.112647    8[15-(1,8,8),30-(8,8,8)]
   354      12.001406      12.001406      12.001406    8[15-(1,8,8),30-(8,8,8)]
   355      12.289064      12.289064      12.289064    8[15-(1,8,8),30-(8,8,8)]
   356      14.237515      14.237515      14.237515    8[15-(1,8,8),30-(8,8,8)]
   357      10.433827      10.433827      10.433827    8[15-(1,8,8),30-(8,8,8)]
   358       8.392162       8.392162       8.392162    8[15-(1,8,8),30-(8,8,8)]
   359      10.293505      10.293505      10.293505    8[15-(1,8,8),30-(8,8,8)]
   360       6.741384       6.741384       6.741384    8[15-(1,8,8),31-(8,8,8,9,9)]
   361      15.139572      15.139572      15.139572    8[15-(1,8,8),31-(8,8,8,9,9)]
   362       7.135283       7.135283       7.135283    8[15-(1,8,8),30-(8,8,8)]
   363      14.941115      14.941115      14.941115    8[15-(1,8,8),30-(8,8,8)]
   364       6.842611       6.842611       6.842611    8[15-(1,8,8),30-(8)]
   365      15.073418      15.073418      15.073418    8[15-(1,8,8),30-(8,8,8)]
   366      14.175364      14.175364      14.175364    8[15-(1,8,8),30-(8,8,8)]
   367       12.05953       12.05953       12.05953    8[15-(1,8,8),30-(8,8,8)]
   368      12.112651      12.112651      12.112651    8[15-(1,8,8),30-(8,8,8)]
   369       6.989951       6.989951       6.989951    8[15-(1,8,8),30-(8,8,8)]
   370       7.277607       7.277607       7.277607    8[15-(1,8,8),30-(8,8,8)]
   371        9.22606        9.22606        9.22606    8[15-(1,8,8),30-(8,8,8)]
   372      15.445267      15.445267      15.445267    8[15-(1,8,8),30-(8,8,8)]
   373      13.403603      13.403603      13.403603    8[15-(1,8,8),30-(8,8,8)]
   374      15.304948      15.304948      15.304948    8[15-(1,8,8),30-(8,8,8)]
   375      14.258561      14.258561      14.258561    8[15-(1,8,8),31-(8,8,8,9,9)]
   376       12.63385       12.63385       12.63385    8[15-(1,8,8),31-(8,8,8,9,9)]
   377       4.629562       4.629562       4.629562    8[15-(1,8,8),30-(8,8,8)]
   378      12.435402      12.435402      12.435402    8[15-(1,8,8),30-(8,8,8)]
   379       4.336898       4.336898       4.336898    8[15-(1,8,8),30-(8)]
   380      12.567703      12.567703      12.567703    8[15-(1,8,8),30-(8,8,8)]
   381      11.669654      11.669654      11.669654    8[15-(1,8,8),30-(8,8,8)]
   382       9.553819       9.553819       9.553819    8[15-(1,8,8),30-(8,8,8)]
   383       9.606942       9.606942       9.606942    8[15-(1,8,8),30-(8,8,8)]
   384       4.484232       4.484232       4.484232    8[15-(1,8,8),30-(8,8,8)]
   385        4.77189        4.77189        4.77189    8[15-(1,8,8),30-(8,8,8)]
   386       6.720342       6.720342       6.720342    8[15-(1,8,8),30-(8,8,8)]
   387      12.939551      12.939551      12.939551    8[15-(1,8,8),30-(8,8,8)]
   388      10.897885      10.897885      10.897885    8[15-(1,8,8),30-(8,8,8)]
   389      12.799229      12.799229      12.799229    8[15-(1,8,8),30-(8,8,8)]
   390       9.247111       9.247111       9.247111    8[15-(1,8,8),31-(8,8,8,9,9)]
   391       7.622397       7.622397       7.622397    8[15-(1,8,8),31-(8,8,8,9,9)]
   392       9.641009       9.641009       9.641009    8[15-(1,8,8),30-(8,8,8)]
   393       2.412505       2.412505       2.412505    8[15-(1,8,8),30-(8,8,8)]
   394       4.336903       4.336903       4.336903    8[15-(1,8,8),30-(8)]
   395       2.544808       2.544808       2.544808    8[15-(1,8,8),30-(8,8,8)]
   396      11.669654      11.669654      11.669654    8[15-(1,8,8),30-(8,8,8)]
   397       9.553821       9.553821       9.553821    8[15-(1,8,8),30-(8,8,8)]
   398       9.606941       9.606941       9.606941    8[15-(1,8,8),30-(8,8,8)]
   399       9.495675       9.495675       9.495675    8[15-(1,8,8),30-(8,8,8)]
   400       9.783331       9.783331       9.783331    8[15-(1,8,8),30-(8,8,8)]
   401      11.731783      11.731783      11.731783    8[15-(1,8,8),30-(8,8,8)]
   402       7.928093       7.928093       7.928093    8[15-(1,8,8),30-(8,8,8)]
   403       5.886429       5.886429       5.886429    8[15-(1,8,8),30-(8,8,8)]
   404       7.787774       7.787774       7.787774    8[15-(1,8,8),30-(8,8,8)]
   405       8.292932       8.292932       8.292932    8[15-(1,8,8),31-(8,8,8,9,9)]
   406       9.917644       9.917644       9.917644    8[15-(1,8,8),31-(8,8,8,9,9)]
   407       7.899033       7.899033       7.899033    8[15-(1,8,8),30-(8,8,8)]
   408      10.116101      10.116101      10.116101    8[15-(1,8,8),30-(8,8,8)]
   409       8.191705       8.191705       8.191705    8[15-(1,8,8),30-(8)]
   410       9.983798       9.983798       9.983798    8[15-(1,8,8),30-(8,8,8)]
   411      10.881852      10.881852      10.881852    8[15-(1,8,8),30-(8,8,8)]
   412      12.997686      12.997686      12.997686    8[15-(1,8,8),30-(8,8,8)]
   413      12.944565      12.944565      12.944565    8[15-(1,8,8),30-(8,8,8)]
   414       8.044365       8.044365       8.044365    8[15-(1,8,8),30-(8,8,8)]
   415       7.756709       7.756709       7.756709    8[15-(1,8,8),30-(8,8,8)]
   416       5.808256       5.808256       5.808256    8[15-(1,8,8),30-(8,8,8)]
   417       9.611949       9.611949       9.611949    8[15-(1,8,8),30-(8,8,8)]
   418      11.653613      11.653613      11.653613    8[15-(1,8,8),30-(8,8,8)]
   419       9.752268       9.752268       9.752268    8[15-(1,8,8),30-(8,8,8)]
   420      13.304379      13.304379      13.304379    8[15-(1,8,8),31-(8,8,8,9,9)]
   421      14.929091      14.929091      14.929091    8[15-(1,8,8),31-(8,8,8,9,9)]
   422      12.910478      12.910478      12.910478    8[15-(1,8,8),30-(8,8,8)]
   423      10.116108      10.116108      10.116108    8[15-(1,8,8),30-(8,8,8)]
   424       8.191711       8.191711       8.191711    8[15-(1,8,8),30-(8)]
   425       9.983806       9.983806       9.983806    8[15-(1,8,8),30-(8,8,8)]
   426      10.881856      10.881856      10.881856    8[15-(1,8,8),30-(8,8,8)]
   427        2.97479        2.97479        2.97479    8[15-(1,8,8),30-(8,8,8)]
   428       2.921669       2.921669       2.921669    8[15-(1,8,8),30-(8,8,8)]
   429       13.05581       13.05581       13.05581    8[15-(1,8,8),30-(8,8,8)]
   430      12.768152      12.768152      12.768152    8[15-(1,8,8),30-(8,8,8)]
   431      10.819701      10.819701      10.819701    8[15-(1,8,8),30-(8,8,8)]
   432      14.623389      14.623389      14.623389    8[15-(1,8,8),30-(8,8,8)]
   433       6.642154       6.642154       6.642154    8[15-(1,8,8),30-(8,8,8)]
   434      14.763711      14.763711      14.763711    8[15-(1,8,8),30-(8,8,8)]
   435       5.787205       5.787205       5.787205    8[15-(1,8,8),31-(8,8,8,9,9)]
   436       7.411919       7.411919       7.411919    8[15-(1,8,8),31-(8,8,8,9,9)]
   437       5.393307       5.393307       5.393307    8[15-(1,8,8),30-(8,8,8)]
   438      12.621811      12.621811      12.621811    8[15-(1,8,8),30-(8,8,8)]
   439      10.697413      10.697413      10.697413    8[15-(1,8,8),30-(8)]
   440      12.489508      12.489508      12.489508    8[15-(1,8,8),30-(8,8,8)]
   441      13.387562      13.387562      13.387562    8[15-(1,8,8),30-(8,8,8)]
   442      15.503395      15.503395      15.503395    8[15-(1,8,8),30-(8,8,8)]
   443      15.450275      15.450275      15.450275    8[15-(1,8,8),30-(8,8,8)]
   444       5.538641       5.538641       5.538641    8[15-(1,8,8),30-(8,8,8)]
   445       5.250985       5.250985       5.250985    8[15-(1,8,8),30-(8,8,8)]
   446      13.325433      13.325433      13.325433    8[15-(1,8,8),30-(8,8,8)]
   447       7.106223       7.106223       7.106223    8[15-(1,8,8),30-(8,8,8)]
   448       9.147887       9.147887       9.147887    8[15-(1,8,8),30-(8,8,8)]
   449       7.246542       7.246542       7.246542    8[15-(1,8,8),30-(8,8,8)]
   450      10.798655      10.798655      10.798655    8[15-(1,8,8),31-(8,8,8,9,9)]
   451      12.423366      12.423366      12.423366    8[15-(1,8,8),31-(8,8,8,9,9)]
   452      10.404754      10.404754      10.404754    8[15-(1,8,8),30-(8,8,8)]
   453      12.621814      12.621814      12.621814    8[15-(1,8,8),30-(8,8,8)]
   454      10.697418      10.697418      10.697418    8[15-(1,8,8),30-(8)]
   455      12.489513      12.489513      12.489513    8[15-(1,8,8),30-(8,8,8)]
   456      13.387562      13.387562      13.387562    8[15-(1,8,8),30-(8,8,8)]
   457      15.503397      15.503397      15.503397    8[15-(1,8,8),30-(8,8,8)]
   458      15.450274      15.450274      15.450274    8[15-(1,8,8),30-(8,8,8)]
   459      10.550084      10.550084      10.550084    8[15-(1,8,8),30-(8,8,8)]
   460      10.262426      10.262426      10.262426    8[15-(1,8,8),30-(8,8,8)]
   461       8.313974       8.313974       8.313974    8[15-(1,8,8),30-(8,8,8)]
   462      12.117665      12.117665      12.117665    8[15-(1,8,8),30-(8,8,8)]
   463      14.159331      14.159331      14.159331    8[15-(1,8,8),30-(8,8,8)]
   464      12.257987      12.257987      12.257987    8[15-(1,8,8),30-(8,8,8)]
   465      10.022883      10.022883      10.022883    9[31-(8,8,8,8,9),31-(8,8,8,8,9)]
   466       5.011433       5.011433       5.011433    9[31-(8,8,8,8,9),31-(8,8,8,8,9)]
   467       7.517158       7.517158       7.517158    9[31-(8,8,8,8,9),31-(8,8,8,8,9)]
   468      12.528608      12.528608      12.528608    9[31-(8,8,8,8,9),31-(8,8,8,8,9)]
   469      10.022883      10.022883      10.022883    9[31-(8,8,8,8,9),31-(8,8,8,8,9)]
   470      15.034333      15.034333      15.034333    9[31-(8,8,8,8,9),31-(8,8,8,8,9)]
   471      12.528608      12.528608      12.528608    9[31-(8,8,8,8,9),31-(8,8,8,8,9)]
   472       7.517158       7.517158       7.517158    9[31-(8,8,8,8,9),31-(8,8,8,8,9)]
