# Supplementary material for: A collection of forcefield precursors for metal–organic frameworks
Source: RSC Adv. 2019 Nov 13;9(63):36492–507. doi: 10.1039/c9ra07327b (PMC9075174; doi:10.1039/c9ra07327b)
Supplement: RA-009-C9RA07327B-s1393 [file RA-009-C9RA07327B-s1393.txt]

LETPUX_clean

9.999800    0.000000    0.000000
4.999888    34.219052    0.000000
4.999709    -0.000002    34.219078

     1      11.724391      11.724391      11.724391    30[8-(15),8-(15),8-(15),8-(15)]
     2       13.29749       13.29749       13.29749    30[8-(15),8-(15),8-(15),8-(15)]
     3       6.724535       6.724535       6.724535    30[8-(15),8-(15),8-(15),8-(15)]
     4       8.297774       8.297774       8.297774    30[8-(15),8-(15),8-(15),8-(15)]
     5      14.224337      14.224337      14.224337    30[8-(15),8-(15),8-(15),8-(15)]
     6      15.797502      15.797502      15.797502    30[8-(15),8-(15),8-(15),8-(15)]
     7       9.224489       9.224489       9.224489    30[8-(15),8-(15),8-(15),8-(15)]
     8      10.797661      10.797661      10.797661    30[8-(15),8-(15),8-(15),8-(15)]
     9      13.274811      13.274811      13.274811    30[8-(15),8-(15),8-(15),8-(15)]
    10      11.701648      11.701648      11.701648    30[8-(15),8-(15),8-(15),8-(15)]
    11      18.274654      18.274654      18.274654    30[8-(15),8-(15),8-(15),8-(15)]
    12      16.701479      16.701479      16.701479    30[8-(15),8-(15),8-(15),8-(15)]
    13      10.774814      10.774814      10.774814    30[8-(15),8-(15),8-(15),8-(15)]
    14       9.201575       9.201575       9.201575    30[8-(15),8-(15),8-(15),8-(15)]
    15      15.774751      15.774751      15.774751    30[8-(15),8-(15),8-(15),8-(15)]
    16      14.201652      14.201652      14.201652    30[8-(15),8-(15),8-(15),8-(15)]
    17       8.275006       8.275006       8.275006    30[8-(15),8-(15),8-(15),8-(15)]
    18       6.701907       6.701907       6.701907    30[8-(15),8-(15),8-(15),8-(15)]
    19      13.274862      13.274862      13.274862    30[8-(15),8-(15),8-(15),8-(15)]
    20      11.701623      11.701623      11.701623    30[8-(15),8-(15),8-(15),8-(15)]
    21        5.77506        5.77506        5.77506    30[8-(15),8-(15),8-(15),8-(15)]
    22       4.201895       4.201895       4.201895    30[8-(15),8-(15),8-(15),8-(15)]
    23      10.774908      10.774908      10.774908    30[8-(15),8-(15),8-(15),8-(15)]
    24       9.201736       9.201736       9.201736    30[8-(15),8-(15),8-(15),8-(15)]
    25       6.724586       6.724586       6.724586    30[8-(15),8-(15),8-(15),8-(15)]
    26       8.297749       8.297749       8.297749    30[8-(15),8-(15),8-(15),8-(15)]
    27       1.724743       1.724743       1.724743    30[8-(15),8-(15),8-(15),8-(15)]
    28       3.297918       3.297918       3.297918    30[8-(15),8-(15),8-(15),8-(15)]
    29       9.224583       9.224583       9.224583    30[8-(15),8-(15),8-(15),8-(15)]
    30      10.797822      10.797822      10.797822    30[8-(15),8-(15),8-(15),8-(15)]
    31       4.224646       4.224646       4.224646    30[8-(15),8-(15),8-(15),8-(15)]
    32       5.797745       5.797745       5.797745    30[8-(15),8-(15),8-(15),8-(15)]
    33            0.0            0.0            0.0    30[8-(15),8-(15)]
    34       4.999798       4.999798       4.999798    30[8-(15),8-(15)]
    35       7.499844       7.499844       7.499844    30[8-(15),8-(15)]
    36       2.499854       2.499854       2.499854    30[8-(15),8-(15)]
    37      12.499604      12.499604      12.499604    31[8-(15),8-(15),8-(15),8-(15),9-(31),9-(31)]
    38       7.499691       7.499691       7.499691    31[8-(15),8-(15),8-(15),8-(15),9-(31),9-(31)]
    39       14.99954       14.99954       14.99954    31[8-(15),8-(15),8-(15),8-(15),9-(31),9-(31)]
    40       9.999655       9.999655       9.999655    31[8-(15),8-(15),8-(15),8-(15),9-(31),9-(31)]
    41       7.499793       7.499793       7.499793    31[8-(15),8-(15),8-(15),8-(15),9-(31),9-(31)]
    42       2.499906       2.499906       2.499906    31[8-(15),8-(15),8-(15),8-(15),9-(31),9-(31)]
    43       4.999857       4.999857       4.999857    31[8-(15),8-(15),8-(15),8-(15),9-(31),9-(31)]
    44       9.999742       9.999742       9.999742    31[8-(15),8-(15),8-(15),8-(15),9-(31),9-(31)]
    45      12.180995      12.180995      12.180995    15[1-(0),8-(30),8-(31),8-(31)]
    46       11.00989       11.00989       11.00989    15[1-(0),8-(30),8-(30),8-(30)]
    47      13.903243      13.903243      13.903243    15[1-(0),8-(30),8-(30),8-(30)]
    48       7.181114       7.181114       7.181114    15[1-(0),8-(30),8-(31),8-(31)]
    49       6.010065       6.010065       6.010065    15[1-(0),8-(30),8-(30),8-(30)]
    50       8.903397       8.903397       8.903397    15[1-(0),8-(30),8-(30),8-(30)]
    51       14.68094       14.68094       14.68094    15[1-(0),8-(30),8-(31),8-(31)]
    52      13.509859      13.509859      13.509859    15[1-(0),8-(30),8-(30),8-(30)]
    53      16.403182      16.403182      16.403182    15[1-(0),8-(30),8-(30),8-(30)]
    54       9.681068       9.681068       9.681068    15[1-(0),8-(30),8-(31),8-(31)]
    55       8.509997       8.509997       8.509997    15[1-(0),8-(30),8-(30),8-(30)]
    56      11.403357      11.403357      11.403357    15[1-(0),8-(30),8-(30),8-(30)]
    57      12.818207      12.818207      12.818207    15[1-(0),8-(30),8-(31),8-(31)]
    58      13.989291      13.989291      13.989291    15[1-(0),8-(30),8-(30),8-(30)]
    59      11.095966      11.095966      11.095966    15[1-(0),8-(30),8-(30),8-(30)]
    60      17.818126      17.818126      17.818126    15[1-(0),8-(30),8-(31),8-(31)]
    61       8.989344       8.989344       8.989344    15[1-(0),8-(30),8-(30),8-(30)]
    62      16.095785      16.095785      16.095785    15[1-(0),8-(30),8-(30),8-(30)]
    63      10.318234      10.318234      10.318234    15[1-(0),8-(30),8-(31),8-(31)]
    64      11.489283      11.489283      11.489283    15[1-(0),8-(30),8-(30),8-(30)]
    65       8.595954       8.595954       8.595954    15[1-(0),8-(30),8-(30),8-(30)]
    66      15.318149      15.318149      15.318149    15[1-(0),8-(30),8-(31),8-(31)]
    67      16.489253      16.489253      16.489253    15[1-(0),8-(30),8-(30),8-(30)]
    68      13.595898      13.595898      13.595898    15[1-(0),8-(30),8-(30),8-(30)]
    69       7.818402       7.818402       7.818402    15[1-(0),8-(30),8-(31),8-(31)]
    70       8.989507       8.989507       8.989507    15[1-(0),8-(30),8-(30),8-(30)]
    71       6.096154       6.096154       6.096154    15[1-(0),8-(30),8-(30),8-(30)]
    72      12.818283      12.818283      12.818283    15[1-(0),8-(30),8-(31),8-(31)]
    73       3.989532       3.989532       3.989532    15[1-(0),8-(30),8-(30),8-(30)]
    74         11.096         11.096         11.096    15[1-(0),8-(30),8-(30),8-(30)]
    75       5.318457       5.318457       5.318457    15[1-(0),8-(30),8-(31),8-(31)]
    76       6.489538       6.489538       6.489538    15[1-(0),8-(30),8-(30),8-(30)]
    77       3.596215       3.596215       3.596215    15[1-(0),8-(30),8-(30),8-(30)]
    78      10.318329      10.318329      10.318329    15[1-(0),8-(30),8-(31),8-(31)]
    79        11.4894        11.4894        11.4894    15[1-(0),8-(30),8-(30),8-(30)]
    80        8.59604        8.59604        8.59604    15[1-(0),8-(30),8-(30),8-(30)]
    81        7.18119        7.18119        7.18119    15[1-(0),8-(30),8-(31),8-(31)]
    82       6.010106       6.010106       6.010106    15[1-(0),8-(30),8-(30),8-(30)]
    83       8.903431       8.903431       8.903431    15[1-(0),8-(30),8-(30),8-(30)]
    84       2.181321       2.181321       2.181321    15[1-(0),8-(30),8-(31),8-(31)]
    85       1.010253       1.010253       1.010253    15[1-(0),8-(30),8-(30),8-(30)]
    86       3.903612       3.903612       3.903612    15[1-(0),8-(30),8-(30),8-(30)]
    87       9.681163       9.681163       9.681163    15[1-(0),8-(30),8-(31),8-(31)]
    88       8.510114       8.510114       8.510114    15[1-(0),8-(30),8-(30),8-(30)]
    89      11.403443      11.403443      11.403443    15[1-(0),8-(30),8-(30),8-(30)]
    90       4.681248       4.681248       4.681248    15[1-(0),8-(30),8-(31),8-(31)]
    91       3.510144       3.510144       3.510144    15[1-(0),8-(30),8-(30),8-(30)]
    92       6.403499       6.403499       6.403499    15[1-(0),8-(30),8-(30),8-(30)]
    93       7.848925       7.848925       7.848925    15[1-(0),8-(30),8-(30),8-(30)]
    94       7.848848       7.848848       7.848848    15[1-(0),8-(30),8-(30),8-(30)]
    95      15.348603      15.348603      15.348603    15[1-(0),8-(30),8-(30),8-(30)]
    96        5.34889        5.34889        5.34889    15[1-(0),8-(30),8-(30),8-(30)]
    97      12.150549      12.150549      12.150549    15[1-(0),8-(30),8-(30),8-(30)]
    98      12.150472      12.150472      12.150472    15[1-(0),8-(30),8-(30),8-(30)]
    99       4.650794       4.650794       4.650794    15[1-(0),8-(30),8-(30),8-(30)]
   100      14.650507      14.650507      14.650507    15[1-(0),8-(30),8-(30),8-(30)]
   101      11.267611      11.267611      11.267611    1[15-(8,8,8)]
   102      11.252582      11.252582      11.252582    1[15-(8,8,8)]
   103       13.21256       13.21256       13.21256    1[15-(8,8,8)]
   104      16.267534      16.267534      16.267534    1[15-(8,8,8)]
   105       6.252764       6.252764       6.252764    1[15-(8,8,8)]
   106       8.212707       8.212707       8.212707    1[15-(8,8,8)]
   107      13.767565      13.767565      13.767565    1[15-(8,8,8)]
   108      13.752561      13.752561      13.752561    1[15-(8,8,8)]
   109       15.71249       15.71249       15.71249    1[15-(8,8,8)]
   110       8.767679       8.767679       8.767679    1[15-(8,8,8)]
   111       8.752684       8.752684       8.752684    1[15-(8,8,8)]
   112      10.712677      10.712677      10.712677    1[15-(8,8,8)]
   113      13.731582      13.731582      13.731582    1[15-(8,8,8)]
   114      13.746589      13.746589      13.746589    1[15-(8,8,8)]
   115      11.786658      11.786658      11.786658    1[15-(8,8,8)]
   116       8.731665       8.731665       8.731665    1[15-(8,8,8)]
   117      18.746456      18.746456      18.746456    1[15-(8,8,8)]
   118      16.786466      16.786466      16.786466    1[15-(8,8,8)]
   119      11.231612      11.231612      11.231612    1[15-(8,8,8)]
   120      11.246584      11.246584      11.246584    1[15-(8,8,8)]
   121       9.286644       9.286644       9.286644    1[15-(8,8,8)]
   122      16.231534      16.231534      16.231534    1[15-(8,8,8)]
   123      16.246562      16.246562      16.246562    1[15-(8,8,8)]
   124       14.28658       14.28658       14.28658    1[15-(8,8,8)]
   125       8.731786       8.731786       8.731786    1[15-(8,8,8)]
   126       8.746815       8.746815       8.746815    1[15-(8,8,8)]
   127       6.786837       6.786837       6.786837    1[15-(8,8,8)]
   128       3.731863       3.731863       3.731863    1[15-(8,8,8)]
   129      13.746633      13.746633      13.746633    1[15-(8,8,8)]
   130       11.78669       11.78669       11.78669    1[15-(8,8,8)]
   131       6.231832       6.231832       6.231832    1[15-(8,8,8)]
   132       6.246836       6.246836       6.246836    1[15-(8,8,8)]
   133       4.286907       4.286907       4.286907    1[15-(8,8,8)]
   134      11.231718      11.231718      11.231718    1[15-(8,8,8)]
   135      11.246713      11.246713      11.246713    1[15-(8,8,8)]
   136        9.28672        9.28672        9.28672    1[15-(8,8,8)]
   137       6.267815       6.267815       6.267815    1[15-(8,8,8)]
   138       6.252808       6.252808       6.252808    1[15-(8,8,8)]
   139       8.212739       8.212739       8.212739    1[15-(8,8,8)]
   140      11.267732      11.267732      11.267732    1[15-(8,8,8)]
   141       1.252941       1.252941       1.252941    1[15-(8,8,8)]
   142       3.212931       3.212931       3.212931    1[15-(8,8,8)]
   143       8.767785       8.767785       8.767785    1[15-(8,8,8)]
   144       8.752813       8.752813       8.752813    1[15-(8,8,8)]
   145      10.712753      10.712753      10.712753    1[15-(8,8,8)]
   146       3.767863       3.767863       3.767863    1[15-(8,8,8)]
   147       3.752835       3.752835       3.752835    1[15-(8,8,8)]
   148       5.712817       5.712817       5.712817    1[15-(8,8,8)]
   149       7.118835       7.118835       7.118835    1[15-(8,8,8)]
   150       7.118766       7.118766       7.118766    1[15-(8,8,8)]
   151      14.618522      14.618522      14.618522    1[15-(8,8,8)]
   152         4.6188         4.6188         4.6188    1[15-(8,8,8)]
   153      12.880631      12.880631      12.880631    1[15-(8,8,8)]
   154      12.880562      12.880562      12.880562    1[15-(8,8,8)]
   155       5.380875       5.380875       5.380875    1[15-(8,8,8)]
   156      15.380597      15.380597      15.380597    1[15-(8,8,8)]
   157      12.018606      12.018606      12.018606    8[15-(1,8,8),31-(8,8,8,9,9)]
   158      13.634563      13.634563      13.634563    8[15-(1,8,8),31-(8,8,8,9,9)]
   159      11.564604      11.564604      11.564604    8[15-(1,8,8),30-(8,8,8)]
   160      11.506575      11.506575      11.506575    8[15-(1,8,8),30-(8,8,8)]
   161      11.785582      11.785582      11.785582    8[15-(1,8,8),30-(8,8,8)]
   162       9.518621       9.518621       9.518621    8[15-(1,8,8),30-(8,8,8)]
   163       8.732812       8.732812       8.732812    8[15-(1,8,8),30-(8,8,8)]
   164      13.449557      13.449557      13.449557    8[15-(1,8,8),30-(8,8,8)]
   165      15.399513      15.399513      15.399513    8[15-(1,8,8),30-(8,8,8)]
   166      13.329546      13.329546      13.329546    8[15-(1,8,8),30-(8,8,8)]
   167      17.018508      17.018508      17.018508    8[15-(1,8,8),31-(8,8,8,9,9)]
   168       8.634687       8.634687       8.634687    8[15-(1,8,8),31-(8,8,8,9,9)]
   169      16.564529      16.564529      16.564529    8[15-(1,8,8),30-(8,8,8)]
   170        6.50676        6.50676        6.50676    8[15-(1,8,8),30-(8,8,8)]
   171       6.785742       6.785742       6.785742    8[15-(1,8,8),30-(8,8,8)]
   172      14.518594      14.518594      14.518594    8[15-(1,8,8),30-(8,8,8)]
   173       8.732725       8.732725       8.732725    8[15-(1,8,8),30-(8,8,8)]
   174       8.449701       8.449701       8.449701    8[15-(1,8,8),30-(8,8,8)]
   175      10.399666      10.399666      10.399666    8[15-(1,8,8),30-(8,8,8)]
   176       8.329716       8.329716       8.329716    8[15-(1,8,8),30-(8,8,8)]
   177      14.518543      14.518543      14.518543    8[15-(1,8,8),31-(8,8,8,9,9)]
   178      16.134512      16.134512      16.134512    8[15-(1,8,8),31-(8,8,8,9,9)]
   179      14.064545      14.064545      14.064545    8[15-(1,8,8),30-(8,8,8)]
   180      14.006542      14.006542      14.006542    8[15-(1,8,8),30-(8,8,8)]
   181      14.285543      14.285543      14.285543    8[15-(1,8,8),30-(8,8,8)]
   182      12.018588      12.018588      12.018588    8[15-(1,8,8),30-(8,8,8)]
   183       16.23249       16.23249       16.23249    8[15-(1,8,8),30-(8,8,8)]
   184      15.949498      15.949498      15.949498    8[15-(1,8,8),30-(8,8,8)]
   185       7.899652       7.899652       7.899652    8[15-(1,8,8),30-(8,8,8)]
   186      15.829494      15.829494      15.829494    8[15-(1,8,8),30-(8,8,8)]
   187       9.518672       9.518672       9.518672    8[15-(1,8,8),31-(8,8,8,9,9)]
   188      11.134638      11.134638      11.134638    8[15-(1,8,8),31-(8,8,8,9,9)]
   189       9.064687       9.064687       9.064687    8[15-(1,8,8),30-(8,8,8)]
   190       9.006693       9.006693       9.006693    8[15-(1,8,8),30-(8,8,8)]
   191       9.285681       9.285681       9.285681    8[15-(1,8,8),30-(8,8,8)]
   192      17.018527      17.018527      17.018527    8[15-(1,8,8),30-(8,8,8)]
   193       6.232768       6.232768       6.232768    8[15-(1,8,8),30-(8,8,8)]
   194       10.94966       10.94966       10.94966    8[15-(1,8,8),30-(8,8,8)]
   195      12.899627      12.899627      12.899627    8[15-(1,8,8),30-(8,8,8)]
   196      10.829668      10.829668      10.829668    8[15-(1,8,8),30-(8,8,8)]
   197      12.980603      12.980603      12.980603    8[15-(1,8,8),31-(8,8,8,9,9)]
   198      11.364635      11.364635      11.364635    8[15-(1,8,8),31-(8,8,8,9,9)]
   199      13.434601      13.434601      13.434601    8[15-(1,8,8),30-(8,8,8)]
   200      13.492608      13.492608      13.492608    8[15-(1,8,8),30-(8,8,8)]
   201      13.213606      13.213606      13.213606    8[15-(1,8,8),30-(8,8,8)]
   202      15.480562      15.480562      15.480562    8[15-(1,8,8),30-(8,8,8)]
   203      11.266662      11.266662      11.266662    8[15-(1,8,8),30-(8,8,8)]
   204       11.54965       11.54965       11.54965    8[15-(1,8,8),30-(8,8,8)]
   205       9.599697       9.599697       9.599697    8[15-(1,8,8),30-(8,8,8)]
   206      11.669656      11.669656      11.669656    8[15-(1,8,8),30-(8,8,8)]
   207       7.980674       7.980674       7.980674    8[15-(1,8,8),31-(8,8,8,9,9)]
   208      16.364506      16.364506      16.364506    8[15-(1,8,8),31-(8,8,8,9,9)]
   209       8.434657       8.434657       8.434657    8[15-(1,8,8),30-(8,8,8)]
   210      18.492448      18.492448      18.492448    8[15-(1,8,8),30-(8,8,8)]
   211      18.213461      18.213461      18.213461    8[15-(1,8,8),30-(8,8,8)]
   212      10.480614      10.480614      10.480614    8[15-(1,8,8),30-(8,8,8)]
   213      11.266595      11.266595      11.266595    8[15-(1,8,8),30-(8,8,8)]
   214      16.549483      16.549483      16.549483    8[15-(1,8,8),30-(8,8,8)]
   215      14.599515      14.599515      14.599515    8[15-(1,8,8),30-(8,8,8)]
   216      16.669473      16.669473      16.669473    8[15-(1,8,8),30-(8,8,8)]
   217      10.480639      10.480639      10.480639    8[15-(1,8,8),31-(8,8,8,9,9)]
   218        8.86466        8.86466        8.86466    8[15-(1,8,8),31-(8,8,8,9,9)]
   219      10.934619      10.934619      10.934619    8[15-(1,8,8),30-(8,8,8)]
   220      10.992589      10.992589      10.992589    8[15-(1,8,8),30-(8,8,8)]
   221      10.713606      10.713606      10.713606    8[15-(1,8,8),30-(8,8,8)]
   222      12.980554      12.980554      12.980554    8[15-(1,8,8),30-(8,8,8)]
   223       3.766916       3.766916       3.766916    8[15-(1,8,8),30-(8,8,8)]
   224       9.049649       9.049649       9.049649    8[15-(1,8,8),30-(8,8,8)]
   225       7.099684       7.099684       7.099684    8[15-(1,8,8),30-(8,8,8)]
   226       9.169634       9.169634       9.169634    8[15-(1,8,8),30-(8,8,8)]
   227      15.480537      15.480537      15.480537    8[15-(1,8,8),31-(8,8,8,9,9)]
   228      13.864581      13.864581      13.864581    8[15-(1,8,8),31-(8,8,8,9,9)]
   229      15.934539      15.934539      15.934539    8[15-(1,8,8),30-(8,8,8)]
   230      15.992567      15.992567      15.992567    8[15-(1,8,8),30-(8,8,8)]
   231      15.713561      15.713561      15.713561    8[15-(1,8,8),30-(8,8,8)]
   232       7.980722       7.980722       7.980722    8[15-(1,8,8),30-(8,8,8)]
   233       13.76662       13.76662       13.76662    8[15-(1,8,8),30-(8,8,8)]
   234      14.049585      14.049585      14.049585    8[15-(1,8,8),30-(8,8,8)]
   235      12.099627      12.099627      12.099627    8[15-(1,8,8),30-(8,8,8)]
   236      14.169594      14.169594      14.169594    8[15-(1,8,8),30-(8,8,8)]
   237       7.980791       7.980791       7.980791    8[15-(1,8,8),31-(8,8,8,9,9)]
   238       6.364834       6.364834       6.364834    8[15-(1,8,8),31-(8,8,8,9,9)]
   239       8.434793       8.434793       8.434793    8[15-(1,8,8),30-(8,8,8)]
   240       8.492822       8.492822       8.492822    8[15-(1,8,8),30-(8,8,8)]
   241       8.213815       8.213815       8.213815    8[15-(1,8,8),30-(8,8,8)]
   242      10.480776      10.480776      10.480776    8[15-(1,8,8),30-(8,8,8)]
   243      11.266585      11.266585      11.266585    8[15-(1,8,8),30-(8,8,8)]
   244        6.54984        6.54984        6.54984    8[15-(1,8,8),30-(8,8,8)]
   245       4.599884       4.599884       4.599884    8[15-(1,8,8),30-(8,8,8)]
   246       6.669851       6.669851       6.669851    8[15-(1,8,8),30-(8,8,8)]
   247       2.980889       2.980889       2.980889    8[15-(1,8,8),31-(8,8,8,9,9)]
   248       11.36471       11.36471       11.36471    8[15-(1,8,8),31-(8,8,8,9,9)]
   249       3.434868       3.434868       3.434868    8[15-(1,8,8),30-(8,8,8)]
   250      13.492637      13.492637      13.492637    8[15-(1,8,8),30-(8,8,8)]
   251      13.213655      13.213655      13.213655    8[15-(1,8,8),30-(8,8,8)]
   252       5.480803       5.480803       5.480803    8[15-(1,8,8),30-(8,8,8)]
   253      11.266672      11.266672      11.266672    8[15-(1,8,8),30-(8,8,8)]
   254      11.549696      11.549696      11.549696    8[15-(1,8,8),30-(8,8,8)]
   255       9.599731       9.599731       9.599731    8[15-(1,8,8),30-(8,8,8)]
   256      11.669681      11.669681      11.669681    8[15-(1,8,8),30-(8,8,8)]
   257       5.480854       5.480854       5.480854    8[15-(1,8,8),31-(8,8,8,9,9)]
   258       3.864885       3.864885       3.864885    8[15-(1,8,8),31-(8,8,8,9,9)]
   259       5.934852       5.934852       5.934852    8[15-(1,8,8),30-(8,8,8)]
   260       5.992855       5.992855       5.992855    8[15-(1,8,8),30-(8,8,8)]
   261       5.713854       5.713854       5.713854    8[15-(1,8,8),30-(8,8,8)]
   262       7.980809       7.980809       7.980809    8[15-(1,8,8),30-(8,8,8)]
   263       3.766907       3.766907       3.766907    8[15-(1,8,8),30-(8,8,8)]
   264       4.049899       4.049899       4.049899    8[15-(1,8,8),30-(8,8,8)]
   265       2.099945       2.099945       2.099945    8[15-(1,8,8),30-(8,8,8)]
   266       4.169903       4.169903       4.169903    8[15-(1,8,8),30-(8,8,8)]
   267      10.480725      10.480725      10.480725    8[15-(1,8,8),31-(8,8,8,9,9)]
   268       8.864759       8.864759       8.864759    8[15-(1,8,8),31-(8,8,8,9,9)]
   269       10.93471       10.93471       10.93471    8[15-(1,8,8),30-(8,8,8)]
   270      10.992704      10.992704      10.992704    8[15-(1,8,8),30-(8,8,8)]
   271      10.713716      10.713716      10.713716    8[15-(1,8,8),30-(8,8,8)]
   272        2.98087        2.98087        2.98087    8[15-(1,8,8),30-(8,8,8)]
   273      13.766629      13.766629      13.766629    8[15-(1,8,8),30-(8,8,8)]
   274       9.049737       9.049737       9.049737    8[15-(1,8,8),30-(8,8,8)]
   275        7.09977        7.09977        7.09977    8[15-(1,8,8),30-(8,8,8)]
   276       9.169729       9.169729       9.169729    8[15-(1,8,8),30-(8,8,8)]
   277       7.018794       7.018794       7.018794    8[15-(1,8,8),31-(8,8,8,9,9)]
   278       8.634762       8.634762       8.634762    8[15-(1,8,8),31-(8,8,8,9,9)]
   279       6.564796       6.564796       6.564796    8[15-(1,8,8),30-(8,8,8)]
   280       6.506789       6.506789       6.506789    8[15-(1,8,8),30-(8,8,8)]
   281       6.785791       6.785791       6.785791    8[15-(1,8,8),30-(8,8,8)]
   282       4.518835       4.518835       4.518835    8[15-(1,8,8),30-(8,8,8)]
   283       8.732735       8.732735       8.732735    8[15-(1,8,8),30-(8,8,8)]
   284       8.449747       8.449747       8.449747    8[15-(1,8,8),30-(8,8,8)]
   285        10.3997        10.3997        10.3997    8[15-(1,8,8),30-(8,8,8)]
   286       8.329741       8.329741       8.329741    8[15-(1,8,8),30-(8,8,8)]
   287      12.018723      12.018723      12.018723    8[15-(1,8,8),31-(8,8,8,9,9)]
   288       3.634891       3.634891       3.634891    8[15-(1,8,8),31-(8,8,8,9,9)]
   289       11.56474       11.56474       11.56474    8[15-(1,8,8),30-(8,8,8)]
   290       1.506949       1.506949       1.506949    8[15-(1,8,8),30-(8,8,8)]
   291       1.785936       1.785936       1.785936    8[15-(1,8,8),30-(8,8,8)]
   292       9.518783       9.518783       9.518783    8[15-(1,8,8),30-(8,8,8)]
   293       8.732802       8.732802       8.732802    8[15-(1,8,8),30-(8,8,8)]
   294       3.449914       3.449914       3.449914    8[15-(1,8,8),30-(8,8,8)]
   295       5.399882       5.399882       5.399882    8[15-(1,8,8),30-(8,8,8)]
   296       3.329924       3.329924       3.329924    8[15-(1,8,8),30-(8,8,8)]
   297       9.518758       9.518758       9.518758    8[15-(1,8,8),31-(8,8,8,9,9)]
   298      11.134737      11.134737      11.134737    8[15-(1,8,8),31-(8,8,8,9,9)]
   299       9.064778       9.064778       9.064778    8[15-(1,8,8),30-(8,8,8)]
   300       9.006808       9.006808       9.006808    8[15-(1,8,8),30-(8,8,8)]
   301       9.285791       9.285791       9.285791    8[15-(1,8,8),30-(8,8,8)]
   302       7.018843       7.018843       7.018843    8[15-(1,8,8),30-(8,8,8)]
   303      16.232481      16.232481      16.232481    8[15-(1,8,8),30-(8,8,8)]
   304      10.949748      10.949748      10.949748    8[15-(1,8,8),30-(8,8,8)]
   305       2.899913       2.899913       2.899913    8[15-(1,8,8),30-(8,8,8)]
   306      10.829763      10.829763      10.829763    8[15-(1,8,8),30-(8,8,8)]
   307        4.51886        4.51886        4.51886    8[15-(1,8,8),31-(8,8,8,9,9)]
   308       6.134816       6.134816       6.134816    8[15-(1,8,8),31-(8,8,8,9,9)]
   309       4.064858       4.064858       4.064858    8[15-(1,8,8),30-(8,8,8)]
   310        4.00683        4.00683        4.00683    8[15-(1,8,8),30-(8,8,8)]
   311       4.285836       4.285836       4.285836    8[15-(1,8,8),30-(8,8,8)]
   312      12.018675      12.018675      12.018675    8[15-(1,8,8),30-(8,8,8)]
   313       6.232777       6.232777       6.232777    8[15-(1,8,8),30-(8,8,8)]
   314       5.949812       5.949812       5.949812    8[15-(1,8,8),30-(8,8,8)]
   315        7.89977        7.89977        7.89977    8[15-(1,8,8),30-(8,8,8)]
   316       5.829803       5.829803       5.829803    8[15-(1,8,8),30-(8,8,8)]
   317       6.910848       6.910848       6.910848    8[15-(1,8,8),30-(8)]
   318       6.910762       6.910762       6.910762    8[15-(1,8,8),30-(8)]
   319      14.410517      14.410517      14.410517    8[15-(1,8,8),30-(8)]
   320       4.410814       4.410814       4.410814    8[15-(1,8,8),30-(8)]
   321      13.088635      13.088635      13.088635    8[15-(1,8,8),30-(8)]
   322      13.088549      13.088549      13.088549    8[15-(1,8,8),30-(8)]
   323        5.58888        5.58888        5.58888    8[15-(1,8,8),30-(8)]
   324      15.588583      15.588583      15.588583    8[15-(1,8,8),30-(8)]
   325      11.249626      11.249626      11.249626    9[31-(8,8,8,8,9),31-(8,8,8,8,9)]
   326       16.24952       16.24952       16.24952    9[31-(8,8,8,8,9),31-(8,8,8,8,9)]
   327      13.749573      13.749573      13.749573    9[31-(8,8,8,8,9),31-(8,8,8,8,9)]
   328       8.749673       8.749673       8.749673    9[31-(8,8,8,8,9),31-(8,8,8,8,9)]
   329       8.749771       8.749771       8.749771    9[31-(8,8,8,8,9),31-(8,8,8,8,9)]
   330       3.749877       3.749877       3.749877    9[31-(8,8,8,8,9),31-(8,8,8,8,9)]
   331       6.249824       6.249824       6.249824    9[31-(8,8,8,8,9),31-(8,8,8,8,9)]
   332      11.249724      11.249724      11.249724    9[31-(8,8,8,8,9),31-(8,8,8,8,9)]
