# Supplementary material for: A collection of forcefield precursors for metal–organic frameworks
Source: RSC Adv. 2019 Nov 13;9(63):36492–507. doi: 10.1039/c9ra07327b (PMC9075174; doi:10.1039/c9ra07327b)
Supplement: RA-009-C9RA07327B-s1394 [file RA-009-C9RA07327B-s1394.txt]

LETQEI_clean

9.981900    0.000000    0.000000
4.990679    46.890261    0.000000
4.990935    -0.000019    46.890334

     1       5.754139       5.754139       5.754139    30[8-(15),8-(15),8-(15),8-(15)]
     2      14.187027      14.187027      14.187027    30[8-(15),8-(15),8-(15),8-(15)]
     3      14.111142      14.111142      14.111142    30[8-(15),8-(15),8-(15),8-(15)]
     4      10.745128      10.745128      10.745128    30[8-(15),8-(15),8-(15),8-(15)]
     5       9.196157       9.196157       9.196157    30[8-(15),8-(15),8-(15),8-(15)]
     6       9.120318       9.120318       9.120318    30[8-(15),8-(15),8-(15),8-(15)]
     7      13.240554      13.240554      13.240554    30[8-(15),8-(15),8-(15),8-(15)]
     8      11.691557      11.691557      11.691557    30[8-(15),8-(15),8-(15),8-(15)]
     9      11.615669      11.615669      11.615669    30[8-(15),8-(15),8-(15),8-(15)]
    10       8.249663       8.249663       8.249663    30[8-(15),8-(15),8-(15),8-(15)]
    11       6.700678       6.700678       6.700678    30[8-(15),8-(15),8-(15),8-(15)]
    12       6.624841       6.624841       6.624841    30[8-(15),8-(15),8-(15),8-(15)]
    13      14.209254      14.209254      14.209254    30[8-(15),8-(15),8-(15),8-(15)]
    14       5.776349       5.776349       5.776349    30[8-(15),8-(15),8-(15),8-(15)]
    15       5.852235       5.852235       5.852235    30[8-(15),8-(15),8-(15),8-(15)]
    16        9.21825        9.21825        9.21825    30[8-(15),8-(15),8-(15),8-(15)]
    17      10.767238      10.767238      10.767238    30[8-(15),8-(15),8-(15),8-(15)]
    18      10.843077      10.843077      10.843077    30[8-(15),8-(15),8-(15),8-(15)]
    19       6.722779       6.722779       6.722779    30[8-(15),8-(15),8-(15),8-(15)]
    20        8.27175        8.27175        8.27175    30[8-(15),8-(15),8-(15),8-(15)]
    21       8.347587       8.347587       8.347587    30[8-(15),8-(15),8-(15),8-(15)]
    22      11.713775      11.713775      11.713775    30[8-(15),8-(15),8-(15),8-(15)]
    23      13.262787      13.262787      13.262787    30[8-(15),8-(15),8-(15),8-(15)]
    24       3.356775       3.356775       3.356775    30[8-(15),8-(15),8-(15),8-(15)]
    25      14.209375      14.209375      14.209375    30[8-(15),8-(15),8-(15),8-(15)]
    26       5.776487       5.776487       5.776487    30[8-(15),8-(15),8-(15),8-(15)]
    27       5.852372       5.852372       5.852372    30[8-(15),8-(15),8-(15),8-(15)]
    28       9.218386       9.218386       9.218386    30[8-(15),8-(15),8-(15),8-(15)]
    29      10.767357      10.767357      10.767357    30[8-(15),8-(15),8-(15),8-(15)]
    30      10.843196      10.843196      10.843196    30[8-(15),8-(15),8-(15),8-(15)]
    31        6.72296        6.72296        6.72296    30[8-(15),8-(15),8-(15),8-(15)]
    32       8.271957       8.271957       8.271957    30[8-(15),8-(15),8-(15),8-(15)]
    33       8.347845       8.347845       8.347845    30[8-(15),8-(15),8-(15),8-(15)]
    34      11.713851      11.713851      11.713851    30[8-(15),8-(15),8-(15),8-(15)]
    35      13.262836      13.262836      13.262836    30[8-(15),8-(15),8-(15),8-(15)]
    36      13.338673      13.338673      13.338673    30[8-(15),8-(15),8-(15),8-(15)]
    37        5.75426        5.75426        5.75426    30[8-(15),8-(15),8-(15),8-(15)]
    38      14.187165      14.187165      14.187165    30[8-(15),8-(15),8-(15),8-(15)]
    39      14.111279      14.111279      14.111279    30[8-(15),8-(15),8-(15),8-(15)]
    40      10.745264      10.745264      10.745264    30[8-(15),8-(15),8-(15),8-(15)]
    41       9.196276       9.196276       9.196276    30[8-(15),8-(15),8-(15),8-(15)]
    42       9.120437       9.120437       9.120437    30[8-(15),8-(15),8-(15),8-(15)]
    43      13.240735      13.240735      13.240735    30[8-(15),8-(15),8-(15),8-(15)]
    44      11.691764      11.691764      11.691764    30[8-(15),8-(15),8-(15),8-(15)]
    45      11.615927      11.615927      11.615927    30[8-(15),8-(15),8-(15),8-(15)]
    46       8.249739       8.249739       8.249739    30[8-(15),8-(15),8-(15),8-(15)]
    47       6.700727       6.700727       6.700727    30[8-(15),8-(15),8-(15),8-(15)]
    48      16.606739      16.606739      16.606739    30[8-(15),8-(15),8-(15),8-(15)]
    49       7.486171       7.486171       7.486171    30[8-(15),8-(15)]
    50      12.477215      12.477215      12.477215    30[8-(15),8-(15)]
    51      14.972591      14.972591      14.972591    30[8-(15),8-(15)]
    52       9.981745       9.981745       9.981745    30[8-(15),8-(15)]
    53      12.477343      12.477343      12.477343    30[8-(15),8-(15)]
    54       7.486299       7.486299       7.486299    30[8-(15),8-(15)]
    55       4.990923       4.990923       4.990923    30[8-(15),8-(15)]
    56       9.981769       9.981769       9.981769    30[8-(15),8-(15)]
    57       4.990751       4.990751       4.990751    31[8-(15),8-(15),8-(15),8-(15),9-(31),9-(31)]
    58       9.981685       9.981685       9.981685    31[8-(15),8-(15),8-(15),8-(15),9-(31),9-(31)]
    59      12.477161      12.477161      12.477161    31[8-(15),8-(15),8-(15),8-(15),9-(31),9-(31)]
    60       7.486225       7.486225       7.486225    31[8-(15),8-(15),8-(15),8-(15),9-(31),9-(31)]
    61      14.972763      14.972763      14.972763    31[8-(15),8-(15),8-(15),8-(15),9-(31),9-(31)]
    62       9.981829       9.981829       9.981829    31[8-(15),8-(15),8-(15),8-(15),9-(31),9-(31)]
    63       7.486353       7.486353       7.486353    31[8-(15),8-(15),8-(15),8-(15),9-(31),9-(31)]
    64      12.477289      12.477289      12.477289    31[8-(15),8-(15),8-(15),8-(15),9-(31),9-(31)]
    65       6.473019       6.473019       6.473019    15[1-(0),8-(30),8-(30),8-(30)]
    66      13.540217      13.540217      13.540217    15[1-(0),8-(30),8-(30),8-(30)]
    67       5.276217       5.276217       5.276217    15[1-(0),8-(30),8-(31),8-(31)]
    68      14.626217      14.626217      14.626217    15[1-(0),8-(30),8-(30),8-(30)]
    69      18.505168      18.505168      18.505168    15[1-(0),8-(30),8-(30),8-(30)]
    70      11.464041      11.464041      11.464041    15[1-(0),8-(30),8-(30),8-(30)]
    71       8.549314       8.549314       8.549314    15[1-(0),8-(30),8-(30),8-(30)]
    72      10.267183      10.267183      10.267183    15[1-(0),8-(30),8-(31),8-(31)]
    73       9.635375       9.635375       9.635375    15[1-(0),8-(30),8-(30),8-(30)]
    74       8.523392       8.523392       8.523392    15[1-(0),8-(30),8-(30),8-(30)]
    75      13.959456      13.959456      13.959456    15[1-(0),8-(30),8-(30),8-(30)]
    76      11.044724      11.044724      11.044724    15[1-(0),8-(30),8-(30),8-(30)]
    77      12.762635      12.762635      12.762635    15[1-(0),8-(30),8-(31),8-(31)]
    78       12.13075       12.13075       12.13075    15[1-(0),8-(30),8-(30),8-(30)]
    79       6.028056       6.028056       6.028056    15[1-(0),8-(30),8-(30),8-(30)]
    80       8.968554       8.968554       8.968554    15[1-(0),8-(30),8-(30),8-(30)]
    81       6.053857       6.053857       6.053857    15[1-(0),8-(30),8-(30),8-(30)]
    82       7.771716       7.771716       7.771716    15[1-(0),8-(30),8-(31),8-(31)]
    83       7.139892       7.139892       7.139892    15[1-(0),8-(30),8-(30),8-(30)]
    84       6.027939       6.027939       6.027939    15[1-(0),8-(30),8-(30),8-(30)]
    85      13.490351      13.490351      13.490351    15[1-(0),8-(30),8-(30),8-(30)]
    86       6.423185       6.423185       6.423185    15[1-(0),8-(30),8-(30),8-(30)]
    87      14.687175      14.687175      14.687175    15[1-(0),8-(30),8-(31),8-(31)]
    88       5.337155       5.337155       5.337155    15[1-(0),8-(30),8-(30),8-(30)]
    89       6.449169       6.449169       6.449169    15[1-(0),8-(30),8-(30),8-(30)]
    90       8.499361       8.499361       8.499361    15[1-(0),8-(30),8-(30),8-(30)]
    91      11.414057      11.414057      11.414057    15[1-(0),8-(30),8-(30),8-(30)]
    92       9.696196       9.696196       9.696196    15[1-(0),8-(30),8-(31),8-(31)]
    93      10.328025      10.328025      10.328025    15[1-(0),8-(30),8-(30),8-(30)]
    94       6.449299       6.449299       6.449299    15[1-(0),8-(30),8-(30),8-(30)]
    95      15.985767      15.985767      15.985767    15[1-(0),8-(30),8-(30),8-(30)]
    96       8.918593       8.918593       8.918593    15[1-(0),8-(30),8-(30),8-(30)]
    97       7.200726       7.200726       7.200726    15[1-(0),8-(30),8-(31),8-(31)]
    98       7.832531       7.832531       7.832531    15[1-(0),8-(30),8-(30),8-(30)]
    99       8.944511       8.944511       8.944511    15[1-(0),8-(30),8-(30),8-(30)]
   100      10.994895      10.994895      10.994895    15[1-(0),8-(30),8-(30),8-(30)]
   101       3.927698       3.927698       3.927698    15[1-(0),8-(30),8-(30),8-(30)]
   102      12.191695      12.191695      12.191695    15[1-(0),8-(30),8-(31),8-(31)]
   103      12.823599      12.823599      12.823599    15[1-(0),8-(30),8-(30),8-(30)]
   104       8.944621       8.944621       8.944621    15[1-(0),8-(30),8-(30),8-(30)]
   105      13.490495      13.490495      13.490495    15[1-(0),8-(30),8-(30),8-(30)]
   106       6.423297       6.423297       6.423297    15[1-(0),8-(30),8-(30),8-(30)]
   107      14.687297      14.687297      14.687297    15[1-(0),8-(30),8-(31),8-(31)]
   108       5.337297       5.337297       5.337297    15[1-(0),8-(30),8-(30),8-(30)]
   109       1.458346       1.458346       1.458346    15[1-(0),8-(30),8-(30),8-(30)]
   110       8.499473       8.499473       8.499473    15[1-(0),8-(30),8-(30),8-(30)]
   111        11.4142        11.4142        11.4142    15[1-(0),8-(30),8-(30),8-(30)]
   112       9.696331       9.696331       9.696331    15[1-(0),8-(30),8-(31),8-(31)]
   113      10.328139      10.328139      10.328139    15[1-(0),8-(30),8-(30),8-(30)]
   114      11.440122      11.440122      11.440122    15[1-(0),8-(30),8-(30),8-(30)]
   115       6.004058       6.004058       6.004058    15[1-(0),8-(30),8-(30),8-(30)]
   116        8.91879        8.91879        8.91879    15[1-(0),8-(30),8-(30),8-(30)]
   117       7.200879       7.200879       7.200879    15[1-(0),8-(30),8-(31),8-(31)]
   118       7.832764       7.832764       7.832764    15[1-(0),8-(30),8-(30),8-(30)]
   119      13.935458      13.935458      13.935458    15[1-(0),8-(30),8-(30),8-(30)]
   120       10.99496       10.99496       10.99496    15[1-(0),8-(30),8-(30),8-(30)]
   121      13.909657      13.909657      13.909657    15[1-(0),8-(30),8-(30),8-(30)]
   122      12.191798      12.191798      12.191798    15[1-(0),8-(30),8-(31),8-(31)]
   123      12.823622      12.823622      12.823622    15[1-(0),8-(30),8-(30),8-(30)]
   124      13.935575      13.935575      13.935575    15[1-(0),8-(30),8-(30),8-(30)]
   125       6.473163       6.473163       6.473163    15[1-(0),8-(30),8-(30),8-(30)]
   126      13.540329      13.540329      13.540329    15[1-(0),8-(30),8-(30),8-(30)]
   127       5.276339       5.276339       5.276339    15[1-(0),8-(30),8-(31),8-(31)]
   128      14.626359      14.626359      14.626359    15[1-(0),8-(30),8-(30),8-(30)]
   129      13.514345      13.514345      13.514345    15[1-(0),8-(30),8-(30),8-(30)]
   130      11.464153      11.464153      11.464153    15[1-(0),8-(30),8-(30),8-(30)]
   131       8.549457       8.549457       8.549457    15[1-(0),8-(30),8-(30),8-(30)]
   132      10.267318      10.267318      10.267318    15[1-(0),8-(30),8-(31),8-(31)]
   133       9.635489       9.635489       9.635489    15[1-(0),8-(30),8-(30),8-(30)]
   134      13.514215      13.514215      13.514215    15[1-(0),8-(30),8-(30),8-(30)]
   135       3.977747       3.977747       3.977747    15[1-(0),8-(30),8-(30),8-(30)]
   136      11.044921      11.044921      11.044921    15[1-(0),8-(30),8-(30),8-(30)]
   137      12.762788      12.762788      12.762788    15[1-(0),8-(30),8-(31),8-(31)]
   138      12.130983      12.130983      12.130983    15[1-(0),8-(30),8-(30),8-(30)]
   139      11.019003      11.019003      11.019003    15[1-(0),8-(30),8-(30),8-(30)]
   140       8.968619       8.968619       8.968619    15[1-(0),8-(30),8-(30),8-(30)]
   141      16.035816      16.035816      16.035816    15[1-(0),8-(30),8-(30),8-(30)]
   142       7.771819       7.771819       7.771819    15[1-(0),8-(30),8-(31),8-(31)]
   143       7.139915       7.139915       7.139915    15[1-(0),8-(30),8-(30),8-(30)]
   144      11.018893      11.018893      11.018893    15[1-(0),8-(30),8-(30),8-(30)]
   145       6.294339       6.294339       6.294339    1[15-(8,8,8)]
   146      14.040315      14.040315      14.040315    1[15-(8,8,8)]
   147       6.281392       6.281392       6.281392    1[15-(8,8,8)]
   148       5.606568       5.606568       5.606568    1[15-(8,8,8)]
   149      19.346647      19.346647      19.346647    1[15-(8,8,8)]
   150       11.28537       11.28537       11.28537    1[15-(8,8,8)]
   151       9.049402       9.049402       9.049402    1[15-(8,8,8)]
   152      11.272364      11.272364      11.272364    1[15-(8,8,8)]
   153      10.597635      10.597635      10.597635    1[15-(8,8,8)]
   154       9.364861       9.364861       9.364861    1[15-(8,8,8)]
   155      13.780787      13.780787      13.780787    1[15-(8,8,8)]
   156       11.54481       11.54481       11.54481    1[15-(8,8,8)]
   157      13.767817      13.767817      13.767817    1[15-(8,8,8)]
   158      13.093009      13.093009      13.093009    1[15-(8,8,8)]
   159       6.869528       6.869528       6.869528    1[15-(8,8,8)]
   160       8.789871       8.789871       8.789871    1[15-(8,8,8)]
   161       6.553957       6.553957       6.553957    1[15-(8,8,8)]
   162       8.776888       8.776888       8.776888    1[15-(8,8,8)]
   163       8.102143       8.102143       8.102143    1[15-(8,8,8)]
   164       6.869416       6.869416       6.869416    1[15-(8,8,8)]
   165      13.669019      13.669019      13.669019    1[15-(8,8,8)]
   166       5.923098       5.923098       5.923098    1[15-(8,8,8)]
   167      13.681993      13.681993      13.681993    1[15-(8,8,8)]
   168      14.356795      14.356795      14.356795    1[15-(8,8,8)]
   169       5.607698       5.607698       5.607698    1[15-(8,8,8)]
   170       8.678044       8.678044       8.678044    1[15-(8,8,8)]
   171      10.913957      10.913957      10.913957    1[15-(8,8,8)]
   172       8.691024       8.691024       8.691024    1[15-(8,8,8)]
   173       9.365774       9.365774       9.365774    1[15-(8,8,8)]
   174       5.607822       5.607822       5.607822    1[15-(8,8,8)]
   175        6.18254        6.18254        6.18254    1[15-(8,8,8)]
   176       8.418504       8.418504       8.418504    1[15-(8,8,8)]
   177       6.195546       6.195546       6.195546    1[15-(8,8,8)]
   178       6.870272       6.870272       6.870272    1[15-(8,8,8)]
   179       8.103042       8.103042       8.103042    1[15-(8,8,8)]
   180      11.173574      11.173574      11.173574    1[15-(8,8,8)]
   181      13.409501      13.409501      13.409501    1[15-(8,8,8)]
   182       11.18652       11.18652       11.18652    1[15-(8,8,8)]
   183      11.861348      11.861348      11.861348    1[15-(8,8,8)]
   184       8.103142       8.103142       8.103142    1[15-(8,8,8)]
   185      13.669175      13.669175      13.669175    1[15-(8,8,8)]
   186       5.923199       5.923199       5.923199    1[15-(8,8,8)]
   187      13.682122      13.682122      13.682122    1[15-(8,8,8)]
   188      14.356946      14.356946      14.356946    1[15-(8,8,8)]
   189       0.616867       0.616867       0.616867    1[15-(8,8,8)]
   190       8.678144       8.678144       8.678144    1[15-(8,8,8)]
   191      10.914112      10.914112      10.914112    1[15-(8,8,8)]
   192        8.69115        8.69115        8.69115    1[15-(8,8,8)]
   193       9.365879       9.365879       9.365879    1[15-(8,8,8)]
   194      10.598653      10.598653      10.598653    1[15-(8,8,8)]
   195       6.182727       6.182727       6.182727    1[15-(8,8,8)]
   196       8.418704       8.418704       8.418704    1[15-(8,8,8)]
   197       6.195697       6.195697       6.195697    1[15-(8,8,8)]
   198       6.870505       6.870505       6.870505    1[15-(8,8,8)]
   199      13.093986      13.093986      13.093986    1[15-(8,8,8)]
   200      11.173643      11.173643      11.173643    1[15-(8,8,8)]
   201      13.409557      13.409557      13.409557    1[15-(8,8,8)]
   202      11.186626      11.186626      11.186626    1[15-(8,8,8)]
   203      11.861371      11.861371      11.861371    1[15-(8,8,8)]
   204      13.094098      13.094098      13.094098    1[15-(8,8,8)]
   205       6.294495       6.294495       6.294495    1[15-(8,8,8)]
   206      14.040416      14.040416      14.040416    1[15-(8,8,8)]
   207       6.281521       6.281521       6.281521    1[15-(8,8,8)]
   208       5.606719       5.606719       5.606719    1[15-(8,8,8)]
   209      14.355816      14.355816      14.355816    1[15-(8,8,8)]
   210       11.28547       11.28547       11.28547    1[15-(8,8,8)]
   211       9.049557       9.049557       9.049557    1[15-(8,8,8)]
   212       11.27249       11.27249       11.27249    1[15-(8,8,8)]
   213       10.59774       10.59774       10.59774    1[15-(8,8,8)]
   214      14.355692      14.355692      14.355692    1[15-(8,8,8)]
   215      13.780974      13.780974      13.780974    1[15-(8,8,8)]
   216       11.54501       11.54501       11.54501    1[15-(8,8,8)]
   217      13.767968      13.767968      13.767968    1[15-(8,8,8)]
   218      13.093242      13.093242      13.093242    1[15-(8,8,8)]
   219      11.860472      11.860472      11.860472    1[15-(8,8,8)]
   220        8.78994        8.78994        8.78994    1[15-(8,8,8)]
   221       6.554013       6.554013       6.554013    1[15-(8,8,8)]
   222       8.776994       8.776994       8.776994    1[15-(8,8,8)]
   223       8.102166       8.102166       8.102166    1[15-(8,8,8)]
   224      11.860372      11.860372      11.860372    1[15-(8,8,8)]
   225       5.730373       5.730373       5.730373    8[15-(1,8,8),30-(8,8,8)]
   226       5.969927       5.969927       5.969927    8[15-(1,8,8),30-(8,8,8)]
   227       7.941357       7.941357       7.941357    8[15-(1,8,8),30-(8,8,8)]
   228        14.0483        14.0483        14.0483    8[15-(1,8,8),30-(8,8,8)]
   229      14.166074      14.166074      14.166074    8[15-(1,8,8),30-(8,8,8)]
   230      12.033949      12.033949      12.033949    8[15-(1,8,8),30-(8,8,8)]
   231       5.423958       5.423958       5.423958    8[15-(1,8,8),31-(8,8,8,9,9)]
   232      13.795766      13.795766      13.795766    8[15-(1,8,8),31-(8,8,8,9,9)]
   233       5.848177       5.848177       5.848177    8[15-(1,8,8),30-(8,8,8)]
   234       5.612566       5.612566       5.612566    8[15-(1,8,8),30-(8)]
   235      13.793722      13.793722      13.793722    8[15-(1,8,8),30-(8,8,8)]
   236      13.822679      13.822679      13.822679    8[15-(1,8,8),30-(8,8,8)]
   237      14.109154      14.109154      14.109154    8[15-(1,8,8),30-(8,8,8)]
   238       19.10108       19.10108       19.10108    8[15-(1,8,8),30-(8,8,8)]
   239      17.040823      17.040823      17.040823    8[15-(1,8,8),30-(8,8,8)]
   240      10.721381      10.721381      10.721381    8[15-(1,8,8),30-(8,8,8)]
   241      10.960958      10.960958      10.960958    8[15-(1,8,8),30-(8,8,8)]
   242      12.932378      12.932378      12.932378    8[15-(1,8,8),30-(8,8,8)]
   243       9.057388       9.057388       9.057388    8[15-(1,8,8),30-(8,8,8)]
   244       9.175187       9.175187       9.175187    8[15-(1,8,8),30-(8,8,8)]
   245       7.043045       7.043045       7.043045    8[15-(1,8,8),30-(8,8,8)]
   246      10.414907      10.414907      10.414907    8[15-(1,8,8),31-(8,8,8,9,9)]
   247       8.804838       8.804838       8.804838    8[15-(1,8,8),31-(8,8,8,9,9)]
   248      10.839149      10.839149      10.839149    8[15-(1,8,8),30-(8,8,8)]
   249      10.603614      10.603614      10.603614    8[15-(1,8,8),30-(8)]
   250       8.802889       8.802889       8.802889    8[15-(1,8,8),30-(8,8,8)]
   251       8.831828       8.831828       8.831828    8[15-(1,8,8),30-(8,8,8)]
   252       9.118313       9.118313       9.118313    8[15-(1,8,8),30-(8,8,8)]
   253       9.119318       9.119318       9.119318    8[15-(1,8,8),30-(8,8,8)]
   254       7.059047       7.059047       7.059047    8[15-(1,8,8),30-(8,8,8)]
   255      13.216804      13.216804      13.216804    8[15-(1,8,8),30-(8,8,8)]
   256      13.456361      13.456361      13.456361    8[15-(1,8,8),30-(8,8,8)]
   257      15.427793      15.427793      15.427793    8[15-(1,8,8),30-(8,8,8)]
   258       11.55281       11.55281       11.55281    8[15-(1,8,8),30-(8,8,8)]
   259      11.670588      11.670588      11.670588    8[15-(1,8,8),30-(8,8,8)]
   260       9.538455       9.538455       9.538455    8[15-(1,8,8),30-(8,8,8)]
   261      12.910367      12.910367      12.910367    8[15-(1,8,8),31-(8,8,8,9,9)]
   262      11.300287      11.300287      11.300287    8[15-(1,8,8),31-(8,8,8,9,9)]
   263       13.33459       13.33459       13.33459    8[15-(1,8,8),30-(8,8,8)]
   264       13.09899       13.09899       13.09899    8[15-(1,8,8),30-(8)]
   265      11.298255      11.298255      11.298255    8[15-(1,8,8),30-(8,8,8)]
   266      11.327212      11.327212      11.327212    8[15-(1,8,8),30-(8,8,8)]
   267      11.613665      11.613665      11.613665    8[15-(1,8,8),30-(8,8,8)]
   268       6.623971       6.623971       6.623971    8[15-(1,8,8),30-(8,8,8)]
   269       4.563712       4.563712       4.563712    8[15-(1,8,8),30-(8,8,8)]
   270         8.2259         8.2259         8.2259    8[15-(1,8,8),30-(8,8,8)]
   271       8.465474       8.465474       8.465474    8[15-(1,8,8),30-(8,8,8)]
   272      10.436892      10.436892      10.436892    8[15-(1,8,8),30-(8,8,8)]
   273       6.561928       6.561928       6.561928    8[15-(1,8,8),30-(8,8,8)]
   274       6.679723       6.679723       6.679723    8[15-(1,8,8),30-(8,8,8)]
   275       4.547589       4.547589       4.547589    8[15-(1,8,8),30-(8,8,8)]
   276       7.919447       7.919447       7.919447    8[15-(1,8,8),31-(8,8,8,9,9)]
   277       6.309367       6.309367       6.309367    8[15-(1,8,8),31-(8,8,8,9,9)]
   278       8.343686       8.343686       8.343686    8[15-(1,8,8),30-(8,8,8)]
   279       8.108141       8.108141       8.108141    8[15-(1,8,8),30-(8)]
   280       6.307407       6.307407       6.307407    8[15-(1,8,8),30-(8,8,8)]
   281       6.336344       6.336344       6.336344    8[15-(1,8,8),30-(8,8,8)]
   282       6.622852       6.622852       6.622852    8[15-(1,8,8),30-(8,8,8)]
   283       6.623864       6.623864       6.623864    8[15-(1,8,8),30-(8,8,8)]
   284       4.563595       4.563595       4.563595    8[15-(1,8,8),30-(8,8,8)]
   285      14.233004      14.233004      14.233004    8[15-(1,8,8),30-(8,8,8)]
   286      13.993445      13.993445      13.993445    8[15-(1,8,8),30-(8,8,8)]
   287      12.022014      12.022014      12.022014    8[15-(1,8,8),30-(8,8,8)]
   288       5.915099       5.915099       5.915099    8[15-(1,8,8),30-(8,8,8)]
   289       5.797319       5.797319       5.797319    8[15-(1,8,8),30-(8,8,8)]
   290       7.929454       7.929454       7.929454    8[15-(1,8,8),30-(8,8,8)]
   291      14.539444      14.539444      14.539444    8[15-(1,8,8),31-(8,8,8,9,9)]
   292       6.167623       6.167623       6.167623    8[15-(1,8,8),31-(8,8,8,9,9)]
   293       14.11522       14.11522       14.11522    8[15-(1,8,8),30-(8,8,8)]
   294      14.350815      14.350815      14.350815    8[15-(1,8,8),30-(8)]
   295        6.16965        6.16965        6.16965    8[15-(1,8,8),30-(8,8,8)]
   296       6.140693       6.140693       6.140693    8[15-(1,8,8),30-(8,8,8)]
   297        5.85424        5.85424        5.85424    8[15-(1,8,8),30-(8,8,8)]
   298       5.853254       5.853254       5.853254    8[15-(1,8,8),30-(8,8,8)]
   299       7.913514       7.913514       7.913514    8[15-(1,8,8),30-(8,8,8)]
   300       9.242015       9.242015       9.242015    8[15-(1,8,8),30-(8,8,8)]
   301       9.002442       9.002442       9.002442    8[15-(1,8,8),30-(8,8,8)]
   302       7.031023       7.031023       7.031023    8[15-(1,8,8),30-(8,8,8)]
   303      10.905985      10.905985      10.905985    8[15-(1,8,8),30-(8,8,8)]
   304      10.788192      10.788192      10.788192    8[15-(1,8,8),30-(8,8,8)]
   305      12.920325      12.920325      12.920325    8[15-(1,8,8),30-(8,8,8)]
   306       9.548464       9.548464       9.548464    8[15-(1,8,8),31-(8,8,8,9,9)]
   307      11.158545      11.158545      11.158545    8[15-(1,8,8),31-(8,8,8,9,9)]
   308       9.124226       9.124226       9.124226    8[15-(1,8,8),30-(8,8,8)]
   309       9.359776       9.359776       9.359776    8[15-(1,8,8),30-(8)]
   310      11.160511      11.160511      11.160511    8[15-(1,8,8),30-(8,8,8)]
   311      11.131573      11.131573      11.131573    8[15-(1,8,8),30-(8,8,8)]
   312      10.845065      10.845065      10.845065    8[15-(1,8,8),30-(8,8,8)]
   313       5.853376       5.853376       5.853376    8[15-(1,8,8),30-(8,8,8)]
   314       7.913644       7.913644       7.913644    8[15-(1,8,8),30-(8,8,8)]
   315       6.746528       6.746528       6.746528    8[15-(1,8,8),30-(8,8,8)]
   316        6.50695        6.50695        6.50695    8[15-(1,8,8),30-(8,8,8)]
   317       14.51743       14.51743       14.51743    8[15-(1,8,8),30-(8,8,8)]
   318       8.410519       8.410519       8.410519    8[15-(1,8,8),30-(8,8,8)]
   319       8.292719       8.292719       8.292719    8[15-(1,8,8),30-(8,8,8)]
   320      10.424862      10.424862      10.424862    8[15-(1,8,8),30-(8,8,8)]
   321       7.053002       7.053002       7.053002    8[15-(1,8,8),31-(8,8,8,9,9)]
   322       8.663072       8.663072       8.663072    8[15-(1,8,8),31-(8,8,8,9,9)]
   323        6.62876        6.62876        6.62876    8[15-(1,8,8),30-(8,8,8)]
   324       6.864291       6.864291       6.864291    8[15-(1,8,8),30-(8)]
   325       8.665017       8.665017       8.665017    8[15-(1,8,8),30-(8,8,8)]
   326       8.636079       8.636079       8.636079    8[15-(1,8,8),30-(8,8,8)]
   327       8.349591       8.349591       8.349591    8[15-(1,8,8),30-(8,8,8)]
   328       8.348584       8.348584       8.348584    8[15-(1,8,8),30-(8,8,8)]
   329      10.408855      10.408855      10.408855    8[15-(1,8,8),30-(8,8,8)]
   330       11.73754       11.73754       11.73754    8[15-(1,8,8),30-(8,8,8)]
   331      11.497988      11.497988      11.497988    8[15-(1,8,8),30-(8,8,8)]
   332       9.526556       9.526556       9.526556    8[15-(1,8,8),30-(8,8,8)]
   333      13.401515      13.401515      13.401515    8[15-(1,8,8),30-(8,8,8)]
   334      13.283742      13.283742      13.283742    8[15-(1,8,8),30-(8,8,8)]
   335       5.433967       5.433967       5.433967    8[15-(1,8,8),30-(8,8,8)]
   336      12.043955      12.043955      12.043955    8[15-(1,8,8),31-(8,8,8,9,9)]
   337      13.654046      13.654046      13.654046    8[15-(1,8,8),31-(8,8,8,9,9)]
   338      11.619736      11.619736      11.619736    8[15-(1,8,8),30-(8,8,8)]
   339       11.85535       11.85535       11.85535    8[15-(1,8,8),30-(8)]
   340       3.674194       3.674194       3.674194    8[15-(1,8,8),30-(8,8,8)]
   341       3.645237       3.645237       3.645237    8[15-(1,8,8),30-(8,8,8)]
   342       3.358764       3.358764       3.358764    8[15-(1,8,8),30-(8,8,8)]
   343       8.348709       8.348709       8.348709    8[15-(1,8,8),30-(8,8,8)]
   344      10.408966      10.408966      10.408966    8[15-(1,8,8),30-(8,8,8)]
   345      14.233141      14.233141      14.233141    8[15-(1,8,8),30-(8,8,8)]
   346      13.993587      13.993587      13.993587    8[15-(1,8,8),30-(8,8,8)]
   347      12.022157      12.022157      12.022157    8[15-(1,8,8),30-(8,8,8)]
   348       5.915214       5.915214       5.915214    8[15-(1,8,8),30-(8,8,8)]
   349        5.79744        5.79744        5.79744    8[15-(1,8,8),30-(8,8,8)]
   350       7.929565       7.929565       7.929565    8[15-(1,8,8),30-(8,8,8)]
   351      14.539556      14.539556      14.539556    8[15-(1,8,8),31-(8,8,8,9,9)]
   352       6.167748       6.167748       6.167748    8[15-(1,8,8),31-(8,8,8,9,9)]
   353      14.115337      14.115337      14.115337    8[15-(1,8,8),30-(8,8,8)]
   354      14.350948      14.350948      14.350948    8[15-(1,8,8),30-(8)]
   355       6.169792       6.169792       6.169792    8[15-(1,8,8),30-(8,8,8)]
   356       6.140835       6.140835       6.140835    8[15-(1,8,8),30-(8,8,8)]
   357        5.85436        5.85436        5.85436    8[15-(1,8,8),30-(8,8,8)]
   358       0.862434       0.862434       0.862434    8[15-(1,8,8),30-(8,8,8)]
   359       2.922691       2.922691       2.922691    8[15-(1,8,8),30-(8,8,8)]
   360       9.242133       9.242133       9.242133    8[15-(1,8,8),30-(8,8,8)]
   361       9.002556       9.002556       9.002556    8[15-(1,8,8),30-(8,8,8)]
   362       7.031136       7.031136       7.031136    8[15-(1,8,8),30-(8,8,8)]
   363      10.906126      10.906126      10.906126    8[15-(1,8,8),30-(8,8,8)]
   364      10.788327      10.788327      10.788327    8[15-(1,8,8),30-(8,8,8)]
   365      12.920469      12.920469      12.920469    8[15-(1,8,8),30-(8,8,8)]
   366       9.548607       9.548607       9.548607    8[15-(1,8,8),31-(8,8,8,9,9)]
   367      11.158676      11.158676      11.158676    8[15-(1,8,8),31-(8,8,8,9,9)]
   368       9.124365       9.124365       9.124365    8[15-(1,8,8),30-(8,8,8)]
   369         9.3599         9.3599         9.3599    8[15-(1,8,8),30-(8)]
   370      11.160625      11.160625      11.160625    8[15-(1,8,8),30-(8,8,8)]
   371      11.131686      11.131686      11.131686    8[15-(1,8,8),30-(8,8,8)]
   372      10.845201      10.845201      10.845201    8[15-(1,8,8),30-(8,8,8)]
   373      10.844196      10.844196      10.844196    8[15-(1,8,8),30-(8,8,8)]
   374      12.904467      12.904467      12.904467    8[15-(1,8,8),30-(8,8,8)]
   375        6.74671        6.74671        6.74671    8[15-(1,8,8),30-(8,8,8)]
   376       6.507153       6.507153       6.507153    8[15-(1,8,8),30-(8,8,8)]
   377       4.535721       4.535721       4.535721    8[15-(1,8,8),30-(8,8,8)]
   378       8.410704       8.410704       8.410704    8[15-(1,8,8),30-(8,8,8)]
   379       8.292926       8.292926       8.292926    8[15-(1,8,8),30-(8,8,8)]
   380      10.425059      10.425059      10.425059    8[15-(1,8,8),30-(8,8,8)]
   381       7.053147       7.053147       7.053147    8[15-(1,8,8),31-(8,8,8,9,9)]
   382       8.663227       8.663227       8.663227    8[15-(1,8,8),31-(8,8,8,9,9)]
   383       6.628924       6.628924       6.628924    8[15-(1,8,8),30-(8,8,8)]
   384       6.864524       6.864524       6.864524    8[15-(1,8,8),30-(8)]
   385       8.665259       8.665259       8.665259    8[15-(1,8,8),30-(8,8,8)]
   386       8.636302       8.636302       8.636302    8[15-(1,8,8),30-(8,8,8)]
   387       8.349849       8.349849       8.349849    8[15-(1,8,8),30-(8,8,8)]
   388      13.339543      13.339543      13.339543    8[15-(1,8,8),30-(8,8,8)]
   389      15.399802      15.399802      15.399802    8[15-(1,8,8),30-(8,8,8)]
   390      11.737614      11.737614      11.737614    8[15-(1,8,8),30-(8,8,8)]
   391       11.49804       11.49804       11.49804    8[15-(1,8,8),30-(8,8,8)]
   392       9.526622       9.526622       9.526622    8[15-(1,8,8),30-(8,8,8)]
   393      13.401586      13.401586      13.401586    8[15-(1,8,8),30-(8,8,8)]
   394      13.283791      13.283791      13.283791    8[15-(1,8,8),30-(8,8,8)]
   395      15.415925      15.415925      15.415925    8[15-(1,8,8),30-(8,8,8)]
   396      12.044067      12.044067      12.044067    8[15-(1,8,8),31-(8,8,8,9,9)]
   397      13.654147      13.654147      13.654147    8[15-(1,8,8),31-(8,8,8,9,9)]
   398      11.619828      11.619828      11.619828    8[15-(1,8,8),30-(8,8,8)]
   399      11.855373      11.855373      11.855373    8[15-(1,8,8),30-(8)]
   400      13.656107      13.656107      13.656107    8[15-(1,8,8),30-(8,8,8)]
   401       13.62717       13.62717       13.62717    8[15-(1,8,8),30-(8,8,8)]
   402      13.340662      13.340662      13.340662    8[15-(1,8,8),30-(8,8,8)]
   403       13.33965       13.33965       13.33965    8[15-(1,8,8),30-(8,8,8)]
   404      15.399919      15.399919      15.399919    8[15-(1,8,8),30-(8,8,8)]
   405        5.73051        5.73051        5.73051    8[15-(1,8,8),30-(8,8,8)]
   406       5.970069       5.970069       5.970069    8[15-(1,8,8),30-(8,8,8)]
   407         7.9415         7.9415         7.9415    8[15-(1,8,8),30-(8,8,8)]
   408      14.048415      14.048415      14.048415    8[15-(1,8,8),30-(8,8,8)]
   409      14.166195      14.166195      14.166195    8[15-(1,8,8),30-(8,8,8)]
   410       12.03406       12.03406       12.03406    8[15-(1,8,8),30-(8,8,8)]
   411        5.42407        5.42407        5.42407    8[15-(1,8,8),31-(8,8,8,9,9)]
   412      13.795891      13.795891      13.795891    8[15-(1,8,8),31-(8,8,8,9,9)]
   413       5.848294       5.848294       5.848294    8[15-(1,8,8),30-(8,8,8)]
   414       5.612699       5.612699       5.612699    8[15-(1,8,8),30-(8)]
   415      13.793864      13.793864      13.793864    8[15-(1,8,8),30-(8,8,8)]
   416      13.822821      13.822821      13.822821    8[15-(1,8,8),30-(8,8,8)]
   417      14.109274      14.109274      14.109274    8[15-(1,8,8),30-(8,8,8)]
   418       14.11026       14.11026       14.11026    8[15-(1,8,8),30-(8,8,8)]
   419          12.05          12.05          12.05    8[15-(1,8,8),30-(8,8,8)]
   420      10.721499      10.721499      10.721499    8[15-(1,8,8),30-(8,8,8)]
   421      10.961072      10.961072      10.961072    8[15-(1,8,8),30-(8,8,8)]
   422      12.932491      12.932491      12.932491    8[15-(1,8,8),30-(8,8,8)]
   423       9.057529       9.057529       9.057529    8[15-(1,8,8),30-(8,8,8)]
   424       9.175322       9.175322       9.175322    8[15-(1,8,8),30-(8,8,8)]
   425       7.043189       7.043189       7.043189    8[15-(1,8,8),30-(8,8,8)]
   426       10.41505       10.41505       10.41505    8[15-(1,8,8),31-(8,8,8,9,9)]
   427       8.804969       8.804969       8.804969    8[15-(1,8,8),31-(8,8,8,9,9)]
   428      10.839288      10.839288      10.839288    8[15-(1,8,8),30-(8,8,8)]
   429      10.603738      10.603738      10.603738    8[15-(1,8,8),30-(8)]
   430       8.803003       8.803003       8.803003    8[15-(1,8,8),30-(8,8,8)]
   431       8.831941       8.831941       8.831941    8[15-(1,8,8),30-(8,8,8)]
   432       9.118449       9.118449       9.118449    8[15-(1,8,8),30-(8,8,8)]
   433      14.110138      14.110138      14.110138    8[15-(1,8,8),30-(8,8,8)]
   434       12.04987       12.04987       12.04987    8[15-(1,8,8),30-(8,8,8)]
   435      13.216986      13.216986      13.216986    8[15-(1,8,8),30-(8,8,8)]
   436      13.456564      13.456564      13.456564    8[15-(1,8,8),30-(8,8,8)]
   437       5.446084       5.446084       5.446084    8[15-(1,8,8),30-(8,8,8)]
   438      11.552995      11.552995      11.552995    8[15-(1,8,8),30-(8,8,8)]
   439      11.670795      11.670795      11.670795    8[15-(1,8,8),30-(8,8,8)]
   440       9.538652       9.538652       9.538652    8[15-(1,8,8),30-(8,8,8)]
   441      12.910512      12.910512      12.910512    8[15-(1,8,8),31-(8,8,8,9,9)]
   442      11.300442      11.300442      11.300442    8[15-(1,8,8),31-(8,8,8,9,9)]
   443      13.334754      13.334754      13.334754    8[15-(1,8,8),30-(8,8,8)]
   444      13.099223      13.099223      13.099223    8[15-(1,8,8),30-(8)]
   445      11.298497      11.298497      11.298497    8[15-(1,8,8),30-(8,8,8)]
   446      11.327435      11.327435      11.327435    8[15-(1,8,8),30-(8,8,8)]
   447      11.613923      11.613923      11.613923    8[15-(1,8,8),30-(8,8,8)]
   448       11.61493       11.61493       11.61493    8[15-(1,8,8),30-(8,8,8)]
   449       9.554659       9.554659       9.554659    8[15-(1,8,8),30-(8,8,8)]
   450       8.225974       8.225974       8.225974    8[15-(1,8,8),30-(8,8,8)]
   451       8.465526       8.465526       8.465526    8[15-(1,8,8),30-(8,8,8)]
   452      10.436958      10.436958      10.436958    8[15-(1,8,8),30-(8,8,8)]
   453       6.561999       6.561999       6.561999    8[15-(1,8,8),30-(8,8,8)]
   454       6.679772       6.679772       6.679772    8[15-(1,8,8),30-(8,8,8)]
   455      14.529547      14.529547      14.529547    8[15-(1,8,8),30-(8,8,8)]
   456       7.919559       7.919559       7.919559    8[15-(1,8,8),31-(8,8,8,9,9)]
   457       6.309468       6.309468       6.309468    8[15-(1,8,8),31-(8,8,8,9,9)]
   458       8.343778       8.343778       8.343778    8[15-(1,8,8),30-(8,8,8)]
   459       8.108164       8.108164       8.108164    8[15-(1,8,8),30-(8)]
   460       16.28932       16.28932       16.28932    8[15-(1,8,8),30-(8,8,8)]
   461      16.318277      16.318277      16.318277    8[15-(1,8,8),30-(8,8,8)]
   462       16.60475       16.60475       16.60475    8[15-(1,8,8),30-(8,8,8)]
   463      11.614805      11.614805      11.614805    8[15-(1,8,8),30-(8,8,8)]
   464       9.554548       9.554548       9.554548    8[15-(1,8,8),30-(8,8,8)]
   465      13.724906      13.724906      13.724906    9[31-(8,8,8,8,9),31-(8,8,8,8,9)]
   466       8.733955       8.733955       8.733955    9[31-(8,8,8,8,9),31-(8,8,8,8,9)]
   467      11.229427      11.229427      11.229427    9[31-(8,8,8,8,9),31-(8,8,8,8,9)]
   468       6.238484       6.238484       6.238484    9[31-(8,8,8,8,9),31-(8,8,8,8,9)]
   469       6.238608       6.238608       6.238608    9[31-(8,8,8,8,9),31-(8,8,8,8,9)]
   470      11.229559      11.229559      11.229559    9[31-(8,8,8,8,9),31-(8,8,8,8,9)]
   471       8.734087       8.734087       8.734087    9[31-(8,8,8,8,9),31-(8,8,8,8,9)]
   472       13.72503       13.72503       13.72503    9[31-(8,8,8,8,9),31-(8,8,8,8,9)]
