# Supplementary material for: A collection of forcefield precursors for metal–organic frameworks
Source: RSC Adv. 2019 Nov 13;9(63):36492–507. doi: 10.1039/c9ra07327b (PMC9075174; doi:10.1039/c9ra07327b)
Supplement: RA-009-C9RA07327B-s1395 [file RA-009-C9RA07327B-s1395.txt]

LETRIN_clean

11.017800    0.000000    0.000000
3.662079    10.391395    0.000000
0.506191    0.358315    11.071844

     1      13.879071      13.879071      13.879071    30[1-(8),7-(6,7),7-(6,7),8-(1,30,30),8-(1,30,30),8-(6)]
     2       1.805806       1.805806       1.805806    30[1-(8),7-(6,7),7-(6,7),8-(1,30,30),8-(1,30,30),8-(6)]
     3       0.800808       0.800808       0.800808    30[1-(8),7-(6,7),7-(6,7),8-(1,30,30),8-(1,30,30),8-(6)]
     4      13.380264      13.380264      13.380264    30[1-(8),7-(6,7),7-(6,7),8-(1,30,30),8-(1,30,30),8-(6)]
     5       4.552886       4.552886       4.552886    30[7-(7,7),7-(7,7),8-(1,30,30),8-(1,30,30),8-(6),8-(6)]
     6      10.633184      10.633184      10.633184    30[7-(7,7),7-(7,7),8-(1,30,30),8-(1,30,30),8-(6),8-(6)]
     7      14.486175      14.486175      14.486175    1[8-(30,30,30),30-(7,7,8,8,8)]
     8       2.310947       2.310947       2.310947    1[6-(6,6)]
     9       3.580769       3.580769       3.580769    1[6-(6,6)]
    10       2.954397       2.954397       2.954397    1[6-(6,6)]
    11        1.01319        1.01319        1.01319    1[8-(30,30,30),30-(7,7,8,8,8)]
    12       9.890113       9.890113       9.890113    1[6-(6,6)]
    13       8.258389       8.258389       8.258389    1[6-(6,6)]
    14      10.327954      10.327954      10.327954    1[6-(6,6)]
    15       0.699895       0.699895       0.699895    1[8-(30,30,30),30-(7,7,8,8,8)]
    16      12.875123      12.875123      12.875123    1[6-(6,6)]
    17      11.605301      11.605301      11.605301    1[6-(6,6)]
    18      12.231673      12.231673      12.231673    1[6-(6,6)]
    19       14.17288       14.17288       14.17288    1[8-(30,30,30),30-(7,7,8,8,8)]
    20       5.295957       5.295957       5.295957    1[6-(6,6)]
    21       6.927681       6.927681       6.927681    1[6-(6,6)]
    22       4.858116       4.858116       4.858116    1[6-(6,6)]
    23       2.242787       2.242787       2.242787    6[6-(1,6),6-(6,7),7-(7,30)]
    24       2.038222       2.038222       2.038222    6[6-(1,6),6-(6,7),7-(7,30)]
    25       2.425835       2.425835       2.425835    6[1-(0),6-(6,6),6-(6,7)]
    26       2.985647       2.985647       2.985647    6[6-(1,6),6-(1,6),6-(8,8)]
    27       3.185745       3.185745       3.185745    6[1-(0),6-(1,6),6-(6,6)]
    28       2.823746       2.823746       2.823746    6[1-(0),6-(1,6),6-(6,7)]
    29       3.405668       3.405668       3.405668    6[6-(6,6),8-(30),8-(30)]
    30      11.363215      11.363215      11.363215    6[6-(1,6),6-(6,7),7-(7,30)]
    31      11.247071      11.247071      11.247071    6[6-(1,6),6-(6,7),7-(7,30)]
    32       9.979714       9.979714       9.979714    6[1-(0),6-(6,6),6-(6,7)]
    33       8.879992       8.879992       8.879992    6[6-(1,6),6-(1,6),6-(8,8)]
    34        9.02267        9.02267        9.02267    6[1-(0),6-(1,6),6-(6,6)]
    35      10.245289      10.245289      10.245289    6[1-(0),6-(1,6),6-(6,7)]
    36       7.472833       7.472833       7.472833    6[6-(6,6),8-(30),8-(30)]
    37      12.943283      12.943283      12.943283    6[6-(1,6),6-(6,7),7-(7,30)]
    38      13.147848      13.147848      13.147848    6[6-(1,6),6-(6,7),7-(7,30)]
    39      12.760235      12.760235      12.760235    6[1-(0),6-(6,6),6-(6,7)]
    40      12.200423      12.200423      12.200423    6[6-(1,6),6-(1,6),6-(8,8)]
    41      12.000325      12.000325      12.000325    6[1-(0),6-(1,6),6-(6,6)]
    42      12.362324      12.362324      12.362324    6[1-(0),6-(1,6),6-(6,7)]
    43      11.780402      11.780402      11.780402    6[6-(6,6),8-(30),8-(30)]
    44       3.822855       3.822855       3.822855    6[6-(1,6),6-(6,7),7-(7,30)]
    45       3.938999       3.938999       3.938999    6[6-(1,6),6-(6,7),7-(7,30)]
    46       5.206356       5.206356       5.206356    6[1-(0),6-(6,6),6-(6,7)]
    47       6.306078       6.306078       6.306078    6[6-(1,6),6-(1,6),6-(8,8)]
    48         6.1634         6.1634         6.1634    6[1-(0),6-(1,6),6-(6,6)]
    49       4.940781       4.940781       4.940781    6[1-(0),6-(1,6),6-(6,7)]
    50       7.713237       7.713237       7.713237    6[6-(6,6),8-(30),8-(30)]
    51       1.780768       1.780768       1.780768    7[6-(6,6),7-(7,30),30-(1,7,8,8,8)]
    52       1.314962       1.314962       1.314962    7[7-(6,30),7-(6,30),30-(7,8,8,8,8)]
    53        1.46068        1.46068        1.46068    7[6-(6,6),7-(7,30),30-(1,7,8,8,8)]
    54      12.677027      12.677027      12.677027    7[6-(6,6),7-(7,30),30-(1,7,8,8,8)]
    55      13.341438      13.341438      13.341438    7[7-(6,30),7-(6,30),30-(7,8,8,8,8)]
    56      12.517522      12.517522      12.517522    7[6-(6,6),7-(7,30),30-(1,7,8,8,8)]
    57      13.405302      13.405302      13.405302    7[6-(6,6),7-(7,30),30-(1,7,8,8,8)]
    58      13.871108      13.871108      13.871108    7[7-(6,30),7-(6,30),30-(7,8,8,8,8)]
    59       13.72539       13.72539       13.72539    7[6-(6,6),7-(7,30),30-(1,7,8,8,8)]
    60       2.509043       2.509043       2.509043    7[6-(6,6),7-(7,30),30-(1,7,8,8,8)]
    61       1.844632       1.844632       1.844632    7[7-(6,30),7-(6,30),30-(7,8,8,8,8)]
    62       2.668548       2.668548       2.668548    7[6-(6,6),7-(7,30),30-(1,7,8,8,8)]
    63       4.140342       4.140342       4.140342    8[6-(6,8),30-(7,7,8,8,8)]
    64       2.995812       2.995812       2.995812    8[6-(6,8),30-(1,7,7,8,8)]
    65       4.278493       4.278493       4.278493    8[1-(30),30-(1,7,7,8,8),30-(1,7,7,8,8),30-(7,7,8,8,8)]
    66       6.574863       6.574863       6.574863    8[6-(6,8),30-(7,7,8,8,8)]
    67       7.316299       7.316299       7.316299    8[6-(6,8),30-(1,7,7,8,8)]
    68       4.580862       4.580862       4.580862    8[1-(30),30-(1,7,7,8,8),30-(1,7,7,8,8),30-(7,7,8,8,8)]
    69      11.045728      11.045728      11.045728    8[6-(6,8),30-(7,7,8,8,8)]
    70      12.190258      12.190258      12.190258    8[6-(6,8),30-(1,7,7,8,8)]
    71      10.907577      10.907577      10.907577    8[1-(30),30-(1,7,7,8,8),30-(1,7,7,8,8),30-(7,7,8,8,8)]
    72       8.611207       8.611207       8.611207    8[6-(6,8),30-(7,7,8,8,8)]
    73       7.869771       7.869771       7.869771    8[6-(6,8),30-(1,7,7,8,8)]
    74      10.605208      10.605208      10.605208    8[1-(30),30-(1,7,7,8,8),30-(1,7,7,8,8),30-(7,7,8,8,8)]
