# Supplementary material for: A collection of forcefield precursors for metal–organic frameworks
Source: RSC Adv. 2019 Nov 13;9(63):36492–507. doi: 10.1039/c9ra07327b (PMC9075174; doi:10.1039/c9ra07327b)
Supplement: RA-009-C9RA07327B-s1396 [file RA-009-C9RA07327B-s1396.txt]

LETROT_clean

10.393300    0.000000    0.000000
-5.196643    9.545979    0.000000
0.000000    -0.080716    11.064406

     1       0.618303       0.618303       0.618303    30[1-(8),7-(6,7),7-(6,7),8-(1,30,30),8-(1,30,30),8-(6)]
     2       5.814948       5.814948       5.814948    30[1-(8),7-(6,7),7-(6,7),8-(1,30,30),8-(1,30,30),8-(6)]
     3       4.578354       4.578354       4.578354    30[1-(8),7-(6,7),7-(6,7),8-(1,30,30),8-(1,30,30),8-(6)]
     4      -0.618291      -0.618291      -0.618291    30[1-(8),7-(6,7),7-(6,7),8-(1,30,30),8-(1,30,30),8-(6)]
     5       6.466711       6.466711       6.466711    30[7-(7,7),7-(7,7),8-(1,30,30),8-(1,30,30),8-(6),8-(6)]
     6       3.926589       3.926589       3.926589    30[7-(7,7),7-(7,7),8-(1,30,30),8-(1,30,30),8-(6),8-(6)]
     7       5.697608       5.697608       5.697608    1[8-(30,30,30),30-(7,7,8,8,8)]
     8        3.43395        3.43395        3.43395    1[6-(6,6)]
     9       3.403811       3.403811       3.403811    1[6-(6,6)]
    10       4.208251       4.208251       4.208251    1[6-(6,6)]
    11       0.500963       0.500963       0.500963    1[8-(30,30,30),30-(7,7,8,8,8)]
    12        -1.7627        -1.7627        -1.7627    1[6-(6,6)]
    13       8.600458       8.600458       8.600458    1[6-(6,6)]
    14      -0.988399      -0.988399      -0.988399    1[6-(6,6)]
    15      -0.500951      -0.500951      -0.500951    1[8-(30,30,30),30-(7,7,8,8,8)]
    16       1.762707       1.762707       1.762707    1[6-(6,6)]
    17       1.792846       1.792846       1.792846    1[6-(6,6)]
    18       0.988406       0.988406       0.988406    1[6-(6,6)]
    19       4.695694       4.695694       4.695694    1[8-(30,30,30),30-(7,7,8,8,8)]
    20       6.959357       6.959357       6.959357    1[6-(6,6)]
    21      -3.403801      -3.403801      -3.403801    1[6-(6,6)]
    22       6.185056       6.185056       6.185056    1[6-(6,6)]
    23       4.302829       4.302829       4.302829    6[6-(1,6),6-(6,7),7-(7,30)]
    24       4.080412       4.080412       4.080412    6[6-(1,6),6-(6,7),7-(7,30)]
    25       3.582574       3.582574       3.582574    6[1-(0),6-(6,6),6-(6,7)]
    26       3.330018       3.330018       3.330018    6[6-(1,6),6-(1,6),6-(8,8)]
    27       3.573221       3.573221       3.573221    6[1-(0),6-(1,6),6-(6,6)]
    28       4.055469       4.055469       4.055469    6[1-(0),6-(1,6),6-(6,7)]
    29       2.734482       2.734482       2.734482    6[6-(6,6),8-(30),8-(30)]
    30      -0.893819      -0.893819      -0.893819    6[6-(1,6),6-(6,7),7-(7,30)]
    31      -1.116236      -1.116236      -1.116236    6[6-(1,6),6-(6,7),7-(7,30)]
    32      -1.614076      -1.614076      -1.614076    6[1-(0),6-(6,6),6-(6,7)]
    33      -1.866634      -1.866634      -1.866634    6[6-(1,6),6-(1,6),6-(8,8)]
    34      -1.623431      -1.623431      -1.623431    6[1-(0),6-(1,6),6-(6,6)]
    35      -1.141181      -1.141181      -1.141181    6[1-(0),6-(1,6),6-(6,7)]
    36       7.931129       7.931129       7.931129    6[6-(6,6),8-(30),8-(30)]
    37       0.893828       0.893828       0.893828    6[6-(1,6),6-(6,7),7-(7,30)]
    38       1.116245       1.116245       1.116245    6[6-(1,6),6-(6,7),7-(7,30)]
    39       1.614083       1.614083       1.614083    6[1-(0),6-(6,6),6-(6,7)]
    40       1.866639       1.866639       1.866639    6[6-(1,6),6-(1,6),6-(8,8)]
    41       1.623436       1.623436       1.623436    6[1-(0),6-(1,6),6-(6,6)]
    42       1.141188       1.141188       1.141188    6[1-(0),6-(1,6),6-(6,7)]
    43       2.462175       2.462175       2.462175    6[6-(6,6),8-(30),8-(30)]
    44       6.090476       6.090476       6.090476    6[6-(1,6),6-(6,7),7-(7,30)]
    45       6.312893       6.312893       6.312893    6[6-(1,6),6-(6,7),7-(7,30)]
    46       6.810733       6.810733       6.810733    6[1-(0),6-(6,6),6-(6,7)]
    47       7.063291       7.063291       7.063291    6[6-(1,6),6-(1,6),6-(8,8)]
    48       6.820088       6.820088       6.820088    6[1-(0),6-(1,6),6-(6,6)]
    49       6.337838       6.337838       6.337838    6[1-(0),6-(1,6),6-(6,7)]
    50      -2.734472      -2.734472      -2.734472    6[6-(6,6),8-(30),8-(30)]
    51       4.800667       4.800667       4.800667    7[6-(6,6),7-(7,30),30-(1,7,8,8,8)]
    52       4.886931       4.886931       4.886931    7[7-(6,30),7-(6,30),30-(7,8,8,8,8)]
    53       4.463924       4.463924       4.463924    7[6-(6,6),7-(7,30),30-(1,7,8,8,8)]
    54      -0.395979      -0.395979      -0.395979    7[6-(6,6),7-(7,30),30-(1,7,8,8,8)]
    55      -0.309715      -0.309715      -0.309715    7[7-(6,30),7-(6,30),30-(7,8,8,8,8)]
    56      -0.732722      -0.732722      -0.732722    7[6-(6,6),7-(7,30),30-(1,7,8,8,8)]
    57        0.39599        0.39599        0.39599    7[6-(6,6),7-(7,30),30-(1,7,8,8,8)]
    58       0.309726       0.309726       0.309726    7[7-(6,30),7-(6,30),30-(7,8,8,8,8)]
    59       0.732733       0.732733       0.732733    7[6-(6,6),7-(7,30),30-(1,7,8,8,8)]
    60       5.592636       5.592636       5.592636    7[6-(6,6),7-(7,30),30-(1,7,8,8,8)]
    61       5.506372       5.506372       5.506372    7[7-(6,30),7-(6,30),30-(7,8,8,8,8)]
    62       5.929379       5.929379       5.929379    7[6-(6,6),7-(7,30),30-(1,7,8,8,8)]
    63       2.331222       2.331222       2.331222    8[6-(6,8),30-(1,7,7,8,8)]
    64       2.643022       2.643022       2.643022    8[6-(6,8),30-(7,7,8,8,8)]
    65       6.305615       6.305615       6.305615    8[1-(30),30-(1,7,7,8,8),30-(1,7,7,8,8),30-(7,7,8,8,8)]
    66       7.527869       7.527869       7.527869    8[6-(6,8),30-(1,7,7,8,8)]
    67       7.839667       7.839667       7.839667    8[6-(6,8),30-(7,7,8,8,8)]
    68       1.108972       1.108972       1.108972    8[1-(30),30-(1,7,7,8,8),30-(1,7,7,8,8),30-(7,7,8,8,8)]
    69       2.865435       2.865435       2.865435    8[6-(6,8),30-(1,7,7,8,8)]
    70       2.553635       2.553635       2.553635    8[6-(6,8),30-(7,7,8,8,8)]
    71      -1.108958      -1.108958      -1.108958    8[1-(30),30-(1,7,7,8,8),30-(1,7,7,8,8),30-(7,7,8,8,8)]
    72      -2.331212      -2.331212      -2.331212    8[6-(6,8),30-(1,7,7,8,8)]
    73       -2.64301       -2.64301       -2.64301    8[6-(6,8),30-(7,7,8,8,8)]
    74       4.087685       4.087685       4.087685    8[1-(30),30-(1,7,7,8,8),30-(1,7,7,8,8),30-(7,7,8,8,8)]
