# Supplementary material for: A collection of forcefield precursors for metal–organic frameworks
Source: RSC Adv. 2019 Nov 13;9(63):36492–507. doi: 10.1039/c9ra07327b (PMC9075174; doi:10.1039/c9ra07327b)
Supplement: RA-009-C9RA07327B-s1397 [file RA-009-C9RA07327B-s1397.txt]

LETRUZ_clean

9.334800    0.000000    0.000000
-4.667415    9.732490    0.000000
0.000000    0.000000    11.074800

     1       4.112351       4.112351       4.112351    30[1-(8),7-(6,7),7-(6,7),8-(1,30,30),8-(1,30,30),8-(6)]
     2       -0.55506       -0.55506       -0.55506    30[1-(8),7-(6,7),7-(6,7),8-(1,30,30),8-(1,30,30),8-(6)]
     3       0.555034       0.555034       0.555034    30[1-(8),7-(6,7),7-(6,7),8-(1,30,30),8-(1,30,30),8-(6)]
     4       5.222445       5.222445       5.222445    30[1-(8),7-(6,7),7-(6,7),8-(1,30,30),8-(1,30,30),8-(6)]
     5       3.354927       3.354927       3.354927    30[8-(1,30,30),8-(1,30,30),8-(6),8-(6)]
     6       5.979873       5.979873       5.979873    30[8-(1,30,30),8-(1,30,30),8-(6),8-(6)]
     7      -0.523696      -0.523696      -0.523696    1[8-(30,30,30),30-(7,7,8,8,8)]
     8       1.526232       1.526232       1.526232    1[6-(6,6)]
     9        1.53557        1.53557        1.53557    1[6-(6,6)]
    10       0.924137       0.924137       0.924137    1[6-(6,6)]
    11       4.143716       4.143716       4.143716    1[8-(30,30,30),30-(7,7,8,8,8)]
    12       6.193632       6.193632       6.193632    1[6-(6,6)]
    13      -3.131836      -3.131836      -3.131836    1[6-(6,6)]
    14       5.591538       5.591538       5.591538    1[6-(6,6)]
    15       5.191081       5.191081       5.191081    1[8-(30,30,30),30-(7,7,8,8,8)]
    16       3.141153       3.141153       3.141153    1[6-(6,6)]
    17       3.131815       3.131815       3.131815    1[6-(6,6)]
    18       3.743248       3.743248       3.743248    1[6-(6,6)]
    19       0.523669       0.523669       0.523669    1[8-(30,30,30),30-(7,7,8,8,8)]
    20      -1.526247      -1.526247      -1.526247    1[6-(6,6)]
    21       7.799221       7.799221       7.799221    1[6-(6,6)]
    22      -0.924153      -0.924153      -0.924153    1[6-(6,6)]
    23       0.813985       0.813985       0.813985    6[6-(1,6),6-(6,7),7-(7,30)]
    24       0.990413       0.990413       0.990413    6[6-(1,6),6-(6,7),7-(7,30)]
    25       1.385277       1.385277       1.385277    6[1-(0),6-(6,6),6-(6,7)]
    26       1.556105       1.556105       1.556105    6[6-(1,6),6-(1,6),6-(8,8)]
    27       1.390879       1.390879       1.390879    6[1-(0),6-(1,6),6-(6,6)]
    28       1.024953       1.024953       1.024953    6[1-(0),6-(1,6),6-(6,7)]
    29       1.987375       1.987375       1.987375    6[6-(6,6),8-(30),8-(30)]
    30       5.481389       5.481389       5.481389    6[6-(1,6),6-(6,7),7-(7,30)]
    31       5.657817       5.657817       5.657817    6[6-(1,6),6-(6,7),7-(7,30)]
    32       6.052677       6.052677       6.052677    6[1-(0),6-(6,6),6-(6,7)]
    33       6.223502       6.223502       6.223502    6[6-(1,6),6-(1,6),6-(8,8)]
    34       6.058276       6.058276       6.058276    6[1-(0),6-(1,6),6-(6,6)]
    35       5.692354       5.692354       5.692354    6[1-(0),6-(1,6),6-(6,7)]
    36      -2.680032      -2.680032      -2.680032    6[6-(6,6),8-(30),8-(30)]
    37         3.8534         3.8534         3.8534    6[6-(1,6),6-(6,7),7-(7,30)]
    38       3.676972       3.676972       3.676972    6[6-(1,6),6-(6,7),7-(7,30)]
    39       3.282108       3.282108       3.282108    6[1-(0),6-(6,6),6-(6,7)]
    40        3.11128        3.11128        3.11128    6[6-(1,6),6-(1,6),6-(8,8)]
    41       3.276506       3.276506       3.276506    6[1-(0),6-(1,6),6-(6,6)]
    42       3.642432       3.642432       3.642432    6[1-(0),6-(1,6),6-(6,7)]
    43        2.68001        2.68001        2.68001    6[6-(6,6),8-(30),8-(30)]
    44      -0.814004      -0.814004      -0.814004    6[6-(1,6),6-(6,7),7-(7,30)]
    45      -0.990432      -0.990432      -0.990432    6[6-(1,6),6-(6,7),7-(7,30)]
    46      -1.385292      -1.385292      -1.385292    6[1-(0),6-(6,6),6-(6,7)]
    47      -1.556117      -1.556117      -1.556117    6[6-(1,6),6-(1,6),6-(8,8)]
    48      -1.390891      -1.390891      -1.390891    6[1-(0),6-(1,6),6-(6,6)]
    49      -1.024969      -1.024969      -1.024969    6[1-(0),6-(1,6),6-(6,7)]
    50       7.347417       7.347417       7.347417    6[6-(6,6),8-(30),8-(30)]
    51        0.38925        0.38925        0.38925    7[6-(6,6),7-(7),30-(1,7,8,8,8)]
    52       0.283765       0.283765       0.283765    7[7-(6,30),7-(6,30)]
    53       0.650624       0.650624       0.650624    7[6-(6,6),7-(7),30-(1,7,8,8,8)]
    54       5.056658       5.056658       5.056658    7[6-(6,6),7-(7),30-(1,7,8,8,8)]
    55       4.951175       4.951175       4.951175    7[7-(6,30),7-(6,30)]
    56       5.318032       5.318032       5.318032    7[6-(6,6),7-(7),30-(1,7,8,8,8)]
    57       4.278135       4.278135       4.278135    7[6-(6,6),7-(7),30-(1,7,8,8,8)]
    58        4.38362        4.38362        4.38362    7[7-(6,30),7-(6,30)]
    59       4.016761       4.016761       4.016761    7[6-(6,6),7-(7),30-(1,7,8,8,8)]
    60      -0.389273      -0.389273      -0.389273    7[6-(6,6),7-(7),30-(1,7,8,8,8)]
    61       -0.28379       -0.28379       -0.28379    7[7-(6,30),7-(6,30)]
    62      -0.650647      -0.650647      -0.650647    7[6-(6,6),7-(7),30-(1,7,8,8,8)]
    63       2.350499       2.350499       2.350499    8[6-(6,8),30-(1,7,7,8,8)]
    64       1.971507       1.971507       1.971507    8[6-(6,8),30-(8,8,8)]
    65      -1.116457      -1.116457      -1.116457    8[1-(30),30-(1,7,7,8,8),30-(1,7,7,8,8),30-(8,8,8)]
    66      -2.316908      -2.316908      -2.316908    8[6-(6,8),30-(1,7,7,8,8)]
    67      -2.695903      -2.695903      -2.695903    8[6-(6,8),30-(8,8,8)]
    68       3.550958       3.550958       3.550958    8[1-(30),30-(1,7,7,8,8),30-(1,7,7,8,8),30-(8,8,8)]
    69       2.316886       2.316886       2.316886    8[6-(6,8),30-(1,7,7,8,8)]
    70       2.695878       2.695878       2.695878    8[6-(6,8),30-(8,8,8)]
    71       5.783842       5.783842       5.783842    8[1-(30),30-(1,7,7,8,8),30-(1,7,7,8,8),30-(8,8,8)]
    72       6.984293       6.984293       6.984293    8[6-(6,8),30-(1,7,7,8,8)]
    73       7.363288       7.363288       7.363288    8[6-(6,8),30-(8,8,8)]
    74       1.116427       1.116427       1.116427    8[1-(30),30-(1,7,7,8,8),30-(1,7,7,8,8),30-(8,8,8)]
