# Supplementary material for: A collection of forcefield precursors for metal–organic frameworks
Source: RSC Adv. 2019 Nov 13;9(63):36492–507. doi: 10.1039/c9ra07327b (PMC9075174; doi:10.1039/c9ra07327b)
Supplement: RA-009-C9RA07327B-s1398 [file RA-009-C9RA07327B-s1398.txt]

LEVNOQ_clean

11.257700    0.000000    0.000000
-3.193215    10.795332    0.000000
-2.146620    -2.873521    20.636613

     1        4.97636        4.97636        4.97636    12[8-(6),8-(6),8-(6)]
     2       9.019752       9.019752       9.019752    12[8-(6),8-(6),8-(6)]
     3       0.941505       0.941505       0.941505    12[8-(6),8-(6),8-(6)]
     4      -3.101887      -3.101887      -3.101887    12[8-(6),8-(6),8-(6)]
     5       7.142854       7.142854       7.142854    12[8-(6),8-(6),8-(6),8-(6),8-(6),8-(6)]
     6      -1.224989      -1.224989      -1.224989    12[8-(6),8-(6),8-(6),8-(6),8-(6),8-(6)]
     7       6.962451       6.962451       6.962451    1[6-(6,6)]
     8       2.990153       2.990153       2.990153    1[6-(6,6)]
     9        8.24716        8.24716        8.24716    1[6-(6,6)]
    10       4.405638       4.405638       4.405638    1[6-(6,6)]
    11      -0.891856      -0.891856      -0.891856    1[6-(6,6)]
    12       5.117968       5.117968       5.117968    1[6-(6,6)]
    13       4.987758       4.987758       4.987758    1[6-(6,6)]
    14       5.713895       5.713895       5.713895    1[6-(6,6)]
    15       2.642976       2.642976       2.642976    1[6-(6,6)]
    16       8.777308       8.777308       8.777308    1[6-(6,6)]
    17       8.093522       8.093522       8.093522    1[6-(6,6)]
    18       9.108212       9.108212       9.108212    1[6-(6,6)]
    19      -0.706382      -0.706382      -0.706382    1[6-(6,6)]
    20       6.625802       6.625802       6.625802    1[6-(6,6)]
    21      -1.767637      -1.767637      -1.767637    1[6-(6,6)]
    22       3.006311       3.006311       3.006311    1[6-(6,6)]
    23       4.390007       4.390007       4.390007    1[6-(6,6)]
    24       5.926239       5.926239       5.926239    1[6-(6,6)]
    25      -1.044586      -1.044586      -1.044586    1[6-(6,6)]
    26       2.927712       2.927712       2.927712    1[6-(6,6)]
    27      -2.329295      -2.329295      -2.329295    1[6-(6,6)]
    28       1.512227       1.512227       1.512227    1[6-(6,6)]
    29       6.809721       6.809721       6.809721    1[6-(6,6)]
    30       0.799897       0.799897       0.799897    1[6-(6,6)]
    31       0.930107       0.930107       0.930107    1[6-(6,6)]
    32        0.20397        0.20397        0.20397    1[6-(6,6)]
    33       3.274889       3.274889       3.274889    1[6-(6,6)]
    34      -2.859443      -2.859443      -2.859443    1[6-(6,6)]
    35      -2.175657      -2.175657      -2.175657    1[6-(6,6)]
    36      -3.190347      -3.190347      -3.190347    1[6-(6,6)]
    37       6.624247       6.624247       6.624247    1[6-(6,6)]
    38      -0.707937      -0.707937      -0.707937    1[6-(6,6)]
    39       7.685502       7.685502       7.685502    1[6-(6,6)]
    40       2.911554       2.911554       2.911554    1[6-(6,6)]
    41       1.527858       1.527858       1.527858    1[6-(6,6)]
    42      -0.008374      -0.008374      -0.008374    1[6-(6,6)]
    43       6.232543       6.232543       6.232543    6[6-(1,6),6-(1,6),6-(6,6)]
    44       6.175436       6.175436       6.175436    6[1-(0),6-(6,6),6-(6,6)]
    45       4.999224       4.999224       4.999224    6[6-(1,6),6-(1,6),6-(8,8)]
    46       3.794814       3.794814       3.794814    6[1-(0),6-(1,6),6-(6,6)]
    47        5.29716        5.29716        5.29716    6[1-(0),6-(1,6),6-(6,6)]
    48       4.960304       4.960304       4.960304    6[6-(6,6),8-(12),8-(12)]
    49       6.317495       6.317495       6.317495    6[6-(1,6),6-(1,6),6-(6,6)]
    50       8.484319       8.484319       8.484319    6[1-(0),6-(6,6),6-(6,6)]
    51       8.795624       8.795624       8.795624    6[6-(1,6),6-(1,6),6-(8,8)]
    52      -1.107602      -1.107602      -1.107602    6[1-(0),6-(1,6),6-(6,6)]
    53       6.004665       6.004665       6.004665    6[1-(0),6-(1,6),6-(6,6)]
    54        7.72517        7.72517        7.72517    6[6-(6,6),8-(12),8-(12)]
    55       4.502451       4.502451       4.502451    6[1-(0),6-(1,6),6-(6,6)]
    56       4.941087       4.941087       4.941087    6[1-(0),6-(1,6),6-(6,6)]
    57       4.255748       4.255748       4.255748    6[6-(1,6),6-(1,6),6-(8,8)]
    58       3.108255       3.108255       3.108255    6[1-(0),6-(6,6),6-(6,6)]
    59       3.310902       3.310902       3.310902    6[6-(1,6),6-(1,6),6-(6,6)]
    60       4.801957       4.801957       4.801957    6[6-(6,6),8-(12),8-(12)]
    61       8.689294       8.689294       8.689294    6[6-(1,6),6-(1,6),6-(6,6)]
    62       8.653915       8.653915       8.653915    6[1-(0),6-(6,6),6-(6,6)]
    63       8.445729       8.445729       8.445729    6[6-(1,6),6-(1,6),6-(8,8)]
    64        8.23395        8.23395        8.23395    6[1-(0),6-(1,6),6-(6,6)]
    65        8.94049        8.94049        8.94049    6[1-(0),6-(1,6),6-(6,6)]
    66        8.49043        8.49043        8.49043    6[6-(6,6),8-(12),8-(12)]
    67      -2.186815      -2.186815      -2.186815    6[6-(1,6),6-(1,6),6-(6,6)]
    68      10.587821      10.587821      10.587821    6[1-(0),6-(6,6),6-(6,6)]
    69      10.053972      10.053972      10.053972    6[6-(1,6),6-(1,6),6-(8,8)]
    70      10.170601      10.170601      10.170601    6[1-(0),6-(1,6),6-(6,6)]
    71      -1.686123      -1.686123      -1.686123    6[1-(0),6-(1,6),6-(6,6)]
    72        9.29205        9.29205        9.29205    6[6-(6,6),8-(12),8-(12)]
    73       3.581213       3.581213       3.581213    6[1-(0),6-(1,6),6-(6,6)]
    74       4.420038       4.420038       4.420038    6[1-(0),6-(1,6),6-(6,6)]
    75        5.31636        5.31636        5.31636    6[6-(1,6),6-(1,6),6-(8,8)]
    76       5.336683       5.336683       5.336683    6[1-(0),6-(6,6),6-(6,6)]
    77       1.441168       1.441168       1.441168    6[6-(1,6),6-(1,6),6-(6,6)]
    78       6.284607       6.284607       6.284607    6[6-(6,6),8-(12),8-(12)]
    79      -0.314678      -0.314678      -0.314678    6[6-(1,6),6-(1,6),6-(6,6)]
    80      -0.257571      -0.257571      -0.257571    6[1-(0),6-(6,6),6-(6,6)]
    81       0.918641       0.918641       0.918641    6[6-(1,6),6-(1,6),6-(8,8)]
    82       2.123051       2.123051       2.123051    6[1-(0),6-(1,6),6-(6,6)]
    83       0.620705       0.620705       0.620705    6[1-(0),6-(1,6),6-(6,6)]
    84       0.957561       0.957561       0.957561    6[6-(6,6),8-(12),8-(12)]
    85       -0.39963       -0.39963       -0.39963    6[6-(1,6),6-(1,6),6-(6,6)]
    86      -2.566454      -2.566454      -2.566454    6[1-(0),6-(6,6),6-(6,6)]
    87      -2.877759      -2.877759      -2.877759    6[6-(1,6),6-(1,6),6-(8,8)]
    88      -4.232233      -4.232233      -4.232233    6[1-(0),6-(1,6),6-(6,6)]
    89        -0.0868        -0.0868        -0.0868    6[1-(0),6-(1,6),6-(6,6)]
    90      -1.807305      -1.807305      -1.807305    6[6-(6,6),8-(12),8-(12)]
    91       1.415414       1.415414       1.415414    6[1-(0),6-(1,6),6-(6,6)]
    92       0.976778       0.976778       0.976778    6[1-(0),6-(1,6),6-(6,6)]
    93       1.662117       1.662117       1.662117    6[6-(1,6),6-(1,6),6-(8,8)]
    94        2.80961        2.80961        2.80961    6[1-(0),6-(6,6),6-(6,6)]
    95       2.606963       2.606963       2.606963    6[6-(1,6),6-(1,6),6-(6,6)]
    96       1.115908       1.115908       1.115908    6[6-(6,6),8-(12),8-(12)]
    97      -2.771429      -2.771429      -2.771429    6[6-(1,6),6-(1,6),6-(6,6)]
    98       -2.73605       -2.73605       -2.73605    6[1-(0),6-(6,6),6-(6,6)]
    99      -2.527864      -2.527864      -2.527864    6[6-(1,6),6-(1,6),6-(8,8)]
   100      -2.316085      -2.316085      -2.316085    6[1-(0),6-(1,6),6-(6,6)]
   101      -3.022625      -3.022625      -3.022625    6[1-(0),6-(1,6),6-(6,6)]
   102      -2.572565      -2.572565      -2.572565    6[6-(6,6),8-(12),8-(12)]
   103        8.10468        8.10468        8.10468    6[6-(1,6),6-(1,6),6-(6,6)]
   104      -4.669956      -4.669956      -4.669956    6[1-(0),6-(6,6),6-(6,6)]
   105      -4.136107      -4.136107      -4.136107    6[6-(1,6),6-(1,6),6-(8,8)]
   106      -1.059521      -1.059521      -1.059521    6[1-(0),6-(1,6),6-(6,6)]
   107       7.603988       7.603988       7.603988    6[1-(0),6-(1,6),6-(6,6)]
   108      -3.374185      -3.374185      -3.374185    6[6-(6,6),8-(12),8-(12)]
   109       2.336652       2.336652       2.336652    6[1-(0),6-(1,6),6-(6,6)]
   110       1.497827       1.497827       1.497827    6[1-(0),6-(1,6),6-(6,6)]
   111       0.601505       0.601505       0.601505    6[6-(1,6),6-(1,6),6-(8,8)]
   112       0.581182       0.581182       0.581182    6[1-(0),6-(6,6),6-(6,6)]
   113       4.476697       4.476697       4.476697    6[6-(1,6),6-(1,6),6-(6,6)]
   114      -0.366742      -0.366742      -0.366742    6[6-(6,6),8-(12),8-(12)]
   115       6.556419       6.556419       6.556419    8[6-(6,8),12-(8,8)]
   116       8.084433       8.084433       8.084433    8[6-(6,8),12-(8,8,8,8,8)]
   117       5.957001       5.957001       5.957001    8[6-(6,8),12-(8,8,8,8,8)]
   118       3.963823       3.963823       3.963823    8[6-(6,8),12-(8,8)]
   119       5.797575       5.797575       5.797575    8[6-(6,8),12-(8,8,8,8,8)]
   120       4.205233       4.205233       4.205233    8[6-(6,8),12-(8,8)]
   121       9.376983       9.376983       9.376983    8[6-(6,8),12-(8,8)]
   122       8.635098       8.635098       8.635098    8[6-(6,8),12-(8,8,8,8,8)]
   123        8.39836        8.39836        8.39836    8[6-(6,8),12-(8,8,8,8,8)]
   124      -2.539577      -2.539577      -2.539577    8[6-(6,8),12-(8,8)]
   125       6.144484       6.144484       6.144484    8[6-(6,8),12-(8,8,8,8,8)]
   126       7.153009       7.153009       7.153009    8[6-(6,8),12-(8,8)]
   127      -0.638554      -0.638554      -0.638554    8[6-(6,8),12-(8,8)]
   128      -2.166568      -2.166568      -2.166568    8[6-(6,8),12-(8,8,8,8,8)]
   129      -0.039136      -0.039136      -0.039136    8[6-(6,8),12-(8,8,8,8,8)]
   130       5.147257       5.147257       5.147257    8[6-(6,8),12-(8,8)]
   131        0.12029        0.12029        0.12029    8[6-(6,8),12-(8,8,8,8,8)]
   132       1.712632       1.712632       1.712632    8[6-(6,8),12-(8,8)]
   133      -3.459118      -3.459118      -3.459118    8[6-(6,8),12-(8,8)]
   134      -2.717233      -2.717233      -2.717233    8[6-(6,8),12-(8,8,8,8,8)]
   135      -2.480495      -2.480495      -2.480495    8[6-(6,8),12-(8,8,8,8,8)]
   136      -2.800258      -2.800258      -2.800258    8[6-(6,8),12-(8,8)]
   137      -0.226619      -0.226619      -0.226619    8[6-(6,8),12-(8,8,8,8,8)]
   138      -1.235144      -1.235144      -1.235144    8[6-(6,8),12-(8,8)]
