# Supplementary material for: A collection of forcefield precursors for metal–organic frameworks
Source: RSC Adv. 2019 Nov 13;9(63):36492–507. doi: 10.1039/c9ra07327b (PMC9075174; doi:10.1039/c9ra07327b)
Supplement: RA-009-C9RA07327B-s1399 [file RA-009-C9RA07327B-s1399.txt]

LEVNOQ01_clean

11.094200    0.000000    0.000000
-3.283419    10.597190    0.000000
-2.160609    -2.931382    20.726522

     1       8.838134       8.838134       8.838134    12[8-(6),8-(6),8-(6)]
     2        4.83932        4.83932        4.83932    12[8-(6),8-(6),8-(6)]
     3      -3.187962      -3.187962      -3.187962    12[8-(6),8-(6),8-(6)]
     4       0.810852       0.810852       0.810852    12[8-(6),8-(6),8-(6)]
     5       6.997887       6.997887       6.997887    12[8-(6),8-(6),8-(6),8-(6),8-(6),8-(6)]
     6      -1.347715      -1.347715      -1.347715    12[8-(6),8-(6),8-(6),8-(6),8-(6),8-(6)]
     7       6.430232       6.430232       6.430232    1[6-(6,6)]
     8      -0.721796      -0.721796      -0.721796    1[6-(6,6)]
     9       7.493918       7.493918       7.493918    1[6-(6,6)]
    10       5.828173       5.828173       5.828173    1[6-(6,6)]
    11       4.210138       4.210138       4.210138    1[6-(6,6)]
    12       2.843145       2.843145       2.843145    1[6-(6,6)]
    13      -3.166197      -3.166197      -3.166197    1[6-(6,6)]
    14       8.569617       8.569617       8.569617    1[6-(6,6)]
    15      -3.203941      -3.203941      -3.203941    1[6-(6,6)]
    16      -0.864343      -0.864343      -0.864343    1[6-(6,6)]
    17       4.148296       4.148296       4.148296    1[6-(6,6)]
    18       0.823848       0.823848       0.823848    1[6-(6,6)]
    19       2.532726       2.532726       2.532726    1[6-(6,6)]
    20       5.574145       5.574145       5.574145    1[6-(6,6)]
    21       0.843937       0.843937       0.843937    1[6-(6,6)]
    22      -0.409204      -0.409204      -0.409204    1[6-(6,6)]
    23       6.879448       6.879448       6.879448    1[6-(6,6)]
    24      -2.532069      -2.532069      -2.532069    1[6-(6,6)]
    25       -0.78006       -0.78006       -0.78006    1[6-(6,6)]
    26       6.371968       6.371968       6.371968    1[6-(6,6)]
    27      -1.843746      -1.843746      -1.843746    1[6-(6,6)]
    28      -0.178001      -0.178001      -0.178001    1[6-(6,6)]
    29       1.440034       1.440034       1.440034    1[6-(6,6)]
    30       2.807027       2.807027       2.807027    1[6-(6,6)]
    31       8.816369       8.816369       8.816369    1[6-(6,6)]
    32      -2.919445      -2.919445      -2.919445    1[6-(6,6)]
    33       8.854113       8.854113       8.854113    1[6-(6,6)]
    34       6.514515       6.514515       6.514515    1[6-(6,6)]
    35       1.501876       1.501876       1.501876    1[6-(6,6)]
    36       4.826324       4.826324       4.826324    1[6-(6,6)]
    37       3.117446       3.117446       3.117446    1[6-(6,6)]
    38       0.076027       0.076027       0.076027    1[6-(6,6)]
    39       4.806235       4.806235       4.806235    1[6-(6,6)]
    40       6.059376       6.059376       6.059376    1[6-(6,6)]
    41      -1.229276      -1.229276      -1.229276    1[6-(6,6)]
    42       8.182241       8.182241       8.182241    1[6-(6,6)]
    43       9.148076       9.148076       9.148076    6[6-(6,6),8-(12),8-(12)]
    44       9.920401       9.920401       9.920401    6[6-(1,6),6-(1,6),6-(8,8)]
    45      10.055453      10.055453      10.055453    6[1-(0),6-(1,6),6-(6,6)]
    46      10.427658      10.427658      10.427658    6[1-(0),6-(6,6),6-(6,6)]
    47      -2.214737      -2.214737      -2.214737    6[6-(1,6),6-(1,6),6-(6,6)]
    48       7.389288       7.389288       7.389288    6[1-(0),6-(1,6),6-(6,6)]
    49       6.117335       6.117335       6.117335    6[6-(6,6),8-(12),8-(12)]
    50       5.162693       5.162693       5.162693    6[6-(1,6),6-(1,6),6-(8,8)]
    51       5.213198       5.213198       5.213198    6[1-(0),6-(6,6),6-(6,6)]
    52       4.360691       4.360691       4.360691    6[6-(1,6),6-(1,6),6-(6,6)]
    53       4.248322       4.248322       4.248322    6[1-(0),6-(1,6),6-(6,6)]
    54       2.236306       2.236306       2.236306    6[1-(0),6-(1,6),6-(6,6)]
    55       8.309196       8.309196       8.309196    6[6-(6,6),8-(12),8-(12)]
    56       8.247901       8.247901       8.247901    6[6-(1,6),6-(1,6),6-(8,8)]
    57      -3.040089      -3.040089      -3.040089    6[1-(0),6-(1,6),6-(6,6)]
    58       8.446884       8.446884       8.446884    6[1-(0),6-(6,6),6-(6,6)]
    59       8.474161       8.474161       8.474161    6[6-(1,6),6-(1,6),6-(6,6)]
    60      -3.046964      -3.046964      -3.046964    6[1-(0),6-(1,6),6-(6,6)]
    61       7.560468       7.560468       7.560468    6[6-(6,6),8-(12),8-(12)]
    62       8.648607       8.648607       8.648607    6[6-(1,6),6-(1,6),6-(8,8)]
    63      -1.085373      -1.085373      -1.085373    6[1-(0),6-(1,6),6-(6,6)]
    64       8.336885       8.336885       8.336885    6[1-(0),6-(6,6),6-(6,6)]
    65       6.054222       6.054222       6.054222    6[6-(1,6),6-(1,6),6-(6,6)]
    66      -0.083707      -0.083707      -0.083707    6[1-(0),6-(1,6),6-(6,6)]
    67       4.661303       4.661303       4.661303    6[6-(6,6),8-(12),8-(12)]
    68       4.116073       4.116073       4.116073    6[6-(1,6),6-(1,6),6-(8,8)]
    69       2.986384       2.986384       2.986384    6[1-(0),6-(6,6),6-(6,6)]
    70       2.484807       2.484807       2.484807    6[6-(1,6),6-(1,6),6-(6,6)]
    71       4.794076       4.794076       4.794076    6[1-(0),6-(1,6),6-(6,6)]
    72       1.312751       1.312751       1.312751    6[1-(0),6-(1,6),6-(6,6)]
    73       4.837724       4.837724       4.837724    6[6-(6,6),8-(12),8-(12)]
    74       4.894418       4.894418       4.894418    6[6-(1,6),6-(1,6),6-(8,8)]
    75       3.698468       3.698468       3.698468    6[1-(0),6-(1,6),6-(6,6)]
    76       6.084026       6.084026       6.084026    6[1-(0),6-(6,6),6-(6,6)]
    77       6.148766       6.148766       6.148766    6[6-(1,6),6-(1,6),6-(6,6)]
    78       0.440614       0.440614       0.440614    6[1-(0),6-(1,6),6-(6,6)]
    79      -3.497904      -3.497904      -3.497904    6[6-(6,6),8-(12),8-(12)]
    80      -4.270229      -4.270229      -4.270229    6[6-(1,6),6-(1,6),6-(8,8)]
    81      -1.121862      -1.121862      -1.121862    6[1-(0),6-(1,6),6-(6,6)]
    82      -4.777486      -4.777486      -4.777486    6[1-(0),6-(6,6),6-(6,6)]
    83       7.864909       7.864909       7.864909    6[6-(1,6),6-(1,6),6-(6,6)]
    84      -1.739116      -1.739116      -1.739116    6[1-(0),6-(1,6),6-(6,6)]
    85      -0.467163      -0.467163      -0.467163    6[6-(6,6),8-(12),8-(12)]
    86       0.487479       0.487479       0.487479    6[6-(1,6),6-(1,6),6-(8,8)]
    87       0.436974       0.436974       0.436974    6[1-(0),6-(6,6),6-(6,6)]
    88       1.289481       1.289481       1.289481    6[6-(1,6),6-(1,6),6-(6,6)]
    89        1.40185        1.40185        1.40185    6[1-(0),6-(1,6),6-(6,6)]
    90       3.413866       3.413866       3.413866    6[1-(0),6-(1,6),6-(6,6)]
    91      -2.659024      -2.659024      -2.659024    6[6-(6,6),8-(12),8-(12)]
    92      -2.597729      -2.597729      -2.597729    6[6-(1,6),6-(1,6),6-(8,8)]
    93      -2.403939      -2.403939      -2.403939    6[1-(0),6-(1,6),6-(6,6)]
    94      -2.796712      -2.796712      -2.796712    6[1-(0),6-(6,6),6-(6,6)]
    95      -2.823989      -2.823989      -2.823989    6[6-(1,6),6-(1,6),6-(6,6)]
    96       8.697136       8.697136       8.697136    6[1-(0),6-(1,6),6-(6,6)]
    97      -1.910296      -1.910296      -1.910296    6[6-(6,6),8-(12),8-(12)]
    98      -2.998435      -2.998435      -2.998435    6[6-(1,6),6-(1,6),6-(8,8)]
    99      -4.358655      -4.358655      -4.358655    6[1-(0),6-(1,6),6-(6,6)]
   100      -2.686713      -2.686713      -2.686713    6[1-(0),6-(6,6),6-(6,6)]
   101       -0.40405       -0.40405       -0.40405    6[6-(1,6),6-(1,6),6-(6,6)]
   102       5.733879       5.733879       5.733879    6[1-(0),6-(1,6),6-(6,6)]
   103       0.988869       0.988869       0.988869    6[6-(6,6),8-(12),8-(12)]
   104       1.534099       1.534099       1.534099    6[6-(1,6),6-(1,6),6-(8,8)]
   105       2.663788       2.663788       2.663788    6[1-(0),6-(6,6),6-(6,6)]
   106       3.165365       3.165365       3.165365    6[6-(1,6),6-(1,6),6-(6,6)]
   107       0.856096       0.856096       0.856096    6[1-(0),6-(1,6),6-(6,6)]
   108       4.337421       4.337421       4.337421    6[1-(0),6-(1,6),6-(6,6)]
   109       0.812448       0.812448       0.812448    6[6-(6,6),8-(12),8-(12)]
   110       0.755754       0.755754       0.755754    6[6-(1,6),6-(1,6),6-(8,8)]
   111       5.235123       5.235123       5.235123    6[1-(0),6-(1,6),6-(6,6)]
   112      -0.433854      -0.433854      -0.433854    6[1-(0),6-(6,6),6-(6,6)]
   113      -0.498594      -0.498594      -0.498594    6[6-(1,6),6-(1,6),6-(6,6)]
   114       5.209558       5.209558       5.209558    6[1-(0),6-(1,6),6-(6,6)]
   115       9.222629       9.222629       9.222629    8[6-(6,8),12-(8,8)]
   116       8.494696       8.494696       8.494696    8[6-(6,8),12-(8,8,8,8,8)]
   117       6.985669       6.985669       6.985669    8[6-(6,8),12-(8,8)]
   118       5.990699       5.990699       5.990699    8[6-(6,8),12-(8,8,8,8,8)]
   119      -2.565426      -2.565426      -2.565426    8[6-(6,8),12-(8,8)]
   120       8.231649       8.231649       8.231649    8[6-(6,8),12-(8,8,8,8,8)]
   121       6.406156       6.406156       6.406156    8[6-(6,8),12-(8,8)]
   122       7.928022       7.928022       7.928022    8[6-(6,8),12-(8,8,8,8,8)]
   123       4.081385       4.081385       4.081385    8[6-(6,8),12-(8,8)]
   124       5.667275       5.667275       5.667275    8[6-(6,8),12-(8,8,8,8,8)]
   125       0.563512       0.563512       0.563512    8[6-(6,8),12-(8,8)]
   126       5.827387       5.827387       5.827387    8[6-(6,8),12-(8,8,8,8,8)]
   127      -3.572457      -3.572457      -3.572457    8[6-(6,8),12-(8,8)]
   128      -2.844524      -2.844524      -2.844524    8[6-(6,8),12-(8,8,8,8,8)]
   129      -1.335497      -1.335497      -1.335497    8[6-(6,8),12-(8,8)]
   130      -0.340527      -0.340527      -0.340527    8[6-(6,8),12-(8,8,8,8,8)]
   131       8.215598       8.215598       8.215598    8[6-(6,8),12-(8,8)]
   132      -2.581477      -2.581477      -2.581477    8[6-(6,8),12-(8,8,8,8,8)]
   133      -0.755984      -0.755984      -0.755984    8[6-(6,8),12-(8,8)]
   134       -2.27785       -2.27785       -2.27785    8[6-(6,8),12-(8,8,8,8,8)]
   135       1.568787       1.568787       1.568787    8[6-(6,8),12-(8,8)]
   136      -0.017103      -0.017103      -0.017103    8[6-(6,8),12-(8,8,8,8,8)]
   137        5.08666        5.08666        5.08666    8[6-(6,8),12-(8,8)]
   138      -0.177215      -0.177215      -0.177215    8[6-(6,8),12-(8,8,8,8,8)]
