# Supplementary material for: A collection of forcefield precursors for metal–organic frameworks
Source: RSC Adv. 2019 Nov 13;9(63):36492–507. doi: 10.1039/c9ra07327b (PMC9075174; doi:10.1039/c9ra07327b)
Supplement: RA-009-C9RA07327B-s1400 [file RA-009-C9RA07327B-s1400.txt]

LEWTUD_clean

10.094000    0.000000    0.000000
5.047006    11.730003    0.000000
5.046984    2.416555    11.814444

     1      17.389933      17.389933      17.389933    27[7-(6,6),8-(6),8-(6,27),8-(6,27),8-(6,27),8-(6,27)]
     2       4.700268       4.700268       4.700268    27[8-(6),8-(6),8-(6),8-(6,27),8-(6,27)]
     3      12.342939      12.342939      12.342939    27[7-(6,6),8-(6),8-(6,27),8-(6,27),8-(6,27),8-(6,27)]
     4       9.747269       9.747269       9.747269    27[8-(6),8-(6),8-(6),8-(6,27),8-(6,27)]
     5       2.798057       2.798057       2.798057    27[7-(6,6),8-(6),8-(6,27),8-(6,27),8-(6,27),8-(6,27)]
     6      15.487722      15.487722      15.487722    27[8-(6),8-(6),8-(6),8-(6,27),8-(6,27)]
     7       7.845051       7.845051       7.845051    27[7-(6,6),8-(6),8-(6,27),8-(6,27),8-(6,27),8-(6,27)]
     8      10.440721      10.440721      10.440721    27[8-(6),8-(6),8-(6),8-(6,27),8-(6,27)]
     9        13.8843        13.8843        13.8843    1[6-(6,6)]
    10       3.985115       3.985115       3.985115    1[6-(6,7)]
    11      10.217151      10.217151      10.217151    1[6-(6,7)]
    12       9.936537       9.936537       9.936537    1[6-(6,6)]
    13       9.919367       9.919367       9.919367    1[6-(6,6,8)]
    14       3.356245       3.356245       3.356245    1[6-(1,6,6)]
    15       4.553393       4.553393       4.553393    1[6-(1,6,6)]
    16      13.884295      13.884295      13.884295    1[6-(6,6)]
    17      14.079108      14.079108      14.079108    1[6-(6,7)]
    18      10.217144      10.217144      10.217144    1[6-(6,7)]
    19       9.936531       9.936531       9.936531    1[6-(6,6)]
    20      14.966365      14.966365      14.966365    1[6-(6,6,8)]
    21      13.450244      13.450244      13.450244    1[6-(1,6,6)]
    22      14.647393      14.647393      14.647393    1[6-(1,6,6)]
    23        6.30369        6.30369        6.30369    1[6-(6,6)]
    24       6.108875       6.108875       6.108875    1[6-(6,7)]
    25       9.970839       9.970839       9.970839    1[6-(6,7)]
    26      10.251453      10.251453      10.251453    1[6-(6,6)]
    27      10.268623      10.268623      10.268623    1[6-(6,6,8)]
    28      16.831745      16.831745      16.831745    1[6-(1,6,6)]
    29      15.634597      15.634597      15.634597    1[6-(1,6,6)]
    30       6.303695       6.303695       6.303695    1[6-(6,6)]
    31       6.108882       6.108882       6.108882    1[6-(6,7)]
    32       9.970846       9.970846       9.970846    1[6-(6,7)]
    33      10.251459      10.251459      10.251459    1[6-(6,6)]
    34       5.221625       5.221625       5.221625    1[6-(6,6,8)]
    35       6.737746       6.737746       6.737746    1[6-(1,6,6)]
    36       5.540597       5.540597       5.540597    1[6-(1,6,6)]
    37      11.697939      11.697939      11.697939    6[6-(6,6),8-(27),8-(27)]
    38      11.883669      11.883669      11.883669    6[6-(1,6),6-(1,6),6-(8,8)]
    39      13.120184      13.120184      13.120184    6[1-(0),6-(1,7),6-(6,6)]
    40      13.228191      13.228191      13.228191    6[1-(0),6-(1,6),7-(6,27)]
    41      10.971172      10.971172      10.971172    6[1-(0),6-(1,6),7-(6,27)]
    42      10.792508      10.792508      10.792508    6[1-(0),6-(1,7),6-(6,6)]
    43       8.356816       8.356816       8.356816    6[6-(1,6,8),8-(27),8-(27,27)]
    44       9.532768       9.532768       9.532768    6[1-(0),6-(1,1,6),6-(8,8),8-(27,27)]
    45       4.310128       4.310128       4.310128    6[1-(0),1-(0),6-(1,6,8),6-(8,8)]
    46       4.989456       4.989456       4.989456    6[6-(1,1,6),8-(27),8-(27,27)]
    47      11.697935      11.697935      11.697935    6[6-(6,6),8-(27),8-(27)]
    48      11.883664      11.883664      11.883664    6[6-(1,6),6-(1,6),6-(8,8)]
    49      13.120179      13.120179      13.120179    6[1-(0),6-(1,7),6-(6,6)]
    50      13.228184      13.228184      13.228184    6[1-(0),6-(1,6),7-(6,27)]
    51      10.971166      10.971166      10.971166    6[1-(0),6-(1,6),7-(6,27)]
    52      10.792502      10.792502      10.792502    6[1-(0),6-(1,7),6-(6,6)]
    53      13.403815      13.403815      13.403815    6[6-(1,6,8),8-(27),8-(27,27)]
    54      14.579764      14.579764      14.579764    6[1-(0),6-(1,1,6),6-(8,8),8-(27,27)]
    55      14.404127      14.404127      14.404127    6[1-(0),1-(0),6-(1,6,8),6-(8,8)]
    56      15.083451      15.083451      15.083451    6[6-(1,1,6),8-(27),8-(27,27)]
    57       8.490051       8.490051       8.490051    6[6-(6,6),8-(27),8-(27)]
    58       8.304321       8.304321       8.304321    6[6-(1,6),6-(1,6),6-(8,8)]
    59       7.067806       7.067806       7.067806    6[1-(0),6-(1,7),6-(6,6)]
    60       6.959799       6.959799       6.959799    6[1-(0),6-(1,6),7-(6,27)]
    61       9.216818       9.216818       9.216818    6[1-(0),6-(1,6),7-(6,27)]
    62       9.395482       9.395482       9.395482    6[1-(0),6-(1,7),6-(6,6)]
    63      11.831174      11.831174      11.831174    6[6-(1,6,8),8-(27),8-(27,27)]
    64      10.655222      10.655222      10.655222    6[1-(0),6-(1,1,6),6-(8,8),8-(27,27)]
    65      15.877862      15.877862      15.877862    6[1-(0),1-(0),6-(1,6,8),6-(8,8)]
    66      15.198534      15.198534      15.198534    6[6-(1,1,6),8-(27),8-(27,27)]
    67       8.490055       8.490055       8.490055    6[6-(6,6),8-(27),8-(27)]
    68       8.304326       8.304326       8.304326    6[6-(1,6),6-(1,6),6-(8,8)]
    69       7.067811       7.067811       7.067811    6[1-(0),6-(1,7),6-(6,6)]
    70       6.959806       6.959806       6.959806    6[1-(0),6-(1,6),7-(6,27)]
    71       9.216824       9.216824       9.216824    6[1-(0),6-(1,6),7-(6,27)]
    72       9.395488       9.395488       9.395488    6[1-(0),6-(1,7),6-(6,6)]
    73       6.784175       6.784175       6.784175    6[6-(1,6,8),8-(27),8-(27,27)]
    74       5.608226       5.608226       5.608226    6[1-(0),6-(1,1,6),6-(8,8),8-(27,27)]
    75       5.783863       5.783863       5.783863    6[1-(0),1-(0),6-(1,6,8),6-(8,8)]
    76       5.104539       5.104539       5.104539    6[6-(1,1,6),8-(27),8-(27,27)]
    77      12.175387      12.175387      12.175387    7[6-(1,6),6-(1,6),27-(8,8,8,8,8)]
    78       12.17538       12.17538       12.17538    7[6-(1,6),6-(1,6),27-(8,8,8,8,8)]
    79       8.012603       8.012603       8.012603    7[6-(1,6),6-(1,6),27-(8,8,8,8,8)]
    80        8.01261        8.01261        8.01261    7[6-(1,6),6-(1,6),27-(8,8,8,8,8)]
    81       7.620966       7.620966       7.620966    8[6-(6,8),27-(7,8,8,8,8)]
    82       5.509302       5.509302       5.509302    8[6-(6,8),27-(8,8,8,8)]
    83         8.5486         8.5486         8.5486    8[6-(6,8),27-(7,8,8,8,8),27-(8,8,8,8)]
    84      17.399021      17.399021      17.399021    8[6-(6,8),27-(8,8,8,8)]
    85      10.604751      10.604751      10.604751    8[6-(1,6,6),27-(7,8,8,8,8),27-(8,8,8,8)]
    86       4.415109       4.415109       4.415109    8[6-(6,8),27-(8,8,8,8)]
    87       6.243131       6.243131       6.243131    8[6-(6,8),27-(7,8,8,8,8),27-(7,8,8,8,8)]
    88      12.667969      12.667969      12.667969    8[6-(6,8),27-(7,8,8,8,8)]
    89      10.556303      10.556303      10.556303    8[6-(6,8),27-(8,8,8,8)]
    90      13.595602      13.595602      13.595602    8[6-(6,8),27-(7,8,8,8,8),27-(8,8,8,8)]
    91       12.35202       12.35202       12.35202    8[6-(6,8),27-(8,8,8,8)]
    92      15.651747      15.651747      15.651747    8[6-(1,6,6),27-(7,8,8,8,8),27-(8,8,8,8)]
    93       9.462117       9.462117       9.462117    8[6-(6,8),27-(8,8,8,8)]
    94      11.290142      11.290142      11.290142    8[6-(6,8),27-(7,8,8,8,8),27-(7,8,8,8,8)]
    95      12.567024      12.567024      12.567024    8[6-(6,8),27-(7,8,8,8,8)]
    96      14.678688      14.678688      14.678688    8[6-(6,8),27-(8,8,8,8)]
    97       11.63939       11.63939       11.63939    8[6-(6,8),27-(7,8,8,8,8),27-(8,8,8,8)]
    98       2.788969       2.788969       2.788969    8[6-(6,8),27-(8,8,8,8)]
    99       9.583239       9.583239       9.583239    8[6-(1,6,6),27-(7,8,8,8,8),27-(8,8,8,8)]
   100      15.772881      15.772881      15.772881    8[6-(6,8),27-(8,8,8,8)]
   101      13.944859      13.944859      13.944859    8[6-(6,8),27-(7,8,8,8,8),27-(7,8,8,8,8)]
   102       7.520021       7.520021       7.520021    8[6-(6,8),27-(7,8,8,8,8)]
   103       9.631687       9.631687       9.631687    8[6-(6,8),27-(8,8,8,8)]
   104       6.592388       6.592388       6.592388    8[6-(6,8),27-(7,8,8,8,8),27-(8,8,8,8)]
   105        7.83597        7.83597        7.83597    8[6-(6,8),27-(8,8,8,8)]
   106       4.536243       4.536243       4.536243    8[6-(1,6,6),27-(7,8,8,8,8),27-(8,8,8,8)]
   107      10.725873      10.725873      10.725873    8[6-(6,8),27-(8,8,8,8)]
   108       8.897848       8.897848       8.897848    8[6-(6,8),27-(7,8,8,8,8),27-(7,8,8,8,8)]
