# Supplementary material for: A collection of forcefield precursors for metal–organic frameworks
Source: RSC Adv. 2019 Nov 13;9(63):36492–507. doi: 10.1039/c9ra07327b (PMC9075174; doi:10.1039/c9ra07327b)
Supplement: RA-009-C9RA07327B-s1401 [file RA-009-C9RA07327B-s1401.txt]

LEWTUD01_clean

10.027600    0.000000    0.000000
5.013776    11.760662    0.000000
5.013772    2.408094    11.708194

     1      17.270696      17.270696      17.270696    27[7-(6,6),8-(6),8-(6,27),8-(6,27),8-(6,27),8-(6,27)]
     2       4.673452       4.673452       4.673452    27[8-(6),8-(6),8-(6),8-(6,27),8-(6,27)]
     3      12.256898      12.256898      12.256898    27[7-(6,6),8-(6),8-(6,27),8-(6,27),8-(6,27),8-(6,27)]
     4       9.687249       9.687249       9.687249    27[8-(6),8-(6),8-(6),8-(6,27),8-(6,27)]
     5       2.784452       2.784452       2.784452    27[7-(6,6),8-(6),8-(6,27),8-(6,27),8-(6,27),8-(6,27)]
     6      15.381696      15.381696      15.381696    27[8-(6),8-(6),8-(6),8-(6,27),8-(6,27)]
     7        7.79825        7.79825        7.79825    27[7-(6,6),8-(6),8-(6,27),8-(6,27),8-(6,27),8-(6,27)]
     8      10.367899      10.367899      10.367899    27[8-(6),8-(6),8-(6),8-(6,27),8-(6,27)]
     9      13.832046      13.832046      13.832046    1[6-(6,6)]
    10       3.998988       3.998988       3.998988    1[6-(6,7)]
    11      10.125852      10.125852      10.125852    1[6-(6,7)]
    12       9.836048       9.836048       9.836048    1[6-(6,6)]
    13       9.906222       9.906222       9.906222    1[6-(6,6,8)]
    14       8.573561       8.573561       8.573561    1[6-(1,6,6)]
    15       3.241906       3.241906       3.241906    1[6-(1,6,6)]
    16      13.832047      13.832047      13.832047    1[6-(6,6)]
    17      14.026576      14.026576      14.026576    1[6-(6,7)]
    18      10.125838      10.125838      10.125838    1[6-(6,7)]
    19       9.836047       9.836047       9.836047    1[6-(6,6)]
    20      14.920032      14.920032      14.920032    1[6-(6,6,8)]
    21      13.587357      13.587357      13.587357    1[6-(1,6,6)]
    22      13.269486      13.269486      13.269486    1[6-(1,6,6)]
    23       6.223102       6.223102       6.223102    1[6-(6,6)]
    24       16.05616       16.05616       16.05616    1[6-(6,7)]
    25       9.929296       9.929296       9.929296    1[6-(6,7)]
    26        10.2191        10.2191        10.2191    1[6-(6,6)]
    27      10.148926      10.148926      10.148926    1[6-(6,6,8)]
    28      11.481587      11.481587      11.481587    1[6-(1,6,6)]
    29      16.813242      16.813242      16.813242    1[6-(1,6,6)]
    30       6.223101       6.223101       6.223101    1[6-(6,6)]
    31       6.028572       6.028572       6.028572    1[6-(6,7)]
    32        9.92931        9.92931        9.92931    1[6-(6,7)]
    33      10.219101      10.219101      10.219101    1[6-(6,6)]
    34       5.135116       5.135116       5.135116    1[6-(6,6,8)]
    35       6.467791       6.467791       6.467791    1[6-(1,6,6)]
    36       6.785662       6.785662       6.785662    1[6-(1,6,6)]
    37      11.627975      11.627975      11.627975    6[6-(6,6),8-(27),8-(27)]
    38      11.809479      11.809479      11.809479    6[6-(1,6),6-(1,6),6-(8,8)]
    39      13.049895      13.049895      13.049895    6[1-(0),6-(1,7),6-(6,6)]
    40      13.159199      13.159199      13.159199    6[1-(0),6-(1,6),7-(6,27)]
    41      10.893965      10.893965      10.893965    6[1-(0),6-(1,6),7-(6,27)]
    42      10.712462      10.712462      10.712462    6[1-(0),6-(1,7),6-(6,6)]
    43       8.297798       8.297798       8.297798    6[6-(1,6,8),8-(27),8-(27,27)]
    44       9.533198       9.533198       9.533198    6[1-(0),6-(1,1,6),6-(8,8),8-(27,27)]
    45       8.982684       8.982684       8.982684    6[1-(0),1-(0),6-(1,6,8),6-(8,8)]
    46       4.942589       4.942589       4.942589    6[6-(1,1,6),8-(27),8-(27,27)]
    47      11.627985      11.627985      11.627985    6[6-(6,6),8-(27),8-(27)]
    48       11.80948       11.80948       11.80948    6[6-(1,6),6-(1,6),6-(8,8)]
    49      13.049893      13.049893      13.049893    6[1-(0),6-(1,7),6-(6,6)]
    50       13.15919       13.15919       13.15919    6[1-(0),6-(1,6),7-(6,27)]
    51      10.893954      10.893954      10.893954    6[1-(0),6-(1,6),7-(6,27)]
    52      10.712458      10.712458      10.712458    6[1-(0),6-(1,7),6-(6,6)]
    53      13.311602      13.311602      13.311602    6[6-(1,6,8),8-(27),8-(27,27)]
    54      14.547002      14.547002      14.547002    6[1-(0),6-(1,1,6),6-(8,8),8-(27,27)]
    55      13.996486      13.996486      13.996486    6[1-(0),1-(0),6-(1,6,8),6-(8,8)]
    56       9.956393       9.956393       9.956393    6[6-(1,1,6),8-(27),8-(27,27)]
    57       8.427173       8.427173       8.427173    6[6-(6,6),8-(27),8-(27)]
    58       8.245669       8.245669       8.245669    6[6-(1,6),6-(1,6),6-(8,8)]
    59       7.005253       7.005253       7.005253    6[1-(0),6-(1,7),6-(6,6)]
    60       6.895949       6.895949       6.895949    6[1-(0),6-(1,6),7-(6,27)]
    61       9.161183       9.161183       9.161183    6[1-(0),6-(1,6),7-(6,27)]
    62       9.342686       9.342686       9.342686    6[1-(0),6-(1,7),6-(6,6)]
    63       11.75735       11.75735       11.75735    6[6-(1,6,8),8-(27),8-(27,27)]
    64       10.52195       10.52195       10.52195    6[1-(0),6-(1,1,6),6-(8,8),8-(27,27)]
    65      11.072464      11.072464      11.072464    6[1-(0),1-(0),6-(1,6,8),6-(8,8)]
    66      15.112559      15.112559      15.112559    6[6-(1,1,6),8-(27),8-(27,27)]
    67       8.427163       8.427163       8.427163    6[6-(6,6),8-(27),8-(27)]
    68       8.245668       8.245668       8.245668    6[6-(1,6),6-(1,6),6-(8,8)]
    69       7.005255       7.005255       7.005255    6[1-(0),6-(1,7),6-(6,6)]
    70       6.895958       6.895958       6.895958    6[1-(0),6-(1,6),7-(6,27)]
    71       9.161194       9.161194       9.161194    6[1-(0),6-(1,6),7-(6,27)]
    72        9.34269        9.34269        9.34269    6[1-(0),6-(1,7),6-(6,6)]
    73       6.743546       6.743546       6.743546    6[6-(1,6,8),8-(27),8-(27,27)]
    74       5.508146       5.508146       5.508146    6[1-(0),6-(1,1,6),6-(8,8),8-(27,27)]
    75       6.058662       6.058662       6.058662    6[1-(0),1-(0),6-(1,6,8),6-(8,8)]
    76       5.084983       5.084983       5.084983    6[6-(1,1,6),8-(27),8-(27,27)]
    77      12.096276      12.096276      12.096276    7[6-(1,6),6-(1,6),27-(8,8,8,8,8)]
    78      12.096262      12.096262      12.096262    7[6-(1,6),6-(1,6),27-(8,8,8,8,8)]
    79       7.958872       7.958872       7.958872    7[6-(1,6),6-(1,6),27-(8,8,8,8,8)]
    80       7.958886       7.958886       7.958886    7[6-(1,6),6-(1,6),27-(8,8,8,8,8)]
    81       7.595899       7.595899       7.595899    8[6-(6,8),27-(7,8,8,8,8)]
    82       5.477068       5.477068       5.477068    8[6-(6,8),27-(8,8,8,8)]
    83        8.47629        8.47629        8.47629    8[6-(6,8),27-(7,8,8,8,8),27-(8,8,8,8)]
    84       17.28052       17.28052       17.28052    8[6-(6,8),27-(8,8,8,8)]
    85      10.520919      10.520919      10.520919    8[6-(1,6,6),27-(7,8,8,8,8),27-(8,8,8,8)]
    86       6.186012       6.186012       6.186012    8[6-(6,8),27-(7,8,8,8,8),27-(7,8,8,8,8)]
    87       4.349958       4.349958       4.349958    8[6-(6,8),27-(8,8,8,8)]
    88      12.609689      12.609689      12.609689    8[6-(6,8),27-(7,8,8,8,8)]
    89      10.490856      10.490856      10.490856    8[6-(6,8),27-(8,8,8,8)]
    90      13.490092      13.490092      13.490092    8[6-(6,8),27-(7,8,8,8,8),27-(8,8,8,8)]
    91      12.266728      12.266728      12.266728    8[6-(6,8),27-(8,8,8,8)]
    92      15.534719      15.534719      15.534719    8[6-(1,6,6),27-(7,8,8,8,8),27-(8,8,8,8)]
    93      11.199815      11.199815      11.199815    8[6-(6,8),27-(7,8,8,8,8),27-(7,8,8,8,8)]
    94       9.363762       9.363762       9.363762    8[6-(6,8),27-(8,8,8,8)]
    95      12.459249      12.459249      12.459249    8[6-(6,8),27-(7,8,8,8,8)]
    96       14.57808       14.57808       14.57808    8[6-(6,8),27-(8,8,8,8)]
    97      11.578858      11.578858      11.578858    8[6-(6,8),27-(7,8,8,8,8),27-(8,8,8,8)]
    98       2.774628       2.774628       2.774628    8[6-(6,8),27-(8,8,8,8)]
    99       9.534229       9.534229       9.534229    8[6-(1,6,6),27-(7,8,8,8,8),27-(8,8,8,8)]
   100      13.869136      13.869136      13.869136    8[6-(6,8),27-(7,8,8,8,8),27-(7,8,8,8,8)]
   101       15.70519       15.70519       15.70519    8[6-(6,8),27-(8,8,8,8)]
   102       7.445459       7.445459       7.445459    8[6-(6,8),27-(7,8,8,8,8)]
   103       9.564292       9.564292       9.564292    8[6-(6,8),27-(8,8,8,8)]
   104       6.565056       6.565056       6.565056    8[6-(6,8),27-(7,8,8,8,8),27-(8,8,8,8)]
   105        7.78842        7.78842        7.78842    8[6-(6,8),27-(8,8,8,8)]
   106       4.520429       4.520429       4.520429    8[6-(1,6,6),27-(7,8,8,8,8),27-(8,8,8,8)]
   107       8.855333       8.855333       8.855333    8[6-(6,8),27-(7,8,8,8,8),27-(7,8,8,8,8)]
   108      10.691386      10.691386      10.691386    8[6-(6,8),27-(8,8,8,8)]
