# Supplementary material for: A collection of forcefield precursors for metal–organic frameworks
Source: RSC Adv. 2019 Nov 13;9(63):36492–507. doi: 10.1039/c9ra07327b (PMC9075174; doi:10.1039/c9ra07327b)
Supplement: RA-009-C9RA07327B-s1402 [file RA-009-C9RA07327B-s1402.txt]

LEWVAL_clean

10.059700    0.000000    0.000000
5.029832    11.740967    0.000000
5.029812    2.466971    11.725181

     1      17.327084      17.327084      17.327084    27[7-(6,6),8-(6),8-(6,27),8-(6,27),8-(6,27),8-(6,27)]
     2      10.392333      10.392333      10.392333    27[8-(6),8-(6),8-(6),8-(6,27),8-(6,27)]
     3       12.29724       12.29724       12.29724    27[7-(6,6),8-(6),8-(6,27),8-(6,27),8-(6,27),8-(6,27)]
     4      15.422181      15.422181      15.422181    27[8-(6),8-(6),8-(6),8-(6,27),8-(6,27)]
     5        2.79226        2.79226        2.79226    27[7-(6,6),8-(6),8-(6,27),8-(6,27),8-(6,27),8-(6,27)]
     6       9.727011       9.727011       9.727011    27[8-(6),8-(6),8-(6),8-(6,27),8-(6,27)]
     7       7.822104       7.822104       7.822104    27[7-(6,6),8-(6),8-(6,27),8-(6,27),8-(6,27),8-(6,27)]
     8       4.697163       4.697163       4.697163    27[8-(6),8-(6),8-(6),8-(6,27),8-(6,27)]
     9       6.264143       6.264143       6.264143    1[6-(6,6)]
    10       6.088105       6.088105       6.088105    1[6-(6,7)]
    11        9.92387        9.92387        9.92387    1[6-(6,7)]
    12      10.216601      10.216601      10.216601    1[6-(6,6)]
    13       9.904735       9.904735       9.904735    1[6-(6,6,8)]
    14       3.279439       3.279439       3.279439    1[6-(1,6,6)]
    15       8.693556       8.693556       8.693556    1[6-(1,6,6)]
    16       6.264141       6.264141       6.264141    1[6-(6,6)]
    17       6.088089       6.088089       6.088089    1[6-(6,7)]
    18       9.923852       9.923852       9.923852    1[6-(6,7)]
    19      10.216596      10.216596      10.216596    1[6-(6,6)]
    20      14.934592      14.934592      14.934592    1[6-(6,6,8)]
    21      13.339119      13.339119      13.339119    1[6-(1,6,6)]
    22      13.723396      13.723396      13.723396    1[6-(1,6,6)]
    23      13.855201      13.855201      13.855201    1[6-(6,6)]
    24      14.031239      14.031239      14.031239    1[6-(6,7)]
    25      10.195474      10.195474      10.195474    1[6-(6,7)]
    26       9.902743       9.902743       9.902743    1[6-(6,6)]
    27      10.214609      10.214609      10.214609    1[6-(6,6,8)]
    28      16.839905      16.839905      16.839905    1[6-(1,6,6)]
    29      11.425788      11.425788      11.425788    1[6-(1,6,6)]
    30      13.855203      13.855203      13.855203    1[6-(6,6)]
    31       3.971555       3.971555       3.971555    1[6-(6,7)]
    32      10.195492      10.195492      10.195492    1[6-(6,7)]
    33       9.902748       9.902748       9.902748    1[6-(6,6)]
    34       5.184752       5.184752       5.184752    1[6-(6,6,8)]
    35       6.780225       6.780225       6.780225    1[6-(1,6,6)]
    36       6.395948       6.395948       6.395948    1[6-(1,6,6)]
    37       8.454136       8.454136       8.454136    6[6-(6,6),8-(27),8-(27)]
    38       8.280107       8.280107       8.280107    6[6-(1,6),6-(1,6),6-(8,8)]
    39       7.024658       7.024658       7.024658    6[1-(0),6-(1,7),6-(6,6)]
    40       6.935131       6.935131       6.935131    6[1-(0),6-(1,6),7-(6,27)]
    41       9.176433       9.176433       9.176433    6[1-(0),6-(1,6),7-(6,27)]
    42       9.359515       9.359515       9.359515    6[1-(0),6-(1,7),6-(6,6)]
    43        8.32637        8.32637        8.32637    6[6-(1,6,8),8-(27),8-(27,27)]
    44       9.558684       9.558684       9.558684    6[1-(0),6-(1,1,6),6-(8,8),8-(27,27)]
    45       9.049667       9.049667       9.049667    6[1-(0),1-(0),6-(1,6,8),6-(8,8)]
    46       4.988585       4.988585       4.988585    6[6-(1,1,6),8-(27),8-(27,27)]
    47       8.454142       8.454142       8.454142    6[6-(6,6),8-(27),8-(27)]
    48       8.280105       8.280105       8.280105    6[6-(1,6),6-(1,6),6-(8,8)]
    49       7.024653       7.024653       7.024653    6[1-(0),6-(1,7),6-(6,6)]
    50       6.935117       6.935117       6.935117    6[1-(0),6-(1,6),7-(6,27)]
    51       9.176418       9.176418       9.176418    6[1-(0),6-(1,6),7-(6,27)]
    52       9.359508       9.359508       9.359508    6[1-(0),6-(1,7),6-(6,6)]
    53      13.356223      13.356223      13.356223    6[6-(1,6,8),8-(27),8-(27,27)]
    54      14.588536      14.588536      14.588536    6[1-(0),6-(1,1,6),6-(8,8),8-(27,27)]
    55      14.079512      14.079512      14.079512    6[1-(0),1-(0),6-(1,6,8),6-(8,8)]
    56      10.018447      10.018447      10.018447    6[6-(1,1,6),8-(27),8-(27,27)]
    57      11.665208      11.665208      11.665208    6[6-(6,6),8-(27),8-(27)]
    58      11.839237      11.839237      11.839237    6[6-(1,6),6-(1,6),6-(8,8)]
    59      13.094686      13.094686      13.094686    6[1-(0),6-(1,7),6-(6,6)]
    60      13.184213      13.184213      13.184213    6[1-(0),6-(1,6),7-(6,27)]
    61      10.942911      10.942911      10.942911    6[1-(0),6-(1,6),7-(6,27)]
    62      10.759829      10.759829      10.759829    6[1-(0),6-(1,7),6-(6,6)]
    63      11.792974      11.792974      11.792974    6[6-(1,6,8),8-(27),8-(27,27)]
    64       10.56066       10.56066       10.56066    6[1-(0),6-(1,1,6),6-(8,8),8-(27,27)]
    65      11.069677      11.069677      11.069677    6[1-(0),1-(0),6-(1,6,8),6-(8,8)]
    66      15.130759      15.130759      15.130759    6[6-(1,1,6),8-(27),8-(27,27)]
    67      11.665202      11.665202      11.665202    6[6-(6,6),8-(27),8-(27)]
    68      11.839239      11.839239      11.839239    6[6-(1,6),6-(1,6),6-(8,8)]
    69      13.094691      13.094691      13.094691    6[1-(0),6-(1,7),6-(6,6)]
    70      13.184227      13.184227      13.184227    6[1-(0),6-(1,6),7-(6,27)]
    71      10.942926      10.942926      10.942926    6[1-(0),6-(1,6),7-(6,27)]
    72      10.759836      10.759836      10.759836    6[1-(0),6-(1,7),6-(6,6)]
    73       6.763121       6.763121       6.763121    6[6-(1,6,8),8-(27),8-(27,27)]
    74       5.530808       5.530808       5.530808    6[1-(0),6-(1,1,6),6-(8,8),8-(27,27)]
    75       6.039832       6.039832       6.039832    6[1-(0),1-(0),6-(1,6,8),6-(8,8)]
    76       5.071085       5.071085       5.071085    6[6-(1,1,6),8-(27),8-(27,27)]
    77       7.982348       7.982348       7.982348    7[6-(1,6),6-(1,6),27-(8,8,8,8,8)]
    78        7.98233        7.98233        7.98233    7[6-(1,6),6-(1,6),27-(8,8,8,8,8)]
    79      12.136996      12.136996      12.136996    7[6-(1,6),6-(1,6),27-(8,8,8,8,8)]
    80      12.137014      12.137014      12.137014    7[6-(1,6),6-(1,6),27-(8,8,8,8,8)]
    81       9.604965       9.604965       9.604965    8[6-(6,8),27-(8,8,8,8)]
    82       7.487396       7.487396       7.487396    8[6-(6,8),27-(7,8,8,8,8)]
    83       8.499397       8.499397       8.499397    8[6-(6,8),27-(7,8,8,8,8),27-(8,8,8,8)]
    84      17.330806      17.330806      17.330806    8[6-(6,8),27-(8,8,8,8)]
    85      10.561639      10.561639      10.561639    8[6-(1,6,6),27-(7,8,8,8,8),27-(8,8,8,8)]
    86       6.225929       6.225929       6.225929    8[6-(6,8),27-(7,8,8,8,8),27-(7,8,8,8,8)]
    87       4.420213       4.420213       4.420213    8[6-(6,8),27-(8,8,8,8)]
    88      14.634804      14.634804      14.634804    8[6-(6,8),27-(8,8,8,8)]
    89      12.517239      12.517239      12.517239    8[6-(6,8),27-(7,8,8,8,8)]
    90       13.52925       13.52925       13.52925    8[6-(6,8),27-(7,8,8,8,8),27-(8,8,8,8)]
    91      12.300962      12.300962      12.300962    8[6-(6,8),27-(8,8,8,8)]
    92      15.591486      15.591486      15.591486    8[6-(1,6,6),27-(7,8,8,8,8),27-(8,8,8,8)]
    93       11.25579       11.25579       11.25579    8[6-(6,8),27-(7,8,8,8,8),27-(7,8,8,8,8)]
    94       9.450073       9.450073       9.450073    8[6-(6,8),27-(8,8,8,8)]
    95      10.514379      10.514379      10.514379    8[6-(6,8),27-(8,8,8,8)]
    96      12.631948      12.631948      12.631948    8[6-(6,8),27-(7,8,8,8,8)]
    97      11.619947      11.619947      11.619947    8[6-(6,8),27-(7,8,8,8,8),27-(8,8,8,8)]
    98       2.788538       2.788538       2.788538    8[6-(6,8),27-(8,8,8,8)]
    99       9.557705       9.557705       9.557705    8[6-(1,6,6),27-(7,8,8,8,8),27-(8,8,8,8)]
   100      13.893415      13.893415      13.893415    8[6-(6,8),27-(7,8,8,8,8),27-(7,8,8,8,8)]
   101      15.699131      15.699131      15.699131    8[6-(6,8),27-(8,8,8,8)]
   102        5.48454        5.48454        5.48454    8[6-(6,8),27-(8,8,8,8)]
   103       7.602105       7.602105       7.602105    8[6-(6,8),27-(7,8,8,8,8)]
   104       6.590094       6.590094       6.590094    8[6-(6,8),27-(7,8,8,8,8),27-(8,8,8,8)]
   105       7.818382       7.818382       7.818382    8[6-(6,8),27-(8,8,8,8)]
   106       4.527858       4.527858       4.527858    8[6-(1,6,6),27-(7,8,8,8,8),27-(8,8,8,8)]
   107       8.863554       8.863554       8.863554    8[6-(6,8),27-(7,8,8,8,8),27-(7,8,8,8,8)]
   108      10.669271      10.669271      10.669271    8[6-(6,8),27-(8,8,8,8)]
