# Supplementary material for: A collection of forcefield precursors for metal–organic frameworks
Source: RSC Adv. 2019 Nov 13;9(63):36492–507. doi: 10.1039/c9ra07327b (PMC9075174; doi:10.1039/c9ra07327b)
Supplement: RA-009-C9RA07327B-s1403 [file RA-009-C9RA07327B-s1403.txt]

LEZLAF_clean

11.727100    0.000000    0.000000
0.000000    11.770700    0.000000
-2.763782    0.000000    18.052968

     1       4.129292       4.129292       4.129292    47[7-(6,6,6),7-(6,6,6),8-(6),15-(6,6,6)]
     2       2.827119       2.827119       2.827119    47[7-(6,6,6),8-(6),15-(6,6,6)]
     3       7.757893       7.757893       7.757893    47[8-(6),15-(6,6,6)]
     4       4.834026       4.834026       4.834026    47[7-(6,6,6),7-(6,6,6),8-(6),15-(6,6,6)]
     5       6.136199       6.136199       6.136199    47[7-(6,6,6),8-(6),15-(6,6,6)]
     6       1.205425       1.205425       1.205425    47[8-(6),15-(6,6,6)]
     7       1.377849       1.377849       1.377849    15[6-(1,1,7),6-(1,1,7),6-(1,1,7),47-(8)]
     8       5.771913       5.771913       5.771913    15[6-(1,1,7),6-(1,1,7),6-(1,1,7),47-(7,8)]
     9       3.055132       3.055132       3.055132    15[6-(1,1,7),6-(1,1,7),6-(1,1,7),47-(7,7,8)]
    10       7.585469       7.585469       7.585469    15[6-(1,1,7),6-(1,1,7),6-(1,1,7),47-(8)]
    11       3.191405       3.191405       3.191405    15[6-(1,1,7),6-(1,1,7),6-(1,1,7),47-(7,8)]
    12       5.908186       5.908186       5.908186    15[6-(1,1,7),6-(1,1,7),6-(1,1,7),47-(7,7,8)]
    13       8.450741       8.450741       8.450741    1[6-(6,6)]
    14      -0.641682      -0.641682      -0.641682    1[6-(6,6)]
    15       3.492027       3.492027       3.492027    1[6-(1,7,15)]
    16       2.335089       2.335089       2.335089    1[6-(1,7,15)]
    17       1.294811       1.294811       1.294811    1[6-(1,7,15)]
    18       2.820696       2.820696       2.820696    1[6-(1,7,15)]
    19      11.303419      11.303419      11.303419    1[6-(1,7,15)]
    20      10.918398      10.918398      10.918398    1[6-(1,7,15)]
    21       1.344501       1.344501       1.344501    1[6-(1,7,7)]
    22       0.978359       0.978359       0.978359    1[6-(1,7,7)]
    23       3.852369       3.852369       3.852369    1[6-(1,7,7)]
    24       3.175595       3.175595       3.175595    1[6-(1,7,7)]
    25       0.741017       0.741017       0.741017    1[6-(1,7,7)]
    26         0.0203         0.0203         0.0203    1[6-(1,7,7)]
    27       6.022562       6.022562       6.022562    1[6-(1,7,7)]
    28       5.733147       5.733147       5.733147    1[6-(1,7,7)]
    29       7.980964       7.980964       7.980964    1[6-(1,7,15)]
    30       7.451857       7.451857       7.451857    1[6-(1,7,15)]
    31       7.266732       7.266732       7.266732    1[6-(1,7,7)]
    32       6.472374       6.472374       6.472374    1[6-(1,7,7)]
    33       3.371397       3.371397       3.371397    1[6-(1,7,7)]
    34       4.049351       4.049351       4.049351    1[6-(1,7,7)]
    35       4.608787       4.608787       4.608787    1[6-(1,7,15)]
    36       3.577352       3.577352       3.577352    1[6-(1,7,15)]
    37       4.503392       4.503392       4.503392    1[6-(1,7,15)]
    38       6.067184       6.067184       6.067184    1[6-(1,7,15)]
    39       8.804214       8.804214       8.804214    1[6-(1,7,7)]
    40       6.604159       6.604159       6.604159    1[6-(1,7,7)]
    41       4.745353       4.745353       4.745353    1[6-(1,7,15)]
    42       7.853242       7.853242       7.853242    1[6-(1,7,15)]
    43       6.032804       6.032804       6.032804    1[6-(1,7,7)]
    44       5.161778       5.161778       5.161778    1[6-(1,7,7)]
    45       4.958503       4.958503       4.958503    1[6-(1,7,7)]
    46       3.409396       3.409396       3.409396    1[6-(1,7,7)]
    47       6.520243       6.520243       6.520243    1[6-(1,7,15)]
    48       2.691764       2.691764       2.691764    1[6-(1,7,15)]
    49       2.033613       2.033613       2.033613    1[6-(1,7,15)]
    50       2.702067       2.702067       2.702067    1[6-(1,7,15)]
    51       0.512577       0.512577       0.512577    1[6-(6,6)]
    52          9.605          9.605          9.605    1[6-(6,6)]
    53       5.471291       5.471291       5.471291    1[6-(1,7,15)]
    54       6.628229       6.628229       6.628229    1[6-(1,7,15)]
    55       7.668507       7.668507       7.668507    1[6-(1,7,15)]
    56       6.142622       6.142622       6.142622    1[6-(1,7,15)]
    57      -2.340101      -2.340101      -2.340101    1[6-(1,7,15)]
    58       -1.95508       -1.95508       -1.95508    1[6-(1,7,15)]
    59       7.618817       7.618817       7.618817    1[6-(1,7,7)]
    60       7.984959       7.984959       7.984959    1[6-(1,7,7)]
    61       5.110949       5.110949       5.110949    1[6-(1,7,7)]
    62       5.787723       5.787723       5.787723    1[6-(1,7,7)]
    63       8.222301       8.222301       8.222301    1[6-(1,7,7)]
    64       8.943018       8.943018       8.943018    1[6-(1,7,7)]
    65       2.940756       2.940756       2.940756    1[6-(1,7,7)]
    66       3.230171       3.230171       3.230171    1[6-(1,7,7)]
    67       0.982354       0.982354       0.982354    1[6-(1,7,15)]
    68       1.511461       1.511461       1.511461    1[6-(1,7,15)]
    69       1.696586       1.696586       1.696586    1[6-(1,7,7)]
    70       2.490944       2.490944       2.490944    1[6-(1,7,7)]
    71       5.591921       5.591921       5.591921    1[6-(1,7,7)]
    72       4.913967       4.913967       4.913967    1[6-(1,7,7)]
    73       4.354531       4.354531       4.354531    1[6-(1,7,15)]
    74       5.385966       5.385966       5.385966    1[6-(1,7,15)]
    75       4.459926       4.459926       4.459926    1[6-(1,7,15)]
    76       2.896134       2.896134       2.896134    1[6-(1,7,15)]
    77       0.159104       0.159104       0.159104    1[6-(1,7,7)]
    78       2.359159       2.359159       2.359159    1[6-(1,7,7)]
    79       4.217965       4.217965       4.217965    1[6-(1,7,15)]
    80       1.110076       1.110076       1.110076    1[6-(1,7,15)]
    81       2.930514       2.930514       2.930514    1[6-(1,7,7)]
    82        3.80154        3.80154        3.80154    1[6-(1,7,7)]
    83       4.004815       4.004815       4.004815    1[6-(1,7,7)]
    84       5.553922       5.553922       5.553922    1[6-(1,7,7)]
    85       2.443075       2.443075       2.443075    1[6-(1,7,15)]
    86       6.271554       6.271554       6.271554    1[6-(1,7,15)]
    87       6.929705       6.929705       6.929705    1[6-(1,7,15)]
    88       6.261251       6.261251       6.261251    1[6-(1,7,15)]
    89      -1.063533      -1.063533      -1.063533    6[6-(1,6),6-(6,6),6-(8,8)]
    90      -1.860722      -1.860722      -1.860722    6[6-(1,6),6-(6,6),6-(8,8)]
    91       8.972336       8.972336       8.972336    6[1-(0),6-(6,6),6-(6,6)]
    92       8.814092       8.814092       8.814092    6[6-(1,6),6-(6,6),6-(8,8)]
    93       9.637775       9.637775       9.637775    6[6-(1,6),6-(6,6),6-(8,8)]
    94      -1.196598      -1.196598      -1.196598    6[1-(0),6-(6,6),6-(6,6)]
    95      -0.136058      -0.136058      -0.136058    6[6-(6,6),8-(0),8-(47)]
    96      -1.780161      -1.780161      -1.780161    6[6-(6,6),8-(0),8-(47)]
    97       9.620675       9.620675       9.620675    6[6-(6,6),8-(0),8-(0)]
    98       7.806925       7.806925       7.806925    6[6-(6,6),8-(0),8-(47)]
    99        2.58733        2.58733        2.58733    6[1-(0),1-(0),7-(6,6,47),15-(6,6,47)]
   100       1.929407       1.929407       1.929407    6[1-(0),1-(0),7-(6,6),15-(6,6,47)]
   101      -0.085205      -0.085205      -0.085205    6[1-(0),1-(0),7-(6,6),15-(6,6,47)]
   102       1.271234       1.271234       1.271234    6[1-(0),1-(0),7-(6,6),7-(6,6,47)]
   103       3.007974       3.007974       3.007974    6[1-(0),1-(0),7-(6,6),7-(6,6,47)]
   104       0.695708       0.695708       0.695708    6[1-(0),1-(0),7-(6,6),7-(6,6)]
   105       5.804539       5.804539       5.804539    6[1-(0),1-(0),7-(6,6),7-(6,6,47)]
   106       7.203478       7.203478       7.203478    6[1-(0),1-(0),7-(6,6),15-(6,6,47)]
   107        6.53581        6.53581        6.53581    6[1-(0),1-(0),7-(6,6),7-(6,6)]
   108       4.202608       4.202608       4.202608    6[1-(0),1-(0),7-(6,6),7-(6,6,47)]
   109       4.464854       4.464854       4.464854    6[1-(0),1-(0),7-(6,6,47),15-(6,6,47)]
   110       5.372803       5.372803       5.372803    6[1-(0),1-(0),7-(6,6),15-(6,6,47)]
   111       5.842344       5.842344       5.842344    6[1-(0),1-(0),7-(6,6),7-(6,6,47)]
   112       4.769404       4.769404       4.769404    6[1-(0),1-(0),7-(6,6),15-(6,6,47)]
   113       5.303316       5.303316       5.303316    6[1-(0),1-(0),7-(6,6),7-(6,6)]
   114       4.239577       4.239577       4.239577    6[1-(0),1-(0),7-(6,6),7-(6,6,47)]
   115       3.494562       3.494562       3.494562    6[1-(0),1-(0),7-(6,6,47),15-(6,6,47)]
   116       2.837435       2.837435       2.837435    6[1-(0),1-(0),7-(6,6),15-(6,6,47)]
   117      10.026851      10.026851      10.026851    6[6-(1,6),6-(6,6),6-(8,8)]
   118       10.82404       10.82404       10.82404    6[6-(1,6),6-(6,6),6-(8,8)]
   119      -0.009018      -0.009018      -0.009018    6[1-(0),6-(6,6),6-(6,6)]
   120       0.149226       0.149226       0.149226    6[6-(1,6),6-(6,6),6-(8,8)]
   121      -0.674457      -0.674457      -0.674457    6[6-(1,6),6-(6,6),6-(8,8)]
   122      10.159916      10.159916      10.159916    6[1-(0),6-(6,6),6-(6,6)]
   123       9.099376       9.099376       9.099376    6[6-(6,6),8-(0),8-(47)]
   124      10.743479      10.743479      10.743479    6[6-(6,6),8-(0),8-(47)]
   125      -0.657357      -0.657357      -0.657357    6[6-(6,6),8-(0),8-(0)]
   126       1.156393       1.156393       1.156393    6[6-(6,6),8-(0),8-(47)]
   127       6.375988       6.375988       6.375988    6[1-(0),1-(0),7-(6,6,47),15-(6,6,47)]
   128       7.033911       7.033911       7.033911    6[1-(0),1-(0),7-(6,6),15-(6,6,47)]
   129       9.048523       9.048523       9.048523    6[1-(0),1-(0),7-(6,6),15-(6,6,47)]
   130       7.692084       7.692084       7.692084    6[1-(0),1-(0),7-(6,6),7-(6,6,47)]
   131       5.955344       5.955344       5.955344    6[1-(0),1-(0),7-(6,6),7-(6,6,47)]
   132        8.26761        8.26761        8.26761    6[1-(0),1-(0),7-(6,6),7-(6,6)]
   133       3.158779       3.158779       3.158779    6[1-(0),1-(0),7-(6,6),7-(6,6,47)]
   134        1.75984        1.75984        1.75984    6[1-(0),1-(0),7-(6,6),15-(6,6,47)]
   135       2.427508       2.427508       2.427508    6[1-(0),1-(0),7-(6,6),7-(6,6)]
   136        4.76071        4.76071        4.76071    6[1-(0),1-(0),7-(6,6),7-(6,6,47)]
   137       4.498464       4.498464       4.498464    6[1-(0),1-(0),7-(6,6,47),15-(6,6,47)]
   138       3.590515       3.590515       3.590515    6[1-(0),1-(0),7-(6,6),15-(6,6,47)]
   139       3.120974       3.120974       3.120974    6[1-(0),1-(0),7-(6,6),7-(6,6,47)]
   140       4.193914       4.193914       4.193914    6[1-(0),1-(0),7-(6,6),15-(6,6,47)]
   141       3.660002       3.660002       3.660002    6[1-(0),1-(0),7-(6,6),7-(6,6)]
   142       4.723741       4.723741       4.723741    6[1-(0),1-(0),7-(6,6),7-(6,6,47)]
   143       5.468756       5.468756       5.468756    6[1-(0),1-(0),7-(6,6,47),15-(6,6,47)]
   144       6.125883       6.125883       6.125883    6[1-(0),1-(0),7-(6,6),15-(6,6,47)]
   145       2.630583       2.630583       2.630583    7[6-(1,1,15),6-(1,1,7),6-(1,1,7),47-(7,8,15)]
   146       1.998611       1.998611       1.998611    7[6-(1,1,15),6-(1,1,7),6-(1,1,7)]
   147       0.258704       0.258704       0.258704    7[6-(1,1,15),6-(1,1,7),6-(1,1,7)]
   148       4.455968       4.455968       4.455968    7[6-(1,1,15),6-(1,1,7),6-(1,1,7),47-(8,15)]
   149       6.901406       6.901406       6.901406    7[6-(1,1,15),6-(1,1,7),6-(1,1,7)]
   150       5.307977       5.307977       5.307977    7[6-(1,1,15),6-(1,1,7),6-(1,1,7)]
   151       4.592072       4.592072       4.592072    7[6-(1,1,15),6-(1,1,7),6-(1,1,7),47-(7,8,15)]
   152       5.717285       5.717285       5.717285    7[6-(1,1,15),6-(1,1,7),6-(1,1,7)]
   153        4.04243        4.04243        4.04243    7[6-(1,1,15),6-(1,1,7),6-(1,1,7)]
   154       6.332735       6.332735       6.332735    7[6-(1,1,15),6-(1,1,7),6-(1,1,7),47-(7,8,15)]
   155       6.964707       6.964707       6.964707    7[6-(1,1,15),6-(1,1,7),6-(1,1,7)]
   156       8.704614       8.704614       8.704614    7[6-(1,1,15),6-(1,1,7),6-(1,1,7)]
   157        4.50735        4.50735        4.50735    7[6-(1,1,15),6-(1,1,7),6-(1,1,7),47-(8,15)]
   158       2.061912       2.061912       2.061912    7[6-(1,1,15),6-(1,1,7),6-(1,1,7)]
   159       3.655341       3.655341       3.655341    7[6-(1,1,15),6-(1,1,7),6-(1,1,7)]
   160       4.371246       4.371246       4.371246    7[6-(1,1,15),6-(1,1,7),6-(1,1,7),47-(7,8,15)]
   161       3.246033       3.246033       3.246033    7[6-(1,1,15),6-(1,1,7),6-(1,1,7)]
   162       4.920888       4.920888       4.920888    7[6-(1,1,15),6-(1,1,7),6-(1,1,7)]
   163      -0.407235      -0.407235      -0.407235    8[6-(6,8),47-(7,7,15)]
   164       0.848534       0.848534       0.848534    8[6-(6,8)]
   165       9.010979       9.010979       9.010979    8[6-(6,8),47-(15)]
   166      -0.905857      -0.905857      -0.905857    8[6-(6,8)]
   167      -1.301024      -1.301024      -1.301024    8[6-(6,8)]
   168       8.874666       8.874666       8.874666    8[6-(6,8)]
   169       7.067527       7.067527       7.067527    8[6-(6,8)]
   170       7.696305       7.696305       7.696305    8[6-(6,8),47-(7,15)]
   171       9.370553       9.370553       9.370553    8[6-(6,8),47-(7,7,15)]
   172       8.114784       8.114784       8.114784    8[6-(6,8)]
   173      -0.047661      -0.047661      -0.047661    8[6-(6,8),47-(15)]
   174       9.869175       9.869175       9.869175    8[6-(6,8)]
   175      10.264342      10.264342      10.264342    8[6-(6,8)]
   176       0.088652       0.088652       0.088652    8[6-(6,8)]
   177       1.895791       1.895791       1.895791    8[6-(6,8)]
   178       1.267013       1.267013       1.267013    8[6-(6,8),47-(7,15)]
