# Supplementary material for: A collection of forcefield precursors for metal–organic frameworks
Source: RSC Adv. 2019 Nov 13;9(63):36492–507. doi: 10.1039/c9ra07327b (PMC9075174; doi:10.1039/c9ra07327b)
Supplement: RA-009-C9RA07327B-s1404 [file RA-009-C9RA07327B-s1404.txt]

LIBZIG_clean

9.631000    0.000000    0.000000
-0.959396    12.174256    0.000000
-0.959396    -1.249554    12.109959

     1       4.023481       4.023481       4.023481    65[8-(6),8-(6),8-(6),8-(6),8-(6),8-(6)]
     2      -1.126773      -1.126773      -1.126773    65[8-(6),8-(6),8-(6),8-(6),8-(6),8-(6)]
     3       3.688727       3.688727       3.688727    65[8-(6),8-(6),8-(6),8-(6),8-(6),8-(6)]
     4       8.838981       8.838981       8.838981    65[8-(6),8-(6),8-(6),8-(6),8-(6),8-(6)]
     5       3.165183       3.165183       3.165183    1[6-(6,6)]
     6       5.025041       5.025041       5.025041    1[6-(6,6)]
     7       4.932322       4.932322       4.932322    1[6-(6,6)]
     8      -0.268475      -0.268475      -0.268475    1[6-(6,6)]
     9       7.502667       7.502667       7.502667    1[6-(6,6)]
    10       7.595386       7.595386       7.595386    1[6-(6,6)]
    11       4.547025       4.547025       4.547025    1[6-(6,6)]
    12       2.687167       2.687167       2.687167    1[6-(6,6)]
    13       2.779886       2.779886       2.779886    1[6-(6,6)]
    14       7.980683       7.980683       7.980683    1[6-(6,6)]
    15       0.209541       0.209541       0.209541    1[6-(6,6)]
    16       0.116822       0.116822       0.116822    1[6-(6,6)]
    17       4.000699       4.000699       4.000699    6[6-(1,6),8-(65),8-(65)]
    18       3.897511       3.897511       3.897511    6[1-(0),6-(1,6),6-(8,8)]
    19       6.675205       6.675205       6.675205    6[6-(1,6),8-(65),8-(65)]
    20       5.955591       5.955591       5.955591    6[1-(0),6-(1,6),6-(8,8)]
    21       6.382673       6.382673       6.382673    6[6-(1,6),8-(65),8-(65)]
    22       5.665308       5.665308       5.665308    6[1-(0),6-(1,6),6-(8,8)]
    23      -1.103991      -1.103991      -1.103991    6[6-(1,6),8-(65),8-(65)]
    24      -1.000803      -1.000803      -1.000803    6[1-(0),6-(1,6),6-(8,8)]
    25       5.852503       5.852503       5.852503    6[6-(1,6),8-(65),8-(65)]
    26       6.572117       6.572117       6.572117    6[1-(0),6-(1,6),6-(8,8)]
    27       6.145035       6.145035       6.145035    6[6-(1,6),8-(65),8-(65)]
    28         6.8624         6.8624         6.8624    6[1-(0),6-(1,6),6-(8,8)]
    29       3.711509       3.711509       3.711509    6[6-(1,6),8-(65),8-(65)]
    30       3.814697       3.814697       3.814697    6[1-(0),6-(1,6),6-(8,8)]
    31       1.037003       1.037003       1.037003    6[6-(1,6),8-(65),8-(65)]
    32       1.756617       1.756617       1.756617    6[1-(0),6-(1,6),6-(8,8)]
    33       1.329535       1.329535       1.329535    6[6-(1,6),8-(65),8-(65)]
    34         2.0469         2.0469         2.0469    6[1-(0),6-(1,6),6-(8,8)]
    35       8.816199       8.816199       8.816199    6[6-(1,6),8-(65),8-(65)]
    36       8.713011       8.713011       8.713011    6[1-(0),6-(1,6),6-(8,8)]
    37       1.859705       1.859705       1.859705    6[6-(1,6),8-(65),8-(65)]
    38       1.140091       1.140091       1.140091    6[1-(0),6-(1,6),6-(8,8)]
    39       1.567173       1.567173       1.567173    6[6-(1,6),8-(65),8-(65)]
    40       0.849808       0.849808       0.849808    6[1-(0),6-(1,6),6-(8,8)]
    41       3.250582       3.250582       3.250582    8[6-(6,8),65-(8,8,8,8,8)]
    42       4.814155       4.814155       4.814155    8[6-(6,8),65-(8,8,8,8,8)]
    43       5.992511       5.992511       5.992511    8[6-(6,8),65-(8,8,8,8,8)]
    44       7.918226       7.918226       7.918226    8[6-(6,8),65-(8,8,8,8,8)]
    45       5.187595       5.187595       5.187595    8[6-(6,8),65-(8,8,8,8,8)]
    46       7.329173       7.329173       7.329173    8[6-(6,8),65-(8,8,8,8,8)]
    47      -0.353874      -0.353874      -0.353874    8[6-(6,8),65-(8,8,8,8,8)]
    48       7.713553       7.713553       7.713553    8[6-(6,8),65-(8,8,8,8,8)]
    49       6.535197       6.535197       6.535197    8[6-(6,8),65-(8,8,8,8,8)]
    50       4.609482       4.609482       4.609482    8[6-(6,8),65-(8,8,8,8,8)]
    51       7.340113       7.340113       7.340113    8[6-(6,8),65-(8,8,8,8,8)]
    52       5.198535       5.198535       5.198535    8[6-(6,8),65-(8,8,8,8,8)]
    53       4.461626       4.461626       4.461626    8[6-(6,8),65-(8,8,8,8,8)]
    54       2.898053       2.898053       2.898053    8[6-(6,8),65-(8,8,8,8,8)]
    55       1.719697       1.719697       1.719697    8[6-(6,8),65-(8,8,8,8,8)]
    56      -0.206018      -0.206018      -0.206018    8[6-(6,8),65-(8,8,8,8,8)]
    57       2.524613       2.524613       2.524613    8[6-(6,8),65-(8,8,8,8,8)]
    58       0.383035       0.383035       0.383035    8[6-(6,8),65-(8,8,8,8,8)]
    59       8.066082       8.066082       8.066082    8[6-(6,8),65-(8,8,8,8,8)]
    60      -0.001345      -0.001345      -0.001345    8[6-(6,8),65-(8,8,8,8,8)]
    61       1.177011       1.177011       1.177011    8[6-(6,8),65-(8,8,8,8,8)]
    62       3.102726       3.102726       3.102726    8[6-(6,8),65-(8,8,8,8,8)]
    63       0.372095       0.372095       0.372095    8[6-(6,8),65-(8,8,8,8,8)]
    64       2.513673       2.513673       2.513673    8[6-(6,8),65-(8,8,8,8,8)]
