# Supplementary material for: A collection of forcefield precursors for metal–organic frameworks
Source: RSC Adv. 2019 Nov 13;9(63):36492–507. doi: 10.1039/c9ra07327b (PMC9075174; doi:10.1039/c9ra07327b)
Supplement: RA-009-C9RA07327B-s1405 [file RA-009-C9RA07327B-s1405.txt]

LICSUM_clean

6.860400    0.000000    0.000000
0.000000    9.992500    0.000000
0.000000    0.000000    10.884100

     1        5.88341        5.88341        5.88341    12[8-(6),8-(6),8-(6),8-(6),8-(6,6)]
     2        4.40719        4.40719        4.40719    12[8-(6),8-(6),8-(6),8-(6),8-(6,6)]
     3        0.97699        0.97699        0.97699    12[8-(6),8-(6),8-(6),8-(6),8-(6,6)]
     4        2.45321        2.45321        2.45321    12[8-(6),8-(6),8-(6),8-(6),8-(6,6)]
     5       3.841824       3.841824       3.841824    1[6-(1,6,8)]
     6        4.62391        4.62391        4.62391    1[6-(1,6,8)]
     7       3.649733       3.649733       3.649733    1[6-(1,6,8)]
     8       2.545208       2.545208       2.545208    1[6-(1,6,8)]
     9       6.448776       6.448776       6.448776    1[6-(1,6,8)]
    10        5.66669        5.66669        5.66669    1[6-(1,6,8)]
    11       6.640867       6.640867       6.640867    1[6-(1,6,8)]
    12       0.884992       0.884992       0.884992    1[6-(1,6,8)]
    13       3.018576       3.018576       3.018576    1[6-(1,6,8)]
    14        2.23649        2.23649        2.23649    1[6-(1,6,8)]
    15       3.210667       3.210667       3.210667    1[6-(1,6,8)]
    16       4.315192       4.315192       4.315192    1[6-(1,6,8)]
    17       0.411624       0.411624       0.411624    1[6-(1,6,8)]
    18        1.19371        1.19371        1.19371    1[6-(1,6,8)]
    19       0.219533       0.219533       0.219533    1[6-(1,6,8)]
    20       5.975408       5.975408       5.975408    1[6-(1,6,8)]
    21       5.845061       5.845061       5.845061    6[6-(1,1,8),8-(12),8-(12)]
    22       3.749895       3.749895       3.749895    6[6-(1,1,8),8-(12),8-(12)]
    23       4.542957       4.542957       4.542957    6[1-(0),1-(0),6-(8,8),8-(6,12)]
    24       3.445293       3.445293       3.445293    6[1-(0),1-(0),6-(8,8),8-(6,12)]
    25       4.445539       4.445539       4.445539    6[6-(1,1,8),8-(12),8-(12)]
    26       6.540705       6.540705       6.540705    6[6-(1,1,8),8-(12),8-(12)]
    27       5.747643       5.747643       5.747643    6[1-(0),1-(0),6-(8,8),8-(6,12)]
    28      -0.015093      -0.015093      -0.015093    6[1-(0),1-(0),6-(8,8),8-(6,12)]
    29       1.015339       1.015339       1.015339    6[6-(1,1,8),8-(12),8-(12)]
    30       3.110505       3.110505       3.110505    6[6-(1,1,8),8-(12),8-(12)]
    31       2.317443       2.317443       2.317443    6[1-(0),1-(0),6-(8,8),8-(6,12)]
    32       3.415107       3.415107       3.415107    6[1-(0),1-(0),6-(8,8),8-(6,12)]
    33       2.414861       2.414861       2.414861    6[6-(1,1,8),8-(12),8-(12)]
    34       0.319695       0.319695       0.319695    6[6-(1,1,8),8-(12),8-(12)]
    35       1.112757       1.112757       1.112757    6[1-(0),1-(0),6-(8,8),8-(6,12)]
    36       0.015093       0.015093       0.015093    6[1-(0),1-(0),6-(8,8),8-(6,12)]
    37       4.265797       4.265797       4.265797    8[6-(1,1,6),6-(1,1,6),12-(8,8,8,8)]
    38       6.157895       6.157895       6.157895    8[6-(6,8),12-(8,8,8,8)]
    39       3.199005       3.199005       3.199005    8[6-(6,8),12-(8,8,8,8)]
    40       4.541585       4.541585       4.541585    8[6-(6,8),12-(8,8,8,8)]
    41       6.504345       6.504345       6.504345    8[6-(6,8),12-(8,8,8,8)]
    42       6.024803       6.024803       6.024803    8[6-(1,1,6),6-(1,1,6),12-(8,8,8,8)]
    43       4.132705       4.132705       4.132705    8[6-(6,8),12-(8,8,8,8)]
    44       0.231195       0.231195       0.231195    8[6-(6,8),12-(8,8,8,8)]
    45       5.749015       5.749015       5.749015    8[6-(6,8),12-(8,8,8,8)]
    46       3.786255       3.786255       3.786255    8[6-(6,8),12-(8,8,8,8)]
    47       2.594603       2.594603       2.594603    8[6-(1,1,6),6-(1,1,6),12-(8,8,8,8)]
    48       0.702505       0.702505       0.702505    8[6-(6,8),12-(8,8,8,8)]
    49       3.661395       3.661395       3.661395    8[6-(6,8),12-(8,8,8,8)]
    50       2.318815       2.318815       2.318815    8[6-(6,8),12-(8,8,8,8)]
    51       0.356055       0.356055       0.356055    8[6-(6,8),12-(8,8,8,8)]
    52       0.835597       0.835597       0.835597    8[6-(1,1,6),6-(1,1,6),12-(8,8,8,8)]
    53       2.727695       2.727695       2.727695    8[6-(6,8),12-(8,8,8,8)]
    54       6.629205       6.629205       6.629205    8[6-(6,8),12-(8,8,8,8)]
    55       1.111385       1.111385       1.111385    8[6-(6,8),12-(8,8,8,8)]
    56       3.074145       3.074145       3.074145    8[6-(6,8),12-(8,8,8,8)]
