# Supplementary material for: A collection of forcefield precursors for metal–organic frameworks
Source: RSC Adv. 2019 Nov 13;9(63):36492–507. doi: 10.1039/c9ra07327b (PMC9075174; doi:10.1039/c9ra07327b)
Supplement: RA-009-C9RA07327B-s1406 [file RA-009-C9RA07327B-s1406.txt]

LIDWIG_clean

12.228000    0.000000    0.000000
0.500333    13.644830    0.000000
5.425740    3.606787    15.656507

     1       13.98437       13.98437       13.98437    27[7-(6,6),7-(6,6),8-(6),8-(6),8-(6)]
     2      13.148149      13.148149      13.148149    27[7-(6,6),7-(6,6),8-(6),8-(6),8-(6)]
     3       4.169703       4.169703       4.169703    27[7-(6,6),7-(6,6),8-(6),8-(6),8-(6)]
     4       5.005924       5.005924       5.005924    27[7-(6,6),7-(6,6),8-(6),8-(6),8-(6)]
     5      12.323271      12.323271      12.323271    1[6-(6,7)]
     6      12.524297      12.524297      12.524297    1[6-(6,6)]
     7      16.262419      16.262419      16.262419    1[6-(6,6)]
     8      15.953789      15.953789      15.953789    1[6-(6,7)]
     9      14.945072      14.945072      14.945072    1[6-(6,6)]
    10      12.587649      12.587649      12.587649    1[6-(6,6)]
    11      15.559428      15.559428      15.559428    1[6-(6,6)]
    12      15.685655      15.685655      15.685655    1[6-(6,7)]
    13      11.906368      11.906368      11.906368    1[6-(6,7)]
    14      11.654102      11.654102      11.654102    1[6-(6,6)]
    15      12.232021      12.232021      12.232021    1[6-(6,6)]
    16      13.211012      13.211012      13.211012    1[6-(6,6)]
    17       8.619749       8.619749       8.619749    1[6-(6,6)]
    18       13.02727       13.02727       13.02727    1[6-(6,6)]
    19       9.421714       9.421714       9.421714    1[6-(6,6)]
    20       8.430678       8.430678       8.430678    1[6-(6,6)]
    21       9.729346       9.729346       9.729346    1[6-(6,6)]
    22       7.308865       7.308865       7.308865    1[6-(6,6)]
    23       9.595718       9.595718       9.595718    1[6-(6,6)]
    24       5.165521       5.165521       5.165521    1[6-(6,6)]
    25       5.318061       5.318061       5.318061    1[6-(6,6)]
    26       7.595573       7.595573       7.595573    1[6-(6,6)]
    27      11.228843      11.228843      11.228843    1[6-(6,7)]
    28      11.171604      11.171604      11.171604    1[6-(6,6)]
    29      14.926874      14.926874      14.926874    1[6-(6,6)]
    30      14.871381      14.871381      14.871381    1[6-(6,7)]
    31      11.760989      11.760989      11.760989    1[6-(6,6)]
    32      14.235724      14.235724      14.235724    1[6-(6,6)]
    33      11.825041      11.825041      11.825041    1[6-(6,6)]
    34      11.814699      11.814699      11.814699    1[6-(6,7)]
    35      14.928861      14.928861      14.928861    1[6-(6,7)]
    36      15.009018      15.009018      15.009018    1[6-(6,6)]
    37       5.830802       5.830802       5.830802    1[6-(6,7)]
    38       5.629776       5.629776       5.629776    1[6-(6,6)]
    39       1.891654       1.891654       1.891654    1[6-(6,6)]
    40       2.200284       2.200284       2.200284    1[6-(6,7)]
    41       3.209001       3.209001       3.209001    1[6-(6,6)]
    42       5.566424       5.566424       5.566424    1[6-(6,6)]
    43       2.594645       2.594645       2.594645    1[6-(6,6)]
    44       2.468418       2.468418       2.468418    1[6-(6,7)]
    45       6.247705       6.247705       6.247705    1[6-(6,7)]
    46       6.499971       6.499971       6.499971    1[6-(6,6)]
    47       5.922052       5.922052       5.922052    1[6-(6,6)]
    48       4.943061       4.943061       4.943061    1[6-(6,6)]
    49       9.534324       9.534324       9.534324    1[6-(6,6)]
    50       5.126803       5.126803       5.126803    1[6-(6,6)]
    51       8.732359       8.732359       8.732359    1[6-(6,6)]
    52       9.723395       9.723395       9.723395    1[6-(6,6)]
    53       8.424727       8.424727       8.424727    1[6-(6,6)]
    54      10.845208      10.845208      10.845208    1[6-(6,6)]
    55       8.558355       8.558355       8.558355    1[6-(6,6)]
    56      12.988552      12.988552      12.988552    1[6-(6,6)]
    57      12.836012      12.836012      12.836012    1[6-(6,6)]
    58        10.5585        10.5585        10.5585    1[6-(6,6)]
    59        6.92523        6.92523        6.92523    1[6-(6,7)]
    60       6.982469       6.982469       6.982469    1[6-(6,6)]
    61       3.227199       3.227199       3.227199    1[6-(6,6)]
    62       3.282692       3.282692       3.282692    1[6-(6,7)]
    63       6.393084       6.393084       6.393084    1[6-(6,6)]
    64       3.918349       3.918349       3.918349    1[6-(6,6)]
    65       6.329032       6.329032       6.329032    1[6-(6,6)]
    66       6.339374       6.339374       6.339374    1[6-(6,7)]
    67       3.225212       3.225212       3.225212    1[6-(6,7)]
    68       3.145055       3.145055       3.145055    1[6-(6,6)]
    69      13.135106      13.135106      13.135106    6[1-(0),6-(1,6),7-(6,27)]
    70       13.25118       13.25118       13.25118    6[1-(0),6-(1,7),6-(6,6)]
    71      14.448273      14.448273      14.448273    6[6-(1,6),6-(1,6),6-(1,6)]
    72      15.457178      15.457178      15.457178    6[1-(0),6-(1,7),6-(6,6)]
    73      15.252371      15.252371      15.252371    6[1-(0),6-(1,6),7-(6,27)]
    74      14.165587      14.165587      14.165587    6[1-(0),6-(1,6),6-(6,6)]
    75      13.358833      13.358833      13.358833    6[1-(0),6-(1,6),6-(6,6)]
    76      13.559831      13.559831      13.559831    6[6-(1,6),6-(1,6),6-(1,6)]
    77      14.788082      14.788082      14.788082    6[1-(0),6-(1,7),6-(6,6)]
    78      14.857279      14.857279      14.857279    6[1-(0),6-(1,6),7-(6,27)]
    79      12.650274      12.650274      12.650274    6[1-(0),6-(1,6),7-(6,27)]
    80      12.485065      12.485065      12.485065    6[1-(0),6-(1,7),6-(6,6)]
    81       9.686141       9.686141       9.686141    6[6-(6,6),8-(0),8-(27)]
    82      10.303574      10.303574      10.303574    6[6-(1,6),6-(1,6),6-(8,8)]
    83      11.706526      11.706526      11.706526    6[1-(0),6-(1,6),6-(6,6)]
    84      12.284134      12.284134      12.284134    6[1-(0),6-(1,6),6-(6,6)]
    85      11.515022      11.515022      11.515022    6[6-(1,6),6-(1,6),6-(6,6)]
    86      10.110273      10.110273      10.110273    6[6-(1,6),6-(1,6),6-(6,6)]
    87       9.543806       9.543806       9.543806    6[1-(0),6-(6,6),6-(6,6)]
    88      12.103047      12.103047      12.103047    6[1-(0),6-(6,6),6-(6,6)]
    89      11.345747      11.345747      11.345747    6[6-(1,6),6-(1,6),6-(8,8)]
    90       9.943636       9.943636       9.943636    6[1-(0),6-(1,6),6-(6,6)]
    91       9.353822       9.353822       9.353822    6[1-(0),6-(1,6),6-(6,6)]
    92       11.96921       11.96921       11.96921    6[6-(6,6),8-(0),8-(27)]
    93      11.390372      11.390372      11.390372    6[6-(6,6),8-(27),8-(27)]
    94        9.89819        9.89819        9.89819    6[6-(1,6),6-(1,6),6-(8,8)]
    95       9.238651       9.238651       9.238651    6[1-(0),6-(6,6),6-(6,6)]
    96       7.821844       7.821844       7.821844    6[6-(1,6),6-(1,6),6-(6,6)]
    97        7.07954        7.07954        7.07954    6[6-(1,6),6-(1,6),6-(6,6)]
    98       7.785646       7.785646       7.785646    6[1-(0),6-(1,6),6-(6,6)]
    99       9.149432       9.149432       9.149432    6[1-(0),6-(1,6),6-(6,6)]
   100       5.660581       5.660581       5.660581    6[1-(0),6-(6,6),6-(6,6)]
   101       5.019935       5.019935       5.019935    6[6-(1,6),6-(1,6),6-(8,8)]
   102       5.759317       5.759317       5.759317    6[1-(0),6-(1,6),6-(6,6)]
   103        7.11845        7.11845        7.11845    6[1-(0),6-(1,6),6-(6,6)]
   104      15.743347      15.743347      15.743347    6[6-(6,6),8-(27),8-(27)]
   105      11.995645      11.995645      11.995645    6[1-(0),6-(1,6),7-(6,27)]
   106      11.941902      11.941902      11.941902    6[1-(0),6-(1,7),6-(6,6)]
   107      13.046414      13.046414      13.046414    6[6-(1,6),6-(1,6),6-(1,6)]
   108      14.161571      14.161571      14.161571    6[1-(0),6-(1,7),6-(6,6)]
   109      14.119658      14.119658      14.119658    6[1-(0),6-(1,6),7-(6,27)]
   110      12.535371      12.535371      12.535371    6[1-(0),6-(1,6),6-(6,6)]
   111      13.455747      13.455747      13.455747    6[1-(0),6-(1,6),6-(6,6)]
   112      13.412556      13.412556      13.412556    6[6-(1,6),6-(1,6),6-(1,6)]
   113      12.464305      12.464305      12.464305    6[1-(0),6-(1,7),6-(6,6)]
   114      12.456117      12.456117      12.456117    6[1-(0),6-(1,6),7-(6,27)]
   115      14.274105      14.274105      14.274105    6[1-(0),6-(1,6),7-(6,27)]
   116      14.335628      14.335628      14.335628    6[1-(0),6-(1,7),6-(6,6)]
   117       5.018967       5.018967       5.018967    6[1-(0),6-(1,6),7-(6,27)]
   118       4.902893       4.902893       4.902893    6[1-(0),6-(1,7),6-(6,6)]
   119         3.7058         3.7058         3.7058    6[6-(1,6),6-(1,6),6-(1,6)]
   120       2.696895       2.696895       2.696895    6[1-(0),6-(1,7),6-(6,6)]
   121       2.901702       2.901702       2.901702    6[1-(0),6-(1,6),7-(6,27)]
   122       3.988486       3.988486       3.988486    6[1-(0),6-(1,6),6-(6,6)]
   123        4.79524        4.79524        4.79524    6[1-(0),6-(1,6),6-(6,6)]
   124       4.594242       4.594242       4.594242    6[6-(1,6),6-(1,6),6-(1,6)]
   125       3.365991       3.365991       3.365991    6[1-(0),6-(1,7),6-(6,6)]
   126       3.296794       3.296794       3.296794    6[1-(0),6-(1,6),7-(6,27)]
   127       5.503799       5.503799       5.503799    6[1-(0),6-(1,6),7-(6,27)]
   128       5.669008       5.669008       5.669008    6[1-(0),6-(1,7),6-(6,6)]
   129       8.467932       8.467932       8.467932    6[6-(6,6),8-(0),8-(27)]
   130       7.850499       7.850499       7.850499    6[6-(1,6),6-(1,6),6-(8,8)]
   131       6.447547       6.447547       6.447547    6[1-(0),6-(1,6),6-(6,6)]
   132       5.869939       5.869939       5.869939    6[1-(0),6-(1,6),6-(6,6)]
   133       6.639051       6.639051       6.639051    6[6-(1,6),6-(1,6),6-(6,6)]
   134         8.0438         8.0438         8.0438    6[6-(1,6),6-(1,6),6-(6,6)]
   135       8.610267       8.610267       8.610267    6[1-(0),6-(6,6),6-(6,6)]
   136       6.051026       6.051026       6.051026    6[1-(0),6-(6,6),6-(6,6)]
   137       6.808326       6.808326       6.808326    6[6-(1,6),6-(1,6),6-(8,8)]
   138       8.210437       8.210437       8.210437    6[1-(0),6-(1,6),6-(6,6)]
   139       8.800251       8.800251       8.800251    6[1-(0),6-(1,6),6-(6,6)]
   140       6.184863       6.184863       6.184863    6[6-(6,6),8-(0),8-(27)]
   141       6.763701       6.763701       6.763701    6[6-(6,6),8-(27),8-(27)]
   142       8.255883       8.255883       8.255883    6[6-(1,6),6-(1,6),6-(8,8)]
   143       8.915422       8.915422       8.915422    6[1-(0),6-(6,6),6-(6,6)]
   144      10.332229      10.332229      10.332229    6[6-(1,6),6-(1,6),6-(6,6)]
   145      11.074533      11.074533      11.074533    6[6-(1,6),6-(1,6),6-(6,6)]
   146      10.368427      10.368427      10.368427    6[1-(0),6-(1,6),6-(6,6)]
   147       9.004641       9.004641       9.004641    6[1-(0),6-(1,6),6-(6,6)]
   148      12.493492      12.493492      12.493492    6[1-(0),6-(6,6),6-(6,6)]
   149      13.134138      13.134138      13.134138    6[6-(1,6),6-(1,6),6-(8,8)]
   150      12.394756      12.394756      12.394756    6[1-(0),6-(1,6),6-(6,6)]
   151      11.035623      11.035623      11.035623    6[1-(0),6-(1,6),6-(6,6)]
   152       2.410726       2.410726       2.410726    6[6-(6,6),8-(27),8-(27)]
   153       6.158428       6.158428       6.158428    6[1-(0),6-(1,6),7-(6,27)]
   154       6.212171       6.212171       6.212171    6[1-(0),6-(1,7),6-(6,6)]
   155       5.107659       5.107659       5.107659    6[6-(1,6),6-(1,6),6-(1,6)]
   156       3.992502       3.992502       3.992502    6[1-(0),6-(1,7),6-(6,6)]
   157       4.034415       4.034415       4.034415    6[1-(0),6-(1,6),7-(6,27)]
   158       5.618702       5.618702       5.618702    6[1-(0),6-(1,6),6-(6,6)]
   159       4.698326       4.698326       4.698326    6[1-(0),6-(1,6),6-(6,6)]
   160       4.741517       4.741517       4.741517    6[6-(1,6),6-(1,6),6-(1,6)]
   161       5.689768       5.689768       5.689768    6[1-(0),6-(1,7),6-(6,6)]
   162       5.697956       5.697956       5.697956    6[1-(0),6-(1,6),7-(6,27)]
   163       3.879968       3.879968       3.879968    6[1-(0),6-(1,6),7-(6,27)]
   164       3.818445       3.818445       3.818445    6[1-(0),6-(1,7),6-(6,6)]
   165      14.133341      14.133341      14.133341    7[6-(1,6),6-(1,6),27-(7,8,8,8)]
   166      13.805218      13.805218      13.805218    7[6-(1,6),6-(1,6),27-(7,8,8,8)]
   167      13.063566      13.063566      13.063566    7[6-(1,6),6-(1,6),27-(7,8,8,8)]
   168      13.328064      13.328064      13.328064    7[6-(1,6),6-(1,6),27-(7,8,8,8)]
   169       4.020732       4.020732       4.020732    7[6-(1,6),6-(1,6),27-(7,8,8,8)]
   170       4.348855       4.348855       4.348855    7[6-(1,6),6-(1,6),27-(7,8,8,8)]
   171       5.090507       5.090507       5.090507    7[6-(1,6),6-(1,6),27-(7,8,8,8)]
   172       4.826009       4.826009       4.826009    7[6-(1,6),6-(1,6),27-(7,8,8,8)]
   173       15.83875       15.83875       15.83875    8[6-(6,8)]
   174       8.423823       8.423823       8.423823    8[6-(6,8),27-(7,7,8,8)]
   175      11.278412      11.278412      11.278412    8[6-(6,8)]
   176      13.234629      13.234629      13.234629    8[6-(6,8),27-(7,7,8,8)]
   177      11.955806      11.955806      11.955806    8[6-(6,8),27-(7,7,8,8)]
   178      12.005229      12.005229      12.005229    8[6-(6,8),27-(7,7,8,8)]
   179      15.106101      15.106101      15.106101    8[6-(6,8),27-(7,7,8,8)]
   180      15.189492      15.189492      15.189492    8[6-(6,8),27-(7,7,8,8)]
   181       2.315323       2.315323       2.315323    8[6-(6,8)]
   182        9.73025        9.73025        9.73025    8[6-(6,8),27-(7,7,8,8)]
   183       6.875661       6.875661       6.875661    8[6-(6,8)]
   184       4.919444       4.919444       4.919444    8[6-(6,8),27-(7,7,8,8)]
   185       6.198267       6.198267       6.198267    8[6-(6,8),27-(7,7,8,8)]
   186       6.148844       6.148844       6.148844    8[6-(6,8),27-(7,7,8,8)]
   187       3.047972       3.047972       3.047972    8[6-(6,8),27-(7,7,8,8)]
   188       2.964581       2.964581       2.964581    8[6-(6,8),27-(7,7,8,8)]
