# Supplementary material for: A collection of forcefield precursors for metal–organic frameworks
Source: RSC Adv. 2019 Nov 13;9(63):36492–507. doi: 10.1039/c9ra07327b (PMC9075174; doi:10.1039/c9ra07327b)
Supplement: RA-009-C9RA07327B-s1407 [file RA-009-C9RA07327B-s1407.txt]

LIFQIC_clean

9.746000    0.000000    0.000000
1.765764    9.584706    0.000000
1.765764    1.470177    9.471282

     1       6.638764       6.638764       6.638764    63[7-(6,6),7-(6,6),8-(6),8-(6),8-(6),8-(6)]
     2      10.535992      10.535992      10.535992    63[7-(6,6),7-(6,6),8-(6),8-(6),8-(6),8-(6)]
     3       2.741536       2.741536       2.741536    63[7-(6,6),7-(6,6),8-(6),8-(6),8-(6),8-(6)]
     4       5.156965       5.156965       5.156965    1[6-(6,6)]
     5       1.765764       1.765764       1.765764    1[6-(6,6)]
     6       6.354799       6.354799       6.354799    1[6-(6,6)]
     7       7.678997       7.678997       7.678997    6[6-(6,7),8-(63),8-(63)]
     8       7.121214       7.121214       7.121214    6[6-(1,6),6-(8,8),7-(6,63)]
     9       2.388898       2.388898       2.388898    6[6-(6,7),8-(63),8-(63)]
    10       2.044188       2.044188       2.044188    6[6-(1,6),6-(8,8),7-(6,63)]
    11       7.670218       7.670218       7.670218    6[6-(6,7),8-(63),8-(63)]
    12       6.193113       6.193113       6.193113    6[6-(1,6),6-(8,8),7-(6,63)]
    13       3.841546       3.841546       3.841546    6[6-(6,7),8-(63),8-(63)]
    14       5.318651       5.318651       5.318651    6[6-(1,6),6-(8,8),7-(6,63)]
    15       3.832767       3.832767       3.832767    6[6-(6,7),8-(63),8-(63)]
    16        4.39055        4.39055        4.39055    6[6-(1,6),6-(8,8),7-(6,63)]
    17        1.14263        1.14263        1.14263    6[6-(6,7),8-(63),8-(63)]
    18        1.48734        1.48734        1.48734    6[6-(1,6),6-(8,8),7-(6,63)]
    19       5.751493       5.751493       5.751493    6[1-(0),6-(6,7),6-(6,7)]
    20       7.498367       7.498367       7.498367    6[7-(6,63),7-(6,63),8-(0)]
    21       1.765764       1.765764       1.765764    6[1-(0),6-(6,7),6-(6,7)]
    22       1.765764       1.765764       1.765764    6[7-(6,63),7-(6,63),8-(0)]
    23       5.760271       5.760271       5.760271    6[1-(0),6-(6,7),6-(6,7)]
    24       4.013397       4.013397       4.013397    6[7-(6,63),7-(6,63),8-(0)]
    25       7.995147       7.995147       7.995147    7[6-(6,6),6-(7,8),63-(7,8,8,8,8)]
    26       2.056256       2.056256       2.056256    7[6-(6,6),6-(7,8),63-(7,8,8,8,8)]
    27       5.369649       5.369649       5.369649    7[6-(6,6),6-(7,8),63-(7,8,8,8,8)]
    28       6.142115       6.142115       6.142115    7[6-(6,6),6-(7,8),63-(7,8,8,8,8)]
    29       3.516617       3.516617       3.516617    7[6-(6,6),6-(7,8),63-(7,8,8,8,8)]
    30       1.475272       1.475272       1.475272    7[6-(6,6),6-(7,8),63-(7,8,8,8,8)]
    31       8.648576       8.648576       8.648576    8[6-(6,8),63-(7,7,8,8,8)]
    32       8.910379       8.910379       8.910379    8[6-(6,8),63-(7,7,8,8,8)]
    33      11.962768      11.962768      11.962768    8[6-(6,8),63-(7,7,8,8,8)]
    34       2.848591       2.848591       2.848591    8[6-(6,8),63-(7,7,8,8,8)]
    35        10.2135        10.2135        10.2135    8[6-(6,8),63-(7,7,8,8,8)]
    36        8.00941        8.00941        8.00941    8[6-(6,8),63-(7,7,8,8,8)]
    37       3.064028       3.064028       3.064028    8[6-(6,8),63-(7,7,8,8,8)]
    38       5.268118       5.268118       5.268118    8[6-(6,8),63-(7,7,8,8,8)]
    39       4.628952       4.628952       4.628952    8[6-(6,8),63-(7,7,8,8,8)]
    40       4.367149       4.367149       4.367149    8[6-(6,8),63-(7,7,8,8,8)]
    41        1.31476        1.31476        1.31476    8[6-(6,8),63-(7,7,8,8,8)]
    42      10.428937      10.428937      10.428937    8[6-(6,8),63-(7,7,8,8,8)]
    43       8.301178       8.301178       8.301178    8[6-(7,7)]
    44       1.765764       1.765764       1.765764    8[6-(7,7)]
    45       3.210586       3.210586       3.210586    8[6-(7,7)]
