# Supplementary material for: A collection of forcefield precursors for metal–organic frameworks
Source: RSC Adv. 2019 Nov 13;9(63):36492–507. doi: 10.1039/c9ra07327b (PMC9075174; doi:10.1039/c9ra07327b)
Supplement: RA-009-C9RA07327B-s1408 [file RA-009-C9RA07327B-s1408.txt]

LIFWEE_clean

14.045500    0.000000    0.000000
0.000000    14.045500    0.000000
0.000000    0.000000    14.607500

     1        7.02275        7.02275        7.02275    29[7-(6,6),7-(6,6),8-(6),8-(6),8-(6),8-(6)]
     2            0.0            0.0            0.0    29[7-(6,6),7-(6,6),8-(6),8-(6),8-(6),8-(6)]
     3            0.0            0.0            0.0    29[7-(6,6),7-(6,6),8-(6),8-(6),8-(6),8-(6)]
     4        7.02275        7.02275        7.02275    29[7-(6,6),7-(6,6),8-(6),8-(6),8-(6),8-(6)]
     5      11.710857      11.710857      11.710857    29[7-(6,7),7-(6,7),8-(6),8-(6)]
     6       9.357393       9.357393       9.357393    29[7-(6,7),7-(6,7),8-(6),8-(6)]
     7      11.710857      11.710857      11.710857    29[7-(6,7),7-(6,7),8-(6),8-(6)]
     8       9.357393       9.357393       9.357393    29[7-(6,7),7-(6,7),8-(6),8-(6)]
     9       2.334643       2.334643       2.334643    29[7-(6,7),7-(6,7),8-(6),8-(6)]
    10       4.688107       4.688107       4.688107    29[7-(6,7),7-(6,7),8-(6),8-(6)]
    11       2.334643       2.334643       2.334643    29[7-(6,7),7-(6,7),8-(6),8-(6)]
    12       4.688107       4.688107       4.688107    29[7-(6,7),7-(6,7),8-(6),8-(6)]
    13      10.895094      10.895094      10.895094    1[6-(1,1,6)]
    14       9.638022       9.638022       9.638022    1[6-(1,1,6)]
    15      10.709694      10.709694      10.709694    1[6-(1,1,6)]
    16      10.173156      10.173156      10.173156    1[6-(1,1,6)]
    17      11.430228      11.430228      11.430228    1[6-(1,1,6)]
    18      10.358556      10.358556      10.358556    1[6-(1,1,6)]
    19       0.424174       0.424174       0.424174    1[6-(1,1,6)]
    20       1.033749       1.033749       1.033749    1[6-(1,1,6)]
    21       0.254224       0.254224       0.254224    1[6-(1,1,6)]
    22       6.598576       6.598576       6.598576    1[6-(1,1,6)]
    23       5.989001       5.989001       5.989001    1[6-(1,1,6)]
    24       6.768526       6.768526       6.768526    1[6-(1,1,6)]
    25       3.150406       3.150406       3.150406    1[6-(1,1,6)]
    26       4.407478       4.407478       4.407478    1[6-(1,1,6)]
    27       3.335806       3.335806       3.335806    1[6-(1,1,6)]
    28       3.872344       3.872344       3.872344    1[6-(1,1,6)]
    29       2.615272       2.615272       2.615272    1[6-(1,1,6)]
    30       3.686944       3.686944       3.686944    1[6-(1,1,6)]
    31      13.621326      13.621326      13.621326    1[6-(1,1,6)]
    32      13.011751      13.011751      13.011751    1[6-(1,1,6)]
    33      13.791276      13.791276      13.791276    1[6-(1,1,6)]
    34       7.446924       7.446924       7.446924    1[6-(1,1,6)]
    35       8.056499       8.056499       8.056499    1[6-(1,1,6)]
    36       7.276974       7.276974       7.276974    1[6-(1,1,6)]
    37       3.150406       3.150406       3.150406    1[6-(1,1,6)]
    38       4.407478       4.407478       4.407478    1[6-(1,1,6)]
    39       3.335806       3.335806       3.335806    1[6-(1,1,6)]
    40       3.872344       3.872344       3.872344    1[6-(1,1,6)]
    41       2.615272       2.615272       2.615272    1[6-(1,1,6)]
    42       3.686944       3.686944       3.686944    1[6-(1,1,6)]
    43      13.621326      13.621326      13.621326    1[6-(1,1,6)]
    44      13.011751      13.011751      13.011751    1[6-(1,1,6)]
    45      13.791276      13.791276      13.791276    1[6-(1,1,6)]
    46       7.446924       7.446924       7.446924    1[6-(1,1,6)]
    47       8.056499       8.056499       8.056499    1[6-(1,1,6)]
    48       7.276974       7.276974       7.276974    1[6-(1,1,6)]
    49      10.895094      10.895094      10.895094    1[6-(1,1,6)]
    50       9.638022       9.638022       9.638022    1[6-(1,1,6)]
    51      10.709694      10.709694      10.709694    1[6-(1,1,6)]
    52      10.173156      10.173156      10.173156    1[6-(1,1,6)]
    53      11.430228      11.430228      11.430228    1[6-(1,1,6)]
    54      10.358556      10.358556      10.358556    1[6-(1,1,6)]
    55       0.424174       0.424174       0.424174    1[6-(1,1,6)]
    56       1.033749       1.033749       1.033749    1[6-(1,1,6)]
    57       0.254224       0.254224       0.254224    1[6-(1,1,6)]
    58       6.598576       6.598576       6.598576    1[6-(1,1,6)]
    59       5.989001       5.989001       5.989001    1[6-(1,1,6)]
    60       6.768526       6.768526       6.768526    1[6-(1,1,6)]
    61       9.507399       9.507399       9.507399    6[6-(1,1,1),7-(6,29),7-(7,29)]
    62       10.25462       10.25462       10.25462    6[1-(0),1-(0),1-(0),6-(7,7)]
    63      12.417627      12.417627      12.417627    6[6-(8,8),8-(29),8-(29)]
    64      11.560851      11.560851      11.560851    6[6-(1,1,1),7-(6,29),7-(7,29)]
    65       10.81363       10.81363       10.81363    6[1-(0),1-(0),1-(0),6-(7,7)]
    66       8.650623       8.650623       8.650623    6[6-(8,8),8-(29),8-(29)]
    67      13.067933      13.067933      13.067933    6[6-(1,1,1),7-(6,29),7-(7,29)]
    68       0.297765       0.297765       0.297765    6[1-(0),1-(0),1-(0),6-(7,7)]
    69      13.504748      13.504748      13.504748    6[6-(8,8),8-(29),8-(29)]
    70       8.000317       8.000317       8.000317    6[6-(1,1,1),7-(6,29),7-(7,29)]
    71       6.724985       6.724985       6.724985    6[1-(0),1-(0),1-(0),6-(7,7)]
    72       7.563502       7.563502       7.563502    6[6-(8,8),8-(29),8-(29)]
    73       4.538101       4.538101       4.538101    6[6-(1,1,1),7-(6,29),7-(7,29)]
    74        3.79088        3.79088        3.79088    6[1-(0),1-(0),1-(0),6-(7,7)]
    75       1.627873       1.627873       1.627873    6[6-(8,8),8-(29),8-(29)]
    76       2.484649       2.484649       2.484649    6[6-(1,1,1),7-(6,29),7-(7,29)]
    77        3.23187        3.23187        3.23187    6[1-(0),1-(0),1-(0),6-(7,7)]
    78       5.394877       5.394877       5.394877    6[6-(8,8),8-(29),8-(29)]
    79       0.977567       0.977567       0.977567    6[6-(1,1,1),7-(6,29),7-(7,29)]
    80      13.747735      13.747735      13.747735    6[1-(0),1-(0),1-(0),6-(7,7)]
    81       0.540752       0.540752       0.540752    6[6-(8,8),8-(29),8-(29)]
    82       6.045183       6.045183       6.045183    6[6-(1,1,1),7-(6,29),7-(7,29)]
    83       7.320515       7.320515       7.320515    6[1-(0),1-(0),1-(0),6-(7,7)]
    84       6.481998       6.481998       6.481998    6[6-(8,8),8-(29),8-(29)]
    85       4.538101       4.538101       4.538101    6[6-(1,1,1),7-(6,29),7-(7,29)]
    86        3.79088        3.79088        3.79088    6[1-(0),1-(0),1-(0),6-(7,7)]
    87       1.627873       1.627873       1.627873    6[6-(8,8),8-(29),8-(29)]
    88       2.484649       2.484649       2.484649    6[6-(1,1,1),7-(6,29),7-(7,29)]
    89        3.23187        3.23187        3.23187    6[1-(0),1-(0),1-(0),6-(7,7)]
    90       5.394877       5.394877       5.394877    6[6-(8,8),8-(29),8-(29)]
    91       0.977567       0.977567       0.977567    6[6-(1,1,1),7-(6,29),7-(7,29)]
    92      13.747735      13.747735      13.747735    6[1-(0),1-(0),1-(0),6-(7,7)]
    93       0.540752       0.540752       0.540752    6[6-(8,8),8-(29),8-(29)]
    94       6.045183       6.045183       6.045183    6[6-(1,1,1),7-(6,29),7-(7,29)]
    95       7.320515       7.320515       7.320515    6[1-(0),1-(0),1-(0),6-(7,7)]
    96       6.481998       6.481998       6.481998    6[6-(8,8),8-(29),8-(29)]
    97       9.507399       9.507399       9.507399    6[6-(1,1,1),7-(6,29),7-(7,29)]
    98       10.25462       10.25462       10.25462    6[1-(0),1-(0),1-(0),6-(7,7)]
    99      12.417627      12.417627      12.417627    6[6-(8,8),8-(29),8-(29)]
   100      11.560851      11.560851      11.560851    6[6-(1,1,1),7-(6,29),7-(7,29)]
   101       10.81363       10.81363       10.81363    6[1-(0),1-(0),1-(0),6-(7,7)]
   102       8.650623       8.650623       8.650623    6[6-(8,8),8-(29),8-(29)]
   103      13.067933      13.067933      13.067933    6[6-(1,1,1),7-(6,29),7-(7,29)]
   104       0.297765       0.297765       0.297765    6[1-(0),1-(0),1-(0),6-(7,7)]
   105      13.504748      13.504748      13.504748    6[6-(8,8),8-(29),8-(29)]
   106       8.000317       8.000317       8.000317    6[6-(1,1,1),7-(6,29),7-(7,29)]
   107       6.724985       6.724985       6.724985    6[1-(0),1-(0),1-(0),6-(7,7)]
   108       7.563502       7.563502       7.563502    6[6-(8,8),8-(29),8-(29)]
   109      10.011632      10.011632      10.011632    7[6-(6,7),7-(6,29),29-(7,8,8)]
   110      11.056618      11.056618      11.056618    7[6-(6,7),7-(6,29),29-(7,8,8)]
   111      12.034184      12.034184      12.034184    7[6-(6,7),7-(6,29),29-(7,8,8)]
   112       9.034066       9.034066       9.034066    7[6-(6,7),7-(6,29),29-(7,8,8)]
   113       4.033868       4.033868       4.033868    7[6-(6,7),7-(6,29),29-(7,8,8)]
   114       2.988882       2.988882       2.988882    7[6-(6,7),7-(6,29),29-(7,8,8)]
   115       2.011316       2.011316       2.011316    7[6-(6,7),7-(6,29),29-(7,8,8)]
   116       5.011434       5.011434       5.011434    7[6-(6,7),7-(6,29),29-(7,8,8)]
   117       4.033868       4.033868       4.033868    7[6-(6,7),7-(6,29),29-(7,8,8)]
   118       2.988882       2.988882       2.988882    7[6-(6,7),7-(6,29),29-(7,8,8)]
   119       2.011316       2.011316       2.011316    7[6-(6,7),7-(6,29),29-(7,8,8)]
   120       5.011434       5.011434       5.011434    7[6-(6,7),7-(6,29),29-(7,8,8)]
   121      10.011632      10.011632      10.011632    7[6-(6,7),7-(6,29),29-(7,8,8)]
   122      11.056618      11.056618      11.056618    7[6-(6,7),7-(6,29),29-(7,8,8)]
   123      12.034184      12.034184      12.034184    7[6-(6,7),7-(6,29),29-(7,8,8)]
   124       9.034066       9.034066       9.034066    7[6-(6,7),7-(6,29),29-(7,8,8)]
   125       8.240495       8.240495       8.240495    7[6-(6,7),6-(6,7),29-(7,8,8,8,8)]
   126      12.827755      12.827755      12.827755    7[6-(6,7),6-(6,7),29-(7,8,8,8,8)]
   127      12.827755      12.827755      12.827755    7[6-(6,7),6-(6,7),29-(7,8,8,8,8)]
   128       8.240495       8.240495       8.240495    7[6-(6,7),6-(6,7),29-(7,8,8,8,8)]
   129       5.805005       5.805005       5.805005    7[6-(6,7),6-(6,7),29-(7,8,8,8,8)]
   130       1.217745       1.217745       1.217745    7[6-(6,7),6-(6,7),29-(7,8,8,8,8)]
   131       1.217745       1.217745       1.217745    7[6-(6,7),6-(6,7),29-(7,8,8,8,8)]
   132       5.805005       5.805005       5.805005    7[6-(6,7),6-(6,7),29-(7,8,8,8,8)]
   133      12.447122      12.447122      12.447122    8[6-(6,8),29-(7,7,8,8,8)]
   134      11.529951      11.529951      11.529951    8[6-(6,8),29-(7,7,8)]
   135       8.621128       8.621128       8.621128    8[6-(6,8),29-(7,7,8,8,8)]
   136       9.538299       9.538299       9.538299    8[6-(6,8),29-(7,7,8)]
   137       0.335687       0.335687       0.335687    8[6-(6,8),29-(7,7,8,8,8)]
   138      13.388171      13.388171      13.388171    8[6-(6,8),29-(7,7,8)]
   139       6.687063       6.687063       6.687063    8[6-(6,8),29-(7,7,8,8,8)]
   140       7.680079       7.680079       7.680079    8[6-(6,8),29-(7,7,8)]
   141       1.598378       1.598378       1.598378    8[6-(6,8),29-(7,7,8,8,8)]
   142       2.515549       2.515549       2.515549    8[6-(6,8),29-(7,7,8)]
   143       5.424372       5.424372       5.424372    8[6-(6,8),29-(7,7,8,8,8)]
   144       4.507201       4.507201       4.507201    8[6-(6,8),29-(7,7,8)]
   145      13.709813      13.709813      13.709813    8[6-(6,8),29-(7,7,8,8,8)]
   146       0.657329       0.657329       0.657329    8[6-(6,8),29-(7,7,8)]
   147       7.358437       7.358437       7.358437    8[6-(6,8),29-(7,7,8,8,8)]
   148       6.365421       6.365421       6.365421    8[6-(6,8),29-(7,7,8)]
   149       1.598378       1.598378       1.598378    8[6-(6,8),29-(7,7,8,8,8)]
   150       2.515549       2.515549       2.515549    8[6-(6,8),29-(7,7,8)]
   151       5.424372       5.424372       5.424372    8[6-(6,8),29-(7,7,8,8,8)]
   152       4.507201       4.507201       4.507201    8[6-(6,8),29-(7,7,8)]
   153      13.709813      13.709813      13.709813    8[6-(6,8),29-(7,7,8,8,8)]
   154       0.657329       0.657329       0.657329    8[6-(6,8),29-(7,7,8)]
   155       7.358437       7.358437       7.358437    8[6-(6,8),29-(7,7,8,8,8)]
   156       6.365421       6.365421       6.365421    8[6-(6,8),29-(7,7,8)]
   157      12.447122      12.447122      12.447122    8[6-(6,8),29-(7,7,8,8,8)]
   158      11.529951      11.529951      11.529951    8[6-(6,8),29-(7,7,8)]
   159       8.621128       8.621128       8.621128    8[6-(6,8),29-(7,7,8,8,8)]
   160       9.538299       9.538299       9.538299    8[6-(6,8),29-(7,7,8)]
   161       0.335687       0.335687       0.335687    8[6-(6,8),29-(7,7,8,8,8)]
   162      13.388171      13.388171      13.388171    8[6-(6,8),29-(7,7,8)]
   163       6.687063       6.687063       6.687063    8[6-(6,8),29-(7,7,8,8,8)]
   164       7.680079       7.680079       7.680079    8[6-(6,8),29-(7,7,8)]
