# Supplementary material for: A collection of forcefield precursors for metal–organic frameworks
Source: RSC Adv. 2019 Nov 13;9(63):36492–507. doi: 10.1039/c9ra07327b (PMC9075174; doi:10.1039/c9ra07327b)
Supplement: RA-009-C9RA07327B-s1409 [file RA-009-C9RA07327B-s1409.txt]

LIFWOO_clean

15.047300    0.000000    0.000000
0.000000    17.789200    0.000000
0.000000    0.000000    17.789200

     1      13.114625      13.114625      13.114625    30[7-(6,6),7-(6,6),7-(6,6),7-(6,6),9-(14),9-(14)]
     2       5.590975       5.590975       5.590975    30[7-(6,6),7-(6,6),7-(6,6),7-(6,6),9-(14),9-(14)]
     3       9.456325       9.456325       9.456325    30[7-(6,6),7-(6,6),7-(6,6),7-(6,6),9-(14),9-(14)]
     4       1.932675       1.932675       1.932675    30[7-(6,6),7-(6,6),7-(6,6),7-(6,6),9-(14),9-(14)]
     5       9.351446       9.351446       9.351446    14[9-(0),9-(0),9-(0),9-(0),9-(30),9-(30)]
     6       1.827796       1.827796       1.827796    14[9-(0),9-(0),9-(0),9-(0),9-(30),9-(30)]
     7      13.219504      13.219504      13.219504    14[9-(0),9-(0),9-(0),9-(0),9-(30),9-(30)]
     8       5.695854       5.695854       5.695854    14[9-(0),9-(0),9-(0),9-(0),9-(30),9-(30)]
     9      11.602973      11.602973      11.602973    1[6-(6,7)]
    10      11.625544      11.625544      11.625544    1[6-(6,6)]
    11      14.696698      14.696698      14.696698    1[6-(6,6)]
    12      14.641023      14.641023      14.641023    1[6-(6,7)]
    13      13.243129      13.243129      13.243129    1[6-(6,6)]
    14      13.169397      13.169397      13.169397    1[6-(6,6)]
    15      13.101684      13.101684      13.101684    1[6-(6,6)]
    16      11.602973      11.602973      11.602973    1[6-(6,7)]
    17      11.625544      11.625544      11.625544    1[6-(6,6)]
    18      14.696698      14.696698      14.696698    1[6-(6,6)]
    19      14.641023      14.641023      14.641023    1[6-(6,7)]
    20      13.243129      13.243129      13.243129    1[6-(6,6)]
    21      13.169397      13.169397      13.169397    1[6-(6,6)]
    22      13.101684      13.101684      13.101684    1[6-(6,6)]
    23      11.602973      11.602973      11.602973    1[6-(6,7)]
    24      11.625544      11.625544      11.625544    1[6-(6,6)]
    25      14.696698      14.696698      14.696698    1[6-(6,6)]
    26      14.641023      14.641023      14.641023    1[6-(6,7)]
    27      13.243129      13.243129      13.243129    1[6-(6,6)]
    28      13.169397      13.169397      13.169397    1[6-(6,6)]
    29      13.101684      13.101684      13.101684    1[6-(6,6)]
    30      11.602973      11.602973      11.602973    1[6-(6,7)]
    31      11.625544      11.625544      11.625544    1[6-(6,6)]
    32      14.696698      14.696698      14.696698    1[6-(6,6)]
    33      14.641023      14.641023      14.641023    1[6-(6,7)]
    34      13.243129      13.243129      13.243129    1[6-(6,6)]
    35      13.169397      13.169397      13.169397    1[6-(6,6)]
    36      13.101684      13.101684      13.101684    1[6-(6,6)]
    37       4.079323       4.079323       4.079323    1[6-(6,7)]
    38       4.101894       4.101894       4.101894    1[6-(6,6)]
    39       7.173048       7.173048       7.173048    1[6-(6,6)]
    40       7.117373       7.117373       7.117373    1[6-(6,7)]
    41       5.719479       5.719479       5.719479    1[6-(6,6)]
    42       5.645747       5.645747       5.645747    1[6-(6,6)]
    43       5.578034       5.578034       5.578034    1[6-(6,6)]
    44       4.079323       4.079323       4.079323    1[6-(6,7)]
    45       4.101894       4.101894       4.101894    1[6-(6,6)]
    46       7.173048       7.173048       7.173048    1[6-(6,6)]
    47       7.117373       7.117373       7.117373    1[6-(6,7)]
    48       5.719479       5.719479       5.719479    1[6-(6,6)]
    49       5.645747       5.645747       5.645747    1[6-(6,6)]
    50       5.578034       5.578034       5.578034    1[6-(6,6)]
    51       4.079323       4.079323       4.079323    1[6-(6,7)]
    52       4.101894       4.101894       4.101894    1[6-(6,6)]
    53       7.173048       7.173048       7.173048    1[6-(6,6)]
    54       7.117373       7.117373       7.117373    1[6-(6,7)]
    55       5.719479       5.719479       5.719479    1[6-(6,6)]
    56       5.645747       5.645747       5.645747    1[6-(6,6)]
    57       5.578034       5.578034       5.578034    1[6-(6,6)]
    58       4.079323       4.079323       4.079323    1[6-(6,7)]
    59       4.101894       4.101894       4.101894    1[6-(6,6)]
    60       7.173048       7.173048       7.173048    1[6-(6,6)]
    61       7.117373       7.117373       7.117373    1[6-(6,7)]
    62       5.719479       5.719479       5.719479    1[6-(6,6)]
    63       5.645747       5.645747       5.645747    1[6-(6,6)]
    64       5.578034       5.578034       5.578034    1[6-(6,6)]
    65      10.967977      10.967977      10.967977    1[6-(6,7)]
    66      10.945406      10.945406      10.945406    1[6-(6,6)]
    67       7.874252       7.874252       7.874252    1[6-(6,6)]
    68       7.929927       7.929927       7.929927    1[6-(6,7)]
    69       9.327821       9.327821       9.327821    1[6-(6,6)]
    70       9.401553       9.401553       9.401553    1[6-(6,6)]
    71       9.469266       9.469266       9.469266    1[6-(6,6)]
    72      10.967977      10.967977      10.967977    1[6-(6,7)]
    73      10.945406      10.945406      10.945406    1[6-(6,6)]
    74       7.874252       7.874252       7.874252    1[6-(6,6)]
    75       7.929927       7.929927       7.929927    1[6-(6,7)]
    76       9.327821       9.327821       9.327821    1[6-(6,6)]
    77       9.401553       9.401553       9.401553    1[6-(6,6)]
    78       9.469266       9.469266       9.469266    1[6-(6,6)]
    79      10.967977      10.967977      10.967977    1[6-(6,7)]
    80      10.945406      10.945406      10.945406    1[6-(6,6)]
    81       7.874252       7.874252       7.874252    1[6-(6,6)]
    82       7.929927       7.929927       7.929927    1[6-(6,7)]
    83       9.327821       9.327821       9.327821    1[6-(6,6)]
    84       9.401553       9.401553       9.401553    1[6-(6,6)]
    85       9.469266       9.469266       9.469266    1[6-(6,6)]
    86      10.967977      10.967977      10.967977    1[6-(6,7)]
    87      10.945406      10.945406      10.945406    1[6-(6,6)]
    88       7.874252       7.874252       7.874252    1[6-(6,6)]
    89       7.929927       7.929927       7.929927    1[6-(6,7)]
    90       9.327821       9.327821       9.327821    1[6-(6,6)]
    91       9.401553       9.401553       9.401553    1[6-(6,6)]
    92       9.469266       9.469266       9.469266    1[6-(6,6)]
    93       3.444327       3.444327       3.444327    1[6-(6,7)]
    94       3.421756       3.421756       3.421756    1[6-(6,6)]
    95       0.350602       0.350602       0.350602    1[6-(6,6)]
    96       0.406277       0.406277       0.406277    1[6-(6,7)]
    97       1.804171       1.804171       1.804171    1[6-(6,6)]
    98       1.877903       1.877903       1.877903    1[6-(6,6)]
    99       1.945616       1.945616       1.945616    1[6-(6,6)]
   100       3.444327       3.444327       3.444327    1[6-(6,7)]
   101       3.421756       3.421756       3.421756    1[6-(6,6)]
   102       0.350602       0.350602       0.350602    1[6-(6,6)]
   103       0.406277       0.406277       0.406277    1[6-(6,7)]
   104       1.804171       1.804171       1.804171    1[6-(6,6)]
   105       1.877903       1.877903       1.877903    1[6-(6,6)]
   106       1.945616       1.945616       1.945616    1[6-(6,6)]
   107       3.444327       3.444327       3.444327    1[6-(6,7)]
   108       3.421756       3.421756       3.421756    1[6-(6,6)]
   109       0.350602       0.350602       0.350602    1[6-(6,6)]
   110       0.406277       0.406277       0.406277    1[6-(6,7)]
   111       1.804171       1.804171       1.804171    1[6-(6,6)]
   112       1.877903       1.877903       1.877903    1[6-(6,6)]
   113       1.945616       1.945616       1.945616    1[6-(6,6)]
   114       3.444327       3.444327       3.444327    1[6-(6,7)]
   115       3.421756       3.421756       3.421756    1[6-(6,6)]
   116       0.350602       0.350602       0.350602    1[6-(6,6)]
   117       0.406277       0.406277       0.406277    1[6-(6,7)]
   118       1.804171       1.804171       1.804171    1[6-(6,6)]
   119       1.877903       1.877903       1.877903    1[6-(6,6)]
   120       1.945616       1.945616       1.945616    1[6-(6,6)]
   121      12.248502      12.248502      12.248502    6[1-(0),6-(1,6),7-(6,30)]
   122      12.245493      12.245493      12.245493    6[1-(0),6-(1,7),6-(6,6)]
   123      13.162626      13.162626      13.162626    6[6-(1,6),6-(1,6),6-(6,6)]
   124      14.057188      14.057188      14.057188    6[1-(0),6-(1,7),6-(6,6)]
   125       14.01355       14.01355       14.01355    6[1-(0),6-(1,6),7-(6,30)]
   126      13.185799      13.185799      13.185799    6[6-(1,6),6-(1,6),6-(6,6)]
   127      13.215592      13.215592      13.215592    6[1-(0),6-(6,6),6-(6,6)]
   128      13.206112      13.206112      13.206112    6[6-(1,6),6-(1,6),6-(6,6)]
   129      13.173911      13.173911      13.173911    6[1-(0),6-(1,6),6-(6,6)]
   130      13.146826      13.146826      13.146826    6[1-(0),6-(1,6),6-(6,6)]
   131      12.248502      12.248502      12.248502    6[1-(0),6-(1,6),7-(6,30)]
   132      12.245493      12.245493      12.245493    6[1-(0),6-(1,7),6-(6,6)]
   133      13.162626      13.162626      13.162626    6[6-(1,6),6-(1,6),6-(6,6)]
   134      14.057188      14.057188      14.057188    6[1-(0),6-(1,7),6-(6,6)]
   135       14.01355       14.01355       14.01355    6[1-(0),6-(1,6),7-(6,30)]
   136      13.185799      13.185799      13.185799    6[6-(1,6),6-(1,6),6-(6,6)]
   137      13.215592      13.215592      13.215592    6[1-(0),6-(6,6),6-(6,6)]
   138      13.206112      13.206112      13.206112    6[6-(1,6),6-(1,6),6-(6,6)]
   139      13.173911      13.173911      13.173911    6[1-(0),6-(1,6),6-(6,6)]
   140      13.146826      13.146826      13.146826    6[1-(0),6-(1,6),6-(6,6)]
   141      12.248502      12.248502      12.248502    6[1-(0),6-(1,6),7-(6,30)]
   142      12.245493      12.245493      12.245493    6[1-(0),6-(1,7),6-(6,6)]
   143      13.162626      13.162626      13.162626    6[6-(1,6),6-(1,6),6-(6,6)]
   144      14.057188      14.057188      14.057188    6[1-(0),6-(1,7),6-(6,6)]
   145       14.01355       14.01355       14.01355    6[1-(0),6-(1,6),7-(6,30)]
   146      13.185799      13.185799      13.185799    6[6-(1,6),6-(1,6),6-(6,6)]
   147      13.215592      13.215592      13.215592    6[1-(0),6-(6,6),6-(6,6)]
   148      13.206112      13.206112      13.206112    6[6-(1,6),6-(1,6),6-(6,6)]
   149      13.173911      13.173911      13.173911    6[1-(0),6-(1,6),6-(6,6)]
   150      13.146826      13.146826      13.146826    6[1-(0),6-(1,6),6-(6,6)]
   151      12.248502      12.248502      12.248502    6[1-(0),6-(1,6),7-(6,30)]
   152      12.245493      12.245493      12.245493    6[1-(0),6-(1,7),6-(6,6)]
   153      13.162626      13.162626      13.162626    6[6-(1,6),6-(1,6),6-(6,6)]
   154      14.057188      14.057188      14.057188    6[1-(0),6-(1,7),6-(6,6)]
   155       14.01355       14.01355       14.01355    6[1-(0),6-(1,6),7-(6,30)]
   156      13.185799      13.185799      13.185799    6[6-(1,6),6-(1,6),6-(6,6)]
   157      13.215592      13.215592      13.215592    6[1-(0),6-(6,6),6-(6,6)]
   158      13.206112      13.206112      13.206112    6[6-(1,6),6-(1,6),6-(6,6)]
   159      13.173911      13.173911      13.173911    6[1-(0),6-(1,6),6-(6,6)]
   160      13.146826      13.146826      13.146826    6[1-(0),6-(1,6),6-(6,6)]
   161       4.724852       4.724852       4.724852    6[1-(0),6-(1,6),7-(6,30)]
   162       4.721843       4.721843       4.721843    6[1-(0),6-(1,7),6-(6,6)]
   163       5.638976       5.638976       5.638976    6[6-(1,6),6-(1,6),6-(6,6)]
   164       6.533538       6.533538       6.533538    6[1-(0),6-(1,7),6-(6,6)]
   165         6.4899         6.4899         6.4899    6[1-(0),6-(1,6),7-(6,30)]
   166       5.662149       5.662149       5.662149    6[6-(1,6),6-(1,6),6-(6,6)]
   167       5.691942       5.691942       5.691942    6[1-(0),6-(6,6),6-(6,6)]
   168       5.682462       5.682462       5.682462    6[6-(1,6),6-(1,6),6-(6,6)]
   169       5.650261       5.650261       5.650261    6[1-(0),6-(1,6),6-(6,6)]
   170       5.623176       5.623176       5.623176    6[1-(0),6-(1,6),6-(6,6)]
   171       4.724852       4.724852       4.724852    6[1-(0),6-(1,6),7-(6,30)]
   172       4.721843       4.721843       4.721843    6[1-(0),6-(1,7),6-(6,6)]
   173       5.638976       5.638976       5.638976    6[6-(1,6),6-(1,6),6-(6,6)]
   174       6.533538       6.533538       6.533538    6[1-(0),6-(1,7),6-(6,6)]
   175         6.4899         6.4899         6.4899    6[1-(0),6-(1,6),7-(6,30)]
   176       5.662149       5.662149       5.662149    6[6-(1,6),6-(1,6),6-(6,6)]
   177       5.691942       5.691942       5.691942    6[1-(0),6-(6,6),6-(6,6)]
   178       5.682462       5.682462       5.682462    6[6-(1,6),6-(1,6),6-(6,6)]
   179       5.650261       5.650261       5.650261    6[1-(0),6-(1,6),6-(6,6)]
   180       5.623176       5.623176       5.623176    6[1-(0),6-(1,6),6-(6,6)]
   181       4.724852       4.724852       4.724852    6[1-(0),6-(1,6),7-(6,30)]
   182       4.721843       4.721843       4.721843    6[1-(0),6-(1,7),6-(6,6)]
   183       5.638976       5.638976       5.638976    6[6-(1,6),6-(1,6),6-(6,6)]
   184       6.533538       6.533538       6.533538    6[1-(0),6-(1,7),6-(6,6)]
   185         6.4899         6.4899         6.4899    6[1-(0),6-(1,6),7-(6,30)]
   186       5.662149       5.662149       5.662149    6[6-(1,6),6-(1,6),6-(6,6)]
   187       5.691942       5.691942       5.691942    6[1-(0),6-(6,6),6-(6,6)]
   188       5.682462       5.682462       5.682462    6[6-(1,6),6-(1,6),6-(6,6)]
   189       5.650261       5.650261       5.650261    6[1-(0),6-(1,6),6-(6,6)]
   190       5.623176       5.623176       5.623176    6[1-(0),6-(1,6),6-(6,6)]
   191       4.724852       4.724852       4.724852    6[1-(0),6-(1,6),7-(6,30)]
   192       4.721843       4.721843       4.721843    6[1-(0),6-(1,7),6-(6,6)]
   193       5.638976       5.638976       5.638976    6[6-(1,6),6-(1,6),6-(6,6)]
   194       6.533538       6.533538       6.533538    6[1-(0),6-(1,7),6-(6,6)]
   195         6.4899         6.4899         6.4899    6[1-(0),6-(1,6),7-(6,30)]
   196       5.662149       5.662149       5.662149    6[6-(1,6),6-(1,6),6-(6,6)]
   197       5.691942       5.691942       5.691942    6[1-(0),6-(6,6),6-(6,6)]
   198       5.682462       5.682462       5.682462    6[6-(1,6),6-(1,6),6-(6,6)]
   199       5.650261       5.650261       5.650261    6[1-(0),6-(1,6),6-(6,6)]
   200       5.623176       5.623176       5.623176    6[1-(0),6-(1,6),6-(6,6)]
   201      10.322448      10.322448      10.322448    6[1-(0),6-(1,6),7-(6,30)]
   202      10.325457      10.325457      10.325457    6[1-(0),6-(1,7),6-(6,6)]
   203       9.408324       9.408324       9.408324    6[6-(1,6),6-(1,6),6-(6,6)]
   204       8.513762       8.513762       8.513762    6[1-(0),6-(1,7),6-(6,6)]
   205         8.5574         8.5574         8.5574    6[1-(0),6-(1,6),7-(6,30)]
   206       9.385151       9.385151       9.385151    6[6-(1,6),6-(1,6),6-(6,6)]
   207       9.355358       9.355358       9.355358    6[1-(0),6-(6,6),6-(6,6)]
   208       9.364838       9.364838       9.364838    6[6-(1,6),6-(1,6),6-(6,6)]
   209       9.397039       9.397039       9.397039    6[1-(0),6-(1,6),6-(6,6)]
   210       9.424124       9.424124       9.424124    6[1-(0),6-(1,6),6-(6,6)]
   211      10.322448      10.322448      10.322448    6[1-(0),6-(1,6),7-(6,30)]
   212      10.325457      10.325457      10.325457    6[1-(0),6-(1,7),6-(6,6)]
   213       9.408324       9.408324       9.408324    6[6-(1,6),6-(1,6),6-(6,6)]
   214       8.513762       8.513762       8.513762    6[1-(0),6-(1,7),6-(6,6)]
   215         8.5574         8.5574         8.5574    6[1-(0),6-(1,6),7-(6,30)]
   216       9.385151       9.385151       9.385151    6[6-(1,6),6-(1,6),6-(6,6)]
   217       9.355358       9.355358       9.355358    6[1-(0),6-(6,6),6-(6,6)]
   218       9.364838       9.364838       9.364838    6[6-(1,6),6-(1,6),6-(6,6)]
   219       9.397039       9.397039       9.397039    6[1-(0),6-(1,6),6-(6,6)]
   220       9.424124       9.424124       9.424124    6[1-(0),6-(1,6),6-(6,6)]
   221      10.322448      10.322448      10.322448    6[1-(0),6-(1,6),7-(6,30)]
   222      10.325457      10.325457      10.325457    6[1-(0),6-(1,7),6-(6,6)]
   223       9.408324       9.408324       9.408324    6[6-(1,6),6-(1,6),6-(6,6)]
   224       8.513762       8.513762       8.513762    6[1-(0),6-(1,7),6-(6,6)]
   225         8.5574         8.5574         8.5574    6[1-(0),6-(1,6),7-(6,30)]
   226       9.385151       9.385151       9.385151    6[6-(1,6),6-(1,6),6-(6,6)]
   227       9.355358       9.355358       9.355358    6[1-(0),6-(6,6),6-(6,6)]
   228       9.364838       9.364838       9.364838    6[6-(1,6),6-(1,6),6-(6,6)]
   229       9.397039       9.397039       9.397039    6[1-(0),6-(1,6),6-(6,6)]
   230       9.424124       9.424124       9.424124    6[1-(0),6-(1,6),6-(6,6)]
   231      10.322448      10.322448      10.322448    6[1-(0),6-(1,6),7-(6,30)]
   232      10.325457      10.325457      10.325457    6[1-(0),6-(1,7),6-(6,6)]
   233       9.408324       9.408324       9.408324    6[6-(1,6),6-(1,6),6-(6,6)]
   234       8.513762       8.513762       8.513762    6[1-(0),6-(1,7),6-(6,6)]
   235         8.5574         8.5574         8.5574    6[1-(0),6-(1,6),7-(6,30)]
   236       9.385151       9.385151       9.385151    6[6-(1,6),6-(1,6),6-(6,6)]
   237       9.355358       9.355358       9.355358    6[1-(0),6-(6,6),6-(6,6)]
   238       9.364838       9.364838       9.364838    6[6-(1,6),6-(1,6),6-(6,6)]
   239       9.397039       9.397039       9.397039    6[1-(0),6-(1,6),6-(6,6)]
   240       9.424124       9.424124       9.424124    6[1-(0),6-(1,6),6-(6,6)]
   241       2.798798       2.798798       2.798798    6[1-(0),6-(1,6),7-(6,30)]
   242       2.801807       2.801807       2.801807    6[1-(0),6-(1,7),6-(6,6)]
   243       1.884674       1.884674       1.884674    6[6-(1,6),6-(1,6),6-(6,6)]
   244       0.990112       0.990112       0.990112    6[1-(0),6-(1,7),6-(6,6)]
   245        1.03375        1.03375        1.03375    6[1-(0),6-(1,6),7-(6,30)]
   246       1.861501       1.861501       1.861501    6[6-(1,6),6-(1,6),6-(6,6)]
   247       1.831708       1.831708       1.831708    6[1-(0),6-(6,6),6-(6,6)]
   248       1.841188       1.841188       1.841188    6[6-(1,6),6-(1,6),6-(6,6)]
   249       1.873389       1.873389       1.873389    6[1-(0),6-(1,6),6-(6,6)]
   250       1.900474       1.900474       1.900474    6[1-(0),6-(1,6),6-(6,6)]
   251       2.798798       2.798798       2.798798    6[1-(0),6-(1,6),7-(6,30)]
   252       2.801807       2.801807       2.801807    6[1-(0),6-(1,7),6-(6,6)]
   253       1.884674       1.884674       1.884674    6[6-(1,6),6-(1,6),6-(6,6)]
   254       0.990112       0.990112       0.990112    6[1-(0),6-(1,7),6-(6,6)]
   255        1.03375        1.03375        1.03375    6[1-(0),6-(1,6),7-(6,30)]
   256       1.861501       1.861501       1.861501    6[6-(1,6),6-(1,6),6-(6,6)]
   257       1.831708       1.831708       1.831708    6[1-(0),6-(6,6),6-(6,6)]
   258       1.841188       1.841188       1.841188    6[6-(1,6),6-(1,6),6-(6,6)]
   259       1.873389       1.873389       1.873389    6[1-(0),6-(1,6),6-(6,6)]
   260       1.900474       1.900474       1.900474    6[1-(0),6-(1,6),6-(6,6)]
   261       2.798798       2.798798       2.798798    6[1-(0),6-(1,6),7-(6,30)]
   262       2.801807       2.801807       2.801807    6[1-(0),6-(1,7),6-(6,6)]
   263       1.884674       1.884674       1.884674    6[6-(1,6),6-(1,6),6-(6,6)]
   264       0.990112       0.990112       0.990112    6[1-(0),6-(1,7),6-(6,6)]
   265        1.03375        1.03375        1.03375    6[1-(0),6-(1,6),7-(6,30)]
   266       1.861501       1.861501       1.861501    6[6-(1,6),6-(1,6),6-(6,6)]
   267       1.831708       1.831708       1.831708    6[1-(0),6-(6,6),6-(6,6)]
   268       1.841188       1.841188       1.841188    6[6-(1,6),6-(1,6),6-(6,6)]
   269       1.873389       1.873389       1.873389    6[1-(0),6-(1,6),6-(6,6)]
   270       1.900474       1.900474       1.900474    6[1-(0),6-(1,6),6-(6,6)]
   271       2.798798       2.798798       2.798798    6[1-(0),6-(1,6),7-(6,30)]
   272       2.801807       2.801807       2.801807    6[1-(0),6-(1,7),6-(6,6)]
   273       1.884674       1.884674       1.884674    6[6-(1,6),6-(1,6),6-(6,6)]
   274       0.990112       0.990112       0.990112    6[1-(0),6-(1,7),6-(6,6)]
   275        1.03375        1.03375        1.03375    6[1-(0),6-(1,6),7-(6,30)]
   276       1.861501       1.861501       1.861501    6[6-(1,6),6-(1,6),6-(6,6)]
   277       1.831708       1.831708       1.831708    6[1-(0),6-(6,6),6-(6,6)]
   278       1.841188       1.841188       1.841188    6[6-(1,6),6-(1,6),6-(6,6)]
   279       1.873389       1.873389       1.873389    6[1-(0),6-(1,6),6-(6,6)]
   280       1.900474       1.900474       1.900474    6[1-(0),6-(1,6),6-(6,6)]
   281      13.120192      13.120192      13.120192    7[6-(1,6),6-(1,6),30-(7,7,7,9,9)]
   282      13.120192      13.120192      13.120192    7[6-(1,6),6-(1,6),30-(7,7,7,9,9)]
   283      13.120192      13.120192      13.120192    7[6-(1,6),6-(1,6),30-(7,7,7,9,9)]
   284      13.120192      13.120192      13.120192    7[6-(1,6),6-(1,6),30-(7,7,7,9,9)]
   285       5.596542       5.596542       5.596542    7[6-(1,6),6-(1,6),30-(7,7,7,9,9)]
   286       5.596542       5.596542       5.596542    7[6-(1,6),6-(1,6),30-(7,7,7,9,9)]
   287       5.596542       5.596542       5.596542    7[6-(1,6),6-(1,6),30-(7,7,7,9,9)]
   288       5.596542       5.596542       5.596542    7[6-(1,6),6-(1,6),30-(7,7,7,9,9)]
   289       9.450758       9.450758       9.450758    7[6-(1,6),6-(1,6),30-(7,7,7,9,9)]
   290       9.450758       9.450758       9.450758    7[6-(1,6),6-(1,6),30-(7,7,7,9,9)]
   291       9.450758       9.450758       9.450758    7[6-(1,6),6-(1,6),30-(7,7,7,9,9)]
   292       9.450758       9.450758       9.450758    7[6-(1,6),6-(1,6),30-(7,7,7,9,9)]
   293       1.927108       1.927108       1.927108    7[6-(1,6),6-(1,6),30-(7,7,7,9,9)]
   294       1.927108       1.927108       1.927108    7[6-(1,6),6-(1,6),30-(7,7,7,9,9)]
   295       1.927108       1.927108       1.927108    7[6-(1,6),6-(1,6),30-(7,7,7,9,9)]
   296       1.927108       1.927108       1.927108    7[6-(1,6),6-(1,6),30-(7,7,7,9,9)]
   297       9.349941       9.349941       9.349941    9[14-(9,9,9,9,9)]
   298       9.349941       9.349941       9.349941    9[14-(9,9,9,9,9)]
   299       9.349941       9.349941       9.349941    9[14-(9,9,9,9,9)]
   300       9.349941       9.349941       9.349941    9[14-(9,9,9,9,9)]
   301       1.826291       1.826291       1.826291    9[14-(9,9,9,9,9)]
   302       1.826291       1.826291       1.826291    9[14-(9,9,9,9,9)]
   303       1.826291       1.826291       1.826291    9[14-(9,9,9,9,9)]
   304       1.826291       1.826291       1.826291    9[14-(9,9,9,9,9)]
   305      11.049232      11.049232      11.049232    9[14-(9,9,9,9,9),30-(7,7,7,7,9)]
   306       7.654562       7.654562       7.654562    9[14-(9,9,9,9,9),30-(7,7,7,7,9)]
   307       3.525582       3.525582       3.525582    9[14-(9,9,9,9,9),30-(7,7,7,7,9)]
   308       0.130912       0.130912       0.130912    9[14-(9,9,9,9,9),30-(7,7,7,7,9)]
   309      13.221009      13.221009      13.221009    9[14-(9,9,9,9,9)]
   310      13.221009      13.221009      13.221009    9[14-(9,9,9,9,9)]
   311      13.221009      13.221009      13.221009    9[14-(9,9,9,9,9)]
   312      13.221009      13.221009      13.221009    9[14-(9,9,9,9,9)]
   313       5.697359       5.697359       5.697359    9[14-(9,9,9,9,9)]
   314       5.697359       5.697359       5.697359    9[14-(9,9,9,9,9)]
   315       5.697359       5.697359       5.697359    9[14-(9,9,9,9,9)]
   316       5.697359       5.697359       5.697359    9[14-(9,9,9,9,9)]
   317      11.521718      11.521718      11.521718    9[14-(9,9,9,9,9),30-(7,7,7,7,9)]
   318      14.916388      14.916388      14.916388    9[14-(9,9,9,9,9),30-(7,7,7,7,9)]
   319       3.998068       3.998068       3.998068    9[14-(9,9,9,9,9),30-(7,7,7,7,9)]
   320       7.392738       7.392738       7.392738    9[14-(9,9,9,9,9),30-(7,7,7,7,9)]
