# Supplementary material for: A collection of forcefield precursors for metal–organic frameworks
Source: RSC Adv. 2019 Nov 13;9(63):36492–507. doi: 10.1039/c9ra07327b (PMC9075174; doi:10.1039/c9ra07327b)
Supplement: RA-009-C9RA07327B-s1410 [file RA-009-C9RA07327B-s1410.txt]

LIGHAM_clean

13.866900    0.000000    0.000000
-0.253763    14.891038    0.000000
-6.806590    -7.445523    11.137965

     1       3.466723       3.466723       3.466723    25[8-(6),8-(6),8-(6),8-(6)]
     2       3.339824       3.339824       3.339824    25[8-(6),8-(6),8-(6),8-(6)]
     3            0.0            0.0            0.0    25[8-(6),8-(6),8-(6),8-(6)]
     4        6.93345        6.93345        6.93345    25[8-(6),8-(6),8-(6),8-(6)]
     5       2.159499       2.159499       2.159499    1[6-(6,6)]
     6      -0.985298      -0.985298      -0.985298    1[6-(6,6)]
     7      -2.355125      -2.355125      -2.355125    1[6-(6,6)]
     8      -3.490852      -3.490852      -3.490852    1[6-(6,6)]
     9      -3.984999      -3.984999      -3.984999    1[6-(6,6)]
    10      -0.186549      -0.186549      -0.186549    1[6-(6,6)]
    11       1.160484       1.160484       1.160484    1[6-(1,6,6)]
    12       1.831732       1.831732       1.831732    1[6-(1,6,6)]
    13      -0.186668      -0.186668      -0.186668    1[6-(1,1,6)]
    14       0.378984       0.378984       0.378984    1[6-(1,1,6)]
    15      -0.826724      -0.826724      -0.826724    1[6-(1,1,6)]
    16       2.737546       2.737546       2.737546    1[6-(1,6,6)]
    17       2.060345       2.060345       2.060345    1[6-(1,6,6)]
    18       0.718472       0.718472       0.718472    1[6-(1,1,6)]
    19       2.281422       2.281422       2.281422    1[6-(1,1,6)]
    20       1.598409       1.598409       1.598409    1[6-(1,1,6)]
    21       4.773934       4.773934       4.773934    1[6-(6,6)]
    22       7.918736       7.918736       7.918736    1[6-(6,6)]
    23       9.288556       9.288556       9.288556    1[6-(6,6)]
    24      -3.442624      -3.442624      -3.442624    1[6-(6,6)]
    25      -2.948485      -2.948485      -2.948485    1[6-(6,6)]
    26       7.119966       7.119966       7.119966    1[6-(6,6)]
    27       5.519177       5.519177       5.519177    1[6-(1,6,6)]
    28       4.847934       4.847934       4.847934    1[6-(1,6,6)]
    29       6.866339       6.866339       6.866339    1[6-(1,1,6)]
    30       6.300685       6.300685       6.300685    1[6-(1,1,6)]
    31       7.506389       7.506389       7.506389    1[6-(1,1,6)]
    32       4.195877       4.195877       4.195877    1[6-(1,6,6)]
    33       4.873073       4.873073       4.873073    1[6-(1,6,6)]
    34       6.214945       6.214945       6.214945    1[6-(1,1,6)]
    35       4.651994       4.651994       4.651994    1[6-(1,1,6)]
    36       5.335012       5.335012       5.335012    1[6-(1,1,6)]
    37       4.647048       4.647048       4.647048    1[6-(6,6)]
    38       7.791845       7.791845       7.791845    1[6-(6,6)]
    39       9.161672       9.161672       9.161672    1[6-(6,6)]
    40      10.297399      10.297399      10.297399    1[6-(6,6)]
    41      10.791546      10.791546      10.791546    1[6-(6,6)]
    42       6.993096       6.993096       6.993096    1[6-(6,6)]
    43       5.646063       5.646063       5.646063    1[6-(1,6,6)]
    44       4.974815       4.974815       4.974815    1[6-(1,6,6)]
    45       6.993215       6.993215       6.993215    1[6-(1,1,6)]
    46       6.427563       6.427563       6.427563    1[6-(1,1,6)]
    47       7.633271       7.633271       7.633271    1[6-(1,1,6)]
    48       4.069001       4.069001       4.069001    1[6-(1,6,6)]
    49       4.746202       4.746202       4.746202    1[6-(1,6,6)]
    50       6.088075       6.088075       6.088075    1[6-(1,1,6)]
    51       4.525125       4.525125       4.525125    1[6-(1,1,6)]
    52       5.208138       5.208138       5.208138    1[6-(1,1,6)]
    53       2.032613       2.032613       2.032613    1[6-(6,6)]
    54      -1.112189      -1.112189      -1.112189    1[6-(6,6)]
    55      -2.482009      -2.482009      -2.482009    1[6-(6,6)]
    56      10.249171      10.249171      10.249171    1[6-(6,6)]
    57       9.755032       9.755032       9.755032    1[6-(6,6)]
    58      -0.313419      -0.313419      -0.313419    1[6-(6,6)]
    59        1.28737        1.28737        1.28737    1[6-(1,6,6)]
    60       1.958613       1.958613       1.958613    1[6-(1,6,6)]
    61      -0.059792      -0.059792      -0.059792    1[6-(1,1,6)]
    62       0.505862       0.505862       0.505862    1[6-(1,1,6)]
    63      -0.699842      -0.699842      -0.699842    1[6-(1,1,6)]
    64        2.61067        2.61067        2.61067    1[6-(1,6,6)]
    65       1.933474       1.933474       1.933474    1[6-(1,6,6)]
    66       0.591602       0.591602       0.591602    1[6-(1,1,6)]
    67       2.154553       2.154553       2.154553    1[6-(1,1,6)]
    68       1.471535       1.471535       1.471535    1[6-(1,1,6)]
    69       1.596292       1.596292       1.596292    6[6-(6,6),8-(25),8-(25)]
    70       0.704229       0.704229       0.704229    6[6-(1,6),6-(1,6),6-(8,8)]
    71       1.245516       1.245516       1.245516    6[1-(0),6-(6,6),6-(6,6)]
    72        0.43789        0.43789        0.43789    6[6-(1,6),6-(6,6),6-(6,6,6)]
    73      -0.627892      -0.627892      -0.627892    6[1-(0),6-(1,6),6-(6,6)]
    74      -1.443839      -1.443839      -1.443839    6[1-(0),6-(1,6),6-(6,6)]
    75      -0.908276      -0.908276      -0.908276    6[6-(1,6),6-(6,6),6-(6,6)]
    76      -1.522298      -1.522298      -1.522298    6[6-(1,6),6-(6,6),6-(6,6)]
    77      -2.817341      -2.817341      -2.817341    6[1-(0),6-(1,6),6-(6,6)]
    78      -3.108483      -3.108483      -3.108483    6[1-(0),6-(1,6),6-(6,6)]
    79      -2.492378      -2.492378      -2.492378    6[6-(6,6),8-(25),8-(25)]
    80      -2.154275      -2.154275      -2.154275    6[6-(1,6),6-(1,6),6-(8,8)]
    81      -0.849323      -0.849323      -0.849323    6[1-(0),6-(6,6),6-(6,6)]
    82      -0.540382      -0.540382      -0.540382    6[6-(1,6),6-(6,6),6-(6,6,6)]
    83       0.791205       0.791205       0.791205    6[6-(1,1,6),6-(1,1,6),6-(6,6),6-(6,6)]
    84       0.981531       0.981531       0.981531    6[1-(0),1-(0),6-(1,1,1),6-(6,6,6)]
    85       0.003075       0.003075       0.003075    6[1-(0),1-(0),1-(0),6-(1,1,6)]
    86       1.900298       1.900298       1.900298    6[1-(0),1-(0),6-(1,1,1),6-(6,6,6)]
    87       1.599545       1.599545       1.599545    6[1-(0),1-(0),1-(0),6-(1,1,6)]
    88       5.337148       5.337148       5.337148    6[6-(6,6),8-(25),8-(25)]
    89       6.229207       6.229207       6.229207    6[6-(1,6),6-(1,6),6-(8,8)]
    90       5.687916       5.687916       5.687916    6[1-(0),6-(6,6),6-(6,6)]
    91       6.495539       6.495539       6.495539    6[6-(1,6),6-(6,6),6-(6,6,6)]
    92       7.561328       7.561328       7.561328    6[1-(0),6-(1,6),6-(6,6)]
    93       8.377271       8.377271       8.377271    6[1-(0),6-(1,6),6-(6,6)]
    94       7.841705       7.841705       7.841705    6[6-(1,6),6-(6,6),6-(6,6)]
    95       8.455722       8.455722       8.455722    6[6-(1,6),6-(6,6),6-(6,6)]
    96      -4.116137      -4.116137      -4.116137    6[1-(0),6-(1,6),6-(6,6)]
    97      -3.824999      -3.824999      -3.824999    6[1-(0),6-(1,6),6-(6,6)]
    98       -4.44111       -4.44111       -4.44111    6[6-(6,6),8-(25),8-(25)]
    99      -4.779209      -4.779209      -4.779209    6[6-(1,6),6-(1,6),6-(8,8)]
   100        7.78274        7.78274        7.78274    6[1-(0),6-(6,6),6-(6,6)]
   101       7.473804       7.473804       7.473804    6[6-(1,6),6-(6,6),6-(6,6,6)]
   102        6.14222        6.14222        6.14222    6[6-(1,1,6),6-(1,1,6),6-(6,6),6-(6,6)]
   103       5.698133       5.698133       5.698133    6[1-(0),1-(0),6-(1,1,1),6-(6,6,6)]
   104       6.676593       6.676593       6.676593    6[1-(0),1-(0),1-(0),6-(1,1,6)]
   105       5.033123       5.033123       5.033123    6[1-(0),1-(0),6-(1,1,1),6-(6,6,6)]
   106       5.333873       5.333873       5.333873    6[1-(0),1-(0),1-(0),6-(1,1,6)]
   107       5.210255       5.210255       5.210255    6[6-(6,6),8-(25),8-(25)]
   108       6.102318       6.102318       6.102318    6[6-(1,6),6-(1,6),6-(8,8)]
   109       5.561031       5.561031       5.561031    6[1-(0),6-(6,6),6-(6,6)]
   110       6.368657       6.368657       6.368657    6[6-(1,6),6-(6,6),6-(6,6,6)]
   111       7.434439       7.434439       7.434439    6[1-(0),6-(1,6),6-(6,6)]
   112       8.250386       8.250386       8.250386    6[1-(0),6-(1,6),6-(6,6)]
   113       7.714823       7.714823       7.714823    6[6-(1,6),6-(6,6),6-(6,6)]
   114       8.328845       8.328845       8.328845    6[6-(1,6),6-(6,6),6-(6,6)]
   115       9.623888       9.623888       9.623888    6[1-(0),6-(1,6),6-(6,6)]
   116        9.91503        9.91503        9.91503    6[1-(0),6-(1,6),6-(6,6)]
   117       9.298925       9.298925       9.298925    6[6-(6,6),8-(25),8-(25)]
   118       8.960822       8.960822       8.960822    6[6-(1,6),6-(1,6),6-(8,8)]
   119        7.65587        7.65587        7.65587    6[1-(0),6-(6,6),6-(6,6)]
   120       7.346929       7.346929       7.346929    6[6-(1,6),6-(6,6),6-(6,6,6)]
   121       6.015342       6.015342       6.015342    6[6-(1,1,6),6-(1,1,6),6-(6,6),6-(6,6)]
   122       5.825016       5.825016       5.825016    6[1-(0),1-(0),6-(1,1,1),6-(6,6,6)]
   123       6.803472       6.803472       6.803472    6[1-(0),1-(0),1-(0),6-(1,1,6)]
   124       4.906249       4.906249       4.906249    6[1-(0),1-(0),6-(1,1,1),6-(6,6,6)]
   125       5.207002       5.207002       5.207002    6[1-(0),1-(0),1-(0),6-(1,1,6)]
   126       1.469399       1.469399       1.469399    6[6-(6,6),8-(25),8-(25)]
   127        0.57734        0.57734        0.57734    6[6-(1,6),6-(1,6),6-(8,8)]
   128       1.118631       1.118631       1.118631    6[1-(0),6-(6,6),6-(6,6)]
   129       0.311008       0.311008       0.311008    6[6-(1,6),6-(6,6),6-(6,6,6)]
   130      -0.754781      -0.754781      -0.754781    6[1-(0),6-(1,6),6-(6,6)]
   131      -1.570724      -1.570724      -1.570724    6[1-(0),6-(1,6),6-(6,6)]
   132      -1.035158      -1.035158      -1.035158    6[6-(1,6),6-(6,6),6-(6,6)]
   133      -1.649175      -1.649175      -1.649175    6[6-(1,6),6-(6,6),6-(6,6)]
   134      10.922684      10.922684      10.922684    6[1-(0),6-(1,6),6-(6,6)]
   135      10.631546      10.631546      10.631546    6[1-(0),6-(1,6),6-(6,6)]
   136      11.247657      11.247657      11.247657    6[6-(6,6),8-(25),8-(25)]
   137      11.585756      11.585756      11.585756    6[6-(1,6),6-(1,6),6-(8,8)]
   138      -0.976193      -0.976193      -0.976193    6[1-(0),6-(6,6),6-(6,6)]
   139      -0.667257      -0.667257      -0.667257    6[6-(1,6),6-(6,6),6-(6,6,6)]
   140       0.664327       0.664327       0.664327    6[6-(1,1,6),6-(1,1,6),6-(6,6),6-(6,6)]
   141       1.108414       1.108414       1.108414    6[1-(0),1-(0),6-(1,1,1),6-(6,6,6)]
   142       0.129954       0.129954       0.129954    6[1-(0),1-(0),1-(0),6-(1,1,6)]
   143       1.773424       1.773424       1.773424    6[1-(0),1-(0),6-(1,1,1),6-(6,6,6)]
   144       1.472674       1.472674       1.472674    6[1-(0),1-(0),1-(0),6-(1,1,6)]
   145        2.72975        2.72975        2.72975    8[6-(6,8),25-(8,8,8)]
   146       1.177963       1.177963       1.177963    8[6-(6,8),25-(8,8,8)]
   147      -1.705351      -1.705351      -1.705351    8[6-(6,8),25-(8,8,8)]
   148      -3.556194      -3.556194      -3.556194    8[6-(6,8),25-(8,8,8)]
   149       4.203691       4.203691       4.203691    8[6-(6,8),25-(8,8,8)]
   150        5.75548        5.75548        5.75548    8[6-(6,8),25-(8,8,8)]
   151      -5.228139      -5.228139      -5.228139    8[6-(6,8),25-(8,8,8)]
   152      -3.377297      -3.377297      -3.377297    8[6-(6,8),25-(8,8,8)]
   153       4.076797       4.076797       4.076797    8[6-(6,8),25-(8,8,8)]
   154       5.628584       5.628584       5.628584    8[6-(6,8),25-(8,8,8)]
   155       8.511898       8.511898       8.511898    8[6-(6,8),25-(8,8,8)]
   156      10.362741      10.362741      10.362741    8[6-(6,8),25-(8,8,8)]
   157       2.602856       2.602856       2.602856    8[6-(6,8),25-(8,8,8)]
   158       1.051067       1.051067       1.051067    8[6-(6,8),25-(8,8,8)]
   159      12.034686      12.034686      12.034686    8[6-(6,8),25-(8,8,8)]
   160      10.183844      10.183844      10.183844    8[6-(6,8),25-(8,8,8)]
