# Supplementary material for: A collection of forcefield precursors for metal–organic frameworks
Source: RSC Adv. 2019 Nov 13;9(63):36492–507. doi: 10.1039/c9ra07327b (PMC9075174; doi:10.1039/c9ra07327b)
Supplement: RA-009-C9RA07327B-s1411 [file RA-009-C9RA07327B-s1411.txt]

LIHFAK_clean

19.411000    0.000000    0.000000
0.000000    30.317000    0.000000
0.000000    0.000000    24.161000

     1      13.513938      13.513938      13.513938    30[8-(30,30,30),8-(6),8-(6),8-(6)]
     2      15.602562      15.602562      15.602562    30[8-(30,30,30),8-(6),8-(6),8-(6)]
     3      13.513938      13.513938      13.513938    30[8-(30,30,30),8-(6),8-(6),8-(6)]
     4      15.602562      15.602562      15.602562    30[8-(30,30,30),8-(6),8-(6),8-(6)]
     5      15.790848      15.790848      15.790848    30[8-(30,30,30),8-(6),8-(6),8-(6)]
     6       15.75785       15.75785       15.75785    30[8-(30,30,30),8-(6),8-(6),8-(6)]
     7      13.325652      13.325652      13.325652    30[8-(30,30,30),8-(6),8-(6),8-(6)]
     8       13.35865       13.35865       13.35865    30[8-(30,30,30),8-(6),8-(6),8-(6)]
     9       5.897062       5.897062       5.897062    30[8-(30,30,30),8-(6),8-(6),8-(6)]
    10       3.808438       3.808438       3.808438    30[8-(30,30,30),8-(6),8-(6),8-(6)]
    11       5.897062       5.897062       5.897062    30[8-(30,30,30),8-(6),8-(6),8-(6)]
    12       3.808438       3.808438       3.808438    30[8-(30,30,30),8-(6),8-(6),8-(6)]
    13       3.620151       3.620151       3.620151    30[8-(30,30,30),8-(6),8-(6),8-(6)]
    14        3.65315        3.65315        3.65315    30[8-(30,30,30),8-(6),8-(6),8-(6)]
    15       6.085349       6.085349       6.085349    30[8-(30,30,30),8-(6),8-(6),8-(6)]
    16        6.05235        6.05235        6.05235    30[8-(30,30,30),8-(6),8-(6),8-(6)]
    17      12.916079      12.916079      12.916079    1[6-(6,6)]
    18      12.745263      12.745263      12.745263    1[6-(6,6)]
    19      16.000487      16.000487      16.000487    1[6-(6,6)]
    20      16.171304      16.171304      16.171304    1[6-(6,6)]
    21      13.537231      13.537231      13.537231    1[6-(6,6)]
    22      13.108248      13.108248      13.108248    1[6-(6,6)]
    23      13.292653      13.292653      13.292653    1[6-(6,6)]
    24      16.412001      16.412001      16.412001    1[6-(6,6)]
    25      16.227596      16.227596      16.227596    1[6-(6,6)]
    26      15.691852      15.691852      15.691852    1[6-(6,6)]
    27      16.200421      16.200421      16.200421    1[6-(6,6)]
    28      16.371237      16.371237      16.371237    1[6-(6,6)]
    29      13.116013      13.116013      13.116013    1[6-(6,6)]
    30      12.945196      12.945196      12.945196    1[6-(6,6)]
    31      15.579269      15.579269      15.579269    1[6-(6,6)]
    32      16.008252      16.008252      16.008252    1[6-(6,6)]
    33      15.823847      15.823847      15.823847    1[6-(6,6)]
    34      12.704499      12.704499      12.704499    1[6-(6,6)]
    35      12.888904      12.888904      12.888904    1[6-(6,6)]
    36      13.424648      13.424648      13.424648    1[6-(6,6)]
    37      12.916079      12.916079      12.916079    1[6-(6,6)]
    38      12.745263      12.745263      12.745263    1[6-(6,6)]
    39      16.000487      16.000487      16.000487    1[6-(6,6)]
    40      16.171304      16.171304      16.171304    1[6-(6,6)]
    41      13.537231      13.537231      13.537231    1[6-(6,6)]
    42      13.108248      13.108248      13.108248    1[6-(6,6)]
    43      13.292653      13.292653      13.292653    1[6-(6,6)]
    44      16.412001      16.412001      16.412001    1[6-(6,6)]
    45      16.227596      16.227596      16.227596    1[6-(6,6)]
    46      15.691852      15.691852      15.691852    1[6-(6,6)]
    47      16.200421      16.200421      16.200421    1[6-(6,6)]
    48      16.371237      16.371237      16.371237    1[6-(6,6)]
    49      13.116013      13.116013      13.116013    1[6-(6,6)]
    50      12.945196      12.945196      12.945196    1[6-(6,6)]
    51      15.579269      15.579269      15.579269    1[6-(6,6)]
    52      16.008252      16.008252      16.008252    1[6-(6,6)]
    53      15.823847      15.823847      15.823847    1[6-(6,6)]
    54      12.704499      12.704499      12.704499    1[6-(6,6)]
    55      12.888904      12.888904      12.888904    1[6-(6,6)]
    56      13.424648      13.424648      13.424648    1[6-(6,6)]
    57       0.566801       0.566801       0.566801    1[6-(6,6)]
    58       2.931061       2.931061       2.931061    1[6-(6,6)]
    59       2.867005       2.867005       2.867005    1[6-(6,6)]
    60       0.502745       0.502745       0.502745    1[6-(6,6)]
    61       4.957569       4.957569       4.957569    1[6-(6,6)]
    62       9.047467       9.047467       9.047467    1[6-(6,6)]
    63       6.716206       6.716206       6.716206    1[6-(6,6)]
    64        7.28883        7.28883        7.28883    1[6-(6,6)]
    65       9.631738       9.631738       9.631738    1[6-(6,6)]
    66       5.015802       5.015802       5.015802    1[6-(6,6)]
    67       9.138699       9.138699       9.138699    1[6-(6,6)]
    68       6.774439       6.774439       6.774439    1[6-(6,6)]
    69       6.838495       6.838495       6.838495    1[6-(6,6)]
    70       9.202755       9.202755       9.202755    1[6-(6,6)]
    71       4.747931       4.747931       4.747931    1[6-(6,6)]
    72       0.658033       0.658033       0.658033    1[6-(6,6)]
    73       2.989294       2.989294       2.989294    1[6-(6,6)]
    74        2.41667        2.41667        2.41667    1[6-(6,6)]
    75       0.073762       0.073762       0.073762    1[6-(6,6)]
    76       4.689698       4.689698       4.689698    1[6-(6,6)]
    77       6.494921       6.494921       6.494921    1[6-(6,6)]
    78       6.665737       6.665737       6.665737    1[6-(6,6)]
    79       3.410513       3.410513       3.410513    1[6-(6,6)]
    80       3.239696       3.239696       3.239696    1[6-(6,6)]
    81       5.873769       5.873769       5.873769    1[6-(6,6)]
    82       6.302752       6.302752       6.302752    1[6-(6,6)]
    83       6.118347       6.118347       6.118347    1[6-(6,6)]
    84          2.999          2.999          2.999    1[6-(6,6)]
    85       3.183404       3.183404       3.183404    1[6-(6,6)]
    86       3.719148       3.719148       3.719148    1[6-(6,6)]
    87       3.210579       3.210579       3.210579    1[6-(6,6)]
    88       3.039763       3.039763       3.039763    1[6-(6,6)]
    89       6.294987       6.294987       6.294987    1[6-(6,6)]
    90       6.465804       6.465804       6.465804    1[6-(6,6)]
    91       3.831731       3.831731       3.831731    1[6-(6,6)]
    92       3.402748       3.402748       3.402748    1[6-(6,6)]
    93       3.587153       3.587153       3.587153    1[6-(6,6)]
    94         6.7065         6.7065         6.7065    1[6-(6,6)]
    95       6.522096       6.522096       6.522096    1[6-(6,6)]
    96       5.986352       5.986352       5.986352    1[6-(6,6)]
    97       6.494921       6.494921       6.494921    1[6-(6,6)]
    98       6.665737       6.665737       6.665737    1[6-(6,6)]
    99       3.410513       3.410513       3.410513    1[6-(6,6)]
   100       3.239696       3.239696       3.239696    1[6-(6,6)]
   101       5.873769       5.873769       5.873769    1[6-(6,6)]
   102       6.302752       6.302752       6.302752    1[6-(6,6)]
   103       6.118347       6.118347       6.118347    1[6-(6,6)]
   104          2.999          2.999          2.999    1[6-(6,6)]
   105       3.183404       3.183404       3.183404    1[6-(6,6)]
   106       3.719148       3.719148       3.719148    1[6-(6,6)]
   107       3.210579       3.210579       3.210579    1[6-(6,6)]
   108       3.039763       3.039763       3.039763    1[6-(6,6)]
   109       6.294987       6.294987       6.294987    1[6-(6,6)]
   110       6.465804       6.465804       6.465804    1[6-(6,6)]
   111       3.831731       3.831731       3.831731    1[6-(6,6)]
   112       3.402748       3.402748       3.402748    1[6-(6,6)]
   113       3.587153       3.587153       3.587153    1[6-(6,6)]
   114         6.7065         6.7065         6.7065    1[6-(6,6)]
   115       6.522096       6.522096       6.522096    1[6-(6,6)]
   116       5.986352       5.986352       5.986352    1[6-(6,6)]
   117      18.844199      18.844199      18.844199    1[6-(6,6)]
   118      16.479939      16.479939      16.479939    1[6-(6,6)]
   119      16.543995      16.543995      16.543995    1[6-(6,6)]
   120      18.908255      18.908255      18.908255    1[6-(6,6)]
   121      14.453431      14.453431      14.453431    1[6-(6,6)]
   122      10.363533      10.363533      10.363533    1[6-(6,6)]
   123      12.694794      12.694794      12.694794    1[6-(6,6)]
   124       12.12217       12.12217       12.12217    1[6-(6,6)]
   125       9.779262       9.779262       9.779262    1[6-(6,6)]
   126      14.395198      14.395198      14.395198    1[6-(6,6)]
   127      10.272301      10.272301      10.272301    1[6-(6,6)]
   128      12.636561      12.636561      12.636561    1[6-(6,6)]
   129      12.572505      12.572505      12.572505    1[6-(6,6)]
   130      10.208245      10.208245      10.208245    1[6-(6,6)]
   131      14.663069      14.663069      14.663069    1[6-(6,6)]
   132      18.752967      18.752967      18.752967    1[6-(6,6)]
   133      16.421706      16.421706      16.421706    1[6-(6,6)]
   134       16.99433       16.99433       16.99433    1[6-(6,6)]
   135      19.337238      19.337238      19.337238    1[6-(6,6)]
   136      14.721302      14.721302      14.721302    1[6-(6,6)]
   137      14.655305      14.655305      14.655305    6[6-(6,6),8-(30),8-(30)]
   138       14.55825       14.55825       14.55825    6[6-(1,6),6-(1,6),6-(8,8)]
   139      13.548878      13.548878      13.548878    6[1-(0),6-(1,6),6-(6,6)]
   140      13.432412      13.432412      13.432412    6[1-(0),6-(1,6),6-(6,6)]
   141       14.36414       14.36414       14.36414    6[6-(1,6),6-(1,6),6-(1,6)]
   142      15.373512      15.373512      15.373512    6[1-(0),6-(1,6),6-(6,6)]
   143      15.470567      15.470567      15.470567    6[1-(0),6-(1,6),6-(6,6)]
   144      14.247674      14.247674      14.247674    6[1-(0),6-(1,6),6-(6,6)]
   145      14.538839      14.538839      14.538839    6[6-(6,6),8-(30),8-(30)]
   146      14.655305      14.655305      14.655305    6[6-(1,6),6-(1,6),6-(8,8)]
   147       13.78181       13.78181       13.78181    6[1-(0),6-(1,6),6-(6,6)]
   148      13.898276      13.898276      13.898276    6[1-(0),6-(1,6),6-(6,6)]
   149      14.868826      14.868826      14.868826    6[6-(1,6),6-(1,6),6-(1,6)]
   150      15.742321      15.742321      15.742321    6[1-(0),6-(1,6),6-(6,6)]
   151      15.625855      15.625855      15.625855    6[1-(0),6-(1,6),6-(6,6)]
   152      14.985292      14.985292      14.985292    6[1-(0),6-(1,6),6-(6,6)]
   153      14.461195      14.461195      14.461195    6[6-(6,6),8-(30),8-(30)]
   154       14.55825       14.55825       14.55825    6[6-(1,6),6-(1,6),6-(8,8)]
   155      15.567622      15.567622      15.567622    6[1-(0),6-(1,6),6-(6,6)]
   156      15.684088      15.684088      15.684088    6[1-(0),6-(1,6),6-(6,6)]
   157       14.75236       14.75236       14.75236    6[6-(1,6),6-(1,6),6-(1,6)]
   158      13.742988      13.742988      13.742988    6[1-(0),6-(1,6),6-(6,6)]
   159      13.645933      13.645933      13.645933    6[1-(0),6-(1,6),6-(6,6)]
   160      14.868826      14.868826      14.868826    6[1-(0),6-(1,6),6-(6,6)]
   161      14.577661      14.577661      14.577661    6[6-(6,6),8-(30),8-(30)]
   162      14.461195      14.461195      14.461195    6[6-(1,6),6-(1,6),6-(8,8)]
   163       15.33469       15.33469       15.33469    6[1-(0),6-(1,6),6-(6,6)]
   164      15.218224      15.218224      15.218224    6[1-(0),6-(1,6),6-(6,6)]
   165      14.247674      14.247674      14.247674    6[6-(1,6),6-(1,6),6-(1,6)]
   166      13.374179      13.374179      13.374179    6[1-(0),6-(1,6),6-(6,6)]
   167      13.490645      13.490645      13.490645    6[1-(0),6-(1,6),6-(6,6)]
   168      14.131208      14.131208      14.131208    6[1-(0),6-(1,6),6-(6,6)]
   169      14.655305      14.655305      14.655305    6[6-(6,6),8-(30),8-(30)]
   170       14.55825       14.55825       14.55825    6[6-(1,6),6-(1,6),6-(8,8)]
   171      13.548878      13.548878      13.548878    6[1-(0),6-(1,6),6-(6,6)]
   172      13.432412      13.432412      13.432412    6[1-(0),6-(1,6),6-(6,6)]
   173       14.36414       14.36414       14.36414    6[6-(1,6),6-(1,6),6-(1,6)]
   174      15.373512      15.373512      15.373512    6[1-(0),6-(1,6),6-(6,6)]
   175      15.470567      15.470567      15.470567    6[1-(0),6-(1,6),6-(6,6)]
   176      14.247674      14.247674      14.247674    6[1-(0),6-(1,6),6-(6,6)]
   177      14.538839      14.538839      14.538839    6[6-(6,6),8-(30),8-(30)]
   178      14.655305      14.655305      14.655305    6[6-(1,6),6-(1,6),6-(8,8)]
   179       13.78181       13.78181       13.78181    6[1-(0),6-(1,6),6-(6,6)]
   180      13.898276      13.898276      13.898276    6[1-(0),6-(1,6),6-(6,6)]
   181      14.868826      14.868826      14.868826    6[6-(1,6),6-(1,6),6-(1,6)]
   182      15.742321      15.742321      15.742321    6[1-(0),6-(1,6),6-(6,6)]
   183      15.625855      15.625855      15.625855    6[1-(0),6-(1,6),6-(6,6)]
   184      14.985292      14.985292      14.985292    6[1-(0),6-(1,6),6-(6,6)]
   185      14.461195      14.461195      14.461195    6[6-(6,6),8-(30),8-(30)]
   186       14.55825       14.55825       14.55825    6[6-(1,6),6-(1,6),6-(8,8)]
   187      15.567622      15.567622      15.567622    6[1-(0),6-(1,6),6-(6,6)]
   188      15.684088      15.684088      15.684088    6[1-(0),6-(1,6),6-(6,6)]
   189       14.75236       14.75236       14.75236    6[6-(1,6),6-(1,6),6-(1,6)]
   190      13.742988      13.742988      13.742988    6[1-(0),6-(1,6),6-(6,6)]
   191      13.645933      13.645933      13.645933    6[1-(0),6-(1,6),6-(6,6)]
   192      14.868826      14.868826      14.868826    6[1-(0),6-(1,6),6-(6,6)]
   193      14.577661      14.577661      14.577661    6[6-(6,6),8-(30),8-(30)]
   194      14.461195      14.461195      14.461195    6[6-(1,6),6-(1,6),6-(8,8)]
   195       15.33469       15.33469       15.33469    6[1-(0),6-(1,6),6-(6,6)]
   196      15.218224      15.218224      15.218224    6[1-(0),6-(1,6),6-(6,6)]
   197      14.247674      14.247674      14.247674    6[6-(1,6),6-(1,6),6-(1,6)]
   198      13.374179      13.374179      13.374179    6[1-(0),6-(1,6),6-(6,6)]
   199      13.490645      13.490645      13.490645    6[1-(0),6-(1,6),6-(6,6)]
   200      14.131208      14.131208      14.131208    6[1-(0),6-(1,6),6-(6,6)]
   201      18.304573      18.304573      18.304573    6[6-(6,6),8-(30),8-(30)]
   202       0.310576       0.310576       0.310576    6[6-(1,6),6-(1,6),6-(8,8)]
   203       1.028783       1.028783       1.028783    6[1-(0),6-(1,6),6-(6,6)]
   204       2.445786       2.445786       2.445786    6[1-(0),6-(1,6),6-(6,6)]
   205       3.125171       3.125171       3.125171    6[6-(1,6),6-(1,6),6-(1,6)]
   206       2.406964       2.406964       2.406964    6[1-(0),6-(1,6),6-(6,6)]
   207       0.989961       0.989961       0.989961    6[1-(0),6-(1,6),6-(6,6)]
   208       4.542174       4.542174       4.542174    6[1-(0),6-(1,6),6-(6,6)]
   209      10.967215      10.967215      10.967215    6[6-(6,6),8-(30),8-(30)]
   210       9.589034       9.589034       9.589034    6[6-(1,6),6-(1,6),6-(8,8)]
   211       8.696128       8.696128       8.696128    6[1-(0),6-(1,6),6-(6,6)]
   212       7.298536       7.298536       7.298536    6[1-(0),6-(1,6),6-(6,6)]
   213        6.79385        6.79385        6.79385    6[6-(1,6),6-(1,6),6-(1,6)]
   214       7.647934       7.647934       7.647934    6[1-(0),6-(1,6),6-(6,6)]
   215       9.045526       9.045526       9.045526    6[1-(0),6-(1,6),6-(6,6)]
   216       5.376847       5.376847       5.376847    6[1-(0),6-(1,6),6-(6,6)]
   217      10.811927      10.811927      10.811927    6[6-(6,6),8-(30),8-(30)]
   218       9.394924       9.394924       9.394924    6[6-(1,6),6-(1,6),6-(8,8)]
   219       8.676717       8.676717       8.676717    6[1-(0),6-(1,6),6-(6,6)]
   220       7.259714       7.259714       7.259714    6[1-(0),6-(1,6),6-(6,6)]
   221       6.580329       6.580329       6.580329    6[6-(1,6),6-(1,6),6-(1,6)]
   222       7.298536       7.298536       7.298536    6[1-(0),6-(1,6),6-(6,6)]
   223       8.715539       8.715539       8.715539    6[1-(0),6-(1,6),6-(6,6)]
   224       5.163326       5.163326       5.163326    6[1-(0),6-(1,6),6-(6,6)]
   225      18.149285      18.149285      18.149285    6[6-(6,6),8-(30),8-(30)]
   226       0.116466       0.116466       0.116466    6[6-(1,6),6-(1,6),6-(8,8)]
   227       1.009372       1.009372       1.009372    6[1-(0),6-(1,6),6-(6,6)]
   228       2.406964       2.406964       2.406964    6[1-(0),6-(1,6),6-(6,6)]
   229        2.91165        2.91165        2.91165    6[6-(1,6),6-(1,6),6-(1,6)]
   230       2.057566       2.057566       2.057566    6[1-(0),6-(1,6),6-(6,6)]
   231       0.659974       0.659974       0.659974    6[1-(0),6-(1,6),6-(6,6)]
   232       4.328653       4.328653       4.328653    6[1-(0),6-(1,6),6-(6,6)]
   233       4.755695       4.755695       4.755695    6[6-(6,6),8-(30),8-(30)]
   234        4.85275        4.85275        4.85275    6[6-(1,6),6-(1,6),6-(8,8)]
   235       5.862122       5.862122       5.862122    6[1-(0),6-(1,6),6-(6,6)]
   236       5.978588       5.978588       5.978588    6[1-(0),6-(1,6),6-(6,6)]
   237        5.04686        5.04686        5.04686    6[6-(1,6),6-(1,6),6-(1,6)]
   238       4.037488       4.037488       4.037488    6[1-(0),6-(1,6),6-(6,6)]
   239       3.940433       3.940433       3.940433    6[1-(0),6-(1,6),6-(6,6)]
   240       5.163326       5.163326       5.163326    6[1-(0),6-(1,6),6-(6,6)]
   241       4.872161       4.872161       4.872161    6[6-(6,6),8-(30),8-(30)]
   242       4.755695       4.755695       4.755695    6[6-(1,6),6-(1,6),6-(8,8)]
   243        5.62919        5.62919        5.62919    6[1-(0),6-(1,6),6-(6,6)]
   244       5.512724       5.512724       5.512724    6[1-(0),6-(1,6),6-(6,6)]
   245       4.542174       4.542174       4.542174    6[6-(1,6),6-(1,6),6-(1,6)]
   246       3.668679       3.668679       3.668679    6[1-(0),6-(1,6),6-(6,6)]
   247       3.785145       3.785145       3.785145    6[1-(0),6-(1,6),6-(6,6)]
   248       4.425708       4.425708       4.425708    6[1-(0),6-(1,6),6-(6,6)]
   249       4.949805       4.949805       4.949805    6[6-(6,6),8-(30),8-(30)]
   250        4.85275        4.85275        4.85275    6[6-(1,6),6-(1,6),6-(8,8)]
   251       3.843378       3.843378       3.843378    6[1-(0),6-(1,6),6-(6,6)]
   252       3.726912       3.726912       3.726912    6[1-(0),6-(1,6),6-(6,6)]
   253        4.65864        4.65864        4.65864    6[6-(1,6),6-(1,6),6-(1,6)]
   254       5.668012       5.668012       5.668012    6[1-(0),6-(1,6),6-(6,6)]
   255       5.765067       5.765067       5.765067    6[1-(0),6-(1,6),6-(6,6)]
   256       4.542174       4.542174       4.542174    6[1-(0),6-(1,6),6-(6,6)]
   257       4.833339       4.833339       4.833339    6[6-(6,6),8-(30),8-(30)]
   258       4.949805       4.949805       4.949805    6[6-(1,6),6-(1,6),6-(8,8)]
   259        4.07631        4.07631        4.07631    6[1-(0),6-(1,6),6-(6,6)]
   260       4.192776       4.192776       4.192776    6[1-(0),6-(1,6),6-(6,6)]
   261       5.163326       5.163326       5.163326    6[6-(1,6),6-(1,6),6-(1,6)]
   262       6.036821       6.036821       6.036821    6[1-(0),6-(1,6),6-(6,6)]
   263       5.920355       5.920355       5.920355    6[1-(0),6-(1,6),6-(6,6)]
   264       5.279792       5.279792       5.279792    6[1-(0),6-(1,6),6-(6,6)]
   265       4.755695       4.755695       4.755695    6[6-(6,6),8-(30),8-(30)]
   266        4.85275        4.85275        4.85275    6[6-(1,6),6-(1,6),6-(8,8)]
   267       5.862122       5.862122       5.862122    6[1-(0),6-(1,6),6-(6,6)]
   268       5.978588       5.978588       5.978588    6[1-(0),6-(1,6),6-(6,6)]
   269        5.04686        5.04686        5.04686    6[6-(1,6),6-(1,6),6-(1,6)]
   270       4.037488       4.037488       4.037488    6[1-(0),6-(1,6),6-(6,6)]
   271       3.940433       3.940433       3.940433    6[1-(0),6-(1,6),6-(6,6)]
   272       5.163326       5.163326       5.163326    6[1-(0),6-(1,6),6-(6,6)]
   273       4.872161       4.872161       4.872161    6[6-(6,6),8-(30),8-(30)]
   274       4.755695       4.755695       4.755695    6[6-(1,6),6-(1,6),6-(8,8)]
   275        5.62919        5.62919        5.62919    6[1-(0),6-(1,6),6-(6,6)]
   276       5.512724       5.512724       5.512724    6[1-(0),6-(1,6),6-(6,6)]
   277       4.542174       4.542174       4.542174    6[6-(1,6),6-(1,6),6-(1,6)]
   278       3.668679       3.668679       3.668679    6[1-(0),6-(1,6),6-(6,6)]
   279       3.785145       3.785145       3.785145    6[1-(0),6-(1,6),6-(6,6)]
   280       4.425708       4.425708       4.425708    6[1-(0),6-(1,6),6-(6,6)]
   281       4.949805       4.949805       4.949805    6[6-(6,6),8-(30),8-(30)]
   282        4.85275        4.85275        4.85275    6[6-(1,6),6-(1,6),6-(8,8)]
   283       3.843378       3.843378       3.843378    6[1-(0),6-(1,6),6-(6,6)]
   284       3.726912       3.726912       3.726912    6[1-(0),6-(1,6),6-(6,6)]
   285        4.65864        4.65864        4.65864    6[6-(1,6),6-(1,6),6-(1,6)]
   286       5.668012       5.668012       5.668012    6[1-(0),6-(1,6),6-(6,6)]
   287       5.765067       5.765067       5.765067    6[1-(0),6-(1,6),6-(6,6)]
   288       4.542174       4.542174       4.542174    6[1-(0),6-(1,6),6-(6,6)]
   289       4.833339       4.833339       4.833339    6[6-(6,6),8-(30),8-(30)]
   290       4.949805       4.949805       4.949805    6[6-(1,6),6-(1,6),6-(8,8)]
   291        4.07631        4.07631        4.07631    6[1-(0),6-(1,6),6-(6,6)]
   292       4.192776       4.192776       4.192776    6[1-(0),6-(1,6),6-(6,6)]
   293       5.163326       5.163326       5.163326    6[6-(1,6),6-(1,6),6-(1,6)]
   294       6.036821       6.036821       6.036821    6[1-(0),6-(1,6),6-(6,6)]
   295       5.920355       5.920355       5.920355    6[1-(0),6-(1,6),6-(6,6)]
   296       5.279792       5.279792       5.279792    6[1-(0),6-(1,6),6-(6,6)]
   297       1.106427       1.106427       1.106427    6[6-(6,6),8-(30),8-(30)]
   298      19.100424      19.100424      19.100424    6[6-(1,6),6-(1,6),6-(8,8)]
   299      18.382217      18.382217      18.382217    6[1-(0),6-(1,6),6-(6,6)]
   300      16.965214      16.965214      16.965214    6[1-(0),6-(1,6),6-(6,6)]
   301      16.285829      16.285829      16.285829    6[6-(1,6),6-(1,6),6-(1,6)]
   302      17.004036      17.004036      17.004036    6[1-(0),6-(1,6),6-(6,6)]
   303      18.421039      18.421039      18.421039    6[1-(0),6-(1,6),6-(6,6)]
   304      14.868826      14.868826      14.868826    6[1-(0),6-(1,6),6-(6,6)]
   305       8.443785       8.443785       8.443785    6[6-(6,6),8-(30),8-(30)]
   306       9.821966       9.821966       9.821966    6[6-(1,6),6-(1,6),6-(8,8)]
   307      10.714872      10.714872      10.714872    6[1-(0),6-(1,6),6-(6,6)]
   308      12.112464      12.112464      12.112464    6[1-(0),6-(1,6),6-(6,6)]
   309       12.61715       12.61715       12.61715    6[6-(1,6),6-(1,6),6-(1,6)]
   310      11.763066      11.763066      11.763066    6[1-(0),6-(1,6),6-(6,6)]
   311      10.365474      10.365474      10.365474    6[1-(0),6-(1,6),6-(6,6)]
   312      14.034153      14.034153      14.034153    6[1-(0),6-(1,6),6-(6,6)]
   313       8.599073       8.599073       8.599073    6[6-(6,6),8-(30),8-(30)]
   314      10.016076      10.016076      10.016076    6[6-(1,6),6-(1,6),6-(8,8)]
   315      10.734283      10.734283      10.734283    6[1-(0),6-(1,6),6-(6,6)]
   316      12.151286      12.151286      12.151286    6[1-(0),6-(1,6),6-(6,6)]
   317      12.830671      12.830671      12.830671    6[6-(1,6),6-(1,6),6-(1,6)]
   318      12.112464      12.112464      12.112464    6[1-(0),6-(1,6),6-(6,6)]
   319      10.695461      10.695461      10.695461    6[1-(0),6-(1,6),6-(6,6)]
   320      14.247674      14.247674      14.247674    6[1-(0),6-(1,6),6-(6,6)]
   321       1.261715       1.261715       1.261715    6[6-(6,6),8-(30),8-(30)]
   322      19.294534      19.294534      19.294534    6[6-(1,6),6-(1,6),6-(8,8)]
   323      18.401628      18.401628      18.401628    6[1-(0),6-(1,6),6-(6,6)]
   324      17.004036      17.004036      17.004036    6[1-(0),6-(1,6),6-(6,6)]
   325       16.49935       16.49935       16.49935    6[6-(1,6),6-(1,6),6-(1,6)]
   326      17.353434      17.353434      17.353434    6[1-(0),6-(1,6),6-(6,6)]
   327      18.751026      18.751026      18.751026    6[1-(0),6-(1,6),6-(6,6)]
   328      15.082347      15.082347      15.082347    6[1-(0),6-(1,6),6-(6,6)]
   329      13.859454      13.859454      13.859454    8[6-(6,8),30-(8,8,8)]
   330      15.451156      15.451156      15.451156    8[6-(6,8),30-(8,8,8)]
   331      13.723577      13.723577      13.723577    8[6-(6,8),30-(8,8,8)]
   332      15.354101      15.354101      15.354101    8[6-(6,8),30-(8,8,8)]
   333      11.704833      11.704833      11.704833    8[6-(6,8),30-(8,8,8)]
   334      15.257046      15.257046      15.257046    8[6-(6,8),30-(8,8,8)]
   335      13.665344      13.665344      13.665344    8[6-(6,8),30-(8,8,8)]
   336      15.392923      15.392923      15.392923    8[6-(6,8),30-(8,8,8)]
   337      13.762399      13.762399      13.762399    8[6-(6,8),30-(8,8,8)]
   338      17.411667      17.411667      17.411667    8[6-(6,8),30-(8,8,8)]
   339      13.859454      13.859454      13.859454    8[6-(6,8),30-(8,8,8)]
   340      15.451156      15.451156      15.451156    8[6-(6,8),30-(8,8,8)]
   341      13.723577      13.723577      13.723577    8[6-(6,8),30-(8,8,8)]
   342      15.354101      15.354101      15.354101    8[6-(6,8),30-(8,8,8)]
   343      11.704833      11.704833      11.704833    8[6-(6,8),30-(8,8,8)]
   344      15.257046      15.257046      15.257046    8[6-(6,8),30-(8,8,8)]
   345      13.665344      13.665344      13.665344    8[6-(6,8),30-(8,8,8)]
   346      15.392923      15.392923      15.392923    8[6-(6,8),30-(8,8,8)]
   347      13.762399      13.762399      13.762399    8[6-(6,8),30-(8,8,8)]
   348      17.411667      17.411667      17.411667    8[6-(6,8),30-(8,8,8)]
   349      14.597072      14.597072      14.597072    8[30-(8,8,8),30-(8,8,8),30-(8,8,8),30-(8,8,8)]
   350       17.66401       17.66401       17.66401    8[6-(6,8),30-(8,8,8)]
   351      17.605777      17.605777      17.605777    8[6-(6,8),30-(8,8,8)]
   352      14.519428      14.519428      14.519428    8[30-(8,8,8),30-(8,8,8),30-(8,8,8),30-(8,8,8)]
   353       11.45249       11.45249       11.45249    8[6-(6,8),30-(8,8,8)]
   354      11.510723      11.510723      11.510723    8[6-(6,8),30-(8,8,8)]
   355       5.551546       5.551546       5.551546    8[6-(6,8),30-(8,8,8)]
   356       3.959844       3.959844       3.959844    8[6-(6,8),30-(8,8,8)]
   357       5.687423       5.687423       5.687423    8[6-(6,8),30-(8,8,8)]
   358       4.056899       4.056899       4.056899    8[6-(6,8),30-(8,8,8)]
   359       7.706167       7.706167       7.706167    8[6-(6,8),30-(8,8,8)]
   360       4.153954       4.153954       4.153954    8[6-(6,8),30-(8,8,8)]
   361       5.745656       5.745656       5.745656    8[6-(6,8),30-(8,8,8)]
   362       4.018077       4.018077       4.018077    8[6-(6,8),30-(8,8,8)]
   363       5.648601       5.648601       5.648601    8[6-(6,8),30-(8,8,8)]
   364       1.999333       1.999333       1.999333    8[6-(6,8),30-(8,8,8)]
   365       5.551546       5.551546       5.551546    8[6-(6,8),30-(8,8,8)]
   366       3.959844       3.959844       3.959844    8[6-(6,8),30-(8,8,8)]
   367       5.687423       5.687423       5.687423    8[6-(6,8),30-(8,8,8)]
   368       4.056899       4.056899       4.056899    8[6-(6,8),30-(8,8,8)]
   369       7.706167       7.706167       7.706167    8[6-(6,8),30-(8,8,8)]
   370       4.153954       4.153954       4.153954    8[6-(6,8),30-(8,8,8)]
   371       5.745656       5.745656       5.745656    8[6-(6,8),30-(8,8,8)]
   372       4.018077       4.018077       4.018077    8[6-(6,8),30-(8,8,8)]
   373       5.648601       5.648601       5.648601    8[6-(6,8),30-(8,8,8)]
   374       1.999333       1.999333       1.999333    8[6-(6,8),30-(8,8,8)]
   375       4.813928       4.813928       4.813928    8[30-(8,8,8),30-(8,8,8),30-(8,8,8),30-(8,8,8)]
   376        1.74699        1.74699        1.74699    8[6-(6,8),30-(8,8,8)]
   377       1.805223       1.805223       1.805223    8[6-(6,8),30-(8,8,8)]
   378       4.891572       4.891572       4.891572    8[30-(8,8,8),30-(8,8,8),30-(8,8,8),30-(8,8,8)]
   379        7.95851        7.95851        7.95851    8[6-(6,8),30-(8,8,8)]
   380       7.900277       7.900277       7.900277    8[6-(6,8),30-(8,8,8)]
