# Supplementary material for: A collection of forcefield precursors for metal–organic frameworks
Source: RSC Adv. 2019 Nov 13;9(63):36492–507. doi: 10.1039/c9ra07327b (PMC9075174; doi:10.1039/c9ra07327b)
Supplement: RA-009-C9RA07327B-s1412 [file RA-009-C9RA07327B-s1412.txt]

LIHRIE_clean

6.811900    0.000000    0.000000
0.000000    7.318300    0.000000
0.000000    0.000000    13.784600

     1       5.108925       5.108925       5.108925    30[7-(6,6),8-(1,30,30)]
     2       1.702975       1.702975       1.702975    30[7-(6,6),8-(1,30,30)]
     3       1.702975       1.702975       1.702975    30[7-(6,6),8-(1,30,30)]
     4       5.108925       5.108925       5.108925    30[7-(6,6),8-(1,30,30)]
     5            0.0            0.0            0.0    30[7-(6,7),7-(6,7),8-(1,30,30),8-(1,30,30)]
     6            0.0            0.0            0.0    30[7-(6,7),7-(6,7),8-(1,30,30),8-(1,30,30)]
     7        3.40595        3.40595        3.40595    30[7-(6,7),7-(6,7),8-(1,30,30),8-(1,30,30)]
     8        3.40595        3.40595        3.40595    30[7-(6,7),7-(6,7),8-(1,30,30),8-(1,30,30)]
     9       0.262939       0.262939       0.262939    1[6-(7,7)]
    10       6.548961       6.548961       6.548961    1[6-(7,7)]
    11       3.668889       3.668889       3.668889    1[6-(7,7)]
    12       3.143011       3.143011       3.143011    1[6-(7,7)]
    13       6.548961       6.548961       6.548961    1[6-(7,7)]
    14       0.262939       0.262939       0.262939    1[6-(7,7)]
    15       3.143011       3.143011       3.143011    1[6-(7,7)]
    16       3.668889       3.668889       3.668889    1[6-(7,7)]
    17       5.108925       5.108925       5.108925    1[8-(30,30,30)]
    18       1.702975       1.702975       1.702975    1[8-(30,30,30)]
    19       1.702975       1.702975       1.702975    1[8-(30,30,30)]
    20       5.108925       5.108925       5.108925    1[8-(30,30,30)]
    21       6.170219       6.170219       6.170219    6[1-(0),7-(6,30),7-(7,30)]
    22       0.641681       0.641681       0.641681    6[1-(0),7-(6,30),7-(7,30)]
    23       2.764269       2.764269       2.764269    6[1-(0),7-(6,30),7-(7,30)]
    24       4.047631       4.047631       4.047631    6[1-(0),7-(6,30),7-(7,30)]
    25       0.641681       0.641681       0.641681    6[1-(0),7-(6,30),7-(7,30)]
    26       6.170219       6.170219       6.170219    6[1-(0),7-(6,30),7-(7,30)]
    27       4.047631       4.047631       4.047631    6[1-(0),7-(6,30),7-(7,30)]
    28       2.764269       2.764269       2.764269    6[1-(0),7-(6,30),7-(7,30)]
    29        5.79897        5.79897        5.79897    7[6-(1,7),7-(6,30),30-(7,8,8)]
    30        1.01293        1.01293        1.01293    7[6-(1,7),7-(6,30),30-(7,8,8)]
    31        2.39302        2.39302        2.39302    7[6-(1,7),7-(6,30),30-(7,8,8)]
    32        4.41888        4.41888        4.41888    7[6-(1,7),7-(6,30),30-(7,8,8)]
    33        1.01293        1.01293        1.01293    7[6-(1,7),7-(6,30),30-(7,8,8)]
    34        5.79897        5.79897        5.79897    7[6-(1,7),7-(6,30),30-(7,8,8)]
    35        4.41888        4.41888        4.41888    7[6-(1,7),7-(6,30),30-(7,8,8)]
    36        2.39302        2.39302        2.39302    7[6-(1,7),7-(6,30),30-(7,8,8)]
    37       5.108925       5.108925       5.108925    7[6-(1,7),6-(1,7),30-(8)]
    38       1.702975       1.702975       1.702975    7[6-(1,7),6-(1,7),30-(8)]
    39       1.702975       1.702975       1.702975    7[6-(1,7),6-(1,7),30-(8)]
    40       5.108925       5.108925       5.108925    7[6-(1,7),6-(1,7),30-(8)]
    41       5.108925       5.108925       5.108925    8[1-(0),30-(7),30-(7,7,8),30-(7,7,8)]
    42       1.702975       1.702975       1.702975    8[1-(0),30-(7),30-(7,7,8),30-(7,7,8)]
    43       1.702975       1.702975       1.702975    8[1-(0),30-(7),30-(7,7,8),30-(7,7,8)]
    44       5.108925       5.108925       5.108925    8[1-(0),30-(7),30-(7,7,8),30-(7,7,8)]
