# Supplementary material for: A collection of forcefield precursors for metal–organic frameworks
Source: RSC Adv. 2019 Nov 13;9(63):36492–507. doi: 10.1039/c9ra07327b (PMC9075174; doi:10.1039/c9ra07327b)
Supplement: RA-009-C9RA07327B-s1413 [file RA-009-C9RA07327B-s1413.txt]

LIHSEB_clean

7.856900    0.000000    0.000000
0.000000    10.390600    0.000000
0.000000    0.000000    18.578000

     1       4.669749       4.669749       4.669749    48[7-(6,6),7-(6,6),7-(6,6),53-(0)]
     2       7.115601       7.115601       7.115601    48[7-(6,6),7-(6,6),7-(6,6),53-(0)]
     3       3.187151       3.187151       3.187151    48[7-(6,6),7-(6,6),7-(6,6),53-(0)]
     4       0.741299       0.741299       0.741299    48[7-(6,6),7-(6,6),7-(6,6),53-(0)]
     5       7.688134       7.688134       7.688134    48[7-(6,7),7-(6,7),7-(6,7),7-(6,7),7-(6,7),7-(6,7)]
     6       4.097216       4.097216       4.097216    48[7-(6,7),7-(6,7),7-(6,7),7-(6,7),7-(6,7),7-(6,7)]
     7       0.168766       0.168766       0.168766    48[7-(6,7),7-(6,7),7-(6,7),7-(6,7),7-(6,7),7-(6,7)]
     8       3.759684       3.759684       3.759684    48[7-(6,7),7-(6,7),7-(6,7),7-(6,7),7-(6,7),7-(6,7)]
     9       7.247205       7.247205       7.247205    1[6-(7,7)]
    10       3.551319       3.551319       3.551319    1[6-(7,7)]
    11       4.538145       4.538145       4.538145    1[6-(7,7)]
    12       0.377131       0.377131       0.377131    1[6-(7,7)]
    13       0.609695       0.609695       0.609695    1[6-(7,7)]
    14       4.305581       4.305581       4.305581    1[6-(7,7)]
    15       3.318755       3.318755       3.318755    1[6-(7,7)]
    16       7.479769       7.479769       7.479769    1[6-(7,7)]
    17       0.609695       0.609695       0.609695    1[6-(7,7)]
    18       4.305581       4.305581       4.305581    1[6-(7,7)]
    19       3.318755       3.318755       3.318755    1[6-(7,7)]
    20       7.479769       7.479769       7.479769    1[6-(7,7)]
    21       7.247205       7.247205       7.247205    1[6-(7,7)]
    22       3.551319       3.551319       3.551319    1[6-(7,7)]
    23       4.538145       4.538145       4.538145    1[6-(7,7)]
    24       0.377131       0.377131       0.377131    1[6-(7,7)]
    25       7.445198       7.445198       7.445198    1[6-(7,7)]
    26       3.642459       3.642459       3.642459    1[6-(7,7)]
    27       4.340152       4.340152       4.340152    1[6-(7,7)]
    28       0.285991       0.285991       0.285991    1[6-(7,7)]
    29       0.411702       0.411702       0.411702    1[6-(7,7)]
    30       4.214441       4.214441       4.214441    1[6-(7,7)]
    31       3.516748       3.516748       3.516748    1[6-(7,7)]
    32       7.570909       7.570909       7.570909    1[6-(7,7)]
    33       6.435587       6.435587       6.435587    6[1-(0),7-(6,48),7-(7,48)]
    34       4.456434       4.456434       4.456434    6[1-(0),7-(6,48),7-(7,48)]
    35       5.349763       5.349763       5.349763    6[1-(0),7-(6,48),7-(7,48)]
    36       7.328916       7.328916       7.328916    6[1-(0),7-(6,48),7-(7,48)]
    37       1.421313       1.421313       1.421313    6[1-(0),7-(6,48),7-(7,48)]
    38       3.400466       3.400466       3.400466    6[1-(0),7-(6,48),7-(7,48)]
    39       2.507137       2.507137       2.507137    6[1-(0),7-(6,48),7-(7,48)]
    40       0.527984       0.527984       0.527984    6[1-(0),7-(6,48),7-(7,48)]
    41       1.421313       1.421313       1.421313    6[1-(0),7-(6,48),7-(7,48)]
    42       3.400466       3.400466       3.400466    6[1-(0),7-(6,48),7-(7,48)]
    43       2.507137       2.507137       2.507137    6[1-(0),7-(6,48),7-(7,48)]
    44       0.527984       0.527984       0.527984    6[1-(0),7-(6,48),7-(7,48)]
    45       6.435587       6.435587       6.435587    6[1-(0),7-(6,48),7-(7,48)]
    46       4.456434       4.456434       4.456434    6[1-(0),7-(6,48),7-(7,48)]
    47       5.349763       5.349763       5.349763    6[1-(0),7-(6,48),7-(7,48)]
    48       7.328916       7.328916       7.328916    6[1-(0),7-(6,48),7-(7,48)]
    49       6.629652       6.629652       6.629652    6[1-(0),7-(6,48),7-(7,48)]
    50       4.590001       4.590001       4.590001    6[1-(0),7-(6,48),7-(7,48)]
    51       5.155698       5.155698       5.155698    6[1-(0),7-(6,48),7-(7,48)]
    52       7.195349       7.195349       7.195349    6[1-(0),7-(6,48),7-(7,48)]
    53       1.227248       1.227248       1.227248    6[1-(0),7-(6,48),7-(7,48)]
    54       3.266899       3.266899       3.266899    6[1-(0),7-(6,48),7-(7,48)]
    55       2.701202       2.701202       2.701202    6[1-(0),7-(6,48),7-(7,48)]
    56       0.661551       0.661551       0.661551    6[1-(0),7-(6,48),7-(7,48)]
    57       1.922819       1.922819       1.922819    53[48-(7,7,7)]
    58       2.005631       2.005631       2.005631    53[48-(7,7,7)]
    59       5.934081       5.934081       5.934081    53[48-(7,7,7)]
    60       5.851269       5.851269       5.851269    53[48-(7,7,7)]
    61       5.315193       5.315193       5.315193    7[6-(1,7),6-(1,7),48-(7,7,53)]
    62       6.298877       6.298877       6.298877    7[6-(1,7),7-(6,48),48-(7,7,7,7,7)]
    63       4.999345       4.999345       4.999345    7[6-(1,7),7-(6,48),48-(7,7,7,7,7)]
    64       6.470157       6.470157       6.470157    7[6-(1,7),6-(1,7),48-(7,7,53)]
    65       5.486473       5.486473       5.486473    7[6-(1,7),7-(6,48),48-(7,7,7,7,7)]
    66       6.786005       6.786005       6.786005    7[6-(1,7),7-(6,48),48-(7,7,7,7,7)]
    67       2.541707       2.541707       2.541707    7[6-(1,7),6-(1,7),48-(7,7,53)]
    68       1.558023       1.558023       1.558023    7[6-(1,7),7-(6,48),48-(7,7,7,7,7)]
    69       2.857555       2.857555       2.857555    7[6-(1,7),7-(6,48),48-(7,7,7,7,7)]
    70       1.386743       1.386743       1.386743    7[6-(1,7),6-(1,7),48-(7,7,53)]
    71       2.370427       2.370427       2.370427    7[6-(1,7),7-(6,48),48-(7,7,7,7,7)]
    72       1.070895       1.070895       1.070895    7[6-(1,7),7-(6,48),48-(7,7,7,7,7)]
    73       2.541707       2.541707       2.541707    7[6-(1,7),6-(1,7),48-(7,7,53)]
    74       1.558023       1.558023       1.558023    7[6-(1,7),7-(6,48),48-(7,7,7,7,7)]
    75       2.857555       2.857555       2.857555    7[6-(1,7),7-(6,48),48-(7,7,7,7,7)]
    76       1.386743       1.386743       1.386743    7[6-(1,7),6-(1,7),48-(7,7,53)]
    77       2.370427       2.370427       2.370427    7[6-(1,7),7-(6,48),48-(7,7,7,7,7)]
    78       1.070895       1.070895       1.070895    7[6-(1,7),7-(6,48),48-(7,7,7,7,7)]
    79       5.315193       5.315193       5.315193    7[6-(1,7),6-(1,7),48-(7,7,53)]
    80       6.298877       6.298877       6.298877    7[6-(1,7),7-(6,48),48-(7,7,7,7,7)]
    81       4.999345       4.999345       4.999345    7[6-(1,7),7-(6,48),48-(7,7,7,7,7)]
    82       6.470157       6.470157       6.470157    7[6-(1,7),6-(1,7),48-(7,7,53)]
    83       5.486473       5.486473       5.486473    7[6-(1,7),7-(6,48),48-(7,7,7,7,7)]
    84       6.786005       6.786005       6.786005    7[6-(1,7),7-(6,48),48-(7,7,7,7,7)]
    85       6.570725       6.570725       6.570725    7[6-(1,7),7-(6,48),48-(7,7,7,7,7)]
    86       5.235052       5.235052       5.235052    7[6-(1,7),7-(6,48),48-(7,7,7,7,7)]
    87       5.411833       5.411833       5.411833    7[6-(1,7),6-(1,7),48-(7,7,53)]
    88       5.214625       5.214625       5.214625    7[6-(1,7),7-(6,48),48-(7,7,7,7,7)]
    89       6.550298       6.550298       6.550298    7[6-(1,7),7-(6,48),48-(7,7,7,7,7)]
    90       6.373517       6.373517       6.373517    7[6-(1,7),6-(1,7),48-(7,7,53)]
    91       1.286175       1.286175       1.286175    7[6-(1,7),7-(6,48),48-(7,7,7,7,7)]
    92       2.621848       2.621848       2.621848    7[6-(1,7),7-(6,48),48-(7,7,7,7,7)]
    93       2.445067       2.445067       2.445067    7[6-(1,7),6-(1,7),48-(7,7,53)]
    94       2.642275       2.642275       2.642275    7[6-(1,7),7-(6,48),48-(7,7,7,7,7)]
    95       1.306602       1.306602       1.306602    7[6-(1,7),7-(6,48),48-(7,7,7,7,7)]
    96       1.483383       1.483383       1.483383    7[6-(1,7),6-(1,7),48-(7,7,53)]
