# Supplementary material for: A collection of forcefield precursors for metal–organic frameworks
Source: RSC Adv. 2019 Nov 13;9(63):36492–507. doi: 10.1039/c9ra07327b (PMC9075174; doi:10.1039/c9ra07327b)
Supplement: RA-009-C9RA07327B-s1414 [file RA-009-C9RA07327B-s1414.txt]

LIHSIF_clean

13.123300    0.000000    0.000000
1.654715    13.018561    0.000000
0.190293    0.167637    13.876683

     1       11.54754       11.54754       11.54754    48[7-(6,7),7-(6,7),7-(6,7),7-(6,7),7-(6,7),7-(6,7)]
     2      11.578537      11.578537      11.578537    48[7-(6,6),7-(6,6),7-(6,6),7-(6,6)]
     3        8.95707        8.95707        8.95707    48[7-(6,7),7-(6,7),7-(6,7),7-(6,7),7-(6,7),7-(6,7)]
     4       0.875212       0.875212       0.875212    48[7-(6,6),7-(6,6),7-(6,6),7-(6,6)]
     5       3.420768       3.420768       3.420768    48[7-(6,7),7-(6,7),7-(6,7),7-(6,7),7-(6,7),7-(6,7)]
     6       3.389771       3.389771       3.389771    48[7-(6,6),7-(6,6),7-(6,6),7-(6,6)]
     7       6.011238       6.011238       6.011238    48[7-(6,7),7-(6,7),7-(6,7),7-(6,7),7-(6,7),7-(6,7)]
     8      14.093096      14.093096      14.093096    48[7-(6,6),7-(6,6),7-(6,6),7-(6,6)]
     9        6.10343        6.10343        6.10343    48[7-(6,6),7-(6,6),7-(6,6)]
    10       8.864878       8.864878       8.864878    48[7-(6,6),7-(6,6),7-(6,6)]
    11        6.56165        6.56165        6.56165    48[7-(6,7),7-(6,7),7-(6,7),7-(6,7),7-(6,7),7-(6,7)]
    12       0.922504       0.922504       0.922504    48[7-(6,7),7-(6,7),7-(6,7),7-(6,7),7-(6,7),7-(6,7)]
    13       9.243214       9.243214       9.243214    1[6-(7,7)]
    14       8.854397       8.854397       8.854397    1[6-(7,7)]
    15      11.489699      11.489699      11.489699    1[6-(7,7)]
    16        5.86277        5.86277        5.86277    1[6-(7,7)]
    17       8.070856       8.070856       8.070856    1[6-(7,7)]
    18      12.066389      12.066389      12.066389    1[6-(7,7)]
    19       1.426596       1.426596       1.426596    1[6-(7,7)]
    20        2.91117        2.91117        2.91117    1[6-(7,7)]
    21       0.586452       0.586452       0.586452    1[6-(7,7)]
    22       0.145653       0.145653       0.145653    1[6-(7,7)]
    23       6.673503       6.673503       6.673503    1[6-(7,7)]
    24      13.792085      13.792085      13.792085    1[6-(7,7)]
    25      11.113289      11.113289      11.113289    1[6-(7,7)]
    26        5.76699        5.76699        5.76699    1[6-(7,7)]
    27       3.329533       3.329533       3.329533    1[6-(7,7)]
    28       6.352773       6.352773       6.352773    1[6-(7,7)]
    29       5.989606       5.989606       5.989606    1[6-(7,7)]
    30      10.833483      10.833483      10.833483    1[6-(7,7)]
    31       12.96315       12.96315       12.96315    1[6-(7,7)]
    32      12.848009      12.848009      12.848009    1[6-(7,7)]
    33       5.725094       5.725094       5.725094    1[6-(7,7)]
    34       6.113911       6.113911       6.113911    1[6-(7,7)]
    35       3.478609       3.478609       3.478609    1[6-(7,7)]
    36       9.105538       9.105538       9.105538    1[6-(7,7)]
    37       6.897452       6.897452       6.897452    1[6-(7,7)]
    38       2.901919       2.901919       2.901919    1[6-(7,7)]
    39      13.541712      13.541712      13.541712    1[6-(7,7)]
    40      12.057138      12.057138      12.057138    1[6-(7,7)]
    41      14.381856      14.381856      14.381856    1[6-(7,7)]
    42       1.699355       1.699355       1.699355    1[6-(7,7)]
    43       8.294805       8.294805       8.294805    1[6-(7,7)]
    44       1.176223       1.176223       1.176223    1[6-(7,7)]
    45       3.855019       3.855019       3.855019    1[6-(7,7)]
    46       9.201318       9.201318       9.201318    1[6-(7,7)]
    47      11.638775      11.638775      11.638775    1[6-(7,7)]
    48       8.615535       8.615535       8.615535    1[6-(7,7)]
    49       8.978702       8.978702       8.978702    1[6-(7,7)]
    50       4.134825       4.134825       4.134825    1[6-(7,7)]
    51       2.005158       2.005158       2.005158    1[6-(7,7)]
    52       0.465584       0.465584       0.465584    1[6-(7,7)]
    53      11.221214      11.221214      11.221214    1[6-(7,7)]
    54       3.747094       3.747094       3.747094    1[6-(7,7)]
    55       8.835033       8.835033       8.835033    6[1-(0),7-(6,48),7-(7,48)]
    56       9.477981       9.477981       9.477981    6[1-(0),7-(6,48),7-(7,48)]
    57      10.885641      10.885641      10.885641    6[1-(0),7-(6,48),7-(7,48)]
    58       6.427287       6.427287       6.427287    6[1-(0),7-(6,48),7-(7,48)]
    59       7.612676       7.612676       7.612676    6[1-(0),7-(6,48),7-(7,48)]
    60      12.585091      12.585091      12.585091    6[1-(0),7-(6,48),7-(7,48)]
    61      13.918094      13.918094      13.918094    6[1-(0),7-(6,48),7-(7,48)]
    62       2.198706       2.198706       2.198706    6[1-(0),7-(6,48),7-(7,48)]
    63       0.963036       0.963036       0.963036    6[1-(0),7-(6,48),7-(7,48)]
    64      12.982456      12.982456      12.982456    6[1-(0),7-(0),7-(6,48)]
    65       7.462442       7.462442       7.462442    6[1-(0),7-(6,48),7-(7,48)]
    66      13.035466      13.035466      13.035466    6[1-(0),7-(6,48),7-(7,48)]
    67      11.701205      11.701205      11.701205    6[1-(0),7-(6,48),7-(7,48)]
    68       5.016682       5.016682       5.016682    6[1-(0),7-(6,48),7-(7,48)]
    69       3.707432       3.707432       3.707432    6[1-(0),7-(6,48),7-(7,48)]
    70       6.088674       6.088674       6.088674    6[1-(0),7-(6,48),7-(7,48)]
    71        5.00798        5.00798        5.00798    6[1-(0),7-(6,48),7-(7,48)]
    72      11.272909      11.272909      11.272909    6[1-(0),7-(6,48),7-(7,48)]
    73      12.304438      12.304438      12.304438    6[1-(0),7-(6,48),7-(7,48)]
    74      12.453272      12.453272      12.453272    6[1-(0),7-(0),7-(6,48)]
    75       6.133275       6.133275       6.133275    6[1-(0),7-(6,48),7-(7,48)]
    76       5.490327       5.490327       5.490327    6[1-(0),7-(6,48),7-(7,48)]
    77       4.082667       4.082667       4.082667    6[1-(0),7-(6,48),7-(7,48)]
    78       8.541021       8.541021       8.541021    6[1-(0),7-(6,48),7-(7,48)]
    79       7.355632       7.355632       7.355632    6[1-(0),7-(6,48),7-(7,48)]
    80       2.383217       2.383217       2.383217    6[1-(0),7-(6,48),7-(7,48)]
    81       1.050214       1.050214       1.050214    6[1-(0),7-(6,48),7-(7,48)]
    82      12.769602      12.769602      12.769602    6[1-(0),7-(6,48),7-(7,48)]
    83      14.005272      14.005272      14.005272    6[1-(0),7-(6,48),7-(7,48)]
    84       1.985852       1.985852       1.985852    6[1-(0),7-(0),7-(6,48)]
    85       7.505866       7.505866       7.505866    6[1-(0),7-(6,48),7-(7,48)]
    86       1.932842       1.932842       1.932842    6[1-(0),7-(6,48),7-(7,48)]
    87       3.267103       3.267103       3.267103    6[1-(0),7-(6,48),7-(7,48)]
    88       9.951626       9.951626       9.951626    6[1-(0),7-(6,48),7-(7,48)]
    89      11.260876      11.260876      11.260876    6[1-(0),7-(6,48),7-(7,48)]
    90       8.879634       8.879634       8.879634    6[1-(0),7-(6,48),7-(7,48)]
    91       9.960328       9.960328       9.960328    6[1-(0),7-(6,48),7-(7,48)]
    92       3.695399       3.695399       3.695399    6[1-(0),7-(6,48),7-(7,48)]
    93        2.66387        2.66387        2.66387    6[1-(0),7-(6,48),7-(7,48)]
    94       2.515036       2.515036       2.515036    6[1-(0),7-(0),7-(6,48)]
    95      11.849692      11.849692      11.849692    6[1-(0),7-(6,48),7-(6,48)]
    96       3.118616       3.118616       3.118616    6[1-(0),7-(6,48),7-(6,48)]
    97        9.44021        9.44021        9.44021    7[6-(1,7),7-(6,48),48-(7,7,7,7,7)]
    98      10.671443      10.671443      10.671443    7[6-(1,7),7-(6,48),48-(7,7,7,7,7)]
    99       9.751302       9.751302       9.751302    7[6-(1,7),7-(6,48),48-(7,7,7,7,7)]
   100      10.171788      10.171788      10.171788    7[6-(1,7),6-(1,7),48-(7,7,7)]
   101       6.705312       6.705312       6.705312    7[6-(1,7),7-(6,48),48-(7,7,7,7,7)]
   102       6.830112       6.830112       6.830112    7[6-(1,7),6-(1,7),48-(7,7)]
   103       7.662519       7.662519       7.662519    7[6-(1,7),7-(6,48),48-(7,7,7,7,7)]
   104      12.569963      12.569963      12.569963    7[6-(1,7),7-(6,48),48-(7,7,7,7,7)]
   105      13.422326      13.422326      13.422326    7[6-(1,7),6-(1,7),48-(7,7,7)]
   106      13.441262      13.441262      13.441262    7[6-(1,7),7-(6,48),48-(7,7,7,7,7)]
   107       1.253496       1.253496       1.253496    7[6-(1,7),7-(6,48),48-(7,7,7,7,7)]
   108       2.081621       2.081621       2.081621    7[6-(1,7),6-(1,7),48-(7,7,7)]
   109       13.56008       13.56008       13.56008    7[6-(1,7),7-(6,48),48-(7,7,7,7,7)]
   110       11.70703       11.70703       11.70703    7[6-(1,7),6-(1,7),48-(7,7,7)]
   111       0.675281       0.675281       0.675281    7[6-(1,7)]
   112       8.547733       8.547733       8.547733    7[6-(1,7),7-(6,48),48-(7,7,7,7,7)]
   113      11.121777      11.121777      11.121777    7[6-(1,7),7-(6,48),48-(7,7,7,7,7)]
   114      11.998337      11.998337      11.998337    7[6-(1,7),7-(6,48),48-(7,7,7,7,7)]
   115      12.912795      12.912795      12.912795    7[6-(1,7),6-(1,7),48-(7,7,7)]
   116        3.98411        3.98411        3.98411    7[6-(1,7),7-(6,48),48-(7,7,7,7,7)]
   117        4.90516        4.90516        4.90516    7[6-(1,7),6-(1,7),48-(7,7)]
   118       3.127741       3.127741       3.127741    7[6-(1,7),7-(6,48),48-(7,7,7,7,7)]
   119       6.810267       6.810267       6.810267    7[6-(1,7),7-(6,48),48-(7,7,7,7,7)]
   120       4.930319       4.930319       4.930319    7[6-(1,7),6-(1,7),48-(7,7,7)]
   121        6.10641        6.10641        6.10641    7[6-(1,7),7-(6,48),48-(7,7,7,7,7)]
   122      10.525356      10.525356      10.525356    7[6-(1,7),7-(6,48),48-(7,7,7,7,7)]
   123      12.410698      12.410698      12.410698    7[6-(1,7),6-(1,7),48-(7,7,7)]
   124       9.545146       9.545146       9.545146    7[6-(1,7),7-(6,48),48-(7,7,7,7,7)]
   125      12.664414      12.664414      12.664414    7[6-(1,7),6-(1,7),48-(7,7,7)]
   126      13.319387      13.319387      13.319387    7[6-(1,7)]
   127       5.528098       5.528098       5.528098    7[6-(1,7),7-(6,48),48-(7,7,7,7,7)]
   128       4.296865       4.296865       4.296865    7[6-(1,7),7-(6,48),48-(7,7,7,7,7)]
   129       5.217006       5.217006       5.217006    7[6-(1,7),7-(6,48),48-(7,7,7,7,7)]
   130        4.79652        4.79652        4.79652    7[6-(1,7),6-(1,7),48-(7,7,7)]
   131       8.262996       8.262996       8.262996    7[6-(1,7),7-(6,48),48-(7,7,7,7,7)]
   132       8.138196       8.138196       8.138196    7[6-(1,7),6-(1,7),48-(7,7)]
   133       7.305789       7.305789       7.305789    7[6-(1,7),7-(6,48),48-(7,7,7,7,7)]
   134       2.398345       2.398345       2.398345    7[6-(1,7),7-(6,48),48-(7,7,7,7,7)]
   135       1.545982       1.545982       1.545982    7[6-(1,7),6-(1,7),48-(7,7,7)]
   136       1.527046       1.527046       1.527046    7[6-(1,7),7-(6,48),48-(7,7,7,7,7)]
   137      13.714812      13.714812      13.714812    7[6-(1,7),7-(6,48),48-(7,7,7,7,7)]
   138      12.886687      12.886687      12.886687    7[6-(1,7),6-(1,7),48-(7,7,7)]
   139       1.408228       1.408228       1.408228    7[6-(1,7),7-(6,48),48-(7,7,7,7,7)]
   140       3.261278       3.261278       3.261278    7[6-(1,7),6-(1,7),48-(7,7,7)]
   141      14.293027      14.293027      14.293027    7[6-(1,7)]
   142       6.420575       6.420575       6.420575    7[6-(1,7),7-(6,48),48-(7,7,7,7,7)]
   143       3.846531       3.846531       3.846531    7[6-(1,7),7-(6,48),48-(7,7,7,7,7)]
   144       2.969971       2.969971       2.969971    7[6-(1,7),7-(6,48),48-(7,7,7,7,7)]
   145       2.055513       2.055513       2.055513    7[6-(1,7),6-(1,7),48-(7,7,7)]
   146      10.984198      10.984198      10.984198    7[6-(1,7),7-(6,48),48-(7,7,7,7,7)]
   147      10.063148      10.063148      10.063148    7[6-(1,7),6-(1,7),48-(7,7)]
   148      11.840567      11.840567      11.840567    7[6-(1,7),7-(6,48),48-(7,7,7,7,7)]
   149       8.158041       8.158041       8.158041    7[6-(1,7),7-(6,48),48-(7,7,7,7,7)]
   150      10.037989      10.037989      10.037989    7[6-(1,7),6-(1,7),48-(7,7,7)]
   151       8.861898       8.861898       8.861898    7[6-(1,7),7-(6,48),48-(7,7,7,7,7)]
   152       4.442952       4.442952       4.442952    7[6-(1,7),7-(6,48),48-(7,7,7,7,7)]
   153        2.55761        2.55761        2.55761    7[6-(1,7),6-(1,7),48-(7,7,7)]
   154       5.423162       5.423162       5.423162    7[6-(1,7),7-(6,48),48-(7,7,7,7,7)]
   155       2.303894       2.303894       2.303894    7[6-(1,7),6-(1,7),48-(7,7,7)]
   156       1.648921       1.648921       1.648921    7[6-(1,7)]
   157       7.594804       7.594804       7.594804    7[6-(1,7),6-(1,7),48-(7,7)]
   158       7.373504       7.373504       7.373504    7[6-(1,7),6-(1,7),48-(7,7)]
