# Supplementary material for: A collection of forcefield precursors for metal–organic frameworks
Source: RSC Adv. 2019 Nov 13;9(63):36492–507. doi: 10.1039/c9ra07327b (PMC9075174; doi:10.1039/c9ra07327b)
Supplement: RA-009-C9RA07327B-s1415 [file RA-009-C9RA07327B-s1415.txt]

LIJXEI_clean

9.949000    0.000000    0.000000
0.000000    16.150000    0.000000
-2.493720    0.000000    24.423019

     1       0.259132       0.259132       0.259132    48[7-(6,6),8-(1,48,48),8-(6),8-(6),8-(6),8-(6,48)]
     2       0.018952       0.018952       0.018952    48[7-(6,6),8-(1,48,48),8-(6),8-(6),8-(6,48)]
     3       0.974788       0.974788       0.974788    48[7-(6,6),8-(1,48,48),8-(6),8-(6),8-(6),8-(6,48)]
     4       1.214968       1.214968       1.214968    48[7-(6,6),8-(1,48,48),8-(6),8-(6),8-(6,48)]
     5       7.196148       7.196148       7.196148    48[7-(6,6),8-(1,48,48),8-(6),8-(6),8-(6),8-(6,48)]
     6       7.436328       7.436328       7.436328    48[7-(6,6),8-(1,48,48),8-(6),8-(6),8-(6,48)]
     7       6.480492       6.480492       6.480492    48[7-(6,6),8-(1,48,48),8-(6),8-(6),8-(6),8-(6,48)]
     8       6.240312       6.240312       6.240312    48[7-(6,6),8-(1,48,48),8-(6),8-(6),8-(6,48)]
     9            0.0            0.0            0.0    48[8-(1,48,48),8-(1,48,48),8-(6),8-(6),8-(6),8-(6)]
    10        3.72764        3.72764        3.72764    48[8-(1,48,48),8-(1,48,48),8-(6),8-(6),8-(6),8-(6)]
    11       1.737035       1.737035       1.737035    1[8-(6)]
    12       2.313616       2.313616       2.313616    1[8-(6)]
    13       7.724918       7.724918       7.724918    1[6-(6,6)]
    14       6.457484       6.457484       6.457484    1[6-(6,6)]
    15       6.339177       6.339177       6.339177    1[6-(6,6)]
    16       8.177523       8.177523       8.177523    1[6-(6,6)]
    17       0.075741       0.075741       0.075741    1[6-(6,6)]
    18       2.526463       2.526463       2.526463    1[6-(1,6,6)]
    19       2.175893       2.175893       2.175893    1[6-(1,6,6)]
    20        0.56611        0.56611        0.56611    1[6-(6,6)]
    21       0.077739       0.077739       0.077739    1[6-(6,6)]
    22       0.084859       0.084859       0.084859    1[6-(6,6)]
    23       0.719411       0.719411       0.719411    1[6-(6,6)]
    24       1.370458       1.370458       1.370458    1[6-(6,6)]
    25       8.213003       8.213003       8.213003    1[6-(6,7)]
    26       8.090552       8.090552       8.090552    1[6-(6,6)]
    27       2.174373       2.174373       2.174373    1[6-(6,6)]
    28       2.155301       2.155301       2.155301    1[6-(6,7)]
    29      -1.637984      -1.637984      -1.637984    1[6-(6,6)]
    30      -1.614657      -1.614657      -1.614657    1[6-(6,7)]
    31       1.809831       1.809831       1.809831    1[6-(6,7)]
    32       1.910862       1.910862       1.910862    1[6-(6,6)]
    33       6.395044       6.395044       6.395044    1[6-(1,1,6)]
    34      -2.118703      -2.118703      -2.118703    1[6-(1,1,6)]
    35       0.058489       0.058489       0.058489    1[6-(1,1,6)]
    36      -0.699641      -0.699641      -0.699641    1[6-(1,1,6)]
    37       0.020013       0.020013       0.020013    1[6-(1,1,6)]
    38      -1.106431      -1.106431      -1.106431    1[6-(1,1,6)]
    39       8.377343       8.377343       8.377343    1[8-(48,48,48)]
    40       1.990605       1.990605       1.990605    1[8-(6)]
    41       1.414024       1.414024       1.414024    1[8-(6)]
    42       5.951722       5.951722       5.951722    1[6-(6,6)]
    43       7.219156       7.219156       7.219156    1[6-(6,6)]
    44       7.337463       7.337463       7.337463    1[6-(6,6)]
    45       5.499117       5.499117       5.499117    1[6-(6,6)]
    46       3.651899       3.651899       3.651899    1[6-(6,6)]
    47       1.201177       1.201177       1.201177    1[6-(1,6,6)]
    48       1.551747       1.551747       1.551747    1[6-(1,6,6)]
    49        3.16153        3.16153        3.16153    1[6-(6,6)]
    50       3.649901       3.649901       3.649901    1[6-(6,6)]
    51       3.642781       3.642781       3.642781    1[6-(6,6)]
    52       3.008229       3.008229       3.008229    1[6-(6,6)]
    53       2.357182       2.357182       2.357182    1[6-(6,6)]
    54       2.969917       2.969917       2.969917    1[6-(6,7)]
    55       3.092368       3.092368       3.092368    1[6-(6,6)]
    56      -0.940453      -0.940453      -0.940453    1[6-(6,6)]
    57      -0.921381      -0.921381      -0.921381    1[6-(6,7)]
    58       2.871904       2.871904       2.871904    1[6-(6,6)]
    59       2.848577       2.848577       2.848577    1[6-(6,7)]
    60      -0.575911      -0.575911      -0.575911    1[6-(6,7)]
    61      -0.676942      -0.676942      -0.676942    1[6-(6,6)]
    62       4.787876       4.787876       4.787876    1[6-(1,1,6)]
    63       3.352623       3.352623       3.352623    1[6-(1,1,6)]
    64       3.669151       3.669151       3.669151    1[6-(1,1,6)]
    65       1.933561       1.933561       1.933561    1[6-(1,1,6)]
    66       1.213907       1.213907       1.213907    1[6-(1,1,6)]
    67       2.340351       2.340351       2.340351    1[6-(1,1,6)]
    68       5.299297       5.299297       5.299297    1[8-(48,48,48)]
    69       5.718245       5.718245       5.718245    1[8-(6)]
    70       5.141664       5.141664       5.141664    1[8-(6)]
    71      -0.269638      -0.269638      -0.269638    1[6-(6,6)]
    72       0.997796       0.997796       0.997796    1[6-(6,6)]
    73       1.116103       1.116103       1.116103    1[6-(6,6)]
    74      -0.722243      -0.722243      -0.722243    1[6-(6,6)]
    75       7.379539       7.379539       7.379539    1[6-(6,6)]
    76       4.928817       4.928817       4.928817    1[6-(1,6,6)]
    77       5.279387       5.279387       5.279387    1[6-(1,6,6)]
    78        6.88917        6.88917        6.88917    1[6-(6,6)]
    79       7.377541       7.377541       7.377541    1[6-(6,6)]
    80       7.370421       7.370421       7.370421    1[6-(6,6)]
    81       6.735869       6.735869       6.735869    1[6-(6,6)]
    82       6.084822       6.084822       6.084822    1[6-(6,6)]
    83      -0.757723      -0.757723      -0.757723    1[6-(6,7)]
    84      -0.635272      -0.635272      -0.635272    1[6-(6,6)]
    85       5.280907       5.280907       5.280907    1[6-(6,6)]
    86       5.299979       5.299979       5.299979    1[6-(6,7)]
    87       9.093264       9.093264       9.093264    1[6-(6,6)]
    88       9.069937       9.069937       9.069937    1[6-(6,7)]
    89       5.645449       5.645449       5.645449    1[6-(6,7)]
    90       5.544418       5.544418       5.544418    1[6-(6,6)]
    91       1.060236       1.060236       1.060236    1[6-(1,1,6)]
    92       9.573983       9.573983       9.573983    1[6-(1,1,6)]
    93       7.396791       7.396791       7.396791    1[6-(1,1,6)]
    94       8.154921       8.154921       8.154921    1[6-(1,1,6)]
    95       7.435267       7.435267       7.435267    1[6-(1,1,6)]
    96       8.561711       8.561711       8.561711    1[6-(1,1,6)]
    97      -0.922063      -0.922063      -0.922063    1[8-(48,48,48)]
    98       5.464675       5.464675       5.464675    1[8-(6)]
    99       6.041256       6.041256       6.041256    1[8-(6)]
   100       1.503558       1.503558       1.503558    1[6-(6,6)]
   101       0.236124       0.236124       0.236124    1[6-(6,6)]
   102       0.117817       0.117817       0.117817    1[6-(6,6)]
   103       1.956163       1.956163       1.956163    1[6-(6,6)]
   104       3.803381       3.803381       3.803381    1[6-(6,6)]
   105       6.254103       6.254103       6.254103    1[6-(1,6,6)]
   106       5.903533       5.903533       5.903533    1[6-(1,6,6)]
   107        4.29375        4.29375        4.29375    1[6-(6,6)]
   108       3.805379       3.805379       3.805379    1[6-(6,6)]
   109       3.812499       3.812499       3.812499    1[6-(6,6)]
   110       4.447051       4.447051       4.447051    1[6-(6,6)]
   111       5.098098       5.098098       5.098098    1[6-(6,6)]
   112       4.485363       4.485363       4.485363    1[6-(6,7)]
   113       4.362912       4.362912       4.362912    1[6-(6,6)]
   114       8.395733       8.395733       8.395733    1[6-(6,6)]
   115       8.376661       8.376661       8.376661    1[6-(6,7)]
   116       4.583376       4.583376       4.583376    1[6-(6,6)]
   117       4.606703       4.606703       4.606703    1[6-(6,7)]
   118       8.031191       8.031191       8.031191    1[6-(6,7)]
   119       8.132222       8.132222       8.132222    1[6-(6,6)]
   120       2.667404       2.667404       2.667404    1[6-(1,1,6)]
   121       4.102657       4.102657       4.102657    1[6-(1,1,6)]
   122       3.786129       3.786129       3.786129    1[6-(1,1,6)]
   123       5.521719       5.521719       5.521719    1[6-(1,1,6)]
   124       6.241373       6.241373       6.241373    1[6-(1,1,6)]
   125       5.114929       5.114929       5.114929    1[6-(1,1,6)]
   126       2.155983       2.155983       2.155983    1[8-(48,48,48)]
   127      -0.365172      -0.365172      -0.365172    6[6-(6,6),8-(48),8-(48)]
   128      -0.390676      -0.390676      -0.390676    6[6-(1,6),6-(6,8),6-(8,8)]
   129       8.440482       8.440482       8.440482    6[1-(0),6-(6,6),6-(6,6)]
   130       8.344658       8.344658       8.344658    6[6-(1,6),6-(1,6),6-(6,6)]
   131       7.167699       7.167699       7.167699    6[1-(0),6-(1,6),6-(6,6)]
   132       7.103078       7.103078       7.103078    6[1-(0),6-(1,6),6-(1,6)]
   133       8.215263       8.215263       8.215263    6[1-(0),6-(1,6),6-(1,6)]
   134       9.330038       9.330038       9.330038    6[1-(0),6-(1,6),6-(6,6)]
   135      -0.502084      -0.502084      -0.502084    6[6-(1,6),6-(6,6),6-(6,6)]
   136        0.64951        0.64951        0.64951    6[6-(1,1,6),6-(6,6),6-(6,8)]
   137       0.705618       0.705618       0.705618    6[6-(6,6),6-(6,6),8-(1)]
   138       1.823171       1.823171       1.823171    6[1-(0),1-(0),6-(6,6),6-(6,6)]
   139       1.503147       1.503147       1.503147    6[6-(1,1,6),6-(6,6),6-(6,8)]
   140        1.63639        1.63639        1.63639    6[6-(6,6),6-(6,6),8-(1)]
   141       1.265786       1.265786       1.265786    6[6-(1,6),6-(6,8),6-(8,8)]
   142       0.827192       0.827192       0.827192    6[1-(0),6-(6,6),6-(6,6)]
   143       0.768774       0.768774       0.768774    6[6-(1,6),6-(1,6),6-(6,6)]
   144       0.344669       0.344669       0.344669    6[1-(0),6-(1,6),6-(6,6)]
   145        0.34126        0.34126        0.34126    6[1-(0),6-(1,6),6-(1,6)]
   146       0.730695       0.730695       0.730695    6[1-(0),6-(1,6),6-(1,6)]
   147       1.106399       1.106399       1.106399    6[1-(0),6-(1,6),6-(6,6)]
   148       1.126571       1.126571       1.126571    6[6-(1,6),6-(6,6),6-(6,6)]
   149       1.304626       1.304626       1.304626    6[6-(6,6),8-(48),8-(48)]
   150      -0.941491      -0.941491      -0.941491    6[1-(0),6-(1,6),7-(6,48)]
   151       -1.03011       -1.03011       -1.03011    6[1-(0),6-(1,7),6-(6,6)]
   152       0.153934       0.153934       0.153934    6[6-(1,6),6-(1,6),6-(6,6)]
   153       1.361181       1.361181       1.361181    6[1-(0),6-(1,7),6-(6,6)]
   154       1.345063       1.345063       1.345063    6[1-(0),6-(1,6),7-(6,48)]
   155       0.128201       0.128201       0.128201    6[6-(1,6),6-(1,6),6-(6,6)]
   156      -0.912652      -0.912652      -0.912652    6[1-(0),6-(1,7),6-(6,6)]
   157      -0.901072      -0.901072      -0.901072    6[1-(0),6-(1,6),7-(6,48)]
   158       1.104578       1.104578       1.104578    6[1-(0),6-(1,6),7-(6,48)]
   159        1.17731        1.17731        1.17731    6[1-(0),6-(1,7),6-(6,6)]
   160       9.249611       9.249611       9.249611    6[6-(1,1,1),8-(48),8-(48)]
   161       9.653273       9.653273       9.653273    6[1-(0),1-(0),1-(0),6-(8,8)]
   162       8.100851       8.100851       8.100851    6[6-(1,1,1),8-(48),8-(48,48)]
   163      -0.814568      -0.814568      -0.814568    6[1-(0),1-(0),1-(0),6-(8,8)]
   164       4.092812       4.092812       4.092812    6[6-(6,6),8-(48),8-(48)]
   165       4.118316       4.118316       4.118316    6[6-(1,6),6-(6,8),6-(8,8)]
   166       5.236158       5.236158       5.236158    6[1-(0),6-(6,6),6-(6,6)]
   167       5.331982       5.331982       5.331982    6[6-(1,6),6-(1,6),6-(6,6)]
   168       6.508941       6.508941       6.508941    6[1-(0),6-(1,6),6-(6,6)]
   169       6.573562       6.573562       6.573562    6[1-(0),6-(1,6),6-(1,6)]
   170       5.461377       5.461377       5.461377    6[1-(0),6-(1,6),6-(1,6)]
   171       4.346602       4.346602       4.346602    6[1-(0),6-(1,6),6-(6,6)]
   172       4.229724       4.229724       4.229724    6[6-(1,6),6-(6,6),6-(6,6)]
   173        3.07813        3.07813        3.07813    6[6-(1,1,6),6-(6,6),6-(6,8)]
   174       3.022022       3.022022       3.022022    6[6-(6,6),6-(6,6),8-(1)]
   175       1.904469       1.904469       1.904469    6[1-(0),1-(0),6-(6,6),6-(6,6)]
   176       2.224493       2.224493       2.224493    6[6-(1,1,6),6-(6,6),6-(6,8)]
   177        2.09125        2.09125        2.09125    6[6-(6,6),6-(6,6),8-(1)]
   178       2.461854       2.461854       2.461854    6[6-(1,6),6-(6,8),6-(8,8)]
   179       2.900448       2.900448       2.900448    6[1-(0),6-(6,6),6-(6,6)]
   180       2.958866       2.958866       2.958866    6[6-(1,6),6-(1,6),6-(6,6)]
   181       3.382971       3.382971       3.382971    6[1-(0),6-(1,6),6-(6,6)]
   182        3.38638        3.38638        3.38638    6[1-(0),6-(1,6),6-(1,6)]
   183       2.996945       2.996945       2.996945    6[1-(0),6-(1,6),6-(1,6)]
   184       2.621241       2.621241       2.621241    6[1-(0),6-(1,6),6-(6,6)]
   185       2.601069       2.601069       2.601069    6[6-(1,6),6-(6,6),6-(6,6)]
   186       2.423014       2.423014       2.423014    6[6-(6,6),8-(48),8-(48)]
   187       2.175411       2.175411       2.175411    6[1-(0),6-(1,6),7-(6,48)]
   188        2.26403        2.26403        2.26403    6[1-(0),6-(1,7),6-(6,6)]
   189       1.079986       1.079986       1.079986    6[6-(1,6),6-(1,6),6-(6,6)]
   190      -0.127261      -0.127261      -0.127261    6[1-(0),6-(1,7),6-(6,6)]
   191      -0.111143      -0.111143      -0.111143    6[1-(0),6-(1,6),7-(6,48)]
   192       1.105719       1.105719       1.105719    6[6-(1,6),6-(1,6),6-(6,6)]
   193       2.146572       2.146572       2.146572    6[1-(0),6-(1,7),6-(6,6)]
   194       2.134992       2.134992       2.134992    6[1-(0),6-(1,6),7-(6,48)]
   195       0.129342       0.129342       0.129342    6[1-(0),6-(1,6),7-(6,48)]
   196        0.05661        0.05661        0.05661    6[1-(0),6-(1,7),6-(6,6)]
   197       4.427029       4.427029       4.427029    6[6-(1,1,1),8-(48),8-(48)]
   198       4.023367       4.023367       4.023367    6[1-(0),1-(0),1-(0),6-(8,8)]
   199       3.082069       3.082069       3.082069    6[6-(1,1,1),8-(48),8-(48,48)]
   200       2.048488       2.048488       2.048488    6[1-(0),1-(0),1-(0),6-(8,8)]
   201       7.820452       7.820452       7.820452    6[6-(6,6),8-(48),8-(48)]
   202       7.845956       7.845956       7.845956    6[6-(1,6),6-(6,8),6-(8,8)]
   203      -0.985202      -0.985202      -0.985202    6[1-(0),6-(6,6),6-(6,6)]
   204      -0.889378      -0.889378      -0.889378    6[6-(1,6),6-(1,6),6-(6,6)]
   205       0.287581       0.287581       0.287581    6[1-(0),6-(1,6),6-(6,6)]
   206       0.352202       0.352202       0.352202    6[1-(0),6-(1,6),6-(1,6)]
   207      -0.759983      -0.759983      -0.759983    6[1-(0),6-(1,6),6-(1,6)]
   208      -1.874758      -1.874758      -1.874758    6[1-(0),6-(1,6),6-(6,6)]
   209       7.957364       7.957364       7.957364    6[6-(1,6),6-(6,6),6-(6,6)]
   210        6.80577        6.80577        6.80577    6[6-(1,1,6),6-(6,6),6-(6,8)]
   211       6.749662       6.749662       6.749662    6[6-(6,6),6-(6,6),8-(1)]
   212       5.632109       5.632109       5.632109    6[1-(0),1-(0),6-(6,6),6-(6,6)]
   213       5.952133       5.952133       5.952133    6[6-(1,1,6),6-(6,6),6-(6,8)]
   214        5.81889        5.81889        5.81889    6[6-(6,6),6-(6,6),8-(1)]
   215       6.189494       6.189494       6.189494    6[6-(1,6),6-(6,8),6-(8,8)]
   216       6.628088       6.628088       6.628088    6[1-(0),6-(6,6),6-(6,6)]
   217       6.686506       6.686506       6.686506    6[6-(1,6),6-(1,6),6-(6,6)]
   218       7.110611       7.110611       7.110611    6[1-(0),6-(1,6),6-(6,6)]
   219        7.11402        7.11402        7.11402    6[1-(0),6-(1,6),6-(1,6)]
   220       6.724585       6.724585       6.724585    6[1-(0),6-(1,6),6-(1,6)]
   221       6.348881       6.348881       6.348881    6[1-(0),6-(1,6),6-(6,6)]
   222       6.328709       6.328709       6.328709    6[6-(1,6),6-(6,6),6-(6,6)]
   223       6.150654       6.150654       6.150654    6[6-(6,6),8-(48),8-(48)]
   224       8.396771       8.396771       8.396771    6[1-(0),6-(1,6),7-(6,48)]
   225        8.48539        8.48539        8.48539    6[1-(0),6-(1,7),6-(6,6)]
   226       7.301346       7.301346       7.301346    6[6-(1,6),6-(1,6),6-(6,6)]
   227       6.094099       6.094099       6.094099    6[1-(0),6-(1,7),6-(6,6)]
   228       6.110217       6.110217       6.110217    6[1-(0),6-(1,6),7-(6,48)]
   229       7.327079       7.327079       7.327079    6[6-(1,6),6-(1,6),6-(6,6)]
   230       8.367932       8.367932       8.367932    6[1-(0),6-(1,7),6-(6,6)]
   231       8.356352       8.356352       8.356352    6[1-(0),6-(1,6),7-(6,48)]
   232       6.350702       6.350702       6.350702    6[1-(0),6-(1,6),7-(6,48)]
   233        6.27797        6.27797        6.27797    6[1-(0),6-(1,7),6-(6,6)]
   234      -1.794331      -1.794331      -1.794331    6[6-(1,1,1),8-(48),8-(48)]
   235       0.295727       0.295727       0.295727    6[1-(0),1-(0),1-(0),6-(8,8)]
   236      -0.645571      -0.645571      -0.645571    6[6-(1,1,1),8-(48),8-(48,48)]
   237       8.269848       8.269848       8.269848    6[1-(0),1-(0),1-(0),6-(8,8)]
   238       3.362468       3.362468       3.362468    6[6-(6,6),8-(48),8-(48)]
   239       3.336964       3.336964       3.336964    6[6-(1,6),6-(6,8),6-(8,8)]
   240       2.219122       2.219122       2.219122    6[1-(0),6-(6,6),6-(6,6)]
   241       2.123298       2.123298       2.123298    6[6-(1,6),6-(1,6),6-(6,6)]
   242       0.946339       0.946339       0.946339    6[1-(0),6-(1,6),6-(6,6)]
   243       0.881718       0.881718       0.881718    6[1-(0),6-(1,6),6-(1,6)]
   244       1.993903       1.993903       1.993903    6[1-(0),6-(1,6),6-(1,6)]
   245       3.108678       3.108678       3.108678    6[1-(0),6-(1,6),6-(6,6)]
   246       3.225556       3.225556       3.225556    6[6-(1,6),6-(6,6),6-(6,6)]
   247        4.37715        4.37715        4.37715    6[6-(1,1,6),6-(6,6),6-(6,8)]
   248       4.433258       4.433258       4.433258    6[6-(6,6),6-(6,6),8-(1)]
   249       5.550811       5.550811       5.550811    6[1-(0),1-(0),6-(6,6),6-(6,6)]
   250       5.230787       5.230787       5.230787    6[6-(1,1,6),6-(6,6),6-(6,8)]
   251        5.36403        5.36403        5.36403    6[6-(6,6),6-(6,6),8-(1)]
   252       4.993426       4.993426       4.993426    6[6-(1,6),6-(6,8),6-(8,8)]
   253       4.554832       4.554832       4.554832    6[1-(0),6-(6,6),6-(6,6)]
   254       4.496414       4.496414       4.496414    6[6-(1,6),6-(1,6),6-(6,6)]
   255       4.072309       4.072309       4.072309    6[1-(0),6-(1,6),6-(6,6)]
   256         4.0689         4.0689         4.0689    6[1-(0),6-(1,6),6-(1,6)]
   257       4.458335       4.458335       4.458335    6[1-(0),6-(1,6),6-(1,6)]
   258       4.834039       4.834039       4.834039    6[1-(0),6-(1,6),6-(6,6)]
   259       4.854211       4.854211       4.854211    6[6-(1,6),6-(6,6),6-(6,6)]
   260       5.032266       5.032266       5.032266    6[6-(6,6),8-(48),8-(48)]
   261       5.279869       5.279869       5.279869    6[1-(0),6-(1,6),7-(6,48)]
   262        5.19125        5.19125        5.19125    6[1-(0),6-(1,7),6-(6,6)]
   263       6.375294       6.375294       6.375294    6[6-(1,6),6-(1,6),6-(6,6)]
   264       7.582541       7.582541       7.582541    6[1-(0),6-(1,7),6-(6,6)]
   265       7.566423       7.566423       7.566423    6[1-(0),6-(1,6),7-(6,48)]
   266       6.349561       6.349561       6.349561    6[6-(1,6),6-(1,6),6-(6,6)]
   267       5.308708       5.308708       5.308708    6[1-(0),6-(1,7),6-(6,6)]
   268       5.320288       5.320288       5.320288    6[1-(0),6-(1,6),7-(6,48)]
   269       7.325938       7.325938       7.325938    6[1-(0),6-(1,6),7-(6,48)]
   270        7.39867        7.39867        7.39867    6[1-(0),6-(1,7),6-(6,6)]
   271       3.028251       3.028251       3.028251    6[6-(1,1,1),8-(48),8-(48)]
   272       3.431913       3.431913       3.431913    6[1-(0),1-(0),1-(0),6-(8,8)]
   273       4.373211       4.373211       4.373211    6[6-(1,1,1),8-(48),8-(48,48)]
   274       5.406792       5.406792       5.406792    6[1-(0),1-(0),1-(0),6-(8,8)]
   275       0.209784       0.209784       0.209784    7[6-(1,6),6-(1,6),48-(8,8,8,8,8)]
   276        0.08726        0.08726        0.08726    7[6-(1,6),6-(1,6),48-(8,8,8,8)]
   277       1.024136       1.024136       1.024136    7[6-(1,6),6-(1,6),48-(8,8,8,8,8)]
   278        1.14666        1.14666        1.14666    7[6-(1,6),6-(1,6),48-(8,8,8,8)]
   279       7.245496       7.245496       7.245496    7[6-(1,6),6-(1,6),48-(8,8,8,8,8)]
   280        7.36802        7.36802        7.36802    7[6-(1,6),6-(1,6),48-(8,8,8,8)]
   281       6.431144       6.431144       6.431144    7[6-(1,6),6-(1,6),48-(8,8,8,8,8)]
   282        6.30862        6.30862        6.30862    7[6-(1,6),6-(1,6),48-(8,8,8,8)]
   283        0.62537        0.62537        0.62537    8[6-(6,8),48-(7,8,8,8,8)]
   284       8.616979       8.616979       8.616979    8[6-(6,8),48-(7,8,8,8,8)]
   285       1.845189       1.845189       1.845189    8[1-(0),6-(6,6)]
   286       0.612755       0.612755       0.612755    8[6-(6,8),48-(8,8,8,8,8)]
   287       2.085592       2.085592       2.085592    8[6-(6,8),48-(7,8,8,8)]
   288       2.098781       2.098781       2.098781    8[1-(0),6-(6,6)]
   289       8.246872       8.246872       8.246872    8[6-(6,8),48-(7,8,8,8,8)]
   290      -2.430568      -2.430568      -2.430568    8[6-(6,8),48-(8,8,8,8,8)]
   291       8.416262       8.416262       8.416262    8[6-(6,8),48-(7,8,8,8),48-(7,8,8,8,8)]
   292       6.963924       6.963924       6.963924    8[6-(6,8),48-(7,8,8,8)]
   293        7.95994        7.95994        7.95994    8[1-(0),48-(7,8,8,8),48-(7,8,8,8,8),48-(8,8,8,8,8)]
   294        3.10227        3.10227        3.10227    8[6-(6,8),48-(7,8,8,8,8)]
   295       5.059661       5.059661       5.059661    8[6-(6,8),48-(7,8,8,8,8)]
   296       1.882451       1.882451       1.882451    8[1-(0),6-(6,6)]
   297       3.114885       3.114885       3.114885    8[6-(6,8),48-(8,8,8,8,8)]
   298       1.642048       1.642048       1.642048    8[6-(6,8),48-(7,8,8,8)]
   299       1.628859       1.628859       1.628859    8[1-(0),6-(6,6)]
   300       5.429768       5.429768       5.429768    8[6-(6,8),48-(7,8,8,8,8)]
   301       3.664488       3.664488       3.664488    8[6-(6,8),48-(8,8,8,8,8)]
   302       2.766658       2.766658       2.766658    8[6-(6,8),48-(7,8,8,8),48-(7,8,8,8,8)]
   303       4.218996       4.218996       4.218996    8[6-(6,8),48-(7,8,8,8)]
   304         5.7167         5.7167         5.7167    8[1-(0),48-(7,8,8,8),48-(7,8,8,8,8),48-(8,8,8,8,8)]
   305        6.82991        6.82991        6.82991    8[6-(6,8),48-(7,8,8,8,8)]
   306      -1.161699      -1.161699      -1.161699    8[6-(6,8),48-(7,8,8,8,8)]
   307       5.610091       5.610091       5.610091    8[1-(0),6-(6,6)]
   308       6.842525       6.842525       6.842525    8[6-(6,8),48-(8,8,8,8,8)]
   309       5.369688       5.369688       5.369688    8[6-(6,8),48-(7,8,8,8)]
   310       5.356499       5.356499       5.356499    8[1-(0),6-(6,6)]
   311      -0.791592      -0.791592      -0.791592    8[6-(6,8),48-(7,8,8,8,8)]
   312      -0.063152      -0.063152      -0.063152    8[6-(6,8),48-(8,8,8,8,8)]
   313      -0.960982      -0.960982      -0.960982    8[6-(6,8),48-(7,8,8,8),48-(7,8,8,8,8)]
   314       0.491356       0.491356       0.491356    8[6-(6,8),48-(7,8,8,8)]
   315       -0.50466       -0.50466       -0.50466    8[1-(0),48-(7,8,8,8),48-(7,8,8,8,8),48-(8,8,8,8,8)]
   316        4.35301        4.35301        4.35301    8[6-(6,8),48-(7,8,8,8,8)]
   317       2.395619       2.395619       2.395619    8[6-(6,8),48-(7,8,8,8,8)]
   318       5.572829       5.572829       5.572829    8[1-(0),6-(6,6)]
   319       4.340395       4.340395       4.340395    8[6-(6,8),48-(8,8,8,8,8)]
   320       5.813232       5.813232       5.813232    8[6-(6,8),48-(7,8,8,8)]
   321       5.826421       5.826421       5.826421    8[1-(0),6-(6,6)]
   322       2.025512       2.025512       2.025512    8[6-(6,8),48-(7,8,8,8,8)]
   323       3.790792       3.790792       3.790792    8[6-(6,8),48-(8,8,8,8,8)]
   324       4.688622       4.688622       4.688622    8[6-(6,8),48-(7,8,8,8),48-(7,8,8,8,8)]
   325       3.236284       3.236284       3.236284    8[6-(6,8),48-(7,8,8,8)]
   326        1.73858        1.73858        1.73858    8[1-(0),48-(7,8,8,8),48-(7,8,8,8,8),48-(8,8,8,8,8)]
