# Supplementary material for: A collection of forcefield precursors for metal–organic frameworks
Source: RSC Adv. 2019 Nov 13;9(63):36492–507. doi: 10.1039/c9ra07327b (PMC9075174; doi:10.1039/c9ra07327b)
Supplement: RA-009-C9RA07327B-s1416 [file RA-009-C9RA07327B-s1416.txt]

LIKCOY_charged

15.316300    0.000000    0.000000
-4.824935    14.536473    0.000000
-2.325542    -3.222191    16.406630

     1      10.020486      10.020486      10.020486    29[7-(6,6),7-(6,6),16-(29,74),16-(29,74)]
     2      10.778713      10.778713      10.778713    29[7-(6,6),16-(29,74),16-(29,74),53-(0)]
     3      -2.698952      -2.698952      -2.698952    29[7-(6,6),16-(29,74),16-(29,74),53-(29)]
     4       7.228815       7.228815       7.228815    29[7-(6,6),7-(6,6),16-(29,74),16-(29,74)]
     5      12.597551      12.597551      12.597551    29[7-(6,6),16-(29,74),16-(29,74),53-(0)]
     6      -3.085667      -3.085667      -3.085667    29[7-(6,6),16-(29,74),16-(29,74),53-(29)]
     7      -1.854663      -1.854663      -1.854663    29[7-(6,6),7-(6,6),16-(29,74),16-(29,74)]
     8       -2.61289       -2.61289       -2.61289    29[7-(6,6),16-(29,74),16-(29,74),53-(0)]
     9      10.864775      10.864775      10.864775    29[7-(6,6),16-(29,74),16-(29,74),53-(29)]
    10       0.937008       0.937008       0.937008    29[7-(6,6),7-(6,6),16-(29,74),16-(29,74)]
    11      -4.431728      -4.431728      -4.431728    29[7-(6,6),16-(29,74),16-(29,74),53-(0)]
    12       11.25149       11.25149       11.25149    29[7-(6,6),16-(29,74),16-(29,74),53-(29)]
    13       9.332989       9.332989       9.332989    1[6-(6,7)]
    14         7.9752         7.9752         7.9752    1[6-(6,6)]
    15       5.712359       5.712359       5.712359    1[6-(6,6)]
    16       7.160633       7.160633       7.160633    1[6-(6,7)]
    17       7.750382       7.750382       7.750382    1[6-(6,7)]
    18       7.010321       7.010321       7.010321    1[6-(6,6)]
    19       9.918678       9.918678       9.918678    1[6-(6,6)]
    20       10.59671       10.59671       10.59671    1[6-(6,7)]
    21      -2.188104      -2.188104      -2.188104    1[6-(6,7)]
    22       4.293089       4.293089       4.293089    1[6-(6,6)]
    23       1.788489       1.788489       1.788489    1[6-(6,6)]
    24       0.175836       0.175836       0.175836    1[6-(6,7)]
    25       8.507673       8.507673       8.507673    1[6-(6,7)]
    26       9.368933       9.368933       9.368933    1[6-(6,6)]
    27       5.937398       5.937398       5.937398    1[6-(6,6)]
    28       5.127853       5.127853       5.127853    1[6-(6,7)]
    29       9.456713       9.456713       9.456713    1[6-(6,7)]
    30      10.653373      10.653373      10.653373    1[6-(6,6)]
    31       7.780199       7.780199       7.780199    1[6-(6,6)]
    32         6.6421         6.6421         6.6421    1[6-(6,7)]
    33       5.766346       5.766346       5.766346    1[6-(6,7)]
    34       3.795396       3.795396       3.795396    1[6-(6,6)]
    35       2.760174       2.760174       2.760174    1[6-(6,6)]
    36       4.656192       4.656192       4.656192    1[6-(6,7)]
    37      -5.451521      -5.451521      -5.451521    1[6-(6,7)]
    38        8.89735        8.89735        8.89735    1[6-(6,6)]
    39      -3.627439      -3.627439      -3.627439    1[6-(6,6)]
    40      -2.610967      -2.610967      -2.610967    1[6-(6,7)]
    41       -0.93261       -0.93261       -0.93261    1[6-(6,7)]
    42       1.050073       1.050073       1.050073    1[6-(6,6)]
    43       1.726286       1.726286       1.726286    1[6-(6,6)]
    44      -0.308111      -0.308111      -0.308111    1[6-(6,7)]
    45      -1.167166      -1.167166      -1.167166    1[6-(6,7)]
    46       0.190623       0.190623       0.190623    1[6-(6,6)]
    47       2.453464       2.453464       2.453464    1[6-(6,6)]
    48        1.00519        1.00519        1.00519    1[6-(6,7)]
    49       0.415441       0.415441       0.415441    1[6-(6,7)]
    50       1.155502       1.155502       1.155502    1[6-(6,6)]
    51      -1.752855      -1.752855      -1.752855    1[6-(6,6)]
    52      -2.430887      -2.430887      -2.430887    1[6-(6,7)]
    53      10.353927      10.353927      10.353927    1[6-(6,7)]
    54       3.872734       3.872734       3.872734    1[6-(6,6)]
    55       6.377334       6.377334       6.377334    1[6-(6,6)]
    56       7.989987       7.989987       7.989987    1[6-(6,7)]
    57       -0.34185       -0.34185       -0.34185    1[6-(6,7)]
    58       -1.20311       -1.20311       -1.20311    1[6-(6,6)]
    59       2.228425       2.228425       2.228425    1[6-(6,6)]
    60        3.03797        3.03797        3.03797    1[6-(6,7)]
    61       -1.29089       -1.29089       -1.29089    1[6-(6,7)]
    62       -2.48755       -2.48755       -2.48755    1[6-(6,6)]
    63       0.385624       0.385624       0.385624    1[6-(6,6)]
    64       1.523723       1.523723       1.523723    1[6-(6,7)]
    65       2.399477       2.399477       2.399477    1[6-(6,7)]
    66       4.370427       4.370427       4.370427    1[6-(6,6)]
    67       5.405649       5.405649       5.405649    1[6-(6,6)]
    68       3.509631       3.509631       3.509631    1[6-(6,7)]
    69      13.617344      13.617344      13.617344    1[6-(6,7)]
    70      -0.731527      -0.731527      -0.731527    1[6-(6,6)]
    71      11.793262      11.793262      11.793262    1[6-(6,6)]
    72       10.77679       10.77679       10.77679    1[6-(6,7)]
    73       9.098433       9.098433       9.098433    1[6-(6,7)]
    74        7.11575        7.11575        7.11575    1[6-(6,6)]
    75       6.439537       6.439537       6.439537    1[6-(6,6)]
    76       8.473934       8.473934       8.473934    1[6-(6,7)]
    77      -0.001308      -0.001308      -0.001308    1[7-(1,1,1)]
    78      -0.053863      -0.053863      -0.053863    1[7-(1,1,1)]
    79       0.857255       0.857255       0.857255    1[7-(1,1,1)]
    80      -0.298664      -0.298664      -0.298664    1[7-(1,1,1)]
    81       8.167131       8.167131       8.167131    1[7-(1,1,1)]
    82       8.219686       8.219686       8.219686    1[7-(1,1,1)]
    83       7.308568       7.308568       7.308568    1[7-(1,1,1)]
    84       8.464487       8.464487       8.464487    1[7-(1,1,1)]
    85      12.380175      12.380175      12.380175    74[8-(0),16-(29,29),16-(29,29),16-(29,29)]
    86       8.384577       8.384577       8.384577    74[8-(0),16-(29,29),16-(29,29),16-(29,29)]
    87      -4.214352      -4.214352      -4.214352    74[8-(0),16-(29,29),16-(29,29),16-(29,29)]
    88      -0.218754      -0.218754      -0.218754    74[8-(0),16-(29,29),16-(29,29),16-(29,29)]
    89       8.584646       8.584646       8.584646    6[1-(0),6-(1,6),7-(6,29)]
    90       7.754605       7.754605       7.754605    6[1-(0),6-(1,7),6-(6,6)]
    91       6.535671       6.535671       6.535671    6[6-(1,6),6-(1,6),6-(6,6)]
    92       6.414343       6.414343       6.414343    6[1-(0),6-(1,7),6-(6,6)]
    93       7.354125       7.354125       7.354125    6[1-(0),6-(1,6),7-(6,29)]
    94       8.207289       8.207289       8.207289    6[1-(0),6-(1,6),7-(6,29)]
    95       7.740072       7.740072       7.740072    6[1-(0),6-(1,7),6-(6,6)]
    96       8.342645       8.342645       8.342645    6[6-(1,6),6-(1,6),6-(6,6)]
    97       9.440002       9.440002       9.440002    6[1-(0),6-(1,7),6-(6,6)]
    98       9.849004       9.849004       9.849004    6[1-(0),6-(1,6),7-(6,29)]
    99      -1.393221      -1.393221      -1.393221    6[1-(0),6-(1,6),7-(6,29)]
   100       4.410641       4.410641       4.410641    6[1-(0),6-(1,7),6-(6,6)]
   101       5.504647       5.504647       5.504647    6[6-(1,6),6-(1,6),6-(6,6)]
   102       0.961084       0.961084       0.961084    6[1-(0),6-(1,7),6-(6,6)]
   103        0.00935        0.00935        0.00935    6[1-(0),6-(1,6),7-(6,29)]
   104       7.977963       7.977963       7.977963    6[1-(0),6-(1,6),7-(6,29)]
   105       8.513252       8.513252       8.513252    6[1-(0),6-(1,7),6-(6,6)]
   106       7.823481       7.823481       7.823481    6[6-(1,6),6-(1,6),6-(6,6)]
   107       6.495562       6.495562       6.495562    6[1-(0),6-(1,7),6-(6,6)]
   108       5.980357       5.980357       5.980357    6[1-(0),6-(1,6),7-(6,29)]
   109       9.133543       9.133543       9.133543    6[1-(0),6-(1,6),7-(6,29)]
   110       9.814539       9.814539       9.814539    6[1-(0),6-(1,7),6-(6,6)]
   111       9.301327       9.301327       9.301327    6[6-(1,6),6-(1,6),6-(6,6)]
   112       8.137644       8.137644       8.137644    6[1-(0),6-(1,7),6-(6,6)]
   113       7.520121       7.520121       7.520121    6[1-(0),6-(1,6),7-(6,29)]
   114       5.148308       5.148308       5.148308    6[1-(0),6-(1,6),7-(6,29)]
   115       3.947832       3.947832       3.947832    6[1-(0),6-(1,7),6-(6,6)]
   116       3.006885       3.006885       3.006885    6[6-(1,6),6-(1,6),6-(6,6)]
   117       3.359698       3.359698       3.359698    6[1-(0),6-(1,7),6-(6,6)]
   118       4.493514       4.493514       4.493514    6[1-(0),6-(1,6),7-(6,29)]
   119      -5.066129      -5.066129      -5.066129    6[1-(0),6-(1,6),7-(6,29)]
   120       9.629759       9.629759       9.629759    6[1-(0),6-(1,7),6-(6,6)]
   121      10.022176      10.022176      10.022176    6[6-(1,6),6-(1,6),6-(6,6)]
   122      -4.040734      -4.040734      -4.040734    6[1-(0),6-(1,7),6-(6,6)]
   123      -3.427373      -3.427373      -3.427373    6[1-(0),6-(1,6),7-(6,29)]
   124      -0.374702      -0.374702      -0.374702    6[1-(0),6-(1,6),7-(6,29)]
   125       0.826184       0.826184       0.826184    6[1-(0),6-(1,7),6-(6,6)]
   126       1.677084       1.677084       1.677084    6[6-(1,6),6-(1,6),6-(6,6)]
   127       1.208405       1.208405       1.208405    6[1-(0),6-(1,7),6-(6,6)]
   128      -0.040762      -0.040762      -0.040762    6[1-(0),6-(1,6),7-(6,29)]
   129      -0.418823      -0.418823      -0.418823    6[1-(0),6-(1,6),7-(6,29)]
   130       0.411218       0.411218       0.411218    6[1-(0),6-(1,7),6-(6,6)]
   131       1.630152       1.630152       1.630152    6[6-(1,6),6-(1,6),6-(6,6)]
   132        1.75148        1.75148        1.75148    6[1-(0),6-(1,7),6-(6,6)]
   133       0.811698       0.811698       0.811698    6[1-(0),6-(1,6),7-(6,29)]
   134      -0.041466      -0.041466      -0.041466    6[1-(0),6-(1,6),7-(6,29)]
   135       0.425751       0.425751       0.425751    6[1-(0),6-(1,7),6-(6,6)]
   136      -0.176822      -0.176822      -0.176822    6[6-(1,6),6-(1,6),6-(6,6)]
   137      -1.274179      -1.274179      -1.274179    6[1-(0),6-(1,7),6-(6,6)]
   138      -1.683181      -1.683181      -1.683181    6[1-(0),6-(1,6),7-(6,29)]
   139       9.559044       9.559044       9.559044    6[1-(0),6-(1,6),7-(6,29)]
   140       3.755182       3.755182       3.755182    6[1-(0),6-(1,7),6-(6,6)]
   141       2.661176       2.661176       2.661176    6[6-(1,6),6-(1,6),6-(6,6)]
   142       7.204739       7.204739       7.204739    6[1-(0),6-(1,7),6-(6,6)]
   143       8.156473       8.156473       8.156473    6[1-(0),6-(1,6),7-(6,29)]
   144        0.18786        0.18786        0.18786    6[1-(0),6-(1,6),7-(6,29)]
   145      -0.347429      -0.347429      -0.347429    6[1-(0),6-(1,7),6-(6,6)]
   146       0.342342       0.342342       0.342342    6[6-(1,6),6-(1,6),6-(6,6)]
   147       1.670261       1.670261       1.670261    6[1-(0),6-(1,7),6-(6,6)]
   148       2.185466       2.185466       2.185466    6[1-(0),6-(1,6),7-(6,29)]
   149       -0.96772       -0.96772       -0.96772    6[1-(0),6-(1,6),7-(6,29)]
   150      -1.648716      -1.648716      -1.648716    6[1-(0),6-(1,7),6-(6,6)]
   151      -1.135504      -1.135504      -1.135504    6[6-(1,6),6-(1,6),6-(6,6)]
   152       0.028179       0.028179       0.028179    6[1-(0),6-(1,7),6-(6,6)]
   153       0.645702       0.645702       0.645702    6[1-(0),6-(1,6),7-(6,29)]
   154       3.017515       3.017515       3.017515    6[1-(0),6-(1,6),7-(6,29)]
   155       4.217991       4.217991       4.217991    6[1-(0),6-(1,7),6-(6,6)]
   156       5.158938       5.158938       5.158938    6[6-(1,6),6-(1,6),6-(6,6)]
   157       4.806125       4.806125       4.806125    6[1-(0),6-(1,7),6-(6,6)]
   158       3.672309       3.672309       3.672309    6[1-(0),6-(1,6),7-(6,29)]
   159      13.231952      13.231952      13.231952    6[1-(0),6-(1,6),7-(6,29)]
   160      -1.463936      -1.463936      -1.463936    6[1-(0),6-(1,7),6-(6,6)]
   161      -1.856353      -1.856353      -1.856353    6[6-(1,6),6-(1,6),6-(6,6)]
   162      12.206557      12.206557      12.206557    6[1-(0),6-(1,7),6-(6,6)]
   163      11.593196      11.593196      11.593196    6[1-(0),6-(1,6),7-(6,29)]
   164       8.540525       8.540525       8.540525    6[1-(0),6-(1,6),7-(6,29)]
   165       7.339639       7.339639       7.339639    6[1-(0),6-(1,7),6-(6,6)]
   166       6.488739       6.488739       6.488739    6[6-(1,6),6-(1,6),6-(6,6)]
   167       6.957418       6.957418       6.957418    6[1-(0),6-(1,7),6-(6,6)]
   168       8.206585       8.206585       8.206585    6[1-(0),6-(1,6),7-(6,29)]
   169      12.652627      12.652627      12.652627    16[29-(7,16,53),29-(7,16,53),74-(8,16,16)]
   170      11.883716      11.883716      11.883716    16[29-(7,16,53),29-(7,7,16),74-(8,16,16)]
   171      10.576382      10.576382      10.576382    16[29-(7,16,53),29-(7,7,16),74-(8,16,16)]
   172      12.828834      12.828834      12.828834    16[29-(7,16,53),29-(7,16,53),74-(8,16,16)]
   173       8.704196       8.704196       8.704196    16[29-(7,16,53),29-(7,7,16),74-(8,16,16)]
   174       9.231697       9.231697       9.231697    16[29-(7,16,53),29-(7,7,16),74-(8,16,16)]
   175      -4.486804      -4.486804      -4.486804    16[29-(7,16,53),29-(7,16,53),74-(8,16,16)]
   176      -3.717893      -3.717893      -3.717893    16[29-(7,16,53),29-(7,7,16),74-(8,16,16)]
   177      -2.410559      -2.410559      -2.410559    16[29-(7,16,53),29-(7,7,16),74-(8,16,16)]
   178      -4.663011      -4.663011      -4.663011    16[29-(7,16,53),29-(7,16,53),74-(8,16,16)]
   179      -0.538373      -0.538373      -0.538373    16[29-(7,16,53),29-(7,7,16),74-(8,16,16)]
   180      -1.065874      -1.065874      -1.065874    16[29-(7,16,53),29-(7,7,16),74-(8,16,16)]
   181      12.469407      12.469407      12.469407    53[29-(7,16,16)]
   182       11.42771       11.42771       11.42771    53[29-(7,16,16)]
   183      -4.303584      -4.303584      -4.303584    53[29-(7,16,16)]
   184      -3.261887      -3.261887      -3.261887    53[29-(7,16,16)]
   185      -2.700162      -2.700162      -2.700162    53[29-(7,16,16),29-(7,16,16)]
   186      10.865985      10.865985      10.865985    53[29-(7,16,16),29-(7,16,16)]
   187       8.433899       8.433899       8.433899    7[6-(1,6),6-(1,6),29-(7,16,16)]
   188      -1.222298      -1.222298      -1.222298    7[6-(1,6),6-(1,6),29-(16,16,53)]
   189       6.811398       6.811398       6.811398    7[6-(1,6),6-(1,6),29-(16,16,53)]
   190       9.261973       9.261973       9.261973    7[6-(1,6),6-(1,6),29-(7,16,16)]
   191       8.035534       8.035534       8.035534    7[6-(1,6),6-(1,6),29-(7,16,16)]
   192      -3.972182      -3.972182      -3.972182    7[6-(1,6),6-(1,6),29-(16,16,53)]
   193      -0.831521      -0.831521      -0.831521    7[6-(1,6),6-(1,6),29-(16,16,53)]
   194       5.455172       5.455172       5.455172    7[6-(1,6),6-(1,6),29-(7,16,16)]
   195      -0.268076      -0.268076      -0.268076    7[6-(1,6),6-(1,6),29-(7,16,16)]
   196       9.388121       9.388121       9.388121    7[6-(1,6),6-(1,6),29-(16,16,53)]
   197       1.354425       1.354425       1.354425    7[6-(1,6),6-(1,6),29-(16,16,53)]
   198       -1.09615       -1.09615       -1.09615    7[6-(1,6),6-(1,6),29-(7,16,16)]
   199       0.130289       0.130289       0.130289    7[6-(1,6),6-(1,6),29-(7,16,16)]
   200      12.138005      12.138005      12.138005    7[6-(1,6),6-(1,6),29-(16,16,53)]
   201       8.997344       8.997344       8.997344    7[6-(1,6),6-(1,6),29-(16,16,53)]
   202       2.710651       2.710651       2.710651    7[6-(1,6),6-(1,6),29-(7,16,16)]
   203       0.480341       0.480341       0.480341    7[1-(0),1-(0),1-(0),1-(0)]
   204       7.685482       7.685482       7.685482    7[1-(0),1-(0),1-(0),1-(0)]
   205      -1.595338      -1.595338      -1.595338    8[74-(16,16,16)]
   206       2.962872       2.962872       2.962872    8[74-(16,16,16)]
   207       9.761161       9.761161       9.761161    8[74-(16,16,16)]
   208       5.202951       5.202951       5.202951    8[74-(16,16,16)]
