# Supplementary material for: A collection of forcefield precursors for metal–organic frameworks
Source: RSC Adv. 2019 Nov 13;9(63):36492–507. doi: 10.1039/c9ra07327b (PMC9075174; doi:10.1039/c9ra07327b)
Supplement: RA-009-C9RA07327B-s1417 [file RA-009-C9RA07327B-s1417.txt]

LIKFOB_clean

6.923500    0.000000    0.000000
-0.431269    7.414268    0.000000
-2.791640    -0.179406    7.763061

     1        2.06593        2.06593        2.06593    30[8-(6),8-(6),8-(6),8-(6)]
     2      -1.611455      -1.611455      -1.611455    30[8-(6),8-(6),8-(6),8-(6)]
     3       1.174005       1.174005       1.174005    1[6-(6,6)]
     4       2.526586       2.526586       2.526586    1[6-(6,6)]
     5       0.883147       0.883147       0.883147    6[1-(0),6-(6,6),6-(6,6)]
     6       3.454222       3.454222       3.454222    6[6-(1,6),6-(6,6),6-(8,8)]
     7       3.027666       3.027666       3.027666    6[6-(1,6),6-(6,6),6-(8,8)]
     8       2.788041       2.788041       2.788041    6[6-(6,6),8-(30),8-(30)]
     9       3.565743       3.565743       3.565743    6[6-(6,6),8-(30),8-(30)]
    10       2.817444       2.817444       2.817444    6[1-(0),6-(6,6),6-(6,6)]
    11       0.246369       0.246369       0.246369    6[6-(1,6),6-(6,6),6-(8,8)]
    12       0.672925       0.672925       0.672925    6[6-(1,6),6-(6,6),6-(8,8)]
    13        0.91255        0.91255        0.91255    6[6-(6,6),8-(30),8-(30)]
    14       0.134848       0.134848       0.134848    6[6-(6,6),8-(30),8-(30)]
    15       2.667019       2.667019       2.667019    8[6-(6,8),30-(8,8,8)]
    16       4.512779       4.512779       4.512779    8[6-(6,8),30-(8,8,8)]
    17       1.791471       1.791471       1.791471    8[6-(6,8),30-(8,8,8)]
    18       3.595001       3.595001       3.595001    8[6-(6,8),30-(8,8,8)]
    19       1.033572       1.033572       1.033572    8[6-(6,8),30-(8,8,8)]
    20      -0.812188      -0.812188      -0.812188    8[6-(6,8),30-(8,8,8)]
    21        1.90912        1.90912        1.90912    8[6-(6,8),30-(8,8,8)]
    22        0.10559        0.10559        0.10559    8[6-(6,8),30-(8,8,8)]
