# Supplementary material for: A collection of forcefield precursors for metal–organic frameworks
Source: RSC Adv. 2019 Nov 13;9(63):36492–507. doi: 10.1039/c9ra07327b (PMC9075174; doi:10.1039/c9ra07327b)
Supplement: RA-009-C9RA07327B-s1418 [file RA-009-C9RA07327B-s1418.txt]

LIRNEH_clean

17.200000    0.000000    0.000000
0.000000    19.278000    0.000000
0.000000    -7.635395    18.170989

     1      12.591088      12.591088      12.591088    30[7-(6,6),7-(6,6),7-(6,6,6),8-(6),8-(6)]
     2      13.330344      13.330344      13.330344    30[7-(6,6),7-(6,6),7-(6,6,6),8-(6),8-(6)]
     3       3.991088       3.991088       3.991088    30[7-(6,6),7-(6,6),7-(6,6,6),8-(6),8-(6)]
     4       4.730344       4.730344       4.730344    30[7-(6,6),7-(6,6),7-(6,6,6),8-(6),8-(6)]
     5       4.608912       4.608912       4.608912    30[7-(6,6),7-(6,6),7-(6,6,6),8-(6),8-(6)]
     6       3.869656       3.869656       3.869656    30[7-(6,6),7-(6,6),7-(6,6,6),8-(6),8-(6)]
     7      13.208912      13.208912      13.208912    30[7-(6,6),7-(6,6),7-(6,6,6),8-(6),8-(6)]
     8      12.469656      12.469656      12.469656    30[7-(6,6),7-(6,6),7-(6,6,6),8-(6),8-(6)]
     9        14.7232        14.7232        14.7232    1[6-(1,6,7)]
    10       14.66988       14.66988       14.66988    1[6-(1,6,7)]
    11       12.59384       12.59384       12.59384    1[6-(1,6,7)]
    12       11.81124       11.81124       11.81124    1[6-(1,6,7)]
    13       11.96948       11.96948       11.96948    1[6-(1,6,7)]
    14        13.4676        13.4676        13.4676    1[6-(1,6,7)]
    15       10.91856       10.91856       10.91856    1[6-(6,6)]
    16       10.89792       10.89792       10.89792    1[6-(6,6)]
    17       14.71804       14.71804       14.71804    1[6-(6,6)]
    18       14.75244       14.75244       14.75244    1[6-(6,6)]
    19       10.84116       10.84116       10.84116    1[6-(6,6)]
    20       10.80676       10.80676       10.80676    1[6-(6,6)]
    21       14.66988       14.66988       14.66988    1[6-(6,6)]
    22        14.7146        14.7146        14.7146    1[6-(6,6)]
    23       11.81812       11.81812       11.81812    1[6-(1,6,7)]
    24       13.31624       13.31624       13.31624    1[6-(1,6,7)]
    25       14.51852       14.51852       14.51852    1[6-(1,6,7)]
    26       14.52196       14.52196       14.52196    1[6-(1,6,7)]
    27       12.39088       12.39088       12.39088    1[6-(1,6,7)]
    28       11.59624       11.59624       11.59624    1[6-(1,6,7)]
    29        10.8016        10.8016        10.8016    1[6-(6,7)]
    30        10.9822        10.9822        10.9822    1[6-(6,7)]
    31       14.59936       14.59936       14.59936    1[6-(7,7)]
    32       14.54776       14.54776       14.54776    1[6-(1,6,7)]
    33       13.21304       13.21304       13.21304    1[6-(1,6,7)]
    34       11.63924       11.63924       11.63924    1[6-(6,6)]
    35       11.11464       11.11464       11.11464    1[6-(6,6)]
    36       14.27256       14.27256       14.27256    1[6-(6,6)]
    37       14.84188       14.84188       14.84188    1[6-(6,6)]
    38       12.70736       12.70736       12.70736    1[6-(1,6,7)]
    39       11.36576       11.36576       11.36576    1[6-(1,6,7)]
    40       14.87112       14.87112       14.87112    1[6-(6,7)]
    41       15.04828       15.04828       15.04828    1[6-(6,7)]
    42       11.31932       11.31932       11.31932    1[6-(7,7)]
    43        10.2082        10.2082        10.2082    1[6-(7,7)]
    44         13.717         13.717         13.717    1[6-(6,7)]
    45       12.46828       12.46828       12.46828    1[6-(6,7)]
    46        9.20544        9.20544        9.20544    1[6-(1,6,7)]
    47       10.22196       10.22196       10.22196    1[6-(1,6,7)]
    48        8.85112        8.85112        8.85112    1[6-(6,6)]
    49        9.37572        9.37572        9.37572    1[6-(6,6)]
    50       15.62792       15.62792       15.62792    1[6-(7,7)]
    51       12.15696       12.15696       12.15696    1[6-(6,7)]
    52       13.35408       13.35408       13.35408    1[6-(6,7)]
    53       15.51612       15.51612       15.51612    1[6-(1,6,7)]
    54       16.59456       16.59456       16.59456    1[6-(1,6,7)]
    55       16.13704       16.13704       16.13704    1[6-(6,6)]
    56        0.01892        0.01892        0.01892    1[6-(6,6)]
    57         6.1232         6.1232         6.1232    1[6-(1,6,7)]
    58        6.06988        6.06988        6.06988    1[6-(1,6,7)]
    59        3.99384        3.99384        3.99384    1[6-(1,6,7)]
    60        3.21124        3.21124        3.21124    1[6-(1,6,7)]
    61        3.36948        3.36948        3.36948    1[6-(1,6,7)]
    62         4.8676         4.8676         4.8676    1[6-(1,6,7)]
    63        2.31856        2.31856        2.31856    1[6-(6,6)]
    64        2.29792        2.29792        2.29792    1[6-(6,6)]
    65        6.11804        6.11804        6.11804    1[6-(6,6)]
    66        6.15244        6.15244        6.15244    1[6-(6,6)]
    67        2.24116        2.24116        2.24116    1[6-(6,6)]
    68        2.20676        2.20676        2.20676    1[6-(6,6)]
    69        6.06988        6.06988        6.06988    1[6-(6,6)]
    70         6.1146         6.1146         6.1146    1[6-(6,6)]
    71        3.21812        3.21812        3.21812    1[6-(1,6,7)]
    72        4.71624        4.71624        4.71624    1[6-(1,6,7)]
    73        5.91852        5.91852        5.91852    1[6-(1,6,7)]
    74        5.92196        5.92196        5.92196    1[6-(1,6,7)]
    75        3.79088        3.79088        3.79088    1[6-(1,6,7)]
    76        2.99624        2.99624        2.99624    1[6-(1,6,7)]
    77         2.2016         2.2016         2.2016    1[6-(6,7)]
    78         2.3822         2.3822         2.3822    1[6-(6,7)]
    79        5.99936        5.99936        5.99936    1[6-(7,7)]
    80        5.94776        5.94776        5.94776    1[6-(1,6,7)]
    81        4.61304        4.61304        4.61304    1[6-(1,6,7)]
    82        3.03924        3.03924        3.03924    1[6-(6,6)]
    83        2.51464        2.51464        2.51464    1[6-(6,6)]
    84        5.67256        5.67256        5.67256    1[6-(6,6)]
    85        6.24188        6.24188        6.24188    1[6-(6,6)]
    86        4.10736        4.10736        4.10736    1[6-(1,6,7)]
    87        2.76576        2.76576        2.76576    1[6-(1,6,7)]
    88        6.27112        6.27112        6.27112    1[6-(6,7)]
    89        6.44828        6.44828        6.44828    1[6-(6,7)]
    90        2.71932        2.71932        2.71932    1[6-(7,7)]
    91         1.6082         1.6082         1.6082    1[6-(7,7)]
    92          5.117          5.117          5.117    1[6-(6,7)]
    93        3.86828        3.86828        3.86828    1[6-(6,7)]
    94        0.60544        0.60544        0.60544    1[6-(1,6,7)]
    95        1.62196        1.62196        1.62196    1[6-(1,6,7)]
    96        0.25112        0.25112        0.25112    1[6-(6,6)]
    97        0.77572        0.77572        0.77572    1[6-(6,6)]
    98        7.02792        7.02792        7.02792    1[6-(7,7)]
    99        3.55696        3.55696        3.55696    1[6-(6,7)]
   100        4.75408        4.75408        4.75408    1[6-(6,7)]
   101        6.91612        6.91612        6.91612    1[6-(1,6,7)]
   102        7.99456        7.99456        7.99456    1[6-(1,6,7)]
   103        7.53704        7.53704        7.53704    1[6-(6,6)]
   104        8.61892        8.61892        8.61892    1[6-(6,6)]
   105         2.4768         2.4768         2.4768    1[6-(1,6,7)]
   106        2.53012        2.53012        2.53012    1[6-(1,6,7)]
   107        4.60616        4.60616        4.60616    1[6-(1,6,7)]
   108        5.38876        5.38876        5.38876    1[6-(1,6,7)]
   109        5.23052        5.23052        5.23052    1[6-(1,6,7)]
   110         3.7324         3.7324         3.7324    1[6-(1,6,7)]
   111        6.28144        6.28144        6.28144    1[6-(6,6)]
   112        6.30208        6.30208        6.30208    1[6-(6,6)]
   113        2.48196        2.48196        2.48196    1[6-(6,6)]
   114        2.44756        2.44756        2.44756    1[6-(6,6)]
   115        6.35884        6.35884        6.35884    1[6-(6,6)]
   116        6.39324        6.39324        6.39324    1[6-(6,6)]
   117        2.53012        2.53012        2.53012    1[6-(6,6)]
   118         2.4854         2.4854         2.4854    1[6-(6,6)]
   119        5.38188        5.38188        5.38188    1[6-(1,6,7)]
   120        3.88376        3.88376        3.88376    1[6-(1,6,7)]
   121        2.68148        2.68148        2.68148    1[6-(1,6,7)]
   122        2.67804        2.67804        2.67804    1[6-(1,6,7)]
   123        4.80912        4.80912        4.80912    1[6-(1,6,7)]
   124        5.60376        5.60376        5.60376    1[6-(1,6,7)]
   125         6.3984         6.3984         6.3984    1[6-(6,7)]
   126         6.2178         6.2178         6.2178    1[6-(6,7)]
   127        2.60064        2.60064        2.60064    1[6-(7,7)]
   128        2.65224        2.65224        2.65224    1[6-(1,6,7)]
   129        3.98696        3.98696        3.98696    1[6-(1,6,7)]
   130        5.56076        5.56076        5.56076    1[6-(6,6)]
   131        6.08536        6.08536        6.08536    1[6-(6,6)]
   132        2.92744        2.92744        2.92744    1[6-(6,6)]
   133        2.35812        2.35812        2.35812    1[6-(6,6)]
   134        4.49264        4.49264        4.49264    1[6-(1,6,7)]
   135        5.83424        5.83424        5.83424    1[6-(1,6,7)]
   136        2.32888        2.32888        2.32888    1[6-(6,7)]
   137        2.15172        2.15172        2.15172    1[6-(6,7)]
   138        5.88068        5.88068        5.88068    1[6-(7,7)]
   139         6.9918         6.9918         6.9918    1[6-(7,7)]
   140          3.483          3.483          3.483    1[6-(6,7)]
   141        4.73172        4.73172        4.73172    1[6-(6,7)]
   142        7.99456        7.99456        7.99456    1[6-(1,6,7)]
   143        6.97804        6.97804        6.97804    1[6-(1,6,7)]
   144        8.34888        8.34888        8.34888    1[6-(6,6)]
   145        7.82428        7.82428        7.82428    1[6-(6,6)]
   146        1.57208        1.57208        1.57208    1[6-(7,7)]
   147        5.04304        5.04304        5.04304    1[6-(6,7)]
   148        3.84592        3.84592        3.84592    1[6-(6,7)]
   149        1.68388        1.68388        1.68388    1[6-(1,6,7)]
   150        0.60544        0.60544        0.60544    1[6-(1,6,7)]
   151        1.06296        1.06296        1.06296    1[6-(6,6)]
   152       -0.01892       -0.01892       -0.01892    1[6-(6,6)]
   153        11.0768        11.0768        11.0768    1[6-(1,6,7)]
   154       11.13012       11.13012       11.13012    1[6-(1,6,7)]
   155       13.20616       13.20616       13.20616    1[6-(1,6,7)]
   156       13.98876       13.98876       13.98876    1[6-(1,6,7)]
   157       13.83052       13.83052       13.83052    1[6-(1,6,7)]
   158        12.3324        12.3324        12.3324    1[6-(1,6,7)]
   159       14.88144       14.88144       14.88144    1[6-(6,6)]
   160       14.90208       14.90208       14.90208    1[6-(6,6)]
   161       11.08196       11.08196       11.08196    1[6-(6,6)]
   162       11.04756       11.04756       11.04756    1[6-(6,6)]
   163       14.95884       14.95884       14.95884    1[6-(6,6)]
   164       14.99324       14.99324       14.99324    1[6-(6,6)]
   165       11.13012       11.13012       11.13012    1[6-(6,6)]
   166        11.0854        11.0854        11.0854    1[6-(6,6)]
   167       13.98188       13.98188       13.98188    1[6-(1,6,7)]
   168       12.48376       12.48376       12.48376    1[6-(1,6,7)]
   169       11.28148       11.28148       11.28148    1[6-(1,6,7)]
   170       11.27804       11.27804       11.27804    1[6-(1,6,7)]
   171       13.40912       13.40912       13.40912    1[6-(1,6,7)]
   172       14.20376       14.20376       14.20376    1[6-(1,6,7)]
   173        14.9984        14.9984        14.9984    1[6-(6,7)]
   174        14.8178        14.8178        14.8178    1[6-(6,7)]
   175       11.20064       11.20064       11.20064    1[6-(7,7)]
   176       11.25224       11.25224       11.25224    1[6-(1,6,7)]
   177       12.58696       12.58696       12.58696    1[6-(1,6,7)]
   178       14.16076       14.16076       14.16076    1[6-(6,6)]
   179       14.68536       14.68536       14.68536    1[6-(6,6)]
   180       11.52744       11.52744       11.52744    1[6-(6,6)]
   181       10.95812       10.95812       10.95812    1[6-(6,6)]
   182       13.09264       13.09264       13.09264    1[6-(1,6,7)]
   183       14.43424       14.43424       14.43424    1[6-(1,6,7)]
   184       10.92888       10.92888       10.92888    1[6-(6,7)]
   185       10.75172       10.75172       10.75172    1[6-(6,7)]
   186       14.48068       14.48068       14.48068    1[6-(7,7)]
   187        15.5918        15.5918        15.5918    1[6-(7,7)]
   188         12.083         12.083         12.083    1[6-(6,7)]
   189       13.33172       13.33172       13.33172    1[6-(6,7)]
   190       16.59456       16.59456       16.59456    1[6-(1,6,7)]
   191       15.57804       15.57804       15.57804    1[6-(1,6,7)]
   192       16.94888       16.94888       16.94888    1[6-(6,6)]
   193       16.42428       16.42428       16.42428    1[6-(6,6)]
   194       10.17208       10.17208       10.17208    1[6-(7,7)]
   195       13.64304       13.64304       13.64304    1[6-(6,7)]
   196       12.44592       12.44592       12.44592    1[6-(6,7)]
   197       10.28388       10.28388       10.28388    1[6-(1,6,7)]
   198        9.20544        9.20544        9.20544    1[6-(1,6,7)]
   199        9.66296        9.66296        9.66296    1[6-(6,6)]
   200        8.58108        8.58108        8.58108    1[6-(6,6)]
   201       15.64512       15.64512       15.64512    6[6-(1,1,7),8-(0),8-(30)]
   202      14.587664      14.587664      14.587664    6[1-(0),1-(0),6-(8,8),7-(6,6,30)]
   203       11.11808       11.11808       11.11808    6[6-(1,1,7),8-(0),8-(30)]
   204      12.196864      12.196864      12.196864    6[1-(0),1-(0),6-(8,8),7-(6,6,30)]
   205      12.855452      12.855452      12.855452    6[1-(0),1-(0),6-(6,6),7-(6,6,30)]
   206      12.843068      12.843068      12.843068    6[6-(1,1,7),6-(1,6),6-(1,6)]
   207      11.688776      11.688776      11.688776    6[1-(0),6-(1,6),6-(6,6)]
   208      11.677768      11.677768      11.677768    6[1-(0),6-(1,6),6-(6,6)]
   209      12.793704      12.793704      12.793704    6[6-(1,6),6-(1,6),6-(6,6)]
   210      13.949372      13.949372      13.949372    6[1-(0),6-(1,6),6-(6,6)]
   211      13.970184      13.970184      13.970184    6[1-(0),6-(1,6),6-(6,6)]
   212      12.776332      12.776332      12.776332    6[6-(1,6),6-(1,6),6-(6,6)]
   213       11.61774       11.61774       11.61774    6[1-(0),6-(1,6),6-(6,6)]
   214       11.59796       11.59796       11.59796    6[1-(0),6-(1,6),6-(6,6)]
   215      12.725076      12.725076      12.725076    6[6-(1,1,7),6-(1,6),6-(1,6)]
   216        13.8976        13.8976        13.8976    6[1-(0),6-(1,6),6-(6,6)]
   217      13.919788      13.919788      13.919788    6[1-(0),6-(1,6),6-(6,6)]
   218      12.710112      12.710112      12.710112    6[1-(0),1-(0),6-(6,6),7-(6,6,30)]
   219      14.418588      14.418588      14.418588    6[1-(0),1-(0),6-(8,8),7-(6,6,30)]
   220      15.499608      15.499608      15.499608    6[6-(1,1,7),8-(0),8-(30)]
   221      12.019876      12.019876      12.019876    6[1-(0),1-(0),6-(8,8),7-(6,6,30)]
   222       10.97618       10.97618       10.97618    6[6-(1,1,7),8-(0),8-(30)]
   223        11.5928        11.5928        11.5928    6[1-(0),6-(1,7),7-(6,30)]
   224        11.6874        11.6874        11.6874    6[1-(0),6-(1,7),7-(6,6)]
   225      13.672624      13.672624      13.672624    6[1-(0),7-(6,30),7-(6,6)]
   226       13.58628       13.58628       13.58628    6[1-(0),1-(0),6-(6,6),7-(6,6)]
   227       13.27668       13.27668       13.27668    6[6-(1,1,7),6-(1,6),6-(1,6)]
   228       12.17932       12.17932       12.17932    6[1-(0),6-(1,6),6-(6,6)]
   229       11.86112       11.86112       11.86112    6[1-(0),6-(1,6),6-(6,6)]
   230       12.63512       12.63512       12.63512    6[6-(1,1,7),6-(1,6),6-(1,6)]
   231       13.74108       13.74108       13.74108    6[1-(0),6-(1,6),6-(6,6)]
   232       14.07992       14.07992       14.07992    6[1-(0),6-(1,6),6-(6,6)]
   233       12.32724       12.32724       12.32724    6[1-(0),1-(0),6-(6,6),7-(6,6)]
   234       14.17452       14.17452       14.17452    6[1-(0),6-(1,7),7-(6,6)]
   235       14.26224       14.26224       14.26224    6[1-(0),6-(1,7),7-(6,30)]
   236       12.23264       12.23264       12.23264    6[1-(0),7-(6,30),7-(6,6)]
   237       10.93576       10.93576       10.93576    6[1-(0),7-(6,30),7-(6,6)]
   238       12.85356       12.85356       12.85356    6[1-(0),6-(1,7),7-(6,30)]
   239         12.169         12.169         12.169    6[1-(0),6-(1,7),7-(6,6)]
   240         9.8728         9.8728         9.8728    6[1-(0),1-(0),6-(6,6),7-(6,6)]
   241        9.22436        9.22436        9.22436    6[6-(1,1,7),6-(1,6),6-(1,6)]
   242         8.7548         8.7548         8.7548    6[1-(0),6-(1,6),6-(6,6)]
   243        9.06784        9.06784        9.06784    6[1-(0),6-(1,6),6-(6,6)]
   244        14.9124        14.9124        14.9124    6[1-(0),7-(6,30),7-(6,6)]
   245      13.014552      13.014552      13.014552    6[1-(0),6-(1,7),7-(6,30)]
   246       13.66712       13.66712       13.66712    6[1-(0),6-(1,7),7-(6,6)]
   247          15.91          15.91          15.91    6[1-(0),1-(0),6-(6,6),7-(6,6)]
   248      16.562224      16.562224      16.562224    6[6-(1,1,7),6-(1,6),6-(1,6)]
   249       16.56532       16.56532       16.56532    6[1-(0),6-(1,6),6-(6,6)]
   250       0.007052       0.007052       0.007052    6[1-(0),6-(1,6),6-(6,6)]
   251        7.04512        7.04512        7.04512    6[6-(1,1,7),8-(0),8-(30)]
   252       5.987664       5.987664       5.987664    6[1-(0),1-(0),6-(8,8),7-(6,6,30)]
   253        2.51808        2.51808        2.51808    6[6-(1,1,7),8-(0),8-(30)]
   254       3.596864       3.596864       3.596864    6[1-(0),1-(0),6-(8,8),7-(6,6,30)]
   255       4.255452       4.255452       4.255452    6[1-(0),1-(0),6-(6,6),7-(6,6,30)]
   256       4.243068       4.243068       4.243068    6[6-(1,1,7),6-(1,6),6-(1,6)]
   257       3.088776       3.088776       3.088776    6[1-(0),6-(1,6),6-(6,6)]
   258       3.077768       3.077768       3.077768    6[1-(0),6-(1,6),6-(6,6)]
   259       4.193704       4.193704       4.193704    6[6-(1,6),6-(1,6),6-(6,6)]
   260       5.349372       5.349372       5.349372    6[1-(0),6-(1,6),6-(6,6)]
   261       5.370184       5.370184       5.370184    6[1-(0),6-(1,6),6-(6,6)]
   262       4.176332       4.176332       4.176332    6[6-(1,6),6-(1,6),6-(6,6)]
   263        3.01774        3.01774        3.01774    6[1-(0),6-(1,6),6-(6,6)]
   264        2.99796        2.99796        2.99796    6[1-(0),6-(1,6),6-(6,6)]
   265       4.125076       4.125076       4.125076    6[6-(1,1,7),6-(1,6),6-(1,6)]
   266         5.2976         5.2976         5.2976    6[1-(0),6-(1,6),6-(6,6)]
   267       5.319788       5.319788       5.319788    6[1-(0),6-(1,6),6-(6,6)]
   268       4.110112       4.110112       4.110112    6[1-(0),1-(0),6-(6,6),7-(6,6,30)]
   269       5.818588       5.818588       5.818588    6[1-(0),1-(0),6-(8,8),7-(6,6,30)]
   270       6.899608       6.899608       6.899608    6[6-(1,1,7),8-(0),8-(30)]
   271       3.419876       3.419876       3.419876    6[1-(0),1-(0),6-(8,8),7-(6,6,30)]
   272        2.37618        2.37618        2.37618    6[6-(1,1,7),8-(0),8-(30)]
   273         2.9928         2.9928         2.9928    6[1-(0),6-(1,7),7-(6,30)]
   274         3.0874         3.0874         3.0874    6[1-(0),6-(1,7),7-(6,6)]
   275       5.072624       5.072624       5.072624    6[1-(0),7-(6,30),7-(6,6)]
   276        4.98628        4.98628        4.98628    6[1-(0),1-(0),6-(6,6),7-(6,6)]
   277        4.67668        4.67668        4.67668    6[6-(1,1,7),6-(1,6),6-(1,6)]
   278        3.57932        3.57932        3.57932    6[1-(0),6-(1,6),6-(6,6)]
   279        3.26112        3.26112        3.26112    6[1-(0),6-(1,6),6-(6,6)]
   280        4.03512        4.03512        4.03512    6[6-(1,1,7),6-(1,6),6-(1,6)]
   281        5.14108        5.14108        5.14108    6[1-(0),6-(1,6),6-(6,6)]
   282        5.47992        5.47992        5.47992    6[1-(0),6-(1,6),6-(6,6)]
   283        3.72724        3.72724        3.72724    6[1-(0),1-(0),6-(6,6),7-(6,6)]
   284        5.57452        5.57452        5.57452    6[1-(0),6-(1,7),7-(6,6)]
   285        5.66224        5.66224        5.66224    6[1-(0),6-(1,7),7-(6,30)]
   286        3.63264        3.63264        3.63264    6[1-(0),7-(6,30),7-(6,6)]
   287        2.33576        2.33576        2.33576    6[1-(0),7-(6,30),7-(6,6)]
   288        4.25356        4.25356        4.25356    6[1-(0),6-(1,7),7-(6,30)]
   289          3.569          3.569          3.569    6[1-(0),6-(1,7),7-(6,6)]
   290         1.2728         1.2728         1.2728    6[1-(0),1-(0),6-(6,6),7-(6,6)]
   291        0.62436        0.62436        0.62436    6[6-(1,1,7),6-(1,6),6-(1,6)]
   292         0.1548         0.1548         0.1548    6[1-(0),6-(1,6),6-(6,6)]
   293        0.46784        0.46784        0.46784    6[1-(0),6-(1,6),6-(6,6)]
   294         6.3124         6.3124         6.3124    6[1-(0),7-(6,30),7-(6,6)]
   295       4.414552       4.414552       4.414552    6[1-(0),6-(1,7),7-(6,30)]
   296        5.06712        5.06712        5.06712    6[1-(0),6-(1,7),7-(6,6)]
   297           7.31           7.31           7.31    6[1-(0),1-(0),6-(6,6),7-(6,6)]
   298       7.962224       7.962224       7.962224    6[6-(1,1,7),6-(1,6),6-(1,6)]
   299        7.96532        7.96532        7.96532    6[1-(0),6-(1,6),6-(6,6)]
   300       8.607052       8.607052       8.607052    6[1-(0),6-(1,6),6-(6,6)]
   301        1.55488        1.55488        1.55488    6[6-(1,1,7),8-(0),8-(30)]
   302       2.612336       2.612336       2.612336    6[1-(0),1-(0),6-(8,8),7-(6,6,30)]
   303        6.08192        6.08192        6.08192    6[6-(1,1,7),8-(0),8-(30)]
   304       5.003136       5.003136       5.003136    6[1-(0),1-(0),6-(8,8),7-(6,6,30)]
   305       4.344548       4.344548       4.344548    6[1-(0),1-(0),6-(6,6),7-(6,6,30)]
   306       4.356932       4.356932       4.356932    6[6-(1,1,7),6-(1,6),6-(1,6)]
   307       5.511224       5.511224       5.511224    6[1-(0),6-(1,6),6-(6,6)]
   308       5.522232       5.522232       5.522232    6[1-(0),6-(1,6),6-(6,6)]
   309       4.406296       4.406296       4.406296    6[6-(1,6),6-(1,6),6-(6,6)]
   310       3.250628       3.250628       3.250628    6[1-(0),6-(1,6),6-(6,6)]
   311       3.229816       3.229816       3.229816    6[1-(0),6-(1,6),6-(6,6)]
   312       4.423668       4.423668       4.423668    6[6-(1,6),6-(1,6),6-(6,6)]
   313        5.58226        5.58226        5.58226    6[1-(0),6-(1,6),6-(6,6)]
   314        5.60204        5.60204        5.60204    6[1-(0),6-(1,6),6-(6,6)]
   315       4.474924       4.474924       4.474924    6[6-(1,1,7),6-(1,6),6-(1,6)]
   316         3.3024         3.3024         3.3024    6[1-(0),6-(1,6),6-(6,6)]
   317       3.280212       3.280212       3.280212    6[1-(0),6-(1,6),6-(6,6)]
   318       4.489888       4.489888       4.489888    6[1-(0),1-(0),6-(6,6),7-(6,6,30)]
   319       2.781412       2.781412       2.781412    6[1-(0),1-(0),6-(8,8),7-(6,6,30)]
   320       1.700392       1.700392       1.700392    6[6-(1,1,7),8-(0),8-(30)]
   321       5.180124       5.180124       5.180124    6[1-(0),1-(0),6-(8,8),7-(6,6,30)]
   322        6.22382        6.22382        6.22382    6[6-(1,1,7),8-(0),8-(30)]
   323         5.6072         5.6072         5.6072    6[1-(0),6-(1,7),7-(6,30)]
   324         5.5126         5.5126         5.5126    6[1-(0),6-(1,7),7-(6,6)]
   325       3.527376       3.527376       3.527376    6[1-(0),7-(6,30),7-(6,6)]
   326        3.61372        3.61372        3.61372    6[1-(0),1-(0),6-(6,6),7-(6,6)]
   327        3.92332        3.92332        3.92332    6[6-(1,1,7),6-(1,6),6-(1,6)]
   328        5.02068        5.02068        5.02068    6[1-(0),6-(1,6),6-(6,6)]
   329        5.33888        5.33888        5.33888    6[1-(0),6-(1,6),6-(6,6)]
   330        4.56488        4.56488        4.56488    6[6-(1,1,7),6-(1,6),6-(1,6)]
   331        3.45892        3.45892        3.45892    6[1-(0),6-(1,6),6-(6,6)]
   332        3.12008        3.12008        3.12008    6[1-(0),6-(1,6),6-(6,6)]
   333        4.87276        4.87276        4.87276    6[1-(0),1-(0),6-(6,6),7-(6,6)]
   334        3.02548        3.02548        3.02548    6[1-(0),6-(1,7),7-(6,6)]
   335        2.93776        2.93776        2.93776    6[1-(0),6-(1,7),7-(6,30)]
   336        4.96736        4.96736        4.96736    6[1-(0),7-(6,30),7-(6,6)]
   337        6.26424        6.26424        6.26424    6[1-(0),7-(6,30),7-(6,6)]
   338        4.34644        4.34644        4.34644    6[1-(0),6-(1,7),7-(6,30)]
   339          5.031          5.031          5.031    6[1-(0),6-(1,7),7-(6,6)]
   340         7.3272         7.3272         7.3272    6[1-(0),1-(0),6-(6,6),7-(6,6)]
   341        7.97564        7.97564        7.97564    6[6-(1,1,7),6-(1,6),6-(1,6)]
   342         8.4452         8.4452         8.4452    6[1-(0),6-(1,6),6-(6,6)]
   343        8.13216        8.13216        8.13216    6[1-(0),6-(1,6),6-(6,6)]
   344         2.2876         2.2876         2.2876    6[1-(0),7-(6,30),7-(6,6)]
   345       4.185448       4.185448       4.185448    6[1-(0),6-(1,7),7-(6,30)]
   346        3.53288        3.53288        3.53288    6[1-(0),6-(1,7),7-(6,6)]
   347           1.29           1.29           1.29    6[1-(0),1-(0),6-(6,6),7-(6,6)]
   348       0.637776       0.637776       0.637776    6[6-(1,1,7),6-(1,6),6-(1,6)]
   349        0.63468        0.63468        0.63468    6[1-(0),6-(1,6),6-(6,6)]
   350      -0.007052      -0.007052      -0.007052    6[1-(0),6-(1,6),6-(6,6)]
   351       10.15488       10.15488       10.15488    6[6-(1,1,7),8-(0),8-(30)]
   352      11.212336      11.212336      11.212336    6[1-(0),1-(0),6-(8,8),7-(6,6,30)]
   353       14.68192       14.68192       14.68192    6[6-(1,1,7),8-(0),8-(30)]
   354      13.603136      13.603136      13.603136    6[1-(0),1-(0),6-(8,8),7-(6,6,30)]
   355      12.944548      12.944548      12.944548    6[1-(0),1-(0),6-(6,6),7-(6,6,30)]
   356      12.956932      12.956932      12.956932    6[6-(1,1,7),6-(1,6),6-(1,6)]
   357      14.111224      14.111224      14.111224    6[1-(0),6-(1,6),6-(6,6)]
   358      14.122232      14.122232      14.122232    6[1-(0),6-(1,6),6-(6,6)]
   359      13.006296      13.006296      13.006296    6[6-(1,6),6-(1,6),6-(6,6)]
   360      11.850628      11.850628      11.850628    6[1-(0),6-(1,6),6-(6,6)]
   361      11.829816      11.829816      11.829816    6[1-(0),6-(1,6),6-(6,6)]
   362      13.023668      13.023668      13.023668    6[6-(1,6),6-(1,6),6-(6,6)]
   363       14.18226       14.18226       14.18226    6[1-(0),6-(1,6),6-(6,6)]
   364       14.20204       14.20204       14.20204    6[1-(0),6-(1,6),6-(6,6)]
   365      13.074924      13.074924      13.074924    6[6-(1,1,7),6-(1,6),6-(1,6)]
   366        11.9024        11.9024        11.9024    6[1-(0),6-(1,6),6-(6,6)]
   367      11.880212      11.880212      11.880212    6[1-(0),6-(1,6),6-(6,6)]
   368      13.089888      13.089888      13.089888    6[1-(0),1-(0),6-(6,6),7-(6,6,30)]
   369      11.381412      11.381412      11.381412    6[1-(0),1-(0),6-(8,8),7-(6,6,30)]
   370      10.300392      10.300392      10.300392    6[6-(1,1,7),8-(0),8-(30)]
   371      13.780124      13.780124      13.780124    6[1-(0),1-(0),6-(8,8),7-(6,6,30)]
   372       14.82382       14.82382       14.82382    6[6-(1,1,7),8-(0),8-(30)]
   373        14.2072        14.2072        14.2072    6[1-(0),6-(1,7),7-(6,30)]
   374        14.1126        14.1126        14.1126    6[1-(0),6-(1,7),7-(6,6)]
   375      12.127376      12.127376      12.127376    6[1-(0),7-(6,30),7-(6,6)]
   376       12.21372       12.21372       12.21372    6[1-(0),1-(0),6-(6,6),7-(6,6)]
   377       12.52332       12.52332       12.52332    6[6-(1,1,7),6-(1,6),6-(1,6)]
   378       13.62068       13.62068       13.62068    6[1-(0),6-(1,6),6-(6,6)]
   379       13.93888       13.93888       13.93888    6[1-(0),6-(1,6),6-(6,6)]
   380       13.16488       13.16488       13.16488    6[6-(1,1,7),6-(1,6),6-(1,6)]
   381       12.05892       12.05892       12.05892    6[1-(0),6-(1,6),6-(6,6)]
   382       11.72008       11.72008       11.72008    6[1-(0),6-(1,6),6-(6,6)]
   383       13.47276       13.47276       13.47276    6[1-(0),1-(0),6-(6,6),7-(6,6)]
   384       11.62548       11.62548       11.62548    6[1-(0),6-(1,7),7-(6,6)]
   385       11.53776       11.53776       11.53776    6[1-(0),6-(1,7),7-(6,30)]
   386       13.56736       13.56736       13.56736    6[1-(0),7-(6,30),7-(6,6)]
   387       14.86424       14.86424       14.86424    6[1-(0),7-(6,30),7-(6,6)]
   388       12.94644       12.94644       12.94644    6[1-(0),6-(1,7),7-(6,30)]
   389         13.631         13.631         13.631    6[1-(0),6-(1,7),7-(6,6)]
   390        15.9272        15.9272        15.9272    6[1-(0),1-(0),6-(6,6),7-(6,6)]
   391       16.57564       16.57564       16.57564    6[6-(1,1,7),6-(1,6),6-(1,6)]
   392        17.0452        17.0452        17.0452    6[1-(0),6-(1,6),6-(6,6)]
   393       16.73216       16.73216       16.73216    6[1-(0),6-(1,6),6-(6,6)]
   394        10.8876        10.8876        10.8876    6[1-(0),7-(6,30),7-(6,6)]
   395      12.785448      12.785448      12.785448    6[1-(0),6-(1,7),7-(6,30)]
   396       12.13288       12.13288       12.13288    6[1-(0),6-(1,7),7-(6,6)]
   397           9.89           9.89           9.89    6[1-(0),1-(0),6-(6,6),7-(6,6)]
   398       9.237776       9.237776       9.237776    6[6-(1,1,7),6-(1,6),6-(1,6)]
   399        9.23468        9.23468        9.23468    6[1-(0),6-(1,6),6-(6,6)]
   400       8.592948       8.592948       8.592948    6[1-(0),6-(1,6),6-(6,6)]
   401      13.242968      13.242968      13.242968    7[6-(1,1,6),6-(1,1,6),6-(1,1,6),30-(7,7,8,8)]
   402      13.107776      13.107776      13.107776    7[6-(1,1,6),6-(1,1,6),6-(1,1,6),30-(7,7,8,8)]
   403        12.8484        12.8484        12.8484    7[6-(1,6),6-(1,7),30-(7,7,8,8)]
   404      13.019368      13.019368      13.019368    7[6-(1,1,6),6-(1,6),6-(1,7)]
   405      12.874544      12.874544      12.874544    7[6-(1,1,6),6-(1,6),6-(1,7)]
   406      13.042932      13.042932      13.042932    7[6-(1,6),6-(1,7),30-(7,7,8,8)]
   407      12.065628      12.065628      12.065628    7[6-(1,6),6-(1,7),30-(7,7,8,8)]
   408      10.967924      10.967924      10.967924    7[6-(1,1,6),6-(1,6),6-(1,7)]
   409      13.791476      13.791476      13.791476    7[6-(1,6),6-(1,7),30-(7,7,8,8)]
   410      14.873872      14.873872      14.873872    7[6-(1,1,6),6-(1,6),6-(1,7)]
   411       4.642968       4.642968       4.642968    7[6-(1,1,6),6-(1,1,6),6-(1,1,6),30-(7,7,8,8)]
   412       4.507776       4.507776       4.507776    7[6-(1,1,6),6-(1,1,6),6-(1,1,6),30-(7,7,8,8)]
   413         4.2484         4.2484         4.2484    7[6-(1,6),6-(1,7),30-(7,7,8,8)]
   414       4.419368       4.419368       4.419368    7[6-(1,1,6),6-(1,6),6-(1,7)]
   415       4.274544       4.274544       4.274544    7[6-(1,1,6),6-(1,6),6-(1,7)]
   416       4.442932       4.442932       4.442932    7[6-(1,6),6-(1,7),30-(7,7,8,8)]
   417       3.465628       3.465628       3.465628    7[6-(1,6),6-(1,7),30-(7,7,8,8)]
   418       2.367924       2.367924       2.367924    7[6-(1,1,6),6-(1,6),6-(1,7)]
   419       5.191476       5.191476       5.191476    7[6-(1,6),6-(1,7),30-(7,7,8,8)]
   420       6.273872       6.273872       6.273872    7[6-(1,1,6),6-(1,6),6-(1,7)]
   421       3.957032       3.957032       3.957032    7[6-(1,1,6),6-(1,1,6),6-(1,1,6),30-(7,7,8,8)]
   422       4.092224       4.092224       4.092224    7[6-(1,1,6),6-(1,1,6),6-(1,1,6),30-(7,7,8,8)]
   423         4.3516         4.3516         4.3516    7[6-(1,6),6-(1,7),30-(7,7,8,8)]
   424       4.180632       4.180632       4.180632    7[6-(1,1,6),6-(1,6),6-(1,7)]
   425       4.325456       4.325456       4.325456    7[6-(1,1,6),6-(1,6),6-(1,7)]
   426       4.157068       4.157068       4.157068    7[6-(1,6),6-(1,7),30-(7,7,8,8)]
   427       5.134372       5.134372       5.134372    7[6-(1,6),6-(1,7),30-(7,7,8,8)]
   428       6.232076       6.232076       6.232076    7[6-(1,1,6),6-(1,6),6-(1,7)]
   429       3.408524       3.408524       3.408524    7[6-(1,6),6-(1,7),30-(7,7,8,8)]
   430       2.326128       2.326128       2.326128    7[6-(1,1,6),6-(1,6),6-(1,7)]
   431      12.557032      12.557032      12.557032    7[6-(1,1,6),6-(1,1,6),6-(1,1,6),30-(7,7,8,8)]
   432      12.692224      12.692224      12.692224    7[6-(1,1,6),6-(1,1,6),6-(1,1,6),30-(7,7,8,8)]
   433        12.9516        12.9516        12.9516    7[6-(1,6),6-(1,7),30-(7,7,8,8)]
   434      12.780632      12.780632      12.780632    7[6-(1,1,6),6-(1,6),6-(1,7)]
   435      12.925456      12.925456      12.925456    7[6-(1,1,6),6-(1,6),6-(1,7)]
   436      12.757068      12.757068      12.757068    7[6-(1,6),6-(1,7),30-(7,7,8,8)]
   437      13.734372      13.734372      13.734372    7[6-(1,6),6-(1,7),30-(7,7,8,8)]
   438      14.832076      14.832076      14.832076    7[6-(1,1,6),6-(1,6),6-(1,7)]
   439      12.008524      12.008524      12.008524    7[6-(1,6),6-(1,7),30-(7,7,8,8)]
   440      10.926128      10.926128      10.926128    7[6-(1,1,6),6-(1,6),6-(1,7)]
   441      15.316084      15.316084      15.316084    8[6-(6,8),30-(7,7,7,8)]
   442      16.803884      16.803884      16.803884    8[6-(6,8)]
   443      11.393624      11.393624      11.393624    8[6-(6,8),30-(7,7,7,8)]
   444      10.011948      10.011948      10.011948    8[6-(6,8)]
   445      16.639452      16.639452      16.639452    8[6-(6,8)]
   446      15.186052      15.186052      15.186052    8[6-(6,8),30-(7,7,7,8)]
   447       9.909608       9.909608       9.909608    8[6-(6,8)]
   448      11.273052      11.273052      11.273052    8[6-(6,8),30-(7,7,7,8)]
   449       6.716084       6.716084       6.716084    8[6-(6,8),30-(7,7,7,8)]
   450       8.203884       8.203884       8.203884    8[6-(6,8)]
   451       2.793624       2.793624       2.793624    8[6-(6,8),30-(7,7,7,8)]
   452       1.411948       1.411948       1.411948    8[6-(6,8)]
   453       8.039452       8.039452       8.039452    8[6-(6,8)]
   454       6.586052       6.586052       6.586052    8[6-(6,8),30-(7,7,7,8)]
   455       1.309608       1.309608       1.309608    8[6-(6,8)]
   456       2.673052       2.673052       2.673052    8[6-(6,8),30-(7,7,7,8)]
   457       1.883916       1.883916       1.883916    8[6-(6,8),30-(7,7,7,8)]
   458       0.396116       0.396116       0.396116    8[6-(6,8)]
   459       5.806376       5.806376       5.806376    8[6-(6,8),30-(7,7,7,8)]
   460       7.188052       7.188052       7.188052    8[6-(6,8)]
   461       0.560548       0.560548       0.560548    8[6-(6,8)]
   462       2.013948       2.013948       2.013948    8[6-(6,8),30-(7,7,7,8)]
   463       7.290392       7.290392       7.290392    8[6-(6,8)]
   464       5.926948       5.926948       5.926948    8[6-(6,8),30-(7,7,7,8)]
   465      10.483916      10.483916      10.483916    8[6-(6,8),30-(7,7,7,8)]
   466       8.996116       8.996116       8.996116    8[6-(6,8)]
   467      14.406376      14.406376      14.406376    8[6-(6,8),30-(7,7,7,8)]
   468      15.788052      15.788052      15.788052    8[6-(6,8)]
   469       9.160548       9.160548       9.160548    8[6-(6,8)]
   470      10.613948      10.613948      10.613948    8[6-(6,8),30-(7,7,7,8)]
   471      15.890392      15.890392      15.890392    8[6-(6,8)]
   472      14.526948      14.526948      14.526948    8[6-(6,8),30-(7,7,7,8)]
