# Supplementary material for: A collection of forcefield precursors for metal–organic frameworks
Source: RSC Adv. 2019 Nov 13;9(63):36492–507. doi: 10.1039/c9ra07327b (PMC9075174; doi:10.1039/c9ra07327b)
Supplement: RA-009-C9RA07327B-s1419 [file RA-009-C9RA07327B-s1419.txt]

LIRTEM_clean

12.032800    0.000000    0.000000
-4.519636    11.151734    0.000000
-3.953418    -5.443313    9.976427

     1       5.411651       5.411651       5.411651    48[8-(48,48,48),8-(6),8-(6),8-(6),8-(6)]
     2       2.667731       2.667731       2.667731    48[8-(48,48,48),8-(6),8-(6),8-(6),8-(6)]
     3      -1.793096      -1.793096      -1.793096    48[8-(48,48,48),8-(6),8-(6),8-(6),8-(6)]
     4       5.352842       5.352842       5.352842    48[8-(48,48,48),8-(6),8-(6),8-(6),8-(6)]
     5       5.207549       5.207549       5.207549    1[6-(6,6,6)]
     6       2.934294       2.934294       2.934294    1[6-(1,6,6)]
     7       3.177131       3.177131       3.177131    1[6-(1,6,6)]
     8      -0.318483      -0.318483      -0.318483    1[6-(1,6,6)]
     9      -0.215738      -0.215738      -0.215738    1[6-(1,6,6)]
    10       3.015782       3.015782       3.015782    1[6-(1,1,6)]
    11       1.717429       1.717429       1.717429    1[6-(1,1,6)]
    12       5.643609       5.643609       5.643609    1[6-(1,1,6)]
    13       7.854079       7.854079       7.854079    1[6-(1,1,6)]
    14       7.549538       7.549538       7.549538    1[6-(1,1,6)]
    15       7.338105       7.338105       7.338105    1[6-(1,1,6)]
    16      -2.400162      -2.400162      -2.400162    1[6-(1,1,6)]
    17       1.047022       1.047022       1.047022    1[6-(1,1,6)]
    18      -3.896385      -3.896385      -3.896385    1[6-(1,1,6)]
    19      -0.673402      -0.673402      -0.673402    1[6-(6,6,6)]
    20       1.511734       1.511734       1.511734    1[6-(1,6,6)]
    21       0.380921       0.380921       0.380921    1[6-(1,6,6)]
    22       2.841236       2.841236       2.841236    1[6-(1,6,6)]
    23       1.769174       1.769174       1.769174    1[6-(1,6,6)]
    24       -0.09988       -0.09988       -0.09988    1[6-(1,1,6)]
    25       0.505378       0.505378       0.505378    1[6-(1,1,6)]
    26       -0.42145       -0.42145       -0.42145    1[6-(1,1,6)]
    27       0.731882       0.731882       0.731882    1[6-(1,1,6)]
    28      -0.573456      -0.573456      -0.573456    1[6-(1,1,6)]
    29       -0.14003       -0.14003       -0.14003    1[6-(1,1,6)]
    30       2.729979       2.729979       2.729979    1[6-(1,1,6)]
    31       1.899166       1.899166       1.899166    1[6-(1,1,6)]
    32       2.726472       2.726472       2.726472    1[6-(1,1,6)]
    33        6.28875        6.28875        6.28875    1[6-(6,6,6)]
    34       6.545392       6.545392       6.545392    1[6-(1,6,6)]
    35       6.134504       6.134504       6.134504    1[6-(1,6,6)]
    36       4.375918       4.375918       4.375918    1[6-(1,6,6)]
    37       3.969389       3.969389       3.969389    1[6-(1,6,6)]
    38       3.405681       3.405681       3.405681    1[6-(1,1,6)]
    39       3.034834       3.034834       3.034834    1[6-(1,1,6)]
    40       4.513128       4.513128       4.513128    1[6-(1,1,6)]
    41        4.62952        4.62952        4.62952    1[6-(1,1,6)]
    42       5.063332       5.063332       5.063332    1[6-(1,1,6)]
    43       -5.88223       -5.88223       -5.88223    1[6-(1,1,6)]
    44       9.448585       9.448585       9.448585    1[6-(1,1,6)]
    45      -1.048667      -1.048667      -1.048667    1[6-(1,1,6)]
    46       10.16434       10.16434       10.16434    1[6-(1,1,6)]
    47      -3.703405      -3.703405      -3.703405    1[6-(6,6,6)]
    48      -3.871927      -3.871927      -3.871927    1[6-(1,6,6)]
    49      -2.573063      -2.573063      -2.573063    1[6-(1,6,6)]
    50        0.22082        0.22082        0.22082    1[6-(1,6,6)]
    51       1.596667       1.596667       1.596667    1[6-(1,6,6)]
    52       0.797908       0.797908       0.797908    1[6-(1,1,6)]
    53       1.861851       1.861851       1.861851    1[6-(1,1,6)]
    54      -2.615795      -2.615795      -2.615795    1[6-(1,1,6)]
    55       -6.09599       -6.09599       -6.09599    1[6-(1,1,6)]
    56      -4.919921      -4.919921      -4.919921    1[6-(1,1,6)]
    57       5.803647       5.803647       5.803647    1[6-(1,1,6)]
    58      -2.658911      -2.658911      -2.658911    1[6-(1,1,6)]
    59       5.221971       5.221971       5.221971    1[6-(1,1,6)]
    60      -1.874935      -1.874935      -1.874935    1[6-(1,1,6)]
    61       2.455701       2.455701       2.455701    6[6-(6,6,6),8-(48),8-(48)]
    62       4.617924       4.617924       4.617924    6[6-(1,6,6),8-(48),8-(48)]
    63       1.660753       1.660753       1.660753    6[6-(1,1,1),6-(1,1,6),6-(6,6,6),6-(8,8)]
    64       5.849579       5.849579       5.849579    6[6-(1,1,1),6-(1,1,1),6-(1,6,6),6-(6,6,6)]
    65       4.858582       4.858582       4.858582    6[1-(0),6-(1,1,6),6-(6,6,6),6-(8,8)]
    66       3.576804       3.576804       3.576804    6[1-(0),1-(0),6-(1,1,6),6-(1,6,6)]
    67        0.06754        0.06754        0.06754    6[1-(0),1-(0),6-(1,1,6),6-(6,6,6)]
    68       2.058579       2.058579       2.058579    6[1-(0),1-(0),1-(0),6-(6,6,6)]
    69       7.279889       7.279889       7.279889    6[1-(0),1-(0),1-(0),6-(6,6,6)]
    70      -2.990738      -2.990738      -2.990738    6[1-(0),1-(0),1-(0),6-(6,6,6)]
    71        2.42934        2.42934        2.42934    6[6-(6,6,6),8-(48),8-(48)]
    72      -0.102417      -0.102417      -0.102417    6[6-(1,6,6),8-(48),8-(48)]
    73       1.487312       1.487312       1.487312    6[6-(1,1,1),6-(1,1,6),6-(6,6,6),6-(8,8)]
    74       0.979072       0.979072       0.979072    6[6-(1,1,1),6-(1,1,1),6-(1,6,6),6-(6,6,6)]
    75       0.187337       0.187337       0.187337    6[1-(0),6-(1,1,6),6-(6,6,6),6-(8,8)]
    76       0.981067       0.981067       0.981067    6[1-(0),1-(0),6-(1,1,6),6-(1,6,6)]
    77       1.907854       1.907854       1.907854    6[1-(0),1-(0),6-(1,1,6),6-(6,6,6)]
    78       0.250653       0.250653       0.250653    6[1-(0),1-(0),1-(0),6-(6,6,6)]
    79       0.177462       0.177462       0.177462    6[1-(0),1-(0),1-(0),6-(6,6,6)]
    80       2.198724       2.198724       2.198724    6[1-(0),1-(0),1-(0),6-(6,6,6)]
    81       2.852423       2.852423       2.852423    6[6-(6,6,6),8-(48),8-(48)]
    82      -4.197826      -4.197826      -4.197826    6[6-(1,6,6),8-(48),8-(48)]
    83       4.009328       4.009328       4.009328    6[6-(1,1,1),6-(1,1,6),6-(6,6,6),6-(8,8)]
    84       5.315466       5.315466       5.315466    6[6-(1,1,1),6-(1,1,1),6-(1,6,6),6-(6,6,6)]
    85       6.379177       6.379177       6.379177    6[1-(0),6-(1,1,6),6-(6,6,6),6-(8,8)]
    86       6.004681       6.004681       6.004681    6[1-(0),1-(0),6-(1,1,6),6-(1,6,6)]
    87       4.484355       4.484355       4.484355    6[1-(0),1-(0),6-(1,1,6),6-(6,6,6)]
    88       3.713301       3.713301       3.713301    6[1-(0),1-(0),1-(0),6-(6,6,6)]
    89        5.28612        5.28612        5.28612    6[1-(0),1-(0),1-(0),6-(6,6,6)]
    90      -1.896686      -1.896686      -1.896686    6[1-(0),1-(0),1-(0),6-(6,6,6)]
    91      -0.617972      -0.617972      -0.617972    6[6-(6,6,6),8-(48),8-(48)]
    92       6.801811       6.801811       6.801811    6[6-(1,6,6),8-(48),8-(48)]
    93        -0.0379        -0.0379        -0.0379    6[6-(1,1,1),6-(1,1,6),6-(6,6,6),6-(8,8)]
    94      -5.024624      -5.024624      -5.024624    6[6-(1,1,1),6-(1,1,1),6-(1,6,6),6-(6,6,6)]
    95      -4.305605      -4.305605      -4.305605    6[1-(0),6-(1,1,6),6-(6,6,6),6-(8,8)]
    96      -3.443061      -3.443061      -3.443061    6[1-(0),1-(0),6-(1,1,6),6-(1,6,6)]
    97       0.659744       0.659744       0.659744    6[1-(0),1-(0),6-(1,1,6),6-(6,6,6)]
    98       1.096958       1.096958       1.096958    6[1-(0),1-(0),1-(0),6-(6,6,6)]
    99      -5.623979      -5.623979      -5.623979    6[1-(0),1-(0),1-(0),6-(6,6,6)]
   100       9.808192       9.808192       9.808192    6[1-(0),1-(0),1-(0),6-(6,6,6)]
   101       3.805608       3.805608       3.805608    8[6-(6,8),48-(8,8,8,8)]
   102      -2.571383      -2.571383      -2.571383    8[6-(6,8),48-(8,8,8,8)]
   103       3.799865       3.799865       3.799865    8[6-(6,8),48-(8,8,8,8)]
   104       5.406008       5.406008       5.406008    8[6-(6,8),48-(8,8,8,8)]
   105       1.867427       1.867427       1.867427    8[6-(6,8),48-(8,8,8,8)]
   106       3.597686       3.597686       3.597686    8[6-(6,8),48-(8,8,8,8)]
   107       0.725809       0.725809       0.725809    8[6-(6,8),48-(8,8,8,8)]
   108      -1.192142      -1.192142      -1.192142    8[6-(6,8),48-(8,8,8,8)]
   109       2.452652       2.452652       2.452652    8[6-(6,8),48-(8,8,8,8)]
   110       6.930988       6.930988       6.930988    8[6-(6,8),48-(8,8,8,8)]
   111      -3.714253      -3.714253      -3.714253    8[6-(6,8),48-(8,8,8,8)]
   112      -3.856412      -3.856412      -3.856412    8[6-(6,8),48-(8,8,8,8)]
   113      -1.006194      -1.006194      -1.006194    8[6-(6,8),48-(8,8,8,8)]
   114      -0.837799      -0.837799      -0.837799    8[6-(6,8),48-(8,8,8,8)]
   115       6.308071       6.308071       6.308071    8[6-(6,8),48-(8,8,8,8)]
   116       6.762038       6.762038       6.762038    8[6-(6,8),48-(8,8,8,8)]
   117       4.039691       4.039691       4.039691    8[48-(8,8,8,8),48-(8,8,8,8),48-(8,8,8,8),48-(8,8,8,8)]
