# Supplementary material for: A collection of forcefield precursors for metal–organic frameworks
Source: RSC Adv. 2019 Nov 13;9(63):36492–507. doi: 10.1039/c9ra07327b (PMC9075174; doi:10.1039/c9ra07327b)
Supplement: RA-009-C9RA07327B-s1420 [file RA-009-C9RA07327B-s1420.txt]

LIVTEP_charged

8.157000    0.000000    0.000000
-4.078458    9.317043    0.000000
0.000000    0.000000    11.613000

     1         4.0785         4.0785         4.0785    29[7-(6),7-(6),7-(6),7-(6)]
     2         4.0785         4.0785         4.0785    29[7-(6),7-(6),7-(6),7-(6)]
     3      -2.039229      -2.039229      -2.039229    1[6-(6,6)]
     4       2.039271       2.039271       2.039271    1[6-(6,6)]
     5      -2.039229      -2.039229      -2.039229    1[6-(6,6)]
     6       2.039271       2.039271       2.039271    1[6-(6,6)]
     7       5.445624       5.445624       5.445624    6[6-(6,6),7-(29)]
     8       5.810247       5.810247       5.810247    6[6-(1,6),6-(6,6),6-(7)]
     9      -1.367082      -1.367082      -1.367082    6[6-(6,6),7-(29)]
    10      -1.731705      -1.731705      -1.731705    6[6-(1,6),6-(6,6),6-(7)]
    11       2.711397       2.711397       2.711397    6[6-(6,6),7-(29)]
    12       2.346785       2.346785       2.346785    6[6-(1,6),6-(6,6),6-(7)]
    13       1.367145       1.367145       1.367145    6[6-(6,6),7-(29)]
    14       1.731757       1.731757       1.731757    6[6-(1,6),6-(6,6),6-(7)]
    15      -1.367082      -1.367082      -1.367082    6[6-(6,6),7-(29)]
    16      -1.731705      -1.731705      -1.731705    6[6-(1,6),6-(6,6),6-(7)]
    17       5.445624       5.445624       5.445624    6[6-(6,6),7-(29)]
    18       5.810247       5.810247       5.810247    6[6-(1,6),6-(6,6),6-(7)]
    19       1.367145       1.367145       1.367145    6[6-(6,6),7-(29)]
    20       1.731757       1.731757       1.731757    6[6-(1,6),6-(6,6),6-(7)]
    21       2.711397       2.711397       2.711397    6[6-(6,6),7-(29)]
    22       2.346785       2.346785       2.346785    6[6-(1,6),6-(6,6),6-(7)]
    23      -2.039229      -2.039229      -2.039229    6[1-(0),6-(6,6),6-(6,6)]
    24       2.039271       2.039271       2.039271    6[1-(0),6-(6,6),6-(6,6)]
    25      -2.039229      -2.039229      -2.039229    6[1-(0),6-(6,6),6-(6,6)]
    26       2.039271       2.039271       2.039271    6[1-(0),6-(6,6),6-(6,6)]
    27       5.109551       5.109551       5.109551    7[6-(6),29-(7,7,7)]
    28      -1.031009      -1.031009      -1.031009    7[6-(6),29-(7,7,7)]
    29       3.047461       3.047461       3.047461    7[6-(6),29-(7,7,7)]
    30       1.031081       1.031081       1.031081    7[6-(6),29-(7,7,7)]
    31      -1.031009      -1.031009      -1.031009    7[6-(6),29-(7,7,7)]
    32       5.109551       5.109551       5.109551    7[6-(6),29-(7,7,7)]
    33       1.031081       1.031081       1.031081    7[6-(6),29-(7,7,7)]
    34       3.047461       3.047461       3.047461    7[6-(6),29-(7,7,7)]
    35       2.039271       2.039271       2.039271    15[9-(0),9-(0),9-(0),9-(0),9-(0),9-(0)]
    36      -2.039229      -2.039229      -2.039229    15[9-(0),9-(0),9-(0),9-(0),9-(0),9-(0)]
    37       2.766872       2.766872       2.766872    9[15-(9,9,9,9,9)]
    38        1.31167        1.31167        1.31167    9[15-(9,9,9,9,9)]
    39        1.31167        1.31167        1.31167    9[15-(9,9,9,9,9)]
    40       2.766872       2.766872       2.766872    9[15-(9,9,9,9,9)]
    41       3.266904       3.266904       3.266904    9[15-(9,9,9,9,9)]
    42       0.811638       0.811638       0.811638    9[15-(9,9,9,9,9)]
    43       5.390163       5.390163       5.390163    9[15-(9,9,9,9,9)]
    44      -1.311621      -1.311621      -1.311621    9[15-(9,9,9,9,9)]
    45      -1.311621      -1.311621      -1.311621    9[15-(9,9,9,9,9)]
    46       5.390163       5.390163       5.390163    9[15-(9,9,9,9,9)]
    47       4.890147       4.890147       4.890147    9[15-(9,9,9,9,9)]
    48      -0.811605      -0.811605      -0.811605    9[15-(9,9,9,9,9)]
