# Supplementary material for: A collection of forcefield precursors for metal–organic frameworks
Source: RSC Adv. 2019 Nov 13;9(63):36492–507. doi: 10.1039/c9ra07327b (PMC9075174; doi:10.1039/c9ra07327b)
Supplement: RA-009-C9RA07327B-s1421 [file RA-009-C9RA07327B-s1421.txt]

LIXWAR_clean

11.223200    0.000000    0.000000
-3.278536    10.733658    0.000000
-2.150166    -2.904987    20.945473

     1      -1.992015      -1.992015      -1.992015    25[8-(6),8-(6),8-(6),8-(6,25)]
     2       5.143334       5.143334       5.143334    25[8-(6),8-(6),8-(6),8-(6,25)]
     3      -3.436687      -3.436687      -3.436687    25[8-(6),8-(6),8-(6),8-(6,25)]
     4         3.9297         3.9297         3.9297    25[8-(6),8-(6),8-(6),8-(6,25)]
     5       7.022085       7.022085       7.022085    25[8-(6),8-(6),8-(6),8-(6),8-(6,25),8-(6,25)]
     6      -1.227587      -1.227587      -1.227587    25[8-(6),8-(6),8-(6),8-(6),8-(6,25),8-(6,25)]
     7       5.889531       5.889531       5.889531    1[6-(6,6)]
     8       7.196249       7.196249       7.196249    1[6-(6,6)]
     9       5.195216       5.195216       5.195216    1[6-(6,6)]
    10       5.931316       5.931316       5.931316    1[6-(6,6)]
    11       0.314243       0.314243       0.314243    1[6-(6,6)]
    12       3.694967       3.694967       3.694967    1[6-(6,6)]
    13       6.546953       6.546953       6.546953    1[6-(6,6)]
    14      -0.057036      -0.057036      -0.057036    1[6-(6,6)]
    15        3.77638        3.77638        3.77638    1[6-(6,6)]
    16       5.139148       5.139148       5.139148    1[6-(6,6)]
    17       5.416019       5.416019       5.416019    1[6-(6,6)]
    18      -1.414505      -1.414505      -1.414505    1[6-(6,6)]
    19      -0.036252      -0.036252      -0.036252    1[6-(6,6)]
    20        4.98335        4.98335        4.98335    1[6-(6,6)]
    21       2.576134       2.576134       2.576134    1[6-(6,6)]
    22       3.637725       3.637725       3.637725    1[6-(6,6)]
    23        2.77042        2.77042        2.77042    1[6-(6,6)]
    24       4.238838       4.238838       4.238838    1[6-(6,6)]
    25      -0.095033      -0.095033      -0.095033    1[6-(6,6)]
    26      -1.401751      -1.401751      -1.401751    1[6-(6,6)]
    27       0.599282       0.599282       0.599282    1[6-(6,6)]
    28      -0.136818      -0.136818      -0.136818    1[6-(6,6)]
    29       5.480255       5.480255       5.480255    1[6-(6,6)]
    30       2.099531       2.099531       2.099531    1[6-(6,6)]
    31      -0.752455      -0.752455      -0.752455    1[6-(6,6)]
    32       5.851534       5.851534       5.851534    1[6-(6,6)]
    33       2.018118       2.018118       2.018118    1[6-(6,6)]
    34        0.65535        0.65535        0.65535    1[6-(6,6)]
    35       0.378479       0.378479       0.378479    1[6-(6,6)]
    36       7.209003       7.209003       7.209003    1[6-(6,6)]
    37        5.83075        5.83075        5.83075    1[6-(6,6)]
    38       0.811148       0.811148       0.811148    1[6-(6,6)]
    39       3.218364       3.218364       3.218364    1[6-(6,6)]
    40       2.156773       2.156773       2.156773    1[6-(6,6)]
    41       3.024078       3.024078       3.024078    1[6-(6,6)]
    42        1.55566        1.55566        1.55566    1[6-(6,6)]
    43       7.906445       7.906445       7.906445    6[6-(1,6),6-(1,6),6-(6,6)]
    44       5.443163       5.443163       5.443163    6[6-(1,6),6-(1,6),6-(6,6)]
    45      -2.014254      -2.014254      -2.014254    6[6-(6,6),8-(25),8-(25,25)]
    46        6.68515        6.68515        6.68515    6[1-(0),6-(1,6),6-(6,6)]
    47       7.974458       7.974458       7.974458    6[1-(0),6-(6,6),6-(6,6)]
    48       9.245342       9.245342       9.245342    6[1-(0),6-(1,6),6-(6,6)]
    49      -2.072333      -2.072333      -2.072333    6[6-(1,6),6-(1,6),6-(8,8)]
    50       6.405265       6.405265       6.405265    6[1-(0),6-(1,6),6-(6,6)]
    51       6.430089       6.430089       6.430089    6[6-(6,6),8-(25),8-(25)]
    52       9.386015       9.386015       9.386015    6[6-(6,6),8-(25),8-(25)]
    53      -0.144355      -0.144355      -0.144355    6[1-(0),6-(6,6),6-(6,6)]
    54       9.923942       9.923942       9.923942    6[6-(1,6),6-(1,6),6-(8,8)]
    55       2.807747       2.807747       2.807747    6[1-(0),6-(1,6),6-(6,6)]
    56       5.659402       5.659402       5.659402    6[1-(0),6-(6,6),6-(6,6)]
    57      -0.864399      -0.864399      -0.864399    6[1-(0),6-(1,6),6-(6,6)]
    58       2.493931       2.493931       2.493931    6[6-(1,6),6-(1,6),6-(6,6)]
    59       5.347156       5.347156       5.347156    6[6-(1,6),6-(1,6),6-(8,8)]
    60       3.991045       3.991045       3.991045    6[1-(0),6-(1,6),6-(6,6)]
    61        5.50922        5.50922        5.50922    6[6-(1,6),6-(1,6),6-(6,6)]
    62      -0.636737      -0.636737      -0.636737    6[6-(1,6),6-(1,6),6-(6,6)]
    63       2.378356       2.378356       2.378356    6[6-(6,6),8-(25),8-(25,25)]
    64       3.141777       3.141777       3.141777    6[1-(0),6-(1,6),6-(6,6)]
    65       5.528218       5.528218       5.528218    6[1-(0),6-(6,6),6-(6,6)]
    66      -1.443606      -1.443606      -1.443606    6[1-(0),6-(1,6),6-(6,6)]
    67       2.430635       2.430635       2.430635    6[6-(1,6),6-(1,6),6-(8,8)]
    68      -0.614613      -0.614613      -0.614613    6[1-(0),6-(1,6),6-(6,6)]
    69       4.804515       4.804515       4.804515    6[6-(6,6),8-(25),8-(25)]
    70       7.927716       7.927716       7.927716    6[6-(6,6),8-(25),8-(25)]
    71       5.572463       5.572463       5.572463    6[1-(0),6-(6,6),6-(6,6)]
    72       8.883468       8.883468       8.883468    6[6-(1,6),6-(1,6),6-(8,8)]
    73       2.480137       2.480137       2.480137    6[1-(0),6-(1,6),6-(6,6)]
    74       3.571061       3.571061       3.571061    6[1-(0),6-(6,6),6-(6,6)]
    75        2.64097        2.64097        2.64097    6[1-(0),6-(1,6),6-(6,6)]
    76       2.956371       2.956371       2.956371    6[6-(1,6),6-(1,6),6-(6,6)]
    77       4.060229       4.060229       4.060229    6[6-(1,6),6-(1,6),6-(8,8)]
    78        3.91686        3.91686        3.91686    6[1-(0),6-(1,6),6-(6,6)]
    79      -2.111947      -2.111947      -2.111947    6[6-(1,6),6-(1,6),6-(6,6)]
    80       0.351335       0.351335       0.351335    6[6-(1,6),6-(1,6),6-(6,6)]
    81       7.808752       7.808752       7.808752    6[6-(6,6),8-(25),8-(25,25)]
    82      -0.890652      -0.890652      -0.890652    6[1-(0),6-(1,6),6-(6,6)]
    83       -2.17996       -2.17996       -2.17996    6[1-(0),6-(6,6),6-(6,6)]
    84      -0.172308      -0.172308      -0.172308    6[1-(0),6-(1,6),6-(6,6)]
    85       7.866831       7.866831       7.866831    6[6-(1,6),6-(1,6),6-(8,8)]
    86      -0.610767      -0.610767      -0.610767    6[1-(0),6-(1,6),6-(6,6)]
    87      -0.635591      -0.635591      -0.635591    6[6-(6,6),8-(25),8-(25)]
    88      -3.591517      -3.591517      -3.591517    6[6-(6,6),8-(25),8-(25)]
    89       5.938853       5.938853       5.938853    6[1-(0),6-(6,6),6-(6,6)]
    90      -4.129444      -4.129444      -4.129444    6[6-(1,6),6-(1,6),6-(8,8)]
    91       2.986751       2.986751       2.986751    6[1-(0),6-(1,6),6-(6,6)]
    92       0.135096       0.135096       0.135096    6[1-(0),6-(6,6),6-(6,6)]
    93       6.658897       6.658897       6.658897    6[1-(0),6-(1,6),6-(6,6)]
    94       3.300567       3.300567       3.300567    6[6-(1,6),6-(1,6),6-(6,6)]
    95       0.447342       0.447342       0.447342    6[6-(1,6),6-(1,6),6-(8,8)]
    96       1.803453       1.803453       1.803453    6[1-(0),6-(1,6),6-(6,6)]
    97       0.285278       0.285278       0.285278    6[6-(1,6),6-(1,6),6-(6,6)]
    98       6.431235       6.431235       6.431235    6[6-(1,6),6-(1,6),6-(6,6)]
    99       3.416142       3.416142       3.416142    6[6-(6,6),8-(25),8-(25,25)]
   100       2.652721       2.652721       2.652721    6[1-(0),6-(1,6),6-(6,6)]
   101        0.26628        0.26628        0.26628    6[1-(0),6-(6,6),6-(6,6)]
   102      -3.985096      -3.985096      -3.985096    6[1-(0),6-(1,6),6-(6,6)]
   103       3.363863       3.363863       3.363863    6[6-(1,6),6-(1,6),6-(8,8)]
   104       6.409111       6.409111       6.409111    6[1-(0),6-(1,6),6-(6,6)]
   105       0.989983       0.989983       0.989983    6[6-(6,6),8-(25),8-(25)]
   106      -2.133218      -2.133218      -2.133218    6[6-(6,6),8-(25),8-(25)]
   107       0.222035       0.222035       0.222035    6[1-(0),6-(6,6),6-(6,6)]
   108       -3.08897       -3.08897       -3.08897    6[6-(1,6),6-(1,6),6-(8,8)]
   109       3.314361       3.314361       3.314361    6[1-(0),6-(1,6),6-(6,6)]
   110       2.223437       2.223437       2.223437    6[1-(0),6-(6,6),6-(6,6)]
   111       3.153528       3.153528       3.153528    6[1-(0),6-(1,6),6-(6,6)]
   112       2.838127       2.838127       2.838127    6[6-(1,6),6-(1,6),6-(6,6)]
   113       1.734269       1.734269       1.734269    6[6-(1,6),6-(1,6),6-(8,8)]
   114       1.877638       1.877638       1.877638    6[1-(0),6-(1,6),6-(6,6)]
   115       8.208795       8.208795       8.208795    8[6-(6,8),25-(8,8,8),25-(8,8,8,8,8)]
   116      -1.231097      -1.231097      -1.231097    8[6-(6,8),25-(8,8,8)]
   117        8.40008        8.40008        8.40008    8[6-(6,8),25-(8,8,8,8,8)]
   118      -1.015857      -1.015857      -1.015857    8[6-(6,8),25-(8,8,8)]
   119       7.597231       7.597231       7.597231    8[6-(6,8),25-(8,8,8)]
   120       6.078856       6.078856       6.078856    8[6-(6,8),25-(8,8,8,8,8)]
   121       5.717911       5.717911       5.717911    8[6-(6,8),25-(8,8,8),25-(8,8,8,8,8)]
   122       3.802364       3.802364       3.802364    8[6-(6,8),25-(8,8,8)]
   123        8.06559        8.06559        8.06559    8[6-(6,8),25-(8,8,8,8,8)]
   124       2.183355       2.183355       2.183355    8[6-(6,8),25-(8,8,8)]
   125       4.748206       4.748206       4.748206    8[6-(6,8),25-(8,8,8)]
   126       5.454484       5.454484       5.454484    8[6-(6,8),25-(8,8,8,8,8)]
   127      -2.414297      -2.414297      -2.414297    8[6-(6,8),25-(8,8,8),25-(8,8,8,8,8)]
   128       7.025595       7.025595       7.025595    8[6-(6,8),25-(8,8,8)]
   129      -2.605582      -2.605582      -2.605582    8[6-(6,8),25-(8,8,8,8,8)]
   130       6.810355       6.810355       6.810355    8[6-(6,8),25-(8,8,8)]
   131      -1.802733      -1.802733      -1.802733    8[6-(6,8),25-(8,8,8)]
   132      -0.284358      -0.284358      -0.284358    8[6-(6,8),25-(8,8,8,8,8)]
   133       0.076587       0.076587       0.076587    8[6-(6,8),25-(8,8,8),25-(8,8,8,8,8)]
   134       1.992134       1.992134       1.992134    8[6-(6,8),25-(8,8,8)]
   135      -2.271092      -2.271092      -2.271092    8[6-(6,8),25-(8,8,8,8,8)]
   136       3.611143       3.611143       3.611143    8[6-(6,8),25-(8,8,8)]
   137       1.046292       1.046292       1.046292    8[6-(6,8),25-(8,8,8)]
   138       0.340014       0.340014       0.340014    8[6-(6,8),25-(8,8,8,8,8)]
