# Supplementary material for: A collection of forcefield precursors for metal–organic frameworks
Source: RSC Adv. 2019 Nov 13;9(63):36492–507. doi: 10.1039/c9ra07327b (PMC9075174; doi:10.1039/c9ra07327b)
Supplement: RA-009-C9RA07327B-s1422 [file RA-009-C9RA07327B-s1422.txt]

LIXWAR01_clean

11.137700    0.000000    0.000000
-3.271403    10.646421    0.000000
-2.231628    -3.020335    21.071479

     1       3.685825       3.685825       3.685825    25[8-(6),8-(6),8-(6),8-(6,25)]
     2        7.76669        7.76669        7.76669    25[8-(6),8-(6),8-(6),8-(6,25)]
     3       1.948844       1.948844       1.948844    25[8-(6),8-(6),8-(6),8-(6,25)]
     4      -2.132021      -2.132021      -2.132021    25[8-(6),8-(6),8-(6),8-(6,25)]
     5       5.902337       5.902337       5.902337    25[8-(6),8-(6),8-(6),8-(6),8-(6,25),8-(6,25)]
     6      -0.267668      -0.267668      -0.267668    25[8-(6),8-(6),8-(6),8-(6),8-(6,25),8-(6,25)]
     7       1.385821       1.385821       1.385821    1[6-(6,6)]
     8       4.482565       4.482565       4.482565    1[6-(6,6)]
     9       3.715418       3.715418       3.715418    1[6-(6,6)]
    10       5.762725       5.762725       5.762725    1[6-(6,6)]
    11      -1.494622      -1.494622      -1.494622    1[6-(6,6)]
    12       -1.44068       -1.44068       -1.44068    1[6-(6,6)]
    13      -1.832557      -1.832557      -1.832557    1[6-(6,6)]
    14       5.420125       5.420125       5.420125    1[6-(6,6)]
    15       6.437896       6.437896       6.437896    1[6-(6,6)]
    16        4.67769        4.67769        4.67769    1[6-(6,6)]
    17       3.151538       3.151538       3.151538    1[6-(6,6)]
    18       1.774611       1.774611       1.774611    1[6-(6,6)]
    19       7.482282       7.482282       7.482282    1[6-(6,6)]
    20      -4.263095      -4.263095      -4.263095    1[6-(6,6)]
    21      -2.108464      -2.108464      -2.108464    1[6-(6,6)]
    22       3.066136       3.066136       3.066136    1[6-(6,6)]
    23      -1.999244      -1.999244      -1.999244    1[6-(6,6)]
    24      -0.339803      -0.339803      -0.339803    1[6-(6,6)]
    25       4.248848       4.248848       4.248848    1[6-(6,6)]
    26       1.152104       1.152104       1.152104    1[6-(6,6)]
    27       1.919251       1.919251       1.919251    1[6-(6,6)]
    28      -0.128056      -0.128056      -0.128056    1[6-(6,6)]
    29       7.129291       7.129291       7.129291    1[6-(6,6)]
    30       7.075349       7.075349       7.075349    1[6-(6,6)]
    31       7.467226       7.467226       7.467226    1[6-(6,6)]
    32       0.214544       0.214544       0.214544    1[6-(6,6)]
    33      -0.803227      -0.803227      -0.803227    1[6-(6,6)]
    34       0.956979       0.956979       0.956979    1[6-(6,6)]
    35       2.483131       2.483131       2.483131    1[6-(6,6)]
    36       3.860058       3.860058       3.860058    1[6-(6,6)]
    37      -1.847613      -1.847613      -1.847613    1[6-(6,6)]
    38       9.897764       9.897764       9.897764    1[6-(6,6)]
    39       7.743133       7.743133       7.743133    1[6-(6,6)]
    40       2.568533       2.568533       2.568533    1[6-(6,6)]
    41       7.633913       7.633913       7.633913    1[6-(6,6)]
    42       5.974472       5.974472       5.974472    1[6-(6,6)]
    43       1.349295       1.349295       1.349295    6[6-(1,6),6-(1,6),6-(6,6)]
    44       1.849648       1.849648       1.849648    6[1-(0),6-(6,6),6-(6,6)]
    45       2.998097       2.998097       2.998097    6[6-(1,6),6-(1,6),6-(8,8)]
    46       3.694196       3.694196       3.694196    6[1-(0),6-(1,6),6-(6,6)]
    47       3.237445       3.237445       3.237445    6[1-(0),6-(1,6),6-(6,6)]
    48        3.52977        3.52977        3.52977    6[6-(6,6),8-(25),8-(25)]
    49       5.052878       5.052878       5.052878    6[6-(1,6),6-(1,6),6-(6,6)]
    50       4.979826       4.979826       4.979826    6[1-(0),6-(6,6),6-(6,6)]
    51       3.785897       3.785897       3.785897    6[6-(1,6),6-(1,6),6-(8,8)]
    52      -0.676797      -0.676797      -0.676797    6[1-(0),6-(1,6),6-(6,6)]
    53      -0.639822      -0.639822      -0.639822    6[1-(0),6-(1,6),6-(6,6)]
    54       3.725206       3.725206       3.725206    6[6-(6,6),8-(25),8-(25,25)]
    55      -1.172629      -1.172629      -1.172629    6[6-(1,6),6-(1,6),6-(6,6)]
    56       9.366081       9.366081       9.366081    6[1-(0),6-(6,6),6-(6,6)]
    57       8.877101       8.877101       8.877101    6[6-(1,6),6-(1,6),6-(8,8)]
    58       9.014224       9.014224       9.014224    6[1-(0),6-(1,6),6-(6,6)]
    59       6.339155       6.339155       6.339155    6[1-(0),6-(1,6),6-(6,6)]
    60       8.124894       8.124894       8.124894    6[6-(6,6),8-(25),8-(25)]
    61       3.258032       3.258032       3.258032    6[6-(1,6),6-(1,6),6-(6,6)]
    62       4.090809       4.090809       4.090809    6[1-(0),6-(6,6),6-(6,6)]
    63       4.055031       4.055031       4.055031    6[6-(1,6),6-(1,6),6-(8,8)]
    64       3.176513       3.176513       3.176513    6[1-(0),6-(1,6),6-(6,6)]
    65       2.355753       2.355753       2.355753    6[1-(0),6-(1,6),6-(6,6)]
    66       4.980695       4.980695       4.980695    6[6-(6,6),8-(25),8-(25)]
    67       7.373981       7.373981       7.373981    6[6-(1,6),6-(1,6),6-(6,6)]
    68       7.365189       7.365189       7.365189    6[1-(0),6-(6,6),6-(6,6)]
    69       7.189101       7.189101       7.189101    6[6-(1,6),6-(1,6),6-(8,8)]
    70      -4.150092      -4.150092      -4.150092    6[1-(0),6-(1,6),6-(6,6)]
    71       -4.17871       -4.17871       -4.17871    6[1-(0),6-(1,6),6-(6,6)]
    72       7.270253       7.270253       7.270253    6[6-(6,6),8-(25),8-(25,25)]
    73       7.193435       7.193435       7.193435    6[6-(1,6),6-(1,6),6-(6,6)]
    74       7.235095       7.235095       7.235095    6[1-(0),6-(6,6),6-(6,6)]
    75       7.563558       7.563558       7.563558    6[6-(1,6),6-(1,6),6-(8,8)]
    76      -2.225687      -2.225687      -2.225687    6[1-(0),6-(1,6),6-(6,6)]
    77      -1.237884      -1.237884      -1.237884    6[1-(0),6-(1,6),6-(6,6)]
    78       6.481774       6.481774       6.481774    6[6-(6,6),8-(25),8-(25)]
    79       4.285374       4.285374       4.285374    6[6-(1,6),6-(1,6),6-(6,6)]
    80       3.785021       3.785021       3.785021    6[1-(0),6-(6,6),6-(6,6)]
    81       2.636572       2.636572       2.636572    6[6-(1,6),6-(1,6),6-(8,8)]
    82       1.940473       1.940473       1.940473    6[1-(0),6-(1,6),6-(6,6)]
    83       2.397224       2.397224       2.397224    6[1-(0),6-(1,6),6-(6,6)]
    84       2.104899       2.104899       2.104899    6[6-(6,6),8-(25),8-(25)]
    85       0.581791       0.581791       0.581791    6[6-(1,6),6-(1,6),6-(6,6)]
    86       0.654843       0.654843       0.654843    6[1-(0),6-(6,6),6-(6,6)]
    87       1.848772       1.848772       1.848772    6[6-(1,6),6-(1,6),6-(8,8)]
    88       6.311466       6.311466       6.311466    6[1-(0),6-(1,6),6-(6,6)]
    89       6.274491       6.274491       6.274491    6[1-(0),6-(1,6),6-(6,6)]
    90       1.909463       1.909463       1.909463    6[6-(6,6),8-(25),8-(25,25)]
    91       6.807298       6.807298       6.807298    6[6-(1,6),6-(1,6),6-(6,6)]
    92      -3.731412      -3.731412      -3.731412    6[1-(0),6-(6,6),6-(6,6)]
    93      -3.242432      -3.242432      -3.242432    6[6-(1,6),6-(1,6),6-(8,8)]
    94      -0.108152      -0.108152      -0.108152    6[1-(0),6-(1,6),6-(6,6)]
    95      -0.704486      -0.704486      -0.704486    6[1-(0),6-(1,6),6-(6,6)]
    96      -2.490225      -2.490225      -2.490225    6[6-(6,6),8-(25),8-(25)]
    97       2.376637       2.376637       2.376637    6[6-(1,6),6-(1,6),6-(6,6)]
    98        1.54386        1.54386        1.54386    6[1-(0),6-(6,6),6-(6,6)]
    99       1.579638       1.579638       1.579638    6[6-(1,6),6-(1,6),6-(8,8)]
   100       2.458156       2.458156       2.458156    6[1-(0),6-(1,6),6-(6,6)]
   101       3.278916       3.278916       3.278916    6[1-(0),6-(1,6),6-(6,6)]
   102       0.653974       0.653974       0.653974    6[6-(6,6),8-(25),8-(25)]
   103      -1.739312      -1.739312      -1.739312    6[6-(1,6),6-(1,6),6-(6,6)]
   104       -1.73052       -1.73052       -1.73052    6[1-(0),6-(6,6),6-(6,6)]
   105      -1.554432      -1.554432      -1.554432    6[6-(1,6),6-(1,6),6-(8,8)]
   106       9.784761       9.784761       9.784761    6[1-(0),6-(1,6),6-(6,6)]
   107       9.813379       9.813379       9.813379    6[1-(0),6-(1,6),6-(6,6)]
   108      -1.635584      -1.635584      -1.635584    6[6-(6,6),8-(25),8-(25,25)]
   109      -1.558766      -1.558766      -1.558766    6[6-(1,6),6-(1,6),6-(6,6)]
   110      -1.600426      -1.600426      -1.600426    6[1-(0),6-(6,6),6-(6,6)]
   111      -1.928889      -1.928889      -1.928889    6[6-(1,6),6-(1,6),6-(8,8)]
   112      -3.277344      -3.277344      -3.277344    6[1-(0),6-(1,6),6-(6,6)]
   113       6.872553       6.872553       6.872553    6[1-(0),6-(1,6),6-(6,6)]
   114      -0.847105      -0.847105      -0.847105    6[6-(6,6),8-(25),8-(25)]
   115       4.528869       4.528869       4.528869    8[6-(6,8),25-(8,8,8,8,8)]
   116        2.91599        2.91599        2.91599    8[6-(6,8),25-(8,8,8)]
   117       4.726747       4.726747       4.726747    8[6-(6,8),25-(8,8,8),25-(8,8,8,8,8)]
   118      -0.554676      -0.554676      -0.554676    8[6-(6,8),25-(8,8,8)]
   119       7.501746       7.501746       7.501746    8[6-(6,8),25-(8,8,8,8,8)]
   120        8.17646        8.17646        8.17646    8[6-(6,8),25-(8,8,8)]
   121       4.848159       4.848159       4.848159    8[6-(6,8),25-(8,8,8,8,8)]
   122       5.814646       5.814646       5.814646    8[6-(6,8),25-(8,8,8)]
   123       7.218272       7.218272       7.218272    8[6-(6,8),25-(8,8,8),25-(8,8,8,8,8)]
   124      -3.686628      -3.686628      -3.686628    8[6-(6,8),25-(8,8,8)]
   125       6.839507       6.839507       6.839507    8[6-(6,8),25-(8,8,8,8,8)]
   126       5.316672       5.316672       5.316672    8[6-(6,8),25-(8,8,8)]
   127         1.1058         1.1058         1.1058    8[6-(6,8),25-(8,8,8,8,8)]
   128       2.718679       2.718679       2.718679    8[6-(6,8),25-(8,8,8)]
   129       0.907922       0.907922       0.907922    8[6-(6,8),25-(8,8,8),25-(8,8,8,8,8)]
   130       6.189345       6.189345       6.189345    8[6-(6,8),25-(8,8,8)]
   131      -1.867077      -1.867077      -1.867077    8[6-(6,8),25-(8,8,8,8,8)]
   132      -2.541791      -2.541791      -2.541791    8[6-(6,8),25-(8,8,8)]
   133        0.78651        0.78651        0.78651    8[6-(6,8),25-(8,8,8,8,8)]
   134      -0.179977      -0.179977      -0.179977    8[6-(6,8),25-(8,8,8)]
   135      -1.583603      -1.583603      -1.583603    8[6-(6,8),25-(8,8,8),25-(8,8,8,8,8)]
   136       9.321297       9.321297       9.321297    8[6-(6,8),25-(8,8,8)]
   137      -1.204838      -1.204838      -1.204838    8[6-(6,8),25-(8,8,8,8,8)]
   138       0.317997       0.317997       0.317997    8[6-(6,8),25-(8,8,8)]
