# Supplementary material for: A collection of forcefield precursors for metal–organic frameworks
Source: RSC Adv. 2019 Nov 13;9(63):36492–507. doi: 10.1039/c9ra07327b (PMC9075174; doi:10.1039/c9ra07327b)
Supplement: RA-009-C9RA07327B-s1423 [file RA-009-C9RA07327B-s1423.txt]

LOBHAM_clean

13.532800    0.000000    0.000000
0.000000    13.911100    0.000000
0.000000    -6.450266    16.550905

     1       0.231546       0.231546       0.231546    28[7-(6,7),7-(6,7),8-(1,1,28),8-(6),8-(6),8-(6)]
     2       6.997946       6.997946       6.997946    28[7-(6,7),7-(6,7),8-(1,1,28),8-(6),8-(6),8-(6)]
     3      13.301254      13.301254      13.301254    28[7-(6,7),7-(6,7),8-(1,1,28),8-(6),8-(6),8-(6)]
     4       6.534854       6.534854       6.534854    28[7-(6,7),7-(6,7),8-(1,1,28),8-(6),8-(6),8-(6)]
     5            0.0            0.0            0.0    28[7-(6,7),7-(6,7),7-(6,7),7-(6,7),8-(1,1,28),8-(1,1,28)]
     6         6.7664         6.7664         6.7664    28[7-(6,7),7-(6,7),7-(6,7),7-(6,7),8-(1,1,28),8-(1,1,28)]
     7       1.881059       1.881059       1.881059    1[8-(1,28,28)]
     8       1.826928       1.826928       1.826928    1[8-(1,28,28)]
     9      11.983294      11.983294      11.983294    1[6-(7,7)]
    10      11.617909      11.617909      11.617909    1[6-(7,7)]
    11      11.129375      11.129375      11.129375    1[6-(1,6,7)]
    12      10.971041      10.971041      10.971041    1[6-(1,6,7)]
    13       8.988486       8.988486       8.988486    1[6-(1,6,7)]
    14       9.168472       9.168472       9.168472    1[6-(1,6,7)]
    15       8.550023       8.550023       8.550023    1[6-(7,7)]
    16       8.196817       8.196817       8.196817    1[6-(7,7)]
    17       1.481842       1.481842       1.481842    1[6-(6,6)]
    18       3.678215       3.678215       3.678215    1[6-(6,6)]
    19       3.525294       3.525294       3.525294    1[6-(6,6)]
    20       8.647459       8.647459       8.647459    1[8-(1,28,28)]
    21       8.593328       8.593328       8.593328    1[8-(1,28,28)]
    22       5.216894       5.216894       5.216894    1[6-(7,7)]
    23       4.851509       4.851509       4.851509    1[6-(7,7)]
    24       4.362975       4.362975       4.362975    1[6-(1,6,7)]
    25       4.204641       4.204641       4.204641    1[6-(1,6,7)]
    26       2.222086       2.222086       2.222086    1[6-(1,6,7)]
    27       2.402072       2.402072       2.402072    1[6-(1,6,7)]
    28       1.783623       1.783623       1.783623    1[6-(7,7)]
    29       1.430417       1.430417       1.430417    1[6-(7,7)]
    30       8.248242       8.248242       8.248242    1[6-(6,6)]
    31      10.444615      10.444615      10.444615    1[6-(6,6)]
    32      10.291694      10.291694      10.291694    1[6-(6,6)]
    33      11.651741      11.651741      11.651741    1[8-(1,28,28)]
    34      11.705872      11.705872      11.705872    1[8-(1,28,28)]
    35       1.549506       1.549506       1.549506    1[6-(7,7)]
    36       1.914891       1.914891       1.914891    1[6-(7,7)]
    37       2.403425       2.403425       2.403425    1[6-(1,6,7)]
    38       2.561759       2.561759       2.561759    1[6-(1,6,7)]
    39       4.544314       4.544314       4.544314    1[6-(1,6,7)]
    40       4.364328       4.364328       4.364328    1[6-(1,6,7)]
    41       4.982777       4.982777       4.982777    1[6-(7,7)]
    42       5.335983       5.335983       5.335983    1[6-(7,7)]
    43      12.050958      12.050958      12.050958    1[6-(6,6)]
    44       9.854585       9.854585       9.854585    1[6-(6,6)]
    45      10.007506      10.007506      10.007506    1[6-(6,6)]
    46       4.885341       4.885341       4.885341    1[8-(1,28,28)]
    47       4.939472       4.939472       4.939472    1[8-(1,28,28)]
    48       8.315906       8.315906       8.315906    1[6-(7,7)]
    49       8.681291       8.681291       8.681291    1[6-(7,7)]
    50       9.169825       9.169825       9.169825    1[6-(1,6,7)]
    51       9.328159       9.328159       9.328159    1[6-(1,6,7)]
    52      11.310714      11.310714      11.310714    1[6-(1,6,7)]
    53      11.130728      11.130728      11.130728    1[6-(1,6,7)]
    54      11.749177      11.749177      11.749177    1[6-(7,7)]
    55      12.102383      12.102383      12.102383    1[6-(7,7)]
    56       5.284558       5.284558       5.284558    1[6-(6,6)]
    57       3.088185       3.088185       3.088185    1[6-(6,6)]
    58       3.241106       3.241106       3.241106    1[6-(6,6)]
    59      12.042839      12.042839      12.042839    6[1-(0),7-(6,6),7-(7,28)]
    60      11.842553      11.842553      11.842553    6[1-(0),7-(6,6),7-(7,28)]
    61      10.807294      10.807294      10.807294    6[1-(0),1-(0),6-(1,1,7),7-(6,6)]
    62       9.325452       9.325452       9.325452    6[1-(0),1-(0),6-(1,1,7),7-(6,6)]
    63       8.332145       8.332145       8.332145    6[1-(0),7-(6,6),7-(7,28)]
    64       8.139979       8.139979       8.139979    6[1-(0),7-(6,6),7-(7,28)]
    65       2.496802       2.496802       2.496802    6[6-(1,6),6-(1,6),6-(8,8)]
    66       2.064293       2.064293       2.064293    6[1-(0),6-(6,6),6-(6,6)]
    67       2.492877       2.492877       2.492877    6[6-(1,6),6-(1,6),6-(8,8)]
    68       3.347744       3.347744       3.347744    6[1-(0),6-(6,6),6-(6,6)]
    69         3.7134         3.7134         3.7134    6[6-(1,6),6-(1,6),6-(8,8)]
    70       3.281569       3.281569       3.281569    6[1-(0),6-(6,6),6-(6,6)]
    71       2.074578       2.074578       2.074578    6[6-(6,6),8-(0),8-(28)]
    72        2.02992        2.02992        2.02992    6[6-(6,6),8-(0),8-(28)]
    73       4.510482       4.510482       4.510482    6[6-(6,6),8-(0),8-(28)]
    74       5.276439       5.276439       5.276439    6[1-(0),7-(6,6),7-(7,28)]
    75       5.076153       5.076153       5.076153    6[1-(0),7-(6,6),7-(7,28)]
    76       4.040894       4.040894       4.040894    6[1-(0),1-(0),6-(1,1,7),7-(6,6)]
    77       2.559052       2.559052       2.559052    6[1-(0),1-(0),6-(1,1,7),7-(6,6)]
    78       1.565745       1.565745       1.565745    6[1-(0),7-(6,6),7-(7,28)]
    79       1.373579       1.373579       1.373579    6[1-(0),7-(6,6),7-(7,28)]
    80       9.263202       9.263202       9.263202    6[6-(1,6),6-(1,6),6-(8,8)]
    81       8.830693       8.830693       8.830693    6[1-(0),6-(6,6),6-(6,6)]
    82       9.259277       9.259277       9.259277    6[6-(1,6),6-(1,6),6-(8,8)]
    83      10.114144      10.114144      10.114144    6[1-(0),6-(6,6),6-(6,6)]
    84        10.4798        10.4798        10.4798    6[6-(1,6),6-(1,6),6-(8,8)]
    85      10.047969      10.047969      10.047969    6[1-(0),6-(6,6),6-(6,6)]
    86       8.840978       8.840978       8.840978    6[6-(6,6),8-(0),8-(28)]
    87        8.79632        8.79632        8.79632    6[6-(6,6),8-(0),8-(28)]
    88      11.276882      11.276882      11.276882    6[6-(6,6),8-(0),8-(28)]
    89       1.489961       1.489961       1.489961    6[1-(0),7-(6,6),7-(7,28)]
    90       1.690247       1.690247       1.690247    6[1-(0),7-(6,6),7-(7,28)]
    91       2.725506       2.725506       2.725506    6[1-(0),1-(0),6-(1,1,7),7-(6,6)]
    92       4.207348       4.207348       4.207348    6[1-(0),1-(0),6-(1,1,7),7-(6,6)]
    93       5.200655       5.200655       5.200655    6[1-(0),7-(6,6),7-(7,28)]
    94       5.392821       5.392821       5.392821    6[1-(0),7-(6,6),7-(7,28)]
    95      11.035998      11.035998      11.035998    6[6-(1,6),6-(1,6),6-(8,8)]
    96      11.468507      11.468507      11.468507    6[1-(0),6-(6,6),6-(6,6)]
    97      11.039923      11.039923      11.039923    6[6-(1,6),6-(1,6),6-(8,8)]
    98      10.185056      10.185056      10.185056    6[1-(0),6-(6,6),6-(6,6)]
    99         9.8194         9.8194         9.8194    6[6-(1,6),6-(1,6),6-(8,8)]
   100      10.251231      10.251231      10.251231    6[1-(0),6-(6,6),6-(6,6)]
   101      11.458222      11.458222      11.458222    6[6-(6,6),8-(0),8-(28)]
   102       11.50288       11.50288       11.50288    6[6-(6,6),8-(0),8-(28)]
   103       9.022318       9.022318       9.022318    6[6-(6,6),8-(0),8-(28)]
   104       8.256361       8.256361       8.256361    6[1-(0),7-(6,6),7-(7,28)]
   105       8.456647       8.456647       8.456647    6[1-(0),7-(6,6),7-(7,28)]
   106       9.491906       9.491906       9.491906    6[1-(0),1-(0),6-(1,1,7),7-(6,6)]
   107      10.973748      10.973748      10.973748    6[1-(0),1-(0),6-(1,1,7),7-(6,6)]
   108      11.967055      11.967055      11.967055    6[1-(0),7-(6,6),7-(7,28)]
   109      12.159221      12.159221      12.159221    6[1-(0),7-(6,6),7-(7,28)]
   110       4.269598       4.269598       4.269598    6[6-(1,6),6-(1,6),6-(8,8)]
   111       4.702107       4.702107       4.702107    6[1-(0),6-(6,6),6-(6,6)]
   112       4.273523       4.273523       4.273523    6[6-(1,6),6-(1,6),6-(8,8)]
   113       3.418656       3.418656       3.418656    6[1-(0),6-(6,6),6-(6,6)]
   114          3.053          3.053          3.053    6[6-(1,6),6-(1,6),6-(8,8)]
   115       3.484831       3.484831       3.484831    6[1-(0),6-(6,6),6-(6,6)]
   116       4.691822       4.691822       4.691822    6[6-(6,6),8-(0),8-(28)]
   117        4.73648        4.73648        4.73648    6[6-(6,6),8-(0),8-(28)]
   118       2.255918       2.255918       2.255918    6[6-(6,6),8-(0),8-(28)]
   119      12.627591      12.627591      12.627591    7[6-(1,7),7-(6,28),28-(7,8,8,8,8)]
   120      12.497676      12.497676      12.497676    7[6-(1,7),7-(6,28),28-(7,7,7,8,8)]
   121      11.534005      11.534005      11.534005    7[6-(1,1,6),6-(1,7),6-(1,7)]
   122        8.61877        8.61877        8.61877    7[6-(1,1,6),6-(1,7),6-(1,7)]
   123       7.707606       7.707606       7.707606    7[6-(1,7),7-(6,28),28-(7,7,7,8,8)]
   124       7.583781       7.583781       7.583781    7[6-(1,7),7-(6,28),28-(7,8,8,8,8)]
   125       5.861191       5.861191       5.861191    7[6-(1,7),7-(6,28),28-(7,8,8,8,8)]
   126       5.731276       5.731276       5.731276    7[6-(1,7),7-(6,28),28-(7,7,7,8,8)]
   127       4.767605       4.767605       4.767605    7[6-(1,1,6),6-(1,7),6-(1,7)]
   128        1.85237        1.85237        1.85237    7[6-(1,1,6),6-(1,7),6-(1,7)]
   129       0.941206       0.941206       0.941206    7[6-(1,7),7-(6,28),28-(7,7,7,8,8)]
   130       0.817381       0.817381       0.817381    7[6-(1,7),7-(6,28),28-(7,8,8,8,8)]
   131       0.905209       0.905209       0.905209    7[6-(1,7),7-(6,28),28-(7,8,8,8,8)]
   132       1.035124       1.035124       1.035124    7[6-(1,7),7-(6,28),28-(7,7,7,8,8)]
   133       1.998795       1.998795       1.998795    7[6-(1,1,6),6-(1,7),6-(1,7)]
   134        4.91403        4.91403        4.91403    7[6-(1,1,6),6-(1,7),6-(1,7)]
   135       5.825194       5.825194       5.825194    7[6-(1,7),7-(6,28),28-(7,7,7,8,8)]
   136       5.949019       5.949019       5.949019    7[6-(1,7),7-(6,28),28-(7,8,8,8,8)]
   137       7.671609       7.671609       7.671609    7[6-(1,7),7-(6,28),28-(7,8,8,8,8)]
   138       7.801524       7.801524       7.801524    7[6-(1,7),7-(6,28),28-(7,7,7,8,8)]
   139       8.765195       8.765195       8.765195    7[6-(1,1,6),6-(1,7),6-(1,7)]
   140       11.68043       11.68043       11.68043    7[6-(1,1,6),6-(1,7),6-(1,7)]
   141      12.591594      12.591594      12.591594    7[6-(1,7),7-(6,28),28-(7,7,7,8,8)]
   142      12.715419      12.715419      12.715419    7[6-(1,7),7-(6,28),28-(7,8,8,8,8)]
   143       1.349085       1.349085       1.349085    8[1-(0),1-(0),28-(7,7,7,7,8),28-(7,7,8,8,8)]
   144       1.383323       1.383323       1.383323    8[6-(6,8),28-(7,7,8,8,8)]
   145       2.439287       2.439287       2.439287    8[6-(6,8)]
   146       0.792345       0.792345       0.792345    8[6-(6,8),28-(7,7,8,8,8)]
   147       2.877615       2.877615       2.877615    8[6-(6,8)]
   148       5.286453       5.286453       5.286453    8[6-(6,8),28-(7,7,8,8,8)]
   149       4.325083       4.325083       4.325083    8[6-(6,8)]
   150       8.115485       8.115485       8.115485    8[1-(0),1-(0),28-(7,7,7,7,8),28-(7,7,8,8,8)]
   151       8.149723       8.149723       8.149723    8[6-(6,8),28-(7,7,8,8,8)]
   152       9.205687       9.205687       9.205687    8[6-(6,8)]
   153       7.558745       7.558745       7.558745    8[6-(6,8),28-(7,7,8,8,8)]
   154       9.644015       9.644015       9.644015    8[6-(6,8)]
   155      12.052853      12.052853      12.052853    8[6-(6,8),28-(7,7,8,8,8)]
   156      11.091483      11.091483      11.091483    8[6-(6,8)]
   157      12.183715      12.183715      12.183715    8[1-(0),1-(0),28-(7,7,7,7,8),28-(7,7,8,8,8)]
   158      12.149477      12.149477      12.149477    8[6-(6,8),28-(7,7,8,8,8)]
   159      11.093513      11.093513      11.093513    8[6-(6,8)]
   160      12.740455      12.740455      12.740455    8[6-(6,8),28-(7,7,8,8,8)]
   161      10.655185      10.655185      10.655185    8[6-(6,8)]
   162       8.246347       8.246347       8.246347    8[6-(6,8),28-(7,7,8,8,8)]
   163       9.207717       9.207717       9.207717    8[6-(6,8)]
   164       5.417315       5.417315       5.417315    8[1-(0),1-(0),28-(7,7,7,7,8),28-(7,7,8,8,8)]
   165       5.383077       5.383077       5.383077    8[6-(6,8),28-(7,7,8,8,8)]
   166       4.327113       4.327113       4.327113    8[6-(6,8)]
   167       5.974055       5.974055       5.974055    8[6-(6,8),28-(7,7,8,8,8)]
   168       3.888785       3.888785       3.888785    8[6-(6,8)]
   169       1.479947       1.479947       1.479947    8[6-(6,8),28-(7,7,8,8,8)]
   170       2.441317       2.441317       2.441317    8[6-(6,8)]
