# Supplementary material for: A collection of forcefield precursors for metal–organic frameworks
Source: RSC Adv. 2019 Nov 13;9(63):36492–507. doi: 10.1039/c9ra07327b (PMC9075174; doi:10.1039/c9ra07327b)
Supplement: RA-009-C9RA07327B-s1424 [file RA-009-C9RA07327B-s1424.txt]

LODPOK_clean

23.169000    0.000000    0.000000
0.000040    23.169000    0.000000
11.584527    11.584506    21.398987

     1      17.790377      17.790377      17.790377    27[7-(6),7-(6),7-(6,7),7-(6,7),7-(6,7)]
     2      16.963215      16.963215      16.963215    27[7-(6),7-(6),7-(6,7),7-(6,7),7-(6,7)]
     3      14.313387      14.313387      14.313387    27[7-(6),7-(6),7-(6,7),7-(6,7),7-(6,7)]
     4      20.440198      20.440198      20.440198    27[7-(6),7-(6),7-(6,7),7-(6,7),7-(6,7)]
     5       16.96319       16.96319       16.96319    27[7-(6),7-(6),7-(6,7),7-(6,7),7-(6,7)]
     6      17.790352      17.790352      17.790352    27[7-(6),7-(6),7-(6,7),7-(6,7),7-(6,7)]
     7       20.44018       20.44018       20.44018    27[7-(6),7-(6),7-(6,7),7-(6,7),7-(6,7)]
     8      14.313369      14.313369      14.313369    27[7-(6),7-(6),7-(6,7),7-(6,7),7-(6,7)]
     9      17.376775      17.376775      17.376775    27[7-(7,7),7-(7,7),7-(7,7),7-(7,7)]
    10      17.376792      17.376792      17.376792    27[7-(7,7),7-(7,7),7-(7,7),7-(7,7)]
    11       6.205843       6.205843       6.205843    27[7-(6),7-(6),7-(6,7),7-(6,7),7-(6,7)]
    12       5.378699       5.378699       5.378699    27[7-(6),7-(6),7-(6,7),7-(6,7),7-(6,7)]
    13       25.89789       25.89789       25.89789    27[7-(6),7-(6),7-(6,7),7-(6,7),7-(6,7)]
    14       8.855699       8.855699       8.855699    27[7-(6),7-(6),7-(6,7),7-(6,7),7-(6,7)]
    15      28.547724      28.547724      28.547724    27[7-(6),7-(6),7-(6,7),7-(6,7),7-(6,7)]
    16      29.374868      29.374868      29.374868    27[7-(6),7-(6),7-(6,7),7-(6,7),7-(6,7)]
    17       8.855677       8.855677       8.855677    27[7-(6),7-(6),7-(6,7),7-(6,7),7-(6,7)]
    18      25.897868      25.897868      25.897868    27[7-(6),7-(6),7-(6,7),7-(6,7),7-(6,7)]
    19       5.792272       5.792272       5.792272    27[7-(7,7),7-(7,7),7-(7,7),7-(7,7)]
    20      28.961295      28.961295      28.961295    27[7-(7,7),7-(7,7),7-(7,7),7-(7,7)]
    21       15.52097       15.52097       15.52097    1[6-(6,6)]
    22      13.697567      13.697567      13.697567    1[6-(6,6)]
    23      12.319013      12.319013      12.319013    1[6-(6,6)]
    24      12.754554      12.754554      12.754554    1[6-(6,6)]
    25       6.081898       6.081898       6.081898    1[6-(6,6)]
    26       5.952155       5.952155       5.952155    1[6-(6,6)]
    27      13.322234      13.322234      13.322234    1[6-(6,6)]
    28      11.060939      11.060939      11.060939    1[6-(6,6)]
    29      22.321049      22.321049      22.321049    1[6-(6,6)]
    30       1.420294       1.420294       1.420294    1[6-(6,6)]
    31      19.232622      19.232622      19.232622    1[6-(6,6)]
    32      21.056024      21.056024      21.056024    1[6-(6,6)]
    33      22.434577      22.434577      22.434577    1[6-(6,6)]
    34      21.998996      21.998996      21.998996    1[6-(6,6)]
    35       5.502642       5.502642       5.502642    1[6-(6,6)]
    36       5.632387       5.632387       5.632387    1[6-(6,6)]
    37      21.431359      21.431359      21.431359    1[6-(6,6)]
    38      23.692654      23.692654      23.692654    1[6-(6,6)]
    39      12.432492      12.432492      12.432492    1[6-(6,6)]
    40      10.164247      10.164247      10.164247    1[6-(6,6)]
    41       11.99232       11.99232       11.99232    1[6-(6,6)]
    42      10.919558      10.919558      10.919558    1[6-(6,6)]
    43       11.94363       11.94363       11.94363    1[6-(6,6)]
    44      14.112247      14.112247      14.112247    1[6-(6,6)]
    45      15.036724      15.036724      15.036724    1[6-(6,6)]
    46      16.225295      16.225295      16.225295    1[6-(6,6)]
    47      12.902866      12.902866      12.902866    1[6-(6,6)]
    48      12.865759      12.865759      12.865759    1[6-(6,6)]
    49      13.665132      13.665132      13.665132    1[6-(6,6)]
    50      13.646593      13.646593      13.646593    1[6-(6,6)]
    51      22.761265      22.761265      22.761265    1[6-(6,6)]
    52      23.833986      23.833986      23.833986    1[6-(6,6)]
    53      22.809913      22.809913      22.809913    1[6-(6,6)]
    54      20.641295      20.641295      20.641295    1[6-(6,6)]
    55      19.716863      19.716863      19.716863    1[6-(6,6)]
    56      18.528294      18.528294      18.528294    1[6-(6,6)]
    57       21.85072       21.85072       21.85072    1[6-(6,6)]
    58      21.887786      21.887786      21.887786    1[6-(6,6)]
    59      21.088456      21.088456      21.088456    1[6-(6,6)]
    60      21.106996      21.106996      21.106996    1[6-(6,6)]
    61      19.232597      19.232597      19.232597    1[6-(6,6)]
    62         21.056         21.056         21.056    1[6-(6,6)]
    63      22.434554      22.434554      22.434554    1[6-(6,6)]
    64      21.999013      21.999013      21.999013    1[6-(6,6)]
    65      28.671669      28.671669      28.671669    1[6-(6,6)]
    66      28.801412      28.801412      28.801412    1[6-(6,6)]
    67      21.431333      21.431333      21.431333    1[6-(6,6)]
    68      23.692628      23.692628      23.692628    1[6-(6,6)]
    69      12.432518      12.432518      12.432518    1[6-(6,6)]
    70      33.333273      33.333273      33.333273    1[6-(6,6)]
    71      15.520945      15.520945      15.520945    1[6-(6,6)]
    72      13.697543      13.697543      13.697543    1[6-(6,6)]
    73       12.31899       12.31899       12.31899    1[6-(6,6)]
    74      12.754571      12.754571      12.754571    1[6-(6,6)]
    75      29.250925      29.250925      29.250925    1[6-(6,6)]
    76       29.12114       29.12114       29.12114    1[6-(6,6)]
    77      13.322208      13.322208      13.322208    1[6-(6,6)]
    78      11.060913      11.060913      11.060913    1[6-(6,6)]
    79      22.321075      22.321075      22.321075    1[6-(6,6)]
    80       24.58932       24.58932       24.58932    1[6-(6,6)]
    81      22.761247      22.761247      22.761247    1[6-(6,6)]
    82      23.834009      23.834009      23.834009    1[6-(6,6)]
    83      22.809937      22.809937      22.809937    1[6-(6,6)]
    84       20.64132       20.64132       20.64132    1[6-(6,6)]
    85      19.716843      19.716843      19.716843    1[6-(6,6)]
    86      18.528272      18.528272      18.528272    1[6-(6,6)]
    87      21.850701      21.850701      21.850701    1[6-(6,6)]
    88      21.887808      21.887808      21.887808    1[6-(6,6)]
    89      21.088435      21.088435      21.088435    1[6-(6,6)]
    90      21.106974      21.106974      21.106974    1[6-(6,6)]
    91      11.992302      11.992302      11.992302    1[6-(6,6)]
    92      10.919581      10.919581      10.919581    1[6-(6,6)]
    93      11.943654      11.943654      11.943654    1[6-(6,6)]
    94      14.112272      14.112272      14.112272    1[6-(6,6)]
    95      15.036704      15.036704      15.036704    1[6-(6,6)]
    96      16.225273      16.225273      16.225273    1[6-(6,6)]
    97      12.902847      12.902847      12.902847    1[6-(6,6)]
    98      12.865781      12.865781      12.865781    1[6-(6,6)]
    99      13.665111      13.665111      13.665111    1[6-(6,6)]
   100      13.646571      13.646571      13.646571    1[6-(6,6)]
   101       3.936444       3.936444       3.936444    1[6-(6,6)]
   102      25.282045      25.282045      25.282045    1[6-(6,6)]
   103      23.903489      23.903489      23.903489    1[6-(6,6)]
   104      24.339062      24.339062      24.339062    1[6-(6,6)]
   105      17.666414      17.666414      17.666414    1[6-(6,6)]
   106      17.536664      17.536664      17.536664    1[6-(6,6)]
   107       1.737703       1.737703       1.737703    1[6-(6,6)]
   108      22.645409      22.645409      22.645409    1[6-(6,6)]
   109      10.736567      10.736567      10.736567    1[6-(6,6)]
   110      13.004812      13.004812      13.004812    1[6-(6,6)]
   111       7.648099       7.648099       7.648099    1[6-(6,6)]
   112       9.471498       9.471498       9.471498    1[6-(6,6)]
   113      10.850055      10.850055      10.850055    1[6-(6,6)]
   114      10.414482      10.414482      10.414482    1[6-(6,6)]
   115       17.08718       17.08718       17.08718    1[6-(6,6)]
   116      17.216928      17.216928      17.216928    1[6-(6,6)]
   117       9.846838       9.846838       9.846838    1[6-(6,6)]
   118      12.108132      12.108132      12.108132    1[6-(6,6)]
   119      24.017025      24.017025      24.017025    1[6-(6,6)]
   120       21.74878       21.74878       21.74878    1[6-(6,6)]
   121      23.576816      23.576816      23.576816    1[6-(6,6)]
   122      22.504088      22.504088      22.504088    1[6-(6,6)]
   123      23.528156      23.528156      23.528156    1[6-(6,6)]
   124      25.696776      25.696776      25.696776    1[6-(6,6)]
   125      26.621225      26.621225      26.621225    1[6-(6,6)]
   126       4.640794       4.640794       4.640794    1[6-(6,6)]
   127      24.487353      24.487353      24.487353    1[6-(6,6)]
   128      24.450279      24.450279      24.450279    1[6-(6,6)]
   129      25.249608      25.249608      25.249608    1[6-(6,6)]
   130      25.231076      25.231076      25.231076    1[6-(6,6)]
   131      11.176774      11.176774      11.176774    1[6-(6,6)]
   132      12.249502      12.249502      12.249502    1[6-(6,6)]
   133      11.225435      11.225435      11.225435    1[6-(6,6)]
   134      32.225816      32.225816      32.225816    1[6-(6,6)]
   135       8.132362       8.132362       8.132362    1[6-(6,6)]
   136       6.943792       6.943792       6.943792    1[6-(6,6)]
   137      10.266235      10.266235      10.266235    1[6-(6,6)]
   138      10.303309      10.303309      10.303309    1[6-(6,6)]
   139       9.503938       9.503938       9.503938    1[6-(6,6)]
   140       9.522509       9.522509       9.522509    1[6-(6,6)]
   141      30.817123      30.817123      30.817123    1[6-(6,6)]
   142       9.471522       9.471522       9.471522    1[6-(6,6)]
   143      10.850078      10.850078      10.850078    1[6-(6,6)]
   144      10.414505      10.414505      10.414505    1[6-(6,6)]
   145      17.087153      17.087153      17.087153    1[6-(6,6)]
   146      17.216903      17.216903      17.216903    1[6-(6,6)]
   147      33.015864      33.015864      33.015864    1[6-(6,6)]
   148      12.108158      12.108158      12.108158    1[6-(6,6)]
   149         24.017         24.017         24.017    1[6-(6,6)]
   150      21.748755      21.748755      21.748755    1[6-(6,6)]
   151      27.105468      27.105468      27.105468    1[6-(6,6)]
   152      25.282069      25.282069      25.282069    1[6-(6,6)]
   153      23.903512      23.903512      23.903512    1[6-(6,6)]
   154      24.339085      24.339085      24.339085    1[6-(6,6)]
   155      17.666387      17.666387      17.666387    1[6-(6,6)]
   156      17.536639      17.536639      17.536639    1[6-(6,6)]
   157      24.906729      24.906729      24.906729    1[6-(6,6)]
   158      22.645435      22.645435      22.645435    1[6-(6,6)]
   159      10.736542      10.736542      10.736542    1[6-(6,6)]
   160      13.004787      13.004787      13.004787    1[6-(6,6)]
   161      11.176751      11.176751      11.176751    1[6-(6,6)]
   162      12.249479      12.249479      12.249479    1[6-(6,6)]
   163      11.225411      11.225411      11.225411    1[6-(6,6)]
   164       9.056791       9.056791       9.056791    1[6-(6,6)]
   165       8.132342       8.132342       8.132342    1[6-(6,6)]
   166       6.943773       6.943773       6.943773    1[6-(6,6)]
   167      10.266214      10.266214      10.266214    1[6-(6,6)]
   168      10.303288      10.303288      10.303288    1[6-(6,6)]
   169       9.503959       9.503959       9.503959    1[6-(6,6)]
   170       9.522491       9.522491       9.522491    1[6-(6,6)]
   171      23.576793      23.576793      23.576793    1[6-(6,6)]
   172      22.504065      22.504065      22.504065    1[6-(6,6)]
   173      23.528132      23.528132      23.528132    1[6-(6,6)]
   174       2.527751       2.527751       2.527751    1[6-(6,6)]
   175      26.621205      26.621205      26.621205    1[6-(6,6)]
   176      27.809775      27.809775      27.809775    1[6-(6,6)]
   177      24.487332      24.487332      24.487332    1[6-(6,6)]
   178      24.450258      24.450258      24.450258    1[6-(6,6)]
   179      25.249629      25.249629      25.249629    1[6-(6,6)]
   180      25.231058      25.231058      25.231058    1[6-(6,6)]
   181      15.253602      15.253602      15.253602    6[6-(1,6),6-(6,7),7-(7,27)]
   182      14.981132      14.981132      14.981132    6[1-(0),6-(1,6),6-(6,7)]
   183      13.896822      13.896822      13.896822    6[1-(0),6-(1,6),6-(1,6)]
   184      13.060422      13.060422      13.060422    6[1-(0),6-(1,6),6-(1,6)]
   185      13.312966      13.312966      13.312966    6[1-(0),6-(1,6),6-(6,7)]
   186      14.450525      14.450525      14.450525    6[6-(1,6),6-(6,7),7-(7,27)]
   187      17.467175      17.467175      17.467175    6[6-(1,6),6-(6,7),7-(7,27)]
   188       5.970689       5.970689       5.970689    6[1-(0),6-(1,6),6-(6,7)]
   189       5.884965       5.884965       5.884965    6[1-(0),6-(1,6),6-(1,6)]
   190        3.90401        3.90401        3.90401    6[6-(6,6),7-(0)]
   191      15.691728      15.691728      15.691728    6[6-(6,6),7-(27)]
   192       3.266862       3.266862       3.266862    6[6-(6,6),6-(7),6-(7)]
   193        1.85587        1.85587        1.85587    6[6-(1,6),6-(1,6),6-(6,6)]
   194      12.800932      12.800932      12.800932    6[1-(0),6-(1,6),6-(6,6)]
   195      11.450179      11.450179      11.450179    6[1-(0),6-(1,6),6-(6,6)]
   196      33.789729      33.789729      33.789729    6[6-(1,6),6-(1,6),6-(6,6)]
   197      22.840034      22.840034      22.840034    6[1-(0),6-(1,6),6-(6,6)]
   198       1.028737       1.028737       1.028737    6[1-(0),6-(1,6),6-(6,6)]
   199       32.36947       32.36947       32.36947    6[6-(6,6),6-(7),6-(7)]
   200       19.95364       19.95364       19.95364    6[6-(6,6),7-(27)]
   201      31.685983      31.685983      31.685983    6[6-(6,6),7-(0)]
   202      19.499989      19.499989      19.499989    6[6-(1,6),6-(6,7),7-(7,27)]
   203      19.772459      19.772459      19.772459    6[1-(0),6-(1,6),6-(6,7)]
   204      20.856769      20.856769      20.856769    6[1-(0),6-(1,6),6-(1,6)]
   205      21.693168      21.693168      21.693168    6[1-(0),6-(1,6),6-(1,6)]
   206      21.440624      21.440624      21.440624    6[1-(0),6-(1,6),6-(6,7)]
   207      20.303025      20.303025      20.303025    6[6-(1,6),6-(6,7),7-(7,27)]
   208      17.286419      17.286419      17.286419    6[6-(1,6),6-(6,7),7-(7,27)]
   209       5.613851       5.613851       5.613851    6[1-(0),6-(1,6),6-(6,7)]
   210       5.699576       5.699576       5.699576    6[1-(0),6-(1,6),6-(1,6)]
   211       7.680531       7.680531       7.680531    6[6-(6,6),7-(0)]
   212      19.061865      19.061865      19.061865    6[6-(6,6),7-(27)]
   213       8.317678       8.317678       8.317678    6[6-(6,6),6-(7),6-(7)]
   214        9.72867        9.72867        9.72867    6[6-(1,6),6-(1,6),6-(6,6)]
   215      21.952662      21.952662      21.952662    6[1-(0),6-(1,6),6-(6,6)]
   216      23.303414      23.303414      23.303414    6[1-(0),6-(1,6),6-(6,6)]
   217      24.132864      24.132864      24.132864    6[6-(1,6),6-(1,6),6-(6,6)]
   218      11.913507      11.913507      11.913507    6[1-(0),6-(1,6),6-(6,6)]
   219      10.555804      10.555804      10.555804    6[1-(0),6-(1,6),6-(6,6)]
   220      25.553124      25.553124      25.553124    6[6-(6,6),6-(7),6-(7)]
   221      14.799901      14.799901      14.799901    6[6-(6,6),7-(27)]
   222       26.23661       26.23661       26.23661    6[6-(6,6),7-(0)]
   223      13.699644      13.699644      13.699644    6[6-(1,6),6-(6,7),7-(7,27)]
   224      12.404729      12.404729      12.404729    6[1-(0),6-(1,6),6-(6,7)]
   225      11.783761      11.783761      11.783761    6[1-(0),6-(1,6),6-(1,6)]
   226      12.404692      12.404692      12.404692    6[1-(0),6-(1,6),6-(1,6)]
   227      13.690571      13.690571      13.690571    6[1-(0),6-(1,6),6-(6,7)]
   228      14.316827      14.316827      14.316827    6[6-(1,6),6-(6,7),7-(7,27)]
   229      16.686357      16.686357      16.686357    6[6-(1,6),6-(6,7),7-(7,27)]
   230       15.95885       15.95885       15.95885    6[1-(0),6-(1,6),6-(6,7)]
   231      16.672456      16.672456      16.672456    6[1-(0),6-(1,6),6-(1,6)]
   232      13.322222      13.322222      13.322222    6[6-(6,6),7-(0)]
   233      13.336123      13.336123      13.336123    6[6-(6,6),7-(27)]
   234      13.241131      13.241131      13.241131    6[6-(6,6),6-(7),6-(7)]
   235      13.231866      13.231866      13.231866    6[6-(1,6),6-(1,6),6-(6,6)]
   236      13.030297      13.030297      13.030297    6[1-(0),6-(1,6),6-(6,6)]
   237      13.018674      13.018674      13.018674    6[1-(0),6-(1,6),6-(6,6)]
   238      13.241099      13.241099      13.241099    6[6-(1,6),6-(1,6),6-(6,6)]
   239      13.491363      13.491363      13.491363    6[1-(0),6-(1,6),6-(6,6)]
   240       13.48441       13.48441       13.48441    6[1-(0),6-(1,6),6-(6,6)]
   241      13.229517      13.229517      13.229517    6[6-(6,6),6-(7),6-(7)]
   242      13.563152      13.563152      13.563152    6[6-(6,6),7-(27)]
   243      12.932954      12.932954      12.932954    6[6-(6,6),7-(0)]
   244       21.05394       21.05394       21.05394    6[6-(1,6),6-(6,7),7-(7,27)]
   245      22.348855      22.348855      22.348855    6[1-(0),6-(1,6),6-(6,7)]
   246      22.969782      22.969782      22.969782    6[1-(0),6-(1,6),6-(1,6)]
   247      22.348852      22.348852      22.348852    6[1-(0),6-(1,6),6-(1,6)]
   248      21.062972      21.062972      21.062972    6[1-(0),6-(1,6),6-(6,7)]
   249      20.436716      20.436716      20.436716    6[6-(1,6),6-(6,7),7-(7,27)]
   250      18.067229      18.067229      18.067229    6[6-(1,6),6-(6,7),7-(7,27)]
   251      18.794737      18.794737      18.794737    6[1-(0),6-(1,6),6-(6,7)]
   252      18.081132      18.081132      18.081132    6[1-(0),6-(1,6),6-(1,6)]
   253      21.431366      21.431366      21.431366    6[6-(6,6),7-(0)]
   254      21.417464      21.417464      21.417464    6[6-(6,6),7-(27)]
   255      21.512456      21.512456      21.512456    6[6-(6,6),6-(7),6-(7)]
   256      21.521721      21.521721      21.521721    6[6-(1,6),6-(1,6),6-(6,6)]
   257       21.72329       21.72329       21.72329    6[1-(0),6-(1,6),6-(6,6)]
   258      21.734872      21.734872      21.734872    6[1-(0),6-(1,6),6-(6,6)]
   259      21.512448      21.512448      21.512448    6[6-(1,6),6-(1,6),6-(6,6)]
   260      21.262225      21.262225      21.262225    6[1-(0),6-(1,6),6-(6,6)]
   261      21.269178      21.269178      21.269178    6[1-(0),6-(1,6),6-(6,6)]
   262       21.52403       21.52403       21.52403    6[6-(6,6),6-(7),6-(7)]
   263      21.190396      21.190396      21.190396    6[6-(6,6),7-(27)]
   264      21.820592      21.820592      21.820592    6[6-(6,6),7-(0)]
   265      19.499965      19.499965      19.499965    6[6-(1,6),6-(6,7),7-(7,27)]
   266      19.772435      19.772435      19.772435    6[1-(0),6-(1,6),6-(6,7)]
   267      20.856745      20.856745      20.856745    6[1-(0),6-(1,6),6-(1,6)]
   268      21.693145      21.693145      21.693145    6[1-(0),6-(1,6),6-(1,6)]
   269      21.440601      21.440601      21.440601    6[1-(0),6-(1,6),6-(6,7)]
   270      20.303042      20.303042      20.303042    6[6-(1,6),6-(6,7),7-(7,27)]
   271      17.286392      17.286392      17.286392    6[6-(1,6),6-(6,7),7-(7,27)]
   272      28.782878      28.782878      28.782878    6[1-(0),6-(1,6),6-(6,7)]
   273      28.868602      28.868602      28.868602    6[1-(0),6-(1,6),6-(1,6)]
   274      30.849557      30.849557      30.849557    6[6-(6,6),7-(0)]
   275      19.061839      19.061839      19.061839    6[6-(6,6),7-(27)]
   276      31.486705      31.486705      31.486705    6[6-(6,6),6-(7),6-(7)]
   277      32.897697      32.897697      32.897697    6[6-(1,6),6-(1,6),6-(6,6)]
   278      21.952635      21.952635      21.952635    6[1-(0),6-(1,6),6-(6,6)]
   279      23.303388      23.303388      23.303388    6[1-(0),6-(1,6),6-(6,6)]
   280       0.963838       0.963838       0.963838    6[6-(1,6),6-(1,6),6-(6,6)]
   281      11.913533      11.913533      11.913533    6[1-(0),6-(1,6),6-(6,6)]
   282       33.72483       33.72483       33.72483    6[1-(0),6-(1,6),6-(6,6)]
   283       2.384097       2.384097       2.384097    6[6-(6,6),6-(7),6-(7)]
   284      14.799927      14.799927      14.799927    6[6-(6,6),7-(27)]
   285       3.067584       3.067584       3.067584    6[6-(6,6),7-(0)]
   286      15.253578      15.253578      15.253578    6[6-(1,6),6-(6,7),7-(7,27)]
   287      14.981108      14.981108      14.981108    6[1-(0),6-(1,6),6-(6,7)]
   288      13.896798      13.896798      13.896798    6[1-(0),6-(1,6),6-(1,6)]
   289      13.060399      13.060399      13.060399    6[1-(0),6-(1,6),6-(1,6)]
   290      13.312943      13.312943      13.312943    6[1-(0),6-(1,6),6-(6,7)]
   291      14.450542      14.450542      14.450542    6[6-(1,6),6-(6,7),7-(7,27)]
   292      17.467148      17.467148      17.467148    6[6-(1,6),6-(6,7),7-(7,27)]
   293      29.139716      29.139716      29.139716    6[1-(0),6-(1,6),6-(6,7)]
   294      29.053951      29.053951      29.053951    6[1-(0),6-(1,6),6-(1,6)]
   295      27.073036      27.073036      27.073036    6[6-(6,6),7-(0)]
   296      15.691702      15.691702      15.691702    6[6-(6,6),7-(27)]
   297      26.435889      26.435889      26.435889    6[6-(6,6),6-(7),6-(7)]
   298      25.024897      25.024897      25.024897    6[6-(1,6),6-(1,6),6-(6,6)]
   299      12.800905      12.800905      12.800905    6[1-(0),6-(1,6),6-(6,6)]
   300      11.450153      11.450153      11.450153    6[1-(0),6-(1,6),6-(6,6)]
   301      10.620703      10.620703      10.620703    6[6-(1,6),6-(1,6),6-(6,6)]
   302       22.84006       22.84006       22.84006    6[1-(0),6-(1,6),6-(6,6)]
   303      24.197763      24.197763      24.197763    6[1-(0),6-(1,6),6-(6,6)]
   304       9.200443       9.200443       9.200443    6[6-(6,6),6-(7),6-(7)]
   305      19.953666      19.953666      19.953666    6[6-(6,6),7-(27)]
   306       8.516957       8.516957       8.516957    6[6-(6,6),7-(0)]
   307      21.053923      21.053923      21.053923    6[6-(1,6),6-(6,7),7-(7,27)]
   308      22.348838      22.348838      22.348838    6[1-(0),6-(1,6),6-(6,7)]
   309      22.969806      22.969806      22.969806    6[1-(0),6-(1,6),6-(1,6)]
   310      22.348875      22.348875      22.348875    6[1-(0),6-(1,6),6-(1,6)]
   311      21.062996      21.062996      21.062996    6[1-(0),6-(1,6),6-(6,7)]
   312       20.43674       20.43674       20.43674    6[6-(1,6),6-(6,7),7-(7,27)]
   313       18.06721       18.06721       18.06721    6[6-(1,6),6-(6,7),7-(7,27)]
   314      18.794717      18.794717      18.794717    6[1-(0),6-(1,6),6-(6,7)]
   315      18.081111      18.081111      18.081111    6[1-(0),6-(1,6),6-(1,6)]
   316      21.431345      21.431345      21.431345    6[6-(6,6),7-(0)]
   317      21.417444      21.417444      21.417444    6[6-(6,6),7-(27)]
   318      21.512436      21.512436      21.512436    6[6-(6,6),6-(7),6-(7)]
   319      21.521701      21.521701      21.521701    6[6-(1,6),6-(1,6),6-(6,6)]
   320       21.72327       21.72327       21.72327    6[1-(0),6-(1,6),6-(6,6)]
   321      21.734893      21.734893      21.734893    6[1-(0),6-(1,6),6-(6,6)]
   322      21.512468      21.512468      21.512468    6[6-(1,6),6-(1,6),6-(6,6)]
   323      21.262204      21.262204      21.262204    6[1-(0),6-(1,6),6-(6,6)]
   324      21.269157      21.269157      21.269157    6[1-(0),6-(1,6),6-(6,6)]
   325       21.52405       21.52405       21.52405    6[6-(6,6),6-(7),6-(7)]
   326      21.190415      21.190415      21.190415    6[6-(6,6),7-(27)]
   327      21.820613      21.820613      21.820613    6[6-(6,6),7-(0)]
   328      13.699627      13.699627      13.699627    6[6-(1,6),6-(6,7),7-(7,27)]
   329      12.404712      12.404712      12.404712    6[1-(0),6-(1,6),6-(6,7)]
   330      11.783785      11.783785      11.783785    6[1-(0),6-(1,6),6-(1,6)]
   331      12.404715      12.404715      12.404715    6[1-(0),6-(1,6),6-(1,6)]
   332      13.690595      13.690595      13.690595    6[1-(0),6-(1,6),6-(6,7)]
   333      14.316851      14.316851      14.316851    6[6-(1,6),6-(6,7),7-(7,27)]
   334      16.686338      16.686338      16.686338    6[6-(1,6),6-(6,7),7-(7,27)]
   335       15.95883       15.95883       15.95883    6[1-(0),6-(1,6),6-(6,7)]
   336      16.672435      16.672435      16.672435    6[1-(0),6-(1,6),6-(1,6)]
   337      13.322201      13.322201      13.322201    6[6-(6,6),7-(0)]
   338      13.336103      13.336103      13.336103    6[6-(6,6),7-(27)]
   339      13.241111      13.241111      13.241111    6[6-(6,6),6-(7),6-(7)]
   340      13.231846      13.231846      13.231846    6[6-(1,6),6-(1,6),6-(6,6)]
   341      13.030277      13.030277      13.030277    6[1-(0),6-(1,6),6-(6,6)]
   342      13.018695      13.018695      13.018695    6[1-(0),6-(1,6),6-(6,6)]
   343      13.241119      13.241119      13.241119    6[6-(1,6),6-(1,6),6-(6,6)]
   344      13.491342      13.491342      13.491342    6[1-(0),6-(1,6),6-(6,6)]
   345      13.484389      13.484389      13.484389    6[1-(0),6-(1,6),6-(6,6)]
   346      13.229537      13.229537      13.229537    6[6-(6,6),6-(7),6-(7)]
   347      13.563171      13.563171      13.563171    6[6-(6,6),7-(27)]
   348      12.932975      12.932975      12.932975    6[6-(6,6),7-(0)]
   349       3.669071       3.669071       3.669071    6[6-(1,6),6-(6,7),7-(7,27)]
   350       3.396605       3.396605       3.396605    6[1-(0),6-(1,6),6-(6,7)]
   351      25.481297      25.481297      25.481297    6[1-(0),6-(1,6),6-(1,6)]
   352      24.644896      24.644896      24.644896    6[1-(0),6-(1,6),6-(1,6)]
   353      24.897436      24.897436      24.897436    6[1-(0),6-(1,6),6-(6,7)]
   354      26.035033      26.035033      26.035033    6[6-(1,6),6-(6,7),7-(7,27)]
   355       5.882631       5.882631       5.882631    6[6-(1,6),6-(6,7),7-(7,27)]
   356      17.555201      17.555201      17.555201    6[1-(0),6-(1,6),6-(6,7)]
   357      17.469474      17.469474      17.469474    6[1-(0),6-(1,6),6-(1,6)]
   358       15.48853       15.48853       15.48853    6[6-(6,6),7-(0)]
   359       4.107196       4.107196       4.107196    6[6-(6,6),7-(27)]
   360      14.851383      14.851383      14.851383    6[6-(6,6),6-(7),6-(7)]
   361      13.440391      13.440391      13.440391    6[6-(1,6),6-(1,6),6-(6,6)]
   362         1.2164         1.2164         1.2164    6[1-(0),6-(1,6),6-(6,6)]
   363      23.034648      23.034648      23.034648    6[1-(0),6-(1,6),6-(6,6)]
   364      22.205197      22.205197      22.205197    6[6-(1,6),6-(1,6),6-(6,6)]
   365      11.255554      11.255554      11.255554    6[1-(0),6-(1,6),6-(6,6)]
   366      12.613257      12.613257      12.613257    6[1-(0),6-(1,6),6-(6,6)]
   367      20.784937      20.784937      20.784937    6[6-(6,6),6-(7),6-(7)]
   368      31.538159      31.538159      31.538159    6[6-(6,6),7-(27)]
   369      20.101453      20.101453      20.101453    6[6-(6,6),7-(0)]
   370       7.915472       7.915472       7.915472    6[6-(1,6),6-(6,7),7-(7,27)]
   371       8.187937       8.187937       8.187937    6[1-(0),6-(1,6),6-(6,7)]
   372       9.272246       9.272246       9.272246    6[1-(0),6-(1,6),6-(1,6)]
   373      10.108648      10.108648      10.108648    6[1-(0),6-(1,6),6-(1,6)]
   374       9.856108       9.856108       9.856108    6[1-(0),6-(1,6),6-(6,7)]
   375       8.718511       8.718511       8.718511    6[6-(1,6),6-(6,7),7-(7,27)]
   376        5.70191        5.70191        5.70191    6[6-(1,6),6-(6,7),7-(7,27)]
   377      17.198393      17.198393      17.198393    6[1-(0),6-(1,6),6-(6,7)]
   378      17.284119      17.284119      17.284119    6[1-(0),6-(1,6),6-(1,6)]
   379      19.265063      19.265063      19.265063    6[6-(6,6),7-(0)]
   380       7.477345       7.477345       7.477345    6[6-(6,6),7-(27)]
   381      19.902211      19.902211      19.902211    6[6-(6,6),6-(7),6-(7)]
   382      21.313203      21.313203      21.313203    6[6-(1,6),6-(1,6),6-(6,6)]
   383       10.36814       10.36814       10.36814    6[1-(0),6-(1,6),6-(6,6)]
   384      11.718893      11.718893      11.718893    6[1-(0),6-(1,6),6-(6,6)]
   385      12.548343      12.548343      12.548343    6[6-(1,6),6-(1,6),6-(6,6)]
   386       23.49804       23.49804       23.49804    6[1-(0),6-(1,6),6-(6,6)]
   387      22.140336      22.140336      22.140336    6[1-(0),6-(1,6),6-(6,6)]
   388      13.968603      13.968603      13.968603    6[6-(6,6),6-(7),6-(7)]
   389      26.384434      26.384434      26.384434    6[6-(6,6),7-(27)]
   390      14.652088      14.652088      14.652088    6[6-(6,6),7-(0)]
   391      25.284139      25.284139      25.284139    6[6-(1,6),6-(6,7),7-(7,27)]
   392      23.989223      23.989223      23.989223    6[1-(0),6-(1,6),6-(6,7)]
   393      23.368293      23.368293      23.368293    6[1-(0),6-(1,6),6-(1,6)]
   394      23.989221      23.989221      23.989221    6[1-(0),6-(1,6),6-(1,6)]
   395      25.275101      25.275101      25.275101    6[1-(0),6-(1,6),6-(6,7)]
   396      25.901361      25.901361      25.901361    6[6-(1,6),6-(6,7),7-(7,27)]
   397      28.270858      28.270858      28.270858    6[6-(1,6),6-(6,7),7-(7,27)]
   398      27.543351      27.543351      27.543351    6[1-(0),6-(1,6),6-(6,7)]
   399       5.087956       5.087956       5.087956    6[1-(0),6-(1,6),6-(1,6)]
   400      24.906715      24.906715      24.906715    6[6-(6,6),7-(0)]
   401      24.920617      24.920617      24.920617    6[6-(6,6),7-(27)]
   402      24.825623      24.825623      24.825623    6[6-(6,6),6-(7),6-(7)]
   403      24.816353      24.816353      24.816353    6[6-(1,6),6-(1,6),6-(6,6)]
   404      24.614782      24.614782      24.614782    6[1-(0),6-(1,6),6-(6,6)]
   405      24.603195      24.603195      24.603195    6[1-(0),6-(1,6),6-(6,6)]
   406      24.825615      24.825615      24.825615    6[6-(1,6),6-(1,6),6-(6,6)]
   407      25.075841      25.075841      25.075841    6[1-(0),6-(1,6),6-(6,6)]
   408      25.068893      25.068893      25.068893    6[1-(0),6-(1,6),6-(6,6)]
   409      24.814028      24.814028      24.814028    6[6-(6,6),6-(7),6-(7)]
   410       25.14766       25.14766       25.14766    6[6-(6,6),7-(27)]
   411      24.517464      24.517464      24.517464    6[6-(6,6),7-(0)]
   412       9.469451       9.469451       9.469451    6[6-(1,6),6-(6,7),7-(7,27)]
   413      10.764366      10.764366      10.764366    6[1-(0),6-(1,6),6-(6,7)]
   414      11.385298      11.385298      11.385298    6[1-(0),6-(1,6),6-(1,6)]
   415       10.76437       10.76437       10.76437    6[1-(0),6-(1,6),6-(1,6)]
   416       9.478491       9.478491       9.478491    6[1-(0),6-(1,6),6-(6,7)]
   417       32.02123       32.02123       32.02123    6[6-(1,6),6-(6,7),7-(7,27)]
   418        6.48273        6.48273        6.48273    6[6-(1,6),6-(6,7),7-(7,27)]
   419       7.210236       7.210236       7.210236    6[1-(0),6-(1,6),6-(6,7)]
   420       6.496631       6.496631       6.496631    6[1-(0),6-(1,6),6-(1,6)]
   421       9.846871       9.846871       9.846871    6[6-(6,6),7-(0)]
   422        9.83297        9.83297        9.83297    6[6-(6,6),7-(27)]
   423       9.927964       9.927964       9.927964    6[6-(6,6),6-(7),6-(7)]
   424       9.937234       9.937234       9.937234    6[6-(1,6),6-(1,6),6-(6,6)]
   425      10.138806      10.138806      10.138806    6[1-(0),6-(1,6),6-(6,6)]
   426      10.150393      10.150393      10.150393    6[1-(0),6-(1,6),6-(6,6)]
   427       9.927932       9.927932       9.927932    6[6-(1,6),6-(1,6),6-(6,6)]
   428       9.677705       9.677705       9.677705    6[1-(0),6-(1,6),6-(6,6)]
   429       9.684693       9.684693       9.684693    6[1-(0),6-(1,6),6-(6,6)]
   430       9.939519       9.939519       9.939519    6[6-(6,6),6-(7),6-(7)]
   431       9.605886       9.605886       9.605886    6[6-(6,6),7-(27)]
   432      10.236083      10.236083      10.236083    6[6-(6,6),7-(0)]
   433      31.084496      31.084496      31.084496    6[6-(1,6),6-(6,7),7-(7,27)]
   434      31.356962      31.356962      31.356962    6[1-(0),6-(1,6),6-(6,7)]
   435        9.27227        9.27227        9.27227    6[1-(0),6-(1,6),6-(1,6)]
   436      10.108671      10.108671      10.108671    6[1-(0),6-(1,6),6-(1,6)]
   437       9.856131       9.856131       9.856131    6[1-(0),6-(1,6),6-(6,7)]
   438       8.718534       8.718534       8.718534    6[6-(1,6),6-(6,7),7-(7,27)]
   439      28.870936      28.870936      28.870936    6[6-(1,6),6-(6,7),7-(7,27)]
   440      17.198366      17.198366      17.198366    6[1-(0),6-(1,6),6-(6,7)]
   441      17.284093      17.284093      17.284093    6[1-(0),6-(1,6),6-(1,6)]
   442      19.265037      19.265037      19.265037    6[6-(6,6),7-(0)]
   443      30.646371      30.646371      30.646371    6[6-(6,6),7-(27)]
   444      19.902184      19.902184      19.902184    6[6-(6,6),6-(7),6-(7)]
   445      21.313176      21.313176      21.313176    6[6-(1,6),6-(1,6),6-(6,6)]
   446      33.537167      33.537167      33.537167    6[1-(0),6-(1,6),6-(6,6)]
   447      11.718919      11.718919      11.718919    6[1-(0),6-(1,6),6-(6,6)]
   448       12.54837       12.54837       12.54837    6[6-(1,6),6-(1,6),6-(6,6)]
   449      23.498013      23.498013      23.498013    6[1-(0),6-(1,6),6-(6,6)]
   450       22.14031       22.14031       22.14031    6[1-(0),6-(1,6),6-(6,6)]
   451       13.96863       13.96863       13.96863    6[6-(6,6),6-(7),6-(7)]
   452       3.215408       3.215408       3.215408    6[6-(6,6),7-(27)]
   453      14.652114      14.652114      14.652114    6[6-(6,6),7-(0)]
   454      26.838095      26.838095      26.838095    6[6-(1,6),6-(6,7),7-(7,27)]
   455       26.56563       26.56563       26.56563    6[1-(0),6-(1,6),6-(6,7)]
   456      25.481321      25.481321      25.481321    6[1-(0),6-(1,6),6-(1,6)]
   457      24.644919      24.644919      24.644919    6[1-(0),6-(1,6),6-(1,6)]
   458      24.897459      24.897459      24.897459    6[1-(0),6-(1,6),6-(6,7)]
   459      26.035056      26.035056      26.035056    6[6-(1,6),6-(6,7),7-(7,27)]
   460      29.051657      29.051657      29.051657    6[6-(1,6),6-(6,7),7-(7,27)]
   461      17.555174      17.555174      17.555174    6[1-(0),6-(1,6),6-(6,7)]
   462      17.469448      17.469448      17.469448    6[1-(0),6-(1,6),6-(1,6)]
   463      15.488504      15.488504      15.488504    6[6-(6,6),7-(0)]
   464      27.276222      27.276222      27.276222    6[6-(6,6),7-(27)]
   465      14.851356      14.851356      14.851356    6[6-(6,6),6-(7),6-(7)]
   466      13.440364      13.440364      13.440364    6[6-(1,6),6-(1,6),6-(6,6)]
   467      24.385427      24.385427      24.385427    6[1-(0),6-(1,6),6-(6,6)]
   468      23.034674      23.034674      23.034674    6[1-(0),6-(1,6),6-(6,6)]
   469      22.205224      22.205224      22.205224    6[6-(1,6),6-(1,6),6-(6,6)]
   470      11.255527      11.255527      11.255527    6[1-(0),6-(1,6),6-(6,6)]
   471      12.613231      12.613231      12.613231    6[1-(0),6-(1,6),6-(6,6)]
   472      20.784964      20.784964      20.784964    6[6-(6,6),6-(7),6-(7)]
   473       8.369133       8.369133       8.369133    6[6-(6,6),7-(27)]
   474      20.101479      20.101479      20.101479    6[6-(6,6),7-(0)]
   475       9.469428       9.469428       9.469428    6[6-(1,6),6-(6,7),7-(7,27)]
   476      10.764344      10.764344      10.764344    6[1-(0),6-(1,6),6-(6,7)]
   477      11.385274      11.385274      11.385274    6[1-(0),6-(1,6),6-(1,6)]
   478      10.764346      10.764346      10.764346    6[1-(0),6-(1,6),6-(1,6)]
   479       9.478466       9.478466       9.478466    6[1-(0),6-(1,6),6-(6,7)]
   480       8.852206       8.852206       8.852206    6[6-(1,6),6-(6,7),7-(7,27)]
   481       6.482709       6.482709       6.482709    6[6-(1,6),6-(6,7),7-(7,27)]
   482       7.210216       7.210216       7.210216    6[1-(0),6-(1,6),6-(6,7)]
   483       6.496611       6.496611       6.496611    6[1-(0),6-(1,6),6-(1,6)]
   484       9.846852       9.846852       9.846852    6[6-(6,6),7-(0)]
   485        9.83295        9.83295        9.83295    6[6-(6,6),7-(27)]
   486       9.927944       9.927944       9.927944    6[6-(6,6),6-(7),6-(7)]
   487       9.937214       9.937214       9.937214    6[6-(1,6),6-(1,6),6-(6,6)]
   488      10.138785      10.138785      10.138785    6[1-(0),6-(1,6),6-(6,6)]
   489      10.150372      10.150372      10.150372    6[1-(0),6-(1,6),6-(6,6)]
   490       9.927952       9.927952       9.927952    6[6-(1,6),6-(1,6),6-(6,6)]
   491       9.677726       9.677726       9.677726    6[1-(0),6-(1,6),6-(6,6)]
   492       9.684674       9.684674       9.684674    6[1-(0),6-(1,6),6-(6,6)]
   493       9.939539       9.939539       9.939539    6[6-(6,6),6-(7),6-(7)]
   494       9.605907       9.605907       9.605907    6[6-(6,6),7-(27)]
   495      10.236103      10.236103      10.236103    6[6-(6,6),7-(0)]
   496      25.284116      25.284116      25.284116    6[6-(1,6),6-(6,7),7-(7,27)]
   497      23.989201      23.989201      23.989201    6[1-(0),6-(1,6),6-(6,7)]
   498      23.368269      23.368269      23.368269    6[1-(0),6-(1,6),6-(1,6)]
   499      23.989197      23.989197      23.989197    6[1-(0),6-(1,6),6-(1,6)]
   500      25.275076      25.275076      25.275076    6[1-(0),6-(1,6),6-(6,7)]
   501       2.732337       2.732337       2.732337    6[6-(1,6),6-(6,7),7-(7,27)]
   502      28.270837      28.270837      28.270837    6[6-(1,6),6-(6,7),7-(7,27)]
   503      27.543331      27.543331      27.543331    6[1-(0),6-(1,6),6-(6,7)]
   504      28.256936      28.256936      28.256936    6[1-(0),6-(1,6),6-(1,6)]
   505      24.906696      24.906696      24.906696    6[6-(6,6),7-(0)]
   506      24.920597      24.920597      24.920597    6[6-(6,6),7-(27)]
   507      24.825603      24.825603      24.825603    6[6-(6,6),6-(7),6-(7)]
   508      24.816333      24.816333      24.816333    6[6-(1,6),6-(1,6),6-(6,6)]
   509      24.614761      24.614761      24.614761    6[1-(0),6-(1,6),6-(6,6)]
   510      24.603174      24.603174      24.603174    6[1-(0),6-(1,6),6-(6,6)]
   511      24.825635      24.825635      24.825635    6[6-(1,6),6-(1,6),6-(6,6)]
   512      25.075862      25.075862      25.075862    6[1-(0),6-(1,6),6-(6,6)]
   513      25.068874      25.068874      25.068874    6[1-(0),6-(1,6),6-(6,6)]
   514      24.814048      24.814048      24.814048    6[6-(6,6),6-(7),6-(7)]
   515      25.147681      25.147681      25.147681    6[6-(6,6),7-(27)]
   516      24.517484      24.517484      24.517484    6[6-(6,6),7-(0)]
   517      16.268869      16.268869      16.268869    7[6-(6,6),7-(7,27),27-(7,7,7,7)]
   518       16.07954       16.07954       16.07954    7[7-(6,27),7-(6,27),27-(7,7,7)]
   519      14.997779      14.997779      14.997779    7[6-(6,6),7-(7,27),27-(7,7,7,7)]
   520      17.520885      17.520885      17.520885    7[6-(6,6),7-(7),27-(7,7,7,7)]
   521       4.402144       4.402144       4.402144    7[6-(6)]
   522      16.414369      16.414369      16.414369    7[6-(6),27-(7,7,7,7)]
   523       19.27085       19.27085       19.27085    7[6-(6),27-(7,7,7,7)]
   524      31.166997      31.166997      31.166997    7[6-(6)]
   525      18.484722      18.484722      18.484722    7[6-(6,6),7-(7,27),27-(7,7,7,7)]
   526      18.674011      18.674011      18.674011    7[7-(6,27),7-(6,27),27-(7,7,7)]
   527      19.755771      19.755771      19.755771    7[6-(6,6),7-(7,27),27-(7,7,7,7)]
   528      17.232667      17.232667      17.232667    7[6-(6,6),7-(7),27-(7,7,7,7)]
   529       7.182398       7.182398       7.182398    7[6-(6)]
   530      18.339223      18.339223      18.339223    7[6-(6),27-(7,7,7,7)]
   531      15.482691      15.482691      15.482691    7[6-(6),27-(7,7,7,7)]
   532      26.755595      26.755595      26.755595    7[6-(6)]
   533      14.579601      14.579601      14.579601    7[6-(6,6),7-(7,27),27-(7,7,7,7)]
   534      15.661361      15.661361      15.661361    7[7-(6,27),7-(6,27),27-(7,7,7)]
   535      15.541116      15.541116      15.541116    7[6-(6,6),7-(7,27),27-(7,7,7,7)]
   536      16.275338      16.275338      16.275338    7[6-(6,6),7-(7),27-(7,7,7,7)]
   537      13.403313      13.403313      13.403313    7[6-(6)]
   538      13.493207      13.493207      13.493207    7[6-(6),27-(7,7,7,7)]
   539      13.846974      13.846974      13.846974    7[6-(6),27-(7,7,7,7)]
   540       12.68968       12.68968       12.68968    7[6-(6)]
   541      20.173983      20.173983      20.173983    7[6-(6,6),7-(7,27),27-(7,7,7,7)]
   542      19.092222      19.092222      19.092222    7[7-(6,27),7-(6,27),27-(7,7,7)]
   543      19.212467      19.212467      19.212467    7[6-(6,6),7-(7,27),27-(7,7,7,7)]
   544      18.478247      18.478247      18.478247    7[6-(6,6),7-(7),27-(7,7,7,7)]
   545      21.350275      21.350275      21.350275    7[6-(6)]
   546      21.260379      21.260379      21.260379    7[6-(6),27-(7,7,7,7)]
   547      20.906574      20.906574      20.906574    7[6-(6),27-(7,7,7,7)]
   548      22.063865      22.063865      22.063865    7[6-(6)]
   549      18.484698      18.484698      18.484698    7[6-(6,6),7-(7,27),27-(7,7,7,7)]
   550      18.674027      18.674027      18.674027    7[7-(6,27),7-(6,27),27-(7,7,7)]
   551      19.755788      19.755788      19.755788    7[6-(6,6),7-(7,27),27-(7,7,7,7)]
   552      17.232682      17.232682      17.232682    7[6-(6,6),7-(7),27-(7,7,7,7)]
   553      30.351423      30.351423      30.351423    7[6-(6)]
   554      18.339198      18.339198      18.339198    7[6-(6),27-(7,7,7,7)]
   555      15.482717      15.482717      15.482717    7[6-(6),27-(7,7,7,7)]
   556        3.58657        3.58657        3.58657    7[6-(6)]
   557      16.268845      16.268845      16.268845    7[6-(6,6),7-(7,27),27-(7,7,7,7)]
   558      16.079556      16.079556      16.079556    7[7-(6,27),7-(6,27),27-(7,7,7)]
   559      14.997796      14.997796      14.997796    7[6-(6,6),7-(7,27),27-(7,7,7,7)]
   560        17.5209        17.5209        17.5209    7[6-(6,6),7-(7),27-(7,7,7,7)]
   561      27.571169      27.571169      27.571169    7[6-(6)]
   562      16.414344      16.414344      16.414344    7[6-(6),27-(7,7,7,7)]
   563      19.270876      19.270876      19.270876    7[6-(6),27-(7,7,7,7)]
   564       7.997972       7.997972       7.997972    7[6-(6)]
   565      20.173966      20.173966      20.173966    7[6-(6,6),7-(7,27),27-(7,7,7,7)]
   566      19.092206      19.092206      19.092206    7[7-(6,27),7-(6,27),27-(7,7,7)]
   567      19.212451      19.212451      19.212451    7[6-(6,6),7-(7,27),27-(7,7,7,7)]
   568      18.478229      18.478229      18.478229    7[6-(6,6),7-(7),27-(7,7,7,7)]
   569      21.350254      21.350254      21.350254    7[6-(6)]
   570       21.26036       21.26036       21.26036    7[6-(6),27-(7,7,7,7)]
   571      20.906593      20.906593      20.906593    7[6-(6),27-(7,7,7,7)]
   572      22.063887      22.063887      22.063887    7[6-(6)]
   573      14.579584      14.579584      14.579584    7[6-(6,6),7-(7,27),27-(7,7,7,7)]
   574      15.661345      15.661345      15.661345    7[7-(6,27),7-(6,27),27-(7,7,7)]
   575        15.5411        15.5411        15.5411    7[6-(6,6),7-(7,27),27-(7,7,7,7)]
   576       16.27532       16.27532       16.27532    7[6-(6,6),7-(7),27-(7,7,7,7)]
   577      13.403292      13.403292      13.403292    7[6-(6)]
   578      13.493188      13.493188      13.493188    7[6-(6),27-(7,7,7,7)]
   579      13.846993      13.846993      13.846993    7[6-(6),27-(7,7,7,7)]
   580      12.689702      12.689702      12.689702    7[6-(6)]
   581      17.376776      17.376776      17.376776    7[7-(6,27),7-(6,27)]
   582      17.376792      17.376792      17.376792    7[7-(6,27),7-(6,27)]
   583      17.376791      17.376791      17.376791    7[7-(6,27),7-(6,27)]
   584      17.376775      17.376775      17.376775    7[7-(6,27),7-(6,27)]
   585       4.684335       4.684335       4.684335    7[6-(6,6),7-(7,27),27-(7,7,7,7)]
   586       4.495042       4.495042       4.495042    7[7-(6,27),7-(6,27),27-(7,7,7)]
   587       3.413282       3.413282       3.413282    7[6-(6,6),7-(7,27),27-(7,7,7,7)]
   588       5.936384       5.936384       5.936384    7[6-(6,6),7-(7),27-(7,7,7,7)]
   589      15.986663      15.986663      15.986663    7[6-(6)]
   590       4.829837       4.829837       4.829837    7[6-(6),27-(7,7,7,7)]
   591      30.855368      30.855368      30.855368    7[6-(6),27-(7,7,7,7)]
   592      19.582468      19.582468      19.582468    7[6-(6)]
   593       6.900208       6.900208       6.900208    7[6-(6,6),7-(7,27),27-(7,7,7,7)]
   594       7.089501       7.089501       7.089501    7[7-(6,27),7-(6,27),27-(7,7,7)]
   595       8.171262       8.171262       8.171262    7[6-(6,6),7-(7,27),27-(7,7,7,7)]
   596       5.648158       5.648158       5.648158    7[6-(6,6),7-(7),27-(7,7,7,7)]
   597      18.766929      18.766929      18.766929    7[6-(6)]
   598       6.754704       6.754704       6.754704    7[6-(6),27-(7,7,7,7)]
   599      27.067225      27.067225      27.067225    7[6-(6),27-(7,7,7,7)]
   600      15.171074      15.171074      15.171074    7[6-(6)]
   601        26.1641        26.1641        26.1641    7[6-(6,6),7-(7,27),27-(7,7,7,7)]
   602       27.24586       27.24586       27.24586    7[7-(6,27),7-(6,27),27-(7,7,7)]
   603      27.125612      27.125612      27.125612    7[6-(6,6),7-(7,27),27-(7,7,7,7)]
   604       27.85984       27.85984       27.85984    7[6-(6,6),7-(7),27-(7,7,7,7)]
   605      24.987807      24.987807      24.987807    7[6-(6)]
   606      25.077705      25.077705      25.077705    7[6-(6),27-(7,7,7,7)]
   607      25.431479      25.431479      25.431479    7[6-(6),27-(7,7,7,7)]
   608      24.274189      24.274189      24.274189    7[6-(6)]
   609        8.58949        8.58949        8.58949    7[6-(6,6),7-(7,27),27-(7,7,7,7)]
   610       30.67673       30.67673       30.67673    7[7-(6,27),7-(6,27),27-(7,7,7)]
   611      30.796979      30.796979      30.796979    7[6-(6,6),7-(7,27),27-(7,7,7,7)]
   612      30.062748      30.062748      30.062748    7[6-(6,6),7-(7),27-(7,7,7,7)]
   613       9.765779       9.765779       9.765779    7[6-(6)]
   614       9.675884       9.675884       9.675884    7[6-(6),27-(7,7,7,7)]
   615       9.322067       9.322067       9.322067    7[6-(6),27-(7,7,7,7)]
   616      10.479359      10.479359      10.479359    7[6-(6)]
   617      30.069232      30.069232      30.069232    7[6-(6,6),7-(7,27),27-(7,7,7,7)]
   618      30.258525      30.258525      30.258525    7[7-(6,27),7-(6,27),27-(7,7,7)]
   619      31.340285      31.340285      31.340285    7[6-(6,6),7-(7,27),27-(7,7,7,7)]
   620      28.817183      28.817183      28.817183    7[6-(6,6),7-(7),27-(7,7,7,7)]
   621      18.766904      18.766904      18.766904    7[6-(6)]
   622       29.92373       29.92373       29.92373    7[6-(6),27-(7,7,7,7)]
   623       3.898199       3.898199       3.898199    7[6-(6),27-(7,7,7,7)]
   624      15.171099      15.171099      15.171099    7[6-(6)]
   625      27.853359      27.853359      27.853359    7[6-(6,6),7-(7,27),27-(7,7,7,7)]
   626      27.664066      27.664066      27.664066    7[7-(6,27),7-(6,27),27-(7,7,7)]
   627      26.582305      26.582305      26.582305    7[6-(6,6),7-(7,27),27-(7,7,7,7)]
   628      29.105409      29.105409      29.105409    7[6-(6,6),7-(7),27-(7,7,7,7)]
   629      15.986638      15.986638      15.986638    7[6-(6)]
   630      27.998863      27.998863      27.998863    7[6-(6),27-(7,7,7,7)]
   631       7.686342       7.686342       7.686342    7[6-(6),27-(7,7,7,7)]
   632      19.582493      19.582493      19.582493    7[6-(6)]
   633       8.589467       8.589467       8.589467    7[6-(6,6),7-(7,27),27-(7,7,7,7)]
   634       7.507707       7.507707       7.507707    7[7-(6,27),7-(6,27),27-(7,7,7)]
   635       7.627955       7.627955       7.627955    7[6-(6,6),7-(7,27),27-(7,7,7,7)]
   636       6.893727       6.893727       6.893727    7[6-(6,6),7-(7),27-(7,7,7,7)]
   637        9.76576        9.76576        9.76576    7[6-(6)]
   638       9.675862       9.675862       9.675862    7[6-(6),27-(7,7,7,7)]
   639       9.322088       9.322088       9.322088    7[6-(6),27-(7,7,7,7)]
   640      10.479378      10.479378      10.479378    7[6-(6)]
   641      26.164077      26.164077      26.164077    7[6-(6,6),7-(7,27),27-(7,7,7,7)]
   642       4.076837       4.076837       4.076837    7[7-(6,27),7-(6,27),27-(7,7,7)]
   643       3.956588       3.956588       3.956588    7[6-(6,6),7-(7,27),27-(7,7,7,7)]
   644       4.690819       4.690819       4.690819    7[6-(6,6),7-(7),27-(7,7,7,7)]
   645      24.987788      24.987788      24.987788    7[6-(6)]
   646      25.077683      25.077683      25.077683    7[6-(6),27-(7,7,7,7)]
   647        25.4315        25.4315        25.4315    7[6-(6),27-(7,7,7,7)]
   648      24.274208      24.274208      24.274208    7[6-(6)]
   649       5.792271       5.792271       5.792271    7[7-(6,27),7-(6,27)]
   650      28.961295      28.961295      28.961295    7[7-(6,27),7-(6,27)]
   651      28.961296      28.961296      28.961296    7[7-(6,27),7-(6,27)]
   652       5.792272       5.792272       5.792272    7[7-(6,27),7-(6,27)]
