# Supplementary material for: A collection of forcefield precursors for metal–organic frameworks
Source: RSC Adv. 2019 Nov 13;9(63):36492–507. doi: 10.1039/c9ra07327b (PMC9075174; doi:10.1039/c9ra07327b)
Supplement: RA-009-C9RA07327B-s1425 [file RA-009-C9RA07327B-s1425.txt]

LODPUQ_clean

23.080700    0.000000    0.000000
0.000081    23.080700    0.000000
11.540426    11.540386    21.126409

     1      16.979458      16.979458      16.979458    28[7-(6),7-(6),7-(6,7),7-(6,7),7-(6,7)]
     2      17.641814      17.641814      17.641814    28[7-(6),7-(6),7-(6,7),7-(6,7),7-(6,7)]
     3      14.288202      14.288202      14.288202    28[7-(6),7-(6),7-(6,7),7-(6,7),7-(6,7)]
     4      20.333035      20.333035      20.333035    28[7-(6),7-(6),7-(6,7),7-(6,7),7-(6,7)]
     5      17.641749      17.641749      17.641749    28[7-(6),7-(6),7-(6,7),7-(6,7),7-(6,7)]
     6      16.979393      16.979393      16.979393    28[7-(6),7-(6),7-(6,7),7-(6,7),7-(6,7)]
     7      20.333005      20.333005      20.333005    28[7-(6),7-(6),7-(6,7),7-(6,7),7-(6,7)]
     8      14.288172      14.288172      14.288172    28[7-(6),7-(6),7-(6,7),7-(6,7),7-(6,7)]
     9      17.310592      17.310592      17.310592    28[7-(7,7),7-(7,7),7-(7,7),7-(7,7),7-(7,7),7-(7,7)]
    10      17.310615      17.310615      17.310615    28[7-(7,7),7-(7,7),7-(7,7),7-(7,7),7-(7,7),7-(7,7)]
    11       5.439023       5.439023       5.439023    28[7-(6),7-(6),7-(6,7),7-(6,7),7-(6,7)]
    12       6.101418       6.101418       6.101418    28[7-(6),7-(6),7-(6,7),7-(6,7),7-(6,7)]
    13       25.82856       25.82856       25.82856    28[7-(6),7-(6),7-(6,7),7-(6,7),7-(6,7)]
    14       8.792698       8.792698       8.792698    28[7-(6),7-(6),7-(6,7),7-(6,7),7-(6,7)]
    15      29.182184      29.182184      29.182184    28[7-(6),7-(6),7-(6,7),7-(6,7),7-(6,7)]
    16      28.519789      28.519789      28.519789    28[7-(6),7-(6),7-(6,7),7-(6,7),7-(6,7)]
    17       8.792647       8.792647       8.792647    28[7-(6),7-(6),7-(6,7),7-(6,7),7-(6,7)]
    18      25.828509      25.828509      25.828509    28[7-(6),7-(6),7-(6,7),7-(6,7),7-(6,7)]
    19       5.770224       5.770224       5.770224    28[7-(7,7),7-(7,7),7-(7,7),7-(7,7),7-(7,7),7-(7,7)]
    20      28.850983      28.850983      28.850983    28[7-(7,7),7-(7,7),7-(7,7),7-(7,7),7-(7,7),7-(7,7)]
    21      19.230971      19.230971      19.230971    1[6-(6,6)]
    22      21.091271      21.091271      21.091271    1[6-(6,6)]
    23      22.464573      22.464573      22.464573    1[6-(6,6)]
    24      21.982112      21.982112      21.982112    1[6-(6,6)]
    25       5.541749       5.541749       5.541749    1[6-(6,6)]
    26       5.664084       5.664084       5.664084    1[6-(6,6)]
    27       10.23867       10.23867       10.23867    1[6-(6,6)]
    28      12.500578      12.500578      12.500578    1[6-(6,6)]
    29      23.740946      23.740946      23.740946    1[6-(6,6)]
    30      21.460573      21.460573      21.460573    1[6-(6,6)]
    31      15.390299      15.390299      15.390299    1[6-(6,6)]
    32      13.529997      13.529997      13.529997    1[6-(6,6)]
    33      12.156689      12.156689      12.156689    1[6-(6,6)]
    34      12.639067      12.639067      12.639067    1[6-(6,6)]
    35       5.998682       5.998682       5.998682    1[6-(6,6)]
    36       5.876354       5.876354       5.876354    1[6-(6,6)]
    37       1.301768       1.301768       1.301768    1[6-(6,6)]
    38      22.120559      22.120559      22.120559    1[6-(6,6)]
    39       10.88033       10.88033       10.88033    1[6-(6,6)]
    40      13.160704      13.160704      13.160704    1[6-(6,6)]
    41      11.969737      11.969737      11.969737    1[6-(6,6)]
    42      10.949562      10.949562      10.949562    1[6-(6,6)]
    43      12.027423      12.027423      12.027423    1[6-(6,6)]
    44      14.141616      14.141616      14.141616    1[6-(6,6)]
    45      14.961009      14.961009      14.961009    1[6-(6,6)]
    46      16.149668      16.149668      16.149668    1[6-(6,6)]
    47      13.650012      13.650012      13.650012    1[6-(6,6)]
    48      13.682317      13.682317      13.682317    1[6-(6,6)]
    49      12.777548      12.777548      12.777548    1[6-(6,6)]
    50      12.809869      12.809869      12.809869    1[6-(6,6)]
    51      22.651498      22.651498      22.651498    1[6-(6,6)]
    52      23.671589      23.671589      23.671589    1[6-(6,6)]
    53      22.593723      22.593723      22.593723    1[6-(6,6)]
    54      20.479528      20.479528      20.479528    1[6-(6,6)]
    55      19.660238      19.660238      19.660238    1[6-(6,6)]
    56      18.471586      18.471586      18.471586    1[6-(6,6)]
    57      20.971242      20.971242      20.971242    1[6-(6,6)]
    58      20.938936      20.938936      20.938936    1[6-(6,6)]
    59      21.843611      21.843611      21.843611    1[6-(6,6)]
    60      21.811372      21.811372      21.811372    1[6-(6,6)]
    61      15.390236      15.390236      15.390236    1[6-(6,6)]
    62      13.529936      13.529936      13.529936    1[6-(6,6)]
    63      12.156634      12.156634      12.156634    1[6-(6,6)]
    64      12.639095      12.639095      12.639095    1[6-(6,6)]
    65      29.079458      29.079458      29.079458    1[6-(6,6)]
    66      28.957123      28.957123      28.957123    1[6-(6,6)]
    67      24.382537      24.382537      24.382537    1[6-(6,6)]
    68      22.120629      22.120629      22.120629    1[6-(6,6)]
    69      10.880261      10.880261      10.880261    1[6-(6,6)]
    70      13.160634      13.160634      13.160634    1[6-(6,6)]
    71      19.230908      19.230908      19.230908    1[6-(6,6)]
    72       21.09121       21.09121       21.09121    1[6-(6,6)]
    73      22.464518      22.464518      22.464518    1[6-(6,6)]
    74       21.98214       21.98214       21.98214    1[6-(6,6)]
    75      28.622525      28.622525      28.622525    1[6-(6,6)]
    76      28.744772      28.744772      28.744772    1[6-(6,6)]
    77      33.319439      33.319439      33.319439    1[6-(6,6)]
    78      12.500648      12.500648      12.500648    1[6-(6,6)]
    79      23.740877      23.740877      23.740877    1[6-(6,6)]
    80      21.460503      21.460503      21.460503    1[6-(6,6)]
    81       22.65147       22.65147       22.65147    1[6-(6,6)]
    82      23.671645      23.671645      23.671645    1[6-(6,6)]
    83      22.593784      22.593784      22.593784    1[6-(6,6)]
    84      20.479591      20.479591      20.479591    1[6-(6,6)]
    85      19.660198      19.660198      19.660198    1[6-(6,6)]
    86      18.471539      18.471539      18.471539    1[6-(6,6)]
    87      20.971195      20.971195      20.971195    1[6-(6,6)]
    88       20.93889       20.93889       20.93889    1[6-(6,6)]
    89      21.843659      21.843659      21.843659    1[6-(6,6)]
    90      21.811338      21.811338      21.811338    1[6-(6,6)]
    91      11.969709      11.969709      11.969709    1[6-(6,6)]
    92      10.949618      10.949618      10.949618    1[6-(6,6)]
    93      12.027484      12.027484      12.027484    1[6-(6,6)]
    94      14.141679      14.141679      14.141679    1[6-(6,6)]
    95      14.960969      14.960969      14.960969    1[6-(6,6)]
    96      16.149621      16.149621      16.149621    1[6-(6,6)]
    97      13.649965      13.649965      13.649965    1[6-(6,6)]
    98      13.682271      13.682271      13.682271    1[6-(6,6)]
    99      12.777596      12.777596      12.777596    1[6-(6,6)]
   100      12.809835      12.809835      12.809835    1[6-(6,6)]
   101       7.690555       7.690555       7.690555    1[6-(6,6)]
   102       9.550864       9.550864       9.550864    1[6-(6,6)]
   103      10.924165      10.924165      10.924165    1[6-(6,6)]
   104      10.441772      10.441772      10.441772    1[6-(6,6)]
   105      17.082151      17.082151      17.082151    1[6-(6,6)]
   106      17.204471      17.204471      17.204471    1[6-(6,6)]
   107      21.779074      21.779074      21.779074    1[6-(6,6)]
   108      24.040983      24.040983      24.040983    1[6-(6,6)]
   109      12.200518      12.200518      12.200518    1[6-(6,6)]
   110       9.920144       9.920144       9.920144    1[6-(6,6)]
   111       3.849889       3.849889       3.849889    1[6-(6,6)]
   112      25.070282      25.070282      25.070282    1[6-(6,6)]
   113      23.696987      23.696987      23.696987    1[6-(6,6)]
   114      24.179382      24.179382      24.179382    1[6-(6,6)]
   115      17.539132      17.539132      17.539132    1[6-(6,6)]
   116      17.416805      17.416805      17.416805    1[6-(6,6)]
   117      12.842202      12.842202      12.842202    1[6-(6,6)]
   118      10.580294      10.580294      10.580294    1[6-(6,6)]
   119       22.42062       22.42062       22.42062    1[6-(6,6)]
   120       1.620293       1.620293       1.620293    1[6-(6,6)]
   121      23.510113      23.510113      23.510113    1[6-(6,6)]
   122      22.489954      22.489954      22.489954    1[6-(6,6)]
   123       23.56783       23.56783       23.56783    1[6-(6,6)]
   124      25.682022      25.682022      25.682022    1[6-(6,6)]
   125      26.501357      26.501357      26.501357    1[6-(6,6)]
   126       4.609311       4.609311       4.609311    1[6-(6,6)]
   127      25.190387      25.190387      25.190387    1[6-(6,6)]
   128      25.222627      25.222627      25.222627    1[6-(6,6)]
   129       24.31795       24.31795       24.31795    1[6-(6,6)]
   130      24.350255      24.350255      24.350255    1[6-(6,6)]
   131      11.111147      11.111147      11.111147    1[6-(6,6)]
   132      12.131309      12.131309      12.131309    1[6-(6,6)]
   133      11.053438      11.053438      11.053438    1[6-(6,6)]
   134      32.019949      32.019949      32.019949    1[6-(6,6)]
   135        8.11989        8.11989        8.11989    1[6-(6,6)]
   136        6.93123        6.93123        6.93123    1[6-(6,6)]
   137       9.430854       9.430854       9.430854    1[6-(6,6)]
   138       9.398533       9.398533       9.398533    1[6-(6,6)]
   139      10.303304      10.303304      10.303304    1[6-(6,6)]
   140      10.270999      10.270999      10.270999    1[6-(6,6)]
   141      26.930652      26.930652      26.930652    1[6-(6,6)]
   142      25.070343      25.070343      25.070343    1[6-(6,6)]
   143      23.697042      23.697042      23.697042    1[6-(6,6)]
   144      24.179435      24.179435      24.179435    1[6-(6,6)]
   145      17.539056      17.539056      17.539056    1[6-(6,6)]
   146      17.416736      17.416736      17.416736    1[6-(6,6)]
   147      12.842133      12.842133      12.842133    1[6-(6,6)]
   148      10.580224      10.580224      10.580224    1[6-(6,6)]
   149      22.420689      22.420689      22.420689    1[6-(6,6)]
   150      24.701063      24.701063      24.701063    1[6-(6,6)]
   151      30.771318      30.771318      30.771318    1[6-(6,6)]
   152       9.550925       9.550925       9.550925    1[6-(6,6)]
   153       10.92422       10.92422       10.92422    1[6-(6,6)]
   154      10.441825      10.441825      10.441825    1[6-(6,6)]
   155      17.082075      17.082075      17.082075    1[6-(6,6)]
   156      17.204402      17.204402      17.204402    1[6-(6,6)]
   157      21.779005      21.779005      21.779005    1[6-(6,6)]
   158      24.040913      24.040913      24.040913    1[6-(6,6)]
   159      12.200587      12.200587      12.200587    1[6-(6,6)]
   160      33.000914      33.000914      33.000914    1[6-(6,6)]
   161      11.111094      11.111094      11.111094    1[6-(6,6)]
   162      12.131253      12.131253      12.131253    1[6-(6,6)]
   163      11.053377      11.053377      11.053377    1[6-(6,6)]
   164       8.939185       8.939185       8.939185    1[6-(6,6)]
   165        8.11985        8.11985        8.11985    1[6-(6,6)]
   166       6.931196       6.931196       6.931196    1[6-(6,6)]
   167        9.43082        9.43082        9.43082    1[6-(6,6)]
   168        9.39858        9.39858        9.39858    1[6-(6,6)]
   169      10.303257      10.303257      10.303257    1[6-(6,6)]
   170      10.270952      10.270952      10.270952    1[6-(6,6)]
   171       23.51006       23.51006       23.51006    1[6-(6,6)]
   172      22.489898      22.489898      22.489898    1[6-(6,6)]
   173      23.567769      23.567769      23.567769    1[6-(6,6)]
   174       2.601258       2.601258       2.601258    1[6-(6,6)]
   175      26.501317      26.501317      26.501317    1[6-(6,6)]
   176      27.689977      27.689977      27.689977    1[6-(6,6)]
   177      25.190353      25.190353      25.190353    1[6-(6,6)]
   178      25.222674      25.222674      25.222674    1[6-(6,6)]
   179      24.317903      24.317903      24.317903    1[6-(6,6)]
   180      24.350208      24.350208      24.350208    1[6-(6,6)]
   181      19.477708      19.477708      19.477708    6[6-(1,6),6-(6,7),7-(7,28)]
   182      19.769675      19.769675      19.769675    6[1-(0),6-(1,6),6-(6,7)]
   183      20.874315      20.874315      20.874315    6[1-(0),6-(1,6),6-(1,6)]
   184      21.707529      21.707529      21.707529    6[1-(0),6-(1,6),6-(1,6)]
   185      21.432872      21.432872      21.432872    6[1-(0),6-(1,6),6-(6,7)]
   186      20.271604      20.271604      20.271604    6[6-(1,6),6-(6,7),7-(7,28)]
   187      17.239128      17.239128      17.239128    6[6-(1,6),6-(6,7),7-(7,28)]
   188       5.631767       5.631767       5.631767    6[1-(0),6-(1,6),6-(6,7)]
   189       5.703322       5.703322       5.703322    6[1-(0),6-(1,6),6-(1,6)]
   190      19.077725      19.077725      19.077725    6[6-(6,6),7-(28)]
   191       7.752877       7.752877       7.752877    6[6-(6,6),7-(0)]
   192       8.388517       8.388517       8.388517    6[6-(6,6),6-(7),6-(7)]
   193       9.797362       9.797362       9.797362    6[6-(1,6),6-(1,6),6-(6,6)]
   194      10.628963      10.628963      10.628963    6[1-(0),6-(1,6),6-(6,6)]
   195      11.983338      11.983338      11.983338    6[1-(0),6-(1,6),6-(6,6)]
   196      24.160096      24.160096      24.160096    6[6-(1,6),6-(1,6),6-(6,6)]
   197      23.347652      23.347652      23.347652    6[1-(0),6-(1,6),6-(6,6)]
   198      21.976659      21.976659      21.976659    6[1-(0),6-(1,6),6-(6,6)]
   199      25.581636      25.581636      25.581636    6[6-(6,6),6-(7),6-(7)]
   200      26.256743      26.256743      26.256743    6[6-(6,6),7-(0)]
   201      14.854808      14.854808      14.854808    6[6-(6,6),7-(28)]
   202      15.143559      15.143559      15.143559    6[6-(1,6),6-(6,7),7-(7,28)]
   203      14.851593      14.851593      14.851593    6[1-(0),6-(1,6),6-(6,7)]
   204      13.746952      13.746952      13.746952    6[1-(0),6-(1,6),6-(1,6)]
   205      12.913735      12.913735      12.913735    6[1-(0),6-(1,6),6-(1,6)]
   206       13.18839       13.18839       13.18839    6[1-(0),6-(1,6),6-(6,7)]
   207      14.349579      14.349579      14.349579    6[6-(1,6),6-(6,7),7-(7,28)]
   208      17.382152      17.382152      17.382152    6[6-(1,6),6-(6,7),7-(7,28)]
   209       5.908664       5.908664       5.908664    6[1-(0),6-(1,6),6-(6,7)]
   210       5.837114       5.837114       5.837114    6[1-(0),6-(1,6),6-(1,6)]
   211      15.543555      15.543555      15.543555    6[6-(6,6),7-(28)]
   212       3.787559       3.787559       3.787559    6[6-(6,6),7-(0)]
   213       3.151915       3.151915       3.151915    6[6-(6,6),6-(7),6-(7)]
   214       1.743069       1.743069       1.743069    6[6-(1,6),6-(1,6),6-(6,6)]
   215       0.911472       0.911472       0.911472    6[1-(0),6-(1,6),6-(6,6)]
   216      22.637797      22.637797      22.637797    6[1-(0),6-(1,6),6-(6,6)]
   217      33.541887      33.541887      33.541887    6[6-(1,6),6-(1,6),6-(6,6)]
   218      11.273626      11.273626      11.273626    6[1-(0),6-(1,6),6-(6,6)]
   219       12.64462       12.64462       12.64462    6[1-(0),6-(1,6),6-(6,6)]
   220      32.120346      32.120346      32.120346    6[6-(6,6),6-(7),6-(7)]
   221      31.445235      31.445235      31.445235    6[6-(6,6),7-(0)]
   222      19.766326      19.766326      19.766326    6[6-(6,6),7-(28)]
   223      13.711865      13.711865      13.711865    6[6-(1,6),6-(6,7),7-(7,28)]
   224      12.401112      12.401112      12.401112    6[1-(0),6-(1,6),6-(6,7)]
   225       11.81278       11.81278       11.81278    6[1-(0),6-(1,6),6-(1,6)]
   226       12.46596       12.46596       12.46596    6[1-(0),6-(1,6),6-(1,6)]
   227       13.71878       13.71878       13.71878    6[1-(0),6-(1,6),6-(6,7)]
   228      14.343349      14.343349      14.343349    6[6-(1,6),6-(6,7),7-(7,28)]
   229      16.620278      16.620278      16.620278    6[6-(1,6),6-(6,7),7-(7,28)]
   230      15.886545      15.886545      15.886545    6[1-(0),6-(1,6),6-(6,7)]
   231      16.602049      16.602049      16.602049    6[1-(0),6-(1,6),6-(1,6)]
   232      13.332657      13.332657      13.332657    6[6-(6,6),7-(28)]
   233      13.319966      13.319966      13.319966    6[6-(6,6),7-(0)]
   234      13.213791      13.213791      13.213791    6[6-(6,6),6-(7),6-(7)]
   235      13.207323      13.207323      13.207323    6[6-(1,6),6-(1,6),6-(6,6)]
   236      13.476904      13.476904      13.476904    6[1-(0),6-(1,6),6-(6,6)]
   237      13.483824      13.483824      13.483824    6[1-(0),6-(1,6),6-(6,6)]
   238      13.198773      13.198773      13.198773    6[6-(1,6),6-(1,6),6-(6,6)]
   239      12.952964      12.952964      12.952964    6[1-(0),6-(1,6),6-(6,6)]
   240       12.96451       12.96451       12.96451    6[1-(0),6-(1,6),6-(6,6)]
   241      13.178457      13.178457      13.178457    6[6-(6,6),6-(7),6-(7)]
   242      12.883712      12.883712      12.883712    6[6-(6,6),7-(0)]
   243      13.518665      13.518665      13.518665    6[6-(6,6),7-(28)]
   244      20.909366      20.909366      20.909366    6[6-(1,6),6-(6,7),7-(7,28)]
   245      22.220121      22.220121      22.220121    6[1-(0),6-(1,6),6-(6,7)]
   246       22.80837       22.80837       22.80837    6[1-(0),6-(1,6),6-(1,6)]
   247      22.155187      22.155187      22.155187    6[1-(0),6-(1,6),6-(1,6)]
   248      20.902365      20.902365      20.902365    6[1-(0),6-(1,6),6-(6,7)]
   249      20.277798      20.277798      20.277798    6[6-(1,6),6-(6,7),7-(7,28)]
   250      18.000965      18.000965      18.000965    6[6-(1,6),6-(6,7),7-(7,28)]
   251      18.734703      18.734703      18.734703    6[1-(0),6-(1,6),6-(6,7)]
   252      18.019203      18.019203      18.019203    6[1-(0),6-(1,6),6-(1,6)]
   253      21.288587      21.288587      21.288587    6[6-(6,6),7-(28)]
   254      21.301286      21.301286      21.301286    6[6-(6,6),7-(0)]
   255      21.407458      21.407458      21.407458    6[6-(6,6),6-(7),6-(7)]
   256      21.413925      21.413925      21.413925    6[6-(1,6),6-(1,6),6-(6,6)]
   257      21.144347      21.144347      21.144347    6[1-(0),6-(1,6),6-(6,6)]
   258      21.137427      21.137427      21.137427    6[1-(0),6-(1,6),6-(6,6)]
   259      21.422393      21.422393      21.422393    6[6-(1,6),6-(1,6),6-(6,6)]
   260      21.668198      21.668198      21.668198    6[1-(0),6-(1,6),6-(6,6)]
   261      21.656734      21.656734      21.656734    6[1-(0),6-(1,6),6-(6,6)]
   262      21.442709      21.442709      21.442709    6[6-(6,6),6-(7),6-(7)]
   263       21.73745       21.73745       21.73745    6[6-(6,6),7-(0)]
   264      21.102504      21.102504      21.102504    6[6-(6,6),7-(28)]
   265      15.143499      15.143499      15.143499    6[6-(1,6),6-(6,7),7-(7,28)]
   266      14.851532      14.851532      14.851532    6[1-(0),6-(1,6),6-(6,7)]
   267      13.746892      13.746892      13.746892    6[1-(0),6-(1,6),6-(1,6)]
   268      12.913678      12.913678      12.913678    6[1-(0),6-(1,6),6-(1,6)]
   269      13.188335      13.188335      13.188335    6[1-(0),6-(1,6),6-(6,7)]
   270      14.349603      14.349603      14.349603    6[6-(1,6),6-(6,7),7-(7,28)]
   271      17.382079      17.382079      17.382079    6[6-(1,6),6-(6,7),7-(7,28)]
   272       28.98944       28.98944       28.98944    6[1-(0),6-(1,6),6-(6,7)]
   273      28.917885      28.917885      28.917885    6[1-(0),6-(1,6),6-(1,6)]
   274      15.543482      15.543482      15.543482    6[6-(6,6),7-(28)]
   275       26.86833       26.86833       26.86833    6[6-(6,6),7-(0)]
   276       26.23269       26.23269       26.23269    6[6-(6,6),6-(7),6-(7)]
   277      24.823845      24.823845      24.823845    6[6-(1,6),6-(1,6),6-(6,6)]
   278      23.992244      23.992244      23.992244    6[1-(0),6-(1,6),6-(6,6)]
   279      22.637869      22.637869      22.637869    6[1-(0),6-(1,6),6-(6,6)]
   280      10.461111      10.461111      10.461111    6[6-(1,6),6-(1,6),6-(6,6)]
   281      11.273555      11.273555      11.273555    6[1-(0),6-(1,6),6-(6,6)]
   282      12.644548      12.644548      12.644548    6[1-(0),6-(1,6),6-(6,6)]
   283       9.039571       9.039571       9.039571    6[6-(6,6),6-(7),6-(7)]
   284       8.364464       8.364464       8.364464    6[6-(6,6),7-(0)]
   285      19.766399      19.766399      19.766399    6[6-(6,6),7-(28)]
   286      19.477648      19.477648      19.477648    6[6-(1,6),6-(6,7),7-(7,28)]
   287      19.769614      19.769614      19.769614    6[1-(0),6-(1,6),6-(6,7)]
   288      20.874255      20.874255      20.874255    6[1-(0),6-(1,6),6-(1,6)]
   289      21.707472      21.707472      21.707472    6[1-(0),6-(1,6),6-(1,6)]
   290      21.432817      21.432817      21.432817    6[1-(0),6-(1,6),6-(6,7)]
   291      20.271628      20.271628      20.271628    6[6-(1,6),6-(6,7),7-(7,28)]
   292      17.239055      17.239055      17.239055    6[6-(1,6),6-(6,7),7-(7,28)]
   293      28.712543      28.712543      28.712543    6[1-(0),6-(1,6),6-(6,7)]
   294      28.784012      28.784012      28.784012    6[1-(0),6-(1,6),6-(1,6)]
   295      19.077652      19.077652      19.077652    6[6-(6,6),7-(28)]
   296      30.833648      30.833648      30.833648    6[6-(6,6),7-(0)]
   297      31.469292      31.469292      31.469292    6[6-(6,6),6-(7),6-(7)]
   298      32.878138      32.878138      32.878138    6[6-(1,6),6-(1,6),6-(6,6)]
   299      33.709735      33.709735      33.709735    6[1-(0),6-(1,6),6-(6,6)]
   300       11.98341       11.98341       11.98341    6[1-(0),6-(1,6),6-(6,6)]
   301        1.07932        1.07932        1.07932    6[6-(1,6),6-(1,6),6-(6,6)]
   302      23.347581      23.347581      23.347581    6[1-(0),6-(1,6),6-(6,6)]
   303      21.976587      21.976587      21.976587    6[1-(0),6-(1,6),6-(6,6)]
   304       2.500861       2.500861       2.500861    6[6-(6,6),6-(7),6-(7)]
   305       3.175972       3.175972       3.175972    6[6-(6,6),7-(0)]
   306      14.854881      14.854881      14.854881    6[6-(6,6),7-(28)]
   307      20.909342      20.909342      20.909342    6[6-(1,6),6-(6,7),7-(7,28)]
   308      22.220095      22.220095      22.220095    6[1-(0),6-(1,6),6-(6,7)]
   309      22.808427      22.808427      22.808427    6[1-(0),6-(1,6),6-(1,6)]
   310      22.155247      22.155247      22.155247    6[1-(0),6-(1,6),6-(1,6)]
   311      20.902427      20.902427      20.902427    6[1-(0),6-(1,6),6-(6,7)]
   312      20.277858      20.277858      20.277858    6[6-(1,6),6-(6,7),7-(7,28)]
   313      18.000929      18.000929      18.000929    6[6-(1,6),6-(6,7),7-(7,28)]
   314      18.734662      18.734662      18.734662    6[1-(0),6-(1,6),6-(6,7)]
   315      18.019158      18.019158      18.019158    6[1-(0),6-(1,6),6-(1,6)]
   316       21.28855       21.28855       21.28855    6[6-(6,6),7-(28)]
   317      21.301241      21.301241      21.301241    6[6-(6,6),7-(0)]
   318      21.407416      21.407416      21.407416    6[6-(6,6),6-(7),6-(7)]
   319      21.413884      21.413884      21.413884    6[6-(1,6),6-(1,6),6-(6,6)]
   320      21.144303      21.144303      21.144303    6[1-(0),6-(1,6),6-(6,6)]
   321      21.137383      21.137383      21.137383    6[1-(0),6-(1,6),6-(6,6)]
   322      21.422434      21.422434      21.422434    6[6-(1,6),6-(1,6),6-(6,6)]
   323      21.668243      21.668243      21.668243    6[1-(0),6-(1,6),6-(6,6)]
   324      21.656697      21.656697      21.656697    6[1-(0),6-(1,6),6-(6,6)]
   325       21.44275       21.44275       21.44275    6[6-(6,6),6-(7),6-(7)]
   326      21.737495      21.737495      21.737495    6[6-(6,6),7-(0)]
   327      21.102542      21.102542      21.102542    6[6-(6,6),7-(28)]
   328      13.711841      13.711841      13.711841    6[6-(1,6),6-(6,7),7-(7,28)]
   329      12.401086      12.401086      12.401086    6[1-(0),6-(1,6),6-(6,7)]
   330      11.812837      11.812837      11.812837    6[1-(0),6-(1,6),6-(1,6)]
   331       12.46602       12.46602       12.46602    6[1-(0),6-(1,6),6-(1,6)]
   332      13.718842      13.718842      13.718842    6[1-(0),6-(1,6),6-(6,7)]
   333      14.343409      14.343409      14.343409    6[6-(1,6),6-(6,7),7-(7,28)]
   334      16.620242      16.620242      16.620242    6[6-(1,6),6-(6,7),7-(7,28)]
   335      15.886504      15.886504      15.886504    6[1-(0),6-(1,6),6-(6,7)]
   336      16.602004      16.602004      16.602004    6[1-(0),6-(1,6),6-(1,6)]
   337       13.33262       13.33262       13.33262    6[6-(6,6),7-(28)]
   338      13.319921      13.319921      13.319921    6[6-(6,6),7-(0)]
   339      13.213749      13.213749      13.213749    6[6-(6,6),6-(7),6-(7)]
   340      13.207282      13.207282      13.207282    6[6-(1,6),6-(1,6),6-(6,6)]
   341       13.47686       13.47686       13.47686    6[1-(0),6-(1,6),6-(6,6)]
   342       13.48378       13.48378       13.48378    6[1-(0),6-(1,6),6-(6,6)]
   343      13.198814      13.198814      13.198814    6[6-(1,6),6-(1,6),6-(6,6)]
   344      12.953009      12.953009      12.953009    6[1-(0),6-(1,6),6-(6,6)]
   345      12.964473      12.964473      12.964473    6[1-(0),6-(1,6),6-(6,6)]
   346      13.178498      13.178498      13.178498    6[6-(6,6),6-(7),6-(7)]
   347      12.883757      12.883757      12.883757    6[6-(6,6),7-(0)]
   348      13.518703      13.518703      13.518703    6[6-(6,6),7-(28)]
   349       7.937283       7.937283       7.937283    6[6-(1,6),6-(6,7),7-(7,28)]
   350       8.229258       8.229258       8.229258    6[1-(0),6-(1,6),6-(6,7)]
   351       9.333903       9.333903       9.333903    6[1-(0),6-(1,6),6-(1,6)]
   352      10.167116      10.167116      10.167116    6[1-(0),6-(1,6),6-(1,6)]
   353       9.892452       9.892452       9.892452    6[1-(0),6-(1,6),6-(6,7)]
   354       8.731259       8.731259       8.731259    6[6-(1,6),6-(6,7),7-(7,28)]
   355        5.69867        5.69867        5.69867    6[6-(1,6),6-(6,7),7-(7,28)]
   356      17.172162      17.172162      17.172162    6[1-(0),6-(1,6),6-(6,7)]
   357      17.243708      17.243708      17.243708    6[1-(0),6-(1,6),6-(1,6)]
   358       7.537289       7.537289       7.537289    6[6-(6,6),7-(28)]
   359      19.293285      19.293285      19.293285    6[6-(6,6),7-(0)]
   360       19.92893       19.92893       19.92893    6[6-(6,6),6-(7),6-(7)]
   361      21.337776      21.337776      21.337776    6[6-(1,6),6-(1,6),6-(6,6)]
   362      22.169371      22.169371      22.169371    6[1-(0),6-(1,6),6-(6,6)]
   363      23.523747      23.523747      23.523747    6[1-(0),6-(1,6),6-(6,6)]
   364      12.619659      12.619659      12.619659    6[6-(1,6),6-(1,6),6-(6,6)]
   365      11.807221      11.807221      11.807221    6[1-(0),6-(1,6),6-(6,6)]
   366      10.436227      10.436227      10.436227    6[1-(0),6-(1,6),6-(6,6)]
   367      14.041199      14.041199      14.041199    6[6-(6,6),6-(7),6-(7)]
   368      14.716313      14.716313      14.716313    6[6-(6,6),7-(0)]
   369      26.395217      26.395217      26.395217    6[6-(6,6),7-(28)]
   370       3.603164       3.603164       3.603164    6[6-(1,6),6-(6,7),7-(7,28)]
   371       3.311188       3.311188       3.311188    6[1-(0),6-(1,6),6-(6,7)]
   372      25.287244      25.287244      25.287244    6[1-(0),6-(1,6),6-(1,6)]
   373      24.454035      24.454035      24.454035    6[1-(0),6-(1,6),6-(1,6)]
   374        24.7287        24.7287        24.7287    6[1-(0),6-(1,6),6-(6,7)]
   375      25.889892      25.889892      25.889892    6[6-(1,6),6-(6,7),7-(7,28)]
   376       5.841765       5.841765       5.841765    6[6-(1,6),6-(6,7),7-(7,28)]
   377      17.449121      17.449121      17.449121    6[1-(0),6-(1,6),6-(6,7)]
   378      17.377571      17.377571      17.377571    6[1-(0),6-(1,6),6-(1,6)]
   379       4.003145       4.003145       4.003145    6[6-(6,6),7-(28)]
   380      15.327993      15.327993      15.327993    6[6-(6,6),7-(0)]
   381      14.692352      14.692352      14.692352    6[6-(6,6),6-(7),6-(7)]
   382      13.283506      13.283506      13.283506    6[6-(1,6),6-(1,6),6-(6,6)]
   383      12.451908      12.451908      12.451908    6[1-(0),6-(1,6),6-(6,6)]
   384      11.097533      11.097533      11.097533    6[1-(0),6-(1,6),6-(6,6)]
   385      22.001473      22.001473      22.001473    6[6-(1,6),6-(1,6),6-(6,6)]
   386      22.813914      22.813914      22.813914    6[1-(0),6-(1,6),6-(6,6)]
   387       1.104208       1.104208       1.104208    6[1-(0),6-(1,6),6-(6,6)]
   388      20.579933      20.579933      20.579933    6[6-(6,6),6-(7),6-(7)]
   389      19.904823      19.904823      19.904823    6[6-(6,6),7-(0)]
   390      31.306763      31.306763      31.306763    6[6-(6,6),7-(28)]
   391      25.252247      25.252247      25.252247    6[6-(1,6),6-(6,7),7-(7,28)]
   392      23.941494      23.941494      23.941494    6[1-(0),6-(1,6),6-(6,7)]
   393      23.353172      23.353172      23.353172    6[1-(0),6-(1,6),6-(1,6)]
   394       24.00636       24.00636       24.00636    6[1-(0),6-(1,6),6-(1,6)]
   395       25.25918       25.25918       25.25918    6[1-(0),6-(1,6),6-(6,7)]
   396      25.883739      25.883739      25.883739    6[6-(1,6),6-(6,7),7-(7,28)]
   397      28.160632      28.160632      28.160632    6[6-(1,6),6-(6,7),7-(7,28)]
   398      27.426894      27.426894      27.426894    6[1-(0),6-(1,6),6-(6,7)]
   399       5.061694       5.061694       5.061694    6[1-(0),6-(1,6),6-(1,6)]
   400      24.873023      24.873023      24.873023    6[6-(6,6),7-(28)]
   401      24.860325      24.860325      24.860325    6[6-(6,6),7-(0)]
   402      24.754158      24.754158      24.754158    6[6-(6,6),6-(7),6-(7)]
   403      24.747701      24.747701      24.747701    6[6-(1,6),6-(1,6),6-(6,6)]
   404      25.017285      25.017285      25.017285    6[1-(0),6-(1,6),6-(6,6)]
   405      25.024133      25.024133      25.024133    6[1-(0),6-(1,6),6-(6,6)]
   406       24.73909       24.73909       24.73909    6[6-(1,6),6-(1,6),6-(6,6)]
   407      24.493361      24.493361      24.493361    6[1-(0),6-(1,6),6-(6,6)]
   408      24.504896      24.504896      24.504896    6[1-(0),6-(1,6),6-(6,6)]
   409      24.718784      24.718784      24.718784    6[6-(6,6),6-(7),6-(7)]
   410      24.424048      24.424048      24.424048    6[6-(6,6),7-(0)]
   411      25.058995      25.058995      25.058995    6[6-(6,6),7-(28)]
   412       9.369017       9.369017       9.369017    6[6-(1,6),6-(6,7),7-(7,28)]
   413      10.679768      10.679768      10.679768    6[1-(0),6-(1,6),6-(6,7)]
   414      11.268092      11.268092      11.268092    6[1-(0),6-(1,6),6-(1,6)]
   415      10.614907      10.614907      10.614907    6[1-(0),6-(1,6),6-(1,6)]
   416       9.362088       9.362088       9.362088    6[1-(0),6-(1,6),6-(6,7)]
   417      31.818228      31.818228      31.818228    6[6-(1,6),6-(6,7),7-(7,28)]
   418        6.46062        6.46062        6.46062    6[6-(1,6),6-(6,7),7-(7,28)]
   419       7.194353       7.194353       7.194353    6[1-(0),6-(1,6),6-(6,7)]
   420       6.478849       6.478849       6.478849    6[1-(0),6-(1,6),6-(1,6)]
   421       9.748228       9.748228       9.748228    6[6-(6,6),7-(28)]
   422       9.760917       9.760917       9.760917    6[6-(6,6),7-(0)]
   423       9.867088       9.867088       9.867088    6[6-(6,6),6-(7),6-(7)]
   424       9.873546       9.873546       9.873546    6[6-(1,6),6-(1,6),6-(6,6)]
   425       9.603959       9.603959       9.603959    6[1-(0),6-(1,6),6-(6,6)]
   426        9.59703        9.59703        9.59703    6[1-(0),6-(1,6),6-(6,6)]
   427       9.882077       9.882077       9.882077    6[6-(1,6),6-(1,6),6-(6,6)]
   428      10.127891      10.127891      10.127891    6[1-(0),6-(1,6),6-(6,6)]
   429      10.116355      10.116355      10.116355    6[1-(0),6-(1,6),6-(6,6)]
   430       9.902383       9.902383       9.902383    6[6-(6,6),6-(7),6-(7)]
   431      10.197123      10.197123      10.197123    6[6-(6,6),7-(0)]
   432       9.562169       9.562169       9.562169    6[6-(6,6),7-(28)]
   433      26.683924      26.683924      26.683924    6[6-(1,6),6-(6,7),7-(7,28)]
   434      26.391949      26.391949      26.391949    6[1-(0),6-(1,6),6-(6,7)]
   435      25.287304      25.287304      25.287304    6[1-(0),6-(1,6),6-(1,6)]
   436      24.454091      24.454091      24.454091    6[1-(0),6-(1,6),6-(1,6)]
   437      24.728755      24.728755      24.728755    6[1-(0),6-(1,6),6-(6,7)]
   438      25.889948      25.889948      25.889948    6[6-(1,6),6-(6,7),7-(7,28)]
   439      28.922537      28.922537      28.922537    6[6-(1,6),6-(6,7),7-(7,28)]
   440      17.449045      17.449045      17.449045    6[1-(0),6-(1,6),6-(6,7)]
   441      17.377499      17.377499      17.377499    6[1-(0),6-(1,6),6-(1,6)]
   442      27.083918      27.083918      27.083918    6[6-(6,6),7-(28)]
   443      15.327922      15.327922      15.327922    6[6-(6,6),7-(0)]
   444      14.692277      14.692277      14.692277    6[6-(6,6),6-(7),6-(7)]
   445      13.283431      13.283431      13.283431    6[6-(1,6),6-(1,6),6-(6,6)]
   446      12.451836      12.451836      12.451836    6[1-(0),6-(1,6),6-(6,6)]
   447       11.09746       11.09746       11.09746    6[1-(0),6-(1,6),6-(6,6)]
   448      22.001548      22.001548      22.001548    6[6-(1,6),6-(1,6),6-(6,6)]
   449      22.813986      22.813986      22.813986    6[1-(0),6-(1,6),6-(6,6)]
   450       24.18498       24.18498       24.18498    6[1-(0),6-(1,6),6-(6,6)]
   451      20.580008      20.580008      20.580008    6[6-(6,6),6-(7),6-(7)]
   452      19.904894      19.904894      19.904894    6[6-(6,6),7-(0)]
   453        8.22599        8.22599        8.22599    6[6-(6,6),7-(28)]
   454      31.018043      31.018043      31.018043    6[6-(1,6),6-(6,7),7-(7,28)]
   455      31.310019      31.310019      31.310019    6[1-(0),6-(1,6),6-(6,7)]
   456       9.333963       9.333963       9.333963    6[1-(0),6-(1,6),6-(1,6)]
   457      10.167172      10.167172      10.167172    6[1-(0),6-(1,6),6-(1,6)]
   458       9.892507       9.892507       9.892507    6[1-(0),6-(1,6),6-(6,7)]
   459       8.731315       8.731315       8.731315    6[6-(1,6),6-(6,7),7-(7,28)]
   460      28.779442      28.779442      28.779442    6[6-(1,6),6-(6,7),7-(7,28)]
   461      17.172086      17.172086      17.172086    6[1-(0),6-(1,6),6-(6,7)]
   462      17.243636      17.243636      17.243636    6[1-(0),6-(1,6),6-(1,6)]
   463      30.618062      30.618062      30.618062    6[6-(6,6),7-(28)]
   464      19.293214      19.293214      19.293214    6[6-(6,6),7-(0)]
   465      19.928855      19.928855      19.928855    6[6-(6,6),6-(7),6-(7)]
   466      21.337701      21.337701      21.337701    6[6-(1,6),6-(1,6),6-(6,6)]
   467      22.169299      22.169299      22.169299    6[1-(0),6-(1,6),6-(6,6)]
   468      23.523674      23.523674      23.523674    6[1-(0),6-(1,6),6-(6,6)]
   469      12.619734      12.619734      12.619734    6[6-(1,6),6-(1,6),6-(6,6)]
   470      11.807293      11.807293      11.807293    6[1-(0),6-(1,6),6-(6,6)]
   471      33.516999      33.516999      33.516999    6[1-(0),6-(1,6),6-(6,6)]
   472      14.041274      14.041274      14.041274    6[6-(6,6),6-(7),6-(7)]
   473      14.716384      14.716384      14.716384    6[6-(6,6),7-(0)]
   474       3.314444       3.314444       3.314444    6[6-(6,6),7-(28)]
   475        9.36896        9.36896        9.36896    6[6-(1,6),6-(6,7),7-(7,28)]
   476      10.679713      10.679713      10.679713    6[1-(0),6-(1,6),6-(6,7)]
   477      11.268035      11.268035      11.268035    6[1-(0),6-(1,6),6-(1,6)]
   478      10.614847      10.614847      10.614847    6[1-(0),6-(1,6),6-(1,6)]
   479       9.362027       9.362027       9.362027    6[1-(0),6-(1,6),6-(6,7)]
   480       8.737468       8.737468       8.737468    6[6-(1,6),6-(6,7),7-(7,28)]
   481       6.460575       6.460575       6.460575    6[6-(1,6),6-(6,7),7-(7,28)]
   482       7.194313       7.194313       7.194313    6[1-(0),6-(1,6),6-(6,7)]
   483       6.478813       6.478813       6.478813    6[1-(0),6-(1,6),6-(1,6)]
   484       9.748184       9.748184       9.748184    6[6-(6,6),7-(28)]
   485       9.760882       9.760882       9.760882    6[6-(6,6),7-(0)]
   486       9.867049       9.867049       9.867049    6[6-(6,6),6-(7),6-(7)]
   487       9.873506       9.873506       9.873506    6[6-(1,6),6-(1,6),6-(6,6)]
   488       9.603922       9.603922       9.603922    6[1-(0),6-(1,6),6-(6,6)]
   489       9.597074       9.597074       9.597074    6[1-(0),6-(1,6),6-(6,6)]
   490       9.882117       9.882117       9.882117    6[6-(1,6),6-(1,6),6-(6,6)]
   491      10.127846      10.127846      10.127846    6[1-(0),6-(1,6),6-(6,6)]
   492      10.116311      10.116311      10.116311    6[1-(0),6-(1,6),6-(6,6)]
   493       9.902423       9.902423       9.902423    6[6-(6,6),6-(7),6-(7)]
   494      10.197159      10.197159      10.197159    6[6-(6,6),7-(0)]
   495       9.562212       9.562212       9.562212    6[6-(6,6),7-(28)]
   496       25.25219       25.25219       25.25219    6[6-(1,6),6-(6,7),7-(7,28)]
   497      23.941439      23.941439      23.941439    6[1-(0),6-(1,6),6-(6,7)]
   498      23.353115      23.353115      23.353115    6[1-(0),6-(1,6),6-(1,6)]
   499        24.0063        24.0063        24.0063    6[1-(0),6-(1,6),6-(1,6)]
   500      25.259119      25.259119      25.259119    6[1-(0),6-(1,6),6-(6,7)]
   501       2.802979       2.802979       2.802979    6[6-(1,6),6-(6,7),7-(7,28)]
   502      28.160587      28.160587      28.160587    6[6-(1,6),6-(6,7),7-(7,28)]
   503      27.426854      27.426854      27.426854    6[1-(0),6-(1,6),6-(6,7)]
   504      28.142358      28.142358      28.142358    6[1-(0),6-(1,6),6-(1,6)]
   505      24.872979      24.872979      24.872979    6[6-(6,6),7-(28)]
   506       24.86029       24.86029       24.86029    6[6-(6,6),7-(0)]
   507      24.754119      24.754119      24.754119    6[6-(6,6),6-(7),6-(7)]
   508      24.747661      24.747661      24.747661    6[6-(1,6),6-(1,6),6-(6,6)]
   509      25.017248      25.017248      25.017248    6[1-(0),6-(1,6),6-(6,6)]
   510      25.024177      25.024177      25.024177    6[1-(0),6-(1,6),6-(6,6)]
   511       24.73913       24.73913       24.73913    6[6-(1,6),6-(1,6),6-(6,6)]
   512      24.493316      24.493316      24.493316    6[1-(0),6-(1,6),6-(6,6)]
   513      24.504852      24.504852      24.504852    6[1-(0),6-(1,6),6-(6,6)]
   514      24.718824      24.718824      24.718824    6[6-(6,6),6-(7),6-(7)]
   515      24.424084      24.424084      24.424084    6[6-(6,6),7-(0)]
   516      25.059038      25.059038      25.059038    6[6-(6,6),7-(28)]
   517      18.626648      18.626648      18.626648    7[7-(6,28),7-(6,28),28-(7,7,7,7,7)]
   518       18.45893       18.45893       18.45893    7[6-(6,6),7-(7,28),28-(7,7,7,7)]
   519      19.703822      19.703822      19.703822    7[6-(6,6),7-(7,28),28-(7,7,7,7)]
   520      17.203268      17.203268      17.203268    7[6-(6,6),7-(7,28),28-(7,7,7,7)]
   521      18.362222      18.362222      18.362222    7[6-(6),28-(7,7,7,7)]
   522       7.247411       7.247411       7.247411    7[6-(6)]
   523      26.815294      26.815294      26.815294    7[6-(6)]
   524      15.537076      15.537076      15.537076    7[6-(6),28-(7,7,7,7)]
   525      15.994536      15.994536      15.994536    7[7-(6,28),7-(6,28),28-(7,7,7,7,7)]
   526      16.162338      16.162338      16.162338    7[6-(6,6),7-(7,28),28-(7,7,7,7)]
   527      14.917359      14.917359      14.917359    7[6-(6,6),7-(7,28),28-(7,7,7,7)]
   528      17.417926      17.417926      17.417926    7[6-(6,6),7-(7,28),28-(7,7,7,7)]
   529      16.259055      16.259055      16.259055    7[6-(6),28-(7,7,7,7)]
   530       4.293028       4.293028       4.293028    7[6-(6)]
   531      30.886681      30.886681      30.886681    7[6-(6)]
   532      19.084061      19.084061      19.084061    7[6-(6),28-(7,7,7,7)]
   533      15.652031      15.652031      15.652031    7[7-(6,28),7-(6,28),28-(7,7,7,7,7)]
   534      14.569087      14.569087      14.569087    7[6-(6,6),7-(7,28),28-(7,7,7,7)]
   535      15.551856      15.551856      15.551856    7[6-(6,6),7-(7,28),28-(7,7,7,7)]
   536      16.213133      16.213133      16.213133    7[6-(6,6),7-(7,28),28-(7,7,7,7)]
   537      13.508533      13.508533      13.508533    7[6-(6),28-(7,7,7,7)]
   538       13.37998       13.37998       13.37998    7[6-(6)]
   539      12.636745      12.636745      12.636745    7[6-(6)]
   540      13.814328      13.814328      13.814328    7[6-(6),28-(7,7,7,7)]
   541      18.969199      18.969199      18.969199    7[7-(6,28),7-(6,28),28-(7,7,7,7,7)]
   542      20.052146      20.052146      20.052146    7[6-(6,6),7-(7,28),28-(7,7,7,7)]
   543      19.069371      19.069371      19.069371    7[6-(6,6),7-(7,28),28-(7,7,7,7)]
   544      18.408107      18.408107      18.408107    7[6-(6,6),7-(7,28),28-(7,7,7,7)]
   545      21.112708      21.112708      21.112708    7[6-(6),28-(7,7,7,7)]
   546      21.241276      21.241276      21.241276    7[6-(6)]
   547      21.984414      21.984414      21.984414    7[6-(6)]
   548      20.806844      20.806844      20.806844    7[6-(6),28-(7,7,7,7)]
   549      15.994559      15.994559      15.994559    7[7-(6,28),7-(6,28),28-(7,7,7,7,7)]
   550      16.162277      16.162277      16.162277    7[6-(6,6),7-(7,28),28-(7,7,7,7)]
   551      14.917385      14.917385      14.917385    7[6-(6,6),7-(7,28),28-(7,7,7,7)]
   552      17.417939      17.417939      17.417939    7[6-(6,6),7-(7,28),28-(7,7,7,7)]
   553      16.258985      16.258985      16.258985    7[6-(6),28-(7,7,7,7)]
   554      27.373796      27.373796      27.373796    7[6-(6)]
   555       7.805913       7.805913       7.805913    7[6-(6)]
   556      19.084131      19.084131      19.084131    7[6-(6),28-(7,7,7,7)]
   557      18.626671      18.626671      18.626671    7[7-(6,28),7-(6,28),28-(7,7,7,7,7)]
   558      18.458869      18.458869      18.458869    7[6-(6,6),7-(7,28),28-(7,7,7,7)]
   559      19.703848      19.703848      19.703848    7[6-(6,6),7-(7,28),28-(7,7,7,7)]
   560      17.203281      17.203281      17.203281    7[6-(6,6),7-(7,28),28-(7,7,7,7)]
   561      18.362152      18.362152      18.362152    7[6-(6),28-(7,7,7,7)]
   562      30.328179      30.328179      30.328179    7[6-(6)]
   563       3.734526       3.734526       3.734526    7[6-(6)]
   564      15.537146      15.537146      15.537146    7[6-(6),28-(7,7,7,7)]
   565      18.969176      18.969176      18.969176    7[7-(6,28),7-(6,28),28-(7,7,7,7,7)]
   566       20.05212       20.05212       20.05212    7[6-(6,6),7-(7,28),28-(7,7,7,7)]
   567      19.069351      19.069351      19.069351    7[6-(6,6),7-(7,28),28-(7,7,7,7)]
   568      18.408074      18.408074      18.408074    7[6-(6,6),7-(7,28),28-(7,7,7,7)]
   569      21.112674      21.112674      21.112674    7[6-(6),28-(7,7,7,7)]
   570      21.241227      21.241227      21.241227    7[6-(6)]
   571      21.984462      21.984462      21.984462    7[6-(6)]
   572      20.806879      20.806879      20.806879    7[6-(6),28-(7,7,7,7)]
   573      15.652008      15.652008      15.652008    7[7-(6,28),7-(6,28),28-(7,7,7,7,7)]
   574      14.569061      14.569061      14.569061    7[6-(6,6),7-(7,28),28-(7,7,7,7)]
   575      15.551836      15.551836      15.551836    7[6-(6,6),7-(7,28),28-(7,7,7,7)]
   576        16.2131        16.2131        16.2131    7[6-(6,6),7-(7,28),28-(7,7,7,7)]
   577      13.508499      13.508499      13.508499    7[6-(6),28-(7,7,7,7)]
   578      13.379931      13.379931      13.379931    7[6-(6)]
   579      12.636793      12.636793      12.636793    7[6-(6)]
   580      13.814363      13.814363      13.814363    7[6-(6),28-(7,7,7,7)]
   581      17.310596      17.310596      17.310596    7[7-(6,28),7-(6,28),28-(7,7,7,7,7)]
   582      17.310618      17.310618      17.310618    7[7-(6,28),7-(6,28),28-(7,7,7,7,7)]
   583      17.310611      17.310611      17.310611    7[7-(6,28),7-(6,28),28-(7,7,7,7,7)]
   584      17.310589      17.310589      17.310589    7[7-(6,28),7-(6,28),28-(7,7,7,7,7)]
   585       7.086292       7.086292       7.086292    7[7-(6,28),7-(6,28),28-(7,7,7,7,7)]
   586       6.918498       6.918498       6.918498    7[6-(6,6),7-(7,28),28-(7,7,7,7)]
   587        8.16347        8.16347        8.16347    7[6-(6,6),7-(7,28),28-(7,7,7,7)]
   588       5.662898       5.662898       5.662898    7[6-(6,6),7-(7,28),28-(7,7,7,7)]
   589       6.821789       6.821789       6.821789    7[6-(6),28-(7,7,7,7)]
   590      18.787816      18.787816      18.787816    7[6-(6)]
   591      15.274868      15.274868      15.274868    7[6-(6)]
   592       27.07748       27.07748       27.07748    7[6-(6),28-(7,7,7,7)]
   593       4.454157       4.454157       4.454157    7[7-(6,28),7-(6,28),28-(7,7,7,7,7)]
   594       4.621949       4.621949       4.621949    7[6-(6,6),7-(7,28),28-(7,7,7,7)]
   595       3.376982       3.376982       3.376982    7[6-(6,6),7-(7,28),28-(7,7,7,7)]
   596       5.877541       5.877541       5.877541    7[6-(6,6),7-(7,28),28-(7,7,7,7)]
   597       4.718648       4.718648       4.718648    7[6-(6),28-(7,7,7,7)]
   598      15.833459      15.833459      15.833459    7[6-(6)]
   599      19.346271      19.346271      19.346271    7[6-(6)]
   600      30.624497      30.624497      30.624497    7[6-(6),28-(7,7,7,7)]
   601      27.192408      27.192408      27.192408    7[7-(6,28),7-(6,28),28-(7,7,7,7,7)]
   602       26.10946       26.10946       26.10946    7[6-(6,6),7-(7,28),28-(7,7,7,7)]
   603      27.092243      27.092243      27.092243    7[6-(6,6),7-(7,28),28-(7,7,7,7)]
   604       27.75349       27.75349       27.75349    7[6-(6,6),7-(7,28),28-(7,7,7,7)]
   605      25.048897      25.048897      25.048897    7[6-(6),28-(7,7,7,7)]
   606      24.920332      24.920332      24.920332    7[6-(6)]
   607      24.177088      24.177088      24.177088    7[6-(6)]
   608       25.35466       25.35466       25.35466    7[6-(6),28-(7,7,7,7)]
   609      30.509557      30.509557      30.509557    7[7-(6,28),7-(6,28),28-(7,7,7,7,7)]
   610       8.511803       8.511803       8.511803    7[6-(6,6),7-(7,28),28-(7,7,7,7)]
   611      30.609725      30.609725      30.609725    7[6-(6,6),7-(7,28),28-(7,7,7,7)]
   612      29.948465      29.948465      29.948465    7[6-(6,6),7-(7,28),28-(7,7,7,7)]
   613       9.572357       9.572357       9.572357    7[6-(6),28-(7,7,7,7)]
   614       9.700908       9.700908       9.700908    7[6-(6)]
   615      10.444086      10.444086      10.444086    7[6-(6)]
   616       9.266501       9.266501       9.266501    7[6-(6),28-(7,7,7,7)]
   617      27.534915      27.534915      27.534915    7[7-(6,28),7-(6,28),28-(7,7,7,7,7)]
   618      27.702709      27.702709      27.702709    7[6-(6,6),7-(7,28),28-(7,7,7,7)]
   619      26.457737      26.457737      26.457737    7[6-(6,6),7-(7,28),28-(7,7,7,7)]
   620      28.958309      28.958309      28.958309    7[6-(6,6),7-(7,28),28-(7,7,7,7)]
   621      27.799418      27.799418      27.799418    7[6-(6),28-(7,7,7,7)]
   622      15.833391      15.833391      15.833391    7[6-(6)]
   623      19.346339      19.346339      19.346339    7[6-(6)]
   624       7.543727       7.543727       7.543727    7[6-(6),28-(7,7,7,7)]
   625       30.16705       30.16705       30.16705    7[7-(6,28),7-(6,28),28-(7,7,7,7,7)]
   626      29.999258      29.999258      29.999258    7[6-(6,6),7-(7,28),28-(7,7,7,7)]
   627      31.244225      31.244225      31.244225    7[6-(6,6),7-(7,28),28-(7,7,7,7)]
   628      28.743666      28.743666      28.743666    7[6-(6,6),7-(7,28),28-(7,7,7,7)]
   629      29.902559      29.902559      29.902559    7[6-(6),28-(7,7,7,7)]
   630      18.787748      18.787748      18.787748    7[6-(6)]
   631      15.274936      15.274936      15.274936    7[6-(6)]
   632        3.99671        3.99671        3.99671    7[6-(6),28-(7,7,7,7)]
   633       7.428799       7.428799       7.428799    7[7-(6,28),7-(6,28),28-(7,7,7,7,7)]
   634       8.511747       8.511747       8.511747    7[6-(6,6),7-(7,28),28-(7,7,7,7)]
   635       7.528964       7.528964       7.528964    7[6-(6,6),7-(7,28),28-(7,7,7,7)]
   636       6.867717       6.867717       6.867717    7[6-(6,6),7-(7,28),28-(7,7,7,7)]
   637        9.57231        9.57231        9.57231    7[6-(6),28-(7,7,7,7)]
   638       9.700875       9.700875       9.700875    7[6-(6)]
   639      10.444119      10.444119      10.444119    7[6-(6)]
   640       9.266547       9.266547       9.266547    7[6-(6),28-(7,7,7,7)]
   641        4.11165        4.11165        4.11165    7[7-(6,28),7-(6,28),28-(7,7,7,7,7)]
   642      26.109404      26.109404      26.109404    7[6-(6,6),7-(7,28),28-(7,7,7,7)]
   643       4.011482       4.011482       4.011482    7[6-(6,6),7-(7,28),28-(7,7,7,7)]
   644       4.672742       4.672742       4.672742    7[6-(6,6),7-(7,28),28-(7,7,7,7)]
   645       25.04885       25.04885       25.04885    7[6-(6),28-(7,7,7,7)]
   646      24.920299      24.920299      24.920299    7[6-(6)]
   647      24.177121      24.177121      24.177121    7[6-(6)]
   648      25.354706      25.354706      25.354706    7[6-(6),28-(7,7,7,7)]
   649       5.770221       5.770221       5.770221    7[7-(6,28),7-(6,28),28-(7,7,7,7,7)]
   650      28.850979      28.850979      28.850979    7[7-(6,28),7-(6,28),28-(7,7,7,7,7)]
   651      28.850986      28.850986      28.850986    7[7-(6,28),7-(6,28),28-(7,7,7,7,7)]
   652       5.770228       5.770228       5.770228    7[7-(6,28),7-(6,28),28-(7,7,7,7,7)]
