# Supplementary material for: A collection of forcefield precursors for metal–organic frameworks
Source: RSC Adv. 2019 Nov 13;9(63):36492–507. doi: 10.1039/c9ra07327b (PMC9075174; doi:10.1039/c9ra07327b)
Supplement: RA-009-C9RA07327B-s1426 [file RA-009-C9RA07327B-s1426.txt]

LOFCUF_clean

18.658000    0.000000    0.000000
0.000000    20.089000    0.000000
0.000000    0.000000    21.137000

     1        10.2466        10.2466        10.2466    28[7-(6,6),7-(6,6),7-(6,6),8-(42),8-(42)]
     2        4.09655        4.09655        4.09655    28[7-(6,6),7-(6,6),7-(6,6),7-(6,6),8-(42),8-(42)]
     3        17.7404        17.7404        17.7404    28[7-(6,6),7-(6,6),7-(6,6),8-(42),8-(42)]
     4        5.23245        5.23245        5.23245    28[7-(6,6),7-(6,6),7-(6,6),7-(6,6),8-(42),8-(42)]
     5         8.4114         8.4114         8.4114    28[7-(6,6),7-(6,6),7-(6,6),8-(42),8-(42)]
     6       14.56145       14.56145       14.56145    28[7-(6,6),7-(6,6),7-(6,6),7-(6,6),8-(42),8-(42)]
     7         0.9176         0.9176         0.9176    28[7-(6,6),7-(6,6),7-(6,6),8-(42),8-(42)]
     8       13.42555       13.42555       13.42555    28[7-(6,6),7-(6,6),7-(6,6),7-(6,6),8-(42),8-(42)]
     9      11.372984      11.372984      11.372984    42[8-(15),8-(15,42),8-(28),8-(42),8-(42)]
    10      11.886639      11.886639      11.886639    42[8-(15,42),8-(15,42),8-(28),8-(42),8-(42)]
    11      12.825509      12.825509      12.825509    42[8-(15),8-(15,42),8-(42),8-(42)]
    12      12.497875      12.497875      12.497875    42[8-(15,42),8-(28),8-(42),8-(42)]
    13      11.043484      11.043484      11.043484    42[8-(15),8-(15,42),8-(28),8-(42),8-(42)]
    14      16.614016      16.614016      16.614016    42[8-(15),8-(15,42),8-(28),8-(42),8-(42)]
    15      16.100361      16.100361      16.100361    42[8-(15,42),8-(15,42),8-(28),8-(42),8-(42)]
    16      15.161491      15.161491      15.161491    42[8-(15),8-(15,42),8-(42),8-(42)]
    17      15.489125      15.489125      15.489125    42[8-(15,42),8-(28),8-(42),8-(42)]
    18      16.943516      16.943516      16.943516    42[8-(15),8-(15,42),8-(28),8-(42),8-(42)]
    19       7.285016       7.285016       7.285016    42[8-(15),8-(15,42),8-(28),8-(42),8-(42)]
    20       6.771361       6.771361       6.771361    42[8-(15,42),8-(15,42),8-(28),8-(42),8-(42)]
    21       5.832491       5.832491       5.832491    42[8-(15),8-(15,42),8-(42),8-(42)]
    22       6.160125       6.160125       6.160125    42[8-(15,42),8-(28),8-(42),8-(42)]
    23       7.614516       7.614516       7.614516    42[8-(15),8-(15,42),8-(28),8-(42),8-(42)]
    24       2.043984       2.043984       2.043984    42[8-(15),8-(15,42),8-(28),8-(42),8-(42)]
    25       2.557639       2.557639       2.557639    42[8-(15,42),8-(15,42),8-(28),8-(42),8-(42)]
    26       3.496509       3.496509       3.496509    42[8-(15),8-(15,42),8-(42),8-(42)]
    27       3.168875       3.168875       3.168875    42[8-(15,42),8-(28),8-(42),8-(42)]
    28       1.714484       1.714484       1.714484    42[8-(15),8-(15,42),8-(28),8-(42),8-(42)]
    29      13.663253      13.663253      13.663253    15[8-(0),8-(42),8-(42,42),8-(42,42)]
    30      10.093978      10.093978      10.093978    15[8-(0),8-(42),8-(42),8-(42,42)]
    31      14.323747      14.323747      14.323747    15[8-(0),8-(42),8-(42,42),8-(42,42)]
    32      17.893022      17.893022      17.893022    15[8-(0),8-(42),8-(42),8-(42,42)]
    33       4.994747       4.994747       4.994747    15[8-(0),8-(42),8-(42,42),8-(42,42)]
    34       8.564022       8.564022       8.564022    15[8-(0),8-(42),8-(42),8-(42,42)]
    35       4.334253       4.334253       4.334253    15[8-(0),8-(42),8-(42,42),8-(42,42)]
    36       0.764978       0.764978       0.764978    15[8-(0),8-(42),8-(42),8-(42,42)]
    37      10.849627      10.849627      10.849627    1[6-(7,7)]
    38      13.338604      13.338604      13.338604    1[6-(7,7)]
    39      15.620478      15.620478      15.620478    1[6-(1,6,7)]
    40      15.249183      15.249183      15.249183    1[6-(1,6,7)]
    41      16.251118      16.251118      16.251118    1[6-(6,6)]
    42      17.447096      17.447096      17.447096    1[6-(6,6)]
    43      16.047746      16.047746      16.047746    1[6-(6,6)]
    44      14.801391      14.801391      14.801391    1[6-(6,6)]
    45      17.700845      17.700845      17.700845    1[6-(1,6,7)]
    46      17.322087      17.322087      17.322087    1[6-(1,6,7)]
    47       0.848939       0.848939       0.848939    1[6-(7,7)]
    48       3.240895       3.240895       3.240895    1[6-(7,7)]
    49      12.650124      12.650124      12.650124    1[6-(7,7)]
    50      13.764007      13.764007      13.764007    1[6-(7,7)]
    51      13.538245      13.538245      13.538245    1[6-(1,6,7)]
    52       12.80312       12.80312       12.80312    1[6-(1,6,7)]
    53      10.644389      10.644389      10.644389    1[6-(6,6)]
    54       8.569619       8.569619       8.569619    1[6-(6,6)]
    55       9.857021       9.857021       9.857021    1[6-(6,6)]
    56      11.967241      11.967241      11.967241    1[6-(6,6)]
    57        7.98749        7.98749        7.98749    1[6-(1,6,7)]
    58       7.185196       7.185196       7.185196    1[6-(1,6,7)]
    59       5.349249       5.349249       5.349249    1[6-(7,7)]
    60       7.121759       7.121759       7.121759    1[6-(7,7)]
    61      12.771401      12.771401      12.771401    1[6-(7,7)]
    62       9.750671       9.750671       9.750671    1[6-(7,7)]
    63      11.549302      11.549302      11.549302    1[6-(1,6,7)]
    64       10.41303       10.41303       10.41303    1[6-(1,6,7)]
    65      11.575423      11.575423      11.575423    1[6-(6,6)]
    66      13.012089      13.012089      13.012089    1[6-(6,6)]
    67      14.678249      14.678249      14.678249    1[6-(6,6)]
    68      13.360994      13.360994      13.360994    1[6-(6,6)]
    69      15.558906      15.558906      15.558906    1[6-(1,6,7)]
    70      15.777205      15.777205      15.777205    1[6-(1,6,7)]
    71      13.049405      13.049405      13.049405    1[6-(7,7)]
    72      14.286431      14.286431      14.286431    1[6-(7,7)]
    73       7.610598       7.610598       7.610598    1[6-(7,7)]
    74       9.252502       9.252502       9.252502    1[6-(7,7)]
    75       6.390365       6.390365       6.390365    1[6-(1,6,7)]
    76       7.799044       7.799044       7.799044    1[6-(1,6,7)]
    77       6.017205       6.017205       6.017205    1[6-(6,6)]
    78       6.560153       6.560153       6.560153    1[6-(6,6)]
    79      10.215255      10.215255      10.215255    1[6-(6,6)]
    80       9.567822       9.567822       9.567822    1[6-(6,6)]
    81       7.892334       7.892334       7.892334    1[6-(1,6,7)]
    82       8.519243       8.519243       8.519243    1[6-(1,6,7)]
    83      12.791925      12.791925      12.791925    1[6-(7,7)]
    84       9.567822       9.567822       9.567822    1[6-(7,7)]
    85      11.743345      11.743345      11.743345    1[7-(6,6)]
    86      17.137373      17.137373      17.137373    1[6-(7,7)]
    87      14.648396      14.648396      14.648396    1[6-(7,7)]
    88      12.366522      12.366522      12.366522    1[6-(1,6,7)]
    89      12.737817      12.737817      12.737817    1[6-(1,6,7)]
    90      11.735882      11.735882      11.735882    1[6-(6,6)]
    91      10.539904      10.539904      10.539904    1[6-(6,6)]
    92      11.939254      11.939254      11.939254    1[6-(6,6)]
    93      13.185609      13.185609      13.185609    1[6-(6,6)]
    94      10.286155      10.286155      10.286155    1[6-(1,6,7)]
    95      10.664913      10.664913      10.664913    1[6-(1,6,7)]
    96       8.480061       8.480061       8.480061    1[6-(7,7)]
    97       6.088105       6.088105       6.088105    1[6-(7,7)]
    98      15.336876      15.336876      15.336876    1[6-(7,7)]
    99      14.222993      14.222993      14.222993    1[6-(7,7)]
   100      14.448755      14.448755      14.448755    1[6-(1,6,7)]
   101       15.18388       15.18388       15.18388    1[6-(1,6,7)]
   102      17.342611      17.342611      17.342611    1[6-(6,6)]
   103       0.759381       0.759381       0.759381    1[6-(6,6)]
   104      18.129979      18.129979      18.129979    1[6-(6,6)]
   105      16.019759      16.019759      16.019759    1[6-(6,6)]
   106        1.34151        1.34151        1.34151    1[6-(1,6,7)]
   107       2.143804       2.143804       2.143804    1[6-(1,6,7)]
   108       3.979751       3.979751       3.979751    1[6-(7,7)]
   109       2.207241       2.207241       2.207241    1[6-(7,7)]
   110      15.215599      15.215599      15.215599    1[6-(7,7)]
   111      18.236329      18.236329      18.236329    1[6-(7,7)]
   112      16.437698      16.437698      16.437698    1[6-(1,6,7)]
   113       17.57397       17.57397       17.57397    1[6-(1,6,7)]
   114      16.411577      16.411577      16.411577    1[6-(6,6)]
   115      14.974911      14.974911      14.974911    1[6-(6,6)]
   116      13.308751      13.308751      13.308751    1[6-(6,6)]
   117      14.626006      14.626006      14.626006    1[6-(6,6)]
   118      12.428094      12.428094      12.428094    1[6-(1,6,7)]
   119      12.209795      12.209795      12.209795    1[6-(1,6,7)]
   120      14.937595      14.937595      14.937595    1[6-(7,7)]
   121      13.700569      13.700569      13.700569    1[6-(7,7)]
   122       1.718402       1.718402       1.718402    1[6-(7,7)]
   123       0.076498       0.076498       0.076498    1[6-(7,7)]
   124       2.938635       2.938635       2.938635    1[6-(1,6,7)]
   125       1.529956       1.529956       1.529956    1[6-(1,6,7)]
   126       3.311795       3.311795       3.311795    1[6-(6,6)]
   127       2.768847       2.768847       2.768847    1[6-(6,6)]
   128      17.771745      17.771745      17.771745    1[6-(6,6)]
   129      18.419178      18.419178      18.419178    1[6-(6,6)]
   130       1.436666       1.436666       1.436666    1[6-(1,6,7)]
   131       0.809757       0.809757       0.809757    1[6-(1,6,7)]
   132      15.195075      15.195075      15.195075    1[6-(7,7)]
   133      18.419178      18.419178      18.419178    1[6-(7,7)]
   134      16.243655      16.243655      16.243655    1[7-(6,6)]
   135       7.808373       7.808373       7.808373    1[6-(7,7)]
   136       5.319396       5.319396       5.319396    1[6-(7,7)]
   137       3.037522       3.037522       3.037522    1[6-(1,6,7)]
   138       3.408817       3.408817       3.408817    1[6-(1,6,7)]
   139       2.406882       2.406882       2.406882    1[6-(6,6)]
   140       1.210904       1.210904       1.210904    1[6-(6,6)]
   141       2.610254       2.610254       2.610254    1[6-(6,6)]
   142       3.856609       3.856609       3.856609    1[6-(6,6)]
   143       0.957155       0.957155       0.957155    1[6-(1,6,7)]
   144       1.335913       1.335913       1.335913    1[6-(1,6,7)]
   145      17.809061      17.809061      17.809061    1[6-(7,7)]
   146      15.417105      15.417105      15.417105    1[6-(7,7)]
   147       6.007876       6.007876       6.007876    1[6-(7,7)]
   148       4.893993       4.893993       4.893993    1[6-(7,7)]
   149       5.119755       5.119755       5.119755    1[6-(1,6,7)]
   150        5.85488        5.85488        5.85488    1[6-(1,6,7)]
   151       8.013611       8.013611       8.013611    1[6-(6,6)]
   152      10.088381      10.088381      10.088381    1[6-(6,6)]
   153       8.800979       8.800979       8.800979    1[6-(6,6)]
   154       6.690759       6.690759       6.690759    1[6-(6,6)]
   155       10.67051       10.67051       10.67051    1[6-(1,6,7)]
   156      11.472804      11.472804      11.472804    1[6-(1,6,7)]
   157      13.308751      13.308751      13.308751    1[6-(7,7)]
   158      11.536241      11.536241      11.536241    1[6-(7,7)]
   159       5.886599       5.886599       5.886599    1[6-(7,7)]
   160       8.907329       8.907329       8.907329    1[6-(7,7)]
   161       7.108698       7.108698       7.108698    1[6-(1,6,7)]
   162        8.24497        8.24497        8.24497    1[6-(1,6,7)]
   163       7.082577       7.082577       7.082577    1[6-(6,6)]
   164       5.645911       5.645911       5.645911    1[6-(6,6)]
   165       3.979751       3.979751       3.979751    1[6-(6,6)]
   166       5.297006       5.297006       5.297006    1[6-(6,6)]
   167       3.099094       3.099094       3.099094    1[6-(1,6,7)]
   168       2.880795       2.880795       2.880795    1[6-(1,6,7)]
   169       5.608595       5.608595       5.608595    1[6-(7,7)]
   170       4.371569       4.371569       4.371569    1[6-(7,7)]
   171      11.047402      11.047402      11.047402    1[6-(7,7)]
   172       9.405498       9.405498       9.405498    1[6-(7,7)]
   173      12.267635      12.267635      12.267635    1[6-(1,6,7)]
   174      10.858956      10.858956      10.858956    1[6-(1,6,7)]
   175      12.640795      12.640795      12.640795    1[6-(6,6)]
   176      12.097847      12.097847      12.097847    1[6-(6,6)]
   177       8.442745       8.442745       8.442745    1[6-(6,6)]
   178       9.090178       9.090178       9.090178    1[6-(6,6)]
   179      10.765666      10.765666      10.765666    1[6-(1,6,7)]
   180      10.138757      10.138757      10.138757    1[6-(1,6,7)]
   181       5.866075       5.866075       5.866075    1[6-(7,7)]
   182       9.090178       9.090178       9.090178    1[6-(7,7)]
   183       6.914655       6.914655       6.914655    1[7-(6,6)]
   184       1.520627       1.520627       1.520627    1[6-(7,7)]
   185       4.009604       4.009604       4.009604    1[6-(7,7)]
   186       6.291478       6.291478       6.291478    1[6-(1,6,7)]
   187       5.920183       5.920183       5.920183    1[6-(1,6,7)]
   188       6.922118       6.922118       6.922118    1[6-(6,6)]
   189       8.118096       8.118096       8.118096    1[6-(6,6)]
   190       6.718746       6.718746       6.718746    1[6-(6,6)]
   191       5.472391       5.472391       5.472391    1[6-(6,6)]
   192       8.371845       8.371845       8.371845    1[6-(1,6,7)]
   193       7.993087       7.993087       7.993087    1[6-(1,6,7)]
   194      10.177939      10.177939      10.177939    1[6-(7,7)]
   195      12.569895      12.569895      12.569895    1[6-(7,7)]
   196       3.321124       3.321124       3.321124    1[6-(7,7)]
   197       4.435007       4.435007       4.435007    1[6-(7,7)]
   198       4.209245       4.209245       4.209245    1[6-(1,6,7)]
   199        3.47412        3.47412        3.47412    1[6-(1,6,7)]
   200       1.315389       1.315389       1.315389    1[6-(6,6)]
   201      17.898619      17.898619      17.898619    1[6-(6,6)]
   202       0.528021       0.528021       0.528021    1[6-(6,6)]
   203       2.638241       2.638241       2.638241    1[6-(6,6)]
   204       17.31649       17.31649       17.31649    1[6-(1,6,7)]
   205      16.514196      16.514196      16.514196    1[6-(1,6,7)]
   206      14.678249      14.678249      14.678249    1[6-(7,7)]
   207      16.450759      16.450759      16.450759    1[6-(7,7)]
   208       3.442401       3.442401       3.442401    1[6-(7,7)]
   209       0.421671       0.421671       0.421671    1[6-(7,7)]
   210       2.220302       2.220302       2.220302    1[6-(1,6,7)]
   211        1.08403        1.08403        1.08403    1[6-(1,6,7)]
   212       2.246423       2.246423       2.246423    1[6-(6,6)]
   213       3.683089       3.683089       3.683089    1[6-(6,6)]
   214       5.349249       5.349249       5.349249    1[6-(6,6)]
   215       4.031994       4.031994       4.031994    1[6-(6,6)]
   216       6.229906       6.229906       6.229906    1[6-(1,6,7)]
   217       6.448205       6.448205       6.448205    1[6-(1,6,7)]
   218       3.720405       3.720405       3.720405    1[6-(7,7)]
   219       4.957431       4.957431       4.957431    1[6-(7,7)]
   220      16.939598      16.939598      16.939598    1[6-(7,7)]
   221      18.581502      18.581502      18.581502    1[6-(7,7)]
   222      15.719365      15.719365      15.719365    1[6-(1,6,7)]
   223      17.128044      17.128044      17.128044    1[6-(1,6,7)]
   224      15.346205      15.346205      15.346205    1[6-(6,6)]
   225      15.889153      15.889153      15.889153    1[6-(6,6)]
   226       0.886255       0.886255       0.886255    1[6-(6,6)]
   227       0.238822       0.238822       0.238822    1[6-(6,6)]
   228      17.221334      17.221334      17.221334    1[6-(1,6,7)]
   229      17.848243      17.848243      17.848243    1[6-(1,6,7)]
   230       3.462925       3.462925       3.462925    1[6-(7,7)]
   231       0.238822       0.238822       0.238822    1[6-(7,7)]
   232       2.414345       2.414345       2.414345    1[7-(6,6)]
   233      11.629531      11.629531      11.629531    6[1-(0),7-(6,28),7-(7)]
   234      12.948652      12.948652      12.948652    6[1-(0),7-(6,28),7-(6,7)]
   235      15.047677      15.047677      15.047677    6[1-(0),1-(0),6-(6,6),7-(6,7)]
   236      15.336876      15.336876      15.336876    6[6-(1,1,7),6-(1,6),6-(1,6)]
   237      16.193278      16.193278      16.193278    6[1-(0),6-(1,6),6-(6,6)]
   238      16.967585      16.967585      16.967585    6[1-(0),6-(1,6),6-(6,6)]
   239      16.958256      16.958256      16.958256    6[6-(1,1,7),6-(1,6),6-(1,6)]
   240      16.073867      16.073867      16.073867    6[1-(0),6-(1,6),6-(6,6)]
   241       15.33501       15.33501       15.33501    6[1-(0),6-(1,6),6-(6,6)]
   242      17.726966      17.726966      17.726966    6[1-(0),1-(0),6-(6,6),7-(6,7)]
   243       1.194112       1.194112       1.194112    6[1-(0),7-(6,28),7-(6,7)]
   244       2.466588       2.466588       2.466588    6[1-(0),7-(6,28),7-(7)]
   245      12.907604      12.907604      12.907604    6[1-(0),7-(6,28),7-(6,7)]
   246      13.513989      13.513989      13.513989    6[1-(0),7-(6,28),7-(7)]
   247      12.795656      12.795656      12.795656    6[1-(0),1-(0),6-(6,6),7-(6,7)]
   248      11.554899      11.554899      11.554899    6[6-(1,1,7),6-(1,6),6-(1,6)]
   249      10.526844      10.526844      10.526844    6[1-(0),6-(1,6),6-(6,6)]
   250       9.273026       9.273026       9.273026    6[1-(0),6-(1,6),6-(6,6)]
   251       9.050996       9.050996       9.050996    6[6-(1,1,7),6-(1,6),6-(1,6)]
   252      10.023078      10.023078      10.023078    6[1-(0),6-(1,6),6-(6,6)]
   253      11.316077      11.316077      11.316077    6[1-(0),6-(1,6),6-(6,6)]
   254       7.817702       7.817702       7.817702    6[1-(0),1-(0),6-(6,6),7-(6,7)]
   255       5.974292       5.974292       5.974292    6[1-(0),7-(6,28),7-(6,7)]
   256       6.972495       6.972495       6.972495    6[1-(0),7-(6,28),7-(7)]
   257       12.18554       12.18554       12.18554    6[1-(0),7-(6,28),7-(7)]
   258      10.575354      10.575354      10.575354    6[1-(0),7-(6,28),7-(6,7)]
   259      11.317943      11.317943      11.317943    6[1-(0),1-(0),6-(6,6),7-(6,7)]
   260      12.290025      12.290025      12.290025    6[6-(1,1,7),6-(1,6),6-(1,6)]
   261       12.22099       12.22099       12.22099    6[1-(0),6-(1,6),6-(6,6)]
   262      13.097916      13.097916      13.097916    6[1-(0),6-(1,6),6-(6,6)]
   263       14.14463       14.14463       14.14463    6[6-(1,1,7),6-(1,6),6-(1,6)]
   264      14.090522      14.090522      14.090522    6[1-(0),6-(1,6),6-(6,6)]
   265      13.265838      13.265838      13.265838    6[1-(0),6-(1,6),6-(6,6)]
   266      15.111114      15.111114      15.111114    6[1-(0),1-(0),6-(6,6),7-(6,7)]
   267      13.499063      13.499063      13.499063    6[1-(0),7-(6,28),7-(7)]
   268      14.139032      14.139032      14.139032    6[1-(0),7-(6,28),7-(6,7)]
   269       7.799044       7.799044       7.799044    6[1-(0),7-(6,28),7-(7)]
   270       8.731944       8.731944       8.731944    6[1-(0),7-(6,28),7-(6,7)]
   271        7.34752        7.34752        7.34752    6[1-(0),1-(0),6-(6,6),7-(6,7)]
   272       7.728144       7.728144       7.728144    6[6-(1,1,7),6-(1,6),6-(1,6)]
   273       6.841889       6.841889       6.841889    6[1-(0),6-(1,6),6-(6,6)]
   274       7.172135       7.172135       7.172135    6[1-(0),6-(1,6),6-(6,6)]
   275       8.403563       8.403563       8.403563    6[6-(1,1,7),6-(1,6),6-(1,6)]
   276       9.342061       9.342061       9.342061    6[1-(0),6-(1,6),6-(6,6)]
   277       8.963303       8.963303       8.963303    6[1-(0),6-(1,6),6-(6,6)]
   278       8.590143       8.590143       8.590143    6[1-(0),1-(0),6-(6,6),7-(6,7)]
   279      11.885146      11.885146      11.885146    6[1-(0),7-(1,6),7-(7)]
   280      10.174207      10.174207      10.174207    6[1-(0),7-(1,6),7-(6,7)]
   281      16.357469      16.357469      16.357469    6[1-(0),7-(6,28),7-(7)]
   282      15.038348      15.038348      15.038348    6[1-(0),7-(6,28),7-(6,7)]
   283      12.939323      12.939323      12.939323    6[1-(0),1-(0),6-(6,6),7-(6,7)]
   284      12.650124      12.650124      12.650124    6[6-(1,1,7),6-(1,6),6-(1,6)]
   285      11.793722      11.793722      11.793722    6[1-(0),6-(1,6),6-(6,6)]
   286      11.019415      11.019415      11.019415    6[1-(0),6-(1,6),6-(6,6)]
   287      11.028744      11.028744      11.028744    6[6-(1,1,7),6-(1,6),6-(1,6)]
   288      11.913133      11.913133      11.913133    6[1-(0),6-(1,6),6-(6,6)]
   289       12.65199       12.65199       12.65199    6[1-(0),6-(1,6),6-(6,6)]
   290      10.260034      10.260034      10.260034    6[1-(0),1-(0),6-(6,6),7-(6,7)]
   291       8.134888       8.134888       8.134888    6[1-(0),7-(6,28),7-(6,7)]
   292       6.862412       6.862412       6.862412    6[1-(0),7-(6,28),7-(7)]
   293      15.079396      15.079396      15.079396    6[1-(0),7-(6,28),7-(6,7)]
   294      14.473011      14.473011      14.473011    6[1-(0),7-(6,28),7-(7)]
   295      15.191344      15.191344      15.191344    6[1-(0),1-(0),6-(6,6),7-(6,7)]
   296      16.432101      16.432101      16.432101    6[6-(1,1,7),6-(1,6),6-(1,6)]
   297      17.460156      17.460156      17.460156    6[1-(0),6-(1,6),6-(6,6)]
   298       0.055974       0.055974       0.055974    6[1-(0),6-(1,6),6-(6,6)]
   299       0.278004       0.278004       0.278004    6[6-(1,1,7),6-(1,6),6-(1,6)]
   300      17.963922      17.963922      17.963922    6[1-(0),6-(1,6),6-(6,6)]
   301      16.670923      16.670923      16.670923    6[1-(0),6-(1,6),6-(6,6)]
   302       1.511298       1.511298       1.511298    6[1-(0),1-(0),6-(6,6),7-(6,7)]
   303       3.354708       3.354708       3.354708    6[1-(0),7-(6,28),7-(6,7)]
   304       2.356505       2.356505       2.356505    6[1-(0),7-(6,28),7-(7)]
   305       15.80146       15.80146       15.80146    6[1-(0),7-(6,28),7-(7)]
   306      17.411646      17.411646      17.411646    6[1-(0),7-(6,28),7-(6,7)]
   307      16.669057      16.669057      16.669057    6[1-(0),1-(0),6-(6,6),7-(6,7)]
   308      15.696975      15.696975      15.696975    6[6-(1,1,7),6-(1,6),6-(1,6)]
   309       15.76601       15.76601       15.76601    6[1-(0),6-(1,6),6-(6,6)]
   310      14.889084      14.889084      14.889084    6[1-(0),6-(1,6),6-(6,6)]
   311       13.84237       13.84237       13.84237    6[6-(1,1,7),6-(1,6),6-(1,6)]
   312      13.896478      13.896478      13.896478    6[1-(0),6-(1,6),6-(6,6)]
   313      14.721162      14.721162      14.721162    6[1-(0),6-(1,6),6-(6,6)]
   314      12.875886      12.875886      12.875886    6[1-(0),1-(0),6-(6,6),7-(6,7)]
   315      14.487937      14.487937      14.487937    6[1-(0),7-(6,28),7-(7)]
   316      13.847968      13.847968      13.847968    6[1-(0),7-(6,28),7-(6,7)]
   317       1.529956       1.529956       1.529956    6[1-(0),7-(6,28),7-(7)]
   318       0.597056       0.597056       0.597056    6[1-(0),7-(6,28),7-(6,7)]
   319        1.98148        1.98148        1.98148    6[1-(0),1-(0),6-(6,6),7-(6,7)]
   320       1.600856       1.600856       1.600856    6[6-(1,1,7),6-(1,6),6-(1,6)]
   321       2.487111       2.487111       2.487111    6[1-(0),6-(1,6),6-(6,6)]
   322       2.156865       2.156865       2.156865    6[1-(0),6-(1,6),6-(6,6)]
   323       0.925437       0.925437       0.925437    6[6-(1,1,7),6-(1,6),6-(1,6)]
   324      -0.013061      -0.013061      -0.013061    6[1-(0),6-(1,6),6-(6,6)]
   325       0.365697       0.365697       0.365697    6[1-(0),6-(1,6),6-(6,6)]
   326       0.738857       0.738857       0.738857    6[1-(0),1-(0),6-(6,6),7-(6,7)]
   327      16.101854      16.101854      16.101854    6[1-(0),7-(1,6),7-(7)]
   328      17.812793      17.812793      17.812793    6[1-(0),7-(1,6),7-(6,7)]
   329       7.028469       7.028469       7.028469    6[1-(0),7-(6,28),7-(7)]
   330       5.709348       5.709348       5.709348    6[1-(0),7-(6,28),7-(6,7)]
   331       3.610323       3.610323       3.610323    6[1-(0),1-(0),6-(6,6),7-(6,7)]
   332       3.321124       3.321124       3.321124    6[6-(1,1,7),6-(1,6),6-(1,6)]
   333       2.464722       2.464722       2.464722    6[1-(0),6-(1,6),6-(6,6)]
   334       1.690415       1.690415       1.690415    6[1-(0),6-(1,6),6-(6,6)]
   335       1.699744       1.699744       1.699744    6[6-(1,1,7),6-(1,6),6-(1,6)]
   336       2.584133       2.584133       2.584133    6[1-(0),6-(1,6),6-(6,6)]
   337        3.32299        3.32299        3.32299    6[1-(0),6-(1,6),6-(6,6)]
   338       0.931034       0.931034       0.931034    6[1-(0),1-(0),6-(6,6),7-(6,7)]
   339      17.463888      17.463888      17.463888    6[1-(0),7-(6,28),7-(6,7)]
   340      16.191412      16.191412      16.191412    6[1-(0),7-(6,28),7-(7)]
   341       5.750396       5.750396       5.750396    6[1-(0),7-(6,28),7-(6,7)]
   342       5.144011       5.144011       5.144011    6[1-(0),7-(6,28),7-(7)]
   343       5.862344       5.862344       5.862344    6[1-(0),1-(0),6-(6,6),7-(6,7)]
   344       7.103101       7.103101       7.103101    6[6-(1,1,7),6-(1,6),6-(1,6)]
   345       8.131156       8.131156       8.131156    6[1-(0),6-(1,6),6-(6,6)]
   346       9.384974       9.384974       9.384974    6[1-(0),6-(1,6),6-(6,6)]
   347       9.607004       9.607004       9.607004    6[6-(1,1,7),6-(1,6),6-(1,6)]
   348       8.634922       8.634922       8.634922    6[1-(0),6-(1,6),6-(6,6)]
   349       7.341923       7.341923       7.341923    6[1-(0),6-(1,6),6-(6,6)]
   350      10.840298      10.840298      10.840298    6[1-(0),1-(0),6-(6,6),7-(6,7)]
   351      12.683708      12.683708      12.683708    6[1-(0),7-(6,28),7-(6,7)]
   352      11.685505      11.685505      11.685505    6[1-(0),7-(6,28),7-(7)]
   353        6.47246        6.47246        6.47246    6[1-(0),7-(6,28),7-(7)]
   354       8.082646       8.082646       8.082646    6[1-(0),7-(6,28),7-(6,7)]
   355       7.340057       7.340057       7.340057    6[1-(0),1-(0),6-(6,6),7-(6,7)]
   356       6.367975       6.367975       6.367975    6[6-(1,1,7),6-(1,6),6-(1,6)]
   357        6.43701        6.43701        6.43701    6[1-(0),6-(1,6),6-(6,6)]
   358       5.560084       5.560084       5.560084    6[1-(0),6-(1,6),6-(6,6)]
   359        4.51337        4.51337        4.51337    6[6-(1,1,7),6-(1,6),6-(1,6)]
   360       4.567478       4.567478       4.567478    6[1-(0),6-(1,6),6-(6,6)]
   361       5.392162       5.392162       5.392162    6[1-(0),6-(1,6),6-(6,6)]
   362       3.546886       3.546886       3.546886    6[1-(0),1-(0),6-(6,6),7-(6,7)]
   363       5.158937       5.158937       5.158937    6[1-(0),7-(6,28),7-(7)]
   364       4.518968       4.518968       4.518968    6[1-(0),7-(6,28),7-(6,7)]
   365      10.858956      10.858956      10.858956    6[1-(0),7-(6,28),7-(7)]
   366       9.926056       9.926056       9.926056    6[1-(0),7-(6,28),7-(6,7)]
   367       11.31048       11.31048       11.31048    6[1-(0),1-(0),6-(6,6),7-(6,7)]
   368      10.929856      10.929856      10.929856    6[6-(1,1,7),6-(1,6),6-(1,6)]
   369      11.816111      11.816111      11.816111    6[1-(0),6-(1,6),6-(6,6)]
   370      11.485865      11.485865      11.485865    6[1-(0),6-(1,6),6-(6,6)]
   371      10.254437      10.254437      10.254437    6[6-(1,1,7),6-(1,6),6-(1,6)]
   372       9.315939       9.315939       9.315939    6[1-(0),6-(1,6),6-(6,6)]
   373       9.694697       9.694697       9.694697    6[1-(0),6-(1,6),6-(6,6)]
   374      10.067857      10.067857      10.067857    6[1-(0),1-(0),6-(6,6),7-(6,7)]
   375       6.772854       6.772854       6.772854    6[1-(0),7-(1,6),7-(7)]
   376       8.483793       8.483793       8.483793    6[1-(0),7-(1,6),7-(6,7)]
   377       2.300531       2.300531       2.300531    6[1-(0),7-(6,28),7-(7)]
   378       3.619652       3.619652       3.619652    6[1-(0),7-(6,28),7-(6,7)]
   379       5.718677       5.718677       5.718677    6[1-(0),1-(0),6-(6,6),7-(6,7)]
   380       6.007876       6.007876       6.007876    6[6-(1,1,7),6-(1,6),6-(1,6)]
   381       6.864278       6.864278       6.864278    6[1-(0),6-(1,6),6-(6,6)]
   382       7.638585       7.638585       7.638585    6[1-(0),6-(1,6),6-(6,6)]
   383       7.629256       7.629256       7.629256    6[6-(1,1,7),6-(1,6),6-(1,6)]
   384       6.744867       6.744867       6.744867    6[1-(0),6-(1,6),6-(6,6)]
   385        6.00601        6.00601        6.00601    6[1-(0),6-(1,6),6-(6,6)]
   386       8.397966       8.397966       8.397966    6[1-(0),1-(0),6-(6,6),7-(6,7)]
   387      10.523112      10.523112      10.523112    6[1-(0),7-(6,28),7-(6,7)]
   388      11.795588      11.795588      11.795588    6[1-(0),7-(6,28),7-(7)]
   389       3.578604       3.578604       3.578604    6[1-(0),7-(6,28),7-(6,7)]
   390       4.184989       4.184989       4.184989    6[1-(0),7-(6,28),7-(7)]
   391       3.466656       3.466656       3.466656    6[1-(0),1-(0),6-(6,6),7-(6,7)]
   392       2.225899       2.225899       2.225899    6[6-(1,1,7),6-(1,6),6-(1,6)]
   393       1.197844       1.197844       1.197844    6[1-(0),6-(1,6),6-(6,6)]
   394      18.602026      18.602026      18.602026    6[1-(0),6-(1,6),6-(6,6)]
   395      18.379996      18.379996      18.379996    6[6-(1,1,7),6-(1,6),6-(1,6)]
   396       0.694078       0.694078       0.694078    6[1-(0),6-(1,6),6-(6,6)]
   397       1.987077       1.987077       1.987077    6[1-(0),6-(1,6),6-(6,6)]
   398      17.146702      17.146702      17.146702    6[1-(0),1-(0),6-(6,6),7-(6,7)]
   399      15.303292      15.303292      15.303292    6[1-(0),7-(6,28),7-(6,7)]
   400      16.301495      16.301495      16.301495    6[1-(0),7-(6,28),7-(7)]
   401        2.85654        2.85654        2.85654    6[1-(0),7-(6,28),7-(7)]
   402       1.246354       1.246354       1.246354    6[1-(0),7-(6,28),7-(6,7)]
   403       1.988943       1.988943       1.988943    6[1-(0),1-(0),6-(6,6),7-(6,7)]
   404       2.961025       2.961025       2.961025    6[6-(1,1,7),6-(1,6),6-(1,6)]
   405        2.89199        2.89199        2.89199    6[1-(0),6-(1,6),6-(6,6)]
   406       3.768916       3.768916       3.768916    6[1-(0),6-(1,6),6-(6,6)]
   407        4.81563        4.81563        4.81563    6[6-(1,1,7),6-(1,6),6-(1,6)]
   408       4.761522       4.761522       4.761522    6[1-(0),6-(1,6),6-(6,6)]
   409       3.936838       3.936838       3.936838    6[1-(0),6-(1,6),6-(6,6)]
   410       5.782114       5.782114       5.782114    6[1-(0),1-(0),6-(6,6),7-(6,7)]
   411       4.170063       4.170063       4.170063    6[1-(0),7-(6,28),7-(7)]
   412       4.810032       4.810032       4.810032    6[1-(0),7-(6,28),7-(6,7)]
   413      17.128044      17.128044      17.128044    6[1-(0),7-(6,28),7-(7)]
   414      18.060944      18.060944      18.060944    6[1-(0),7-(6,28),7-(6,7)]
   415       16.67652       16.67652       16.67652    6[1-(0),1-(0),6-(6,6),7-(6,7)]
   416      17.057144      17.057144      17.057144    6[6-(1,1,7),6-(1,6),6-(1,6)]
   417      16.170889      16.170889      16.170889    6[1-(0),6-(1,6),6-(6,6)]
   418      16.501135      16.501135      16.501135    6[1-(0),6-(1,6),6-(6,6)]
   419      17.732563      17.732563      17.732563    6[6-(1,1,7),6-(1,6),6-(1,6)]
   420       0.013061       0.013061       0.013061    6[1-(0),6-(1,6),6-(6,6)]
   421      18.292303      18.292303      18.292303    6[1-(0),6-(1,6),6-(6,6)]
   422      17.919143      17.919143      17.919143    6[1-(0),1-(0),6-(6,6),7-(6,7)]
   423       2.556146       2.556146       2.556146    6[1-(0),7-(1,6),7-(7)]
   424       0.845207       0.845207       0.845207    6[1-(0),7-(1,6),7-(6,7)]
   425      11.657518      11.657518      11.657518    7[6-(1,7),6-(1,7),28-(7,7,8,8)]
   426      12.648258      12.648258      12.648258    7[6-(1,7),7-(6,6)]
   427      13.569963      13.569963      13.569963    7[6-(1,1,6),6-(1,7),7-(6)]
   428       2.455393       2.455393       2.455393    7[6-(1,7),6-(1,7),28-(7,7,7,8,8)]
   429       1.330315       1.330315       1.330315    7[6-(1,7),7-(6,6)]
   430        0.48884        0.48884        0.48884    7[6-(1,1,6),6-(1,7),7-(6)]
   431      13.221059      13.221059      13.221059    7[6-(1,7),6-(1,7),28-(7,7,7,8,8)]
   432      13.418834      13.418834      13.418834    7[6-(1,7),7-(6,6)]
   433      13.006492      13.006492      13.006492    7[6-(1,1,6),6-(1,7),7-(6)]
   434       5.804504       5.804504       5.804504    7[6-(1,7),6-(1,7),28-(7,7,7,8,8)]
   435       7.886737       7.886737       7.886737    7[6-(1,7),7-(6,6)]
   436       7.194525       7.194525       7.194525    7[6-(1,1,6),6-(1,7),7-(6)]
   437      11.032475      11.032475      11.032475    7[6-(1,7),6-(1,7),28-(7,7,8,8)]
   438      12.484068      12.484068      12.484068    7[6-(1,7),7-(6,6)]
   439      11.385112      11.385112      11.385112    7[6-(1,1,6),6-(1,7),7-(6)]
   440      13.648327      13.648327      13.648327    7[6-(1,7),6-(1,7),28-(7,7,7,8,8)]
   441      14.422634      14.422634      14.422634    7[6-(1,1,6),6-(1,7),7-(6)]
   442      14.014024      14.014024      14.014024    7[6-(1,7),7-(6,6)]
   443       8.802844       8.802844       8.802844    7[6-(1,7),6-(1,7),28-(7,7,8,8)]
   444       7.099369       7.099369       7.099369    7[6-(1,7),7-(6,6)]
   445       7.724412       7.724412       7.724412    7[6-(1,1,6),6-(1,7),7-(6)]
   446      11.019415      11.019415      11.019415    7[6-(1,7),7-(6,6)]
   447      11.353393      11.353393      11.353393    7[1-(0),6-(1,7),6-(1,7)]
   448       9.940982       9.940982       9.940982    7[6-(1,1,6),6-(1,7),7-(6)]
   449      16.329482      16.329482      16.329482    7[6-(1,7),6-(1,7),28-(7,7,8,8)]
   450      15.338742      15.338742      15.338742    7[6-(1,7),7-(6,6)]
   451      14.417037      14.417037      14.417037    7[6-(1,1,6),6-(1,7),7-(6)]
   452       6.873607       6.873607       6.873607    7[6-(1,7),6-(1,7),28-(7,7,7,8,8)]
   453       7.998685       7.998685       7.998685    7[6-(1,7),7-(6,6)]
   454        8.84016        8.84016        8.84016    7[6-(1,1,6),6-(1,7),7-(6)]
   455      14.765941      14.765941      14.765941    7[6-(1,7),6-(1,7),28-(7,7,7,8,8)]
   456      14.568166      14.568166      14.568166    7[6-(1,7),7-(6,6)]
   457      14.980508      14.980508      14.980508    7[6-(1,1,6),6-(1,7),7-(6)]
   458       3.524496       3.524496       3.524496    7[6-(1,7),6-(1,7),28-(7,7,7,8,8)]
   459       1.442263       1.442263       1.442263    7[6-(1,7),7-(6,6)]
   460       2.134475       2.134475       2.134475    7[6-(1,1,6),6-(1,7),7-(6)]
   461      16.954525      16.954525      16.954525    7[6-(1,7),6-(1,7),28-(7,7,8,8)]
   462      15.502932      15.502932      15.502932    7[6-(1,7),7-(6,6)]
   463      16.601888      16.601888      16.601888    7[6-(1,1,6),6-(1,7),7-(6)]
   464      14.338673      14.338673      14.338673    7[6-(1,7),6-(1,7),28-(7,7,7,8,8)]
   465      13.564366      13.564366      13.564366    7[6-(1,1,6),6-(1,7),7-(6)]
   466      13.972976      13.972976      13.972976    7[6-(1,7),7-(6,6)]
   467       0.526156       0.526156       0.526156    7[6-(1,7),6-(1,7),28-(7,7,8,8)]
   468       2.229631       2.229631       2.229631    7[6-(1,7),7-(6,6)]
   469       1.604588       1.604588       1.604588    7[6-(1,1,6),6-(1,7),7-(6)]
   470      16.967585      16.967585      16.967585    7[6-(1,7),7-(6,6)]
   471      16.633607      16.633607      16.633607    7[1-(0),6-(1,7),6-(1,7)]
   472      18.046018      18.046018      18.046018    7[6-(1,1,6),6-(1,7),7-(6)]
   473       7.000482       7.000482       7.000482    7[6-(1,7),6-(1,7),28-(7,7,8,8)]
   474       6.009742       6.009742       6.009742    7[6-(1,7),7-(6,6)]
   475       5.088037       5.088037       5.088037    7[6-(1,1,6),6-(1,7),7-(6)]
   476      16.202607      16.202607      16.202607    7[6-(1,7),6-(1,7),28-(7,7,7,8,8)]
   477      17.327685      17.327685      17.327685    7[6-(1,7),7-(6,6)]
   478       18.16916       18.16916       18.16916    7[6-(1,1,6),6-(1,7),7-(6)]
   479       5.436941       5.436941       5.436941    7[6-(1,7),6-(1,7),28-(7,7,7,8,8)]
   480       5.239166       5.239166       5.239166    7[6-(1,7),7-(6,6)]
   481       5.651508       5.651508       5.651508    7[6-(1,1,6),6-(1,7),7-(6)]
   482      12.853496      12.853496      12.853496    7[6-(1,7),6-(1,7),28-(7,7,7,8,8)]
   483      10.771263      10.771263      10.771263    7[6-(1,7),7-(6,6)]
   484      11.463475      11.463475      11.463475    7[6-(1,1,6),6-(1,7),7-(6)]
   485       7.625525       7.625525       7.625525    7[6-(1,7),6-(1,7),28-(7,7,8,8)]
   486       6.173932       6.173932       6.173932    7[6-(1,7),7-(6,6)]
   487       7.272888       7.272888       7.272888    7[6-(1,1,6),6-(1,7),7-(6)]
   488       5.009673       5.009673       5.009673    7[6-(1,7),6-(1,7),28-(7,7,7,8,8)]
   489       4.235366       4.235366       4.235366    7[6-(1,1,6),6-(1,7),7-(6)]
   490       4.643976       4.643976       4.643976    7[6-(1,7),7-(6,6)]
   491       9.855156       9.855156       9.855156    7[6-(1,7),6-(1,7),28-(7,7,8,8)]
   492      11.558631      11.558631      11.558631    7[6-(1,7),7-(6,6)]
   493      10.933588      10.933588      10.933588    7[6-(1,1,6),6-(1,7),7-(6)]
   494       7.638585       7.638585       7.638585    7[6-(1,7),7-(6,6)]
   495       7.304607       7.304607       7.304607    7[1-(0),6-(1,7),6-(1,7)]
   496       8.717018       8.717018       8.717018    7[6-(1,1,6),6-(1,7),7-(6)]
   497       2.328518       2.328518       2.328518    7[6-(1,7),6-(1,7),28-(7,7,8,8)]
   498       3.319258       3.319258       3.319258    7[6-(1,7),7-(6,6)]
   499       4.240963       4.240963       4.240963    7[6-(1,1,6),6-(1,7),7-(6)]
   500      11.784393      11.784393      11.784393    7[6-(1,7),6-(1,7),28-(7,7,7,8,8)]
   501      10.659315      10.659315      10.659315    7[6-(1,7),7-(6,6)]
   502        9.81784        9.81784        9.81784    7[6-(1,1,6),6-(1,7),7-(6)]
   503       3.892059       3.892059       3.892059    7[6-(1,7),6-(1,7),28-(7,7,7,8,8)]
   504       4.089834       4.089834       4.089834    7[6-(1,7),7-(6,6)]
   505       3.677492       3.677492       3.677492    7[6-(1,1,6),6-(1,7),7-(6)]
   506      15.133504      15.133504      15.133504    7[6-(1,7),6-(1,7),28-(7,7,7,8,8)]
   507      17.215737      17.215737      17.215737    7[6-(1,7),7-(6,6)]
   508      16.523525      16.523525      16.523525    7[6-(1,1,6),6-(1,7),7-(6)]
   509       1.703475       1.703475       1.703475    7[6-(1,7),6-(1,7),28-(7,7,8,8)]
   510       3.155068       3.155068       3.155068    7[6-(1,7),7-(6,6)]
   511       2.056112       2.056112       2.056112    7[6-(1,1,6),6-(1,7),7-(6)]
   512       4.319327       4.319327       4.319327    7[6-(1,7),6-(1,7),28-(7,7,7,8,8)]
   513       5.093634       5.093634       5.093634    7[6-(1,1,6),6-(1,7),7-(6)]
   514       4.685024       4.685024       4.685024    7[6-(1,7),7-(6,6)]
   515      18.131844      18.131844      18.131844    7[6-(1,7),6-(1,7),28-(7,7,8,8)]
   516      16.428369      16.428369      16.428369    7[6-(1,7),7-(6,6)]
   517      17.053412      17.053412      17.053412    7[6-(1,1,6),6-(1,7),7-(6)]
   518       1.690415       1.690415       1.690415    7[6-(1,7),7-(6,6)]
   519       2.024393       2.024393       2.024393    7[1-(0),6-(1,7),6-(1,7)]
   520       0.611982       0.611982       0.611982    7[6-(1,1,6),6-(1,7),7-(6)]
   521       9.743208       9.743208       9.743208    8[28-(7,7,7,8),42-(8,8,8,8)]
   522       11.06606       11.06606       11.06606    8[42-(8,8,8,8),42-(8,8,8,8)]
   523      11.970973      11.970973      11.970973    8[42-(8,8,8,8),42-(8,8,8,8)]
   524      10.737679      10.737679      10.737679    8[15-(8,8,8),42-(8,8,8,8),42-(8,8,8,8)]
   525      13.334873      13.334873      13.334873    8[15-(8,8,8),42-(8,8,8,8)]
   526      13.258375      13.258375      13.258375    8[28-(7,7,7,7,8),42-(8,8,8,8)]
   527      11.831038      11.831038      11.831038    8[42-(8,8,8),42-(8,8,8,8)]
   528      13.301288      13.301288      13.301288    8[15-(8,8,8),42-(8,8,8),42-(8,8,8,8)]
   529      13.495331      13.495331      13.495331    8[42-(8,8,8),42-(8,8,8)]
   530      11.056731      11.056731      11.056731    8[15-(8,8,8),42-(8,8,8)]
   531      11.564228      11.564228      11.564228    8[28-(7,7,7,8),42-(8,8,8)]
   532      11.312345      11.312345      11.312345    8[42-(8,8,8),42-(8,8,8,8)]
   533      12.234051      12.234051      12.234051    8[28-(7,7,7,7,8),42-(8,8,8,8)]
   534       9.689099       9.689099       9.689099    8[15-(8,8,8),42-(8,8,8,8)]
   535      12.868423      12.868423      12.868423    8[15-(8,8,8),42-(8,8,8),42-(8,8,8,8)]
   536      15.172686      15.172686      15.172686    8[15-(8,8,8)]
   537       8.834563       8.834563       8.834563    8[15-(8,8,8)]
   538      18.243792      18.243792      18.243792    8[28-(7,7,7,8),42-(8,8,8,8)]
   539       16.92094       16.92094       16.92094    8[42-(8,8,8,8),42-(8,8,8,8)]
   540      16.016027      16.016027      16.016027    8[42-(8,8,8,8),42-(8,8,8,8)]
   541      17.249321      17.249321      17.249321    8[15-(8,8,8),42-(8,8,8,8),42-(8,8,8,8)]
   542      14.652127      14.652127      14.652127    8[15-(8,8,8),42-(8,8,8,8)]
   543      14.728625      14.728625      14.728625    8[28-(7,7,7,7,8),42-(8,8,8,8)]
   544      16.155962      16.155962      16.155962    8[42-(8,8,8),42-(8,8,8,8)]
   545      14.685712      14.685712      14.685712    8[15-(8,8,8),42-(8,8,8),42-(8,8,8,8)]
   546      14.491669      14.491669      14.491669    8[42-(8,8,8),42-(8,8,8)]
   547      16.930269      16.930269      16.930269    8[15-(8,8,8),42-(8,8,8)]
   548      16.422772      16.422772      16.422772    8[28-(7,7,7,8),42-(8,8,8)]
   549      16.674655      16.674655      16.674655    8[42-(8,8,8),42-(8,8,8,8)]
   550      15.752949      15.752949      15.752949    8[28-(7,7,7,7,8),42-(8,8,8,8)]
   551      18.297901      18.297901      18.297901    8[15-(8,8,8),42-(8,8,8,8)]
   552      15.118577      15.118577      15.118577    8[15-(8,8,8),42-(8,8,8),42-(8,8,8,8)]
   553      12.814314      12.814314      12.814314    8[15-(8,8,8)]
   554       0.494437       0.494437       0.494437    8[15-(8,8,8)]
   555       8.914792       8.914792       8.914792    8[28-(7,7,7,8),42-(8,8,8,8)]
   556        7.59194        7.59194        7.59194    8[42-(8,8,8,8),42-(8,8,8,8)]
   557       6.687027       6.687027       6.687027    8[42-(8,8,8,8),42-(8,8,8,8)]
   558       7.920321       7.920321       7.920321    8[15-(8,8,8),42-(8,8,8,8),42-(8,8,8,8)]
   559       5.323127       5.323127       5.323127    8[15-(8,8,8),42-(8,8,8,8)]
   560       5.399625       5.399625       5.399625    8[28-(7,7,7,7,8),42-(8,8,8,8)]
   561       6.826962       6.826962       6.826962    8[42-(8,8,8),42-(8,8,8,8)]
   562       5.356712       5.356712       5.356712    8[15-(8,8,8),42-(8,8,8),42-(8,8,8,8)]
   563       5.162669       5.162669       5.162669    8[42-(8,8,8),42-(8,8,8)]
   564       7.601269       7.601269       7.601269    8[15-(8,8,8),42-(8,8,8)]
   565       7.093772       7.093772       7.093772    8[28-(7,7,7,8),42-(8,8,8)]
   566       7.345655       7.345655       7.345655    8[42-(8,8,8),42-(8,8,8,8)]
   567       6.423949       6.423949       6.423949    8[28-(7,7,7,7,8),42-(8,8,8,8)]
   568       8.968901       8.968901       8.968901    8[15-(8,8,8),42-(8,8,8,8)]
   569       5.789577       5.789577       5.789577    8[15-(8,8,8),42-(8,8,8),42-(8,8,8,8)]
   570       3.485314       3.485314       3.485314    8[15-(8,8,8)]
   571       9.823437       9.823437       9.823437    8[15-(8,8,8)]
   572       0.414208       0.414208       0.414208    8[28-(7,7,7,8),42-(8,8,8,8)]
   573        1.73706        1.73706        1.73706    8[42-(8,8,8,8),42-(8,8,8,8)]
   574       2.641973       2.641973       2.641973    8[42-(8,8,8,8),42-(8,8,8,8)]
   575       1.408679       1.408679       1.408679    8[15-(8,8,8),42-(8,8,8,8),42-(8,8,8,8)]
   576       4.005873       4.005873       4.005873    8[15-(8,8,8),42-(8,8,8,8)]
   577       3.929375       3.929375       3.929375    8[28-(7,7,7,7,8),42-(8,8,8,8)]
   578       2.502038       2.502038       2.502038    8[42-(8,8,8),42-(8,8,8,8)]
   579       3.972288       3.972288       3.972288    8[15-(8,8,8),42-(8,8,8),42-(8,8,8,8)]
   580       4.166331       4.166331       4.166331    8[42-(8,8,8),42-(8,8,8)]
   581       1.727731       1.727731       1.727731    8[15-(8,8,8),42-(8,8,8)]
   582       2.235228       2.235228       2.235228    8[28-(7,7,7,8),42-(8,8,8)]
   583       1.983345       1.983345       1.983345    8[42-(8,8,8),42-(8,8,8,8)]
   584       2.905051       2.905051       2.905051    8[28-(7,7,7,7,8),42-(8,8,8,8)]
   585       0.360099       0.360099       0.360099    8[15-(8,8,8),42-(8,8,8,8)]
   586       3.539423       3.539423       3.539423    8[15-(8,8,8),42-(8,8,8),42-(8,8,8,8)]
   587       5.843686       5.843686       5.843686    8[15-(8,8,8)]
   588      18.163563      18.163563      18.163563    8[15-(8,8,8)]
