# Supplementary material for: A collection of forcefield precursors for metal–organic frameworks
Source: RSC Adv. 2019 Nov 13;9(63):36492–507. doi: 10.1039/c9ra07327b (PMC9075174; doi:10.1039/c9ra07327b)
Supplement: RA-009-C9RA07327B-s1427 [file RA-009-C9RA07327B-s1427.txt]

LOFVUY_clean

13.102000    0.000000    0.000000
-1.785926    26.042836    0.000000
0.000000    0.000000    26.279000

     1        5.80675        5.80675        5.80675    65[8-(6),8-(6),8-(6),8-(6),8-(7),8-(7),8-(7),8-(7)]
     2       6.699713       6.699713       6.699713    65[8-(6),8-(6),8-(6),8-(6),8-(7),8-(7),8-(7),8-(7)]
     3       4.616361       4.616361       4.616361    65[8-(6),8-(6),8-(6),8-(6),8-(7),8-(7),8-(7),8-(7)]
     4       5.509324       5.509324       5.509324    65[8-(6),8-(6),8-(6),8-(6),8-(7),8-(7),8-(7),8-(7)]
     5      10.040771      10.040771      10.040771    23[8-(23),8-(23),8-(23,23,23,23,23),8-(6,23),8-(6,23),23-(8,8,8,8,8,23)]
     6      10.498872      10.498872      10.498872    23[8-(23),8-(23),8-(23,23,23,23,23),8-(6,23),8-(6,23),23-(8,8,8,8,8),23-(8,8,8,8,8,23)]
     7      -0.270737      -0.270737      -0.270737    23[8-(23),8-(23),8-(23,23,23,23,23),8-(6,23),8-(6,23),23-(8,8,8,8,8,23),23-(8,8,8,8,8,23)]
     8        0.08454        0.08454        0.08454    23[8-(23),8-(23),8-(23,23,23,23,23),8-(6,23),8-(6,23),23-(8,8,8,8,8,23),23-(8,8,8,8,8,23)]
     9       -0.37533       -0.37533       -0.37533    23[8-(23),8-(23),8-(23,23,23,23,23),8-(6,23),8-(6,23),23-(8,8,8,8,8),23-(8,8,8,8,8,23)]
    10      10.397649      10.397649      10.397649    23[8-(23),8-(23),8-(23,23,23,23,23),8-(6,23),8-(6,23),23-(8,8,8,8,8,23)]
    11      10.933734      10.933734      10.933734    23[8-(23),8-(23),8-(23,23,23,23,23),8-(6,23),8-(6,23),23-(8,8,8,8,8,23)]
    12      11.391835      11.391835      11.391835    23[8-(23),8-(23),8-(23,23,23,23,23),8-(6,23),8-(6,23),23-(8,8,8,8,8),23-(8,8,8,8,8,23)]
    13       0.622226       0.622226       0.622226    23[8-(23),8-(23),8-(23,23,23,23,23),8-(6,23),8-(6,23),23-(8,8,8,8,8,23),23-(8,8,8,8,8,23)]
    14       0.977503       0.977503       0.977503    23[8-(23),8-(23),8-(23,23,23,23,23),8-(6,23),8-(6,23),23-(8,8,8,8,8,23),23-(8,8,8,8,8,23)]
    15       0.517633       0.517633       0.517633    23[8-(23),8-(23),8-(23,23,23,23,23),8-(6,23),8-(6,23),23-(8,8,8,8,8),23-(8,8,8,8,8,23)]
    16      11.290612      11.290612      11.290612    23[8-(23),8-(23),8-(23,23,23,23,23),8-(6,23),8-(6,23),23-(8,8,8,8,8,23)]
    17        0.38234        0.38234        0.38234    23[8-(23),8-(23),8-(23,23,23,23,23),8-(6,23),8-(6,23),23-(8,8,8,8,8,23)]
    18      -0.075761      -0.075761      -0.075761    23[8-(23),8-(23),8-(23,23,23,23,23),8-(6,23),8-(6,23),23-(8,8,8,8,8),23-(8,8,8,8,8,23)]
    19      10.693848      10.693848      10.693848    23[8-(23),8-(23),8-(23,23,23,23,23),8-(6,23),8-(6,23),23-(8,8,8,8,8,23),23-(8,8,8,8,8,23)]
    20      10.338571      10.338571      10.338571    23[8-(23),8-(23),8-(23,23,23,23,23),8-(6,23),8-(6,23),23-(8,8,8,8,8,23),23-(8,8,8,8,8,23)]
    21      10.798441      10.798441      10.798441    23[8-(23),8-(23),8-(23,23,23,23,23),8-(6,23),8-(6,23),23-(8,8,8,8,8),23-(8,8,8,8,8,23)]
    22       0.025462       0.025462       0.025462    23[8-(23),8-(23),8-(23,23,23,23,23),8-(6,23),8-(6,23),23-(8,8,8,8,8,23)]
    23       1.275303       1.275303       1.275303    23[8-(23),8-(23),8-(23,23,23,23,23),8-(6,23),8-(6,23),23-(8,8,8,8,8,23)]
    24       0.817202       0.817202       0.817202    23[8-(23),8-(23),8-(23,23,23,23,23),8-(6,23),8-(6,23),23-(8,8,8,8,8),23-(8,8,8,8,8,23)]
    25      11.586811      11.586811      11.586811    23[8-(23),8-(23),8-(23,23,23,23,23),8-(6,23),8-(6,23),23-(8,8,8,8,8,23),23-(8,8,8,8,8,23)]
    26      11.231534      11.231534      11.231534    23[8-(23),8-(23),8-(23,23,23,23,23),8-(6,23),8-(6,23),23-(8,8,8,8,8,23),23-(8,8,8,8,8,23)]
    27      11.691404      11.691404      11.691404    23[8-(23),8-(23),8-(23,23,23,23,23),8-(6,23),8-(6,23),23-(8,8,8,8,8),23-(8,8,8,8,8,23)]
    28       0.918425       0.918425       0.918425    23[8-(23),8-(23),8-(23,23,23,23,23),8-(6,23),8-(6,23),23-(8,8,8,8,8,23)]
    29      11.591043      11.591043      11.591043    1[6-(1,6,8)]
    30      -0.364981      -0.364981      -0.364981    1[6-(1,6,8)]
    31       1.734173       1.734173       1.734173    1[6-(1,6,8)]
    32        1.96538        1.96538        1.96538    1[6-(1,6,8)]
    33       0.203593       0.203593       0.203593    1[6-(1,6,8)]
    34      11.931865      11.931865      11.931865    1[6-(1,6,8)]
    35       0.707469       0.707469       0.707469    1[6-(1,6,7)]
    36       2.023792       2.023792       2.023792    1[6-(1,6,7)]
    37      10.559123      10.559123      10.559123    1[6-(1,6,8)]
    38      11.653289      11.653289      11.653289    1[6-(1,6,8)]
    39      11.221766      11.221766      11.221766    1[6-(1,6,8)]
    40       9.854407       9.854407       9.854407    1[6-(1,6,8)]
    41        8.13127        8.13127        8.13127    1[6-(1,6,8)]
    42       8.392612       8.392612       8.392612    1[6-(1,6,8)]
    43       8.563134       8.563134       8.563134    1[6-(1,6,7)]
    44       7.475402       7.475402       7.475402    1[6-(1,6,7)]
    45       8.637948       8.637948       8.637948    1[6-(6,6)]
    46       8.028334       8.028334       8.028334    1[6-(6,6)]
    47       6.748883       6.748883       6.748883    1[6-(6,6)]
    48       7.296257       7.296257       7.296257    1[6-(6,6)]
    49       4.917495       4.917495       4.917495    1[6-(6,6)]
    50       3.719512       3.719512       3.719512    1[6-(6,6)]
    51       0.748138       0.748138       0.748138    1[6-(6,6)]
    52       1.941833       1.941833       1.941833    1[6-(6,6)]
    53       4.124436       4.124436       4.124436    1[6-(6,7)]
    54       3.604166       3.604166       3.604166    1[6-(6,6)]
    55       7.515013       7.515013       7.515013    1[6-(6,6)]
    56       7.961733       7.961733       7.961733    1[6-(6,7)]
    57       8.289101       8.289101       8.289101    1[6-(6,7)]
    58       7.017727       7.017727       7.017727    1[6-(6,6)]
    59        3.15791        3.15791        3.15791    1[6-(6,6)]
    60       2.656398       2.656398       2.656398    1[6-(6,7)]
    61       2.504762       2.504762       2.504762    1[6-(6,7)]
    62       0.237574       0.237574       0.237574    1[6-(6,6)]
    63       0.522375       0.522375       0.522375    1[6-(6,6)]
    64       2.780991       2.780991       2.780991    1[6-(6,7)]
    65       9.016676       9.016676       9.016676    1[6-(6,7)]
    66      11.215375      11.215375      11.215375    1[6-(6,6)]
    67      11.814986      11.814986      11.814986    1[6-(6,6)]
    68       9.655952       9.655952       9.655952    1[6-(6,7)]
    69       0.727052       0.727052       0.727052    1[7-(6,6)]
    70       9.677395       9.677395       9.677395    1[7-(6,6)]
    71      12.484006      12.484006      12.484006    1[6-(1,6,8)]
    72       0.527982       0.527982       0.527982    1[6-(1,6,8)]
    73       2.627136       2.627136       2.627136    1[6-(1,6,8)]
    74       2.858343       2.858343       2.858343    1[6-(1,6,8)]
    75       1.096556       1.096556       1.096556    1[6-(1,6,8)]
    76      12.824828      12.824828      12.824828    1[6-(1,6,8)]
    77       1.600432       1.600432       1.600432    1[6-(1,6,7)]
    78       2.916755       2.916755       2.916755    1[6-(1,6,7)]
    79      11.452086      11.452086      11.452086    1[6-(1,6,8)]
    80      12.546252      12.546252      12.546252    1[6-(1,6,8)]
    81      12.114729      12.114729      12.114729    1[6-(1,6,8)]
    82       10.74737       10.74737       10.74737    1[6-(1,6,8)]
    83       9.024233       9.024233       9.024233    1[6-(1,6,8)]
    84       9.285575       9.285575       9.285575    1[6-(1,6,8)]
    85       9.456097       9.456097       9.456097    1[6-(1,6,7)]
    86       8.368365       8.368365       8.368365    1[6-(1,6,7)]
    87       9.530911       9.530911       9.530911    1[6-(6,6)]
    88       8.921297       8.921297       8.921297    1[6-(6,6)]
    89       7.641846       7.641846       7.641846    1[6-(6,6)]
    90        8.18922        8.18922        8.18922    1[6-(6,6)]
    91       5.810458       5.810458       5.810458    1[6-(6,6)]
    92       4.612475       4.612475       4.612475    1[6-(6,6)]
    93       1.641101       1.641101       1.641101    1[6-(6,6)]
    94       2.834796       2.834796       2.834796    1[6-(6,6)]
    95       5.017399       5.017399       5.017399    1[6-(6,7)]
    96       4.497129       4.497129       4.497129    1[6-(6,6)]
    97       8.407976       8.407976       8.407976    1[6-(6,6)]
    98       8.854696       8.854696       8.854696    1[6-(6,7)]
    99       7.396138       7.396138       7.396138    1[6-(6,7)]
   100        7.91069        7.91069        7.91069    1[6-(6,6)]
   101       4.050873       4.050873       4.050873    1[6-(6,6)]
   102       3.549361       3.549361       3.549361    1[6-(6,7)]
   103       3.397725       3.397725       3.397725    1[6-(6,7)]
   104       1.130537       1.130537       1.130537    1[6-(6,6)]
   105       1.415338       1.415338       1.415338    1[6-(6,6)]
   106       3.673954       3.673954       3.673954    1[6-(6,7)]
   107       9.909639       9.909639       9.909639    1[6-(6,7)]
   108      12.108338      12.108338      12.108338    1[6-(6,6)]
   109      12.707949      12.707949      12.707949    1[6-(6,6)]
   110      10.548915      10.548915      10.548915    1[6-(6,7)]
   111       1.620015       1.620015       1.620015    1[7-(6,6)]
   112      10.570358      10.570358      10.570358    1[7-(6,6)]
   113      -1.167932      -1.167932      -1.167932    1[6-(1,6,8)]
   114      10.788092      10.788092      10.788092    1[6-(1,6,8)]
   115       8.688938       8.688938       8.688938    1[6-(1,6,8)]
   116       8.457731       8.457731       8.457731    1[6-(1,6,8)]
   117      10.219518      10.219518      10.219518    1[6-(1,6,8)]
   118      -1.508754      -1.508754      -1.508754    1[6-(1,6,8)]
   119       9.715642       9.715642       9.715642    1[6-(1,6,7)]
   120       8.399319       8.399319       8.399319    1[6-(1,6,7)]
   121      -0.136012      -0.136012      -0.136012    1[6-(1,6,8)]
   122      -1.230178      -1.230178      -1.230178    1[6-(1,6,8)]
   123      -0.798655      -0.798655      -0.798655    1[6-(1,6,8)]
   124       0.568704       0.568704       0.568704    1[6-(1,6,8)]
   125       2.291841       2.291841       2.291841    1[6-(1,6,8)]
   126       2.030499       2.030499       2.030499    1[6-(1,6,8)]
   127       1.859977       1.859977       1.859977    1[6-(1,6,7)]
   128       2.947709       2.947709       2.947709    1[6-(1,6,7)]
   129       1.785163       1.785163       1.785163    1[6-(6,6)]
   130       2.394777       2.394777       2.394777    1[6-(6,6)]
   131       3.674228       3.674228       3.674228    1[6-(6,6)]
   132       3.126854       3.126854       3.126854    1[6-(6,6)]
   133       5.505616       5.505616       5.505616    1[6-(6,6)]
   134       6.703599       6.703599       6.703599    1[6-(6,6)]
   135       9.674973       9.674973       9.674973    1[6-(6,6)]
   136       8.481278       8.481278       8.481278    1[6-(6,6)]
   137       6.298675       6.298675       6.298675    1[6-(6,7)]
   138       6.818945       6.818945       6.818945    1[6-(6,6)]
   139       2.908098       2.908098       2.908098    1[6-(6,6)]
   140       2.461378       2.461378       2.461378    1[6-(6,7)]
   141       3.919936       3.919936       3.919936    1[6-(6,7)]
   142       3.405384       3.405384       3.405384    1[6-(6,6)]
   143       7.265201       7.265201       7.265201    1[6-(6,6)]
   144       7.766713       7.766713       7.766713    1[6-(6,7)]
   145       7.918349       7.918349       7.918349    1[6-(6,7)]
   146      10.185537      10.185537      10.185537    1[6-(6,6)]
   147       9.900736       9.900736       9.900736    1[6-(6,6)]
   148        7.64212        7.64212        7.64212    1[6-(6,7)]
   149       1.406435       1.406435       1.406435    1[6-(6,7)]
   150      -0.792264      -0.792264      -0.792264    1[6-(6,6)]
   151      -1.391875      -1.391875      -1.391875    1[6-(6,6)]
   152       0.767159       0.767159       0.767159    1[6-(6,7)]
   153       9.696059       9.696059       9.696059    1[7-(6,6)]
   154       0.745716       0.745716       0.745716    1[7-(6,6)]
   155      -0.274969      -0.274969      -0.274969    1[6-(1,6,8)]
   156      11.681055      11.681055      11.681055    1[6-(1,6,8)]
   157       9.581901       9.581901       9.581901    1[6-(1,6,8)]
   158       9.350694       9.350694       9.350694    1[6-(1,6,8)]
   159      11.112481      11.112481      11.112481    1[6-(1,6,8)]
   160      -0.615791      -0.615791      -0.615791    1[6-(1,6,8)]
   161      10.608605      10.608605      10.608605    1[6-(1,6,7)]
   162       9.292282       9.292282       9.292282    1[6-(1,6,7)]
   163       0.756951       0.756951       0.756951    1[6-(1,6,8)]
   164      -0.337215      -0.337215      -0.337215    1[6-(1,6,8)]
   165       0.094308       0.094308       0.094308    1[6-(1,6,8)]
   166       1.461667       1.461667       1.461667    1[6-(1,6,8)]
   167       3.184804       3.184804       3.184804    1[6-(1,6,8)]
   168       2.923462       2.923462       2.923462    1[6-(1,6,8)]
   169        2.75294        2.75294        2.75294    1[6-(1,6,7)]
   170       3.840672       3.840672       3.840672    1[6-(1,6,7)]
   171       2.678126       2.678126       2.678126    1[6-(6,6)]
   172        3.28774        3.28774        3.28774    1[6-(6,6)]
   173       4.567191       4.567191       4.567191    1[6-(6,6)]
   174       4.019817       4.019817       4.019817    1[6-(6,6)]
   175       6.398579       6.398579       6.398579    1[6-(6,6)]
   176       7.596562       7.596562       7.596562    1[6-(6,6)]
   177      10.567936      10.567936      10.567936    1[6-(6,6)]
   178       9.374241       9.374241       9.374241    1[6-(6,6)]
   179       7.191638       7.191638       7.191638    1[6-(6,7)]
   180       7.711908       7.711908       7.711908    1[6-(6,6)]
   181       3.801061       3.801061       3.801061    1[6-(6,6)]
   182       3.354341       3.354341       3.354341    1[6-(6,7)]
   183       3.026973       3.026973       3.026973    1[6-(6,7)]
   184       4.298347       4.298347       4.298347    1[6-(6,6)]
   185       8.158164       8.158164       8.158164    1[6-(6,6)]
   186       8.659676       8.659676       8.659676    1[6-(6,7)]
   187       8.811312       8.811312       8.811312    1[6-(6,7)]
   188        11.0785        11.0785        11.0785    1[6-(6,6)]
   189      10.793699      10.793699      10.793699    1[6-(6,6)]
   190       8.535083       8.535083       8.535083    1[6-(6,7)]
   191       2.299398       2.299398       2.299398    1[6-(6,7)]
   192       0.100699       0.100699       0.100699    1[6-(6,6)]
   193      -0.498912      -0.498912      -0.498912    1[6-(6,6)]
   194       1.660122       1.660122       1.660122    1[6-(6,7)]
   195      10.589022      10.589022      10.589022    1[7-(6,6)]
   196       1.638679       1.638679       1.638679    1[7-(6,6)]
   197       -0.83477       -0.83477       -0.83477    6[1-(0),1-(0),6-(6,6,7),8-(23,23)]
   198       1.289635       1.289635       1.289635    6[1-(0),1-(0),6-(6,6,7),8-(23,23)]
   199       0.187391       0.187391       0.187391    6[6-(1,1,8),6-(1,1,8),6-(1,1,8),7-(1,6)]
   200       -0.46578       -0.46578       -0.46578    6[1-(0),1-(0),6-(6,6,7),8-(23,23)]
   201        1.37988        1.37988        1.37988    6[1-(0),1-(0),6-(6,6),7-(1,6)]
   202      10.973409      10.973409      10.973409    6[1-(0),1-(0),6-(6,6,7),8-(23,23)]
   203      10.560764      10.560764      10.560764    6[1-(0),1-(0),6-(6,6,7),8-(23,23)]
   204       9.911045       9.911045       9.911045    6[6-(1,1,8),6-(1,1,8),6-(1,1,8),7-(1,6)]
   205       8.822798       8.822798       8.822798    6[1-(0),1-(0),6-(6,6,7),8-(23,23)]
   206       8.278319       8.278319       8.278319    6[1-(0),1-(0),6-(6,6),7-(1,6)]
   207       8.010727       8.010727       8.010727    6[6-(1,1,7),6-(1,6),6-(1,6)]
   208       8.273035       8.273035       8.273035    6[1-(0),6-(1,6),6-(6,6)]
   209         7.8914         7.8914         7.8914    6[1-(0),6-(1,6),6-(6,6)]
   210       7.399211       7.399211       7.399211    6[6-(1,6),6-(1,6),6-(8,8)]
   211       7.114987       7.114987       7.114987    6[1-(0),6-(1,6),6-(6,6)]
   212       7.453382       7.453382       7.453382    6[1-(0),6-(1,6),6-(6,6)]
   213       6.965709       6.965709       6.965709    6[6-(6,6),8-(65),8-(65)]
   214       4.303438       4.303438       4.303438    6[6-(6,6),8-(65),8-(65)]
   215       3.553178       3.553178       3.553178    6[6-(1,6),6-(1,6),6-(8,8)]
   216       4.069688       4.069688       4.069688    6[1-(0),6-(1,6),6-(6,6)]
   217       3.347837       3.347837       3.347837    6[1-(0),6-(1,6),6-(6,6)]
   218       2.117517       2.117517       2.117517    6[6-(1,1,7),6-(1,6),6-(1,6)]
   219       1.597076       1.597076       1.597076    6[1-(0),6-(1,6),6-(6,6)]
   220       2.303979       2.303979       2.303979    6[1-(0),6-(1,6),6-(6,6)]
   221       4.817786       4.817786       4.817786    6[1-(0),6-(1,6),7-(6,8)]
   222       4.510638       4.510638       4.510638    6[1-(0),6-(1,7),6-(6,6)]
   223       5.454898       5.454898       5.454898    6[6-(1,6),6-(1,6),6-(6,6)]
   224       6.810467       6.810467       6.810467    6[1-(0),6-(1,7),6-(6,6)]
   225       7.061694       7.061694       7.061694    6[1-(0),6-(1,6),7-(6,8)]
   226       5.152995       5.152995       5.152995    6[6-(1,6),6-(1,6),6-(6,6)]
   227       5.815064       5.815064       5.815064    6[1-(0),6-(1,6),7-(6,8)]
   228       6.121497       6.121497       6.121497    6[1-(0),6-(1,7),6-(6,6)]
   229       3.851262       3.851262       3.851262    6[1-(0),6-(1,7),6-(6,6)]
   230       3.563289       3.563289       3.563289    6[1-(0),6-(1,6),7-(6,8)]
   231       2.081247       2.081247       2.081247    6[1-(0),6-(1,6),7-(6,8)]
   232       0.747161       0.747161       0.747161    6[1-(0),6-(1,7),6-(6,6)]
   233       0.119543       0.119543       0.119543    6[6-(1,6),6-(1,6),6-(6,6)]
   234       0.900332       0.900332       0.900332    6[1-(0),6-(1,7),6-(6,6)]
   235       2.240256       2.240256       2.240256    6[1-(0),6-(1,6),7-(6,8)]
   236       9.601958       9.601958       9.601958    6[1-(0),6-(1,6),7-(6,8)]
   237        10.8962        10.8962        10.8962    6[1-(0),6-(1,7),6-(6,6)]
   238      11.751433      11.751433      11.751433    6[6-(1,6),6-(1,6),6-(6,6)]
   239      11.254122      11.254122      11.254122    6[1-(0),6-(1,7),6-(6,6)]
   240       9.972446       9.972446       9.972446    6[1-(0),6-(1,6),7-(6,8)]
   241       0.058193       0.058193       0.058193    6[1-(0),1-(0),6-(6,6,7),8-(23,23)]
   242       2.182598       2.182598       2.182598    6[1-(0),1-(0),6-(6,6,7),8-(23,23)]
   243       1.080354       1.080354       1.080354    6[6-(1,1,8),6-(1,1,8),6-(1,1,8),7-(1,6)]
   244       0.427183       0.427183       0.427183    6[1-(0),1-(0),6-(6,6,7),8-(23,23)]
   245       2.272843       2.272843       2.272843    6[1-(0),1-(0),6-(6,6),7-(1,6)]
   246      11.866372      11.866372      11.866372    6[1-(0),1-(0),6-(6,6,7),8-(23,23)]
   247      11.453727      11.453727      11.453727    6[1-(0),1-(0),6-(6,6,7),8-(23,23)]
   248      10.804008      10.804008      10.804008    6[6-(1,1,8),6-(1,1,8),6-(1,1,8),7-(1,6)]
   249       9.715761       9.715761       9.715761    6[1-(0),1-(0),6-(6,6,7),8-(23,23)]
   250       9.171282       9.171282       9.171282    6[1-(0),1-(0),6-(6,6),7-(1,6)]
   251        8.90369        8.90369        8.90369    6[6-(1,1,7),6-(1,6),6-(1,6)]
   252       9.165998       9.165998       9.165998    6[1-(0),6-(1,6),6-(6,6)]
   253       8.784363       8.784363       8.784363    6[1-(0),6-(1,6),6-(6,6)]
   254       8.292174       8.292174       8.292174    6[6-(1,6),6-(1,6),6-(8,8)]
   255        8.00795        8.00795        8.00795    6[1-(0),6-(1,6),6-(6,6)]
   256       8.346345       8.346345       8.346345    6[1-(0),6-(1,6),6-(6,6)]
   257       7.858672       7.858672       7.858672    6[6-(6,6),8-(65),8-(65)]
   258       5.196401       5.196401       5.196401    6[6-(6,6),8-(65),8-(65)]
   259       4.446141       4.446141       4.446141    6[6-(1,6),6-(1,6),6-(8,8)]
   260       4.962651       4.962651       4.962651    6[1-(0),6-(1,6),6-(6,6)]
   261         4.2408         4.2408         4.2408    6[1-(0),6-(1,6),6-(6,6)]
   262        3.01048        3.01048        3.01048    6[6-(1,1,7),6-(1,6),6-(1,6)]
   263       2.490039       2.490039       2.490039    6[1-(0),6-(1,6),6-(6,6)]
   264       3.196942       3.196942       3.196942    6[1-(0),6-(1,6),6-(6,6)]
   265       5.710749       5.710749       5.710749    6[1-(0),6-(1,6),7-(6,8)]
   266       5.403601       5.403601       5.403601    6[1-(0),6-(1,7),6-(6,6)]
   267       6.347861       6.347861       6.347861    6[6-(1,6),6-(1,6),6-(6,6)]
   268        7.70343        7.70343        7.70343    6[1-(0),6-(1,7),6-(6,6)]
   269       7.954657       7.954657       7.954657    6[1-(0),6-(1,6),7-(6,8)]
   270       6.045958       6.045958       6.045958    6[6-(1,6),6-(1,6),6-(6,6)]
   271       6.708027       6.708027       6.708027    6[1-(0),6-(1,6),7-(6,8)]
   272        7.01446        7.01446        7.01446    6[1-(0),6-(1,7),6-(6,6)]
   273       4.744225       4.744225       4.744225    6[1-(0),6-(1,7),6-(6,6)]
   274       4.456252       4.456252       4.456252    6[1-(0),6-(1,6),7-(6,8)]
   275        2.97421        2.97421        2.97421    6[1-(0),6-(1,6),7-(6,8)]
   276       1.640124       1.640124       1.640124    6[1-(0),6-(1,7),6-(6,6)]
   277       1.012506       1.012506       1.012506    6[6-(1,6),6-(1,6),6-(6,6)]
   278       1.793295       1.793295       1.793295    6[1-(0),6-(1,7),6-(6,6)]
   279       3.133219       3.133219       3.133219    6[1-(0),6-(1,6),7-(6,8)]
   280      10.494921      10.494921      10.494921    6[1-(0),6-(1,6),7-(6,8)]
   281      11.789163      11.789163      11.789163    6[1-(0),6-(1,7),6-(6,6)]
   282      12.644396      12.644396      12.644396    6[6-(1,6),6-(1,6),6-(6,6)]
   283      12.147085      12.147085      12.147085    6[1-(0),6-(1,7),6-(6,6)]
   284      10.865409      10.865409      10.865409    6[1-(0),6-(1,6),7-(6,8)]
   285      11.257881      11.257881      11.257881    6[1-(0),1-(0),6-(6,6,7),8-(23,23)]
   286       9.133476       9.133476       9.133476    6[1-(0),1-(0),6-(6,6,7),8-(23,23)]
   287       10.23572       10.23572       10.23572    6[6-(1,1,8),6-(1,1,8),6-(1,1,8),7-(1,6)]
   288      10.888891      10.888891      10.888891    6[1-(0),1-(0),6-(6,6,7),8-(23,23)]
   289       9.043231       9.043231       9.043231    6[1-(0),1-(0),6-(6,6),7-(1,6)]
   290      -0.550298      -0.550298      -0.550298    6[1-(0),1-(0),6-(6,6,7),8-(23,23)]
   291      -0.137653      -0.137653      -0.137653    6[1-(0),1-(0),6-(6,6,7),8-(23,23)]
   292       0.512066       0.512066       0.512066    6[6-(1,1,8),6-(1,1,8),6-(1,1,8),7-(1,6)]
   293       1.600313       1.600313       1.600313    6[1-(0),1-(0),6-(6,6,7),8-(23,23)]
   294       2.144792       2.144792       2.144792    6[1-(0),1-(0),6-(6,6),7-(1,6)]
   295       2.412384       2.412384       2.412384    6[6-(1,1,7),6-(1,6),6-(1,6)]
   296       2.150076       2.150076       2.150076    6[1-(0),6-(1,6),6-(6,6)]
   297       2.531711       2.531711       2.531711    6[1-(0),6-(1,6),6-(6,6)]
   298         3.0239         3.0239         3.0239    6[6-(1,6),6-(1,6),6-(8,8)]
   299       3.308124       3.308124       3.308124    6[1-(0),6-(1,6),6-(6,6)]
   300       2.969729       2.969729       2.969729    6[1-(0),6-(1,6),6-(6,6)]
   301       3.457402       3.457402       3.457402    6[6-(6,6),8-(65),8-(65)]
   302       6.119673       6.119673       6.119673    6[6-(6,6),8-(65),8-(65)]
   303       6.869933       6.869933       6.869933    6[6-(1,6),6-(1,6),6-(8,8)]
   304       6.353423       6.353423       6.353423    6[1-(0),6-(1,6),6-(6,6)]
   305       7.075274       7.075274       7.075274    6[1-(0),6-(1,6),6-(6,6)]
   306       8.305594       8.305594       8.305594    6[6-(1,1,7),6-(1,6),6-(1,6)]
   307       8.826035       8.826035       8.826035    6[1-(0),6-(1,6),6-(6,6)]
   308       8.119132       8.119132       8.119132    6[1-(0),6-(1,6),6-(6,6)]
   309       5.605325       5.605325       5.605325    6[1-(0),6-(1,6),7-(6,8)]
   310       5.912473       5.912473       5.912473    6[1-(0),6-(1,7),6-(6,6)]
   311       4.968213       4.968213       4.968213    6[6-(1,6),6-(1,6),6-(6,6)]
   312       3.612644       3.612644       3.612644    6[1-(0),6-(1,7),6-(6,6)]
   313       3.361417       3.361417       3.361417    6[1-(0),6-(1,6),7-(6,8)]
   314       5.270116       5.270116       5.270116    6[6-(1,6),6-(1,6),6-(6,6)]
   315       4.608047       4.608047       4.608047    6[1-(0),6-(1,6),7-(6,8)]
   316       4.301614       4.301614       4.301614    6[1-(0),6-(1,7),6-(6,6)]
   317       6.571849       6.571849       6.571849    6[1-(0),6-(1,7),6-(6,6)]
   318       6.859822       6.859822       6.859822    6[1-(0),6-(1,6),7-(6,8)]
   319       8.341864       8.341864       8.341864    6[1-(0),6-(1,6),7-(6,8)]
   320        9.67595        9.67595        9.67595    6[1-(0),6-(1,7),6-(6,6)]
   321      10.303568      10.303568      10.303568    6[6-(1,6),6-(1,6),6-(6,6)]
   322       9.522779       9.522779       9.522779    6[1-(0),6-(1,7),6-(6,6)]
   323       8.182855       8.182855       8.182855    6[1-(0),6-(1,6),7-(6,8)]
   324       0.821153       0.821153       0.821153    6[1-(0),6-(1,6),7-(6,8)]
   325      -0.473089      -0.473089      -0.473089    6[1-(0),6-(1,7),6-(6,6)]
   326      -1.328322      -1.328322      -1.328322    6[6-(1,6),6-(1,6),6-(6,6)]
   327      -0.831011      -0.831011      -0.831011    6[1-(0),6-(1,7),6-(6,6)]
   328       0.450665       0.450665       0.450665    6[1-(0),6-(1,6),7-(6,8)]
   329      12.150844      12.150844      12.150844    6[1-(0),1-(0),6-(6,6,7),8-(23,23)]
   330      10.026439      10.026439      10.026439    6[1-(0),1-(0),6-(6,6,7),8-(23,23)]
   331      11.128683      11.128683      11.128683    6[6-(1,1,8),6-(1,1,8),6-(1,1,8),7-(1,6)]
   332      11.781854      11.781854      11.781854    6[1-(0),1-(0),6-(6,6,7),8-(23,23)]
   333       9.936194       9.936194       9.936194    6[1-(0),1-(0),6-(6,6),7-(1,6)]
   334       0.342665       0.342665       0.342665    6[1-(0),1-(0),6-(6,6,7),8-(23,23)]
   335        0.75531        0.75531        0.75531    6[1-(0),1-(0),6-(6,6,7),8-(23,23)]
   336       1.405029       1.405029       1.405029    6[6-(1,1,8),6-(1,1,8),6-(1,1,8),7-(1,6)]
   337       2.493276       2.493276       2.493276    6[1-(0),1-(0),6-(6,6,7),8-(23,23)]
   338       3.037755       3.037755       3.037755    6[1-(0),1-(0),6-(6,6),7-(1,6)]
   339       3.305347       3.305347       3.305347    6[6-(1,1,7),6-(1,6),6-(1,6)]
   340       3.043039       3.043039       3.043039    6[1-(0),6-(1,6),6-(6,6)]
   341       3.424674       3.424674       3.424674    6[1-(0),6-(1,6),6-(6,6)]
   342       3.916863       3.916863       3.916863    6[6-(1,6),6-(1,6),6-(8,8)]
   343       4.201087       4.201087       4.201087    6[1-(0),6-(1,6),6-(6,6)]
   344       3.862692       3.862692       3.862692    6[1-(0),6-(1,6),6-(6,6)]
   345       4.350365       4.350365       4.350365    6[6-(6,6),8-(65),8-(65)]
   346       7.012636       7.012636       7.012636    6[6-(6,6),8-(65),8-(65)]
   347       7.762896       7.762896       7.762896    6[6-(1,6),6-(1,6),6-(8,8)]
   348       7.246386       7.246386       7.246386    6[1-(0),6-(1,6),6-(6,6)]
   349       7.968237       7.968237       7.968237    6[1-(0),6-(1,6),6-(6,6)]
   350       9.198557       9.198557       9.198557    6[6-(1,1,7),6-(1,6),6-(1,6)]
   351       9.718998       9.718998       9.718998    6[1-(0),6-(1,6),6-(6,6)]
   352       9.012095       9.012095       9.012095    6[1-(0),6-(1,6),6-(6,6)]
   353       6.498288       6.498288       6.498288    6[1-(0),6-(1,6),7-(6,8)]
   354       6.805436       6.805436       6.805436    6[1-(0),6-(1,7),6-(6,6)]
   355       5.861176       5.861176       5.861176    6[6-(1,6),6-(1,6),6-(6,6)]
   356       4.505607       4.505607       4.505607    6[1-(0),6-(1,7),6-(6,6)]
   357        4.25438        4.25438        4.25438    6[1-(0),6-(1,6),7-(6,8)]
   358       6.163079       6.163079       6.163079    6[6-(1,6),6-(1,6),6-(6,6)]
   359        5.50101        5.50101        5.50101    6[1-(0),6-(1,6),7-(6,8)]
   360       5.194577       5.194577       5.194577    6[1-(0),6-(1,7),6-(6,6)]
   361       7.464812       7.464812       7.464812    6[1-(0),6-(1,7),6-(6,6)]
   362       7.752785       7.752785       7.752785    6[1-(0),6-(1,6),7-(6,8)]
   363       9.234827       9.234827       9.234827    6[1-(0),6-(1,6),7-(6,8)]
   364      10.568913      10.568913      10.568913    6[1-(0),6-(1,7),6-(6,6)]
   365      11.196531      11.196531      11.196531    6[6-(1,6),6-(1,6),6-(6,6)]
   366      10.415742      10.415742      10.415742    6[1-(0),6-(1,7),6-(6,6)]
   367       9.075818       9.075818       9.075818    6[1-(0),6-(1,6),7-(6,8)]
   368       1.714116       1.714116       1.714116    6[1-(0),6-(1,6),7-(6,8)]
   369       0.419874       0.419874       0.419874    6[1-(0),6-(1,7),6-(6,6)]
   370      -0.435359      -0.435359      -0.435359    6[6-(1,6),6-(1,6),6-(6,6)]
   371       0.061952       0.061952       0.061952    6[1-(0),6-(1,7),6-(6,6)]
   372       1.343628       1.343628       1.343628    6[1-(0),6-(1,6),7-(6,8)]
   373       0.783708       0.783708       0.783708    7[1-(0),6-(1,1,6),6-(6,6,6)]
   374       9.339617       9.339617       9.339617    7[1-(0),6-(1,1,6),6-(6,6,6)]
   375       9.153302       9.153302       9.153302    7[6-(1,6),6-(1,6),8-(65)]
   376        6.07515        6.07515        6.07515    7[6-(1,6),6-(1,6),8-(65)]
   377       2.788488       2.788488       2.788488    7[6-(1,6),6-(1,6),8-(65)]
   378       4.524228       4.524228       4.524228    7[6-(1,6),6-(1,6),8-(65)]
   379       1.676671       1.676671       1.676671    7[1-(0),6-(1,1,6),6-(6,6,6)]
   380       10.23258       10.23258       10.23258    7[1-(0),6-(1,1,6),6-(6,6,6)]
   381      10.046265      10.046265      10.046265    7[6-(1,6),6-(1,6),8-(65)]
   382       6.968113       6.968113       6.968113    7[6-(1,6),6-(1,6),8-(65)]
   383       3.681451       3.681451       3.681451    7[6-(1,6),6-(1,6),8-(65)]
   384       5.417191       5.417191       5.417191    7[6-(1,6),6-(1,6),8-(65)]
   385       9.639403       9.639403       9.639403    7[1-(0),6-(1,1,6),6-(6,6,6)]
   386       1.083494       1.083494       1.083494    7[1-(0),6-(1,1,6),6-(6,6,6)]
   387       1.269809       1.269809       1.269809    7[6-(1,6),6-(1,6),8-(65)]
   388       4.347961       4.347961       4.347961    7[6-(1,6),6-(1,6),8-(65)]
   389       7.634623       7.634623       7.634623    7[6-(1,6),6-(1,6),8-(65)]
   390       5.898883       5.898883       5.898883    7[6-(1,6),6-(1,6),8-(65)]
   391      10.532366      10.532366      10.532366    7[1-(0),6-(1,1,6),6-(6,6,6)]
   392       1.976457       1.976457       1.976457    7[1-(0),6-(1,1,6),6-(6,6,6)]
   393       2.162772       2.162772       2.162772    7[6-(1,6),6-(1,6),8-(65)]
   394       5.240924       5.240924       5.240924    7[6-(1,6),6-(1,6),8-(65)]
   395       8.527586       8.527586       8.527586    7[6-(1,6),6-(1,6),8-(65)]
   396       6.791846       6.791846       6.791846    7[6-(1,6),6-(1,6),8-(65)]
   397      11.624697      11.624697      11.624697    8[6-(1,1,6),23-(8,8,8,8,23),23-(8,8,8,8,23,23)]
   398      -1.056383      -1.056383      -1.056383    8[6-(1,1,6),23-(8,8,8,8,23),23-(8,8,8,8,23,23)]
   399       0.776872       0.776872       0.776872    8[6-(1,1,6),23-(8,8,8,8,23,23),23-(8,8,8,8,23,23)]
   400       9.298848       9.298848       9.298848    8[23-(8,8,8,8,23),23-(8,8,8,8,23)]
   401      11.182843      11.182843      11.182843    8[23-(8,8,8,8,23),23-(8,8,8,8,23,23)]
   402       9.773068       9.773068       9.773068    8[23-(8,8,8,8,23),23-(8,8,8,8,23,23)]
   403       11.62413       11.62413       11.62413    8[23-(8,8,8,8,23),23-(8,8,8,8,23),23-(8,8,8,8,23,23),23-(8,8,8,8,23,23),23-(8,8,8,8,23,23),23-(8,8,8,8,23,23)]
   404       0.373193       0.373193       0.373193    8[23-(8,8,8,8,23,23),23-(8,8,8,8,23,23)]
   405      12.047969      12.047969      12.047969    8[23-(8,8,8,8,23,23),23-(8,8,8,8,23,23)]
   406       0.798342       0.798342       0.798342    8[23-(8,8,8,8,23,23),23-(8,8,8,8,23,23)]
   407       9.318471       9.318471       9.318471    8[6-(1,1,6),23-(8,8,8,8,23),23-(8,8,8,8,23,23)]
   408      11.208719      11.208719      11.208719    8[6-(1,1,6),23-(8,8,8,8,23),23-(8,8,8,8,23,23)]
   409      11.600814      11.600814      11.600814    8[6-(1,1,6),23-(8,8,8,8,23,23),23-(8,8,8,8,23,23)]
   410       6.826198       6.826198       6.826198    8[6-(6,8),65-(8,8,8,8,8,8,8)]
   411       6.767657       6.767657       6.767657    8[6-(6,8),65-(8,8,8,8,8,8,8)]
   412         3.7989         3.7989         3.7989    8[6-(6,8),65-(8,8,8,8,8,8,8)]
   413       5.470455       5.470455       5.470455    8[6-(6,8),65-(8,8,8,8,8,8,8)]
   414        7.88967        7.88967        7.88967    8[7-(6,6),65-(8,8,8,8,8,8,8)]
   415       6.393734       6.393734       6.393734    8[7-(6,6),65-(8,8,8,8,8,8,8)]
   416       4.111199       4.111199       4.111199    8[7-(6,6),65-(8,8,8,8,8,8,8)]
   417       5.968937       5.968937       5.968937    8[7-(6,6),65-(8,8,8,8,8,8,8)]
   418       12.51766       12.51766       12.51766    8[6-(1,1,6),23-(8,8,8,8,23),23-(8,8,8,8,23,23)]
   419       -0.16342       -0.16342       -0.16342    8[6-(1,1,6),23-(8,8,8,8,23),23-(8,8,8,8,23,23)]
   420       1.669835       1.669835       1.669835    8[6-(1,1,6),23-(8,8,8,8,23,23),23-(8,8,8,8,23,23)]
   421      10.191811      10.191811      10.191811    8[23-(8,8,8,8,23),23-(8,8,8,8,23)]
   422      12.075806      12.075806      12.075806    8[23-(8,8,8,8,23),23-(8,8,8,8,23,23)]
   423      10.666031      10.666031      10.666031    8[23-(8,8,8,8,23),23-(8,8,8,8,23,23)]
   424      12.517093      12.517093      12.517093    8[23-(8,8,8,8,23),23-(8,8,8,8,23),23-(8,8,8,8,23,23),23-(8,8,8,8,23,23),23-(8,8,8,8,23,23),23-(8,8,8,8,23,23)]
   425       1.266156       1.266156       1.266156    8[23-(8,8,8,8,23,23),23-(8,8,8,8,23,23)]
   426      12.940932      12.940932      12.940932    8[23-(8,8,8,8,23,23),23-(8,8,8,8,23,23)]
   427       1.691305       1.691305       1.691305    8[23-(8,8,8,8,23,23),23-(8,8,8,8,23,23)]
   428      10.211434      10.211434      10.211434    8[6-(1,1,6),23-(8,8,8,8,23),23-(8,8,8,8,23,23)]
   429      12.101682      12.101682      12.101682    8[6-(1,1,6),23-(8,8,8,8,23),23-(8,8,8,8,23,23)]
   430      12.493777      12.493777      12.493777    8[6-(1,1,6),23-(8,8,8,8,23,23),23-(8,8,8,8,23,23)]
   431       7.719161       7.719161       7.719161    8[6-(6,8),65-(8,8,8,8,8,8,8)]
   432        7.66062        7.66062        7.66062    8[6-(6,8),65-(8,8,8,8,8,8,8)]
   433       4.691863       4.691863       4.691863    8[6-(6,8),65-(8,8,8,8,8,8,8)]
   434       6.363418       6.363418       6.363418    8[6-(6,8),65-(8,8,8,8,8,8,8)]
   435       8.782633       8.782633       8.782633    8[7-(6,6),65-(8,8,8,8,8,8,8)]
   436       7.286697       7.286697       7.286697    8[7-(6,6),65-(8,8,8,8,8,8,8)]
   437       5.004162       5.004162       5.004162    8[7-(6,6),65-(8,8,8,8,8,8,8)]
   438       5.075974       5.075974       5.075974    8[7-(6,6),65-(8,8,8,8,8,8,8)]
   439      -1.201586      -1.201586      -1.201586    8[6-(1,1,6),23-(8,8,8,8,23),23-(8,8,8,8,23,23)]
   440      -1.622506      -1.622506      -1.622506    8[6-(1,1,6),23-(8,8,8,8,23),23-(8,8,8,8,23,23)]
   441       9.646239       9.646239       9.646239    8[6-(1,1,6),23-(8,8,8,8,23,23),23-(8,8,8,8,23,23)]
   442       1.124263       1.124263       1.124263    8[23-(8,8,8,8,23),23-(8,8,8,8,23)]
   443      -0.759732      -0.759732      -0.759732    8[23-(8,8,8,8,23),23-(8,8,8,8,23,23)]
   444       0.650043       0.650043       0.650043    8[23-(8,8,8,8,23),23-(8,8,8,8,23,23)]
   445      -1.201019      -1.201019      -1.201019    8[23-(8,8,8,8,23),23-(8,8,8,8,23),23-(8,8,8,8,23,23),23-(8,8,8,8,23,23),23-(8,8,8,8,23,23),23-(8,8,8,8,23,23)]
   446      10.049918      10.049918      10.049918    8[23-(8,8,8,8,23,23),23-(8,8,8,8,23,23)]
   447      -1.624858      -1.624858      -1.624858    8[23-(8,8,8,8,23,23),23-(8,8,8,8,23,23)]
   448       9.624769       9.624769       9.624769    8[23-(8,8,8,8,23,23),23-(8,8,8,8,23,23)]
   449        1.10464        1.10464        1.10464    8[6-(1,1,6),23-(8,8,8,8,23),23-(8,8,8,8,23,23)]
   450      -0.785608      -0.785608      -0.785608    8[6-(1,1,6),23-(8,8,8,8,23),23-(8,8,8,8,23,23)]
   451      -1.177703      -1.177703      -1.177703    8[6-(1,1,6),23-(8,8,8,8,23,23),23-(8,8,8,8,23,23)]
   452       3.596913       3.596913       3.596913    8[6-(6,8),65-(8,8,8,8,8,8,8)]
   453       3.655454       3.655454       3.655454    8[6-(6,8),65-(8,8,8,8,8,8,8)]
   454       6.624211       6.624211       6.624211    8[6-(6,8),65-(8,8,8,8,8,8,8)]
   455       4.952656       4.952656       4.952656    8[6-(6,8),65-(8,8,8,8,8,8,8)]
   456       2.533441       2.533441       2.533441    8[7-(6,6),65-(8,8,8,8,8,8,8)]
   457       4.029377       4.029377       4.029377    8[7-(6,6),65-(8,8,8,8,8,8,8)]
   458       6.311912       6.311912       6.311912    8[7-(6,6),65-(8,8,8,8,8,8,8)]
   459         6.2401         6.2401         6.2401    8[7-(6,6),65-(8,8,8,8,8,8,8)]
   460      -0.308623      -0.308623      -0.308623    8[6-(1,1,6),23-(8,8,8,8,23),23-(8,8,8,8,23,23)]
   461      -0.729543      -0.729543      -0.729543    8[6-(1,1,6),23-(8,8,8,8,23),23-(8,8,8,8,23,23)]
   462      10.539202      10.539202      10.539202    8[6-(1,1,6),23-(8,8,8,8,23,23),23-(8,8,8,8,23,23)]
   463       2.017226       2.017226       2.017226    8[23-(8,8,8,8,23),23-(8,8,8,8,23)]
   464       0.133231       0.133231       0.133231    8[23-(8,8,8,8,23),23-(8,8,8,8,23,23)]
   465       1.543006       1.543006       1.543006    8[23-(8,8,8,8,23),23-(8,8,8,8,23,23)]
   466      -0.308056      -0.308056      -0.308056    8[23-(8,8,8,8,23),23-(8,8,8,8,23),23-(8,8,8,8,23,23),23-(8,8,8,8,23,23),23-(8,8,8,8,23,23),23-(8,8,8,8,23,23)]
   467      10.942881      10.942881      10.942881    8[23-(8,8,8,8,23,23),23-(8,8,8,8,23,23)]
   468      -0.731895      -0.731895      -0.731895    8[23-(8,8,8,8,23,23),23-(8,8,8,8,23,23)]
   469      10.517732      10.517732      10.517732    8[23-(8,8,8,8,23,23),23-(8,8,8,8,23,23)]
   470       1.997603       1.997603       1.997603    8[6-(1,1,6),23-(8,8,8,8,23),23-(8,8,8,8,23,23)]
   471       0.107355       0.107355       0.107355    8[6-(1,1,6),23-(8,8,8,8,23),23-(8,8,8,8,23,23)]
   472       -0.28474       -0.28474       -0.28474    8[6-(1,1,6),23-(8,8,8,8,23,23),23-(8,8,8,8,23,23)]
   473       4.489876       4.489876       4.489876    8[6-(6,8),65-(8,8,8,8,8,8,8)]
   474       4.548417       4.548417       4.548417    8[6-(6,8),65-(8,8,8,8,8,8,8)]
   475       7.517174       7.517174       7.517174    8[6-(6,8),65-(8,8,8,8,8,8,8)]
   476       5.845619       5.845619       5.845619    8[6-(6,8),65-(8,8,8,8,8,8,8)]
   477       3.426404       3.426404       3.426404    8[7-(6,6),65-(8,8,8,8,8,8,8)]
   478        4.92234        4.92234        4.92234    8[7-(6,6),65-(8,8,8,8,8,8,8)]
   479       7.204875       7.204875       7.204875    8[7-(6,6),65-(8,8,8,8,8,8,8)]
   480       5.347137       5.347137       5.347137    8[7-(6,6),65-(8,8,8,8,8,8,8)]
