# Supplementary material for: A collection of forcefield precursors for metal–organic frameworks
Source: RSC Adv. 2019 Nov 13;9(63):36492–507. doi: 10.1039/c9ra07327b (PMC9075174; doi:10.1039/c9ra07327b)
Supplement: RA-009-C9RA07327B-s1428 [file RA-009-C9RA07327B-s1428.txt]

LOFVUY01_clean

13.102000    0.000000    0.000000
-1.785926    26.042836    0.000000
0.000000    0.000000    26.279000

     1       5.806881       5.806881       5.806881    65[8-(6),8-(6),8-(6),8-(6),8-(7),8-(7),8-(7),8-(7)]
     2       6.699844       6.699844       6.699844    65[8-(6),8-(6),8-(6),8-(6),8-(7),8-(7),8-(7),8-(7)]
     3        4.61623        4.61623        4.61623    65[8-(6),8-(6),8-(6),8-(6),8-(7),8-(7),8-(7),8-(7)]
     4       5.509193       5.509193       5.509193    65[8-(6),8-(6),8-(6),8-(6),8-(7),8-(7),8-(7),8-(7)]
     5      10.040074      10.040074      10.040074    23[8-(23),8-(23),8-(23,23,23,23,23),8-(6,23),8-(6,23),23-(8,8,8,8,8,23)]
     6      10.495245      10.495245      10.495245    23[8-(23),8-(23),8-(23,23,23,23,23),8-(6,23),8-(6,23),23-(8,8,8,8,8),23-(8,8,8,8,8,23)]
     7      -0.269796      -0.269796      -0.269796    23[8-(23),8-(23),8-(23,23,23,23,23),8-(6,23),8-(6,23),23-(8,8,8,8,8,23),23-(8,8,8,8,8,23)]
     8       0.083897       0.083897       0.083897    23[8-(23),8-(23),8-(23,23,23,23,23),8-(6,23),8-(6,23),23-(8,8,8,8,8,23),23-(8,8,8,8,8,23)]
     9      -0.376717      -0.376717      -0.376717    23[8-(23),8-(23),8-(23,23,23,23,23),8-(6,23),8-(6,23),23-(8,8,8,8,8),23-(8,8,8,8,8,23)]
    10      10.398965      10.398965      10.398965    23[8-(23),8-(23),8-(23,23,23,23,23),8-(6,23),8-(6,23),23-(8,8,8,8,8,23)]
    11      10.933037      10.933037      10.933037    23[8-(23),8-(23),8-(23,23,23,23,23),8-(6,23),8-(6,23),23-(8,8,8,8,8,23)]
    12      11.388208      11.388208      11.388208    23[8-(23),8-(23),8-(23,23,23,23,23),8-(6,23),8-(6,23),23-(8,8,8,8,8),23-(8,8,8,8,8,23)]
    13       0.623167       0.623167       0.623167    23[8-(23),8-(23),8-(23,23,23,23,23),8-(6,23),8-(6,23),23-(8,8,8,8,8,23),23-(8,8,8,8,8,23)]
    14        0.97686        0.97686        0.97686    23[8-(23),8-(23),8-(23,23,23,23,23),8-(6,23),8-(6,23),23-(8,8,8,8,8,23),23-(8,8,8,8,8,23)]
    15       0.516246       0.516246       0.516246    23[8-(23),8-(23),8-(23,23,23,23,23),8-(6,23),8-(6,23),23-(8,8,8,8,8),23-(8,8,8,8,8,23)]
    16      11.291928      11.291928      11.291928    23[8-(23),8-(23),8-(23,23,23,23,23),8-(6,23),8-(6,23),23-(8,8,8,8,8,23)]
    17       0.383037       0.383037       0.383037    23[8-(23),8-(23),8-(23,23,23,23,23),8-(6,23),8-(6,23),23-(8,8,8,8,8,23)]
    18      -0.072134      -0.072134      -0.072134    23[8-(23),8-(23),8-(23,23,23,23,23),8-(6,23),8-(6,23),23-(8,8,8,8,8),23-(8,8,8,8,8,23)]
    19      10.692907      10.692907      10.692907    23[8-(23),8-(23),8-(23,23,23,23,23),8-(6,23),8-(6,23),23-(8,8,8,8,8,23),23-(8,8,8,8,8,23)]
    20      10.339214      10.339214      10.339214    23[8-(23),8-(23),8-(23,23,23,23,23),8-(6,23),8-(6,23),23-(8,8,8,8,8,23),23-(8,8,8,8,8,23)]
    21      10.799828      10.799828      10.799828    23[8-(23),8-(23),8-(23,23,23,23,23),8-(6,23),8-(6,23),23-(8,8,8,8,8),23-(8,8,8,8,8,23)]
    22       0.024146       0.024146       0.024146    23[8-(23),8-(23),8-(23,23,23,23,23),8-(6,23),8-(6,23),23-(8,8,8,8,8,23)]
    23          1.276          1.276          1.276    23[8-(23),8-(23),8-(23,23,23,23,23),8-(6,23),8-(6,23),23-(8,8,8,8,8,23)]
    24       0.820829       0.820829       0.820829    23[8-(23),8-(23),8-(23,23,23,23,23),8-(6,23),8-(6,23),23-(8,8,8,8,8),23-(8,8,8,8,8,23)]
    25       11.58587       11.58587       11.58587    23[8-(23),8-(23),8-(23,23,23,23,23),8-(6,23),8-(6,23),23-(8,8,8,8,8,23),23-(8,8,8,8,8,23)]
    26      11.232177      11.232177      11.232177    23[8-(23),8-(23),8-(23,23,23,23,23),8-(6,23),8-(6,23),23-(8,8,8,8,8,23),23-(8,8,8,8,8,23)]
    27      11.692791      11.692791      11.692791    23[8-(23),8-(23),8-(23,23,23,23,23),8-(6,23),8-(6,23),23-(8,8,8,8,8),23-(8,8,8,8,8,23)]
    28       0.917109       0.917109       0.917109    23[8-(23),8-(23),8-(23,23,23,23,23),8-(6,23),8-(6,23),23-(8,8,8,8,8,23)]
    29      11.605454      11.605454      11.605454    1[6-(1,6,8)]
    30      -0.376297      -0.376297      -0.376297    1[6-(1,6,8)]
    31       1.754719       1.754719       1.754719    1[6-(1,6,8)]
    32       1.963832       1.963832       1.963832    1[6-(1,6,8)]
    33       0.221639       0.221639       0.221639    1[6-(1,6,8)]
    34       11.96212       11.96212       11.96212    1[6-(1,6,8)]
    35       0.613726       0.613726       0.613726    1[6-(1,6,7)]
    36       1.914388       1.914388       1.914388    1[6-(1,6,7)]
    37      10.559063      10.559063      10.559063    1[6-(1,6,8)]
    38      11.647988      11.647988      11.647988    1[6-(1,6,8)]
    39      11.185317      11.185317      11.185317    1[6-(1,6,8)]
    40       9.815099       9.815099       9.815099    1[6-(1,6,8)]
    41       8.158487       8.158487       8.158487    1[6-(1,6,8)]
    42        8.37957        8.37957        8.37957    1[6-(1,6,8)]
    43       8.751326       8.751326       8.751326    1[6-(1,6,7)]
    44       7.607196       7.607196       7.607196    1[6-(1,6,7)]
    45       8.705066       8.705066       8.705066    1[6-(6,6)]
    46       8.135059       8.135059       8.135059    1[6-(6,6)]
    47       6.776992       6.776992       6.776992    1[6-(6,6)]
    48       7.413943       7.413943       7.413943    1[6-(6,6)]
    49          4.949          4.949          4.949    1[6-(6,6)]
    50       3.747504       3.747504       3.747504    1[6-(6,6)]
    51       0.727829       0.727829       0.727829    1[6-(6,6)]
    52        1.88603        1.88603        1.88603    1[6-(6,6)]
    53       4.992684       4.992684       4.992684    1[6-(6,7)]
    54       4.489446       4.489446       4.489446    1[6-(6,6)]
    55       8.397137       8.397137       8.397137    1[6-(6,6)]
    56       8.847132       8.847132       8.847132    1[6-(6,7)]
    57       7.403046       7.403046       7.403046    1[6-(6,7)]
    58       7.900149       7.900149       7.900149    1[6-(6,6)]
    59        4.05254        4.05254        4.05254    1[6-(6,6)]
    60       3.551504       3.551504       3.551504    1[6-(6,7)]
    61       2.506132       2.506132       2.506132    1[6-(6,7)]
    62        0.24073        0.24073        0.24073    1[6-(6,6)]
    63        0.53387        0.53387        0.53387    1[6-(6,6)]
    64       2.769795       2.769795       2.769795    1[6-(6,7)]
    65       8.991126       8.991126       8.991126    1[6-(6,7)]
    66      11.222879      11.222879      11.222879    1[6-(6,6)]
    67      11.840596      11.840596      11.840596    1[6-(6,6)]
    68       9.663753       9.663753       9.663753    1[6-(6,7)]
    69        0.72455        0.72455        0.72455    1[7-(6,6)]
    70       9.664411       9.664411       9.664411    1[7-(6,6)]
    71      12.498417      12.498417      12.498417    1[6-(1,6,8)]
    72       0.516666       0.516666       0.516666    1[6-(1,6,8)]
    73       2.647682       2.647682       2.647682    1[6-(1,6,8)]
    74       2.856795       2.856795       2.856795    1[6-(1,6,8)]
    75       1.114602       1.114602       1.114602    1[6-(1,6,8)]
    76      12.855083      12.855083      12.855083    1[6-(1,6,8)]
    77       1.506689       1.506689       1.506689    1[6-(1,6,7)]
    78       2.807351       2.807351       2.807351    1[6-(1,6,7)]
    79      11.452026      11.452026      11.452026    1[6-(1,6,8)]
    80      12.540951      12.540951      12.540951    1[6-(1,6,8)]
    81       12.07828       12.07828       12.07828    1[6-(1,6,8)]
    82      10.708062      10.708062      10.708062    1[6-(1,6,8)]
    83        9.05145        9.05145        9.05145    1[6-(1,6,8)]
    84       9.272533       9.272533       9.272533    1[6-(1,6,8)]
    85       9.644289       9.644289       9.644289    1[6-(1,6,7)]
    86       8.500159       8.500159       8.500159    1[6-(1,6,7)]
    87       9.598029       9.598029       9.598029    1[6-(6,6)]
    88       9.028022       9.028022       9.028022    1[6-(6,6)]
    89       7.669955       7.669955       7.669955    1[6-(6,6)]
    90       8.306906       8.306906       8.306906    1[6-(6,6)]
    91       5.841963       5.841963       5.841963    1[6-(6,6)]
    92       4.640467       4.640467       4.640467    1[6-(6,6)]
    93       1.620792       1.620792       1.620792    1[6-(6,6)]
    94       2.778993       2.778993       2.778993    1[6-(6,6)]
    95       4.099721       4.099721       4.099721    1[6-(6,7)]
    96       3.596483       3.596483       3.596483    1[6-(6,6)]
    97       7.504174       7.504174       7.504174    1[6-(6,6)]
    98       7.954169       7.954169       7.954169    1[6-(6,7)]
    99       8.296009       8.296009       8.296009    1[6-(6,7)]
   100       7.007186       7.007186       7.007186    1[6-(6,6)]
   101       3.159577       3.159577       3.159577    1[6-(6,6)]
   102       2.658541       2.658541       2.658541    1[6-(6,7)]
   103       3.399095       3.399095       3.399095    1[6-(6,7)]
   104       1.133693       1.133693       1.133693    1[6-(6,6)]
   105       1.426833       1.426833       1.426833    1[6-(6,6)]
   106       3.662758       3.662758       3.662758    1[6-(6,7)]
   107       9.884089       9.884089       9.884089    1[6-(6,7)]
   108      12.115842      12.115842      12.115842    1[6-(6,6)]
   109      12.733559      12.733559      12.733559    1[6-(6,6)]
   110      10.556716      10.556716      10.556716    1[6-(6,7)]
   111       1.617513       1.617513       1.617513    1[7-(6,6)]
   112      10.557374      10.557374      10.557374    1[7-(6,6)]
   113      -1.182343      -1.182343      -1.182343    1[6-(1,6,8)]
   114      10.799408      10.799408      10.799408    1[6-(1,6,8)]
   115       8.668392       8.668392       8.668392    1[6-(1,6,8)]
   116       8.459279       8.459279       8.459279    1[6-(1,6,8)]
   117      10.201472      10.201472      10.201472    1[6-(1,6,8)]
   118      -1.539009      -1.539009      -1.539009    1[6-(1,6,8)]
   119       9.809385       9.809385       9.809385    1[6-(1,6,7)]
   120       8.508723       8.508723       8.508723    1[6-(1,6,7)]
   121      -0.135952      -0.135952      -0.135952    1[6-(1,6,8)]
   122      -1.224877      -1.224877      -1.224877    1[6-(1,6,8)]
   123      -0.762206      -0.762206      -0.762206    1[6-(1,6,8)]
   124       0.608012       0.608012       0.608012    1[6-(1,6,8)]
   125       2.264624       2.264624       2.264624    1[6-(1,6,8)]
   126       2.043541       2.043541       2.043541    1[6-(1,6,8)]
   127       1.671785       1.671785       1.671785    1[6-(1,6,7)]
   128       2.815915       2.815915       2.815915    1[6-(1,6,7)]
   129       1.718045       1.718045       1.718045    1[6-(6,6)]
   130       2.288052       2.288052       2.288052    1[6-(6,6)]
   131       3.646119       3.646119       3.646119    1[6-(6,6)]
   132       3.009168       3.009168       3.009168    1[6-(6,6)]
   133       5.474111       5.474111       5.474111    1[6-(6,6)]
   134       6.675607       6.675607       6.675607    1[6-(6,6)]
   135       9.695282       9.695282       9.695282    1[6-(6,6)]
   136       8.537081       8.537081       8.537081    1[6-(6,6)]
   137       7.216353       7.216353       7.216353    1[6-(6,7)]
   138       7.719591       7.719591       7.719591    1[6-(6,6)]
   139         3.8119         3.8119         3.8119    1[6-(6,6)]
   140       3.361905       3.361905       3.361905    1[6-(6,7)]
   141       3.020065       3.020065       3.020065    1[6-(6,7)]
   142       4.308888       4.308888       4.308888    1[6-(6,6)]
   143       8.156497       8.156497       8.156497    1[6-(6,6)]
   144       8.657533       8.657533       8.657533    1[6-(6,7)]
   145       7.916979       7.916979       7.916979    1[6-(6,7)]
   146      10.182381      10.182381      10.182381    1[6-(6,6)]
   147       9.889241       9.889241       9.889241    1[6-(6,6)]
   148       7.653316       7.653316       7.653316    1[6-(6,7)]
   149       1.431985       1.431985       1.431985    1[6-(6,7)]
   150      -0.799768      -0.799768      -0.799768    1[6-(6,6)]
   151      -1.417485      -1.417485      -1.417485    1[6-(6,6)]
   152       0.759358       0.759358       0.759358    1[6-(6,7)]
   153       9.698561       9.698561       9.698561    1[7-(6,6)]
   154         0.7587         0.7587         0.7587    1[7-(6,6)]
   155       -0.28938       -0.28938       -0.28938    1[6-(1,6,8)]
   156      11.692371      11.692371      11.692371    1[6-(1,6,8)]
   157       9.561355       9.561355       9.561355    1[6-(1,6,8)]
   158       9.352242       9.352242       9.352242    1[6-(1,6,8)]
   159      11.094435      11.094435      11.094435    1[6-(1,6,8)]
   160      -0.646046      -0.646046      -0.646046    1[6-(1,6,8)]
   161      10.702348      10.702348      10.702348    1[6-(1,6,7)]
   162       9.401686       9.401686       9.401686    1[6-(1,6,7)]
   163       0.757011       0.757011       0.757011    1[6-(1,6,8)]
   164      -0.331914      -0.331914      -0.331914    1[6-(1,6,8)]
   165       0.130757       0.130757       0.130757    1[6-(1,6,8)]
   166       1.500975       1.500975       1.500975    1[6-(1,6,8)]
   167       3.157587       3.157587       3.157587    1[6-(1,6,8)]
   168       2.936504       2.936504       2.936504    1[6-(1,6,8)]
   169       2.564748       2.564748       2.564748    1[6-(1,6,7)]
   170       3.708878       3.708878       3.708878    1[6-(1,6,7)]
   171       2.611008       2.611008       2.611008    1[6-(6,6)]
   172       3.181015       3.181015       3.181015    1[6-(6,6)]
   173       4.539082       4.539082       4.539082    1[6-(6,6)]
   174       3.902131       3.902131       3.902131    1[6-(6,6)]
   175       6.367074       6.367074       6.367074    1[6-(6,6)]
   176        7.56857        7.56857        7.56857    1[6-(6,6)]
   177      10.588245      10.588245      10.588245    1[6-(6,6)]
   178       9.430044       9.430044       9.430044    1[6-(6,6)]
   179        6.32339        6.32339        6.32339    1[6-(6,7)]
   180       6.826628       6.826628       6.826628    1[6-(6,6)]
   181       2.918937       2.918937       2.918937    1[6-(6,6)]
   182       2.468942       2.468942       2.468942    1[6-(6,7)]
   183       3.913028       3.913028       3.913028    1[6-(6,7)]
   184       3.415925       3.415925       3.415925    1[6-(6,6)]
   185       7.263534       7.263534       7.263534    1[6-(6,6)]
   186        7.76457        7.76457        7.76457    1[6-(6,7)]
   187       8.809942       8.809942       8.809942    1[6-(6,7)]
   188      11.075344      11.075344      11.075344    1[6-(6,6)]
   189      10.782204      10.782204      10.782204    1[6-(6,6)]
   190       8.546279       8.546279       8.546279    1[6-(6,7)]
   191       2.324948       2.324948       2.324948    1[6-(6,7)]
   192       0.093195       0.093195       0.093195    1[6-(6,6)]
   193      -0.524522      -0.524522      -0.524522    1[6-(6,6)]
   194       1.652321       1.652321       1.652321    1[6-(6,7)]
   195      10.591524      10.591524      10.591524    1[7-(6,6)]
   196       1.651663       1.651663       1.651663    1[7-(6,6)]
   197      -0.829828      -0.829828      -0.829828    6[1-(0),1-(0),6-(6,6,7),8-(23,23)]
   198       1.297853       1.297853       1.297853    6[1-(0),1-(0),6-(6,6,7),8-(23,23)]
   199       0.217943       0.217943       0.217943    6[6-(1,1,8),6-(1,1,8),6-(1,1,8),7-(1,6)]
   200      -0.443982      -0.443982      -0.443982    6[1-(0),1-(0),6-(6,6,7),8-(23,23)]
   201       1.323121       1.323121       1.323121    6[1-(0),1-(0),6-(6,6),7-(1,6)]
   202       10.97579       10.97579       10.97579    6[1-(0),1-(0),6-(6,6,7),8-(23,23)]
   203      10.533844      10.533844      10.533844    6[1-(0),1-(0),6-(6,6,7),8-(23,23)]
   204       9.906458       9.906458       9.906458    6[6-(1,1,8),6-(1,1,8),6-(1,1,8),7-(1,6)]
   205       8.831434       8.831434       8.831434    6[1-(0),1-(0),6-(6,6,7),8-(23,23)]
   206       8.423869       8.423869       8.423869    6[1-(0),1-(0),6-(6,6),7-(1,6)]
   207       8.123108       8.123108       8.123108    6[6-(1,1,7),6-(1,6),6-(1,6)]
   208       8.330385       8.330385       8.330385    6[1-(0),6-(1,6),6-(6,6)]
   209       7.990026       7.990026       7.990026    6[1-(0),6-(1,6),6-(6,6)]
   210       7.432145       7.432145       7.432145    6[6-(1,6),6-(1,6),6-(8,8)]
   211       7.154114       7.154114       7.154114    6[1-(0),6-(1,6),6-(6,6)]
   212       7.557905       7.557905       7.557905    6[1-(0),6-(1,6),6-(6,6)]
   213        6.96559        6.96559        6.96559    6[6-(6,6),8-(65),8-(65)]
   214        4.29778        4.29778        4.29778    6[6-(6,6),8-(65),8-(65)]
   215       3.568305       3.568305       3.568305    6[6-(1,6),6-(1,6),6-(8,8)]
   216       4.095356       4.095356       4.095356    6[1-(0),6-(1,6),6-(6,6)]
   217       3.375769       3.375769       3.375769    6[1-(0),6-(1,6),6-(6,6)]
   218       2.155691       2.155691       2.155691    6[6-(1,1,7),6-(1,6),6-(1,6)]
   219       1.588798       1.588798       1.588798    6[1-(0),6-(1,6),6-(6,6)]
   220       2.267472       2.267472       2.267472    6[1-(0),6-(1,6),6-(6,6)]
   221       5.687522       5.687522       5.687522    6[1-(0),6-(1,6),7-(6,8)]
   222       5.395739       5.395739       5.395739    6[1-(0),6-(1,7),6-(6,6)]
   223       6.341727       6.341727       6.341727    6[6-(1,6),6-(1,6),6-(6,6)]
   224       7.691459       7.691459       7.691459    6[1-(0),6-(1,7),6-(6,6)]
   225       7.950666       7.950666       7.950666    6[1-(0),6-(1,6),7-(6,8)]
   226       6.057571       6.057571       6.057571    6[6-(1,6),6-(1,6),6-(6,6)]
   227       6.711779       6.711779       6.711779    6[1-(0),6-(1,6),7-(6,8)]
   228       7.007849       7.007849       7.007849    6[1-(0),6-(1,7),6-(6,6)]
   229       4.743093       4.743093       4.743093    6[1-(0),6-(1,7),6-(6,6)]
   230        4.45506        4.45506        4.45506    6[1-(0),6-(1,6),7-(6,8)]
   231       2.083748       2.083748       2.083748    6[1-(0),6-(1,6),7-(6,8)]
   232       0.756511       0.756511       0.756511    6[1-(0),6-(1,7),6-(6,6)]
   233       0.117101       0.117101       0.117101    6[6-(1,6),6-(1,6),6-(6,6)]
   234       0.912184       0.912184       0.912184    6[1-(0),6-(1,7),6-(6,6)]
   235        2.22233        2.22233        2.22233    6[1-(0),6-(1,6),7-(6,8)]
   236       9.586354       9.586354       9.586354    6[1-(0),6-(1,6),7-(6,8)]
   237      10.908944      10.908944      10.908944    6[1-(0),6-(1,7),6-(6,6)]
   238      11.757031      11.757031      11.757031    6[6-(1,6),6-(1,6),6-(6,6)]
   239      11.267344      11.267344      11.267344    6[1-(0),6-(1,7),6-(6,6)]
   240       9.970004       9.970004       9.970004    6[1-(0),6-(1,6),7-(6,8)]
   241       0.063135       0.063135       0.063135    6[1-(0),1-(0),6-(6,6,7),8-(23,23)]
   242       2.190816       2.190816       2.190816    6[1-(0),1-(0),6-(6,6,7),8-(23,23)]
   243       1.110906       1.110906       1.110906    6[6-(1,1,8),6-(1,1,8),6-(1,1,8),7-(1,6)]
   244       0.448981       0.448981       0.448981    6[1-(0),1-(0),6-(6,6,7),8-(23,23)]
   245       2.216084       2.216084       2.216084    6[1-(0),1-(0),6-(6,6),7-(1,6)]
   246      11.868753      11.868753      11.868753    6[1-(0),1-(0),6-(6,6,7),8-(23,23)]
   247      11.426807      11.426807      11.426807    6[1-(0),1-(0),6-(6,6,7),8-(23,23)]
   248      10.799421      10.799421      10.799421    6[6-(1,1,8),6-(1,1,8),6-(1,1,8),7-(1,6)]
   249       9.724397       9.724397       9.724397    6[1-(0),1-(0),6-(6,6,7),8-(23,23)]
   250       9.316832       9.316832       9.316832    6[1-(0),1-(0),6-(6,6),7-(1,6)]
   251       9.016071       9.016071       9.016071    6[6-(1,1,7),6-(1,6),6-(1,6)]
   252       9.223348       9.223348       9.223348    6[1-(0),6-(1,6),6-(6,6)]
   253       8.882989       8.882989       8.882989    6[1-(0),6-(1,6),6-(6,6)]
   254       8.325108       8.325108       8.325108    6[6-(1,6),6-(1,6),6-(8,8)]
   255       8.047077       8.047077       8.047077    6[1-(0),6-(1,6),6-(6,6)]
   256       8.450868       8.450868       8.450868    6[1-(0),6-(1,6),6-(6,6)]
   257       7.858553       7.858553       7.858553    6[6-(6,6),8-(65),8-(65)]
   258       5.190743       5.190743       5.190743    6[6-(6,6),8-(65),8-(65)]
   259       4.461268       4.461268       4.461268    6[6-(1,6),6-(1,6),6-(8,8)]
   260       4.988319       4.988319       4.988319    6[1-(0),6-(1,6),6-(6,6)]
   261       4.268732       4.268732       4.268732    6[1-(0),6-(1,6),6-(6,6)]
   262       3.048654       3.048654       3.048654    6[6-(1,1,7),6-(1,6),6-(1,6)]
   263       2.481761       2.481761       2.481761    6[1-(0),6-(1,6),6-(6,6)]
   264       3.160435       3.160435       3.160435    6[1-(0),6-(1,6),6-(6,6)]
   265       4.794559       4.794559       4.794559    6[1-(0),6-(1,6),7-(6,8)]
   266       4.502776       4.502776       4.502776    6[1-(0),6-(1,7),6-(6,6)]
   267       5.448764       5.448764       5.448764    6[6-(1,6),6-(1,6),6-(6,6)]
   268       6.798496       6.798496       6.798496    6[1-(0),6-(1,7),6-(6,6)]
   269       7.057703       7.057703       7.057703    6[1-(0),6-(1,6),7-(6,8)]
   270       5.164608       5.164608       5.164608    6[6-(1,6),6-(1,6),6-(6,6)]
   271       5.818816       5.818816       5.818816    6[1-(0),6-(1,6),7-(6,8)]
   272       6.114886       6.114886       6.114886    6[1-(0),6-(1,7),6-(6,6)]
   273        3.85013        3.85013        3.85013    6[1-(0),6-(1,7),6-(6,6)]
   274       3.562097       3.562097       3.562097    6[1-(0),6-(1,6),7-(6,8)]
   275       2.976711       2.976711       2.976711    6[1-(0),6-(1,6),7-(6,8)]
   276       1.649474       1.649474       1.649474    6[1-(0),6-(1,7),6-(6,6)]
   277       1.010064       1.010064       1.010064    6[6-(1,6),6-(1,6),6-(6,6)]
   278       1.805147       1.805147       1.805147    6[1-(0),6-(1,7),6-(6,6)]
   279       3.115293       3.115293       3.115293    6[1-(0),6-(1,6),7-(6,8)]
   280      10.479317      10.479317      10.479317    6[1-(0),6-(1,6),7-(6,8)]
   281      11.801907      11.801907      11.801907    6[1-(0),6-(1,7),6-(6,6)]
   282      12.649994      12.649994      12.649994    6[6-(1,6),6-(1,6),6-(6,6)]
   283      12.160307      12.160307      12.160307    6[1-(0),6-(1,7),6-(6,6)]
   284      10.862967      10.862967      10.862967    6[1-(0),6-(1,6),7-(6,8)]
   285      11.252939      11.252939      11.252939    6[1-(0),1-(0),6-(6,6,7),8-(23,23)]
   286       9.125258       9.125258       9.125258    6[1-(0),1-(0),6-(6,6,7),8-(23,23)]
   287      10.205168      10.205168      10.205168    6[6-(1,1,8),6-(1,1,8),6-(1,1,8),7-(1,6)]
   288      10.867093      10.867093      10.867093    6[1-(0),1-(0),6-(6,6,7),8-(23,23)]
   289        9.09999        9.09999        9.09999    6[1-(0),1-(0),6-(6,6),7-(1,6)]
   290      -0.552679      -0.552679      -0.552679    6[1-(0),1-(0),6-(6,6,7),8-(23,23)]
   291      -0.110733      -0.110733      -0.110733    6[1-(0),1-(0),6-(6,6,7),8-(23,23)]
   292       0.516653       0.516653       0.516653    6[6-(1,1,8),6-(1,1,8),6-(1,1,8),7-(1,6)]
   293       1.591677       1.591677       1.591677    6[1-(0),1-(0),6-(6,6,7),8-(23,23)]
   294       1.999242       1.999242       1.999242    6[1-(0),1-(0),6-(6,6),7-(1,6)]
   295       2.300003       2.300003       2.300003    6[6-(1,1,7),6-(1,6),6-(1,6)]
   296       2.092726       2.092726       2.092726    6[1-(0),6-(1,6),6-(6,6)]
   297       2.433085       2.433085       2.433085    6[1-(0),6-(1,6),6-(6,6)]
   298       2.990966       2.990966       2.990966    6[6-(1,6),6-(1,6),6-(8,8)]
   299       3.268997       3.268997       3.268997    6[1-(0),6-(1,6),6-(6,6)]
   300       2.865206       2.865206       2.865206    6[1-(0),6-(1,6),6-(6,6)]
   301       3.457521       3.457521       3.457521    6[6-(6,6),8-(65),8-(65)]
   302       6.125331       6.125331       6.125331    6[6-(6,6),8-(65),8-(65)]
   303       6.854806       6.854806       6.854806    6[6-(1,6),6-(1,6),6-(8,8)]
   304       6.327755       6.327755       6.327755    6[1-(0),6-(1,6),6-(6,6)]
   305       7.047342       7.047342       7.047342    6[1-(0),6-(1,6),6-(6,6)]
   306        8.26742        8.26742        8.26742    6[6-(1,1,7),6-(1,6),6-(1,6)]
   307       8.834313       8.834313       8.834313    6[1-(0),6-(1,6),6-(6,6)]
   308       8.155639       8.155639       8.155639    6[1-(0),6-(1,6),6-(6,6)]
   309       6.521515       6.521515       6.521515    6[1-(0),6-(1,6),7-(6,8)]
   310       6.813298       6.813298       6.813298    6[1-(0),6-(1,7),6-(6,6)]
   311        5.86731        5.86731        5.86731    6[6-(1,6),6-(1,6),6-(6,6)]
   312       4.517578       4.517578       4.517578    6[1-(0),6-(1,7),6-(6,6)]
   313       4.258371       4.258371       4.258371    6[1-(0),6-(1,6),7-(6,8)]
   314       6.151466       6.151466       6.151466    6[6-(1,6),6-(1,6),6-(6,6)]
   315       5.497258       5.497258       5.497258    6[1-(0),6-(1,6),7-(6,8)]
   316       5.201188       5.201188       5.201188    6[1-(0),6-(1,7),6-(6,6)]
   317       7.465944       7.465944       7.465944    6[1-(0),6-(1,7),6-(6,6)]
   318       7.753977       7.753977       7.753977    6[1-(0),6-(1,6),7-(6,8)]
   319       8.339363       8.339363       8.339363    6[1-(0),6-(1,6),7-(6,8)]
   320         9.6666         9.6666         9.6666    6[1-(0),6-(1,7),6-(6,6)]
   321       10.30601       10.30601       10.30601    6[6-(1,6),6-(1,6),6-(6,6)]
   322       9.510927       9.510927       9.510927    6[1-(0),6-(1,7),6-(6,6)]
   323       8.200781       8.200781       8.200781    6[1-(0),6-(1,6),7-(6,8)]
   324       0.836757       0.836757       0.836757    6[1-(0),6-(1,6),7-(6,8)]
   325      -0.485833      -0.485833      -0.485833    6[1-(0),6-(1,7),6-(6,6)]
   326       -1.33392       -1.33392       -1.33392    6[6-(1,6),6-(1,6),6-(6,6)]
   327      -0.844233      -0.844233      -0.844233    6[1-(0),6-(1,7),6-(6,6)]
   328       0.453107       0.453107       0.453107    6[1-(0),6-(1,6),7-(6,8)]
   329      12.145902      12.145902      12.145902    6[1-(0),1-(0),6-(6,6,7),8-(23,23)]
   330      10.018221      10.018221      10.018221    6[1-(0),1-(0),6-(6,6,7),8-(23,23)]
   331      11.098131      11.098131      11.098131    6[6-(1,1,8),6-(1,1,8),6-(1,1,8),7-(1,6)]
   332      11.760056      11.760056      11.760056    6[1-(0),1-(0),6-(6,6,7),8-(23,23)]
   333       9.992953       9.992953       9.992953    6[1-(0),1-(0),6-(6,6),7-(1,6)]
   334       0.340284       0.340284       0.340284    6[1-(0),1-(0),6-(6,6,7),8-(23,23)]
   335        0.78223        0.78223        0.78223    6[1-(0),1-(0),6-(6,6,7),8-(23,23)]
   336       1.409616       1.409616       1.409616    6[6-(1,1,8),6-(1,1,8),6-(1,1,8),7-(1,6)]
   337        2.48464        2.48464        2.48464    6[1-(0),1-(0),6-(6,6,7),8-(23,23)]
   338       2.892205       2.892205       2.892205    6[1-(0),1-(0),6-(6,6),7-(1,6)]
   339       3.192966       3.192966       3.192966    6[6-(1,1,7),6-(1,6),6-(1,6)]
   340       2.985689       2.985689       2.985689    6[1-(0),6-(1,6),6-(6,6)]
   341       3.326048       3.326048       3.326048    6[1-(0),6-(1,6),6-(6,6)]
   342       3.883929       3.883929       3.883929    6[6-(1,6),6-(1,6),6-(8,8)]
   343        4.16196        4.16196        4.16196    6[1-(0),6-(1,6),6-(6,6)]
   344       3.758169       3.758169       3.758169    6[1-(0),6-(1,6),6-(6,6)]
   345       4.350484       4.350484       4.350484    6[6-(6,6),8-(65),8-(65)]
   346       7.018294       7.018294       7.018294    6[6-(6,6),8-(65),8-(65)]
   347       7.747769       7.747769       7.747769    6[6-(1,6),6-(1,6),6-(8,8)]
   348       7.220718       7.220718       7.220718    6[1-(0),6-(1,6),6-(6,6)]
   349       7.940305       7.940305       7.940305    6[1-(0),6-(1,6),6-(6,6)]
   350       9.160383       9.160383       9.160383    6[6-(1,1,7),6-(1,6),6-(1,6)]
   351       9.727276       9.727276       9.727276    6[1-(0),6-(1,6),6-(6,6)]
   352       9.048602       9.048602       9.048602    6[1-(0),6-(1,6),6-(6,6)]
   353       5.628552       5.628552       5.628552    6[1-(0),6-(1,6),7-(6,8)]
   354       5.920335       5.920335       5.920335    6[1-(0),6-(1,7),6-(6,6)]
   355       4.974347       4.974347       4.974347    6[6-(1,6),6-(1,6),6-(6,6)]
   356       3.624615       3.624615       3.624615    6[1-(0),6-(1,7),6-(6,6)]
   357       3.365408       3.365408       3.365408    6[1-(0),6-(1,6),7-(6,8)]
   358       5.258503       5.258503       5.258503    6[6-(1,6),6-(1,6),6-(6,6)]
   359       4.604295       4.604295       4.604295    6[1-(0),6-(1,6),7-(6,8)]
   360       4.308225       4.308225       4.308225    6[1-(0),6-(1,7),6-(6,6)]
   361       6.572981       6.572981       6.572981    6[1-(0),6-(1,7),6-(6,6)]
   362       6.861014       6.861014       6.861014    6[1-(0),6-(1,6),7-(6,8)]
   363       9.232326       9.232326       9.232326    6[1-(0),6-(1,6),7-(6,8)]
   364      10.559563      10.559563      10.559563    6[1-(0),6-(1,7),6-(6,6)]
   365      11.198973      11.198973      11.198973    6[6-(1,6),6-(1,6),6-(6,6)]
   366       10.40389       10.40389       10.40389    6[1-(0),6-(1,7),6-(6,6)]
   367       9.093744       9.093744       9.093744    6[1-(0),6-(1,6),7-(6,8)]
   368        1.72972        1.72972        1.72972    6[1-(0),6-(1,6),7-(6,8)]
   369        0.40713        0.40713        0.40713    6[1-(0),6-(1,7),6-(6,6)]
   370      -0.440957      -0.440957      -0.440957    6[6-(1,6),6-(1,6),6-(6,6)]
   371        0.04873        0.04873        0.04873    6[1-(0),6-(1,7),6-(6,6)]
   372        1.34607        1.34607        1.34607    6[1-(0),6-(1,6),7-(6,8)]
   373       0.790795       0.790795       0.790795    7[1-(0),6-(1,1,6),6-(6,6,6)]
   374       9.345037       9.345037       9.345037    7[1-(0),6-(1,1,6),6-(6,6,6)]
   375       9.146334       9.146334       9.146334    7[6-(1,6),6-(1,6),8-(65)]
   376       6.978951       6.978951       6.978951    7[6-(1,6),6-(1,6),8-(65)]
   377       2.779376       2.779376       2.779376    7[6-(1,6),6-(1,6),8-(65)]
   378       5.417727       5.417727       5.417727    7[6-(1,6),6-(1,6),8-(65)]
   379       1.683758       1.683758       1.683758    7[1-(0),6-(1,1,6),6-(6,6,6)]
   380         10.238         10.238         10.238    7[1-(0),6-(1,1,6),6-(6,6,6)]
   381      10.039297      10.039297      10.039297    7[6-(1,6),6-(1,6),8-(65)]
   382       6.085988       6.085988       6.085988    7[6-(1,6),6-(1,6),8-(65)]
   383       3.672339       3.672339       3.672339    7[6-(1,6),6-(1,6),8-(65)]
   384       4.524764       4.524764       4.524764    7[6-(1,6),6-(1,6),8-(65)]
   385       9.632316       9.632316       9.632316    7[1-(0),6-(1,1,6),6-(6,6,6)]
   386       1.078074       1.078074       1.078074    7[1-(0),6-(1,1,6),6-(6,6,6)]
   387       1.276777       1.276777       1.276777    7[6-(1,6),6-(1,6),8-(65)]
   388       5.230086       5.230086       5.230086    7[6-(1,6),6-(1,6),8-(65)]
   389       7.643735       7.643735       7.643735    7[6-(1,6),6-(1,6),8-(65)]
   390        6.79131        6.79131        6.79131    7[6-(1,6),6-(1,6),8-(65)]
   391      10.525279      10.525279      10.525279    7[1-(0),6-(1,1,6),6-(6,6,6)]
   392       1.971037       1.971037       1.971037    7[1-(0),6-(1,1,6),6-(6,6,6)]
   393        2.16974        2.16974        2.16974    7[6-(1,6),6-(1,6),8-(65)]
   394       4.337123       4.337123       4.337123    7[6-(1,6),6-(1,6),8-(65)]
   395       8.536698       8.536698       8.536698    7[6-(1,6),6-(1,6),8-(65)]
   396       5.898347       5.898347       5.898347    7[6-(1,6),6-(1,6),8-(65)]
   397      11.625829      11.625829      11.625829    8[6-(1,1,6),23-(8,8,8,8,23),23-(8,8,8,8,23,23)]
   398       -1.05275       -1.05275       -1.05275    8[6-(1,1,6),23-(8,8,8,8,23),23-(8,8,8,8,23,23)]
   399       0.777825       0.777825       0.777825    8[6-(1,1,6),23-(8,8,8,8,23,23),23-(8,8,8,8,23,23)]
   400       9.304088       9.304088       9.304088    8[23-(8,8,8,8,23),23-(8,8,8,8,23)]
   401      11.182665      11.182665      11.182665    8[23-(8,8,8,8,23),23-(8,8,8,8,23,23)]
   402       9.771401       9.771401       9.771401    8[23-(8,8,8,8,23),23-(8,8,8,8,23,23)]
   403      11.624309      11.624309      11.624309    8[23-(8,8,8,8,23),23-(8,8,8,8,23),23-(8,8,8,8,23,23),23-(8,8,8,8,23,23),23-(8,8,8,8,23,23),23-(8,8,8,8,23,23)]
   404       0.361818       0.361818       0.361818    8[23-(8,8,8,8,23,23),23-(8,8,8,8,23,23)]
   405      12.044813      12.044813      12.044813    8[23-(8,8,8,8,23,23),23-(8,8,8,8,23,23)]
   406       0.783691       0.783691       0.783691    8[23-(8,8,8,8,23,23),23-(8,8,8,8,23,23)]
   407       9.314897       9.314897       9.314897    8[6-(1,1,6),23-(8,8,8,8,23),23-(8,8,8,8,23,23)]
   408      11.193771      11.193771      11.193771    8[6-(1,1,6),23-(8,8,8,8,23),23-(8,8,8,8,23,23)]
   409      11.588427      11.588427      11.588427    8[6-(1,1,6),23-(8,8,8,8,23,23),23-(8,8,8,8,23,23)]
   410       6.813514       6.813514       6.813514    8[6-(6,8),65-(8,8,8,8,8,8,8)]
   411       6.766883       6.766883       6.766883    8[6-(6,8),65-(8,8,8,8,8,8,8)]
   412       3.804141       3.804141       3.804141    8[6-(6,8),65-(8,8,8,8,8,8,8)]
   413         5.4645         5.4645         5.4645    8[6-(6,8),65-(8,8,8,8,8,8,8)]
   414       7.886454       7.886454       7.886454    8[7-(6,6),65-(8,8,8,8,8,8,8)]
   415        7.28086        7.28086        7.28086    8[7-(6,6),65-(8,8,8,8,8,8,8)]
   416       4.107685       4.107685       4.107685    8[7-(6,6),65-(8,8,8,8,8,8,8)]
   417       5.089434       5.089434       5.089434    8[7-(6,6),65-(8,8,8,8,8,8,8)]
   418      12.518792      12.518792      12.518792    8[6-(1,1,6),23-(8,8,8,8,23),23-(8,8,8,8,23,23)]
   419      -0.159787      -0.159787      -0.159787    8[6-(1,1,6),23-(8,8,8,8,23),23-(8,8,8,8,23,23)]
   420       1.670788       1.670788       1.670788    8[6-(1,1,6),23-(8,8,8,8,23,23),23-(8,8,8,8,23,23)]
   421      10.197051      10.197051      10.197051    8[23-(8,8,8,8,23),23-(8,8,8,8,23)]
   422      12.075628      12.075628      12.075628    8[23-(8,8,8,8,23),23-(8,8,8,8,23,23)]
   423      10.664364      10.664364      10.664364    8[23-(8,8,8,8,23),23-(8,8,8,8,23,23)]
   424      12.517272      12.517272      12.517272    8[23-(8,8,8,8,23),23-(8,8,8,8,23),23-(8,8,8,8,23,23),23-(8,8,8,8,23,23),23-(8,8,8,8,23,23),23-(8,8,8,8,23,23)]
   425       1.254781       1.254781       1.254781    8[23-(8,8,8,8,23,23),23-(8,8,8,8,23,23)]
   426      12.937776      12.937776      12.937776    8[23-(8,8,8,8,23,23),23-(8,8,8,8,23,23)]
   427       1.676654       1.676654       1.676654    8[23-(8,8,8,8,23,23),23-(8,8,8,8,23,23)]
   428       10.20786       10.20786       10.20786    8[6-(1,1,6),23-(8,8,8,8,23),23-(8,8,8,8,23,23)]
   429      12.086734      12.086734      12.086734    8[6-(1,1,6),23-(8,8,8,8,23),23-(8,8,8,8,23,23)]
   430       12.48139       12.48139       12.48139    8[6-(1,1,6),23-(8,8,8,8,23,23),23-(8,8,8,8,23,23)]
   431       7.706477       7.706477       7.706477    8[6-(6,8),65-(8,8,8,8,8,8,8)]
   432       7.659846       7.659846       7.659846    8[6-(6,8),65-(8,8,8,8,8,8,8)]
   433       4.697104       4.697104       4.697104    8[6-(6,8),65-(8,8,8,8,8,8,8)]
   434       6.357463       6.357463       6.357463    8[6-(6,8),65-(8,8,8,8,8,8,8)]
   435       8.779417       8.779417       8.779417    8[7-(6,6),65-(8,8,8,8,8,8,8)]
   436       6.387897       6.387897       6.387897    8[7-(6,6),65-(8,8,8,8,8,8,8)]
   437       5.000648       5.000648       5.000648    8[7-(6,6),65-(8,8,8,8,8,8,8)]
   438       5.982397       5.982397       5.982397    8[7-(6,6),65-(8,8,8,8,8,8,8)]
   439      -1.202718      -1.202718      -1.202718    8[6-(1,1,6),23-(8,8,8,8,23),23-(8,8,8,8,23,23)]
   440      -1.626139      -1.626139      -1.626139    8[6-(1,1,6),23-(8,8,8,8,23),23-(8,8,8,8,23,23)]
   441       9.645286       9.645286       9.645286    8[6-(1,1,6),23-(8,8,8,8,23,23),23-(8,8,8,8,23,23)]
   442       1.119023       1.119023       1.119023    8[23-(8,8,8,8,23),23-(8,8,8,8,23)]
   443      -0.759554      -0.759554      -0.759554    8[23-(8,8,8,8,23),23-(8,8,8,8,23,23)]
   444        0.65171        0.65171        0.65171    8[23-(8,8,8,8,23),23-(8,8,8,8,23,23)]
   445      -1.201198      -1.201198      -1.201198    8[23-(8,8,8,8,23),23-(8,8,8,8,23),23-(8,8,8,8,23,23),23-(8,8,8,8,23,23),23-(8,8,8,8,23,23),23-(8,8,8,8,23,23)]
   446      10.061293      10.061293      10.061293    8[23-(8,8,8,8,23,23),23-(8,8,8,8,23,23)]
   447      -1.621702      -1.621702      -1.621702    8[23-(8,8,8,8,23,23),23-(8,8,8,8,23,23)]
   448        9.63942        9.63942        9.63942    8[23-(8,8,8,8,23,23),23-(8,8,8,8,23,23)]
   449       1.108214       1.108214       1.108214    8[6-(1,1,6),23-(8,8,8,8,23),23-(8,8,8,8,23,23)]
   450       -0.77066       -0.77066       -0.77066    8[6-(1,1,6),23-(8,8,8,8,23),23-(8,8,8,8,23,23)]
   451      -1.165316      -1.165316      -1.165316    8[6-(1,1,6),23-(8,8,8,8,23,23),23-(8,8,8,8,23,23)]
   452       3.609597       3.609597       3.609597    8[6-(6,8),65-(8,8,8,8,8,8,8)]
   453       3.656228       3.656228       3.656228    8[6-(6,8),65-(8,8,8,8,8,8,8)]
   454        6.61897        6.61897        6.61897    8[6-(6,8),65-(8,8,8,8,8,8,8)]
   455       4.958611       4.958611       4.958611    8[6-(6,8),65-(8,8,8,8,8,8,8)]
   456       2.536657       2.536657       2.536657    8[7-(6,6),65-(8,8,8,8,8,8,8)]
   457       4.928177       4.928177       4.928177    8[7-(6,6),65-(8,8,8,8,8,8,8)]
   458       6.315426       6.315426       6.315426    8[7-(6,6),65-(8,8,8,8,8,8,8)]
   459       5.333677       5.333677       5.333677    8[7-(6,6),65-(8,8,8,8,8,8,8)]
   460      -0.309755      -0.309755      -0.309755    8[6-(1,1,6),23-(8,8,8,8,23),23-(8,8,8,8,23,23)]
   461      -0.733176      -0.733176      -0.733176    8[6-(1,1,6),23-(8,8,8,8,23),23-(8,8,8,8,23,23)]
   462      10.538249      10.538249      10.538249    8[6-(1,1,6),23-(8,8,8,8,23,23),23-(8,8,8,8,23,23)]
   463       2.011986       2.011986       2.011986    8[23-(8,8,8,8,23),23-(8,8,8,8,23)]
   464       0.133409       0.133409       0.133409    8[23-(8,8,8,8,23),23-(8,8,8,8,23,23)]
   465       1.544673       1.544673       1.544673    8[23-(8,8,8,8,23),23-(8,8,8,8,23,23)]
   466      -0.308235      -0.308235      -0.308235    8[23-(8,8,8,8,23),23-(8,8,8,8,23),23-(8,8,8,8,23,23),23-(8,8,8,8,23,23),23-(8,8,8,8,23,23),23-(8,8,8,8,23,23)]
   467      10.954256      10.954256      10.954256    8[23-(8,8,8,8,23,23),23-(8,8,8,8,23,23)]
   468      -0.728739      -0.728739      -0.728739    8[23-(8,8,8,8,23,23),23-(8,8,8,8,23,23)]
   469      10.532383      10.532383      10.532383    8[23-(8,8,8,8,23,23),23-(8,8,8,8,23,23)]
   470       2.001177       2.001177       2.001177    8[6-(1,1,6),23-(8,8,8,8,23),23-(8,8,8,8,23,23)]
   471       0.122303       0.122303       0.122303    8[6-(1,1,6),23-(8,8,8,8,23),23-(8,8,8,8,23,23)]
   472      -0.272353      -0.272353      -0.272353    8[6-(1,1,6),23-(8,8,8,8,23,23),23-(8,8,8,8,23,23)]
   473        4.50256        4.50256        4.50256    8[6-(6,8),65-(8,8,8,8,8,8,8)]
   474       4.549191       4.549191       4.549191    8[6-(6,8),65-(8,8,8,8,8,8,8)]
   475       7.511933       7.511933       7.511933    8[6-(6,8),65-(8,8,8,8,8,8,8)]
   476       5.851574       5.851574       5.851574    8[6-(6,8),65-(8,8,8,8,8,8,8)]
   477        3.42962        3.42962        3.42962    8[7-(6,6),65-(8,8,8,8,8,8,8)]
   478       4.035214       4.035214       4.035214    8[7-(6,6),65-(8,8,8,8,8,8,8)]
   479       7.208389       7.208389       7.208389    8[7-(6,6),65-(8,8,8,8,8,8,8)]
   480        6.22664        6.22664        6.22664    8[7-(6,6),65-(8,8,8,8,8,8,8)]
