# Supplementary material for: A collection of forcefield precursors for metal–organic frameworks
Source: RSC Adv. 2019 Nov 13;9(63):36492–507. doi: 10.1039/c9ra07327b (PMC9075174; doi:10.1039/c9ra07327b)
Supplement: RA-009-C9RA07327B-s1429 [file RA-009-C9RA07327B-s1429.txt]

LOJNAA_clean

18.577000    0.000000    0.000000
0.000000    20.125000    0.000000
0.000000    0.000000    20.895000

     1       8.365409       8.365409       8.365409    28[7-(6,6),7-(6,6),7-(6,6),8-(42),8-(42)]
     2       5.208248       5.208248       5.208248    28[7-(6,6),7-(6,6),7-(6,6),7-(6,6),8-(42),8-(42)]
     3       0.923091       0.923091       0.923091    28[7-(6,6),7-(6,6),7-(6,6),8-(42),8-(42)]
     4       4.080252       4.080252       4.080252    28[7-(6,6),7-(6,6),7-(6,6),7-(6,6),8-(42),8-(42)]
     5      10.211591      10.211591      10.211591    28[7-(6,6),7-(6,6),7-(6,6),8-(42),8-(42)]
     6      13.368752      13.368752      13.368752    28[7-(6,6),7-(6,6),7-(6,6),7-(6,6),8-(42),8-(42)]
     7      17.653909      17.653909      17.653909    28[7-(6,6),7-(6,6),7-(6,6),8-(42),8-(42)]
     8      14.496748      14.496748      14.496748    28[7-(6,6),7-(6,6),7-(6,6),7-(6,6),8-(42),8-(42)]
     9       6.163106       6.163106       6.163106    42[8-(15,42),8-(28),8-(42),8-(42)]
    10       5.815901       5.815901       5.815901    42[8-(15),8-(15,42),8-(42),8-(42)]
    11       6.783763       6.783763       6.783763    42[8-(15,42),8-(15,42),8-(28),8-(42),8-(42)]
    12       7.291473       7.291473       7.291473    42[8-(15),8-(15,42),8-(28),8-(42),8-(42)]
    13        7.59725        7.59725        7.59725    42[8-(15),8-(15,42),8-(28),8-(42),8-(42)]
    14       3.125394       3.125394       3.125394    42[8-(15,42),8-(28),8-(42),8-(42)]
    15       3.472599       3.472599       3.472599    42[8-(15),8-(15,42),8-(42),8-(42)]
    16       2.504737       2.504737       2.504737    42[8-(15,42),8-(15,42),8-(28),8-(42),8-(42)]
    17       1.997027       1.997027       1.997027    42[8-(15),8-(15,42),8-(28),8-(42),8-(42)]
    18        1.69125        1.69125        1.69125    42[8-(15),8-(15,42),8-(28),8-(42),8-(42)]
    19      12.413894      12.413894      12.413894    42[8-(15,42),8-(28),8-(42),8-(42)]
    20      12.761099      12.761099      12.761099    42[8-(15),8-(15,42),8-(42),8-(42)]
    21      11.793237      11.793237      11.793237    42[8-(15,42),8-(15,42),8-(28),8-(42),8-(42)]
    22      11.285528      11.285528      11.285528    42[8-(15),8-(15,42),8-(28),8-(42),8-(42)]
    23       10.97975       10.97975       10.97975    42[8-(15),8-(15,42),8-(28),8-(42),8-(42)]
    24      15.451606      15.451606      15.451606    42[8-(15,42),8-(28),8-(42),8-(42)]
    25      15.104401      15.104401      15.104401    42[8-(15),8-(15,42),8-(42),8-(42)]
    26      16.072263      16.072263      16.072263    42[8-(15,42),8-(15,42),8-(28),8-(42),8-(42)]
    27      16.579973      16.579973      16.579973    42[8-(15),8-(15,42),8-(28),8-(42),8-(42)]
    28       16.88575       16.88575       16.88575    42[8-(15),8-(15,42),8-(28),8-(42),8-(42)]
    29       4.990525       4.990525       4.990525    15[8-(0),8-(42),8-(42,42),8-(42,42)]
    30       8.552665       8.552665       8.552665    15[8-(0),8-(42),8-(42),8-(42,42)]
    31       4.297975       4.297975       4.297975    15[8-(0),8-(42),8-(42,42),8-(42,42)]
    32       0.735835       0.735835       0.735835    15[8-(0),8-(42),8-(42),8-(42,42)]
    33      13.586475      13.586475      13.586475    15[8-(0),8-(42),8-(42,42),8-(42,42)]
    34      10.024335      10.024335      10.024335    15[8-(0),8-(42),8-(42),8-(42,42)]
    35      14.279025      14.279025      14.279025    15[8-(0),8-(42),8-(42,42),8-(42,42)]
    36      17.841165      17.841165      17.841165    15[8-(0),8-(42),8-(42),8-(42,42)]
    37       5.846182       5.846182       5.846182    1[6-(7,7)]
    38       8.902098       8.902098       8.902098    1[6-(7,7)]
    39        7.14843        7.14843        7.14843    1[6-(1,6,7)]
    40       8.266765       8.266765       8.266765    1[6-(1,6,7)]
    41       5.346461       5.346461       5.346461    1[6-(6,6)]
    42       3.932751       3.932751       3.932751    1[6-(6,6)]
    43       5.877763       5.877763       5.877763    1[6-(6,6)]
    44       7.261749       7.261749       7.261749    1[6-(6,6)]
    45       3.397733       3.397733       3.397733    1[6-(1,6,7)]
    46       3.015047       3.015047       3.015047    1[6-(1,6,7)]
    47       5.422626       5.422626       5.422626    1[6-(7,7)]
    48       4.425041       4.425041       4.425041    1[6-(7,7)]
    49       9.327512       9.327512       9.327512    1[6-(7,7)]
    50      11.079323      11.079323      11.079323    1[6-(7,7)]
    51      12.242243      12.242243      12.242243    1[6-(1,6,7)]
    52      10.826676      10.826676      10.826676    1[6-(1,6,7)]
    53      12.747537      12.747537      12.747537    1[6-(6,6)]
    54      12.362993      12.362993      12.362993    1[6-(6,6)]
    55       8.565855       8.565855       8.565855    1[6-(6,6)]
    56       9.071149       9.071149       9.071149    1[6-(6,6)]
    57      10.919561      10.919561      10.919561    1[6-(1,6,7)]
    58      10.139327      10.139327      10.139327    1[6-(1,6,7)]
    59       6.089541       6.089541       6.089541    1[6-(7,7)]
    60       9.171465       9.171465       9.171465    1[6-(7,7)]
    61      17.711312      17.711312      17.711312    1[6-(7,7)]
    62      15.359464      15.359464      15.359464    1[6-(7,7)]
    63       1.302248       1.302248       1.302248    1[6-(1,6,7)]
    64       0.960431       0.960431       0.960431    1[6-(1,6,7)]
    65       2.593349       2.593349       2.593349    1[6-(6,6)]
    66        4.24856        4.24856        4.24856    1[6-(6,6)]
    67       2.708527       2.708527       2.708527    1[6-(6,6)]
    68       1.045885       1.045885       1.045885    1[6-(6,6)]
    69       5.452349       5.452349       5.452349    1[6-(1,6,7)]
    70       4.456622       4.456622       4.456622    1[6-(1,6,7)]
    71       7.579416       7.579416       7.579416    1[6-(7,7)]
    72       5.370611       5.370611       5.370611    1[6-(7,7)]
    73       4.882036       4.882036       4.882036    1[6-(7,7)]
    74       6.009659       6.009659       6.009659    1[6-(7,7)]
    75       5.077094       5.077094       5.077094    1[6-(1,6,7)]
    76        5.66227        5.66227        5.66227    1[6-(1,6,7)]
    77       8.010402       8.010402       8.010402    1[6-(6,6)]
    78       9.975849       9.975849       9.975849    1[6-(6,6)]
    79       8.773917       8.773917       8.773917    1[6-(6,6)]
    80       6.830763       6.830763       6.830763    1[6-(6,6)]
    81      10.837822      10.837822      10.837822    1[6-(1,6,7)]
    82      11.547463      11.547463      11.547463    1[6-(1,6,7)]
    83      13.232397      13.232397      13.232397    1[6-(7,7)]
    84      11.512167      11.512167      11.512167    1[6-(7,7)]
    85        6.89764        6.89764        6.89764    1[7-(6,6)]
    86       3.442318       3.442318       3.442318    1[6-(7,7)]
    87       0.386402       0.386402       0.386402    1[6-(7,7)]
    88        2.14007        2.14007        2.14007    1[6-(1,6,7)]
    89       1.021735       1.021735       1.021735    1[6-(1,6,7)]
    90       3.942039       3.942039       3.942039    1[6-(6,6)]
    91       5.355749       5.355749       5.355749    1[6-(6,6)]
    92       3.410737       3.410737       3.410737    1[6-(6,6)]
    93       2.026751       2.026751       2.026751    1[6-(6,6)]
    94       5.890767       5.890767       5.890767    1[6-(1,6,7)]
    95       6.273453       6.273453       6.273453    1[6-(1,6,7)]
    96       3.865874       3.865874       3.865874    1[6-(7,7)]
    97       4.863459       4.863459       4.863459    1[6-(7,7)]
    98      18.537988      18.537988      18.537988    1[6-(7,7)]
    99      16.786177      16.786177      16.786177    1[6-(7,7)]
   100      15.623257      15.623257      15.623257    1[6-(1,6,7)]
   101      17.038824      17.038824      17.038824    1[6-(1,6,7)]
   102      15.117963      15.117963      15.117963    1[6-(6,6)]
   103      15.502507      15.502507      15.502507    1[6-(6,6)]
   104       0.722645       0.722645       0.722645    1[6-(6,6)]
   105       0.217351       0.217351       0.217351    1[6-(6,6)]
   106      16.945939      16.945939      16.945939    1[6-(1,6,7)]
   107      17.726173      17.726173      17.726173    1[6-(1,6,7)]
   108       3.198959       3.198959       3.198959    1[6-(7,7)]
   109       0.117035       0.117035       0.117035    1[6-(7,7)]
   110      10.154188      10.154188      10.154188    1[6-(7,7)]
   111      12.506036      12.506036      12.506036    1[6-(7,7)]
   112       7.986252       7.986252       7.986252    1[6-(1,6,7)]
   113       8.328069       8.328069       8.328069    1[6-(1,6,7)]
   114       6.695151       6.695151       6.695151    1[6-(6,6)]
   115        5.03994        5.03994        5.03994    1[6-(6,6)]
   116       6.579973       6.579973       6.579973    1[6-(6,6)]
   117       8.242615       8.242615       8.242615    1[6-(6,6)]
   118        3.83615        3.83615        3.83615    1[6-(1,6,7)]
   119       4.831878       4.831878       4.831878    1[6-(1,6,7)]
   120       1.709084       1.709084       1.709084    1[6-(7,7)]
   121       3.917889       3.917889       3.917889    1[6-(7,7)]
   122       4.406464       4.406464       4.406464    1[6-(7,7)]
   123        3.27884        3.27884        3.27884    1[6-(7,7)]
   124       4.211406       4.211406       4.211406    1[6-(1,6,7)]
   125        3.62623        3.62623        3.62623    1[6-(1,6,7)]
   126       1.278098       1.278098       1.278098    1[6-(6,6)]
   127      17.889651      17.889651      17.889651    1[6-(6,6)]
   128       0.514583       0.514583       0.514583    1[6-(6,6)]
   129       2.457737       2.457737       2.457737    1[6-(6,6)]
   130      17.027678      17.027678      17.027678    1[6-(1,6,7)]
   131      16.318037      16.318037      16.318037    1[6-(1,6,7)]
   132      14.633103      14.633103      14.633103    1[6-(7,7)]
   133      16.353333      16.353333      16.353333    1[6-(7,7)]
   134        2.39086        2.39086        2.39086    1[7-(6,6)]
   135      12.730818      12.730818      12.730818    1[6-(7,7)]
   136       9.674902       9.674902       9.674902    1[6-(7,7)]
   137       11.42857       11.42857       11.42857    1[6-(1,6,7)]
   138      10.310235      10.310235      10.310235    1[6-(1,6,7)]
   139      13.230539      13.230539      13.230539    1[6-(6,6)]
   140      14.644249      14.644249      14.644249    1[6-(6,6)]
   141      12.699237      12.699237      12.699237    1[6-(6,6)]
   142      11.315251      11.315251      11.315251    1[6-(6,6)]
   143      15.179267      15.179267      15.179267    1[6-(1,6,7)]
   144      15.561953      15.561953      15.561953    1[6-(1,6,7)]
   145      13.154374      13.154374      13.154374    1[6-(7,7)]
   146      14.151959      14.151959      14.151959    1[6-(7,7)]
   147       9.249488       9.249488       9.249488    1[6-(7,7)]
   148       7.497677       7.497677       7.497677    1[6-(7,7)]
   149       6.334757       6.334757       6.334757    1[6-(1,6,7)]
   150       7.750324       7.750324       7.750324    1[6-(1,6,7)]
   151       5.829463       5.829463       5.829463    1[6-(6,6)]
   152       6.214006       6.214006       6.214006    1[6-(6,6)]
   153      10.011145      10.011145      10.011145    1[6-(6,6)]
   154       9.505851       9.505851       9.505851    1[6-(6,6)]
   155       7.657439       7.657439       7.657439    1[6-(1,6,7)]
   156       8.437673       8.437673       8.437673    1[6-(1,6,7)]
   157      12.487459      12.487459      12.487459    1[6-(7,7)]
   158       9.405535       9.405535       9.405535    1[6-(7,7)]
   159       0.865688       0.865688       0.865688    1[6-(7,7)]
   160       3.217536       3.217536       3.217536    1[6-(7,7)]
   161      17.274752      17.274752      17.274752    1[6-(1,6,7)]
   162      17.616569      17.616569      17.616569    1[6-(1,6,7)]
   163      15.983651      15.983651      15.983651    1[6-(6,6)]
   164       14.32844       14.32844       14.32844    1[6-(6,6)]
   165      15.868473      15.868473      15.868473    1[6-(6,6)]
   166      17.531115      17.531115      17.531115    1[6-(6,6)]
   167       13.12465       13.12465       13.12465    1[6-(1,6,7)]
   168      14.120378      14.120378      14.120378    1[6-(1,6,7)]
   169      10.997584      10.997584      10.997584    1[6-(7,7)]
   170      13.206389      13.206389      13.206389    1[6-(7,7)]
   171      13.694964      13.694964      13.694964    1[6-(7,7)]
   172       12.56734       12.56734       12.56734    1[6-(7,7)]
   173      13.499906      13.499906      13.499906    1[6-(1,6,7)]
   174       12.91473       12.91473       12.91473    1[6-(1,6,7)]
   175      10.566598      10.566598      10.566598    1[6-(6,6)]
   176       8.601151       8.601151       8.601151    1[6-(6,6)]
   177       9.803083       9.803083       9.803083    1[6-(6,6)]
   178      11.746237      11.746237      11.746237    1[6-(6,6)]
   179       7.739178       7.739178       7.739178    1[6-(1,6,7)]
   180       7.029537       7.029537       7.029537    1[6-(1,6,7)]
   181       5.344603       5.344603       5.344603    1[6-(7,7)]
   182       7.064833       7.064833       7.064833    1[6-(7,7)]
   183       11.67936       11.67936       11.67936    1[7-(6,6)]
   184      15.134682      15.134682      15.134682    1[6-(7,7)]
   185      18.190598      18.190598      18.190598    1[6-(7,7)]
   186       16.43693       16.43693       16.43693    1[6-(1,6,7)]
   187      17.555265      17.555265      17.555265    1[6-(1,6,7)]
   188      14.634961      14.634961      14.634961    1[6-(6,6)]
   189      13.221251      13.221251      13.221251    1[6-(6,6)]
   190      15.166263      15.166263      15.166263    1[6-(6,6)]
   191      16.550249      16.550249      16.550249    1[6-(6,6)]
   192      12.686233      12.686233      12.686233    1[6-(1,6,7)]
   193      12.303547      12.303547      12.303547    1[6-(1,6,7)]
   194      14.711126      14.711126      14.711126    1[6-(7,7)]
   195      13.713541      13.713541      13.713541    1[6-(7,7)]
   196       0.039012       0.039012       0.039012    1[6-(7,7)]
   197       1.790823       1.790823       1.790823    1[6-(7,7)]
   198       2.953743       2.953743       2.953743    1[6-(1,6,7)]
   199       1.538176       1.538176       1.538176    1[6-(1,6,7)]
   200       3.459037       3.459037       3.459037    1[6-(6,6)]
   201       3.074494       3.074494       3.074494    1[6-(6,6)]
   202      17.854355      17.854355      17.854355    1[6-(6,6)]
   203      18.359649      18.359649      18.359649    1[6-(6,6)]
   204       1.631061       1.631061       1.631061    1[6-(1,6,7)]
   205       0.850827       0.850827       0.850827    1[6-(1,6,7)]
   206      15.378041      15.378041      15.378041    1[6-(7,7)]
   207      18.459965      18.459965      18.459965    1[6-(7,7)]
   208       8.422812       8.422812       8.422812    1[6-(7,7)]
   209       6.070964       6.070964       6.070964    1[6-(7,7)]
   210      10.590748      10.590748      10.590748    1[6-(1,6,7)]
   211      10.248931      10.248931      10.248931    1[6-(1,6,7)]
   212      11.881849      11.881849      11.881849    1[6-(6,6)]
   213       13.53706       13.53706       13.53706    1[6-(6,6)]
   214      11.997027      11.997027      11.997027    1[6-(6,6)]
   215      10.334385      10.334385      10.334385    1[6-(6,6)]
   216      14.740849      14.740849      14.740849    1[6-(1,6,7)]
   217      13.745122      13.745122      13.745122    1[6-(1,6,7)]
   218      16.867916      16.867916      16.867916    1[6-(7,7)]
   219      14.659111      14.659111      14.659111    1[6-(7,7)]
   220      14.170536      14.170536      14.170536    1[6-(7,7)]
   221      15.298159      15.298159      15.298159    1[6-(7,7)]
   222      14.365594      14.365594      14.365594    1[6-(1,6,7)]
   223       14.95077       14.95077       14.95077    1[6-(1,6,7)]
   224      17.298902      17.298902      17.298902    1[6-(6,6)]
   225       0.687349       0.687349       0.687349    1[6-(6,6)]
   226      18.062417      18.062417      18.062417    1[6-(6,6)]
   227      16.119263      16.119263      16.119263    1[6-(6,6)]
   228       1.549322       1.549322       1.549322    1[6-(1,6,7)]
   229       2.258963       2.258963       2.258963    1[6-(1,6,7)]
   230       3.943897       3.943897       3.943897    1[6-(7,7)]
   231       2.223667       2.223667       2.223667    1[6-(7,7)]
   232       16.18614       16.18614       16.18614    1[7-(6,6)]
   233       6.449934       6.449934       6.449934    6[1-(0),7-(6,28),7-(7)]
   234       8.088426       8.088426       8.088426    6[1-(0),7-(6,28),7-(6,7)]
   235       7.362065       7.362065       7.362065    6[1-(0),1-(0),6-(6,6),7-(6,7)]
   236       6.410923       6.410923       6.410923    6[6-(1,1,7),6-(1,6),6-(1,6)]
   237       5.441203       5.441203       5.441203    6[1-(0),6-(1,6),6-(6,6)]
   238       4.614527       4.614527       4.614527    6[1-(0),6-(1,6),6-(6,6)]
   239       4.768716       4.768716       4.768716    6[6-(1,1,7),6-(1,6),6-(1,6)]
   240       5.755155       5.755155       5.755155    6[1-(0),6-(1,6),6-(6,6)]
   241       6.568827       6.568827       6.568827    6[1-(0),6-(1,6),6-(6,6)]
   242       3.752554       3.752554       3.752554    6[1-(0),1-(0),6-(6,6),7-(6,7)]
   243       5.058517       5.058517       5.058517    6[1-(0),7-(6,28),7-(7)]
   244       4.545792       4.545792       4.545792    6[1-(0),7-(6,28),7-(6,7)]
   245        9.89411        9.89411        9.89411    6[1-(0),7-(6,28),7-(6,7)]
   246      10.854541      10.854541      10.854541    6[1-(0),7-(6,28),7-(7)]
   247      11.289243      11.289243      11.289243    6[1-(0),1-(0),6-(6,6),7-(6,7)]
   248      10.962288      10.962288      10.962288    6[6-(1,1,7),6-(1,6),6-(1,6)]
   249      11.926434      11.926434      11.926434    6[1-(0),6-(1,6),6-(6,6)]
   250      11.690506      11.690506      11.690506    6[1-(0),6-(1,6),6-(6,6)]
   251      10.386401      10.386401      10.386401    6[6-(1,1,7),6-(1,6),6-(1,6)]
   252       9.427827       9.427827       9.427827    6[1-(0),6-(1,6),6-(6,6)]
   253       9.719486       9.719486       9.719486    6[1-(0),6-(1,6),6-(6,6)]
   254       10.16905       10.16905       10.16905    6[1-(0),1-(0),6-(6,6),7-(6,7)]
   255       6.979379       6.979379       6.979379    6[1-(0),7-(1,6),7-(7)]
   256       8.586289       8.586289       8.586289    6[1-(0),7-(1,6),7-(6,7)]
   257      17.371353      17.371353      17.371353    6[1-(0),7-(6,28),7-(6,7)]
   258      16.124836      16.124836      16.124836    6[1-(0),7-(6,28),7-(7)]
   259       0.930708       0.930708       0.930708    6[1-(0),1-(0),6-(6,6),7-(6,7)]
   260       1.818688       1.818688       1.818688    6[6-(1,1,7),6-(1,6),6-(1,6)]
   261       2.662084       2.662084       2.662084    6[1-(0),6-(1,6),6-(6,6)]
   262       3.615084       3.615084       3.615084    6[1-(0),6-(1,6),6-(6,6)]
   263       3.665242       3.665242       3.665242    6[6-(1,1,7),6-(1,6),6-(1,6)]
   264       2.702953       2.702953       2.702953    6[1-(0),6-(1,6),6-(6,6)]
   265       1.749953       1.749953       1.749953    6[1-(0),6-(1,6),6-(6,6)]
   266       4.811443       4.811443       4.811443    6[1-(0),1-(0),6-(6,6),7-(6,7)]
   267       6.860486       6.860486       6.860486    6[1-(0),7-(6,28),7-(6,7)]
   268       5.634404       5.634404       5.634404    6[1-(0),7-(6,28),7-(7)]
   269        5.12911        5.12911        5.12911    6[1-(0),7-(6,28),7-(7)]
   270       5.725431       5.725431       5.725431    6[1-(0),7-(6,28),7-(6,7)]
   271       5.775589       5.775589       5.775589    6[1-(0),1-(0),6-(6,6),7-(6,7)]
   272       7.135426       7.135426       7.135426    6[6-(1,1,7),6-(1,6),6-(1,6)]
   273       8.129295       8.129295       8.129295    6[1-(0),6-(1,6),6-(6,6)]
   274       9.340516       9.340516       9.340516    6[1-(0),6-(1,6),6-(6,6)]
   275       9.604309       9.604309       9.604309    6[6-(1,1,7),6-(1,6),6-(1,6)]
   276       8.616013       8.616013       8.616013    6[1-(0),6-(1,6),6-(6,6)]
   277       7.434515       7.434515       7.434515    6[1-(0),6-(1,6),6-(6,6)]
   278      10.917703      10.917703      10.917703    6[1-(0),1-(0),6-(6,6),7-(6,7)]
   279      12.628645      12.628645      12.628645    6[1-(0),7-(6,28),7-(6,7)]
   280      11.684933      11.684933      11.684933    6[1-(0),7-(6,28),7-(7)]
   281       2.838566       2.838566       2.838566    6[1-(0),7-(6,28),7-(7)]
   282       1.200074       1.200074       1.200074    6[1-(0),7-(6,28),7-(6,7)]
   283       1.926435       1.926435       1.926435    6[1-(0),1-(0),6-(6,6),7-(6,7)]
   284       2.877577       2.877577       2.877577    6[6-(1,1,7),6-(1,6),6-(1,6)]
   285       3.847297       3.847297       3.847297    6[1-(0),6-(1,6),6-(6,6)]
   286       4.673973       4.673973       4.673973    6[1-(0),6-(1,6),6-(6,6)]
   287       4.519784       4.519784       4.519784    6[6-(1,1,7),6-(1,6),6-(1,6)]
   288       3.533345       3.533345       3.533345    6[1-(0),6-(1,6),6-(6,6)]
   289       2.719673       2.719673       2.719673    6[1-(0),6-(1,6),6-(6,6)]
   290       5.535946       5.535946       5.535946    6[1-(0),1-(0),6-(6,6),7-(6,7)]
   291       4.229983       4.229983       4.229983    6[1-(0),7-(6,28),7-(7)]
   292       4.742708       4.742708       4.742708    6[1-(0),7-(6,28),7-(6,7)]
   293       17.97139       17.97139       17.97139    6[1-(0),7-(6,28),7-(6,7)]
   294      17.010959      17.010959      17.010959    6[1-(0),7-(6,28),7-(7)]
   295      16.576257      16.576257      16.576257    6[1-(0),1-(0),6-(6,6),7-(6,7)]
   296      16.903212      16.903212      16.903212    6[6-(1,1,7),6-(1,6),6-(1,6)]
   297      15.939066      15.939066      15.939066    6[1-(0),6-(1,6),6-(6,6)]
   298      16.174994      16.174994      16.174994    6[1-(0),6-(1,6),6-(6,6)]
   299      17.479099      17.479099      17.479099    6[6-(1,1,7),6-(1,6),6-(1,6)]
   300      18.437673      18.437673      18.437673    6[1-(0),6-(1,6),6-(6,6)]
   301      18.146014      18.146014      18.146014    6[1-(0),6-(1,6),6-(6,6)]
   302       17.69645       17.69645       17.69645    6[1-(0),1-(0),6-(6,6),7-(6,7)]
   303       2.309121       2.309121       2.309121    6[1-(0),7-(1,6),7-(7)]
   304       0.702211       0.702211       0.702211    6[1-(0),7-(1,6),7-(6,7)]
   305      10.494147      10.494147      10.494147    6[1-(0),7-(6,28),7-(6,7)]
   306      11.740664      11.740664      11.740664    6[1-(0),7-(6,28),7-(7)]
   307       8.357792       8.357792       8.357792    6[1-(0),1-(0),6-(6,6),7-(6,7)]
   308       7.469812       7.469812       7.469812    6[6-(1,1,7),6-(1,6),6-(1,6)]
   309       6.626416       6.626416       6.626416    6[1-(0),6-(1,6),6-(6,6)]
   310       5.673416       5.673416       5.673416    6[1-(0),6-(1,6),6-(6,6)]
   311       5.623258       5.623258       5.623258    6[6-(1,1,7),6-(1,6),6-(1,6)]
   312       6.585546       6.585546       6.585546    6[1-(0),6-(1,6),6-(6,6)]
   313       7.538547       7.538547       7.538547    6[1-(0),6-(1,6),6-(6,6)]
   314       4.477057       4.477057       4.477057    6[1-(0),1-(0),6-(6,6),7-(6,7)]
   315       2.428014       2.428014       2.428014    6[1-(0),7-(6,28),7-(6,7)]
   316       3.654096       3.654096       3.654096    6[1-(0),7-(6,28),7-(7)]
   317        4.15939        4.15939        4.15939    6[1-(0),7-(6,28),7-(7)]
   318       3.563069       3.563069       3.563069    6[1-(0),7-(6,28),7-(6,7)]
   319       3.512911       3.512911       3.512911    6[1-(0),1-(0),6-(6,6),7-(6,7)]
   320       2.153074       2.153074       2.153074    6[6-(1,1,7),6-(1,6),6-(1,6)]
   321       1.159205       1.159205       1.159205    6[1-(0),6-(1,6),6-(6,6)]
   322      18.524984      18.524984      18.524984    6[1-(0),6-(1,6),6-(6,6)]
   323      18.261191      18.261191      18.261191    6[6-(1,1,7),6-(1,6),6-(1,6)]
   324       0.672487       0.672487       0.672487    6[1-(0),6-(1,6),6-(6,6)]
   325       1.853985       1.853985       1.853985    6[1-(0),6-(1,6),6-(6,6)]
   326      16.947797      16.947797      16.947797    6[1-(0),1-(0),6-(6,6),7-(6,7)]
   327      15.236855      15.236855      15.236855    6[1-(0),7-(6,28),7-(6,7)]
   328      16.180567      16.180567      16.180567    6[1-(0),7-(6,28),7-(7)]
   329      12.127066      12.127066      12.127066    6[1-(0),7-(6,28),7-(7)]
   330      10.488574      10.488574      10.488574    6[1-(0),7-(6,28),7-(6,7)]
   331      11.214935      11.214935      11.214935    6[1-(0),1-(0),6-(6,6),7-(6,7)]
   332      12.166077      12.166077      12.166077    6[6-(1,1,7),6-(1,6),6-(1,6)]
   333      13.135797      13.135797      13.135797    6[1-(0),6-(1,6),6-(6,6)]
   334      13.962473      13.962473      13.962473    6[1-(0),6-(1,6),6-(6,6)]
   335      13.808284      13.808284      13.808284    6[6-(1,1,7),6-(1,6),6-(1,6)]
   336      12.821845      12.821845      12.821845    6[1-(0),6-(1,6),6-(6,6)]
   337      12.008173      12.008173      12.008173    6[1-(0),6-(1,6),6-(6,6)]
   338      14.824446      14.824446      14.824446    6[1-(0),1-(0),6-(6,6),7-(6,7)]
   339      13.518483      13.518483      13.518483    6[1-(0),7-(6,28),7-(7)]
   340      14.031208      14.031208      14.031208    6[1-(0),7-(6,28),7-(6,7)]
   341        8.68289        8.68289        8.68289    6[1-(0),7-(6,28),7-(6,7)]
   342       7.722459       7.722459       7.722459    6[1-(0),7-(6,28),7-(7)]
   343       7.287757       7.287757       7.287757    6[1-(0),1-(0),6-(6,6),7-(6,7)]
   344       7.614712       7.614712       7.614712    6[6-(1,1,7),6-(1,6),6-(1,6)]
   345       6.650566       6.650566       6.650566    6[1-(0),6-(1,6),6-(6,6)]
   346       6.886494       6.886494       6.886494    6[1-(0),6-(1,6),6-(6,6)]
   347       8.190599       8.190599       8.190599    6[6-(1,1,7),6-(1,6),6-(1,6)]
   348       9.149172       9.149172       9.149172    6[1-(0),6-(1,6),6-(6,6)]
   349       8.857514       8.857514       8.857514    6[1-(0),6-(1,6),6-(6,6)]
   350        8.40795        8.40795        8.40795    6[1-(0),1-(0),6-(6,6),7-(6,7)]
   351      11.597621      11.597621      11.597621    6[1-(0),7-(1,6),7-(7)]
   352       9.990711       9.990711       9.990711    6[1-(0),7-(1,6),7-(6,7)]
   353       1.205647       1.205647       1.205647    6[1-(0),7-(6,28),7-(6,7)]
   354       2.452164       2.452164       2.452164    6[1-(0),7-(6,28),7-(7)]
   355      17.646292      17.646292      17.646292    6[1-(0),1-(0),6-(6,6),7-(6,7)]
   356      16.758312      16.758312      16.758312    6[6-(1,1,7),6-(1,6),6-(1,6)]
   357      15.914916      15.914916      15.914916    6[1-(0),6-(1,6),6-(6,6)]
   358      14.961916      14.961916      14.961916    6[1-(0),6-(1,6),6-(6,6)]
   359      14.911758      14.911758      14.911758    6[6-(1,1,7),6-(1,6),6-(1,6)]
   360      15.874047      15.874047      15.874047    6[1-(0),6-(1,6),6-(6,6)]
   361      16.827047      16.827047      16.827047    6[1-(0),6-(1,6),6-(6,6)]
   362      13.765557      13.765557      13.765557    6[1-(0),1-(0),6-(6,6),7-(6,7)]
   363      11.716514      11.716514      11.716514    6[1-(0),7-(6,28),7-(6,7)]
   364      12.942596      12.942596      12.942596    6[1-(0),7-(6,28),7-(7)]
   365       13.44789       13.44789       13.44789    6[1-(0),7-(6,28),7-(7)]
   366      12.851569      12.851569      12.851569    6[1-(0),7-(6,28),7-(6,7)]
   367      12.801411      12.801411      12.801411    6[1-(0),1-(0),6-(6,6),7-(6,7)]
   368      11.441574      11.441574      11.441574    6[6-(1,1,7),6-(1,6),6-(1,6)]
   369      10.447705      10.447705      10.447705    6[1-(0),6-(1,6),6-(6,6)]
   370       9.236484       9.236484       9.236484    6[1-(0),6-(1,6),6-(6,6)]
   371       8.972691       8.972691       8.972691    6[6-(1,1,7),6-(1,6),6-(1,6)]
   372       9.960987       9.960987       9.960987    6[1-(0),6-(1,6),6-(6,6)]
   373      11.142485      11.142485      11.142485    6[1-(0),6-(1,6),6-(6,6)]
   374       7.659297       7.659297       7.659297    6[1-(0),1-(0),6-(6,6),7-(6,7)]
   375       5.948355       5.948355       5.948355    6[1-(0),7-(6,28),7-(6,7)]
   376       6.892067       6.892067       6.892067    6[1-(0),7-(6,28),7-(7)]
   377      15.738434      15.738434      15.738434    6[1-(0),7-(6,28),7-(7)]
   378      17.376926      17.376926      17.376926    6[1-(0),7-(6,28),7-(6,7)]
   379      16.650565      16.650565      16.650565    6[1-(0),1-(0),6-(6,6),7-(6,7)]
   380      15.699423      15.699423      15.699423    6[6-(1,1,7),6-(1,6),6-(1,6)]
   381      14.729703      14.729703      14.729703    6[1-(0),6-(1,6),6-(6,6)]
   382      13.903027      13.903027      13.903027    6[1-(0),6-(1,6),6-(6,6)]
   383      14.057216      14.057216      14.057216    6[6-(1,1,7),6-(1,6),6-(1,6)]
   384      15.043655      15.043655      15.043655    6[1-(0),6-(1,6),6-(6,6)]
   385      15.857327      15.857327      15.857327    6[1-(0),6-(1,6),6-(6,6)]
   386      13.041054      13.041054      13.041054    6[1-(0),1-(0),6-(6,6),7-(6,7)]
   387      14.347017      14.347017      14.347017    6[1-(0),7-(6,28),7-(7)]
   388      13.834292      13.834292      13.834292    6[1-(0),7-(6,28),7-(6,7)]
   389        0.60561        0.60561        0.60561    6[1-(0),7-(6,28),7-(6,7)]
   390       1.566041       1.566041       1.566041    6[1-(0),7-(6,28),7-(7)]
   391       2.000743       2.000743       2.000743    6[1-(0),1-(0),6-(6,6),7-(6,7)]
   392       1.673788       1.673788       1.673788    6[6-(1,1,7),6-(1,6),6-(1,6)]
   393       2.637934       2.637934       2.637934    6[1-(0),6-(1,6),6-(6,6)]
   394       2.402006       2.402006       2.402006    6[1-(0),6-(1,6),6-(6,6)]
   395       1.097901       1.097901       1.097901    6[6-(1,1,7),6-(1,6),6-(1,6)]
   396       0.139327       0.139327       0.139327    6[1-(0),6-(1,6),6-(6,6)]
   397       0.430986       0.430986       0.430986    6[1-(0),6-(1,6),6-(6,6)]
   398        0.88055        0.88055        0.88055    6[1-(0),1-(0),6-(6,6),7-(6,7)]
   399      16.267879      16.267879      16.267879    6[1-(0),7-(1,6),7-(7)]
   400      17.874789      17.874789      17.874789    6[1-(0),7-(1,6),7-(6,7)]
   401       8.082853       8.082853       8.082853    6[1-(0),7-(6,28),7-(6,7)]
   402       6.836336       6.836336       6.836336    6[1-(0),7-(6,28),7-(7)]
   403      10.219208      10.219208      10.219208    6[1-(0),1-(0),6-(6,6),7-(6,7)]
   404      11.107188      11.107188      11.107188    6[6-(1,1,7),6-(1,6),6-(1,6)]
   405      11.950584      11.950584      11.950584    6[1-(0),6-(1,6),6-(6,6)]
   406      12.903584      12.903584      12.903584    6[1-(0),6-(1,6),6-(6,6)]
   407      12.953742      12.953742      12.953742    6[6-(1,1,7),6-(1,6),6-(1,6)]
   408      11.991453      11.991453      11.991453    6[1-(0),6-(1,6),6-(6,6)]
   409      11.038453      11.038453      11.038453    6[1-(0),6-(1,6),6-(6,6)]
   410      14.099943      14.099943      14.099943    6[1-(0),1-(0),6-(6,6),7-(6,7)]
   411      16.148986      16.148986      16.148986    6[1-(0),7-(6,28),7-(6,7)]
   412      14.922904      14.922904      14.922904    6[1-(0),7-(6,28),7-(7)]
   413       14.41761       14.41761       14.41761    6[1-(0),7-(6,28),7-(7)]
   414      15.013931      15.013931      15.013931    6[1-(0),7-(6,28),7-(6,7)]
   415      15.064089      15.064089      15.064089    6[1-(0),1-(0),6-(6,6),7-(6,7)]
   416      16.423926      16.423926      16.423926    6[6-(1,1,7),6-(1,6),6-(1,6)]
   417      17.417795      17.417795      17.417795    6[1-(0),6-(1,6),6-(6,6)]
   418       0.052016       0.052016       0.052016    6[1-(0),6-(1,6),6-(6,6)]
   419       0.315809       0.315809       0.315809    6[6-(1,1,7),6-(1,6),6-(1,6)]
   420      17.904513      17.904513      17.904513    6[1-(0),6-(1,6),6-(6,6)]
   421      16.723015      16.723015      16.723015    6[1-(0),6-(1,6),6-(6,6)]
   422       1.629203       1.629203       1.629203    6[1-(0),1-(0),6-(6,6),7-(6,7)]
   423       3.340145       3.340145       3.340145    6[1-(0),7-(6,28),7-(6,7)]
   424       2.396433       2.396433       2.396433    6[1-(0),7-(6,28),7-(7)]
   425       7.635147       7.635147       7.635147    7[6-(1,7),6-(1,7),28-(7,7,8,8)]
   426       6.150845       6.150845       6.150845    7[6-(1,7),7-(6,6)]
   427       7.278469       7.278469       7.278469    7[6-(1,1,6),6-(1,7),7-(6)]
   428       4.986067       4.986067       4.986067    7[6-(1,7),6-(1,7),28-(7,7,7,8,8)]
   429       4.605238       4.605238       4.605238    7[6-(1,7),7-(6,6)]
   430       4.293145       4.293145       4.293145    7[6-(1,1,6),6-(1,7),7-(6)]
   431       9.834664       9.834664       9.834664    7[6-(1,7),6-(1,7),28-(7,7,8,8)]
   432      11.532602      11.532602      11.532602    7[6-(1,7),7-(6,6)]
   433      10.891695      10.891695      10.891695    7[6-(1,1,6),6-(1,7),7-(6)]
   434       7.360207       7.360207       7.360207    7[1-(0),6-(1,7),6-(1,7)]
   435       7.845067       7.845067       7.845067    7[6-(1,7),7-(6,6)]
   436       8.926248       8.926248       8.926248    7[6-(1,1,6),6-(1,7),7-(6)]
   437      16.147128      16.147128      16.147128    7[6-(1,7),6-(1,7),28-(7,7,7,8,8)]
   438      17.311906      17.311906      17.311906    7[6-(1,7),7-(6,6)]
   439      18.105144      18.105144      18.105144    7[6-(1,1,6),6-(1,7),7-(6)]
   440       6.886494       6.886494       6.886494    7[6-(1,7),6-(1,7),28-(7,7,8,8)]
   441       4.796581       4.796581       4.796581    7[6-(1,7),7-(6,6)]
   442       5.567527       5.567527       5.567527    7[6-(1,1,6),6-(1,7),7-(6)]
   443       5.396618       5.396618       5.396618    7[6-(1,7),6-(1,7),28-(7,7,7,8,8)]
   444       5.216422       5.216422       5.216422    7[6-(1,7),7-(6,6)]
   445       5.600966       5.600966       5.600966    7[6-(1,1,6),6-(1,7),7-(6)]
   446      12.814415      12.814415      12.814415    7[6-(1,7),6-(1,7),28-(7,7,7,8,8)]
   447      10.837822      10.837822      10.837822    7[6-(1,7),7-(6,6)]
   448      11.460151      11.460151      11.460151    7[6-(1,1,6),6-(1,7),7-(6)]
   449       1.653353       1.653353       1.653353    7[6-(1,7),6-(1,7),28-(7,7,8,8)]
   450       3.137655       3.137655       3.137655    7[6-(1,7),7-(6,6)]
   451       2.010031       2.010031       2.010031    7[6-(1,1,6),6-(1,7),7-(6)]
   452       4.302433       4.302433       4.302433    7[6-(1,7),6-(1,7),28-(7,7,7,8,8)]
   453       4.683262       4.683262       4.683262    7[6-(1,7),7-(6,6)]
   454       4.995355       4.995355       4.995355    7[6-(1,1,6),6-(1,7),7-(6)]
   455      18.030836      18.030836      18.030836    7[6-(1,7),6-(1,7),28-(7,7,8,8)]
   456      16.332898      16.332898      16.332898    7[6-(1,7),7-(6,6)]
   457      16.973805      16.973805      16.973805    7[6-(1,1,6),6-(1,7),7-(6)]
   458       1.928293       1.928293       1.928293    7[1-(0),6-(1,7),6-(1,7)]
   459       1.443433       1.443433       1.443433    7[6-(1,7),7-(6,6)]
   460       0.362252       0.362252       0.362252    7[6-(1,1,6),6-(1,7),7-(6)]
   461      11.718372      11.718372      11.718372    7[6-(1,7),6-(1,7),28-(7,7,7,8,8)]
   462      10.553594      10.553594      10.553594    7[6-(1,7),7-(6,6)]
   463       9.760356       9.760356       9.760356    7[6-(1,1,6),6-(1,7),7-(6)]
   464       2.402006       2.402006       2.402006    7[6-(1,7),6-(1,7),28-(7,7,8,8)]
   465       4.491919       4.491919       4.491919    7[6-(1,7),7-(6,6)]
   466       3.720973       3.720973       3.720973    7[6-(1,1,6),6-(1,7),7-(6)]
   467       3.891881       3.891881       3.891881    7[6-(1,7),6-(1,7),28-(7,7,7,8,8)]
   468       4.072078       4.072078       4.072078    7[6-(1,7),7-(6,6)]
   469       3.687534       3.687534       3.687534    7[6-(1,1,6),6-(1,7),7-(6)]
   470      15.051085      15.051085      15.051085    7[6-(1,7),6-(1,7),28-(7,7,7,8,8)]
   471      17.027678      17.027678      17.027678    7[6-(1,7),7-(6,6)]
   472      16.405349      16.405349      16.405349    7[6-(1,1,6),6-(1,7),7-(6)]
   473      10.941853      10.941853      10.941853    7[6-(1,7),6-(1,7),28-(7,7,8,8)]
   474      12.426155      12.426155      12.426155    7[6-(1,7),7-(6,6)]
   475      11.298531      11.298531      11.298531    7[6-(1,1,6),6-(1,7),7-(6)]
   476      13.590933      13.590933      13.590933    7[6-(1,7),6-(1,7),28-(7,7,7,8,8)]
   477      13.971762      13.971762      13.971762    7[6-(1,7),7-(6,6)]
   478      14.283855      14.283855      14.283855    7[6-(1,1,6),6-(1,7),7-(6)]
   479       8.742336       8.742336       8.742336    7[6-(1,7),6-(1,7),28-(7,7,8,8)]
   480       7.044398       7.044398       7.044398    7[6-(1,7),7-(6,6)]
   481       7.685305       7.685305       7.685305    7[6-(1,1,6),6-(1,7),7-(6)]
   482      11.216793      11.216793      11.216793    7[1-(0),6-(1,7),6-(1,7)]
   483      10.731933      10.731933      10.731933    7[6-(1,7),7-(6,6)]
   484       9.650751       9.650751       9.650751    7[6-(1,1,6),6-(1,7),7-(6)]
   485       2.429872       2.429872       2.429872    7[6-(1,7),6-(1,7),28-(7,7,7,8,8)]
   486       1.265094       1.265094       1.265094    7[6-(1,7),7-(6,6)]
   487       0.471856       0.471856       0.471856    7[6-(1,1,6),6-(1,7),7-(6)]
   488      11.690506      11.690506      11.690506    7[6-(1,7),6-(1,7),28-(7,7,8,8)]
   489      13.780419      13.780419      13.780419    7[6-(1,7),7-(6,6)]
   490      13.009473      13.009473      13.009473    7[6-(1,1,6),6-(1,7),7-(6)]
   491      13.180381      13.180381      13.180381    7[6-(1,7),6-(1,7),28-(7,7,7,8,8)]
   492      13.360578      13.360578      13.360578    7[6-(1,7),7-(6,6)]
   493      12.976034      12.976034      12.976034    7[6-(1,1,6),6-(1,7),7-(6)]
   494       5.762585       5.762585       5.762585    7[6-(1,7),6-(1,7),28-(7,7,7,8,8)]
   495       7.739178       7.739178       7.739178    7[6-(1,7),7-(6,6)]
   496       7.116849       7.116849       7.116849    7[6-(1,1,6),6-(1,7),7-(6)]
   497      16.923647      16.923647      16.923647    7[6-(1,7),6-(1,7),28-(7,7,8,8)]
   498      15.439345      15.439345      15.439345    7[6-(1,7),7-(6,6)]
   499      16.566969      16.566969      16.566969    7[6-(1,1,6),6-(1,7),7-(6)]
   500      14.274567      14.274567      14.274567    7[6-(1,7),6-(1,7),28-(7,7,7,8,8)]
   501      13.893738      13.893738      13.893738    7[6-(1,7),7-(6,6)]
   502      13.581645      13.581645      13.581645    7[6-(1,1,6),6-(1,7),7-(6)]
   503       0.546164       0.546164       0.546164    7[6-(1,7),6-(1,7),28-(7,7,8,8)]
   504       2.244102       2.244102       2.244102    7[6-(1,7),7-(6,6)]
   505       1.603195       1.603195       1.603195    7[6-(1,1,6),6-(1,7),7-(6)]
   506      16.648707      16.648707      16.648707    7[1-(0),6-(1,7),6-(1,7)]
   507      17.133567      17.133567      17.133567    7[6-(1,7),7-(6,6)]
   508      18.214749      18.214749      18.214749    7[6-(1,1,6),6-(1,7),7-(6)]
   509       6.858628       6.858628       6.858628    7[6-(1,7),6-(1,7),28-(7,7,7,8,8)]
   510       8.023406       8.023406       8.023406    7[6-(1,7),7-(6,6)]
   511       8.816644       8.816644       8.816644    7[6-(1,1,6),6-(1,7),7-(6)]
   512      16.174994      16.174994      16.174994    7[6-(1,7),6-(1,7),28-(7,7,8,8)]
   513      14.085081      14.085081      14.085081    7[6-(1,7),7-(6,6)]
   514      14.856027      14.856027      14.856027    7[6-(1,1,6),6-(1,7),7-(6)]
   515      14.685118      14.685118      14.685118    7[6-(1,7),6-(1,7),28-(7,7,7,8,8)]
   516      14.504922      14.504922      14.504922    7[6-(1,7),7-(6,6)]
   517      14.889466      14.889466      14.889466    7[6-(1,1,6),6-(1,7),7-(6)]
   518       3.525915       3.525915       3.525915    7[6-(1,7),6-(1,7),28-(7,7,7,8,8)]
   519       1.549322       1.549322       1.549322    7[6-(1,7),7-(6,6)]
   520       2.171651       2.171651       2.171651    7[6-(1,1,6),6-(1,7),7-(6)]
   521       7.055545       7.055545       7.055545    8[28-(7,7,7,8),42-(8,8,8)]
   522       7.356492       7.356492       7.356492    8[42-(8,8,8),42-(8,8,8,8)]
   523       5.168121       5.168121       5.168121    8[42-(8,8,8),42-(8,8,8)]
   524        7.61657        7.61657        7.61657    8[15-(8,8,8),42-(8,8,8)]
   525        5.73472        5.73472        5.73472    8[15-(8,8,8),42-(8,8,8),42-(8,8,8,8)]
   526       6.812186       6.812186       6.812186    8[42-(8,8,8),42-(8,8,8,8)]
   527       5.374326       5.374326       5.374326    8[15-(8,8,8),42-(8,8,8),42-(8,8,8,8)]
   528       5.352034       5.352034       5.352034    8[28-(7,7,7,7,8),42-(8,8,8,8)]
   529       6.741593       6.741593       6.741593    8[42-(8,8,8,8),42-(8,8,8,8)]
   530        8.91696        8.91696        8.91696    8[28-(7,7,7,8),42-(8,8,8,8)]
   531       7.917517       7.917517       7.917517    8[15-(8,8,8),42-(8,8,8,8),42-(8,8,8,8)]
   532       8.933679       8.933679       8.933679    8[15-(8,8,8),42-(8,8,8,8)]
   533       5.272153       5.272153       5.272153    8[15-(8,8,8),42-(8,8,8,8)]
   534       7.562697       7.562697       7.562697    8[42-(8,8,8,8),42-(8,8,8,8)]
   535        6.41278        6.41278        6.41278    8[28-(7,7,7,7,8),42-(8,8,8,8)]
   536       9.832806       9.832806       9.832806    8[15-(8,8,8)]
   537        3.48133        3.48133        3.48133    8[15-(8,8,8)]
   538       2.232955       2.232955       2.232955    8[28-(7,7,7,8),42-(8,8,8)]
   539       1.932008       1.932008       1.932008    8[42-(8,8,8),42-(8,8,8,8)]
   540       4.120379       4.120379       4.120379    8[42-(8,8,8),42-(8,8,8)]
   541        1.67193        1.67193        1.67193    8[15-(8,8,8),42-(8,8,8)]
   542        3.55378        3.55378        3.55378    8[15-(8,8,8),42-(8,8,8),42-(8,8,8,8)]
   543       2.476314       2.476314       2.476314    8[42-(8,8,8),42-(8,8,8,8)]
   544       3.914174       3.914174       3.914174    8[15-(8,8,8),42-(8,8,8),42-(8,8,8,8)]
   545       3.936466       3.936466       3.936466    8[28-(7,7,7,7,8),42-(8,8,8,8)]
   546       2.546907       2.546907       2.546907    8[42-(8,8,8,8),42-(8,8,8,8)]
   547        0.37154        0.37154        0.37154    8[28-(7,7,7,8),42-(8,8,8,8)]
   548       1.370983       1.370983       1.370983    8[15-(8,8,8),42-(8,8,8,8),42-(8,8,8,8)]
   549       0.354821       0.354821       0.354821    8[15-(8,8,8),42-(8,8,8,8)]
   550       4.016347       4.016347       4.016347    8[15-(8,8,8),42-(8,8,8,8)]
   551       1.725803       1.725803       1.725803    8[42-(8,8,8,8),42-(8,8,8,8)]
   552        2.87572        2.87572        2.87572    8[28-(7,7,7,7,8),42-(8,8,8,8)]
   553      18.032694      18.032694      18.032694    8[15-(8,8,8)]
   554        5.80717        5.80717        5.80717    8[15-(8,8,8)]
   555      11.521455      11.521455      11.521455    8[28-(7,7,7,8),42-(8,8,8)]
   556      11.220508      11.220508      11.220508    8[42-(8,8,8),42-(8,8,8,8)]
   557      13.408879      13.408879      13.408879    8[42-(8,8,8),42-(8,8,8)]
   558       10.96043       10.96043       10.96043    8[15-(8,8,8),42-(8,8,8)]
   559       12.84228       12.84228       12.84228    8[15-(8,8,8),42-(8,8,8),42-(8,8,8,8)]
   560      11.764814      11.764814      11.764814    8[42-(8,8,8),42-(8,8,8,8)]
   561      13.202674      13.202674      13.202674    8[15-(8,8,8),42-(8,8,8),42-(8,8,8,8)]
   562      13.224966      13.224966      13.224966    8[28-(7,7,7,7,8),42-(8,8,8,8)]
   563      11.835407      11.835407      11.835407    8[42-(8,8,8,8),42-(8,8,8,8)]
   564        9.66004        9.66004        9.66004    8[28-(7,7,7,8),42-(8,8,8,8)]
   565      10.659483      10.659483      10.659483    8[15-(8,8,8),42-(8,8,8,8),42-(8,8,8,8)]
   566       9.643321       9.643321       9.643321    8[15-(8,8,8),42-(8,8,8,8)]
   567      13.304847      13.304847      13.304847    8[15-(8,8,8),42-(8,8,8,8)]
   568      11.014303      11.014303      11.014303    8[42-(8,8,8,8),42-(8,8,8,8)]
   569       12.16422       12.16422       12.16422    8[28-(7,7,7,7,8),42-(8,8,8,8)]
   570       8.744194       8.744194       8.744194    8[15-(8,8,8)]
   571       15.09567       15.09567       15.09567    8[15-(8,8,8)]
   572      16.344045      16.344045      16.344045    8[28-(7,7,7,8),42-(8,8,8)]
   573      16.644992      16.644992      16.644992    8[42-(8,8,8),42-(8,8,8,8)]
   574      14.456621      14.456621      14.456621    8[42-(8,8,8),42-(8,8,8)]
   575       16.90507       16.90507       16.90507    8[15-(8,8,8),42-(8,8,8)]
   576       15.02322       15.02322       15.02322    8[15-(8,8,8),42-(8,8,8),42-(8,8,8,8)]
   577      16.100686      16.100686      16.100686    8[42-(8,8,8),42-(8,8,8,8)]
   578      14.662826      14.662826      14.662826    8[15-(8,8,8),42-(8,8,8),42-(8,8,8,8)]
   579      14.640534      14.640534      14.640534    8[28-(7,7,7,7,8),42-(8,8,8,8)]
   580      16.030093      16.030093      16.030093    8[42-(8,8,8,8),42-(8,8,8,8)]
   581       18.20546       18.20546       18.20546    8[28-(7,7,7,8),42-(8,8,8,8)]
   582      17.206017      17.206017      17.206017    8[15-(8,8,8),42-(8,8,8,8),42-(8,8,8,8)]
   583      18.222179      18.222179      18.222179    8[15-(8,8,8),42-(8,8,8,8)]
   584      14.560653      14.560653      14.560653    8[15-(8,8,8),42-(8,8,8,8)]
   585      16.851197      16.851197      16.851197    8[42-(8,8,8,8),42-(8,8,8,8)]
   586       15.70128       15.70128       15.70128    8[28-(7,7,7,7,8),42-(8,8,8,8)]
   587       0.544306       0.544306       0.544306    8[15-(8,8,8)]
   588       12.76983       12.76983       12.76983    8[15-(8,8,8)]
