# Supplementary material for: A collection of forcefield precursors for metal–organic frameworks
Source: RSC Adv. 2019 Nov 13;9(63):36492–507. doi: 10.1039/c9ra07327b (PMC9075174; doi:10.1039/c9ra07327b)
Supplement: RA-009-C9RA07327B-s1430 [file RA-009-C9RA07327B-s1430.txt]

LOLQIM_clean

9.576000    0.000000    0.000000
-4.198038    9.056313    0.000000
-1.384817    -3.987528    9.065423

     1       4.797279       4.797279       4.797279    30[8-(15),8-(15),8-(15),8-(15)]
     2      -0.804134      -0.804134      -0.804134    30[8-(15),8-(15),8-(15),8-(15)]
     3      -3.977929      -3.977929      -3.977929    32[8-(15),8-(15),8-(15),8-(15)]
     4       7.971074       7.971074       7.971074    32[8-(15),8-(15),8-(15),8-(15)]
     5       4.318492       4.318492       4.318492    15[8-(0),8-(1),8-(30),8-(32)]
     6       1.806205       1.806205       1.806205    15[8-(1),8-(30),8-(30),8-(32)]
     7       6.858207       6.858207       6.858207    15[8-(1),8-(30),8-(32),8-(32)]
     8      -0.325347      -0.325347      -0.325347    15[8-(0),8-(1),8-(30),8-(32)]
     9        2.18694        2.18694        2.18694    15[8-(1),8-(30),8-(30),8-(32)]
    10      -2.865062      -2.865062      -2.865062    15[8-(1),8-(30),8-(32),8-(32)]
    11       3.174553       3.174553       3.174553    1[8-(15)]
    12       2.975275       2.975275       2.975275    1[8-(15)]
    13       2.539488       2.539488       2.539488    1[8-(15)]
    14       0.818592       0.818592       0.818592    1[8-(15)]
    15        1.01787        1.01787        1.01787    1[8-(15)]
    16       1.453657       1.453657       1.453657    1[8-(15)]
    17       5.107576       5.107576       5.107576    8[15-(8,8,8),30-(8,8,8)]
    18       3.222811       3.222811       3.222811    8[1-(0),15-(8,8,8)]
    19       5.319862       5.319862       5.319862    8[15-(8,8,8),32-(8,8,8)]
    20       3.608696       3.608696       3.608696    8[15-(8,8,8)]
    21       5.230435       5.230435       5.230435    8[15-(8,8,8),30-(8,8,8)]
    22       6.364062       6.364062       6.364062    8[15-(8,8,8),32-(8,8,8)]
    23       1.020407       1.020407       1.020407    8[15-(8,8,8),30-(8,8,8)]
    24        3.20384        3.20384        3.20384    8[1-(0),15-(8,8,8)]
    25       6.117526       6.117526       6.117526    8[15-(8,8,8),30-(8,8,8)]
    26       2.857919       2.857919       2.857919    8[1-(0),15-(8,8,8)]
    27       1.933825       1.933825       1.933825    8[15-(8,8,8),32-(8,8,8)]
    28      -1.328817      -1.328817      -1.328817    8[15-(8,8,8),32-(8,8,8)]
    29      -1.114431      -1.114431      -1.114431    8[15-(8,8,8),30-(8,8,8)]
    30       0.770334       0.770334       0.770334    8[1-(0),15-(8,8,8)]
    31      -1.326717      -1.326717      -1.326717    8[15-(8,8,8),32-(8,8,8)]
    32       0.384449       0.384449       0.384449    8[15-(8,8,8)]
    33       -1.23729       -1.23729       -1.23729    8[15-(8,8,8),30-(8,8,8)]
    34       1.827121       1.827121       1.827121    8[15-(8,8,8),32-(8,8,8)]
    35       2.972738       2.972738       2.972738    8[15-(8,8,8),30-(8,8,8)]
    36       0.789305       0.789305       0.789305    8[1-(0),15-(8,8,8)]
    37      -2.124381      -2.124381      -2.124381    8[15-(8,8,8),30-(8,8,8)]
    38       1.135226       1.135226       1.135226    8[1-(0),15-(8,8,8)]
    39        2.05932        2.05932        2.05932    8[15-(8,8,8),32-(8,8,8)]
    40       5.321962       5.321962       5.321962    8[15-(8,8,8),32-(8,8,8)]
