# Supplementary material for: A collection of forcefield precursors for metal–organic frameworks
Source: RSC Adv. 2019 Nov 13;9(63):36492–507. doi: 10.1039/c9ra07327b (PMC9075174; doi:10.1039/c9ra07327b)
Supplement: RA-009-C9RA07327B-s1431 [file RA-009-C9RA07327B-s1431.txt]

LOQSEQ_clean

24.250100    0.000000    0.000000
-8.078091    22.865078    0.000000
-8.078091    -11.421350    19.808194

     1       0.034306       0.034306       0.034306    59[8-(6),8-(6),8-(6),8-(7),8-(7),8-(7),8-(7),8-(7)]
     2      14.546108      14.546108      14.546108    59[8-(6),8-(6),8-(6),8-(7),8-(7),8-(7),8-(7),8-(7)]
     3      -1.606673      -1.606673      -1.606673    59[8-(6),8-(6),8-(6),8-(7),8-(7),8-(7),8-(7),8-(7)]
     4      10.518377      10.518377      10.518377    59[8-(6),8-(6),8-(6),8-(7),8-(7),8-(7),8-(7),8-(7)]
     5      12.159356      12.159356      12.159356    59[8-(6),8-(6),8-(6),8-(7),8-(7),8-(7),8-(7),8-(7)]
     6      -5.657033      -5.657033      -5.657033    59[8-(6),8-(6),8-(6),8-(7),8-(7),8-(7),8-(7),8-(7)]
     7       2.423076       2.423076       2.423076    59[8-(6),8-(6),8-(6),8-(7),8-(7),8-(7),8-(7),8-(7),8-(7)]
     8       6.470035       6.470035       6.470035    59[8-(6),8-(6),8-(6),8-(7),8-(7),8-(7),8-(7),8-(7),8-(7)]
     9       4.142854       4.142854       4.142854    1[7-(6,6)]
    10        1.95126        1.95126        1.95126    1[7-(6,6)]
    11       8.412714       8.412714       8.412714    1[7-(6,6)]
    12        4.99625        4.99625        4.99625    1[7-(6,6)]
    13       5.874753       5.874753       5.874753    1[6-(1,6,8)]
    14       4.335571       4.335571       4.335571    1[6-(1,6,8)]
    15       3.391708       3.391708       3.391708    1[6-(1,6,8)]
    16       3.481923       3.481923       3.481923    1[6-(1,6,8)]
    17       4.896303       4.896303       4.896303    1[6-(1,6,8)]
    18       4.051795       4.051795       4.051795    1[6-(1,6,8)]
    19       6.749053       6.749053       6.749053    1[6-(1,6,8)]
    20       6.116294       6.116294       6.116294    1[6-(1,6,8)]
    21       5.923018       5.923018       5.923018    1[6-(6,6)]
    22       7.103816       7.103816       7.103816    1[6-(6,6)]
    23      -0.471677      -0.471677      -0.471677    1[6-(6,6)]
    24      -1.056114      -1.056114      -1.056114    1[6-(6,6)]
    25       -2.62829       -2.62829       -2.62829    1[6-(1,6,7)]
    26       6.204579       6.204579       6.204579    1[6-(1,6,7)]
    27       4.931767       4.931767       4.931767    1[6-(6,6)]
    28        2.86981        2.86981        2.86981    1[6-(6,6)]
    29       0.971513       0.971513       0.971513    1[6-(6,6)]
    30      -6.964685      -6.964685      -6.964685    1[6-(6,6)]
    31      -4.891425      -4.891425      -4.891425    1[6-(6,6)]
    32       1.563549       1.563549       1.563549    1[6-(6,6)]
    33      -0.725076      -0.725076      -0.725076    1[6-(6,6)]
    34      -2.306335      -2.306335      -2.306335    1[6-(6,6)]
    35      -1.691116      -1.691116      -1.691116    1[6-(6,6)]
    36       1.172291       1.172291       1.172291    1[6-(1,6,7)]
    37       1.996149       1.996149       1.996149    1[6-(1,6,7)]
    38       4.234587       4.234587       4.234587    1[6-(6,6)]
    39       6.150348       6.150348       6.150348    1[6-(6,6)]
    40         6.2218         6.2218         6.2218    1[6-(6,6)]
    41       4.303169       4.303169       4.303169    1[6-(6,6)]
    42       2.380147       2.380147       2.380147    1[6-(6,6)]
    43        4.22238        4.22238        4.22238    1[6-(6,6)]
    44       4.459472       4.459472       4.459472    1[6-(6,6)]
    45       6.428252       6.428252       6.428252    1[6-(6,6)]
    46       8.041934       8.041934       8.041934    1[6-(6,6)]
    47      10.394002      10.394002      10.394002    1[6-(1,6,7)]
    48        9.08106        9.08106        9.08106    1[6-(1,6,7)]
    49       8.522857       8.522857       8.522857    1[6-(6,6)]
    50       9.142018       9.142018       9.142018    1[6-(6,6)]
    51      10.838018      10.838018      10.838018    1[6-(6,6)]
    52      11.715219      11.715219      11.715219    1[6-(6,6)]
    53       11.01927       11.01927       11.01927    1[6-(6,6)]
    54       7.446406       7.446406       7.446406    1[6-(6,6)]
    55        8.78289        8.78289        8.78289    1[6-(6,6)]
    56       8.224365       8.224365       8.224365    1[6-(6,6)]
    57       6.310759       6.310759       6.310759    1[6-(6,6)]
    58       2.502892       2.502892       2.502892    1[6-(1,6,7)]
    59       2.728788       2.728788       2.728788    1[6-(1,6,7)]
    60       1.488114       1.488114       1.488114    1[6-(6,6)]
    61       0.887627       0.887627       0.887627    1[6-(6,6)]
    62       1.649198       1.649198       1.649198    1[6-(6,6)]
    63       3.056554       3.056554       3.056554    1[6-(6,6)]
    64       3.659475       3.659475       3.659475    1[6-(6,6)]
    65       -6.18277       -6.18277       -6.18277    1[7-(6,6)]
    66      -3.757899      -3.757899      -3.757899    1[7-(6,6)]
    67       -3.32242       -3.32242       -3.32242    1[7-(6,6)]
    68       0.816215       0.816215       0.816215    1[7-(6,6)]
    69      -4.651306      -4.651306      -4.651306    1[6-(1,6,8)]
    70      -4.418903      -4.418903      -4.418903    1[6-(1,6,8)]
    71      -2.126714      -2.126714      -2.126714    1[6-(1,6,8)]
    72      -3.633511      -3.633511      -3.633511    1[6-(1,6,8)]
    73      -1.239587      -1.239587      -1.239587    1[6-(1,6,8)]
    74      -1.780211      -1.780211      -1.780211    1[6-(1,6,8)]
    75      -3.195099      -3.195099      -3.195099    1[6-(1,6,8)]
    76      -3.928075      -3.928075      -3.928075    1[6-(1,6,8)]
    77      -6.578294      -6.578294      -6.578294    1[6-(6,6)]
    78      -8.759628      -8.759628      -8.759628    1[6-(6,6)]
    79      13.807685      13.807685      13.807685    1[6-(6,6)]
    80      14.312708      14.312708      14.312708    1[6-(6,6)]
    81      17.525104      17.525104      17.525104    1[6-(1,6,7)]
    82      -5.960519      -5.960519      -5.960519    1[6-(1,6,7)]
    83      -3.298991      -3.298991      -3.298991    1[6-(6,6)]
    84      -1.656137      -1.656137      -1.656137    1[6-(6,6)]
    85      -2.258073      -2.258073      -2.258073    1[6-(6,6)]
    86      19.809523      19.809523      19.809523    1[6-(6,6)]
    87      18.161808      18.161808      18.161808    1[6-(6,6)]
    88      -2.225315      -2.225315      -2.225315    1[6-(6,6)]
    89       -1.45246       -1.45246       -1.45246    1[6-(6,6)]
    90      -0.887127      -0.887127      -0.887127    1[6-(6,6)]
    91      -1.193262      -1.193262      -1.193262    1[6-(6,6)]
    92       -3.16292       -3.16292       -3.16292    1[6-(1,6,7)]
    93       -2.22268       -2.22268       -2.22268    1[6-(1,6,7)]
    94      -2.958436      -2.958436      -2.958436    1[6-(6,6)]
    95       -4.61494       -4.61494       -4.61494    1[6-(6,6)]
    96      -6.812927      -6.812927      -6.812927    1[6-(6,6)]
    97      -7.331747      -7.331747      -7.331747    1[6-(6,6)]
    98      -5.646943      -5.646943      -5.646943    1[6-(6,6)]
    99      -0.487838      -0.487838      -0.487838    1[6-(6,6)]
   100       0.761127       0.761127       0.761127    1[6-(6,6)]
   101       0.124255       0.124255       0.124255    1[6-(6,6)]
   102      -1.934545      -1.934545      -1.934545    1[6-(6,6)]
   103      -5.440346      -5.440346      -5.440346    1[6-(1,6,7)]
   104      -5.831935      -5.831935      -5.831935    1[6-(1,6,7)]
   105      -6.512985      -6.512985      -6.512985    1[6-(6,6)]
   106      -6.572716      -6.572716      -6.572716    1[6-(6,6)]
   107      -5.697851      -5.697851      -5.697851    1[6-(6,6)]
   108       -4.68164       -4.68164       -4.68164    1[6-(6,6)]
   109      -4.608177      -4.608177      -4.608177    1[6-(6,6)]
   110      -3.965445      -3.965445      -3.965445    1[6-(6,6)]
   111      -3.682861      -3.682861      -3.682861    1[6-(6,6)]
   112      -1.613104      -1.613104      -1.613104    1[6-(6,6)]
   113       0.110212       0.110212       0.110212    1[6-(6,6)]
   114       1.044891       1.044891       1.044891    1[6-(1,6,7)]
   115       2.428136       2.428136       2.428136    1[6-(1,6,7)]
   116       0.521502       0.521502       0.521502    1[6-(6,6)]
   117       0.761547       0.761547       0.761547    1[6-(6,6)]
   118       2.092094       2.092094       2.092094    1[6-(6,6)]
   119       3.163237       3.163237       3.163237    1[6-(6,6)]
   120       2.906228       2.906228       2.906228    1[6-(6,6)]
   121       8.646171       8.646171       8.646171    1[7-(6,6)]
   122      12.244556      12.244556      12.244556    1[7-(6,6)]
   123       8.360988       8.360988       8.360988    1[7-(6,6)]
   124       5.613719       5.613719       5.613719    1[7-(6,6)]
   125       10.17117       10.17117       10.17117    1[6-(1,6,8)]
   126      10.739785      10.739785      10.739785    1[6-(1,6,8)]
   127       7.985544       7.985544       7.985544    1[6-(1,6,8)]
   128       8.780514       8.780514       8.780514    1[6-(1,6,8)]
   129       8.323092       8.323092       8.323092    1[6-(1,6,8)]
   130       9.841774       9.841774       9.841774    1[6-(1,6,8)]
   131       7.476437       7.476437       7.476437    1[6-(1,6,8)]
   132       7.322135       7.322135       7.322135    1[6-(1,6,8)]
   133      11.583684      11.583684      11.583684    1[6-(6,6)]
   134      12.606074      12.606074      12.606074    1[6-(6,6)]
   135       3.840904       3.840904       3.840904    1[6-(6,6)]
   136       2.050625       2.050625       2.050625    1[6-(6,6)]
   137       -1.68754       -1.68754       -1.68754    1[6-(1,6,7)]
   138       6.350056       6.350056       6.350056    1[6-(1,6,7)]
   139       5.187159       5.187159       5.187159    1[6-(6,6)]
   140       5.142481       5.142481       5.142481    1[6-(6,6)]
   141       6.350924       6.350924       6.350924    1[6-(6,6)]
   142      -0.405295      -0.405295      -0.405295    1[6-(6,6)]
   143      -0.391341      -0.391341      -0.391341    1[6-(6,6)]
   144       8.258717       8.258717       8.258717    1[6-(6,6)]
   145       8.553115       8.553115       8.553115    1[6-(6,6)]
   146       10.38248       10.38248       10.38248    1[6-(6,6)]
   147      12.083926      12.083926      12.083926    1[6-(6,6)]
   148      14.368658      14.368658      14.368658    1[6-(1,6,7)]
   149      13.214031      13.214031      13.214031    1[6-(1,6,7)]
   150      12.772462      12.772462      12.772462    1[6-(6,6)]
   151        13.1591        13.1591        13.1591    1[6-(6,6)]
   152       14.30708       14.30708       14.30708    1[6-(6,6)]
   153      15.188071      15.188071      15.188071    1[6-(6,6)]
   154      14.807104      14.807104      14.807104    1[6-(6,6)]
   155      10.141671      10.141671      10.141671    1[6-(6,6)]
   156      10.899248      10.899248      10.899248    1[6-(6,6)]
   157      11.206359      11.206359      11.206359    1[6-(6,6)]
   158      11.032292      11.032292      11.032292    1[6-(6,6)]
   159       9.272214       9.272214       9.272214    1[6-(1,6,7)]
   160      10.122028      10.122028      10.122028    1[6-(1,6,7)]
   161       8.600445       8.600445       8.600445    1[6-(6,6)]
   162       6.542831       6.542831       6.542831    1[6-(6,6)]
   163       4.763551       4.763551       4.763551    1[6-(6,6)]
   164       5.133199       5.133199       5.133199    1[6-(6,6)]
   165       7.236872       7.236872       7.236872    1[6-(6,6)]
   166       5.636028       5.636028       5.636028    1[6-(6,6)]
   167       3.429341       3.429341       3.429341    1[6-(6,6)]
   168       1.803986       1.803986       1.803986    1[6-(6,6)]
   169       2.450773       2.450773       2.450773    1[6-(6,6)]
   170       6.130115       6.130115       6.130115    1[6-(1,6,7)]
   171       5.353837       5.353837       5.353837    1[6-(1,6,7)]
   172       8.338458       8.338458       8.338458    1[6-(6,6)]
   173      10.369485      10.369485      10.369485    1[6-(6,6)]
   174      10.426302      10.426302      10.426302    1[6-(6,6)]
   175       8.503855       8.503855       8.503855    1[6-(6,6)]
   176       6.504356       6.504356       6.504356    1[6-(6,6)]
   177       12.69313       12.69313       12.69313    1[7-(6,6)]
   178      -7.958585      -7.958585      -7.958585    1[7-(6,6)]
   179      -3.764062      -3.764062      -3.764062    1[7-(6,6)]
   180      -6.511331      -6.511331      -6.511331    1[7-(6,6)]
   181       -1.95388       -1.95388       -1.95388    1[6-(1,6,8)]
   182      -9.463356      -9.463356      -9.463356    1[6-(1,6,8)]
   183     -12.217597     -12.217597     -12.217597    1[6-(1,6,8)]
   184     -11.422627     -11.422627     -11.422627    1[6-(1,6,8)]
   185      -3.801958      -3.801958      -3.801958    1[6-(1,6,8)]
   186      -2.283276      -2.283276      -2.283276    1[6-(1,6,8)]
   187      -4.648613      -4.648613      -4.648613    1[6-(1,6,8)]
   188     -12.881006     -12.881006     -12.881006    1[6-(1,6,8)]
   189      -0.541366      -0.541366      -0.541366    1[6-(6,6)]
   190       0.481024       0.481024       0.481024    1[6-(6,6)]
   191      -0.206055      -0.206055      -0.206055    1[6-(6,6)]
   192     -10.074425     -10.074425     -10.074425    1[6-(6,6)]
   193       10.43751       10.43751       10.43751    1[6-(1,6,7)]
   194      10.397015      10.397015      10.397015    1[6-(1,6,7)]
   195       9.234118       9.234118       9.234118    1[6-(6,6)]
   196        9.18944        9.18944        9.18944    1[6-(6,6)]
   197      10.397883      10.397883      10.397883    1[6-(6,6)]
   198      11.719755      11.719755      11.719755    1[6-(6,6)]
   199      11.733709      11.733709      11.733709    1[6-(6,6)]
   200      12.305676      12.305676      12.305676    1[6-(6,6)]
   201      12.600074      12.600074      12.600074    1[6-(6,6)]
   202      -9.820661      -9.820661      -9.820661    1[6-(6,6)]
   203      -8.119215      -8.119215      -8.119215    1[6-(6,6)]
   204      -5.834483      -5.834483      -5.834483    1[6-(1,6,7)]
   205       -6.98911       -6.98911       -6.98911    1[6-(1,6,7)]
   206       0.647412       0.647412       0.647412    1[6-(6,6)]
   207        1.03405        1.03405        1.03405    1[6-(6,6)]
   208        2.18203        2.18203        2.18203    1[6-(6,6)]
   209       3.063021       3.063021       3.063021    1[6-(6,6)]
   210      -5.396037      -5.396037      -5.396037    1[6-(6,6)]
   211      -1.983379      -1.983379      -1.983379    1[6-(6,6)]
   212       6.852289       6.852289       6.852289    1[6-(6,6)]
   213         7.1594         7.1594         7.1594    1[6-(6,6)]
   214      -1.092758      -1.092758      -1.092758    1[6-(6,6)]
   215      -2.852836      -2.852836      -2.852836    1[6-(1,6,7)]
   216      -2.003022      -2.003022      -2.003022    1[6-(1,6,7)]
   217      -3.524605      -3.524605      -3.524605    1[6-(6,6)]
   218      18.667881      18.667881      18.667881    1[6-(6,6)]
   219      16.888601      16.888601      16.888601    1[6-(6,6)]
   220      -6.991851      -6.991851      -6.991851    1[6-(6,6)]
   221      -4.888178      -4.888178      -4.888178    1[6-(6,6)]
   222      17.761078      17.761078      17.761078    1[6-(6,6)]
   223      15.554391      15.554391      15.554391    1[6-(6,6)]
   224      13.929036      13.929036      13.929036    1[6-(6,6)]
   225       6.497732       6.497732       6.497732    1[6-(6,6)]
   226      10.177074      10.177074      10.177074    1[6-(1,6,7)]
   227       9.400796       9.400796       9.400796    1[6-(1,6,7)]
   228     -11.864683     -11.864683     -11.864683    1[6-(6,6)]
   229      -9.833656      -9.833656      -9.833656    1[6-(6,6)]
   230      -1.698748      -1.698748      -1.698748    1[6-(6,6)]
   231       4.456896       4.456896       4.456896    1[6-(6,6)]
   232      -5.620694      -5.620694      -5.620694    1[6-(6,6)]
   233       8.189813       8.189813       8.189813    1[7-(6,6)]
   234       14.07631       14.07631       14.07631    1[7-(6,6)]
   235      -3.712336      -3.712336      -3.712336    1[7-(6,6)]
   236        -7.1288        -7.1288        -7.1288    1[7-(6,6)]
   237      -6.250297      -6.250297      -6.250297    1[6-(1,6,8)]
   238      16.460621      16.460621      16.460621    1[6-(1,6,8)]
   239      15.516758      15.516758      15.516758    1[6-(1,6,8)]
   240      15.606973      15.606973      15.606973    1[6-(1,6,8)]
   241      -7.228747      -7.228747      -7.228747    1[6-(1,6,8)]
   242      -8.073255      -8.073255      -8.073255    1[6-(1,6,8)]
   243      -5.375997      -5.375997      -5.375997    1[6-(1,6,8)]
   244      18.241344      18.241344      18.241344    1[6-(1,6,8)]
   245      -6.202032      -6.202032      -6.202032    1[6-(6,6)]
   246      -5.021234      -5.021234      -5.021234    1[6-(6,6)]
   247      -4.518636      -4.518636      -4.518636    1[6-(6,6)]
   248      19.147027      19.147027      19.147027    1[6-(6,6)]
   249        9.49676        9.49676        9.49676    1[6-(1,6,7)]
   250      10.251538      10.251538      10.251538    1[6-(1,6,7)]
   251       8.978726       8.978726       8.978726    1[6-(6,6)]
   252       6.916769       6.916769       6.916769    1[6-(6,6)]
   253       5.018472       5.018472       5.018472    1[6-(6,6)]
   254       5.160365       5.160365       5.160365    1[6-(6,6)]
   255       7.233625       7.233625       7.233625    1[6-(6,6)]
   256       5.610508       5.610508       5.610508    1[6-(6,6)]
   257       3.321883       3.321883       3.321883    1[6-(6,6)]
   258       9.818715       9.818715       9.818715    1[6-(6,6)]
   259      10.433934      10.433934      10.433934    1[6-(6,6)]
   260      13.297341      13.297341      13.297341    1[6-(1,6,7)]
   261      14.121199      14.121199      14.121199    1[6-(1,6,7)]
   262      -7.890463      -7.890463      -7.890463    1[6-(6,6)]
   263      -5.974702      -5.974702      -5.974702    1[6-(6,6)]
   264       -5.90325       -5.90325       -5.90325    1[6-(6,6)]
   265      -7.821881      -7.821881      -7.821881    1[6-(6,6)]
   266      14.505197      14.505197      14.505197    1[6-(6,6)]
   267       -7.90267       -7.90267       -7.90267    1[6-(6,6)]
   268       0.412513       0.412513       0.412513    1[6-(6,6)]
   269       2.381293       2.381293       2.381293    1[6-(6,6)]
   270      -4.083116      -4.083116      -4.083116    1[6-(6,6)]
   271      -1.731048      -1.731048      -1.731048    1[6-(1,6,7)]
   272       -3.04399       -3.04399       -3.04399    1[6-(1,6,7)]
   273      -3.602193      -3.602193      -3.602193    1[6-(6,6)]
   274     -11.061123     -11.061123     -11.061123    1[6-(6,6)]
   275      -9.365123      -9.365123      -9.365123    1[6-(6,6)]
   276      -0.409831      -0.409831      -0.409831    1[6-(6,6)]
   277       -1.10578       -1.10578       -1.10578    1[6-(6,6)]
   278     -12.756735     -12.756735     -12.756735    1[6-(6,6)]
   279     -11.420251     -11.420251     -11.420251    1[6-(6,6)]
   280     -11.978776     -11.978776     -11.978776    1[6-(6,6)]
   281      10.357718      10.357718      10.357718    1[6-(6,6)]
   282       6.549851       6.549851       6.549851    1[6-(1,6,7)]
   283       6.775747       6.775747       6.775747    1[6-(1,6,7)]
   284      13.613164      13.613164      13.613164    1[6-(6,6)]
   285      13.012677      13.012677      13.012677    1[6-(6,6)]
   286      21.852339      21.852339      21.852339    1[6-(6,6)]
   287      -0.990405      -0.990405      -0.990405    1[6-(6,6)]
   288      -8.465575      -8.465575      -8.465575    1[6-(6,6)]
   289      -2.135811      -2.135811      -2.135811    1[7-(6,6)]
   290       8.367151       8.367151       8.367151    1[7-(6,6)]
   291      16.880721      16.880721      16.880721    1[7-(6,6)]
   292      21.019356      21.019356      21.019356    1[7-(6,6)]
   293      15.551835      15.551835      15.551835    1[6-(1,6,8)]
   294       7.706147       7.706147       7.706147    1[6-(1,6,8)]
   295       9.998336       9.998336       9.998336    1[6-(1,6,8)]
   296       8.491539       8.491539       8.491539    1[6-(1,6,8)]
   297      18.963554      18.963554      18.963554    1[6-(1,6,8)]
   298       18.42293       18.42293       18.42293    1[6-(1,6,8)]
   299      17.008042      17.008042      17.008042    1[6-(1,6,8)]
   300       8.196975       8.196975       8.196975    1[6-(1,6,8)]
   301      13.624847      13.624847      13.624847    1[6-(6,6)]
   302      11.443513      11.443513      11.443513    1[6-(6,6)]
   303       9.760726       9.760726       9.760726    1[6-(6,6)]
   304       2.187658       2.187658       2.187658    1[6-(6,6)]
   305      -2.678037      -2.678037      -2.678037    1[6-(1,6,7)]
   306       -1.91356       -1.91356       -1.91356    1[6-(1,6,7)]
   307       0.747968       0.747968       0.747968    1[6-(6,6)]
   308       2.390822       2.390822       2.390822    1[6-(6,6)]
   309       1.788886       1.788886       1.788886    1[6-(6,6)]
   310      -0.393618      -0.393618      -0.393618    1[6-(6,6)]
   311      -2.041333      -2.041333      -2.041333    1[6-(6,6)]
   312       1.821644       1.821644       1.821644    1[6-(6,6)]
   313       2.594499       2.594499       2.594499    1[6-(6,6)]
   314      11.237923      11.237923      11.237923    1[6-(6,6)]
   315      10.931788      10.931788      10.931788    1[6-(6,6)]
   316        8.96213        8.96213        8.96213    1[6-(1,6,7)]
   317        9.90237        9.90237        9.90237    1[6-(1,6,7)]
   318      17.244705      17.244705      17.244705    1[6-(6,6)]
   319      15.588201      15.588201      15.588201    1[6-(6,6)]
   320      13.390214      13.390214      13.390214    1[6-(6,6)]
   321      12.871394      12.871394      12.871394    1[6-(6,6)]
   322       6.478107       6.478107       6.478107    1[6-(6,6)]
   323      19.715303      19.715303      19.715303    1[6-(6,6)]
   324      -3.285832      -3.285832      -3.285832    1[6-(6,6)]
   325      -3.922704      -3.922704      -3.922704    1[6-(6,6)]
   326      18.268596      18.268596      18.268596    1[6-(6,6)]
   327      14.762795      14.762795      14.762795    1[6-(1,6,7)]
   328      14.371206      14.371206      14.371206    1[6-(1,6,7)]
   329      13.690156      13.690156      13.690156    1[6-(6,6)]
   330       5.552334       5.552334       5.552334    1[6-(6,6)]
   331       6.427199       6.427199       6.427199    1[6-(6,6)]
   332      15.521501      15.521501      15.521501    1[6-(6,6)]
   333      15.594964      15.594964      15.594964    1[6-(6,6)]
   334       8.159605       8.159605       8.159605    1[6-(6,6)]
   335       8.442189       8.442189       8.442189    1[6-(6,6)]
   336      10.511946      10.511946      10.511946    1[6-(6,6)]
   337       4.157171       4.157171       4.157171    1[6-(6,6)]
   338        5.09185        5.09185        5.09185    1[6-(1,6,7)]
   339       6.475095       6.475095       6.475095    1[6-(1,6,7)]
   340      12.646552      12.646552      12.646552    1[6-(6,6)]
   341      12.886597      12.886597      12.886597    1[6-(6,6)]
   342     -10.032956     -10.032956     -10.032956    1[6-(6,6)]
   343      -0.883722      -0.883722      -0.883722    1[6-(6,6)]
   344      23.109369      23.109369      23.109369    1[6-(6,6)]
   345       4.933604       4.933604       4.933604    6[6-(1,1,8),6-(1,1,8),6-(1,1,8),6-(1,1,8)]
   346       5.133244       5.133244       5.133244    6[1-(0),1-(0),6-(6,6,6),8-(6)]
   347       3.517883       3.517883       3.517883    6[1-(0),1-(0),6-(6,6,6),8-(6)]
   348       4.867203       4.867203       4.867203    6[1-(0),1-(0),6-(6,6,6),8-(6)]
   349       5.924314       5.924314       5.924314    6[1-(0),1-(0),6-(6,6,6),8-(6)]
   350      -2.275896      -2.275896      -2.275896    6[6-(6,6),7-(1,6),8-(59)]
   351       6.143839       6.143839       6.143839    6[6-(1,6),6-(6,8),6-(7,8)]
   352       5.821089       5.821089       5.821089    6[6-(1,6),6-(6,6),8-(6)]
   353       6.157843       6.157843       6.157843    6[1-(0),6-(1,6),6-(6,8)]
   354       6.852095       6.852095       6.852095    6[1-(0),6-(1,6),6-(1,6)]
   355       -0.91861       -0.91861       -0.91861    6[1-(0),6-(1,6),6-(1,6)]
   356      -1.270729      -1.270729      -1.270729    6[1-(0),6-(1,6),6-(6,6)]
   357      -2.717577      -2.717577      -2.717577    6[1-(0),1-(0),6-(6,6),7-(1,6)]
   358       4.248372       4.248372       4.248372    6[6-(1,1,7),6-(1,6),6-(1,6)]
   359       4.157262       4.157262       4.157262    6[1-(0),6-(1,6),6-(6,6)]
   360       2.927844       2.927844       2.927844    6[1-(0),6-(1,6),6-(1,6)]
   361       1.800029       1.800029       1.800029    6[1-(0),6-(1,6),6-(1,6)]
   362       1.887097       1.887097       1.887097    6[1-(0),6-(1,6),6-(1,6)]
   363      -4.958348      -4.958348      -4.958348    6[1-(0),6-(1,6),6-(6,6)]
   364       0.566218       0.566218       0.566218    6[6-(6,6),7-(1,6),8-(59)]
   365       0.287564       0.287564       0.287564    6[6-(1,6),6-(6,8),6-(7,8)]
   366       1.217569       1.217569       1.217569    6[6-(1,6),6-(6,6),8-(6)]
   367       0.904206       0.904206       0.904206    6[1-(0),6-(1,6),6-(6,8)]
   368      -0.470094      -0.470094      -0.470094    6[1-(0),6-(1,6),6-(1,6)]
   369      -1.407378      -1.407378      -1.407378    6[1-(0),6-(1,6),6-(1,6)]
   370      -1.041472      -1.041472      -1.041472    6[1-(0),6-(1,6),6-(6,6)]
   371       1.902893       1.902893       1.902893    6[1-(0),1-(0),6-(6,6),7-(1,6)]
   372       3.126708       3.126708       3.126708    6[6-(1,1,7),6-(1,6),6-(1,6)]
   373         4.2441         4.2441         4.2441    6[1-(0),6-(1,6),6-(6,6)]
   374       5.387085       5.387085       5.387085    6[1-(0),6-(1,6),6-(1,6)]
   375       5.428831       5.428831       5.428831    6[1-(0),6-(1,6),6-(1,6)]
   376       4.293656       4.293656       4.293656    6[1-(0),6-(1,6),6-(1,6)]
   377       3.148253       3.148253       3.148253    6[1-(0),6-(1,6),6-(6,6)]
   378       8.461175       8.461175       8.461175    6[6-(6,6),7-(1,6),8-(59)]
   379       7.165681       7.165681       7.165681    6[6-(1,6),6-(6,8),6-(7,8)]
   380       6.102413       6.102413       6.102413    6[6-(1,6),6-(6,6),8-(6)]
   381        5.03414        5.03414        5.03414    6[1-(0),6-(1,6),6-(6,8)]
   382        5.16088        5.16088        5.16088    6[1-(0),6-(1,6),6-(1,6)]
   383       6.306582       6.306582       6.306582    6[1-(0),6-(1,6),6-(1,6)]
   384       7.294026       7.294026       7.294026    6[1-(0),6-(1,6),6-(6,6)]
   385       9.531307       9.531307       9.531307    6[1-(0),1-(0),6-(6,6),7-(1,6)]
   386       9.689903       9.689903       9.689903    6[6-(1,1,7),6-(1,6),6-(1,6)]
   387       9.165531       9.165531       9.165531    6[1-(0),6-(1,6),6-(6,6)]
   388       9.536868       9.536868       9.536868    6[1-(0),6-(1,6),6-(1,6)]
   389      10.541698      10.541698      10.541698    6[1-(0),6-(1,6),6-(1,6)]
   390      11.067689      11.067689      11.067689    6[1-(0),6-(1,6),6-(1,6)]
   391      10.649473      10.649473      10.649473    6[1-(0),6-(1,6),6-(6,6)]
   392       4.662344       4.662344       4.662344    6[6-(6,6),7-(1,6),8-(59)]
   393       5.779167       5.779167       5.779167    6[6-(1,6),6-(6,8),6-(7,8)]
   394       6.119455       6.119455       6.119455    6[6-(1,6),6-(6,6),8-(6)]
   395        7.22817        7.22817        7.22817    6[1-(0),6-(1,6),6-(6,8)]
   396       8.031352       8.031352       8.031352    6[1-(0),6-(1,6),6-(1,6)]
   397        7.69672        7.69672        7.69672    6[1-(0),6-(1,6),6-(1,6)]
   398       6.550016       6.550016       6.550016    6[1-(0),6-(1,6),6-(6,6)]
   399       3.001973       3.001973       3.001973    6[1-(0),1-(0),6-(6,6),7-(1,6)]
   400       2.615353       2.615353       2.615353    6[6-(1,1,7),6-(1,6),6-(1,6)]
   401       1.801321       1.801321       1.801321    6[1-(0),6-(1,6),6-(6,6)]
   402       1.439734       1.439734       1.439734    6[1-(0),6-(1,6),6-(1,6)]
   403       1.901844       1.901844       1.901844    6[1-(0),6-(1,6),6-(1,6)]
   404       2.740925       2.740925       2.740925    6[1-(0),6-(1,6),6-(1,6)]
   405       3.098479       3.098479       3.098479    6[1-(0),6-(1,6),6-(6,6)]
   406      -3.216333      -3.216333      -3.216333    6[6-(1,1,8),6-(1,1,8),6-(1,1,8),6-(1,1,8)]
   407      -4.477927      -4.477927      -4.477927    6[1-(0),1-(0),6-(6,6,6),8-(6)]
   408      -2.866934      -2.866934      -2.866934    6[1-(0),1-(0),6-(6,6,6),8-(6)]
   409      -2.021934      -2.021934      -2.021934    6[1-(0),1-(0),6-(6,6,6),8-(6)]
   410      -3.153442      -3.153442      -3.153442    6[1-(0),1-(0),6-(6,6,6),8-(6)]
   411      16.545577      16.545577      16.545577    6[6-(6,6),7-(1,6),8-(59)]
   412      -7.964184      -7.964184      -7.964184    6[6-(1,6),6-(6,8),6-(7,8)]
   413      -6.964711      -6.964711      -6.964711    6[6-(1,6),6-(6,6),8-(6)]
   414      -7.255123      -7.255123      -7.255123    6[1-(0),6-(1,6),6-(6,8)]
   415       -8.56522       -8.56522       -8.56522    6[1-(0),6-(1,6),6-(1,6)]
   416      14.686207      14.686207      14.686207    6[1-(0),6-(1,6),6-(1,6)]
   417      14.987118      14.987118      14.987118    6[1-(0),6-(1,6),6-(6,6)]
   418      18.143805      18.143805      18.143805    6[1-(0),1-(0),6-(6,6),7-(1,6)]
   419       -4.81322       -4.81322       -4.81322    6[6-(1,1,7),6-(1,6),6-(1,6)]
   420      -3.527149      -3.527149      -3.527149    6[1-(0),6-(1,6),6-(6,6)]
   421      -2.545319      -2.545319      -2.545319    6[1-(0),6-(1,6),6-(1,6)]
   422      -2.903723      -2.903723      -2.903723    6[1-(0),6-(1,6),6-(1,6)]
   423      -4.213233      -4.213233      -4.213233    6[1-(0),6-(1,6),6-(1,6)]
   424      19.051799      19.051799      19.051799    6[1-(0),6-(1,6),6-(6,6)]
   425      -1.945683      -1.945683      -1.945683    6[6-(6,6),7-(1,6),8-(59)]
   426      -1.833166      -1.833166      -1.833166    6[6-(1,6),6-(6,8),6-(7,8)]
   427      -2.138098      -2.138098      -2.138098    6[6-(1,6),6-(6,6),8-(6)]
   428      -2.011797      -2.011797      -2.011797    6[1-(0),6-(1,6),6-(6,8)]
   429      -1.540157      -1.540157      -1.540157    6[1-(0),6-(1,6),6-(1,6)]
   430      -1.219875      -1.219875      -1.219875    6[1-(0),6-(1,6),6-(1,6)]
   431      -1.384151      -1.384151      -1.384151    6[1-(0),6-(1,6),6-(6,6)]
   432      -3.082114      -3.082114      -3.082114    6[1-(0),1-(0),6-(6,6),7-(1,6)]
   433      -4.137437      -4.137437      -4.137437    6[6-(1,1,7),6-(1,6),6-(1,6)]
   434      -3.834715      -3.834715      -3.834715    6[1-(0),6-(1,6),6-(6,6)]
   435      -4.825391      -4.825391      -4.825391    6[1-(0),6-(1,6),6-(1,6)]
   436      -6.141429      -6.141429      -6.141429    6[1-(0),6-(1,6),6-(1,6)]
   437      -6.452235      -6.452235      -6.452235    6[1-(0),6-(1,6),6-(1,6)]
   438       -5.44458       -5.44458       -5.44458    6[1-(0),6-(1,6),6-(6,6)]
   439      -3.416202      -3.416202      -3.416202    6[6-(6,6),7-(1,6),8-(59)]
   440      -2.303246      -2.303246      -2.303246    6[6-(1,6),6-(6,8),6-(7,8)]
   441      -1.785665      -1.785665      -1.785665    6[6-(1,6),6-(6,6),8-(6)]
   442      -0.723511      -0.723511      -0.723511    6[1-(0),6-(1,6),6-(6,8)]
   443       0.001301       0.001301       0.001301    6[1-(0),6-(1,6),6-(1,6)]
   444      -0.398285      -0.398285      -0.398285    6[1-(0),6-(1,6),6-(1,6)]
   445      -1.602693      -1.602693      -1.602693    6[1-(0),6-(1,6),6-(6,6)]
   446      -5.275004      -5.275004      -5.275004    6[1-(0),1-(0),6-(6,6),7-(1,6)]
   447      -5.546374      -5.546374      -5.546374    6[6-(1,1,7),6-(1,6),6-(1,6)]
   448      -6.135402      -6.135402      -6.135402    6[1-(0),6-(1,6),6-(6,6)]
   449      -6.187564      -6.187564      -6.187564    6[1-(0),6-(1,6),6-(1,6)]
   450      -5.651493      -5.651493      -5.651493    6[1-(0),6-(1,6),6-(1,6)]
   451      -5.057613      -5.057613      -5.057613    6[1-(0),6-(1,6),6-(1,6)]
   452       -5.00707       -5.00707       -5.00707    6[1-(0),6-(1,6),6-(6,6)]
   453       0.427351       0.427351       0.427351    6[6-(6,6),7-(1,6),8-(59)]
   454      -0.893372      -0.893372      -0.893372    6[6-(1,6),6-(6,8),6-(7,8)]
   455      -2.124233      -2.124233      -2.124233    6[6-(1,6),6-(6,6),8-(6)]
   456      -3.139481      -3.139481      -3.139481    6[1-(0),6-(1,6),6-(6,8)]
   457       -2.97963       -2.97963       -2.97963    6[1-(0),6-(1,6),6-(1,6)]
   458      -1.749578      -1.749578      -1.749578    6[1-(0),6-(1,6),6-(1,6)]
   459      -0.714129      -0.714129      -0.714129    6[1-(0),6-(1,6),6-(6,6)]
   460       1.547205       1.547205       1.547205    6[1-(0),1-(0),6-(6,6),7-(1,6)]
   461       1.697232       1.697232       1.697232    6[6-(1,1,7),6-(1,6),6-(1,6)]
   462       1.051307       1.051307       1.051307    6[1-(0),6-(1,6),6-(6,6)]
   463       1.200505       1.200505       1.200505    6[1-(0),6-(1,6),6-(1,6)]
   464       1.985898       1.985898       1.985898    6[1-(0),6-(1,6),6-(1,6)]
   465       2.631009       2.631009       2.631009    6[1-(0),6-(1,6),6-(1,6)]
   466        2.48101        2.48101        2.48101    6[1-(0),6-(1,6),6-(6,6)]
   467       8.861479       8.861479       8.861479    6[6-(1,1,8),6-(1,1,8),6-(1,1,8),6-(1,1,8)]
   468       9.950144       9.950144       9.950144    6[1-(0),1-(0),6-(6,6,6),8-(6)]
   469       8.793844       8.793844       8.793844    6[1-(0),1-(0),6-(6,6,6),8-(6)]
   470       9.124826       9.124826       9.124826    6[1-(0),1-(0),6-(6,6,6),8-(6)]
   471       7.501929       7.501929       7.501929    6[1-(0),1-(0),6-(6,6,6),8-(6)]
   472       0.627175       0.627175       0.627175    6[6-(6,6),7-(1,6),8-(59)]
   473       9.813089       9.813089       9.813089    6[6-(1,6),6-(6,8),6-(7,8)]
   474      10.224188      10.224188      10.224188    6[6-(1,6),6-(6,6),8-(6)]
   475      11.285094      11.285094      11.285094    6[1-(0),6-(1,6),6-(6,8)]
   476      11.908224      11.908224      11.908224    6[1-(0),6-(1,6),6-(1,6)]
   477         3.4166         3.4166         3.4166    6[1-(0),6-(1,6),6-(1,6)]
   478       2.343563       2.343563       2.343563    6[1-(0),6-(1,6),6-(6,6)]
   479      -1.350095      -1.350095      -1.350095    6[1-(0),1-(0),6-(6,6),7-(1,6)]
   480       6.440223       6.440223       6.440223    6[6-(1,1,7),6-(1,6),6-(1,6)]
   481       5.689618       5.689618       5.689618    6[1-(0),6-(1,6),6-(6,6)]
   482        5.65311        5.65311        5.65311    6[1-(0),6-(1,6),6-(1,6)]
   483       6.384166       6.384166       6.384166    6[1-(0),6-(1,6),6-(1,6)]
   484       7.159824       7.159824       7.159824    6[1-(0),6-(1,6),6-(1,6)]
   485      -0.891462      -0.891462      -0.891462    6[1-(0),6-(1,6),6-(6,6)]
   486      12.269023      12.269023      12.269023    6[6-(6,6),7-(1,6),8-(59)]
   487       11.14337       11.14337       11.14337    6[6-(1,6),6-(6,8),6-(7,8)]
   488      10.030234      10.030234      10.030234    6[6-(1,6),6-(6,6),8-(6)]
   489       9.015349       9.015349       9.015349    6[1-(0),6-(1,6),6-(6,8)]
   490       9.199268       9.199268       9.199268    6[1-(0),6-(1,6),6-(1,6)]
   491      10.292194      10.292194      10.292194    6[1-(0),6-(1,6),6-(1,6)]
   492      11.314363      11.314363      11.314363    6[1-(0),6-(1,6),6-(6,6)]
   493      13.528111      13.528111      13.528111    6[1-(0),1-(0),6-(6,6),7-(1,6)]
   494      13.752984      13.752984      13.752984    6[6-(1,1,7),6-(1,6),6-(1,6)]
   495      13.260433      13.260433      13.260433    6[1-(0),6-(1,6),6-(6,6)]
   496      13.482064      13.482064      13.482064    6[1-(0),6-(1,6),6-(1,6)]
   497      14.183305      14.183305      14.183305    6[1-(0),6-(1,6),6-(1,6)]
   498      14.696868      14.696868      14.696868    6[1-(0),6-(1,6),6-(1,6)]
   499      14.472818      14.472818      14.472818    6[1-(0),6-(1,6),6-(6,6)]
   500       9.996764       9.996764       9.996764    6[6-(6,6),7-(1,6),8-(59)]
   501      10.298283      10.298283      10.298283    6[6-(1,6),6-(6,8),6-(7,8)]
   502       9.865415       9.865415       9.865415    6[6-(1,6),6-(6,6),8-(6)]
   503      10.226047      10.226047      10.226047    6[1-(0),6-(1,6),6-(6,8)]
   504      10.724562      10.724562      10.724562    6[1-(0),6-(1,6),6-(1,6)]
   505      10.952143      10.952143      10.952143    6[1-(0),6-(1,6),6-(1,6)]
   506      10.795169      10.795169      10.795169    6[1-(0),6-(1,6),6-(6,6)]
   507       9.272681       9.272681       9.272681    6[1-(0),1-(0),6-(6,6),7-(1,6)]
   508        8.11552        8.11552        8.11552    6[6-(1,1,7),6-(1,6),6-(1,6)]
   509       7.888567       7.888567       7.888567    6[1-(0),6-(1,6),6-(6,6)]
   510       6.675823       6.675823       6.675823    6[1-(0),6-(1,6),6-(1,6)]
   511       5.608416       5.608416       5.608416    6[1-(0),6-(1,6),6-(1,6)]
   512       5.833755       5.833755       5.833755    6[1-(0),6-(1,6),6-(1,6)]
   513       7.090139       7.090139       7.090139    6[1-(0),6-(1,6),6-(6,6)]
   514       4.442512       4.442512       4.442512    6[6-(6,6),7-(1,6),8-(59)]
   515       4.408451       4.408451       4.408451    6[6-(1,6),6-(6,8),6-(7,8)]
   516       5.369441       5.369441       5.369441    6[6-(1,6),6-(6,6),8-(6)]
   517       4.984593       4.984593       4.984593    6[1-(0),6-(1,6),6-(6,8)]
   518       3.667046       3.667046       3.667046    6[1-(0),6-(1,6),6-(1,6)]
   519       2.698781       2.698781       2.698781    6[1-(0),6-(1,6),6-(1,6)]
   520       3.094132       3.094132       3.094132    6[1-(0),6-(1,6),6-(6,6)]
   521       5.985865       5.985865       5.985865    6[1-(0),1-(0),6-(6,6),7-(1,6)]
   522       7.264146       7.264146       7.264146    6[6-(1,1,7),6-(1,6),6-(1,6)]
   523       8.376875       8.376875       8.376875    6[1-(0),6-(1,6),6-(6,6)]
   524       9.589671       9.589671       9.589671    6[1-(0),6-(1,6),6-(1,6)]
   525       9.621816       9.621816       9.621816    6[1-(0),6-(1,6),6-(1,6)]
   526       8.472713       8.472713       8.472713    6[1-(0),6-(1,6),6-(1,6)]
   527       7.281747       7.281747       7.281747    6[1-(0),6-(1,6),6-(6,6)]
   528     -11.341662     -11.341662     -11.341662    6[6-(1,1,8),6-(1,1,8),6-(1,1,8),6-(1,1,8)]
   529     -10.252997     -10.252997     -10.252997    6[1-(0),1-(0),6-(6,6,6),8-(6)]
   530     -11.409297     -11.409297     -11.409297    6[1-(0),1-(0),6-(6,6,6),8-(6)]
   531      -3.000224      -3.000224      -3.000224    6[1-(0),1-(0),6-(6,6,6),8-(6)]
   532      -4.623121      -4.623121      -4.623121    6[1-(0),1-(0),6-(6,6,6),8-(6)]
   533      12.752225      12.752225      12.752225    6[6-(6,6),7-(1,6),8-(59)]
   534     -10.390052     -10.390052     -10.390052    6[6-(1,6),6-(6,8),6-(7,8)]
   535      -9.978953      -9.978953      -9.978953    6[6-(1,6),6-(6,6),8-(6)]
   536      -0.839956      -0.839956      -0.839956    6[1-(0),6-(1,6),6-(6,8)]
   537      -0.216826      -0.216826      -0.216826    6[1-(0),6-(1,6),6-(1,6)]
   538      -0.630359      -0.630359      -0.630359    6[1-(0),6-(1,6),6-(1,6)]
   539      -9.781487      -9.781487      -9.781487    6[1-(0),6-(1,6),6-(6,6)]
   540      10.774955      10.774955      10.774955    6[1-(0),1-(0),6-(6,6),7-(1,6)]
   541      10.487182      10.487182      10.487182    6[6-(1,1,7),6-(1,6),6-(1,6)]
   542       9.736577       9.736577       9.736577    6[1-(0),6-(1,6),6-(6,6)]
   543       9.700069       9.700069       9.700069    6[1-(0),6-(1,6),6-(1,6)]
   544      10.431125      10.431125      10.431125    6[1-(0),6-(1,6),6-(1,6)]
   545      11.206783      11.206783      11.206783    6[1-(0),6-(1,6),6-(1,6)]
   546      11.233588      11.233588      11.233588    6[1-(0),6-(1,6),6-(6,6)]
   547      -7.934118      -7.934118      -7.934118    6[6-(6,6),7-(1,6),8-(59)]
   548      -9.059771      -9.059771      -9.059771    6[6-(1,6),6-(6,8),6-(7,8)]
   549     -10.172907     -10.172907     -10.172907    6[6-(1,6),6-(6,6),8-(6)]
   550     -11.187792     -11.187792     -11.187792    6[1-(0),6-(1,6),6-(6,8)]
   551     -11.003873     -11.003873     -11.003873    6[1-(0),6-(1,6),6-(1,6)]
   552      -9.910947      -9.910947      -9.910947    6[1-(0),6-(1,6),6-(1,6)]
   553      -8.888778      -8.888778      -8.888778    6[1-(0),6-(1,6),6-(6,6)]
   554       -6.67503       -6.67503       -6.67503    6[1-(0),1-(0),6-(6,6),7-(1,6)]
   555      -6.450157      -6.450157      -6.450157    6[6-(1,1,7),6-(1,6),6-(1,6)]
   556       1.135383       1.135383       1.135383    6[1-(0),6-(1,6),6-(6,6)]
   557       1.357014       1.357014       1.357014    6[1-(0),6-(1,6),6-(1,6)]
   558       2.058255       2.058255       2.058255    6[1-(0),6-(1,6),6-(1,6)]
   559       2.571818       2.571818       2.571818    6[1-(0),6-(1,6),6-(1,6)]
   560      -5.730323      -5.730323      -5.730323    6[1-(0),6-(1,6),6-(6,6)]
   561      -2.128286      -2.128286      -2.128286    6[6-(6,6),7-(1,6),8-(59)]
   562      -1.826767      -1.826767      -1.826767    6[6-(1,6),6-(6,8),6-(7,8)]
   563      -2.259635      -2.259635      -2.259635    6[6-(1,6),6-(6,6),8-(6)]
   564      -1.899003      -1.899003      -1.899003    6[1-(0),6-(1,6),6-(6,8)]
   565      -1.400488      -1.400488      -1.400488    6[1-(0),6-(1,6),6-(1,6)]
   566       6.905184       6.905184       6.905184    6[1-(0),6-(1,6),6-(1,6)]
   567      -1.329881      -1.329881      -1.329881    6[1-(0),6-(1,6),6-(6,6)]
   568      -2.852369      -2.852369      -2.852369    6[1-(0),1-(0),6-(6,6),7-(1,6)]
   569       -4.00953       -4.00953       -4.00953    6[6-(1,1,7),6-(1,6),6-(1,6)]
   570      -4.236483      -4.236483      -4.236483    6[1-(0),6-(1,6),6-(6,6)]
   571      -5.449227      -5.449227      -5.449227    6[1-(0),6-(1,6),6-(1,6)]
   572      17.733466      17.733466      17.733466    6[1-(0),6-(1,6),6-(1,6)]
   573      -6.291295      -6.291295      -6.291295    6[1-(0),6-(1,6),6-(1,6)]
   574      -5.034911      -5.034911      -5.034911    6[1-(0),6-(1,6),6-(6,6)]
   575       8.489471       8.489471       8.489471    6[6-(6,6),7-(1,6),8-(59)]
   576        8.45541        8.45541        8.45541    6[6-(1,6),6-(6,8),6-(7,8)]
   577         9.4164         9.4164         9.4164    6[6-(1,6),6-(6,6),8-(6)]
   578      17.109643      17.109643      17.109643    6[1-(0),6-(1,6),6-(6,8)]
   579      15.792096      15.792096      15.792096    6[1-(0),6-(1,6),6-(1,6)]
   580      14.823831      14.823831      14.823831    6[1-(0),6-(1,6),6-(1,6)]
   581       7.141091       7.141091       7.141091    6[1-(0),6-(1,6),6-(6,6)]
   582     -14.217276     -14.217276     -14.217276    6[1-(0),1-(0),6-(6,6),7-(1,6)]
   583     -12.938995     -12.938995     -12.938995    6[6-(1,1,7),6-(1,6),6-(1,6)]
   584     -11.826266     -11.826266     -11.826266    6[1-(0),6-(1,6),6-(6,6)]
   585      -10.61347      -10.61347      -10.61347    6[1-(0),6-(1,6),6-(1,6)]
   586     -10.581325     -10.581325     -10.581325    6[1-(0),6-(1,6),6-(1,6)]
   587       4.425754       4.425754       4.425754    6[1-(0),6-(1,6),6-(1,6)]
   588     -12.921394     -12.921394     -12.921394    6[1-(0),6-(1,6),6-(6,6)]
   589      17.058654      17.058654      17.058654    6[6-(1,1,8),6-(1,1,8),6-(1,1,8),6-(1,1,8)]
   590      17.258294      17.258294      17.258294    6[1-(0),1-(0),6-(6,6,6),8-(6)]
   591      15.642933      15.642933      15.642933    6[1-(0),1-(0),6-(6,6,6),8-(6)]
   592      -7.257847      -7.257847      -7.257847    6[1-(0),1-(0),6-(6,6,6),8-(6)]
   593      -6.200736      -6.200736      -6.200736    6[1-(0),1-(0),6-(6,6,6),8-(6)]
   594       9.849154       9.849154       9.849154    6[6-(6,6),7-(1,6),8-(59)]
   595      18.268889      18.268889      18.268889    6[6-(1,6),6-(6,8),6-(7,8)]
   596      17.946139      17.946139      17.946139    6[6-(1,6),6-(6,6),8-(6)]
   597      -5.967207      -5.967207      -5.967207    6[1-(0),6-(1,6),6-(6,8)]
   598      -5.272955      -5.272955      -5.272955    6[1-(0),6-(1,6),6-(1,6)]
   599      -4.965569      -4.965569      -4.965569    6[1-(0),6-(1,6),6-(1,6)]
   600      18.932412      18.932412      18.932412    6[1-(0),6-(1,6),6-(6,6)]
   601       9.407473       9.407473       9.407473    6[1-(0),1-(0),6-(6,6),7-(1,6)]
   602       8.295331       8.295331       8.295331    6[6-(1,1,7),6-(1,6),6-(1,6)]
   603       8.204221       8.204221       8.204221    6[1-(0),6-(1,6),6-(6,6)]
   604       6.974803       6.974803       6.974803    6[1-(0),6-(1,6),6-(1,6)]
   605       5.846988       5.846988       5.846988    6[1-(0),6-(1,6),6-(1,6)]
   606       5.934056       5.934056       5.934056    6[1-(0),6-(1,6),6-(1,6)]
   607       7.166702       7.166702       7.166702    6[1-(0),6-(1,6),6-(6,6)]
   608      12.691268      12.691268      12.691268    6[6-(6,6),7-(1,6),8-(59)]
   609      12.412614      12.412614      12.412614    6[6-(1,6),6-(6,8),6-(7,8)]
   610      13.342619      13.342619      13.342619    6[6-(1,6),6-(6,6),8-(6)]
   611      13.029256      13.029256      13.029256    6[1-(0),6-(1,6),6-(6,8)]
   612      11.654956      11.654956      11.654956    6[1-(0),6-(1,6),6-(1,6)]
   613      10.717672      10.717672      10.717672    6[1-(0),6-(1,6),6-(1,6)]
   614      11.083578      11.083578      11.083578    6[1-(0),6-(1,6),6-(6,6)]
   615      14.027943      14.027943      14.027943    6[1-(0),1-(0),6-(6,6),7-(1,6)]
   616      15.251758      15.251758      15.251758    6[6-(1,1,7),6-(1,6),6-(1,6)]
   617       -7.88095       -7.88095       -7.88095    6[1-(0),6-(1,6),6-(6,6)]
   618      -6.737965      -6.737965      -6.737965    6[1-(0),6-(1,6),6-(1,6)]
   619      -6.696219      -6.696219      -6.696219    6[1-(0),6-(1,6),6-(1,6)]
   620      -7.831394      -7.831394      -7.831394    6[1-(0),6-(1,6),6-(1,6)]
   621      15.273303      15.273303      15.273303    6[1-(0),6-(1,6),6-(6,6)]
   622      -3.663875      -3.663875      -3.663875    6[6-(6,6),7-(1,6),8-(59)]
   623      -4.959369      -4.959369      -4.959369    6[6-(1,6),6-(6,8),6-(7,8)]
   624      -6.022637      -6.022637      -6.022637    6[6-(1,6),6-(6,6),8-(6)]
   625       -7.09091       -7.09091       -7.09091    6[1-(0),6-(1,6),6-(6,8)]
   626       -6.96417       -6.96417       -6.96417    6[1-(0),6-(1,6),6-(1,6)]
   627       2.259623       2.259623       2.259623    6[1-(0),6-(1,6),6-(1,6)]
   628      -4.831024      -4.831024      -4.831024    6[1-(0),6-(1,6),6-(6,6)]
   629      -2.593743      -2.593743      -2.593743    6[1-(0),1-(0),6-(6,6),7-(1,6)]
   630      -2.435147      -2.435147      -2.435147    6[6-(1,1,7),6-(1,6),6-(1,6)]
   631      -2.959519      -2.959519      -2.959519    6[1-(0),6-(1,6),6-(6,6)]
   632      -2.588182      -2.588182      -2.588182    6[1-(0),6-(1,6),6-(1,6)]
   633      -9.661443      -9.661443      -9.661443    6[1-(0),6-(1,6),6-(1,6)]
   634      -1.057361      -1.057361      -1.057361    6[1-(0),6-(1,6),6-(1,6)]
   635      -1.475577      -1.475577      -1.475577    6[1-(0),6-(1,6),6-(6,6)]
   636       8.709303       8.709303       8.709303    6[6-(6,6),7-(1,6),8-(59)]
   637       9.826126       9.826126       9.826126    6[6-(1,6),6-(6,8),6-(7,8)]
   638      10.166414      10.166414      10.166414    6[6-(1,6),6-(6,6),8-(6)]
   639     -12.974971     -12.974971     -12.974971    6[1-(0),6-(1,6),6-(6,8)]
   640     -12.171789     -12.171789     -12.171789    6[1-(0),6-(1,6),6-(1,6)]
   641     -12.506421     -12.506421     -12.506421    6[1-(0),6-(1,6),6-(1,6)]
   642      10.596975      10.596975      10.596975    6[1-(0),6-(1,6),6-(6,6)]
   643      15.127023      15.127023      15.127023    6[1-(0),1-(0),6-(6,6),7-(1,6)]
   644      14.740403      14.740403      14.740403    6[6-(1,1,7),6-(1,6),6-(1,6)]
   645      13.926371      13.926371      13.926371    6[1-(0),6-(1,6),6-(6,6)]
   646      13.564784      13.564784      13.564784    6[1-(0),6-(1,6),6-(1,6)]
   647      14.026894      14.026894      14.026894    6[1-(0),6-(1,6),6-(1,6)]
   648      -1.306034      -1.306034      -1.306034    6[1-(0),6-(1,6),6-(1,6)]
   649      15.223529      15.223529      15.223529    6[1-(0),6-(1,6),6-(6,6)]
   650       8.908717       8.908717       8.908717    6[6-(1,1,8),6-(1,1,8),6-(1,1,8),6-(1,1,8)]
   651       7.647123       7.647123       7.647123    6[1-(0),1-(0),6-(6,6,6),8-(6)]
   652       9.258116       9.258116       9.258116    6[1-(0),1-(0),6-(6,6,6),8-(6)]
   653      18.181207      18.181207      18.181207    6[1-(0),1-(0),6-(6,6,6),8-(6)]
   654      17.049699      17.049699      17.049699    6[1-(0),1-(0),6-(6,6,6),8-(6)]
   655      -3.657564      -3.657564      -3.657564    6[6-(6,6),7-(1,6),8-(59)]
   656       4.160866       4.160866       4.160866    6[6-(1,6),6-(6,8),6-(7,8)]
   657       5.160339       5.160339       5.160339    6[6-(1,6),6-(6,6),8-(6)]
   658      12.948018      12.948018      12.948018    6[1-(0),6-(1,6),6-(6,8)]
   659      11.637921      11.637921      11.637921    6[1-(0),6-(1,6),6-(1,6)]
   660      10.639248      10.639248      10.639248    6[1-(0),6-(1,6),6-(1,6)]
   661       2.862068       2.862068       2.862068    6[1-(0),6-(1,6),6-(6,6)]
   662      -2.059336      -2.059336      -2.059336    6[1-(0),1-(0),6-(6,6),7-(1,6)]
   663      -0.766261      -0.766261      -0.766261    6[6-(1,1,7),6-(1,6),6-(1,6)]
   664        0.51981        0.51981        0.51981    6[1-(0),6-(1,6),6-(6,6)]
   665        1.50164        1.50164        1.50164    6[1-(0),6-(1,6),6-(1,6)]
   666       1.143236       1.143236       1.143236    6[1-(0),6-(1,6),6-(1,6)]
   667      -0.166274      -0.166274      -0.166274    6[1-(0),6-(1,6),6-(1,6)]
   668      -1.151342      -1.151342      -1.151342    6[1-(0),6-(1,6),6-(6,6)]
   669      10.179367      10.179367      10.179367    6[6-(6,6),7-(1,6),8-(59)]
   670      10.291884      10.291884      10.291884    6[6-(1,6),6-(6,8),6-(7,8)]
   671       9.986952       9.986952       9.986952    6[6-(1,6),6-(6,6),8-(6)]
   672      10.113253      10.113253      10.113253    6[1-(0),6-(1,6),6-(6,8)]
   673      10.584893      10.584893      10.584893    6[1-(0),6-(1,6),6-(1,6)]
   674      10.905175      10.905175      10.905175    6[1-(0),6-(1,6),6-(1,6)]
   675      10.740899      10.740899      10.740899    6[1-(0),6-(1,6),6-(6,6)]
   676       9.042936       9.042936       9.042936    6[1-(0),1-(0),6-(6,6),7-(1,6)]
   677       7.987613       7.987613       7.987613    6[6-(1,1,7),6-(1,6),6-(1,6)]
   678      16.368426      16.368426      16.368426    6[1-(0),6-(1,6),6-(6,6)]
   679       15.37775       15.37775       15.37775    6[1-(0),6-(1,6),6-(1,6)]
   680      14.061712      14.061712      14.061712    6[1-(0),6-(1,6),6-(1,6)]
   681      13.750906      13.750906      13.750906    6[1-(0),6-(1,6),6-(1,6)]
   682        6.68047        6.68047        6.68047    6[1-(0),6-(1,6),6-(6,6)]
   683      16.786939      16.786939      16.786939    6[6-(6,6),7-(1,6),8-(59)]
   684      17.899895      17.899895      17.899895    6[6-(1,6),6-(6,8),6-(7,8)]
   685      18.417476      18.417476      18.417476    6[6-(1,6),6-(6,6),8-(6)]
   686       19.47963       19.47963       19.47963    6[1-(0),6-(1,6),6-(6,8)]
   687      20.204442      20.204442      20.204442    6[1-(0),6-(1,6),6-(1,6)]
   688      -4.445244      -4.445244      -4.445244    6[1-(0),6-(1,6),6-(1,6)]
   689      18.600448      18.600448      18.600448    6[1-(0),6-(1,6),6-(6,6)]
   690      14.928137      14.928137      14.928137    6[1-(0),1-(0),6-(6,6),7-(1,6)]
   691      14.656767      14.656767      14.656767    6[6-(1,1,7),6-(1,6),6-(1,6)]
   692      14.067739      14.067739      14.067739    6[1-(0),6-(1,6),6-(6,6)]
   693      14.015577      14.015577      14.015577    6[1-(0),6-(1,6),6-(1,6)]
   694       6.473557       6.473557       6.473557    6[1-(0),6-(1,6),6-(1,6)]
   695      15.145528      15.145528      15.145528    6[1-(0),6-(1,6),6-(1,6)]
   696      15.196071      15.196071      15.196071    6[1-(0),6-(1,6),6-(6,6)]
   697        4.47431        4.47431        4.47431    6[6-(6,6),7-(1,6),8-(59)]
   698       3.153587       3.153587       3.153587    6[6-(1,6),6-(6,8),6-(7,8)]
   699       1.922726       1.922726       1.922726    6[6-(1,6),6-(6,6),8-(6)]
   700       8.985569       8.985569       8.985569    6[1-(0),6-(1,6),6-(6,8)]
   701        9.14542        9.14542        9.14542    6[1-(0),6-(1,6),6-(1,6)]
   702      10.375472      10.375472      10.375472    6[1-(0),6-(1,6),6-(1,6)]
   703        3.33283        3.33283        3.33283    6[1-(0),6-(1,6),6-(6,6)]
   704      13.672255      13.672255      13.672255    6[1-(0),1-(0),6-(6,6),7-(1,6)]
   705      13.822282      13.822282      13.822282    6[6-(1,1,7),6-(1,6),6-(1,6)]
   706      13.176357      13.176357      13.176357    6[1-(0),6-(1,6),6-(6,6)]
   707      13.325555      13.325555      13.325555    6[1-(0),6-(1,6),6-(1,6)]
   708      14.110948      14.110948      14.110948    6[1-(0),6-(1,6),6-(1,6)]
   709       -1.41595       -1.41595       -1.41595    6[1-(0),6-(1,6),6-(1,6)]
   710       14.60606       14.60606       14.60606    6[1-(0),6-(1,6),6-(6,6)]
   711      -3.165878      -3.165878      -3.165878    7[1-(0),6-(1,1,6),6-(6,8)]
   712       1.584622       1.584622       1.584622    7[1-(0),6-(1,1,6),6-(6,8)]
   713       8.701462       8.701462       8.701462    7[1-(0),6-(1,1,6),6-(6,8)]
   714       4.384882       4.384882       4.384882    7[1-(0),6-(1,1,6),6-(6,8)]
   715       1.566355       1.566355       1.566355    7[8-(0),8-(59),8-(59)]
   716       1.485292       1.485292       1.485292    7[8-(0),8-(0),8-(59)]
   717       1.408452       1.408452       1.408452    7[8-(0),8-(59),8-(59)]
   718       0.783585       0.783585       0.783585    7[8-(0),8-(59),8-(59)]
   719      17.669641      17.669641      17.669641    7[1-(0),6-(1,1,6),6-(6,8)]
   720      -3.125595      -3.125595      -3.125595    7[1-(0),6-(1,1,6),6-(6,8)]
   721      -3.828945      -3.828945      -3.828945    7[1-(0),6-(1,1,6),6-(6,8)]
   722       0.903136       0.903136       0.903136    7[1-(0),6-(1,1,6),6-(6,8)]
   723      13.366144      13.366144      13.366144    7[8-(0),8-(59),8-(59)]
   724      12.632052      12.632052      12.632052    7[8-(0),8-(0),8-(59)]
   725      16.340843      16.340843      16.340843    7[8-(0),8-(59),8-(59)]
   726       1.022814       1.022814       1.022814    7[8-(0),8-(59),8-(59)]
   727       0.089571       0.089571       0.089571    7[1-(0),6-(1,1,6),6-(6,8)]
   728      12.566508      12.566508      12.566508    7[1-(0),6-(1,1,6),6-(6,8)]
   729       9.027977       9.027977       9.027977    7[1-(0),6-(1,1,6),6-(6,8)]
   730       5.390289       5.390289       5.390289    7[1-(0),6-(1,1,6),6-(6,8)]
   731       0.056628       0.056628       0.056628    7[8-(0),8-(59),8-(59)]
   732      -2.930739      -2.930739      -2.930739    7[8-(0),8-(0),8-(59)]
   733      -3.379353      -3.379353      -3.379353    7[8-(0),8-(59),8-(59)]
   734       4.042267       4.042267       4.042267    7[8-(0),8-(59),8-(59)]
   735      12.214621      12.214621      12.214621    7[1-(0),6-(1,1,6),6-(6,8)]
   736      -7.636633      -7.636633      -7.636633    7[1-(0),6-(1,1,6),6-(6,8)]
   737      -3.097073      -3.097073      -3.097073    7[1-(0),6-(1,1,6),6-(6,8)]
   738       9.437248       9.437248       9.437248    7[1-(0),6-(1,1,6),6-(6,8)]
   739      20.259769      20.259769      20.259769    7[8-(0),8-(59),8-(59)]
   740       9.194311       9.194311       9.194311    7[8-(0),8-(0),8-(59)]
   741       8.745697       8.745697       8.745697    7[8-(0),8-(59),8-(59)]
   742       8.089226       8.089226       8.089226    7[8-(0),8-(59),8-(59)]
   743       8.959172       8.959172       8.959172    7[1-(0),6-(1,1,6),6-(6,8)]
   744      13.709672      13.709672      13.709672    7[1-(0),6-(1,1,6),6-(6,8)]
   745      -3.423588      -3.423588      -3.423588    7[1-(0),6-(1,1,6),6-(6,8)]
   746       8.431841       8.431841       8.431841    7[1-(0),6-(1,1,6),6-(6,8)]
   747     -10.558695     -10.558695     -10.558695    7[8-(0),8-(59),8-(59)]
   748      13.610342      13.610342      13.610342    7[8-(0),8-(0),8-(59)]
   749      13.533502      13.533502      13.533502    7[8-(0),8-(59),8-(59)]
   750       4.830544       4.830544       4.830544    7[8-(0),8-(59),8-(59)]
   751        -2.5335        -2.5335        -2.5335    7[1-(0),6-(1,1,6),6-(6,8)]
   752       8.999455       8.999455       8.999455    7[1-(0),6-(1,1,6),6-(6,8)]
   753      16.374196      16.374196      16.374196    7[1-(0),6-(1,1,6),6-(6,8)]
   754       4.950095       4.950095       4.950095    7[1-(0),6-(1,1,6),6-(6,8)]
   755       1.241094       1.241094       1.241094    7[8-(0),8-(59),8-(59)]
   756      -7.571089      -7.571089      -7.571089    7[8-(0),8-(0),8-(59)]
   757      -3.862298      -3.862298      -3.862298    7[8-(0),8-(59),8-(59)]
   758       5.069773       5.069773       5.069773    7[8-(0),8-(59),8-(59)]
   759       5.398575       5.398575       5.398575    8[6-(1,1,6),6-(6,6)]
   760       2.504625       2.504625       2.504625    8[6-(1,1,6),6-(6,6)]
   761       6.020195       6.020195       6.020195    8[6-(1,1,6),6-(6,6)]
   762       5.514417       5.514417       5.514417    8[6-(1,1,6),6-(6,6)]
   763      -1.486678      -1.486678      -1.486678    8[6-(6,7),59-(8,8,8,8,8,8,8)]
   764       -0.35727       -0.35727       -0.35727    8[6-(6,7),59-(8,8,8,8,8,8,8)]
   765       9.431405       9.431405       9.431405    8[6-(6,7),59-(8,8,8,8,8,8,8)]
   766       3.807738       3.807738       3.807738    8[6-(6,7),59-(8,8,8,8,8,8,8,8)]
   767       1.832274       1.832274       1.832274    8[7-(8,8),59-(8,8,8,8,8,8,8)]
   768        0.50072        0.50072        0.50072    8[7-(8,8),59-(8,8,8,8,8,8,8)]
   769       2.019462       2.019462       2.019462    8[7-(8,8)]
   770       0.413344       0.413344       0.413344    8[7-(8,8)]
   771       1.629639       1.629639       1.629639    8[7-(8,8),59-(8,8,8,8,8,8,8)]
   772       2.293992       2.293992       2.293992    8[7-(8,8)]
   773       1.701402       1.701402       1.701402    8[7-(8,8),59-(8,8,8,8,8,8,8)]
   774       0.347401       0.347401       0.347401    8[7-(8,8),59-(8,8,8,8,8,8,8)]
   775       2.028562       2.028562       2.028562    8[7-(8,8)]
   776       1.477583       1.477583       1.477583    8[7-(8,8),59-(8,8,8,8,8,8,8,8)]
   777        0.61048        0.61048        0.61048    8[7-(8,8),59-(8,8,8,8,8,8,8,8)]
   778      -0.164702      -0.164702      -0.164702    8[7-(8,8)]
   779      -5.557449      -5.557449      -5.557449    8[6-(1,1,6),6-(6,6)]
   780      -2.519176      -2.519176      -2.519176    8[6-(1,1,6),6-(6,6)]
   781      -2.537077      -2.537077      -2.537077    8[6-(1,1,6),6-(6,6)]
   782       -2.00512       -2.00512       -2.00512    8[6-(1,1,6),6-(6,6)]
   783         15.838         15.838         15.838    8[6-(6,7),59-(8,8,8,8,8,8,8)]
   784      -1.534016      -1.534016      -1.534016    8[6-(6,7),59-(8,8,8,8,8,8,8)]
   785      -4.211091      -4.211091      -4.211091    8[6-(6,7),59-(8,8,8,8,8,8,8)]
   786       1.315234       1.315234       1.315234    8[6-(6,7),59-(8,8,8,8,8,8,8,8)]
   787      14.233368      14.233368      14.233368    8[7-(8,8),59-(8,8,8,8,8,8,8)]
   788      13.095784      13.095784      13.095784    8[7-(8,8),59-(8,8,8,8,8,8,8)]
   789      13.085402      13.085402      13.085402    8[7-(8,8)]
   790      13.383414      13.383414      13.383414    8[7-(8,8)]
   791      12.427254      12.427254      12.427254    8[7-(8,8),59-(8,8,8,8,8,8,8)]
   792      11.898698      11.898698      11.898698    8[7-(8,8)]
   793      15.272776      15.272776      15.272776    8[7-(8,8),59-(8,8,8,8,8,8,8)]
   794      16.857408      16.857408      16.857408    8[7-(8,8),59-(8,8,8,8,8,8,8)]
   795      17.148457      17.148457      17.148457    8[7-(8,8)]
   796       0.999125       0.999125       0.999125    8[7-(8,8),59-(8,8,8,8,8,8,8,8)]
   797       1.971496       1.971496       1.971496    8[7-(8,8),59-(8,8,8,8,8,8,8,8)]
   798       0.575614       0.575614       0.575614    8[7-(8,8)]
   799       9.601239       9.601239       9.601239    8[6-(1,1,6),6-(6,6)]
   800        9.93041        9.93041        9.93041    8[6-(1,1,6),6-(6,6)]
   801       9.492243       9.492243       9.492243    8[6-(1,1,6),6-(6,6)]
   802       6.484263       6.484263       6.484263    8[6-(1,1,6),6-(6,6)]
   803      -0.267905      -0.267905      -0.267905    8[6-(6,7),59-(8,8,8,8,8,8,8)]
   804      13.375746      13.375746      13.375746    8[6-(6,7),59-(8,8,8,8,8,8,8)]
   805      10.608152      10.608152      10.608152    8[6-(6,7),59-(8,8,8,8,8,8,8)]
   806       3.726918       3.726918       3.726918    8[6-(6,7),59-(8,8,8,8,8,8,8,8)]
   807      -1.035236      -1.035236      -1.035236    8[7-(8,8),59-(8,8,8,8,8,8,8)]
   808       0.533049       0.533049       0.533049    8[7-(8,8),59-(8,8,8,8,8,8,8)]
   809       0.933235       0.933235       0.933235    8[7-(8,8)]
   810      -3.158921      -3.158921      -3.158921    8[7-(8,8)]
   811      -1.874737      -1.874737      -1.874737    8[7-(8,8),59-(8,8,8,8,8,8,8)]
   812      -3.644696      -3.644696      -3.644696    8[7-(8,8)]
   813      -3.480807      -3.480807      -3.480807    8[7-(8,8),59-(8,8,8,8,8,8,8)]
   814      -2.584766      -2.584766      -2.584766    8[7-(8,8),59-(8,8,8,8,8,8,8)]
   815      -4.362721      -4.362721      -4.362721    8[7-(8,8)]
   816         4.5132         4.5132         4.5132    8[7-(8,8),59-(8,8,8,8,8,8,8,8)]
   817       2.960739       2.960739       2.960739    8[7-(8,8),59-(8,8,8,8,8,8,8,8)]
   818       4.901126       4.901126       4.901126    8[7-(8,8)]
   819     -10.601902     -10.601902     -10.601902    8[6-(1,1,6),6-(6,6)]
   820     -10.272731     -10.272731     -10.272731    8[6-(1,1,6),6-(6,6)]
   821      -2.632807      -2.632807      -2.632807    8[6-(1,1,6),6-(6,6)]
   822     -13.718878     -13.718878     -13.718878    8[6-(1,1,6),6-(6,6)]
   823      11.857145      11.857145      11.857145    8[6-(6,7),59-(8,8,8,8,8,8,8)]
   824      -6.827395      -6.827395      -6.827395    8[6-(6,7),59-(8,8,8,8,8,8,8)]
   825      -1.516898      -1.516898      -1.516898    8[6-(6,7),59-(8,8,8,8,8,8,8)]
   826       7.773877       7.773877       7.773877    8[6-(6,7),59-(8,8,8,8,8,8,8,8)]
   827      19.167905      19.167905      19.167905    8[7-(8,8),59-(8,8,8,8,8,8,8)]
   828      12.658099      12.658099      12.658099    8[7-(8,8),59-(8,8,8,8,8,8,8)]
   829      -3.113724      -3.113724      -3.113724    8[7-(8,8)]
   830       8.966129       8.966129       8.966129    8[7-(8,8)]
   831      10.250313      10.250313      10.250313    8[7-(8,8),59-(8,8,8,8,8,8,8)]
   832       8.480354       8.480354       8.480354    8[7-(8,8)]
   833       8.644243       8.644243       8.644243    8[7-(8,8),59-(8,8,8,8,8,8,8)]
   834       9.540284       9.540284       9.540284    8[7-(8,8),59-(8,8,8,8,8,8,8)]
   835       15.84042       15.84042       15.84042    8[7-(8,8)]
   836       8.560159       8.560159       8.560159    8[7-(8,8),59-(8,8,8,8,8,8,8,8)]
   837       7.007698       7.007698       7.007698    8[7-(8,8),59-(8,8,8,8,8,8,8,8)]
   838       8.948085       8.948085       8.948085    8[7-(8,8)]
   839      17.523625      17.523625      17.523625    8[6-(1,1,6),6-(6,6)]
   840      14.629675      14.629675      14.629675    8[6-(1,1,6),6-(6,6)]
   841      -6.104855      -6.104855      -6.104855    8[6-(1,1,6),6-(6,6)]
   842      17.639467      17.639467      17.639467    8[6-(1,1,6),6-(6,6)]
   843      10.638372      10.638372      10.638372    8[6-(6,7),59-(8,8,8,8,8,8,8)]
   844       11.76778       11.76778       11.76778    8[6-(6,7),59-(8,8,8,8,8,8,8)]
   845      -2.693645      -2.693645      -2.693645    8[6-(6,7),59-(8,8,8,8,8,8,8)]
   846       7.854697       7.854697       7.854697    8[6-(6,7),59-(8,8,8,8,8,8,8,8)]
   847     -10.292776     -10.292776     -10.292776    8[7-(8,8),59-(8,8,8,8,8,8,8)]
   848       12.62577       12.62577       12.62577    8[7-(8,8),59-(8,8,8,8,8,8,8)]
   849      -2.027497      -2.027497      -2.027497    8[7-(8,8)]
   850      12.538394      12.538394      12.538394    8[7-(8,8)]
   851      13.754689      13.754689      13.754689    8[7-(8,8),59-(8,8,8,8,8,8,8)]
   852      14.419042      14.419042      14.419042    8[7-(8,8)]
   853      13.826452      13.826452      13.826452    8[7-(8,8),59-(8,8,8,8,8,8,8)]
   854      12.472451      12.472451      12.472451    8[7-(8,8),59-(8,8,8,8,8,8,8)]
   855     -10.096488     -10.096488     -10.096488    8[7-(8,8)]
   856       5.524542       5.524542       5.524542    8[7-(8,8),59-(8,8,8,8,8,8,8,8)]
   857       4.657439       4.657439       4.657439    8[7-(8,8),59-(8,8,8,8,8,8,8,8)]
   858       3.882257       3.882257       3.882257    8[7-(8,8)]
   859       6.567601       6.567601       6.567601    8[6-(1,1,6),6-(6,6)]
   860       9.605874       9.605874       9.605874    8[6-(1,1,6),6-(6,6)]
   861      17.666064      17.666064      17.666064    8[6-(1,1,6),6-(6,6)]
   862       10.11993       10.11993       10.11993    8[6-(1,1,6),6-(6,6)]
   863      -4.365141      -4.365141      -4.365141    8[6-(6,7),59-(8,8,8,8,8,8,8)]
   864      10.591034      10.591034      10.591034    8[6-(6,7),59-(8,8,8,8,8,8,8)]
   865       15.99205       15.99205       15.99205    8[6-(6,7),59-(8,8,8,8,8,8,8)]
   866       5.362193       5.362193       5.362193    8[6-(6,7),59-(8,8,8,8,8,8,8,8)]
   867       2.108318       2.108318       2.108318    8[7-(8,8),59-(8,8,8,8,8,8,8)]
   868      -7.107357      -7.107357      -7.107357    8[7-(8,8),59-(8,8,8,8,8,8,8)]
   869       9.038443       9.038443       9.038443    8[7-(8,8)]
   870      -6.819727      -6.819727      -6.819727    8[7-(8,8)]
   871      -7.775887      -7.775887      -7.775887    8[7-(8,8),59-(8,8,8,8,8,8,8)]
   872      -8.304443      -8.304443      -8.304443    8[7-(8,8)]
   873      -4.930365      -4.930365      -4.930365    8[7-(8,8),59-(8,8,8,8,8,8,8)]
   874      -3.345733      -3.345733      -3.345733    8[7-(8,8),59-(8,8,8,8,8,8,8)]
   875       5.023407       5.023407       5.023407    8[7-(8,8)]
   876       5.046084       5.046084       5.046084    8[7-(8,8),59-(8,8,8,8,8,8,8,8)]
   877       6.018455       6.018455       6.018455    8[7-(8,8),59-(8,8,8,8,8,8,8,8)]
   878       4.622573       4.622573       4.622573    8[7-(8,8)]
