# Supplementary material for: A collection of forcefield precursors for metal–organic frameworks
Source: RSC Adv. 2019 Nov 13;9(63):36492–507. doi: 10.1039/c9ra07327b (PMC9075174; doi:10.1039/c9ra07327b)
Supplement: RA-009-C9RA07327B-s1432 [file RA-009-C9RA07327B-s1432.txt]

LOQSOA_clean

24.219800    0.000000    0.000000
-8.073251    22.839955    0.000000
8.073251    11.419960    19.779991

     1      19.347092      19.347092      19.347092    65[8-(6),8-(6),8-(6),8-(7),8-(7),8-(7),8-(7),8-(7),8-(7)]
     2      11.273839      11.273839      11.273839    65[8-(6),8-(6),8-(6),8-(7),8-(7),8-(7),8-(7),8-(7),8-(7)]
     3       3.200567       3.200567       3.200567    65[8-(6),8-(6),8-(6),8-(7),8-(7),8-(7),8-(7),8-(7),8-(7)]
     4      -0.836061      -0.836061      -0.836061    65[8-(6),8-(6),8-(6),8-(7),8-(7),8-(7),8-(7),8-(7),8-(7)]
     5      15.310467      15.310467      15.310467    65[8-(6),8-(6),8-(6),8-(7),8-(7),8-(7),8-(7),8-(7),8-(7)]
     6       7.237192       7.237192       7.237192    65[8-(6),8-(6),8-(6),8-(7),8-(7),8-(7),8-(7),8-(7),8-(7)]
     7       16.87127       16.87127       16.87127    65[8-(6),8-(6),8-(6),8-(7),8-(7),8-(7),8-(7),8-(7),8-(7)]
     8        4.76137        4.76137        4.76137    65[8-(6),8-(6),8-(6),8-(7),8-(7),8-(7),8-(7),8-(7),8-(7)]
     9       8.961332       8.961332       8.961332    1[7-(6,6)]
    10       5.277497       5.277497       5.277497    1[7-(6,6)]
    11      10.679312      10.679312      10.679312    1[7-(6,6)]
    12       4.996557       4.996557       4.996557    1[7-(6,6)]
    13       4.715601       4.715601       4.715601    1[6-(1,6,8)]
    14        5.47368        5.47368        5.47368    1[6-(1,6,8)]
    15       6.868744       6.868744       6.868744    1[6-(1,6,8)]
    16       7.546897       7.546897       7.546897    1[6-(1,6,8)]
    17       4.391059       4.391059       4.391059    1[6-(1,6,8)]
    18       4.209408       4.209408       4.209408    1[6-(1,6,8)]
    19       5.071636       5.071636       5.071636    1[6-(1,6,8)]
    20       6.614437       6.614437       6.614437    1[6-(1,6,8)]
    21       4.972329       4.972329       4.972329    1[6-(6,6)]
    22       5.388907       5.388907       5.388907    1[6-(6,6)]
    23       7.101248       7.101248       7.101248    1[6-(6,6)]
    24       8.762728       8.762728       8.762728    1[6-(6,6)]
    25      10.484761      10.484761      10.484761    1[6-(1,6,7)]
    26      11.339718      11.339718      11.339718    1[6-(1,6,7)]
    27       9.448155       9.448155       9.448155    1[6-(6,6)]
    28       9.554723       9.554723       9.554723    1[6-(6,6)]
    29      10.659144      10.659144      10.659144    1[6-(6,6)]
    30      11.792628      11.792628      11.792628    1[6-(6,6)]
    31       11.63762       11.63762       11.63762    1[6-(6,6)]
    32       8.435764       8.435764       8.435764    1[6-(6,6)]
    33       9.610423       9.610423       9.610423    1[6-(6,6)]
    34       8.627097       8.627097       8.627097    1[6-(6,6)]
    35       6.839674       6.839674       6.839674    1[6-(6,6)]
    36       2.969349       2.969349       2.969349    1[6-(1,6,7)]
    37       3.906654       3.906654       3.906654    1[6-(1,6,7)]
    38       2.051421       2.051421       2.051421    1[6-(6,6)]
    39       1.571869       1.571869       1.571869    1[6-(6,6)]
    40       2.547925       2.547925       2.547925    1[6-(6,6)]
    41       3.986579       3.986579       3.986579    1[6-(6,6)]
    42       4.497616       4.497616       4.497616    1[6-(6,6)]
    43       2.225807       2.225807       2.225807    1[6-(6,6)]
    44       -0.04601       -0.04601       -0.04601    1[6-(6,6)]
    45      -1.554904      -1.554904      -1.554904    1[6-(6,6)]
    46      -1.022067      -1.022067      -1.022067    1[6-(6,6)]
    47       2.790129       2.790129       2.790129    1[6-(1,6,7)]
    48      10.071394      10.071394      10.071394    1[6-(1,6,7)]
    49       5.013506       5.013506       5.013506    1[6-(6,6)]
    50      15.097002      15.097002      15.097002    1[6-(6,6)]
    51      15.348891      15.348891      15.348891    1[6-(6,6)]
    52      13.500922      13.500922      13.500922    1[6-(6,6)]
    53       11.46888       11.46888       11.46888    1[6-(6,6)]
    54      14.731286      14.731286      14.731286    1[6-(6,6)]
    55      15.695237      15.695237      15.695237    1[6-(6,6)]
    56      16.288624      16.288624      16.288624    1[6-(6,6)]
    57      15.857511      15.857511      15.857511    1[6-(6,6)]
    58       5.478532       5.478532       5.478532    1[6-(1,6,7)]
    59       6.386773       6.386773       6.386773    1[6-(1,6,7)]
    60       5.686817       5.686817       5.686817    1[6-(6,6)]
    61       3.962366       3.962366       3.962366    1[6-(6,6)]
    62       1.768053       1.768053       1.768053    1[6-(6,6)]
    63       1.303036       1.303036       1.303036    1[6-(6,6)]
    64       3.003268       3.003268       3.003268    1[6-(6,6)]
    65       17.03459       17.03459       17.03459    1[7-(6,6)]
    66      13.350763      13.350763      13.350763    1[7-(6,6)]
    67        2.60606        2.60606        2.60606    1[7-(6,6)]
    68       13.06981       13.06981       13.06981    1[7-(6,6)]
    69      12.788859      12.788859      12.788859    1[6-(1,6,8)]
    70       13.54694       13.54694       13.54694    1[6-(1,6,8)]
    71      14.942002      14.942002      14.942002    1[6-(1,6,8)]
    72      15.620155      15.620155      15.620155    1[6-(1,6,8)]
    73      12.464315      12.464315      12.464315    1[6-(1,6,8)]
    74      12.282668      12.282668      12.282668    1[6-(1,6,8)]
    75      13.144888      13.144888      13.144888    1[6-(1,6,8)]
    76       14.68769       14.68769       14.68769    1[6-(1,6,8)]
    77      13.045588      13.045588      13.045588    1[6-(6,6)]
    78      13.462168      13.462168      13.462168    1[6-(6,6)]
    79      15.174505      15.174505      15.174505    1[6-(6,6)]
    80      16.835983      16.835983      16.835983    1[6-(6,6)]
    81      18.558013      18.558013      18.558013    1[6-(1,6,7)]
    82      19.412973      19.412973      19.412973    1[6-(1,6,7)]
    83      17.521406      17.521406      17.521406    1[6-(6,6)]
    84      17.627976      17.627976      17.627976    1[6-(6,6)]
    85      18.732401      18.732401      18.732401    1[6-(6,6)]
    86      19.865889      19.865889      19.865889    1[6-(6,6)]
    87       19.71088       19.71088       19.71088    1[6-(6,6)]
    88      16.509025      16.509025      16.509025    1[6-(6,6)]
    89      17.683688      17.683688      17.683688    1[6-(6,6)]
    90      24.773617      24.773617      24.773617    1[6-(6,6)]
    91      22.986196      22.986196      22.986196    1[6-(6,6)]
    92      11.042618      11.042618      11.042618    1[6-(1,6,7)]
    93      11.979925      11.979925      11.979925    1[6-(1,6,7)]
    94      10.124684      10.124684      10.124684    1[6-(6,6)]
    95        9.64513        9.64513        9.64513    1[6-(6,6)]
    96      10.621187      10.621187      10.621187    1[6-(6,6)]
    97      12.059845      12.059845      12.059845    1[6-(6,6)]
    98      12.570885      12.570885      12.570885    1[6-(6,6)]
    99      10.299067      10.299067      10.299067    1[6-(6,6)]
   100        8.02725        8.02725        8.02725    1[6-(6,6)]
   101       6.518355       6.518355       6.518355    1[6-(6,6)]
   102       7.051188       7.051188       7.051188    1[6-(6,6)]
   103      10.863381      10.863381      10.863381    1[6-(1,6,7)]
   104       1.998141       1.998141       1.998141    1[6-(1,6,7)]
   105      13.086758      13.086758      13.086758    1[6-(6,6)]
   106       7.023749       7.023749       7.023749    1[6-(6,6)]
   107       7.275633       7.275633       7.275633    1[6-(6,6)]
   108       5.427662       5.427662       5.427662    1[6-(6,6)]
   109       3.395622       3.395622       3.395622    1[6-(6,6)]
   110       6.658032       6.658032       6.658032    1[6-(6,6)]
   111       7.621978       7.621978       7.621978    1[6-(6,6)]
   112       8.215364       8.215364       8.215364    1[6-(6,6)]
   113       7.784255       7.784255       7.784255    1[6-(6,6)]
   114      13.551787      13.551787      13.551787    1[6-(1,6,7)]
   115      14.460029      14.460029      14.460029    1[6-(1,6,7)]
   116      13.760079      13.760079      13.760079    1[6-(6,6)]
   117      12.035631      12.035631      12.035631    1[6-(6,6)]
   118      17.914567      17.914567      17.914567    1[6-(6,6)]
   119       9.376294       9.376294       9.376294    1[6-(6,6)]
   120      11.076523      11.076523      11.076523    1[6-(6,6)]
   121      25.107856      25.107856      25.107856    1[7-(6,6)]
   122      21.424023      21.424023      21.424023    1[7-(6,6)]
   123      18.752579      18.752579      18.752579    1[7-(6,6)]
   124      21.143067      21.143067      21.143067    1[7-(6,6)]
   125      20.862125      20.862125      20.862125    1[6-(1,6,8)]
   126      21.620204      21.620204      21.620204    1[6-(1,6,8)]
   127      23.015261      23.015261      23.015261    1[6-(1,6,8)]
   128      23.693417      23.693417      23.693417    1[6-(1,6,8)]
   129      20.537575      20.537575      20.537575    1[6-(1,6,8)]
   130      20.355927      20.355927      20.355927    1[6-(1,6,8)]
   131      21.218154      21.218154      21.218154    1[6-(1,6,8)]
   132      22.760956      22.760956      22.760956    1[6-(1,6,8)]
   133      21.118858      21.118858      21.118858    1[6-(6,6)]
   134      21.535441      21.535441      21.535441    1[6-(6,6)]
   135      -0.972017      -0.972017      -0.972017    1[6-(6,6)]
   136       0.689459       0.689459       0.689459    1[6-(6,6)]
   137       2.411481       2.411481       2.411481    1[6-(1,6,7)]
   138        3.26644        3.26644        3.26644    1[6-(1,6,7)]
   139      25.594671      25.594671      25.594671    1[6-(6,6)]
   140      25.701235      25.701235      25.701235    1[6-(6,6)]
   141      26.805657      26.805657      26.805657    1[6-(6,6)]
   142      27.939145      27.939145      27.939145    1[6-(6,6)]
   143       3.564342       3.564342       3.564342    1[6-(6,6)]
   144      24.582281      24.582281      24.582281    1[6-(6,6)]
   145      25.756939      25.756939      25.756939    1[6-(6,6)]
   146      16.700364      16.700364      16.700364    1[6-(6,6)]
   147      14.912944      14.912944      14.912944    1[6-(6,6)]
   148      19.115875      19.115875      19.115875    1[6-(1,6,7)]
   149      20.053183      20.053183      20.053183    1[6-(1,6,7)]
   150      18.197946      18.197946      18.197946    1[6-(6,6)]
   151      17.718397      17.718397      17.718397    1[6-(6,6)]
   152      18.694457      18.694457      18.694457    1[6-(6,6)]
   153      20.133114      20.133114      20.133114    1[6-(6,6)]
   154      20.644149      20.644149      20.644149    1[6-(6,6)]
   155      18.372325      18.372325      18.372325    1[6-(6,6)]
   156      16.100507      16.100507      16.100507    1[6-(6,6)]
   157      14.591615      14.591615      14.591615    1[6-(6,6)]
   158      15.124453      15.124453      15.124453    1[6-(6,6)]
   159      18.936653      18.936653      18.936653    1[6-(1,6,7)]
   160      18.144666      18.144666      18.144666    1[6-(1,6,7)]
   161      21.160031      21.160031      21.160031    1[6-(6,6)]
   162      23.170275      23.170275      23.170275    1[6-(6,6)]
   163      23.422159      23.422159      23.422159    1[6-(6,6)]
   164      21.574187      21.574187      21.574187    1[6-(6,6)]
   165      19.542146      19.542146      19.542146    1[6-(6,6)]
   166      22.804551      22.804551      22.804551    1[6-(6,6)]
   167      23.768498      23.768498      23.768498    1[6-(6,6)]
   168       24.36188       24.36188       24.36188    1[6-(6,6)]
   169      23.930766      23.930766      23.930766    1[6-(6,6)]
   170      21.625038      21.625038      21.625038    1[6-(1,6,7)]
   171      22.533282      22.533282      22.533282    1[6-(1,6,7)]
   172      21.833331      21.833331      21.833331    1[6-(6,6)]
   173      20.108882      20.108882      20.108882    1[6-(6,6)]
   174       9.841316       9.841316       9.841316    1[6-(6,6)]
   175      17.449546      17.449546      17.449546    1[6-(6,6)]
   176      19.149775      19.149775      19.149775    1[6-(6,6)]
   177        4.92469        4.92469        4.92469    1[7-(6,6)]
   178       1.240863       1.240863       1.240863    1[7-(6,6)]
   179       14.71596       14.71596       14.71596    1[7-(6,6)]
   180        0.95991        0.95991        0.95991    1[7-(6,6)]
   181      24.898759      24.898759      24.898759    1[6-(1,6,8)]
   182        1.43704        1.43704        1.43704    1[6-(1,6,8)]
   183       2.832102       2.832102       2.832102    1[6-(1,6,8)]
   184       3.510255       3.510255       3.510255    1[6-(1,6,8)]
   185      24.574215      24.574215      24.574215    1[6-(1,6,8)]
   186       0.172768       0.172768       0.172768    1[6-(1,6,8)]
   187      25.254788      25.254788      25.254788    1[6-(1,6,8)]
   188        2.57779        2.57779        2.57779    1[6-(1,6,8)]
   189      25.155488      25.155488      25.155488    1[6-(6,6)]
   190      25.572068      25.572068      25.572068    1[6-(6,6)]
   191      27.284405      27.284405      27.284405    1[6-(6,6)]
   192       4.726083       4.726083       4.726083    1[6-(6,6)]
   193       6.448113       6.448113       6.448113    1[6-(1,6,7)]
   194       7.303073       7.303073       7.303073    1[6-(1,6,7)]
   195       5.411506       5.411506       5.411506    1[6-(6,6)]
   196       5.518076       5.518076       5.518076    1[6-(6,6)]
   197       6.622501       6.622501       6.622501    1[6-(6,6)]
   198       7.755989       7.755989       7.755989    1[6-(6,6)]
   199        7.60098        7.60098        7.60098    1[6-(6,6)]
   200       4.399125       4.399125       4.399125    1[6-(6,6)]
   201       5.573788       5.573788       5.573788    1[6-(6,6)]
   202      12.663717      12.663717      12.663717    1[6-(6,6)]
   203      10.876296      10.876296      10.876296    1[6-(6,6)]
   204      -1.067282      -1.067282      -1.067282    1[6-(1,6,7)]
   205      -0.129975      -0.129975      -0.129975    1[6-(1,6,7)]
   206      22.234584      22.234584      22.234584    1[6-(6,6)]
   207       21.75503       21.75503       21.75503    1[6-(6,6)]
   208      22.731087      22.731087      22.731087    1[6-(6,6)]
   209      24.169745      24.169745      24.169745    1[6-(6,6)]
   210       0.460985       0.460985       0.460985    1[6-(6,6)]
   211      22.408967      22.408967      22.408967    1[6-(6,6)]
   212       20.13715       20.13715       20.13715    1[6-(6,6)]
   213      18.628255      18.628255      18.628255    1[6-(6,6)]
   214      19.161088      19.161088      19.161088    1[6-(6,6)]
   215      22.973281      22.973281      22.973281    1[6-(1,6,7)]
   216      14.108041      14.108041      14.108041    1[6-(1,6,7)]
   217      25.196658      25.196658      25.196658    1[6-(6,6)]
   218      19.133649      19.133649      19.133649    1[6-(6,6)]
   219      19.385533      19.385533      19.385533    1[6-(6,6)]
   220      17.537562      17.537562      17.537562    1[6-(6,6)]
   221      15.505522      15.505522      15.505522    1[6-(6,6)]
   222      18.767932      18.767932      18.767932    1[6-(6,6)]
   223      19.731878      19.731878      19.731878    1[6-(6,6)]
   224      -3.894536      -3.894536      -3.894536    1[6-(6,6)]
   225      -4.325645      -4.325645      -4.325645    1[6-(6,6)]
   226       1.441887       1.441887       1.441887    1[6-(1,6,7)]
   227       2.350129       2.350129       2.350129    1[6-(1,6,7)]
   228       1.650179       1.650179       1.650179    1[6-(6,6)]
   229      -0.074269      -0.074269      -0.074269    1[6-(6,6)]
   230      30.024467      30.024467      30.024467    1[6-(6,6)]
   231      21.486194      21.486194      21.486194    1[6-(6,6)]
   232      23.186423      23.186423      23.186423    1[6-(6,6)]
   233      12.997956      12.997956      12.997956    1[7-(6,6)]
   234       9.314123       9.314123       9.314123    1[7-(6,6)]
   235       6.642679       6.642679       6.642679    1[7-(6,6)]
   236       9.033167       9.033167       9.033167    1[7-(6,6)]
   237       8.752225       8.752225       8.752225    1[6-(1,6,8)]
   238       9.510304       9.510304       9.510304    1[6-(1,6,8)]
   239      10.905361      10.905361      10.905361    1[6-(1,6,8)]
   240      11.583517      11.583517      11.583517    1[6-(1,6,8)]
   241       8.427675       8.427675       8.427675    1[6-(1,6,8)]
   242       8.246027       8.246027       8.246027    1[6-(1,6,8)]
   243       9.108254       9.108254       9.108254    1[6-(1,6,8)]
   244      10.651056      10.651056      10.651056    1[6-(1,6,8)]
   245       9.008958       9.008958       9.008958    1[6-(6,6)]
   246       9.425541       9.425541       9.425541    1[6-(6,6)]
   247      11.137883      11.137883      11.137883    1[6-(6,6)]
   248      12.799359      12.799359      12.799359    1[6-(6,6)]
   249      14.521381      14.521381      14.521381    1[6-(1,6,7)]
   250       15.37634       15.37634       15.37634    1[6-(1,6,7)]
   251      13.484771      13.484771      13.484771    1[6-(6,6)]
   252      13.591335      13.591335      13.591335    1[6-(6,6)]
   253      14.695757      14.695757      14.695757    1[6-(6,6)]
   254      15.829245      15.829245      15.829245    1[6-(6,6)]
   255      15.674242      15.674242      15.674242    1[6-(6,6)]
   256      12.472381      12.472381      12.472381    1[6-(6,6)]
   257      13.647039      13.647039      13.647039    1[6-(6,6)]
   258       4.590464       4.590464       4.590464    1[6-(6,6)]
   259       2.803044       2.803044       2.803044    1[6-(6,6)]
   260       7.005975       7.005975       7.005975    1[6-(1,6,7)]
   261       7.943283       7.943283       7.943283    1[6-(1,6,7)]
   262       6.088046       6.088046       6.088046    1[6-(6,6)]
   263       5.608497       5.608497       5.608497    1[6-(6,6)]
   264       6.584557       6.584557       6.584557    1[6-(6,6)]
   265       8.023214       8.023214       8.023214    1[6-(6,6)]
   266       8.534249       8.534249       8.534249    1[6-(6,6)]
   267       6.262425       6.262425       6.262425    1[6-(6,6)]
   268      28.210407      28.210407      28.210407    1[6-(6,6)]
   269      26.701515      26.701515      26.701515    1[6-(6,6)]
   270       3.014553       3.014553       3.014553    1[6-(6,6)]
   271       6.826753       6.826753       6.826753    1[6-(1,6,7)]
   272       6.034766       6.034766       6.034766    1[6-(1,6,7)]
   273       9.050131       9.050131       9.050131    1[6-(6,6)]
   274      11.060375      11.060375      11.060375    1[6-(6,6)]
   275      11.312259      11.312259      11.312259    1[6-(6,6)]
   276       9.464287       9.464287       9.464287    1[6-(6,6)]
   277       7.432246       7.432246       7.432246    1[6-(6,6)]
   278      10.694651      10.694651      10.694651    1[6-(6,6)]
   279      11.658598      11.658598      11.658598    1[6-(6,6)]
   280       12.25198       12.25198       12.25198    1[6-(6,6)]
   281      11.820866      11.820866      11.820866    1[6-(6,6)]
   282       9.515138       9.515138       9.515138    1[6-(1,6,7)]
   283      10.423382      10.423382      10.423382    1[6-(1,6,7)]
   284       9.723431       9.723431       9.723431    1[6-(6,6)]
   285       7.998982       7.998982       7.998982    1[6-(6,6)]
   286      21.951216      21.951216      21.951216    1[6-(6,6)]
   287      29.559446      29.559446      29.559446    1[6-(6,6)]
   288       7.039875       7.039875       7.039875    1[6-(6,6)]
   289      -3.148568      -3.148568      -3.148568    1[7-(6,6)]
   290      17.387397      17.387397      17.387397    1[7-(6,6)]
   291      22.789212      22.789212      22.789212    1[7-(6,6)]
   292      17.106457      17.106457      17.106457    1[7-(6,6)]
   293      16.825501      16.825501      16.825501    1[6-(1,6,8)]
   294       17.58358       17.58358       17.58358    1[6-(1,6,8)]
   295      18.978644      18.978644      18.978644    1[6-(1,6,8)]
   296      19.656797      19.656797      19.656797    1[6-(1,6,8)]
   297      16.500959      16.500959      16.500959    1[6-(1,6,8)]
   298      16.319308      16.319308      16.319308    1[6-(1,6,8)]
   299      17.181536      17.181536      17.181536    1[6-(1,6,8)]
   300      18.724337      18.724337      18.724337    1[6-(1,6,8)]
   301      17.082229      17.082229      17.082229    1[6-(6,6)]
   302      17.498807      17.498807      17.498807    1[6-(6,6)]
   303      19.211148      19.211148      19.211148    1[6-(6,6)]
   304      20.872628      20.872628      20.872628    1[6-(6,6)]
   305      -1.625139      -1.625139      -1.625139    1[6-(1,6,7)]
   306      -0.770182      -0.770182      -0.770182    1[6-(1,6,7)]
   307      -2.661745      -2.661745      -2.661745    1[6-(6,6)]
   308      -2.555177      -2.555177      -2.555177    1[6-(6,6)]
   309      -1.450756      -1.450756      -1.450756    1[6-(6,6)]
   310      -0.317272      -0.317272      -0.317272    1[6-(6,6)]
   311       -0.47228       -0.47228       -0.47228    1[6-(6,6)]
   312      -3.674136      -3.674136      -3.674136    1[6-(6,6)]
   313      -2.499477      -2.499477      -2.499477    1[6-(6,6)]
   314      20.736997      20.736997      20.736997    1[6-(6,6)]
   315      18.949574      18.949574      18.949574    1[6-(6,6)]
   316      15.079249      15.079249      15.079249    1[6-(1,6,7)]
   317      16.016554      16.016554      16.016554    1[6-(1,6,7)]
   318      14.161321      14.161321      14.161321    1[6-(6,6)]
   319      13.681769      13.681769      13.681769    1[6-(6,6)]
   320      14.657825      14.657825      14.657825    1[6-(6,6)]
   321      16.096479      16.096479      16.096479    1[6-(6,6)]
   322      16.607516      16.607516      16.607516    1[6-(6,6)]
   323      14.335707      14.335707      14.335707    1[6-(6,6)]
   324       12.06389       12.06389       12.06389    1[6-(6,6)]
   325      10.554996      10.554996      10.554996    1[6-(6,6)]
   326      11.087833      11.087833      11.087833    1[6-(6,6)]
   327      14.900029      14.900029      14.900029    1[6-(1,6,7)]
   328      22.181294      22.181294      22.181294    1[6-(1,6,7)]
   329      17.123406      17.123406      17.123406    1[6-(6,6)]
   330      27.206902      27.206902      27.206902    1[6-(6,6)]
   331       3.238991       3.238991       3.238991    1[6-(6,6)]
   332       1.391022       1.391022       1.391022    1[6-(6,6)]
   333       23.57878       23.57878       23.57878    1[6-(6,6)]
   334       2.621386       2.621386       2.621386    1[6-(6,6)]
   335       3.585337       3.585337       3.585337    1[6-(6,6)]
   336       4.178724       4.178724       4.178724    1[6-(6,6)]
   337       3.747611       3.747611       3.747611    1[6-(6,6)]
   338      -6.631368      -6.631368      -6.631368    1[6-(1,6,7)]
   339      -5.723127      -5.723127      -5.723127    1[6-(1,6,7)]
   340      17.796717      17.796717      17.796717    1[6-(6,6)]
   341      16.072266      16.072266      16.072266    1[6-(6,6)]
   342      13.877953      13.877953      13.877953    1[6-(6,6)]
   343      13.412936      13.412936      13.412936    1[6-(6,6)]
   344      15.113168      15.113168      15.113168    1[6-(6,6)]
   345       5.585094       5.585094       5.585094    6[6-(1,1,8),6-(1,1,8),6-(1,1,8),6-(1,1,8)]
   346       5.502745       5.502745       5.502745    6[1-(0),1-(0),6-(6,6,6),8-(6)]
   347       6.725846       6.725846       6.725846    6[1-(0),1-(0),6-(6,6,6),8-(6)]
   348       4.359572       4.359572       4.359572    6[1-(0),1-(0),6-(6,6,6),8-(6)]
   349       5.839403       5.839403       5.839403    6[1-(0),1-(0),6-(6,6,6),8-(6)]
   350       9.285878       9.285878       9.285878    6[6-(6,6),7-(1,6),8-(65)]
   351       7.997383       7.997383       7.997383    6[6-(1,6),6-(6,8),6-(7,8)]
   352       6.837255       6.837255       6.837255    6[6-(1,6),6-(6,6),8-(6)]
   353       5.790958       5.790958       5.790958    6[1-(0),6-(1,6),6-(6,8)]
   354       5.967762       5.967762       5.967762    6[1-(0),6-(1,6),6-(1,6)]
   355       7.043121       7.043121       7.043121    6[1-(0),6-(1,6),6-(1,6)]
   356         8.0434         8.0434         8.0434    6[1-(0),6-(1,6),6-(6,6)]
   357      10.518667      10.518667      10.518667    6[1-(0),1-(0),6-(6,6),7-(1,6)]
   358      10.561052      10.561052      10.561052    6[6-(1,1,7),6-(1,6),6-(1,6)]
   359       9.913901       9.913901       9.913901    6[1-(0),6-(1,6),6-(6,6)]
   360       9.978568       9.978568       9.978568    6[1-(0),6-(1,6),6-(1,6)]
   361      10.647034      10.647034      10.647034    6[1-(0),6-(1,6),6-(1,6)]
   362      11.308233      11.308233      11.308233    6[1-(0),6-(1,6),6-(1,6)]
   363      11.228307      11.228307      11.228307    6[1-(0),6-(1,6),6-(6,6)]
   364       5.224214       5.224214       5.224214    6[6-(6,6),7-(1,6),8-(65)]
   365       6.432783       6.432783       6.432783    6[6-(1,6),6-(6,8),6-(7,8)]
   366       6.997106       6.997106       6.997106    6[6-(1,6),6-(6,6),8-(6)]
   367       8.128171       8.128171       8.128171    6[1-(0),6-(1,6),6-(6,8)]
   368       8.791793       8.791793       8.791793    6[1-(0),6-(1,6),6-(1,6)]
   369       8.244424       8.244424       8.244424    6[1-(0),6-(1,6),6-(1,6)]
   370       7.142423       7.142423       7.142423    6[1-(0),6-(1,6),6-(6,6)]
   371       3.683833       3.683833       3.683833    6[1-(0),1-(0),6-(6,6),7-(1,6)]
   372       3.323927       3.323927       3.323927    6[6-(1,1,7),6-(1,6),6-(1,6)]
   373       2.445476       2.445476       2.445476    6[1-(0),6-(1,6),6-(6,6)]
   374       2.165253       2.165253       2.165253    6[1-(0),6-(1,6),6-(1,6)]
   375       2.744105       2.744105       2.744105    6[1-(0),6-(1,6),6-(1,6)]
   376       3.603907       3.603907       3.603907    6[1-(0),6-(1,6),6-(1,6)]
   377       3.896966       3.896966       3.896966    6[1-(0),6-(1,6),6-(6,6)]
   378       1.247328       1.247328       1.247328    6[6-(6,6),7-(1,6),8-(65)]
   379       0.990598       0.990598       0.990598    6[6-(1,6),6-(6,8),6-(7,8)]
   380       1.937592       1.937592       1.937592    6[6-(1,6),6-(6,6),8-(6)]
   381       1.574295       1.574295       1.574295    6[1-(0),6-(1,6),6-(6,8)]
   382       0.225252       0.225252       0.225252    6[1-(0),6-(1,6),6-(1,6)]
   383      -0.687835      -0.687835      -0.687835    6[1-(0),6-(1,6),6-(1,6)]
   384      -0.351179      -0.351179      -0.351179    6[1-(0),6-(1,6),6-(6,6)]
   385      10.744704      10.744704      10.744704    6[1-(0),1-(0),6-(6,6),7-(1,6)]
   386      12.033199      12.033199      12.033199    6[6-(1,1,7),6-(1,6),6-(1,6)]
   387      13.159418      13.159418      13.159418    6[1-(0),6-(1,6),6-(6,6)]
   388      14.358299      14.358299      14.358299    6[1-(0),6-(1,6),6-(1,6)]
   389      14.513308      14.513308      14.513308    6[1-(0),6-(1,6),6-(1,6)]
   390      13.416152      13.416152      13.416152    6[1-(0),6-(1,6),6-(1,6)]
   391      12.202739      12.202739      12.202739    6[1-(0),6-(1,6),6-(6,6)]
   392       6.655615       6.655615       6.655615    6[6-(6,6),7-(1,6),8-(65)]
   393      15.051958      15.051958      15.051958    6[6-(1,6),6-(6,8),6-(7,8)]
   394      14.750905      14.750905      14.750905    6[6-(1,6),6-(6,6),8-(6)]
   395      14.966704      14.966704      14.966704    6[1-(0),6-(1,6),6-(6,8)]
   396      15.545074      15.545074      15.545074    6[1-(0),6-(1,6),6-(1,6)]
   397       15.88173       15.88173       15.88173    6[1-(0),6-(1,6),6-(1,6)]
   398      15.629844      15.629844      15.629844    6[1-(0),6-(1,6),6-(6,6)]
   399       5.543924       5.543924       5.543924    6[1-(0),1-(0),6-(6,6),7-(1,6)]
   400       4.526691       4.526691       4.526691    6[6-(1,1,7),6-(1,6),6-(1,6)]
   401       4.810061       4.810061       4.810061    6[1-(0),6-(1,6),6-(6,6)]
   402       3.775874       3.775874       3.775874    6[1-(0),6-(1,6),6-(1,6)]
   403       2.455896       2.455896       2.455896    6[1-(0),6-(1,6),6-(1,6)]
   404       2.179792       2.179792       2.179792    6[1-(0),6-(1,6),6-(1,6)]
   405       3.199447       3.199447       3.199447    6[1-(0),6-(1,6),6-(6,6)]
   406      13.658351      13.658351      13.658351    6[6-(1,1,8),6-(1,1,8),6-(1,1,8),6-(1,1,8)]
   407      13.576003      13.576003      13.576003    6[1-(0),1-(0),6-(6,6,6),8-(6)]
   408      14.799105      14.799105      14.799105    6[1-(0),1-(0),6-(6,6,6),8-(6)]
   409      12.432829      12.432829      12.432829    6[1-(0),1-(0),6-(6,6,6),8-(6)]
   410      13.912657      13.912657      13.912657    6[1-(0),1-(0),6-(6,6,6),8-(6)]
   411      17.359133      17.359133      17.359133    6[6-(6,6),7-(1,6),8-(65)]
   412      16.070639      16.070639      16.070639    6[6-(1,6),6-(6,8),6-(7,8)]
   413      14.910512      14.910512      14.910512    6[6-(1,6),6-(6,6),8-(6)]
   414      13.864217      13.864217      13.864217    6[1-(0),6-(1,6),6-(6,8)]
   415      14.041021      14.041021      14.041021    6[1-(0),6-(1,6),6-(1,6)]
   416      15.116379      15.116379      15.116379    6[1-(0),6-(1,6),6-(1,6)]
   417      16.116656      16.116656      16.116656    6[1-(0),6-(1,6),6-(6,6)]
   418      18.591922      18.591922      18.591922    6[1-(0),1-(0),6-(6,6),7-(1,6)]
   419      18.634308      18.634308      18.634308    6[6-(1,1,7),6-(1,6),6-(1,6)]
   420      17.987154      17.987154      17.987154    6[1-(0),6-(1,6),6-(6,6)]
   421      18.051823      18.051823      18.051823    6[1-(0),6-(1,6),6-(1,6)]
   422      18.720291      18.720291      18.720291    6[1-(0),6-(1,6),6-(1,6)]
   423      19.381491      19.381491      19.381491    6[1-(0),6-(1,6),6-(1,6)]
   424      19.301565      19.301565      19.301565    6[1-(0),6-(1,6),6-(6,6)]
   425      13.297482      13.297482      13.297482    6[6-(6,6),7-(1,6),8-(65)]
   426       14.50605       14.50605       14.50605    6[6-(1,6),6-(6,8),6-(7,8)]
   427       15.07037       15.07037       15.07037    6[6-(1,6),6-(6,6),8-(6)]
   428      16.201434      16.201434      16.201434    6[1-(0),6-(1,6),6-(6,8)]
   429      16.865058      16.865058      16.865058    6[1-(0),6-(1,6),6-(1,6)]
   430      24.390944      24.390944      24.390944    6[1-(0),6-(1,6),6-(1,6)]
   431      15.215692      15.215692      15.215692    6[1-(0),6-(1,6),6-(6,6)]
   432      11.757102      11.757102      11.757102    6[1-(0),1-(0),6-(6,6),7-(1,6)]
   433      11.397194      11.397194      11.397194    6[6-(1,1,7),6-(1,6),6-(1,6)]
   434       10.51874       10.51874       10.51874    6[1-(0),6-(1,6),6-(6,6)]
   435      10.238515      10.238515      10.238515    6[1-(0),6-(1,6),6-(1,6)]
   436      10.817368      10.817368      10.817368    6[1-(0),6-(1,6),6-(1,6)]
   437      11.677172      11.677172      11.677172    6[1-(0),6-(1,6),6-(1,6)]
   438      11.970234      11.970234      11.970234    6[1-(0),6-(1,6),6-(6,6)]
   439       9.320581       9.320581       9.320581    6[6-(6,6),7-(1,6),8-(65)]
   440       9.063853       9.063853       9.063853    6[6-(1,6),6-(6,8),6-(7,8)]
   441      10.010849      10.010849      10.010849    6[6-(1,6),6-(6,6),8-(6)]
   442       9.647553       9.647553       9.647553    6[1-(0),6-(1,6),6-(6,8)]
   443       8.298511       8.298511       8.298511    6[1-(0),6-(1,6),6-(1,6)]
   444       7.385423       7.385423       7.385423    6[1-(0),6-(1,6),6-(1,6)]
   445       7.722077       7.722077       7.722077    6[1-(0),6-(1,6),6-(6,6)]
   446       2.671452       2.671452       2.671452    6[1-(0),1-(0),6-(6,6),7-(1,6)]
   447       3.959945       3.959945       3.959945    6[6-(1,1,7),6-(1,6),6-(1,6)]
   448       5.086166       5.086166       5.086166    6[1-(0),6-(1,6),6-(6,6)]
   449       6.285045       6.285045       6.285045    6[1-(0),6-(1,6),6-(1,6)]
   450       6.440051       6.440051       6.440051    6[1-(0),6-(1,6),6-(1,6)]
   451       5.342893       5.342893       5.342893    6[1-(0),6-(1,6),6-(1,6)]
   452       4.129482       4.129482       4.129482    6[1-(0),6-(1,6),6-(6,6)]
   453      14.728866      14.728866      14.728866    6[6-(6,6),7-(1,6),8-(65)]
   454       6.978705       6.978705       6.978705    6[6-(1,6),6-(6,8),6-(7,8)]
   455       6.677652       6.677652       6.677652    6[6-(1,6),6-(6,6),8-(6)]
   456       6.893449       6.893449       6.893449    6[1-(0),6-(1,6),6-(6,8)]
   457       7.471816       7.471816       7.471816    6[1-(0),6-(1,6),6-(1,6)]
   458       7.808472       7.808472       7.808472    6[1-(0),6-(1,6),6-(1,6)]
   459       7.556588       7.556588       7.556588    6[1-(0),6-(1,6),6-(6,6)]
   460       13.61718       13.61718       13.61718    6[1-(0),1-(0),6-(6,6),7-(1,6)]
   461      12.599949      12.599949      12.599949    6[6-(1,1,7),6-(1,6),6-(1,6)]
   462      12.883322      12.883322      12.883322    6[1-(0),6-(1,6),6-(6,6)]
   463      11.849137      11.849137      11.849137    6[1-(0),6-(1,6),6-(1,6)]
   464      10.529158      10.529158      10.529158    6[1-(0),6-(1,6),6-(1,6)]
   465      10.253051      10.253051      10.253051    6[1-(0),6-(1,6),6-(1,6)]
   466      11.272704      11.272704      11.272704    6[1-(0),6-(1,6),6-(6,6)]
   467      21.731613      21.731613      21.731613    6[6-(1,1,8),6-(1,1,8),6-(1,1,8),6-(1,1,8)]
   468      21.649268      21.649268      21.649268    6[1-(0),1-(0),6-(6,6,6),8-(6)]
   469      22.872365      22.872365      22.872365    6[1-(0),1-(0),6-(6,6,6),8-(6)]
   470       20.50609       20.50609       20.50609    6[1-(0),1-(0),6-(6,6,6),8-(6)]
   471      21.985921      21.985921      21.985921    6[1-(0),1-(0),6-(6,6,6),8-(6)]
   472       1.212603       1.212603       1.212603    6[6-(6,6),7-(1,6),8-(65)]
   473      24.143911      24.143911      24.143911    6[6-(1,6),6-(6,8),6-(7,8)]
   474      22.983782      22.983782      22.983782    6[6-(1,6),6-(6,6),8-(6)]
   475      21.937487      21.937487      21.937487    6[1-(0),6-(1,6),6-(6,8)]
   476      22.114294      22.114294      22.114294    6[1-(0),6-(1,6),6-(1,6)]
   477      -1.030146      -1.030146      -1.030146    6[1-(0),6-(1,6),6-(1,6)]
   478       -0.02987       -0.02987       -0.02987    6[1-(0),6-(1,6),6-(6,6)]
   479       2.445389       2.445389       2.445389    6[1-(0),1-(0),6-(6,6),7-(1,6)]
   480      26.707571      26.707571      26.707571    6[6-(1,1,7),6-(1,6),6-(1,6)]
   481      26.060417      26.060417      26.060417    6[1-(0),6-(1,6),6-(6,6)]
   482      26.125082      26.125082      26.125082    6[1-(0),6-(1,6),6-(1,6)]
   483      26.793548      26.793548      26.793548    6[1-(0),6-(1,6),6-(1,6)]
   484       27.45475       27.45475       27.45475    6[1-(0),6-(1,6),6-(1,6)]
   485      27.374826      27.374826      27.374826    6[1-(0),6-(1,6),6-(6,6)]
   486      21.370737      21.370737      21.370737    6[6-(6,6),7-(1,6),8-(65)]
   487      22.579304      22.579304      22.579304    6[6-(1,6),6-(6,8),6-(7,8)]
   488      23.143625      23.143625      23.143625    6[6-(1,6),6-(6,6),8-(6)]
   489      24.274689      24.274689      24.274689    6[1-(0),6-(1,6),6-(6,8)]
   490      24.938311      24.938311      24.938311    6[1-(0),6-(1,6),6-(1,6)]
   491      16.317692      16.317692      16.317692    6[1-(0),6-(1,6),6-(1,6)]
   492      23.288943      23.288943      23.288943    6[1-(0),6-(1,6),6-(6,6)]
   493       19.83036       19.83036       19.83036    6[1-(0),1-(0),6-(6,6),7-(1,6)]
   494      19.470455      19.470455      19.470455    6[6-(1,1,7),6-(1,6),6-(1,6)]
   495      18.592003      18.592003      18.592003    6[1-(0),6-(1,6),6-(6,6)]
   496      18.311782      18.311782      18.311782    6[1-(0),6-(1,6),6-(1,6)]
   497      18.890637      18.890637      18.890637    6[1-(0),6-(1,6),6-(1,6)]
   498       19.75044       19.75044       19.75044    6[1-(0),6-(1,6),6-(1,6)]
   499      20.043498      20.043498      20.043498    6[1-(0),6-(1,6),6-(6,6)]
   500       17.39385       17.39385       17.39385    6[6-(6,6),7-(1,6),8-(65)]
   501      17.137118      17.137118      17.137118    6[6-(1,6),6-(6,8),6-(7,8)]
   502      18.084111      18.084111      18.084111    6[6-(1,6),6-(6,6),8-(6)]
   503      17.720813      17.720813      17.720813    6[1-(0),6-(1,6),6-(6,8)]
   504       16.37177       16.37177       16.37177    6[1-(0),6-(1,6),6-(1,6)]
   505      15.458684      15.458684      15.458684    6[1-(0),6-(1,6),6-(1,6)]
   506      15.795341      15.795341      15.795341    6[1-(0),6-(1,6),6-(6,6)]
   507      18.817976      18.817976      18.817976    6[1-(0),1-(0),6-(6,6),7-(1,6)]
   508      20.106469      20.106469      20.106469    6[6-(1,1,7),6-(1,6),6-(1,6)]
   509       21.23269       21.23269       21.23269    6[1-(0),6-(1,6),6-(6,6)]
   510       22.43157       22.43157       22.43157    6[1-(0),6-(1,6),6-(1,6)]
   511      22.586576      22.586576      22.586576    6[1-(0),6-(1,6),6-(1,6)]
   512      21.489418      21.489418      21.489418    6[1-(0),6-(1,6),6-(1,6)]
   513      20.276007      20.276007      20.276007    6[1-(0),6-(1,6),6-(6,6)]
   514      22.802122      22.802122      22.802122    6[6-(6,6),7-(1,6),8-(65)]
   515      23.125216      23.125216      23.125216    6[6-(1,6),6-(6,8),6-(7,8)]
   516      22.824166      22.824166      22.824166    6[6-(1,6),6-(6,6),8-(6)]
   517      23.039966      23.039966      23.039966    6[1-(0),6-(1,6),6-(6,8)]
   518      23.618334      23.618334      23.618334    6[1-(0),6-(1,6),6-(1,6)]
   519      23.954988      23.954988      23.954988    6[1-(0),6-(1,6),6-(1,6)]
   520      23.703101      23.703101      23.703101    6[1-(0),6-(1,6),6-(6,6)]
   521      21.690433      21.690433      21.690433    6[1-(0),1-(0),6-(6,6),7-(1,6)]
   522      20.673201      20.673201      20.673201    6[6-(1,1,7),6-(1,6),6-(1,6)]
   523      20.956574      20.956574      20.956574    6[1-(0),6-(1,6),6-(6,6)]
   524      19.922389      19.922389      19.922389    6[1-(0),6-(1,6),6-(1,6)]
   525      18.602409      18.602409      18.602409    6[1-(0),6-(1,6),6-(1,6)]
   526      18.326303      18.326303      18.326303    6[1-(0),6-(1,6),6-(1,6)]
   527      19.345956      19.345956      19.345956    6[1-(0),6-(1,6),6-(6,6)]
   528       1.548451       1.548451       1.548451    6[6-(1,1,8),6-(1,1,8),6-(1,1,8),6-(1,1,8)]
   529       1.466103       1.466103       1.466103    6[1-(0),1-(0),6-(6,6,6),8-(6)]
   530       2.689205       2.689205       2.689205    6[1-(0),1-(0),6-(6,6,6),8-(6)]
   531      24.542729      24.542729      24.542729    6[1-(0),1-(0),6-(6,6,6),8-(6)]
   532      26.022557      26.022557      26.022557    6[1-(0),1-(0),6-(6,6,6),8-(6)]
   533       5.249233       5.249233       5.249233    6[6-(6,6),7-(1,6),8-(65)]
   534       3.960739       3.960739       3.960739    6[6-(1,6),6-(6,8),6-(7,8)]
   535       2.800612       2.800612       2.800612    6[6-(1,6),6-(6,6),8-(6)]
   536      25.974117      25.974117      25.974117    6[1-(0),6-(1,6),6-(6,8)]
   537      26.150921      26.150921      26.150921    6[1-(0),6-(1,6),6-(1,6)]
   538       3.006479       3.006479       3.006479    6[1-(0),6-(1,6),6-(1,6)]
   539       4.006756       4.006756       4.006756    6[1-(0),6-(1,6),6-(6,6)]
   540       6.482022       6.482022       6.482022    6[1-(0),1-(0),6-(6,6),7-(1,6)]
   541       6.524408       6.524408       6.524408    6[6-(1,1,7),6-(1,6),6-(1,6)]
   542       5.877254       5.877254       5.877254    6[1-(0),6-(1,6),6-(6,6)]
   543       5.941923       5.941923       5.941923    6[1-(0),6-(1,6),6-(1,6)]
   544       6.610391       6.610391       6.610391    6[1-(0),6-(1,6),6-(1,6)]
   545       7.271591       7.271591       7.271591    6[1-(0),6-(1,6),6-(1,6)]
   546       7.191665       7.191665       7.191665    6[1-(0),6-(1,6),6-(6,6)]
   547       1.187582       1.187582       1.187582    6[6-(6,6),7-(1,6),8-(65)]
   548        2.39615        2.39615        2.39615    6[6-(1,6),6-(6,8),6-(7,8)]
   549        2.96047        2.96047        2.96047    6[6-(1,6),6-(6,6),8-(6)]
   550       4.091534       4.091534       4.091534    6[1-(0),6-(1,6),6-(6,8)]
   551       4.755158       4.755158       4.755158    6[1-(0),6-(1,6),6-(1,6)]
   552      12.281044      12.281044      12.281044    6[1-(0),6-(1,6),6-(1,6)]
   553       3.105792       3.105792       3.105792    6[1-(0),6-(1,6),6-(6,6)]
   554      -0.352798      -0.352798      -0.352798    6[1-(0),1-(0),6-(6,6),7-(1,6)]
   555      -0.712706      -0.712706      -0.712706    6[6-(1,1,7),6-(1,6),6-(1,6)]
   556       22.62864       22.62864       22.62864    6[1-(0),6-(1,6),6-(6,6)]
   557      22.348415      22.348415      22.348415    6[1-(0),6-(1,6),6-(1,6)]
   558      22.927268      22.927268      22.927268    6[1-(0),6-(1,6),6-(1,6)]
   559      23.787072      23.787072      23.787072    6[1-(0),6-(1,6),6-(1,6)]
   560      -0.139666      -0.139666      -0.139666    6[1-(0),6-(1,6),6-(6,6)]
   561      21.430481      21.430481      21.430481    6[6-(6,6),7-(1,6),8-(65)]
   562      21.173753      21.173753      21.173753    6[6-(1,6),6-(6,8),6-(7,8)]
   563      22.120749      22.120749      22.120749    6[6-(1,6),6-(6,6),8-(6)]
   564      21.757453      21.757453      21.757453    6[1-(0),6-(1,6),6-(6,8)]
   565      20.408411      20.408411      20.408411    6[1-(0),6-(1,6),6-(1,6)]
   566      19.495323      19.495323      19.495323    6[1-(0),6-(1,6),6-(1,6)]
   567      19.831977      19.831977      19.831977    6[1-(0),6-(1,6),6-(6,6)]
   568      14.781352      14.781352      14.781352    6[1-(0),1-(0),6-(6,6),7-(1,6)]
   569      16.069845      16.069845      16.069845    6[6-(1,1,7),6-(1,6),6-(1,6)]
   570      17.196066      17.196066      17.196066    6[1-(0),6-(1,6),6-(6,6)]
   571      18.394945      18.394945      18.394945    6[1-(0),6-(1,6),6-(1,6)]
   572      18.549951      18.549951      18.549951    6[1-(0),6-(1,6),6-(1,6)]
   573      17.452793      17.452793      17.452793    6[1-(0),6-(1,6),6-(1,6)]
   574      16.239382      16.239382      16.239382    6[1-(0),6-(1,6),6-(6,6)]
   575       2.618966       2.618966       2.618966    6[6-(6,6),7-(1,6),8-(65)]
   576      -5.131195      -5.131195      -5.131195    6[6-(1,6),6-(6,8),6-(7,8)]
   577      -5.432248      -5.432248      -5.432248    6[6-(1,6),6-(6,6),8-(6)]
   578      19.003349      19.003349      19.003349    6[1-(0),6-(1,6),6-(6,8)]
   579      19.581716      19.581716      19.581716    6[1-(0),6-(1,6),6-(1,6)]
   580      -4.301428      -4.301428      -4.301428    6[1-(0),6-(1,6),6-(1,6)]
   581      -4.553312      -4.553312      -4.553312    6[1-(0),6-(1,6),6-(6,6)]
   582        1.50728        1.50728        1.50728    6[1-(0),1-(0),6-(6,6),7-(1,6)]
   583       0.490049       0.490049       0.490049    6[6-(1,1,7),6-(1,6),6-(1,6)]
   584       0.773422       0.773422       0.773422    6[1-(0),6-(1,6),6-(6,6)]
   585      -0.260763      -0.260763      -0.260763    6[1-(0),6-(1,6),6-(1,6)]
   586      -1.580742      -1.580742      -1.580742    6[1-(0),6-(1,6),6-(1,6)]
   587      22.362951      22.362951      22.362951    6[1-(0),6-(1,6),6-(1,6)]
   588      -0.837196      -0.837196      -0.837196    6[1-(0),6-(1,6),6-(6,6)]
   589       9.621713       9.621713       9.621713    6[6-(1,1,8),6-(1,1,8),6-(1,1,8),6-(1,1,8)]
   590       9.539368       9.539368       9.539368    6[1-(0),1-(0),6-(6,6,6),8-(6)]
   591      10.762465      10.762465      10.762465    6[1-(0),1-(0),6-(6,6,6),8-(6)]
   592        8.39619        8.39619        8.39619    6[1-(0),1-(0),6-(6,6,6),8-(6)]
   593       9.876021       9.876021       9.876021    6[1-(0),1-(0),6-(6,6,6),8-(6)]
   594      13.322503      13.322503      13.322503    6[6-(6,6),7-(1,6),8-(65)]
   595      12.034011      12.034011      12.034011    6[6-(1,6),6-(6,8),6-(7,8)]
   596      10.873882      10.873882      10.873882    6[6-(1,6),6-(6,6),8-(6)]
   597       9.827587       9.827587       9.827587    6[1-(0),6-(1,6),6-(6,8)]
   598      10.004394      10.004394      10.004394    6[1-(0),6-(1,6),6-(1,6)]
   599      11.079754      11.079754      11.079754    6[1-(0),6-(1,6),6-(1,6)]
   600       12.08003       12.08003       12.08003    6[1-(0),6-(1,6),6-(6,6)]
   601      14.555289      14.555289      14.555289    6[1-(0),1-(0),6-(6,6),7-(1,6)]
   602      14.597671      14.597671      14.597671    6[6-(1,1,7),6-(1,6),6-(1,6)]
   603      13.950517      13.950517      13.950517    6[1-(0),6-(1,6),6-(6,6)]
   604      14.015182      14.015182      14.015182    6[1-(0),6-(1,6),6-(1,6)]
   605      14.683648      14.683648      14.683648    6[1-(0),6-(1,6),6-(1,6)]
   606       15.34485       15.34485       15.34485    6[1-(0),6-(1,6),6-(1,6)]
   607      15.264926      15.264926      15.264926    6[1-(0),6-(1,6),6-(6,6)]
   608       9.260837       9.260837       9.260837    6[6-(6,6),7-(1,6),8-(65)]
   609      10.469404      10.469404      10.469404    6[6-(1,6),6-(6,8),6-(7,8)]
   610      11.033725      11.033725      11.033725    6[6-(1,6),6-(6,6),8-(6)]
   611      12.164789      12.164789      12.164789    6[1-(0),6-(1,6),6-(6,8)]
   612      12.828411      12.828411      12.828411    6[1-(0),6-(1,6),6-(1,6)]
   613       4.207792       4.207792       4.207792    6[1-(0),6-(1,6),6-(1,6)]
   614      11.179043      11.179043      11.179043    6[1-(0),6-(1,6),6-(6,6)]
   615        7.72046        7.72046        7.72046    6[1-(0),1-(0),6-(6,6),7-(1,6)]
   616       7.360555       7.360555       7.360555    6[6-(1,1,7),6-(1,6),6-(1,6)]
   617       6.482103       6.482103       6.482103    6[1-(0),6-(1,6),6-(6,6)]
   618       6.201882       6.201882       6.201882    6[1-(0),6-(1,6),6-(1,6)]
   619       6.780737       6.780737       6.780737    6[1-(0),6-(1,6),6-(1,6)]
   620        7.64054        7.64054        7.64054    6[1-(0),6-(1,6),6-(1,6)]
   621       7.933598       7.933598       7.933598    6[1-(0),6-(1,6),6-(6,6)]
   622        5.28395        5.28395        5.28395    6[6-(6,6),7-(1,6),8-(65)]
   623       5.027218       5.027218       5.027218    6[6-(1,6),6-(6,8),6-(7,8)]
   624       5.974211       5.974211       5.974211    6[6-(1,6),6-(6,6),8-(6)]
   625       5.610913       5.610913       5.610913    6[1-(0),6-(1,6),6-(6,8)]
   626        4.26187        4.26187        4.26187    6[1-(0),6-(1,6),6-(1,6)]
   627      27.568584      27.568584      27.568584    6[1-(0),6-(1,6),6-(1,6)]
   628       3.685441       3.685441       3.685441    6[1-(0),6-(1,6),6-(6,6)]
   629       6.708076       6.708076       6.708076    6[1-(0),1-(0),6-(6,6),7-(1,6)]
   630       7.996569       7.996569       7.996569    6[6-(1,1,7),6-(1,6),6-(1,6)]
   631        9.12279        9.12279        9.12279    6[1-(0),6-(1,6),6-(6,6)]
   632       10.32167       10.32167       10.32167    6[1-(0),6-(1,6),6-(1,6)]
   633      10.476676      10.476676      10.476676    6[1-(0),6-(1,6),6-(1,6)]
   634       9.379518       9.379518       9.379518    6[1-(0),6-(1,6),6-(1,6)]
   635       8.166107       8.166107       8.166107    6[1-(0),6-(1,6),6-(6,6)]
   636      10.692222      10.692222      10.692222    6[6-(6,6),7-(1,6),8-(65)]
   637      11.015316      11.015316      11.015316    6[6-(1,6),6-(6,8),6-(7,8)]
   638      10.714266      10.714266      10.714266    6[6-(1,6),6-(6,6),8-(6)]
   639      10.930066      10.930066      10.930066    6[1-(0),6-(1,6),6-(6,8)]
   640      11.508434      11.508434      11.508434    6[1-(0),6-(1,6),6-(1,6)]
   641      11.845088      11.845088      11.845088    6[1-(0),6-(1,6),6-(1,6)]
   642      11.593201      11.593201      11.593201    6[1-(0),6-(1,6),6-(6,6)]
   643       9.580533       9.580533       9.580533    6[1-(0),1-(0),6-(6,6),7-(1,6)]
   644       8.563301       8.563301       8.563301    6[6-(1,1,7),6-(1,6),6-(1,6)]
   645       8.846674       8.846674       8.846674    6[1-(0),6-(1,6),6-(6,6)]
   646       7.812489       7.812489       7.812489    6[1-(0),6-(1,6),6-(1,6)]
   647       6.492509       6.492509       6.492509    6[1-(0),6-(1,6),6-(1,6)]
   648      30.436203      30.436203      30.436203    6[1-(0),6-(1,6),6-(1,6)]
   649       7.236056       7.236056       7.236056    6[1-(0),6-(1,6),6-(6,6)]
   650      17.694994      17.694994      17.694994    6[6-(1,1,8),6-(1,1,8),6-(1,1,8),6-(1,1,8)]
   651      17.612645      17.612645      17.612645    6[1-(0),1-(0),6-(6,6,6),8-(6)]
   652      18.835746      18.835746      18.835746    6[1-(0),1-(0),6-(6,6,6),8-(6)]
   653      16.469472      16.469472      16.469472    6[1-(0),1-(0),6-(6,6,6),8-(6)]
   654      17.949303      17.949303      17.949303    6[1-(0),1-(0),6-(6,6,6),8-(6)]
   655      -2.824022      -2.824022      -2.824022    6[6-(6,6),7-(1,6),8-(65)]
   656      20.107283      20.107283      20.107283    6[6-(1,6),6-(6,8),6-(7,8)]
   657      18.947155      18.947155      18.947155    6[6-(1,6),6-(6,6),8-(6)]
   658      17.900858      17.900858      17.900858    6[1-(0),6-(1,6),6-(6,8)]
   659      18.077662      18.077662      18.077662    6[1-(0),6-(1,6),6-(1,6)]
   660      19.153021      19.153021      19.153021    6[1-(0),6-(1,6),6-(1,6)]
   661        20.1533        20.1533        20.1533    6[1-(0),6-(1,6),6-(6,6)]
   662      -1.591233      -1.591233      -1.591233    6[1-(0),1-(0),6-(6,6),7-(1,6)]
   663      -1.548848      -1.548848      -1.548848    6[6-(1,1,7),6-(1,6),6-(1,6)]
   664      -2.195999      -2.195999      -2.195999    6[1-(0),6-(1,6),6-(6,6)]
   665      -2.131332      -2.131332      -2.131332    6[1-(0),6-(1,6),6-(1,6)]
   666      -1.462866      -1.462866      -1.462866    6[1-(0),6-(1,6),6-(1,6)]
   667      -0.801667      -0.801667      -0.801667    6[1-(0),6-(1,6),6-(1,6)]
   668      -0.881593      -0.881593      -0.881593    6[1-(0),6-(1,6),6-(6,6)]
   669      17.334114      17.334114      17.334114    6[6-(6,6),7-(1,6),8-(65)]
   670      18.542683      18.542683      18.542683    6[6-(1,6),6-(6,8),6-(7,8)]
   671      19.107006      19.107006      19.107006    6[6-(1,6),6-(6,6),8-(6)]
   672      20.238071      20.238071      20.238071    6[1-(0),6-(1,6),6-(6,8)]
   673      20.901693      20.901693      20.901693    6[1-(0),6-(1,6),6-(1,6)]
   674      20.354324      20.354324      20.354324    6[1-(0),6-(1,6),6-(1,6)]
   675      19.252323      19.252323      19.252323    6[1-(0),6-(1,6),6-(6,6)]
   676      15.793733      15.793733      15.793733    6[1-(0),1-(0),6-(6,6),7-(1,6)]
   677      15.433827      15.433827      15.433827    6[6-(1,1,7),6-(1,6),6-(1,6)]
   678      14.555376      14.555376      14.555376    6[1-(0),6-(1,6),6-(6,6)]
   679      14.275153      14.275153      14.275153    6[1-(0),6-(1,6),6-(1,6)]
   680      14.854005      14.854005      14.854005    6[1-(0),6-(1,6),6-(1,6)]
   681      15.713807      15.713807      15.713807    6[1-(0),6-(1,6),6-(1,6)]
   682      16.006866      16.006866      16.006866    6[1-(0),6-(1,6),6-(6,6)]
   683      13.357228      13.357228      13.357228    6[6-(6,6),7-(1,6),8-(65)]
   684      13.100498      13.100498      13.100498    6[6-(1,6),6-(6,8),6-(7,8)]
   685      14.047492      14.047492      14.047492    6[6-(1,6),6-(6,6),8-(6)]
   686      13.684195      13.684195      13.684195    6[1-(0),6-(1,6),6-(6,8)]
   687      12.335152      12.335152      12.335152    6[1-(0),6-(1,6),6-(1,6)]
   688      11.422065      11.422065      11.422065    6[1-(0),6-(1,6),6-(1,6)]
   689      11.758721      11.758721      11.758721    6[1-(0),6-(1,6),6-(6,6)]
   690      22.854604      22.854604      22.854604    6[1-(0),1-(0),6-(6,6),7-(1,6)]
   691      24.143099      24.143099      24.143099    6[6-(1,1,7),6-(1,6),6-(1,6)]
   692      25.269318      25.269318      25.269318    6[1-(0),6-(1,6),6-(6,6)]
   693      26.468199      26.468199      26.468199    6[1-(0),6-(1,6),6-(1,6)]
   694       2.403408       2.403408       2.403408    6[1-(0),6-(1,6),6-(1,6)]
   695      25.526052      25.526052      25.526052    6[1-(0),6-(1,6),6-(1,6)]
   696      24.312639      24.312639      24.312639    6[1-(0),6-(1,6),6-(6,6)]
   697      -5.454285      -5.454285      -5.454285    6[6-(6,6),7-(1,6),8-(65)]
   698       2.942058       2.942058       2.942058    6[6-(1,6),6-(6,8),6-(7,8)]
   699       2.641005       2.641005       2.641005    6[6-(1,6),6-(6,6),8-(6)]
   700       2.856804       2.856804       2.856804    6[1-(0),6-(1,6),6-(6,8)]
   701       3.435174       3.435174       3.435174    6[1-(0),6-(1,6),6-(1,6)]
   702        3.77183        3.77183        3.77183    6[1-(0),6-(1,6),6-(1,6)]
   703       3.519944       3.519944       3.519944    6[1-(0),6-(1,6),6-(6,6)]
   704      17.653824      17.653824      17.653824    6[1-(0),1-(0),6-(6,6),7-(1,6)]
   705      16.636591      16.636591      16.636591    6[6-(1,1,7),6-(1,6),6-(1,6)]
   706      16.919961      16.919961      16.919961    6[1-(0),6-(1,6),6-(6,6)]
   707      15.885774      15.885774      15.885774    6[1-(0),6-(1,6),6-(1,6)]
   708      14.565796      14.565796      14.565796    6[1-(0),6-(1,6),6-(1,6)]
   709      14.289692      14.289692      14.289692    6[1-(0),6-(1,6),6-(1,6)]
   710      15.309347      15.309347      15.309347    6[1-(0),6-(1,6),6-(6,6)]
   711       9.472371       9.472371       9.472371    7[1-(0),6-(1,1,6),6-(6,8)]
   712       4.848806       4.848806       4.848806    7[1-(0),6-(1,1,6),6-(6,8)]
   713       2.252451       2.252451       2.252451    7[1-(0),6-(1,1,6),6-(6,8)]
   714       5.621428       5.621428       5.621428    7[1-(0),6-(1,1,6),6-(6,8)]
   715      17.339753      17.339753      17.339753    7[8-(0),8-(65),8-(65)]
   716      21.030853      21.030853      21.030853    7[8-(0),8-(65),8-(65)]
   717      18.114792      18.114792      18.114792    7[8-(0),8-(65),8-(65)]
   718      10.288584      10.288584      10.288584    7[8-(0),8-(65),8-(65)]
   719      17.545626      17.545626      17.545626    7[1-(0),6-(1,1,6),6-(6,8)]
   720      12.922074      12.922074      12.922074    7[1-(0),6-(1,1,6),6-(6,8)]
   721      10.325702      10.325702      10.325702    7[1-(0),6-(1,1,6),6-(6,8)]
   722      13.694681      13.694681      13.694681    7[1-(0),6-(1,1,6),6-(6,8)]
   723       9.266501       9.266501       9.266501    7[8-(0),8-(65),8-(65)]
   724      12.957596      12.957596      12.957596    7[8-(0),8-(65),8-(65)]
   725      10.041534      10.041534      10.041534    7[8-(0),8-(65),8-(65)]
   726      26.435091      26.435091      26.435091    7[8-(0),8-(65),8-(65)]
   727      25.618894      25.618894      25.618894    7[1-(0),6-(1,1,6),6-(6,8)]
   728      20.995332      20.995332      20.995332    7[1-(0),6-(1,1,6),6-(6,8)]
   729      18.398971      18.398971      18.398971    7[1-(0),6-(1,1,6),6-(6,8)]
   730      21.767937      21.767937      21.767937    7[1-(0),6-(1,1,6),6-(6,8)]
   731       1.193232       1.193232       1.193232    7[8-(0),8-(65),8-(65)]
   732       4.884329       4.884329       4.884329    7[8-(0),8-(65),8-(65)]
   733       1.968261       1.968261       1.968261    7[8-(0),8-(65),8-(65)]
   734      18.361839      18.361839      18.361839    7[8-(0),8-(65),8-(65)]
   735       5.435726       5.435726       5.435726    7[1-(0),6-(1,1,6),6-(6,8)]
   736       0.812174       0.812174       0.812174    7[1-(0),6-(1,1,6),6-(6,8)]
   737      22.435602      22.435602      22.435602    7[1-(0),6-(1,1,6),6-(6,8)]
   738       1.584781       1.584781       1.584781    7[1-(0),6-(1,1,6),6-(6,8)]
   739      21.376401      21.376401      21.376401    7[8-(0),8-(65),8-(65)]
   740       0.847696       0.847696       0.847696    7[8-(0),8-(65),8-(65)]
   741      -2.068366      -2.068366      -2.068366    7[8-(0),8-(65),8-(65)]
   742      14.325191      14.325191      14.325191    7[8-(0),8-(65),8-(65)]
   743      13.508994      13.508994      13.508994    7[1-(0),6-(1,1,6),6-(6,8)]
   744       8.885432       8.885432       8.885432    7[1-(0),6-(1,1,6),6-(6,8)]
   745       6.289071       6.289071       6.289071    7[1-(0),6-(1,1,6),6-(6,8)]
   746       9.658037       9.658037       9.658037    7[1-(0),6-(1,1,6),6-(6,8)]
   747      13.303132      13.303132      13.303132    7[8-(0),8-(65),8-(65)]
   748      16.994229      16.994229      16.994229    7[8-(0),8-(65),8-(65)]
   749      14.078161      14.078161      14.078161    7[8-(0),8-(65),8-(65)]
   750       6.251939       6.251939       6.251939    7[8-(0),8-(65),8-(65)]
   751      -2.637529      -2.637529      -2.637529    7[1-(0),6-(1,1,6),6-(6,8)]
   752      16.958706      16.958706      16.958706    7[1-(0),6-(1,1,6),6-(6,8)]
   753      14.362351      14.362351      14.362351    7[1-(0),6-(1,1,6),6-(6,8)]
   754      -6.488472      -6.488472      -6.488472    7[1-(0),6-(1,1,6),6-(6,8)]
   755       5.229853       5.229853       5.229853    7[8-(0),8-(65),8-(65)]
   756       8.920953       8.920953       8.920953    7[8-(0),8-(65),8-(65)]
   757       6.004892       6.004892       6.004892    7[8-(0),8-(65),8-(65)]
   758      -1.821316      -1.821316      -1.821316    7[8-(0),8-(65),8-(65)]
   759       6.800926       6.800926       6.800926    8[6-(1,1,6),6-(6,6)]
   760       6.277778       6.277778       6.277778    8[6-(1,1,6),6-(6,6)]
   761       3.226086       3.226086       3.226086    8[6-(1,1,6),6-(6,6)]
   762       6.086447       6.086447       6.086447    8[6-(1,1,6),6-(6,6)]
   763      10.077866      10.077866      10.077866    8[6-(6,7),65-(8,8,8,8,8,8,8,8)]
   764       4.589654       4.589654       4.589654    8[6-(6,7),65-(8,8,8,8,8,8,8,8)]
   765       0.469872       0.469872       0.469872    8[6-(6,7),65-(8,8,8,8,8,8,8,8)]
   766      15.428819      15.428819      15.428819    8[6-(6,7),65-(8,8,8,8,8,8,8,8)]
   767      17.196858      17.196858      17.196858    8[7-(8,8),65-(8,8,8,8,8,8,8,8)]
   768      10.223184      10.223184      10.223184    8[7-(8,8),65-(8,8,8,8,8,8,8,8)]
   769      16.390336      16.390336      16.390336    8[7-(8,8)]
   770      21.415949      21.415949      21.415949    8[7-(8,8),65-(8,8,8,8,8,8,8,8)]
   771      19.943384      19.943384      19.943384    8[7-(8,8),65-(8,8,8,8,8,8,8,8)]
   772      21.677523      21.677523      21.677523    8[7-(8,8)]
   773      19.081162      19.081162      19.081162    8[7-(8,8),65-(8,8,8,8,8,8,8,8)]
   774      17.841107      17.841107      17.841107    8[7-(8,8),65-(8,8,8,8,8,8,8,8)]
   775      17.695791      17.695791      17.695791    8[7-(8,8)]
   776       9.278618       9.278618       9.278618    8[7-(8,8),65-(8,8,8,8,8,8,8,8)]
   777      10.552581      10.552581      10.552581    8[7-(8,8),65-(8,8,8,8,8,8,8,8)]
   778      11.102368      11.102368      11.102368    8[7-(8,8)]
   779      14.874183      14.874183      14.874183    8[6-(1,1,6),6-(6,6)]
   780       14.35104       14.35104       14.35104    8[6-(1,1,6),6-(6,6)]
   781      11.299342      11.299342      11.299342    8[6-(1,1,6),6-(6,6)]
   782      14.159699      14.159699      14.159699    8[6-(1,1,6),6-(6,6)]
   783      18.151119      18.151119      18.151119    8[6-(6,7),65-(8,8,8,8,8,8,8,8)]
   784      12.662925      12.662925      12.662925    8[6-(6,7),65-(8,8,8,8,8,8,8,8)]
   785       8.543125       8.543125       8.543125    8[6-(6,7),65-(8,8,8,8,8,8,8,8)]
   786       7.355568       7.355568       7.355568    8[6-(6,7),65-(8,8,8,8,8,8,8,8)]
   787       9.123603       9.123603       9.123603    8[7-(8,8),65-(8,8,8,8,8,8,8,8)]
   788      18.296435      18.296435      18.296435    8[7-(8,8),65-(8,8,8,8,8,8,8,8)]
   789       8.317084       8.317084       8.317084    8[7-(8,8)]
   790      13.342692      13.342692      13.342692    8[7-(8,8),65-(8,8,8,8,8,8,8,8)]
   791      11.870127      11.870127      11.870127    8[7-(8,8),65-(8,8,8,8,8,8,8,8)]
   792      13.604264      13.604264      13.604264    8[7-(8,8)]
   793      11.007903      11.007903      11.007903    8[7-(8,8),65-(8,8,8,8,8,8,8,8)]
   794       9.767852       9.767852       9.767852    8[7-(8,8),65-(8,8,8,8,8,8,8,8)]
   795       9.622531       9.622531       9.622531    8[7-(8,8)]
   796      17.351873      17.351873      17.351873    8[7-(8,8),65-(8,8,8,8,8,8,8,8)]
   797      26.699087      26.699087      26.699087    8[7-(8,8),65-(8,8,8,8,8,8,8,8)]
   798      27.248877      27.248877      27.248877    8[7-(8,8)]
   799       22.94745       22.94745       22.94745    8[6-(1,1,6),6-(6,6)]
   800      22.424299      22.424299      22.424299    8[6-(1,1,6),6-(6,6)]
   801      19.372605      19.372605      19.372605    8[6-(1,1,6),6-(6,6)]
   802      22.232961      22.232961      22.232961    8[6-(1,1,6),6-(6,6)]
   803       2.004592       2.004592       2.004592    8[6-(6,7),65-(8,8,8,8,8,8,8,8)]
   804      20.736178      20.736178      20.736178    8[6-(6,7),65-(8,8,8,8,8,8,8,8)]
   805      16.616396      16.616396      16.616396    8[6-(6,7),65-(8,8,8,8,8,8,8,8)]
   806      23.502073      23.502073      23.502073    8[6-(6,7),65-(8,8,8,8,8,8,8,8)]
   807       1.050334       1.050334       1.050334    8[7-(8,8),65-(8,8,8,8,8,8,8,8)]
   808       2.149914       2.149914       2.149914    8[7-(8,8),65-(8,8,8,8,8,8,8,8)]
   809       0.243817       0.243817       0.243817    8[7-(8,8)]
   810       5.269422       5.269422       5.269422    8[7-(8,8),65-(8,8,8,8,8,8,8,8)]
   811       3.796861       3.796861       3.796861    8[7-(8,8),65-(8,8,8,8,8,8,8,8)]
   812       5.530999       5.530999       5.530999    8[7-(8,8)]
   813       2.934632       2.934632       2.934632    8[7-(8,8),65-(8,8,8,8,8,8,8,8)]
   814       1.694577       1.694577       1.694577    8[7-(8,8),65-(8,8,8,8,8,8,8,8)]
   815       1.549258       1.549258       1.549258    8[7-(8,8)]
   816      25.425125      25.425125      25.425125    8[7-(8,8),65-(8,8,8,8,8,8,8,8)]
   817      18.625833      18.625833      18.625833    8[7-(8,8),65-(8,8,8,8,8,8,8,8)]
   818      19.175625      19.175625      19.175625    8[7-(8,8)]
   819       2.764283       2.764283       2.764283    8[6-(1,1,6),6-(6,6)]
   820        2.24114        2.24114        2.24114    8[6-(1,1,6),6-(6,6)]
   821      23.409242      23.409242      23.409242    8[6-(1,1,6),6-(6,6)]
   822       2.049799       2.049799       2.049799    8[6-(1,1,6),6-(6,6)]
   823       6.041219       6.041219       6.041219    8[6-(6,7),65-(8,8,8,8,8,8,8,8)]
   824       0.553025       0.553025       0.553025    8[6-(6,7),65-(8,8,8,8,8,8,8,8)]
   825      20.653025      20.653025      20.653025    8[6-(6,7),65-(8,8,8,8,8,8,8,8)]
   826      -4.754332      -4.754332      -4.754332    8[6-(6,7),65-(8,8,8,8,8,8,8,8)]
   827      21.233503      21.233503      21.233503    8[7-(8,8),65-(8,8,8,8,8,8,8,8)]
   828       6.186535       6.186535       6.186535    8[7-(8,8),65-(8,8,8,8,8,8,8,8)]
   829      20.426984      20.426984      20.426984    8[7-(8,8)]
   830       1.232792       1.232792       1.232792    8[7-(8,8),65-(8,8,8,8,8,8,8,8)]
   831      -0.239773      -0.239773      -0.239773    8[7-(8,8),65-(8,8,8,8,8,8,8,8)]
   832       1.494364       1.494364       1.494364    8[7-(8,8)]
   833      -1.101997      -1.101997      -1.101997    8[7-(8,8),65-(8,8,8,8,8,8,8,8)]
   834      -2.342048      -2.342048      -2.342048    8[7-(8,8),65-(8,8,8,8,8,8,8,8)]
   835      21.732431      21.732431      21.732431    8[7-(8,8)]
   836       5.241973       5.241973       5.241973    8[7-(8,8),65-(8,8,8,8,8,8,8,8)]
   837      14.589187      14.589187      14.589187    8[7-(8,8),65-(8,8,8,8,8,8,8,8)]
   838      15.138977      15.138977      15.138977    8[7-(8,8)]
   839       10.83755       10.83755       10.83755    8[6-(1,1,6),6-(6,6)]
   840      10.314399      10.314399      10.314399    8[6-(1,1,6),6-(6,6)]
   841       7.262705       7.262705       7.262705    8[6-(1,1,6),6-(6,6)]
   842      10.123061      10.123061      10.123061    8[6-(1,1,6),6-(6,6)]
   843      14.114492      14.114492      14.114492    8[6-(6,7),65-(8,8,8,8,8,8,8,8)]
   844       8.626278       8.626278       8.626278    8[6-(6,7),65-(8,8,8,8,8,8,8,8)]
   845       4.506496       4.506496       4.506496    8[6-(6,7),65-(8,8,8,8,8,8,8,8)]
   846      11.392173      11.392173      11.392173    8[6-(6,7),65-(8,8,8,8,8,8,8,8)]
   847      13.160234      13.160234      13.160234    8[7-(8,8),65-(8,8,8,8,8,8,8,8)]
   848      14.259814      14.259814      14.259814    8[7-(8,8),65-(8,8,8,8,8,8,8,8)]
   849      12.353717      12.353717      12.353717    8[7-(8,8)]
   850      17.379322      17.379322      17.379322    8[7-(8,8),65-(8,8,8,8,8,8,8,8)]
   851      15.906761      15.906761      15.906761    8[7-(8,8),65-(8,8,8,8,8,8,8,8)]
   852      17.640899      17.640899      17.640899    8[7-(8,8)]
   853      15.044532      15.044532      15.044532    8[7-(8,8),65-(8,8,8,8,8,8,8,8)]
   854      13.804477      13.804477      13.804477    8[7-(8,8),65-(8,8,8,8,8,8,8,8)]
   855      13.659158      13.659158      13.659158    8[7-(8,8)]
   856      13.315225      13.315225      13.315225    8[7-(8,8),65-(8,8,8,8,8,8,8,8)]
   857       6.515933       6.515933       6.515933    8[7-(8,8),65-(8,8,8,8,8,8,8,8)]
   858       7.065725       7.065725       7.065725    8[7-(8,8)]
   859      18.910826      18.910826      18.910826    8[6-(1,1,6),6-(6,6)]
   860      18.387678      18.387678      18.387678    8[6-(1,1,6),6-(6,6)]
   861      15.335986      15.335986      15.335986    8[6-(1,1,6),6-(6,6)]
   862      18.196347      18.196347      18.196347    8[6-(1,1,6),6-(6,6)]
   863      -2.032034      -2.032034      -2.032034    8[6-(6,7),65-(8,8,8,8,8,8,8,8)]
   864      16.699554      16.699554      16.699554    8[6-(6,7),65-(8,8,8,8,8,8,8,8)]
   865      12.579772      12.579772      12.579772    8[6-(6,7),65-(8,8,8,8,8,8,8,8)]
   866       3.318919       3.318919       3.318919    8[6-(6,7),65-(8,8,8,8,8,8,8,8)]
   867       5.086958       5.086958       5.086958    8[7-(8,8),65-(8,8,8,8,8,8,8,8)]
   868      -1.886716      -1.886716      -1.886716    8[7-(8,8),65-(8,8,8,8,8,8,8,8)]
   869      28.500236      28.500236      28.500236    8[7-(8,8)]
   870       9.306049       9.306049       9.306049    8[7-(8,8),65-(8,8,8,8,8,8,8,8)]
   871       7.833484       7.833484       7.833484    8[7-(8,8),65-(8,8,8,8,8,8,8,8)]
   872       9.567623       9.567623       9.567623    8[7-(8,8)]
   873       6.971262       6.971262       6.971262    8[7-(8,8),65-(8,8,8,8,8,8,8,8)]
   874       5.731207       5.731207       5.731207    8[7-(8,8),65-(8,8,8,8,8,8,8,8)]
   875       5.585891       5.585891       5.585891    8[7-(8,8)]
   876      -2.831282      -2.831282      -2.831282    8[7-(8,8),65-(8,8,8,8,8,8,8,8)]
   877      -1.557319      -1.557319      -1.557319    8[7-(8,8),65-(8,8,8,8,8,8,8,8)]
   878      -1.007532      -1.007532      -1.007532    8[7-(8,8)]
