# Supplementary material for: A collection of forcefield precursors for metal–organic frameworks
Source: RSC Adv. 2019 Nov 13;9(63):36492–507. doi: 10.1039/c9ra07327b (PMC9075174; doi:10.1039/c9ra07327b)
Supplement: RA-009-C9RA07327B-s1433 [file RA-009-C9RA07327B-s1433.txt]

LOWPUI_clean5b

16.055000    0.000000    0.000000
-4.143722    18.300745    0.000000
-4.143722    -6.457755    17.123512

     1      -3.445514      -3.445514      -3.445514    30[8-(6),8-(6),8-(6),8-(6),30-(8,8,8,8)]
     2       7.179831       7.179831       7.179831    30[8-(6),8-(6),8-(6),8-(6),30-(8,8,8,8)]
     3       4.582229       4.582229       4.582229    30[8-(6),8-(6),8-(6),8-(6),30-(8,8,8,8)]
     4      15.207331      15.207331      15.207331    30[8-(6),8-(6),8-(6),8-(6),30-(8,8,8,8)]
     5      -5.517132      -5.517132      -5.517132    30[8-(6),8-(6),8-(6),8-(6),30-(8,8,8,8)]
     6        5.10797        5.10797        5.10797    30[8-(6),8-(6),8-(6),8-(6),30-(8,8,8,8)]
     7       2.510368       2.510368       2.510368    30[8-(6),8-(6),8-(6),8-(6),30-(8,8,8,8)]
     8       13.13547       13.13547       13.13547    30[8-(6),8-(6),8-(6),8-(6),30-(8,8,8,8)]
     9      -5.517132      -5.517132      -5.517132    30[8-(6),8-(6),8-(6),8-(6),30-(8,8,8,8)]
    10        5.10797        5.10797        5.10797    30[8-(6),8-(6),8-(6),8-(6),30-(8,8,8,8)]
    11       2.510814       2.510814       2.510814    30[8-(6),8-(6),8-(6),8-(6),30-(8,8,8,8)]
    12       13.13547       13.13547       13.13547    30[8-(6),8-(6),8-(6),8-(6),30-(8,8,8,8)]
    13      -7.589153      -7.589153      -7.589153    30[8-(6),8-(6),8-(6),8-(6),30-(8,8,8,8)]
    14       3.036109       3.036109       3.036109    30[8-(6),8-(6),8-(6),8-(6),30-(8,8,8,8)]
    15       0.438264       0.438264       0.438264    30[8-(6),8-(6),8-(6),8-(6),30-(8,8,8,8)]
    16      11.063609      11.063609      11.063609    30[8-(6),8-(6),8-(6),8-(6),30-(8,8,8,8)]
    17       1.953345       1.953345       1.953345    1[6-(6,6)]
    18       4.057732       4.057732       4.057732    1[7-(1,6)]
    19       4.340942       4.340942       4.340942    1[7-(1,6)]
    20       1.884207       1.884207       1.884207    1[6-(6,6)]
    21       4.354436       4.354436       4.354436    1[7-(1,6)]
    22       4.067166       4.067166       4.067166    1[7-(1,6)]
    23       1.879608       1.879608       1.879608    1[6-(6,6)]
    24        1.95419        1.95419        1.95419    1[6-(6,6)]
    25       9.980845       9.980845       9.980845    1[6-(6,6)]
    26      12.085232      12.085232      12.085232    1[7-(1,6)]
    27      12.368442      12.368442      12.368442    1[7-(1,6)]
    28       9.911707       9.911707       9.911707    1[6-(6,6)]
    29      12.381936      12.381936      12.381936    1[7-(1,6)]
    30      12.094666      12.094666      12.094666    1[7-(1,6)]
    31       9.907108       9.907108       9.907108    1[6-(6,6)]
    32        9.98169        9.98169        9.98169    1[6-(6,6)]
    33      -0.118516      -0.118516      -0.118516    1[6-(6,6)]
    34       1.985871       1.985871       1.985871    1[7-(1,6)]
    35       2.269081       2.269081       2.269081    1[7-(1,6)]
    36      -0.187654      -0.187654      -0.187654    1[6-(6,6)]
    37       6.426297       6.426297       6.426297    1[7-(1,6)]
    38       1.995305       1.995305       1.995305    1[7-(1,6)]
    39      -0.192253      -0.192253      -0.192253    1[6-(6,6)]
    40      -0.117671      -0.117671      -0.117671    1[6-(6,6)]
    41       7.908984       7.908984       7.908984    1[6-(6,6)]
    42      10.013371      10.013371      10.013371    1[7-(1,6)]
    43      10.296581      10.296581      10.296581    1[7-(1,6)]
    44       7.839846       7.839846       7.839846    1[6-(6,6)]
    45      14.453797      14.453797      14.453797    1[7-(1,6)]
    46      10.022805      10.022805      10.022805    1[7-(1,6)]
    47       7.835247       7.835247       7.835247    1[6-(6,6)]
    48       7.909829       7.909829       7.909829    1[6-(6,6)]
    49      -0.118516      -0.118516      -0.118516    1[6-(6,6)]
    50       1.985871       1.985871       1.985871    1[7-(1,6)]
    51       6.412803       6.412803       6.412803    1[7-(1,6)]
    52      -0.187654      -0.187654      -0.187654    1[6-(6,6)]
    53       2.282575       2.282575       2.282575    1[7-(1,6)]
    54       1.995305       1.995305       1.995305    1[7-(1,6)]
    55      -0.192253      -0.192253      -0.192253    1[6-(6,6)]
    56      -0.117671      -0.117671      -0.117671    1[6-(6,6)]
    57       7.908984       7.908984       7.908984    1[6-(6,6)]
    58      10.013371      10.013371      10.013371    1[7-(1,6)]
    59      14.440303      14.440303      14.440303    1[7-(1,6)]
    60       7.839846       7.839846       7.839846    1[6-(6,6)]
    61      10.310075      10.310075      10.310075    1[7-(1,6)]
    62      10.022805      10.022805      10.022805    1[7-(1,6)]
    63       7.835247       7.835247       7.835247    1[6-(6,6)]
    64       7.909829       7.909829       7.909829    1[6-(6,6)]
    65      -2.190377      -2.190377      -2.190377    1[6-(6,6)]
    66       -0.08599       -0.08599       -0.08599    1[7-(1,6)]
    67       4.340942       4.340942       4.340942    1[7-(1,6)]
    68      -2.259515      -2.259515      -2.259515    1[6-(6,6)]
    69       4.354436       4.354436       4.354436    1[7-(1,6)]
    70      -0.076556      -0.076556      -0.076556    1[7-(1,6)]
    71      -2.264114      -2.264114      -2.264114    1[6-(6,6)]
    72      -2.189532      -2.189532      -2.189532    1[6-(6,6)]
    73       5.837123       5.837123       5.837123    1[6-(6,6)]
    74        7.94151        7.94151        7.94151    1[7-(1,6)]
    75      12.368442      12.368442      12.368442    1[7-(1,6)]
    76       5.767985       5.767985       5.767985    1[6-(6,6)]
    77      12.381936      12.381936      12.381936    1[7-(1,6)]
    78       7.950944       7.950944       7.950944    1[7-(1,6)]
    79       5.763386       5.763386       5.763386    1[6-(6,6)]
    80       5.837968       5.837968       5.837968    1[6-(6,6)]
    81       0.537469       0.537469       0.537469    1[6-(6,6)]
    82       0.540148       0.540148       0.540148    1[6-(6,6)]
    83       8.564969       8.564969       8.564969    1[6-(6,6)]
    84       8.567648       8.567648       8.567648    1[6-(6,6)]
    85      -1.534392      -1.534392      -1.534392    1[6-(6,6)]
    86      -1.531713      -1.531713      -1.531713    1[6-(6,6)]
    87       6.493108       6.493108       6.493108    1[6-(6,6)]
    88       6.495787       6.495787       6.495787    1[6-(6,6)]
    89      -1.534392      -1.534392      -1.534392    1[6-(6,6)]
    90      -1.531713      -1.531713      -1.531713    1[6-(6,6)]
    91       6.493108       6.493108       6.493108    1[6-(6,6)]
    92       6.495787       6.495787       6.495787    1[6-(6,6)]
    93      -3.606253      -3.606253      -3.606253    1[6-(6,6)]
    94      -3.603574      -3.603574      -3.603574    1[6-(6,6)]
    95       4.421247       4.421247       4.421247    1[6-(6,6)]
    96       4.423926       4.423926       4.423926    1[6-(6,6)]
    97      -0.762001      -0.762001      -0.762001    6[6-(6,6),8-(30),8-(30)]
    98       2.155634       2.155634       2.155634    6[6-(1,6),6-(1,6),6-(8,8)]
    99       1.474177       1.474177       1.474177    6[1-(0),6-(6,6),6-(6,7)]
   100       1.592454       1.592454       1.592454    6[1-(0),6-(1,6),6-(6,6)]
   101       4.599852       4.599852       4.599852    6[6-(6,6),8-(30),8-(30)]
   102       1.705766       1.705766       1.705766    6[6-(1,6),6-(6,7),6-(8,8)]
   103       2.382081       2.382081       2.382081    6[1-(0),6-(1,6),6-(6,6)]
   104       2.274949       2.274949       2.274949    6[6-(1,6),6-(6,6),7-(1,1)]
   105       4.585655       4.585655       4.585655    6[6-(6,6),8-(30),8-(30)]
   106       1.701509       1.701509       1.701509    6[6-(1,6),6-(6,7),6-(8,8)]
   107       2.378466       2.378466       2.378466    6[1-(0),6-(1,6),6-(6,6)]
   108        2.27673        2.27673        2.27673    6[6-(1,6),6-(6,6),7-(1,1)]
   109      -0.755045      -0.755045      -0.755045    6[6-(6,6),8-(30),8-(30)]
   110       2.157121       2.157121       2.157121    6[6-(1,6),6-(1,6),6-(8,8)]
   111       1.473629       1.473629       1.473629    6[1-(0),6-(6,6),6-(6,7)]
   112       1.594236       1.594236       1.594236    6[1-(0),6-(1,6),6-(6,6)]
   113       7.265499       7.265499       7.265499    6[6-(6,6),8-(30),8-(30)]
   114      10.183134      10.183134      10.183134    6[6-(1,6),6-(1,6),6-(8,8)]
   115       9.501677       9.501677       9.501677    6[1-(0),6-(6,6),6-(6,7)]
   116       9.619954       9.619954       9.619954    6[1-(0),6-(1,6),6-(6,6)]
   117      12.627352      12.627352      12.627352    6[6-(6,6),8-(30),8-(30)]
   118       9.733266       9.733266       9.733266    6[6-(1,6),6-(6,7),6-(8,8)]
   119      10.409581      10.409581      10.409581    6[1-(0),6-(1,6),6-(6,6)]
   120      10.302449      10.302449      10.302449    6[6-(1,6),6-(6,6),7-(1,1)]
   121      12.613155      12.613155      12.613155    6[6-(6,6),8-(30),8-(30)]
   122       9.729009       9.729009       9.729009    6[6-(1,6),6-(6,7),6-(8,8)]
   123      10.405966      10.405966      10.405966    6[1-(0),6-(1,6),6-(6,6)]
   124       10.30423       10.30423       10.30423    6[6-(1,6),6-(6,6),7-(1,1)]
   125       7.272455       7.272455       7.272455    6[6-(6,6),8-(30),8-(30)]
   126      10.184621      10.184621      10.184621    6[6-(1,6),6-(1,6),6-(8,8)]
   127       9.501129       9.501129       9.501129    6[1-(0),6-(6,6),6-(6,7)]
   128       9.621736       9.621736       9.621736    6[1-(0),6-(1,6),6-(6,6)]
   129        1.30986        1.30986        1.30986    6[6-(6,6),8-(30),8-(30)]
   130       0.083773       0.083773       0.083773    6[6-(1,6),6-(1,6),6-(8,8)]
   131      -0.597684      -0.597684      -0.597684    6[1-(0),6-(6,6),6-(6,7)]
   132      -0.479407      -0.479407      -0.479407    6[1-(0),6-(1,6),6-(6,6)]
   133       2.527991       2.527991       2.527991    6[6-(6,6),8-(30),8-(30)]
   134      -0.366095      -0.366095      -0.366095    6[6-(1,6),6-(6,7),6-(8,8)]
   135        0.31022        0.31022        0.31022    6[1-(0),6-(1,6),6-(6,6)]
   136       0.203088       0.203088       0.203088    6[6-(1,6),6-(6,6),7-(1,1)]
   137       2.513794       2.513794       2.513794    6[6-(6,6),8-(30),8-(30)]
   138        3.77337        3.77337        3.77337    6[6-(1,6),6-(6,7),6-(8,8)]
   139       0.306605       0.306605       0.306605    6[1-(0),6-(1,6),6-(6,6)]
   140       0.204869       0.204869       0.204869    6[6-(1,6),6-(6,6),7-(1,1)]
   141      -2.826906      -2.826906      -2.826906    6[6-(6,6),8-(30),8-(30)]
   142        0.08526        0.08526        0.08526    6[6-(1,6),6-(1,6),6-(8,8)]
   143      -0.598232      -0.598232      -0.598232    6[1-(0),6-(6,6),6-(6,7)]
   144      -0.477625      -0.477625      -0.477625    6[1-(0),6-(1,6),6-(6,6)]
   145        9.33736        9.33736        9.33736    6[6-(6,6),8-(30),8-(30)]
   146       8.111273       8.111273       8.111273    6[6-(1,6),6-(1,6),6-(8,8)]
   147       7.429816       7.429816       7.429816    6[1-(0),6-(6,6),6-(6,7)]
   148       7.548093       7.548093       7.548093    6[1-(0),6-(1,6),6-(6,6)]
   149      10.555491      10.555491      10.555491    6[6-(6,6),8-(30),8-(30)]
   150       7.661405       7.661405       7.661405    6[6-(1,6),6-(6,7),6-(8,8)]
   151        8.33772        8.33772        8.33772    6[1-(0),6-(1,6),6-(6,6)]
   152       8.230588       8.230588       8.230588    6[6-(1,6),6-(6,6),7-(1,1)]
   153      10.541294      10.541294      10.541294    6[6-(6,6),8-(30),8-(30)]
   154       11.80087       11.80087       11.80087    6[6-(1,6),6-(6,7),6-(8,8)]
   155       8.334105       8.334105       8.334105    6[1-(0),6-(1,6),6-(6,6)]
   156       8.232369       8.232369       8.232369    6[6-(1,6),6-(6,6),7-(1,1)]
   157       5.200553       5.200553       5.200553    6[6-(6,6),8-(30),8-(30)]
   158        8.11276        8.11276        8.11276    6[6-(1,6),6-(1,6),6-(8,8)]
   159       7.429268       7.429268       7.429268    6[1-(0),6-(6,6),6-(6,7)]
   160       7.549875       7.549875       7.549875    6[1-(0),6-(1,6),6-(6,6)]
   161      -2.833862      -2.833862      -2.833862    6[6-(6,6),8-(30),8-(30)]
   162       0.083773       0.083773       0.083773    6[6-(1,6),6-(1,6),6-(8,8)]
   163      -0.597684      -0.597684      -0.597684    6[1-(0),6-(6,6),6-(6,7)]
   164      -0.479407      -0.479407      -0.479407    6[1-(0),6-(1,6),6-(6,6)]
   165       2.527991       2.527991       2.527991    6[6-(6,6),8-(30),8-(30)]
   166       3.777627       3.777627       3.777627    6[6-(1,6),6-(6,7),6-(8,8)]
   167        0.31022        0.31022        0.31022    6[1-(0),6-(1,6),6-(6,6)]
   168       0.203088       0.203088       0.203088    6[6-(1,6),6-(6,6),7-(1,1)]
   169       2.513794       2.513794       2.513794    6[6-(6,6),8-(30),8-(30)]
   170      -0.370352      -0.370352      -0.370352    6[6-(1,6),6-(6,7),6-(8,8)]
   171       0.306605       0.306605       0.306605    6[1-(0),6-(1,6),6-(6,6)]
   172       0.204869       0.204869       0.204869    6[6-(1,6),6-(6,6),7-(1,1)]
   173       1.316816       1.316816       1.316816    6[6-(6,6),8-(30),8-(30)]
   174        0.08526        0.08526        0.08526    6[6-(1,6),6-(1,6),6-(8,8)]
   175      -0.598232      -0.598232      -0.598232    6[1-(0),6-(6,6),6-(6,7)]
   176      -0.477625      -0.477625      -0.477625    6[1-(0),6-(1,6),6-(6,6)]
   177       5.193638       5.193638       5.193638    6[6-(6,6),8-(30),8-(30)]
   178       8.111273       8.111273       8.111273    6[6-(1,6),6-(1,6),6-(8,8)]
   179       7.429816       7.429816       7.429816    6[1-(0),6-(6,6),6-(6,7)]
   180       7.548093       7.548093       7.548093    6[1-(0),6-(1,6),6-(6,6)]
   181      10.555491      10.555491      10.555491    6[6-(6,6),8-(30),8-(30)]
   182      11.805127      11.805127      11.805127    6[6-(1,6),6-(6,7),6-(8,8)]
   183        8.33772        8.33772        8.33772    6[1-(0),6-(1,6),6-(6,6)]
   184       8.230588       8.230588       8.230588    6[6-(1,6),6-(6,6),7-(1,1)]
   185      10.541294      10.541294      10.541294    6[6-(6,6),8-(30),8-(30)]
   186       7.657148       7.657148       7.657148    6[6-(1,6),6-(6,7),6-(8,8)]
   187       8.334105       8.334105       8.334105    6[1-(0),6-(1,6),6-(6,6)]
   188       8.232369       8.232369       8.232369    6[6-(1,6),6-(6,6),7-(1,1)]
   189       9.344316       9.344316       9.344316    6[6-(6,6),8-(30),8-(30)]
   190        8.11276        8.11276        8.11276    6[6-(1,6),6-(1,6),6-(8,8)]
   191       7.429268       7.429268       7.429268    6[1-(0),6-(6,6),6-(6,7)]
   192       7.549875       7.549875       7.549875    6[1-(0),6-(1,6),6-(6,6)]
   193      -0.762001      -0.762001      -0.762001    6[6-(6,6),8-(30),8-(30)]
   194      -1.988088      -1.988088      -1.988088    6[6-(1,6),6-(1,6),6-(8,8)]
   195      -2.669545      -2.669545      -2.669545    6[1-(0),6-(6,6),6-(6,7)]
   196      -2.551268      -2.551268      -2.551268    6[1-(0),6-(1,6),6-(6,6)]
   197        0.45613        0.45613        0.45613    6[6-(6,6),8-(30),8-(30)]
   198       1.705766       1.705766       1.705766    6[6-(1,6),6-(6,7),6-(8,8)]
   199      -1.761641      -1.761641      -1.761641    6[1-(0),6-(1,6),6-(6,6)]
   200      -1.868773      -1.868773      -1.868773    6[6-(1,6),6-(6,6),7-(1,1)]
   201       0.441933       0.441933       0.441933    6[6-(6,6),8-(30),8-(30)]
   202       1.701509       1.701509       1.701509    6[6-(1,6),6-(6,7),6-(8,8)]
   203      -1.765256      -1.765256      -1.765256    6[1-(0),6-(1,6),6-(6,6)]
   204      -1.866992      -1.866992      -1.866992    6[6-(1,6),6-(6,6),7-(1,1)]
   205      -0.755086      -0.755086      -0.755086    6[6-(6,6),8-(30),8-(30)]
   206      -1.986601      -1.986601      -1.986601    6[6-(1,6),6-(1,6),6-(8,8)]
   207      -2.670093      -2.670093      -2.670093    6[1-(0),6-(6,6),6-(6,7)]
   208      -2.549486      -2.549486      -2.549486    6[1-(0),6-(1,6),6-(6,6)]
   209       7.265499       7.265499       7.265499    6[6-(6,6),8-(30),8-(30)]
   210       6.039412       6.039412       6.039412    6[6-(1,6),6-(1,6),6-(8,8)]
   211       5.357955       5.357955       5.357955    6[1-(0),6-(6,6),6-(6,7)]
   212       5.476232       5.476232       5.476232    6[1-(0),6-(1,6),6-(6,6)]
   213        8.48363        8.48363        8.48363    6[6-(6,6),8-(30),8-(30)]
   214       9.733266       9.733266       9.733266    6[6-(1,6),6-(6,7),6-(8,8)]
   215       6.265859       6.265859       6.265859    6[1-(0),6-(1,6),6-(6,6)]
   216       6.158727       6.158727       6.158727    6[6-(1,6),6-(6,6),7-(1,1)]
   217       8.469433       8.469433       8.469433    6[6-(6,6),8-(30),8-(30)]
   218       9.729009       9.729009       9.729009    6[6-(1,6),6-(6,7),6-(8,8)]
   219       6.262244       6.262244       6.262244    6[1-(0),6-(1,6),6-(6,6)]
   220       6.160508       6.160508       6.160508    6[6-(1,6),6-(6,6),7-(1,1)]
   221       7.272414       7.272414       7.272414    6[6-(6,6),8-(30),8-(30)]
   222       6.040899       6.040899       6.040899    6[6-(1,6),6-(1,6),6-(8,8)]
   223       5.357407       5.357407       5.357407    6[1-(0),6-(6,6),6-(6,7)]
   224       5.478014       5.478014       5.478014    6[1-(0),6-(1,6),6-(6,6)]
   225       3.680721       3.680721       3.680721    7[1-(0),1-(0),6-(6,6)]
   226       3.684584       3.684584       3.684584    7[1-(0),1-(0),6-(6,6)]
   227      11.708221      11.708221      11.708221    7[1-(0),1-(0),6-(6,6)]
   228      11.712084      11.712084      11.712084    7[1-(0),1-(0),6-(6,6)]
   229        1.60886        1.60886        1.60886    7[1-(0),1-(0),6-(6,6)]
   230       1.612723       1.612723       1.612723    7[1-(0),1-(0),6-(6,6)]
   231        9.63636        9.63636        9.63636    7[1-(0),1-(0),6-(6,6)]
   232       9.640223       9.640223       9.640223    7[1-(0),1-(0),6-(6,6)]
   233        1.60886        1.60886        1.60886    7[1-(0),1-(0),6-(6,6)]
   234       1.612723       1.612723       1.612723    7[1-(0),1-(0),6-(6,6)]
   235        9.63636        9.63636        9.63636    7[1-(0),1-(0),6-(6,6)]
   236       9.640223       9.640223       9.640223    7[1-(0),1-(0),6-(6,6)]
   237      -0.463001      -0.463001      -0.463001    7[1-(0),1-(0),6-(6,6)]
   238      -0.459138      -0.459138      -0.459138    7[1-(0),1-(0),6-(6,6)]
   239       7.564499       7.564499       7.564499    7[1-(0),1-(0),6-(6,6)]
   240       7.568362       7.568362       7.568362    7[1-(0),1-(0),6-(6,6)]
   241      -0.389212      -0.389212      -0.389212    8[6-(6,8),30-(8,8,8,30)]
   242       3.593501       3.593501       3.593501    8[6-(6,8),30-(8,8,8,30)]
   243       4.208787       4.208787       4.208787    8[6-(6,8),30-(8,8,8,30)]
   244       0.225995       0.225995       0.225995    8[6-(6,8),30-(8,8,8,30)]
   245       4.201835       4.201835       4.201835    8[6-(6,8),30-(8,8,8,30)]
   246       0.208044       0.208044       0.208044    8[6-(6,8),30-(8,8,8,30)]
   247      -0.389154      -0.389154      -0.389154    8[6-(6,8),30-(8,8,8,30)]
   248       3.625316       3.625316       3.625316    8[6-(6,8),30-(8,8,8,30)]
   249       7.638044       7.638044       7.638044    8[6-(6,8),30-(8,8,8,30)]
   250      11.621042      11.621042      11.621042    8[6-(6,8),30-(8,8,8,30)]
   251      12.236287      12.236287      12.236287    8[6-(6,8),30-(8,8,8,30)]
   252       8.253495       8.253495       8.253495    8[6-(6,8),30-(8,8,8,30)]
   253      12.229335      12.229335      12.229335    8[6-(6,8),30-(8,8,8,30)]
   254       8.235544       8.235544       8.235544    8[6-(6,8),30-(8,8,8,30)]
   255       7.638346       7.638346       7.638346    8[6-(6,8),30-(8,8,8,30)]
   256      11.652816      11.652816      11.652816    8[6-(6,8),30-(8,8,8,30)]
   257      -2.461115      -2.461115      -2.461115    8[6-(6,8),30-(8,8,8,30)]
   258        1.52164        1.52164        1.52164    8[6-(6,8),30-(8,8,8,30)]
   259       2.136926       2.136926       2.136926    8[6-(6,8),30-(8,8,8,30)]
   260      -1.845866      -1.845866      -1.845866    8[6-(6,8),30-(8,8,8,30)]
   261       2.129974       2.129974       2.129974    8[6-(6,8),30-(8,8,8,30)]
   262      -1.863817      -1.863817      -1.863817    8[6-(6,8),30-(8,8,8,30)]
   263      -2.461015      -2.461015      -2.461015    8[6-(6,8),30-(8,8,8,30)]
   264       1.553455       1.553455       1.553455    8[6-(6,8),30-(8,8,8,30)]
   265       5.566587       5.566587       5.566587    8[6-(6,8),30-(8,8,8,30)]
   266        9.54914        9.54914        9.54914    8[6-(6,8),30-(8,8,8,30)]
   267      10.164426      10.164426      10.164426    8[6-(6,8),30-(8,8,8,30)]
   268       6.181634       6.181634       6.181634    8[6-(6,8),30-(8,8,8,30)]
   269      10.157474      10.157474      10.157474    8[6-(6,8),30-(8,8,8,30)]
   270       6.163683       6.163683       6.163683    8[6-(6,8),30-(8,8,8,30)]
   271       5.566443       5.566443       5.566443    8[6-(6,8),30-(8,8,8,30)]
   272       9.580955       9.580955       9.580955    8[6-(6,8),30-(8,8,8,30)]
   273      -2.461073      -2.461073      -2.461073    8[6-(6,8),30-(8,8,8,30)]
   274       1.521396       1.521396       1.521396    8[6-(6,8),30-(8,8,8,30)]
   275       2.136926       2.136926       2.136926    8[6-(6,8),30-(8,8,8,30)]
   276      -1.845866      -1.845866      -1.845866    8[6-(6,8),30-(8,8,8,30)]
   277       2.129974       2.129974       2.129974    8[6-(6,8),30-(8,8,8,30)]
   278      -1.863817      -1.863817      -1.863817    8[6-(6,8),30-(8,8,8,30)]
   279      -2.461057      -2.461057      -2.461057    8[6-(6,8),30-(8,8,8,30)]
   280       1.553455       1.553455       1.553455    8[6-(6,8),30-(8,8,8,30)]
   281       5.566427       5.566427       5.566427    8[6-(6,8),30-(8,8,8,30)]
   282        9.54914        9.54914        9.54914    8[6-(6,8),30-(8,8,8,30)]
   283      10.164426      10.164426      10.164426    8[6-(6,8),30-(8,8,8,30)]
   284       6.181634       6.181634       6.181634    8[6-(6,8),30-(8,8,8,30)]
   285      10.157474      10.157474      10.157474    8[6-(6,8),30-(8,8,8,30)]
   286       6.163683       6.163683       6.163683    8[6-(6,8),30-(8,8,8,30)]
   287       5.566485       5.566485       5.566485    8[6-(6,8),30-(8,8,8,30)]
   288       9.580955       9.580955       9.580955    8[6-(6,8),30-(8,8,8,30)]
   289      -4.532976      -4.532976      -4.532976    8[6-(6,8),30-(8,8,8,30)]
   290      -0.550019      -0.550019      -0.550019    8[6-(6,8),30-(8,8,8,30)]
   291       0.065065       0.065065       0.065065    8[6-(6,8),30-(8,8,8,30)]
   292      -3.917727      -3.917727      -3.917727    8[6-(6,8),30-(8,8,8,30)]
   293       0.058113       0.058113       0.058113    8[6-(6,8),30-(8,8,8,30)]
   294      -3.935678      -3.935678      -3.935678    8[6-(6,8),30-(8,8,8,30)]
   295      -4.532918      -4.532918      -4.532918    8[6-(6,8),30-(8,8,8,30)]
   296      -0.518406      -0.518406      -0.518406    8[6-(6,8),30-(8,8,8,30)]
   297       3.494524       3.494524       3.494524    8[6-(6,8),30-(8,8,8,30)]
   298       7.477279       7.477279       7.477279    8[6-(6,8),30-(8,8,8,30)]
   299       8.092565       8.092565       8.092565    8[6-(6,8),30-(8,8,8,30)]
   300       4.109773       4.109773       4.109773    8[6-(6,8),30-(8,8,8,30)]
   301       8.085613       8.085613       8.085613    8[6-(6,8),30-(8,8,8,30)]
   302       4.091822       4.091822       4.091822    8[6-(6,8),30-(8,8,8,30)]
   303       3.494582       3.494582       3.494582    8[6-(6,8),30-(8,8,8,30)]
   304       7.509094       7.509094       7.509094    8[6-(6,8),30-(8,8,8,30)]
