# Supplementary material for: A collection of forcefield precursors for metal–organic frameworks
Source: RSC Adv. 2019 Nov 13;9(63):36492–507. doi: 10.1039/c9ra07327b (PMC9075174; doi:10.1039/c9ra07327b)
Supplement: RA-009-C9RA07327B-s1434 [file RA-009-C9RA07327B-s1434.txt]

LOWQIX_clean

11.983800    0.000000    0.000000
0.000000    13.509000    0.000000
0.000000    -1.631378    26.989741

     1       2.079069       2.079069       2.079069    30[8-(30,30),8-(6),8-(6)]
     2       9.908565       9.908565       9.908565    30[8-(30,30),8-(6),8-(6)]
     3       11.07375       11.07375       11.07375    30[8-(30,30),8-(30,30),8-(6),8-(6),8-(6)]
     4       2.079069       2.079069       2.079069    30[8-(30,30),8-(6),8-(6)]
     5       9.908565       9.908565       9.908565    30[8-(30,30),8-(6),8-(6)]
     6       11.07375       11.07375       11.07375    30[8-(30,30),8-(30,30),8-(6),8-(6),8-(6)]
     7       9.904731       9.904731       9.904731    30[8-(30,30),8-(6),8-(6)]
     8       2.075235       2.075235       2.075235    30[8-(30,30),8-(6),8-(6)]
     9        0.91005        0.91005        0.91005    30[8-(30,30),8-(30,30),8-(6),8-(6),8-(6)]
    10       9.904731       9.904731       9.904731    30[8-(30,30),8-(6),8-(6)]
    11       2.075235       2.075235       2.075235    30[8-(30,30),8-(6),8-(6)]
    12        0.91005        0.91005        0.91005    30[8-(30,30),8-(30,30),8-(6),8-(6),8-(6)]
    13            0.0            0.0            0.0    30[8-(30,30),8-(30,30),8-(30,30),8-(30,30),8-(6),8-(6)]
    14            0.0            0.0            0.0    30[8-(30,30),8-(30,30),8-(30,30),8-(30,30),8-(6),8-(6)]
    15       1.493181       1.493181       1.493181    1[6-(6,6)]
    16       3.384225       3.384225       3.384225    1[6-(6,6)]
    17       4.185941       4.185941       4.185941    1[6-(6,6)]
    18       3.656257       3.656257       3.656257    1[6-(6,6)]
    19       5.716273       5.716273       5.716273    1[6-(6,6)]
    20       3.326703       3.326703       3.326703    1[6-(6,6)]
    21       5.094313       5.094313       5.094313    1[6-(6,6)]
    22       7.226231       7.226231       7.226231    1[6-(6,6)]
    23       1.493181       1.493181       1.493181    1[6-(6,6)]
    24       3.384225       3.384225       3.384225    1[6-(6,6)]
    25       4.185941       4.185941       4.185941    1[6-(6,6)]
    26       3.656257       3.656257       3.656257    1[6-(6,6)]
    27       5.716273       5.716273       5.716273    1[6-(6,6)]
    28       3.326703       3.326703       3.326703    1[6-(6,6)]
    29       5.094313       5.094313       5.094313    1[6-(6,6)]
    30       7.226231       7.226231       7.226231    1[6-(6,6)]
    31      10.490619      10.490619      10.490619    1[6-(6,6)]
    32       8.599575       8.599575       8.599575    1[6-(6,6)]
    33       7.797859       7.797859       7.797859    1[6-(6,6)]
    34       8.327543       8.327543       8.327543    1[6-(6,6)]
    35       6.267527       6.267527       6.267527    1[6-(6,6)]
    36       8.657097       8.657097       8.657097    1[6-(6,6)]
    37       6.889487       6.889487       6.889487    1[6-(6,6)]
    38       4.757569       4.757569       4.757569    1[6-(6,6)]
    39      10.490619      10.490619      10.490619    1[6-(6,6)]
    40       8.599575       8.599575       8.599575    1[6-(6,6)]
    41       7.797859       7.797859       7.797859    1[6-(6,6)]
    42       8.327543       8.327543       8.327543    1[6-(6,6)]
    43       6.267527       6.267527       6.267527    1[6-(6,6)]
    44       8.657097       8.657097       8.657097    1[6-(6,6)]
    45       6.889487       6.889487       6.889487    1[6-(6,6)]
    46       4.757569       4.757569       4.757569    1[6-(6,6)]
    47       2.475853       2.475853       2.475853    6[6-(1,6),6-(1,6),6-(8,8)]
    48       2.051627       2.051627       2.051627    6[1-(0),6-(6,6),6-(6,6)]
    49       2.340436       2.340436       2.340436    6[6-(1,6),6-(1,6),6-(8,8)]
    50       3.163723       3.163723       3.163723    6[1-(0),6-(1,6),6-(6,6)]
    51       3.619108       3.619108       3.619108    6[1-(0),6-(1,6),6-(1,6)]
    52       3.307529       3.307529       3.307529    6[1-(0),6-(1,6),6-(6,6)]
    53       2.075594       2.075594       2.075594    6[6-(6,6),8-(30),8-(30)]
    54       1.889845       1.889845       1.889845    6[6-(6,6),8-(30),8-(30)]
    55        6.67258        6.67258        6.67258    6[6-(1,6),6-(1,6),6-(8,8)]
    56       5.594038       5.594038       5.594038    6[1-(0),6-(6,6),6-(6,6)]
    57       4.332144       4.332144       4.332144    6[6-(1,6),6-(1,6),6-(8,8)]
    58       4.185941       4.185941       4.185941    6[1-(0),6-(1,6),6-(6,6)]
    59       5.211755       5.211755       5.211755    6[1-(0),6-(1,6),6-(1,6)]
    60       6.503608       6.503608       6.503608    6[1-(0),6-(1,6),6-(6,6)]
    61       8.032741       8.032741       8.032741    6[6-(6,6),8-(30),8-(30)]
    62       3.224841       3.224841       3.224841    6[6-(6,6),8-(30),8-(30)]
    63       2.475853       2.475853       2.475853    6[6-(1,6),6-(1,6),6-(8,8)]
    64       2.051627       2.051627       2.051627    6[1-(0),6-(6,6),6-(6,6)]
    65       2.340436       2.340436       2.340436    6[6-(1,6),6-(1,6),6-(8,8)]
    66       3.163723       3.163723       3.163723    6[1-(0),6-(1,6),6-(6,6)]
    67       3.619108       3.619108       3.619108    6[1-(0),6-(1,6),6-(1,6)]
    68       3.307529       3.307529       3.307529    6[1-(0),6-(1,6),6-(6,6)]
    69       2.075594       2.075594       2.075594    6[6-(6,6),8-(30),8-(30)]
    70       1.889845       1.889845       1.889845    6[6-(6,6),8-(30),8-(30)]
    71        6.67258        6.67258        6.67258    6[6-(1,6),6-(1,6),6-(8,8)]
    72       5.594038       5.594038       5.594038    6[1-(0),6-(6,6),6-(6,6)]
    73       4.332144       4.332144       4.332144    6[6-(1,6),6-(1,6),6-(8,8)]
    74       4.185941       4.185941       4.185941    6[1-(0),6-(1,6),6-(6,6)]
    75       5.211755       5.211755       5.211755    6[1-(0),6-(1,6),6-(1,6)]
    76       6.503608       6.503608       6.503608    6[1-(0),6-(1,6),6-(6,6)]
    77       8.032741       8.032741       8.032741    6[6-(6,6),8-(30),8-(30)]
    78       3.224841       3.224841       3.224841    6[6-(6,6),8-(30),8-(30)]
    79       9.507947       9.507947       9.507947    6[6-(1,6),6-(1,6),6-(8,8)]
    80       9.932173       9.932173       9.932173    6[1-(0),6-(6,6),6-(6,6)]
    81       9.643364       9.643364       9.643364    6[6-(1,6),6-(1,6),6-(8,8)]
    82       8.820077       8.820077       8.820077    6[1-(0),6-(1,6),6-(6,6)]
    83       8.364692       8.364692       8.364692    6[1-(0),6-(1,6),6-(1,6)]
    84       8.676271       8.676271       8.676271    6[1-(0),6-(1,6),6-(6,6)]
    85       9.908206       9.908206       9.908206    6[6-(6,6),8-(30),8-(30)]
    86      10.093955      10.093955      10.093955    6[6-(6,6),8-(30),8-(30)]
    87        5.31122        5.31122        5.31122    6[6-(1,6),6-(1,6),6-(8,8)]
    88       6.389762       6.389762       6.389762    6[1-(0),6-(6,6),6-(6,6)]
    89       7.651656       7.651656       7.651656    6[6-(1,6),6-(1,6),6-(8,8)]
    90       7.797859       7.797859       7.797859    6[1-(0),6-(1,6),6-(6,6)]
    91       6.772045       6.772045       6.772045    6[1-(0),6-(1,6),6-(1,6)]
    92       5.480192       5.480192       5.480192    6[1-(0),6-(1,6),6-(6,6)]
    93       3.951059       3.951059       3.951059    6[6-(6,6),8-(30),8-(30)]
    94       8.758959       8.758959       8.758959    6[6-(6,6),8-(30),8-(30)]
    95       9.507947       9.507947       9.507947    6[6-(1,6),6-(1,6),6-(8,8)]
    96       9.932173       9.932173       9.932173    6[1-(0),6-(6,6),6-(6,6)]
    97       9.643364       9.643364       9.643364    6[6-(1,6),6-(1,6),6-(8,8)]
    98       8.820077       8.820077       8.820077    6[1-(0),6-(1,6),6-(6,6)]
    99       8.364692       8.364692       8.364692    6[1-(0),6-(1,6),6-(1,6)]
   100       8.676271       8.676271       8.676271    6[1-(0),6-(1,6),6-(6,6)]
   101       9.908206       9.908206       9.908206    6[6-(6,6),8-(30),8-(30)]
   102      10.093955      10.093955      10.093955    6[6-(6,6),8-(30),8-(30)]
   103        5.31122        5.31122        5.31122    6[6-(1,6),6-(1,6),6-(8,8)]
   104       6.389762       6.389762       6.389762    6[1-(0),6-(6,6),6-(6,6)]
   105       7.651656       7.651656       7.651656    6[6-(1,6),6-(1,6),6-(8,8)]
   106       7.797859       7.797859       7.797859    6[1-(0),6-(1,6),6-(6,6)]
   107       6.772045       6.772045       6.772045    6[1-(0),6-(1,6),6-(1,6)]
   108       5.480192       5.480192       5.480192    6[1-(0),6-(1,6),6-(6,6)]
   109       3.951059       3.951059       3.951059    6[6-(6,6),8-(30),8-(30)]
   110       8.758959       8.758959       8.758959    6[6-(6,6),8-(30),8-(30)]
   111        1.32421        1.32421        1.32421    8[6-(6,8),30-(8,8,8,8)]
   112       2.501019       2.501019       2.501019    8[6-(6,8),30-(8,8)]
   113       1.151643       1.151643       1.151643    8[6-(6,8),30-(8,8,8,8)]
   114       2.201424       2.201424       2.201424    8[6-(6,8),30-(8,8)]
   115       8.148984       8.148984       8.148984    8[6-(6,8),30-(8,8)]
   116       8.996239       8.996239       8.996239    8[6-(6,8),30-(8,8,8,8)]
   117       3.484889       3.484889       3.484889    8[6-(6,8),30-(8,8)]
   118       2.054023       2.054023       2.054023    8[6-(6,8),30-(8,8,8,8,8)]
   119       11.43614       11.43614       11.43614    8[30-(8,8),30-(8,8,8,8),30-(8,8,8,8,8)]
   120       0.508113       0.508113       0.508113    8[30-(8,8),30-(8,8,8,8),30-(8,8,8,8,8)]
   121        1.32421        1.32421        1.32421    8[6-(6,8),30-(8,8,8,8)]
   122       2.501019       2.501019       2.501019    8[6-(6,8),30-(8,8)]
   123       1.151643       1.151643       1.151643    8[6-(6,8),30-(8,8,8,8)]
   124       2.201424       2.201424       2.201424    8[6-(6,8),30-(8,8)]
   125       8.148984       8.148984       8.148984    8[6-(6,8),30-(8,8)]
   126       8.996239       8.996239       8.996239    8[6-(6,8),30-(8,8,8,8)]
   127       3.484889       3.484889       3.484889    8[6-(6,8),30-(8,8)]
   128       2.054023       2.054023       2.054023    8[6-(6,8),30-(8,8,8,8,8)]
   129       11.43614       11.43614       11.43614    8[30-(8,8),30-(8,8,8,8),30-(8,8,8,8,8)]
   130       0.508113       0.508113       0.508113    8[30-(8,8),30-(8,8,8,8),30-(8,8,8,8,8)]
   131       10.65959       10.65959       10.65959    8[6-(6,8),30-(8,8,8,8)]
   132       9.482781       9.482781       9.482781    8[6-(6,8),30-(8,8)]
   133      10.832157      10.832157      10.832157    8[6-(6,8),30-(8,8,8,8)]
   134       9.782376       9.782376       9.782376    8[6-(6,8),30-(8,8)]
   135       3.834816       3.834816       3.834816    8[6-(6,8),30-(8,8)]
   136       2.987561       2.987561       2.987561    8[6-(6,8),30-(8,8,8,8)]
   137       8.498911       8.498911       8.498911    8[6-(6,8),30-(8,8)]
   138       9.929777       9.929777       9.929777    8[6-(6,8),30-(8,8,8,8,8)]
   139        0.54766        0.54766        0.54766    8[30-(8,8),30-(8,8,8,8),30-(8,8,8,8,8)]
   140      11.475687      11.475687      11.475687    8[30-(8,8),30-(8,8,8,8),30-(8,8,8,8,8)]
   141       10.65959       10.65959       10.65959    8[6-(6,8),30-(8,8,8,8)]
   142       9.482781       9.482781       9.482781    8[6-(6,8),30-(8,8)]
   143      10.832157      10.832157      10.832157    8[6-(6,8),30-(8,8,8,8)]
   144       9.782376       9.782376       9.782376    8[6-(6,8),30-(8,8)]
   145       3.834816       3.834816       3.834816    8[6-(6,8),30-(8,8)]
   146       2.987561       2.987561       2.987561    8[6-(6,8),30-(8,8,8,8)]
   147       8.498911       8.498911       8.498911    8[6-(6,8),30-(8,8)]
   148       9.929777       9.929777       9.929777    8[6-(6,8),30-(8,8,8,8,8)]
   149        0.54766        0.54766        0.54766    8[30-(8,8),30-(8,8,8,8),30-(8,8,8,8,8)]
   150      11.475687      11.475687      11.475687    8[30-(8,8),30-(8,8,8,8),30-(8,8,8,8,8)]
