# Supplementary material for: A collection of forcefield precursors for metal–organic frameworks
Source: RSC Adv. 2019 Nov 13;9(63):36492–507. doi: 10.1039/c9ra07327b (PMC9075174; doi:10.1039/c9ra07327b)
Supplement: RA-009-C9RA07327B-s1435 [file RA-009-C9RA07327B-s1435.txt]

LUCDAO_clean

12.117000    0.000000    0.000000
-3.459131    11.840044    0.000000
-2.106422    -3.417592    12.797062

     1       1.333745       1.333745       1.333745    63[8-(6),8-(6),8-(6),8-(6),8-(6),8-(6)]
     2       5.217702       5.217702       5.217702    63[8-(6),8-(6),8-(6),8-(6),8-(6),8-(6)]
     3      -0.938447      -0.938447      -0.938447    1[6-(6,6)]
     4      -0.451041      -0.451041      -0.451041    1[6-(6,6)]
     5       7.932836       7.932836       7.932836    1[6-(6,6)]
     6       5.247895       5.247895       5.247895    1[6-(6,6)]
     7       2.160493       2.160493       2.160493    1[6-(6,6)]
     8       7.041362       7.041362       7.041362    1[6-(6,6)]
     9       2.514618       2.514618       2.514618    1[6-(6,6)]
    10       6.365687       6.365687       6.365687    1[6-(6,6)]
    11      -0.293335      -0.293335      -0.293335    1[6-(6,6)]
    12       7.489894       7.489894       7.489894    1[6-(6,6)]
    13       7.002488       7.002488       7.002488    1[6-(6,6)]
    14      -1.381389      -1.381389      -1.381389    1[6-(6,6)]
    15       1.303552       1.303552       1.303552    1[6-(6,6)]
    16       4.390954       4.390954       4.390954    1[6-(6,6)]
    17      -0.489915      -0.489915      -0.489915    1[6-(6,6)]
    18       4.036829       4.036829       4.036829    1[6-(6,6)]
    19        0.18576        0.18576        0.18576    1[6-(6,6)]
    20       6.844782       6.844782       6.844782    1[6-(6,6)]
    21      -0.030898      -0.030898      -0.030898    6[6-(6,6),8-(63),8-(63)]
    22      10.445206      10.445206      10.445206    6[6-(1,6),6-(1,6),6-(6,6)]
    23      -1.051125      -1.051125      -1.051125    6[1-(0),6-(6,6),6-(6,6)]
    24      -0.639497      -0.639497      -0.639497    6[6-(1,6),6-(1,6),6-(8,8)]
    25      -0.757945      -0.757945      -0.757945    6[1-(0),6-(1,6),6-(6,6)]
    26       7.872968       7.872968       7.872968    6[1-(0),6-(1,6),6-(6,6)]
    27       3.030049       3.030049       3.030049    6[6-(6,6),8-(63),8-(63)]
    28       5.330816       5.330816       5.330816    6[6-(1,6),6-(1,6),6-(6,6)]
    29       4.799612       4.799612       4.799612    6[1-(0),6-(6,6),6-(6,6)]
    30       3.627382       3.627382       3.627382    6[6-(1,6),6-(1,6),6-(8,8)]
    31        2.95003        2.95003        2.95003    6[1-(0),6-(1,6),6-(6,6)]
    32       6.570767       6.570767       6.570767    6[1-(0),6-(1,6),6-(6,6)]
    33       4.013853       4.013853       4.013853    6[6-(6,6),8-(63),8-(63)]
    34       3.668501       3.668501       3.668501    6[6-(1,6),6-(1,6),6-(6,6)]
    35       3.380306       3.380306       3.380306    6[1-(0),6-(6,6),6-(6,6)]
    36       4.377714       4.377714       4.377714    6[6-(1,6),6-(1,6),6-(8,8)]
    37       5.686405       5.686405       5.686405    6[1-(0),6-(1,6),6-(6,6)]
    38        0.58373        0.58373        0.58373    6[1-(0),6-(1,6),6-(6,6)]
    39       6.582345       6.582345       6.582345    6[6-(6,6),8-(63),8-(63)]
    40      -3.893759      -3.893759      -3.893759    6[6-(1,6),6-(1,6),6-(6,6)]
    41       7.602572       7.602572       7.602572    6[1-(0),6-(6,6),6-(6,6)]
    42       7.190944       7.190944       7.190944    6[6-(1,6),6-(1,6),6-(8,8)]
    43       7.309392       7.309392       7.309392    6[1-(0),6-(1,6),6-(6,6)]
    44      -1.321521      -1.321521      -1.321521    6[1-(0),6-(1,6),6-(6,6)]
    45       3.521398       3.521398       3.521398    6[6-(6,6),8-(63),8-(63)]
    46       1.220631       1.220631       1.220631    6[6-(1,6),6-(1,6),6-(6,6)]
    47       1.751835       1.751835       1.751835    6[1-(0),6-(6,6),6-(6,6)]
    48       2.924065       2.924065       2.924065    6[6-(1,6),6-(1,6),6-(8,8)]
    49       3.601417       3.601417       3.601417    6[1-(0),6-(1,6),6-(6,6)]
    50       -0.01932       -0.01932       -0.01932    6[1-(0),6-(1,6),6-(6,6)]
    51       2.537594       2.537594       2.537594    6[6-(6,6),8-(63),8-(63)]
    52       2.882946       2.882946       2.882946    6[6-(1,6),6-(1,6),6-(6,6)]
    53       3.171141       3.171141       3.171141    6[1-(0),6-(6,6),6-(6,6)]
    54       2.173733       2.173733       2.173733    6[6-(1,6),6-(1,6),6-(8,8)]
    55       0.865042       0.865042       0.865042    6[1-(0),6-(1,6),6-(6,6)]
    56       5.967717       5.967717       5.967717    6[1-(0),6-(1,6),6-(6,6)]
    57       0.024196       0.024196       0.024196    8[6-(6,8),63-(8,8,8,8,8)]
    58       0.406802       0.406802       0.406802    8[6-(6,8),63-(8,8,8,8,8)]
    59       1.862527       1.862527       1.862527    8[6-(6,8),63-(8,8,8,8,8)]
    60       3.668761       3.668761       3.668761    8[6-(6,8),63-(8,8,8,8,8)]
    61        2.86933        2.86933        2.86933    8[6-(6,8),63-(8,8,8,8,8)]
    62       4.938919       4.938919       4.938919    8[6-(6,8),63-(8,8,8,8,8)]
    63       6.527251       6.527251       6.527251    8[6-(6,8),63-(8,8,8,8,8)]
    64       6.144645       6.144645       6.144645    8[6-(6,8),63-(8,8,8,8,8)]
    65        4.68892        4.68892        4.68892    8[6-(6,8),63-(8,8,8,8,8)]
    66       2.882686       2.882686       2.882686    8[6-(6,8),63-(8,8,8,8,8)]
    67       3.682117       3.682117       3.682117    8[6-(6,8),63-(8,8,8,8,8)]
    68       1.612528       1.612528       1.612528    8[6-(6,8),63-(8,8,8,8,8)]
