# Supplementary material for: A collection of forcefield precursors for metal–organic frameworks
Source: RSC Adv. 2019 Nov 13;9(63):36492–507. doi: 10.1039/c9ra07327b (PMC9075174; doi:10.1039/c9ra07327b)
Supplement: RA-009-C9RA07327B-s1436 [file RA-009-C9RA07327B-s1436.txt]

LUCDES_clean

12.132300    0.000000    0.000000
-3.405653    11.889452    0.000000
-2.098185    -3.433929    12.755983

     1       1.368629       1.368629       1.368629    65[8-(6),8-(6),8-(6),8-(6),8-(6),8-(6)]
     2       5.259833       5.259833       5.259833    65[8-(6),8-(6),8-(6),8-(6),8-(6),8-(6)]
     3      -0.902799      -0.902799      -0.902799    1[6-(6,6)]
     4      -0.432293      -0.432293      -0.432293    1[6-(6,6)]
     5       7.937252       7.937252       7.937252    1[6-(6,6)]
     6       5.314202       5.314202       5.314202    1[6-(6,6)]
     7       2.120149       2.120149       2.120149    1[6-(6,6)]
     8       7.037041       7.037041       7.037041    1[6-(6,6)]
     9       2.547932       2.547932       2.547932    1[6-(6,6)]
    10       6.381501       6.381501       6.381501    1[6-(6,6)]
    11      -0.245556      -0.245556      -0.245556    1[6-(6,6)]
    12       7.531261       7.531261       7.531261    1[6-(6,6)]
    13       7.060755       7.060755       7.060755    1[6-(6,6)]
    14       -1.30879       -1.30879       -1.30879    1[6-(6,6)]
    15        1.31426        1.31426        1.31426    1[6-(6,6)]
    16       4.508313       4.508313       4.508313    1[6-(6,6)]
    17      -0.408579      -0.408579      -0.408579    1[6-(6,6)]
    18        4.08053        4.08053        4.08053    1[6-(6,6)]
    19       0.246961       0.246961       0.246961    1[6-(6,6)]
    20       6.874018       6.874018       6.874018    1[6-(6,6)]
    21       0.010178       0.010178       0.010178    6[6-(6,6),8-(65),8-(65)]
    22      10.480498      10.480498      10.480498    6[6-(1,6),6-(1,6),6-(6,6)]
    23      -1.022945      -1.022945      -1.022945    6[1-(0),6-(6,6),6-(6,6)]
    24      -0.593672      -0.593672      -0.593672    6[6-(1,6),6-(1,6),6-(8,8)]
    25      -0.722471      -0.722471      -0.722471    6[1-(0),6-(1,6),6-(6,6)]
    26       7.892466       7.892466       7.892466    6[1-(0),6-(1,6),6-(6,6)]
    27       3.060765       3.060765       3.060765    6[6-(6,6),8-(65),8-(65)]
    28       5.390515       5.390515       5.390515    6[6-(1,6),6-(1,6),6-(6,6)]
    29       4.848493       4.848493       4.848493    6[1-(0),6-(6,6),6-(6,6)]
    30       3.644564       3.644564       3.644564    6[6-(1,6),6-(1,6),6-(8,8)]
    31        2.93203        2.93203        2.93203    6[1-(0),6-(1,6),6-(6,6)]
    32       6.587642       6.587642       6.587642    6[1-(0),6-(1,6),6-(6,6)]
    33       4.049414       4.049414       4.049414    6[6-(6,6),8-(65),8-(65)]
    34       3.705914       3.705914       3.705914    6[6-(1,6),6-(1,6),6-(6,6)]
    35       3.422325       3.422325       3.422325    6[1-(0),6-(6,6),6-(6,6)]
    36       4.384747       4.384747       4.384747    6[6-(1,6),6-(1,6),6-(8,8)]
    37       5.712182       5.712182       5.712182    6[1-(0),6-(1,6),6-(6,6)]
    38       0.628697       0.628697       0.628697    6[1-(0),6-(1,6),6-(6,6)]
    39       6.618284       6.618284       6.618284    6[6-(6,6),8-(65),8-(65)]
    40      -3.852036      -3.852036      -3.852036    6[6-(1,6),6-(1,6),6-(6,6)]
    41       7.651407       7.651407       7.651407    6[1-(0),6-(6,6),6-(6,6)]
    42       7.222134       7.222134       7.222134    6[6-(1,6),6-(1,6),6-(8,8)]
    43       7.350933       7.350933       7.350933    6[1-(0),6-(1,6),6-(6,6)]
    44      -1.264004      -1.264004      -1.264004    6[1-(0),6-(1,6),6-(6,6)]
    45       3.567697       3.567697       3.567697    6[6-(6,6),8-(65),8-(65)]
    46       1.237947       1.237947       1.237947    6[6-(1,6),6-(1,6),6-(6,6)]
    47       1.779969       1.779969       1.779969    6[1-(0),6-(6,6),6-(6,6)]
    48       2.983898       2.983898       2.983898    6[6-(1,6),6-(1,6),6-(8,8)]
    49       3.696432       3.696432       3.696432    6[1-(0),6-(1,6),6-(6,6)]
    50        0.04082        0.04082        0.04082    6[1-(0),6-(1,6),6-(6,6)]
    51       2.579048       2.579048       2.579048    6[6-(6,6),8-(65),8-(65)]
    52       2.922548       2.922548       2.922548    6[6-(1,6),6-(1,6),6-(6,6)]
    53       3.206137       3.206137       3.206137    6[1-(0),6-(6,6),6-(6,6)]
    54       2.243715       2.243715       2.243715    6[6-(1,6),6-(1,6),6-(8,8)]
    55        0.91628        0.91628        0.91628    6[1-(0),6-(1,6),6-(6,6)]
    56       5.999765       5.999765       5.999765    6[1-(0),6-(1,6),6-(6,6)]
    57       0.079814       0.079814       0.079814    8[6-(6,8),65-(8,8,8,8,8)]
    58       0.442978       0.442978       0.442978    8[6-(6,8),65-(8,8,8,8,8)]
    59       1.908611       1.908611       1.908611    8[6-(6,8),65-(8,8,8,8,8)]
    60       3.747036       3.747036       3.747036    8[6-(6,8),65-(8,8,8,8,8)]
    61       2.891477       2.891477       2.891477    8[6-(6,8),65-(8,8,8,8,8)]
    62        4.95756        4.95756        4.95756    8[6-(6,8),65-(8,8,8,8,8)]
    63       6.548648       6.548648       6.548648    8[6-(6,8),65-(8,8,8,8,8)]
    64       6.185484       6.185484       6.185484    8[6-(6,8),65-(8,8,8,8,8)]
    65       4.719851       4.719851       4.719851    8[6-(6,8),65-(8,8,8,8,8)]
    66       2.881426       2.881426       2.881426    8[6-(6,8),65-(8,8,8,8,8)]
    67       3.736985       3.736985       3.736985    8[6-(6,8),65-(8,8,8,8,8)]
    68       1.670902       1.670902       1.670902    8[6-(6,8),65-(8,8,8,8,8)]
