# Supplementary material for: A collection of forcefield precursors for metal–organic frameworks
Source: RSC Adv. 2019 Nov 13;9(63):36492–507. doi: 10.1039/c9ra07327b (PMC9075174; doi:10.1039/c9ra07327b)
Supplement: RA-009-C9RA07327B-s1437 [file RA-009-C9RA07327B-s1437.txt]

LUCDIW_clean

12.201500    0.000000    0.000000
-3.508505    11.859716    0.000000
-2.046025    -3.590154    12.873348

     1       1.351107       1.351107       1.351107    58[8-(6),8-(6),8-(6),8-(6),8-(6),8-(6,58),8-(6,58)]
     2       5.295863       5.295863       5.295863    58[8-(6),8-(6),8-(6),8-(6),8-(6),8-(6,58),8-(6,58)]
     3      -1.022673      -1.022673      -1.022673    1[6-(6,6)]
     4      -0.409531      -0.409531      -0.409531    1[6-(6,6)]
     5        8.00059        8.00059        8.00059    1[6-(6,6)]
     6       5.221267       5.221267       5.221267    1[6-(6,6)]
     7       2.230068       2.230068       2.230068    1[6-(6,6)]
     8       7.010405       7.010405       7.010405    1[6-(6,6)]
     9       2.555445       2.555445       2.555445    1[6-(6,6)]
    10       6.407471       6.407471       6.407471    1[6-(6,6)]
    11      -0.232528      -0.232528      -0.232528    1[6-(6,6)]
    12       7.669643       7.669643       7.669643    1[6-(6,6)]
    13       7.056501       7.056501       7.056501    1[6-(6,6)]
    14       -1.35362       -1.35362       -1.35362    1[6-(6,6)]
    15       1.425703       1.425703       1.425703    1[6-(6,6)]
    16       4.416902       4.416902       4.416902    1[6-(6,6)]
    17      -0.363435      -0.363435      -0.363435    1[6-(6,6)]
    18       4.091525       4.091525       4.091525    1[6-(6,6)]
    19       0.239499       0.239499       0.239499    1[6-(6,6)]
    20       6.879498       6.879498       6.879498    1[6-(6,6)]
    21      -0.042307      -0.042307      -0.042307    6[6-(6,6),8-(58),8-(58)]
    22      10.515952      10.515952      10.515952    6[6-(1,6),6-(1,6),6-(6,6)]
    23      -1.086995      -1.086995      -1.086995    6[1-(0),6-(6,6),6-(6,6)]
    24      -0.633249      -0.633249      -0.633249    6[6-(1,6),6-(1,6),6-(8,8)]
    25       -0.73385       -0.73385       -0.73385    6[1-(0),6-(1,6),6-(6,6)]
    26       7.961796       7.961796       7.961796    6[1-(0),6-(1,6),6-(6,6)]
    27       3.034262       3.034262       3.034262    6[6-(6,6),8-(58),8-(58,58)]
    28       5.391166       5.391166       5.391166    6[6-(1,6),6-(1,6),6-(6,6)]
    29        4.80577        4.80577        4.80577    6[1-(0),6-(6,6),6-(6,6)]
    30        3.65734        3.65734        3.65734    6[6-(1,6),6-(1,6),6-(8,8)]
    31       3.028343       3.028343       3.028343    6[1-(0),6-(1,6),6-(6,6)]
    32       6.583108       6.583108       6.583108    6[1-(0),6-(1,6),6-(6,6)]
    33       4.095157       4.095157       4.095157    6[6-(6,6),8-(58),8-(58)]
    34       3.695937       3.695937       3.695937    6[6-(1,6),6-(1,6),6-(6,6)]
    35       3.422188       3.422188       3.422188    6[1-(0),6-(6,6),6-(6,6)]
    36       4.415268       4.415268       4.415268    6[6-(1,6),6-(1,6),6-(8,8)]
    37       5.728008       5.728008       5.728008    6[1-(0),6-(1,6),6-(6,6)]
    38       0.643738       0.643738       0.643738    6[1-(0),6-(1,6),6-(6,6)]
    39       6.689277       6.689277       6.689277    6[6-(6,6),8-(58),8-(58)]
    40      -3.868982      -3.868982      -3.868982    6[6-(1,6),6-(1,6),6-(6,6)]
    41       7.733965       7.733965       7.733965    6[1-(0),6-(6,6),6-(6,6)]
    42       7.280219       7.280219       7.280219    6[6-(1,6),6-(1,6),6-(8,8)]
    43        7.38082        7.38082        7.38082    6[1-(0),6-(1,6),6-(6,6)]
    44      -1.314826      -1.314826      -1.314826    6[1-(0),6-(1,6),6-(6,6)]
    45       3.612708       3.612708       3.612708    6[6-(6,6),8-(58),8-(58,58)]
    46       1.255804       1.255804       1.255804    6[6-(1,6),6-(1,6),6-(6,6)]
    47         1.8412         1.8412         1.8412    6[1-(0),6-(6,6),6-(6,6)]
    48        2.98963        2.98963        2.98963    6[6-(1,6),6-(1,6),6-(8,8)]
    49       3.618627       3.618627       3.618627    6[1-(0),6-(1,6),6-(6,6)]
    50       0.063862       0.063862       0.063862    6[1-(0),6-(1,6),6-(6,6)]
    51       2.551813       2.551813       2.551813    6[6-(6,6),8-(58),8-(58)]
    52       2.951033       2.951033       2.951033    6[6-(1,6),6-(1,6),6-(6,6)]
    53       3.224782       3.224782       3.224782    6[1-(0),6-(6,6),6-(6,6)]
    54       2.231702       2.231702       2.231702    6[6-(1,6),6-(1,6),6-(8,8)]
    55       0.918962       0.918962       0.918962    6[1-(0),6-(1,6),6-(6,6)]
    56       6.003232       6.003232       6.003232    6[1-(0),6-(1,6),6-(6,6)]
    57       0.002071       0.002071       0.002071    8[6-(6,8),58-(8,8,8,8,8,8)]
    58       0.411899       0.411899       0.411899    8[6-(6,8),58-(8,8,8,8,8,8)]
    59       1.902352       1.902352       1.902352    8[6-(6,8),58-(8,8,8,8,8,8)]
    60       3.644065       3.644065       3.644065    8[6-(6,8),58-(8,8,8,8,8,8),58-(8,8,8,8,8,8)]
    61       2.936722       2.936722       2.936722    8[6-(6,8),58-(8,8,8,8,8,8)]
    62       5.022005       5.022005       5.022005    8[6-(6,8),58-(8,8,8,8,8,8)]
    63       6.644899       6.644899       6.644899    8[6-(6,8),58-(8,8,8,8,8,8)]
    64       6.235071       6.235071       6.235071    8[6-(6,8),58-(8,8,8,8,8,8)]
    65       4.744618       4.744618       4.744618    8[6-(6,8),58-(8,8,8,8,8,8)]
    66       3.002905       3.002905       3.002905    8[6-(6,8),58-(8,8,8,8,8,8),58-(8,8,8,8,8,8)]
    67       3.710248       3.710248       3.710248    8[6-(6,8),58-(8,8,8,8,8,8)]
    68       1.624965       1.624965       1.624965    8[6-(6,8),58-(8,8,8,8,8,8)]
