# Supplementary material for: A collection of forcefield precursors for metal–organic frameworks
Source: RSC Adv. 2019 Nov 13;9(63):36492–507. doi: 10.1039/c9ra07327b (PMC9075174; doi:10.1039/c9ra07327b)
Supplement: RA-009-C9RA07327B-s1438 [file RA-009-C9RA07327B-s1438.txt]

LUDVIP_clean

15.096000    0.000000    0.000000
-7.547945    13.741021    0.000000
0.000000    -2.300746    31.762781

     1       9.743745       9.743745       9.743745    30[7-(6,6),7-(6,6),53-(0),53-(0)]
     2       1.773072       1.773072       1.773072    30[7-(6,6),7-(6,6),53-(0),53-(0)]
     3       -1.33824       -1.33824       -1.33824    30[7-(6,6),7-(6,6),53-(0),53-(0)]
     4       5.352319       5.352319       5.352319    30[7-(6,6),7-(6,6),53-(0),53-(0)]
     5      -1.772978      -1.772978      -1.772978    30[7-(6,6),7-(6,6),53-(0),53-(0)]
     6       1.338281       1.338281       1.338281    30[7-(6,6),7-(6,6),53-(0),53-(0)]
     7       2.195736       2.195736       2.195736    30[7-(6,6),7-(6,6),53-(0),53-(0)]
     8       9.321033       9.321033       9.321033    30[7-(6,6),7-(6,6),53-(0),53-(0)]
     9       6.209774       6.209774       6.209774    30[7-(6,6),7-(6,6),53-(0),53-(0)]
    10       -2.19569       -2.19569       -2.19569    30[7-(6,6),7-(6,6),53-(0),53-(0)]
    11       5.774983       5.774983       5.774983    30[7-(6,6),7-(6,6),53-(0),53-(0)]
    12       8.886295       8.886295       8.886295    30[7-(6,6),7-(6,6),53-(0),53-(0)]
    13       0.937476       0.937476       0.937476    1[6-(6,7)]
    14       2.388195       2.388195       2.388195    1[6-(6,6)]
    15       0.134358       0.134358       0.134358    1[6-(6,6)]
    16      -1.245409      -1.245409      -1.245409    1[6-(6,7)]
    17       0.388009       0.388009       0.388009    1[6-(6,7)]
    18      -1.384259      -1.384259      -1.384259    1[6-(6,6)]
    19       5.648926       5.648926       5.648926    1[6-(6,6)]
    20       7.544982       7.544982       7.544982    1[6-(6,7)]
    21      -3.289383      -3.289383      -3.289383    1[6-(6,7)]
    22      -2.916506      -2.916506      -2.916506    1[6-(6,6)]
    23       8.435692       8.435692       8.435692    1[6-(6,6)]
    24       8.123199       8.123199       8.123199    1[6-(6,7)]
    25      -2.128509      -2.128509      -2.128509    1[6-(6,7)]
    26      -1.160852      -1.160852      -1.160852    1[6-(6,6)]
    27       2.439539       2.439539       2.439539    1[6-(6,6)]
    28       1.354133       1.354133       1.354133    1[6-(6,7)]
    29       1.091488       1.091488       1.091488    1[6-(6,7)]
    30       2.293126       2.293126       2.293126    1[6-(6,6)]
    31      -1.021965      -1.021965      -1.021965    1[6-(6,6)]
    32      -2.063585      -2.063585      -2.063585    1[6-(6,7)]
    33       7.516334       7.516334       7.516334    1[6-(6,7)]
    34       5.224762       5.224762       5.224762    1[6-(6,6)]
    35       5.117572       5.117572       5.117572    1[6-(6,6)]
    36       7.406125       7.406125       7.406125    1[6-(6,7)]
    37      -0.937447      -0.937447      -0.937447    1[6-(6,7)]
    38      12.707821      12.707821      12.707821    1[6-(6,6)]
    39      -0.134351      -0.134351      -0.134351    1[6-(6,6)]
    40       1.245431       1.245431       1.245431    1[6-(6,7)]
    41      -0.387925      -0.387925      -0.387925    1[6-(6,7)]
    42       1.384347       1.384347       1.384347    1[6-(6,6)]
    43        9.44708        9.44708        9.44708    1[6-(6,6)]
    44       7.551021       7.551021       7.551021    1[6-(6,7)]
    45       3.289454       3.289454       3.289454    1[6-(6,7)]
    46       2.916589       2.916589       2.916589    1[6-(6,6)]
    47       6.660402       6.660402       6.660402    1[6-(6,6)]
    48       6.972883       6.972883       6.972883    1[6-(6,7)]
    49       2.128563       2.128563       2.128563    1[6-(6,7)]
    50       1.160913       1.160913       1.160913    1[6-(6,6)]
    51      -2.439488      -2.439488      -2.439488    1[6-(6,6)]
    52      -1.354089      -1.354089      -1.354089    1[6-(6,7)]
    53      -1.091394      -1.091394      -1.091394    1[6-(6,7)]
    54      -2.293039      -2.293039      -2.293039    1[6-(6,6)]
    55       1.022034       1.022034       1.022034    1[6-(6,6)]
    56       2.063662       2.063662       2.063662    1[6-(6,7)]
    57       7.579738       7.579738       7.579738    1[6-(6,7)]
    58       9.871311       9.871311       9.871311    1[6-(6,6)]
    59       9.978484       9.978484       9.978484    1[6-(6,6)]
    60        7.68993        7.68993        7.68993    1[6-(6,7)]
    61       8.485502       8.485502       8.485502    1[6-(6,7)]
    62      -5.159766      -5.159766      -5.159766    1[6-(6,6)]
    63       7.682406       7.682406       7.682406    1[6-(6,6)]
    64       6.302624       6.302624       6.302624    1[6-(6,7)]
    65        7.93598        7.93598        7.93598    1[6-(6,7)]
    66       6.163708       6.163708       6.163708    1[6-(6,6)]
    67      -1.899025      -1.899025      -1.899025    1[6-(6,6)]
    68      -0.002966      -0.002966      -0.002966    1[6-(6,7)]
    69       4.258601       4.258601       4.258601    1[6-(6,7)]
    70       4.631466       4.631466       4.631466    1[6-(6,6)]
    71       0.887653       0.887653       0.887653    1[6-(6,6)]
    72       0.575172       0.575172       0.575172    1[6-(6,7)]
    73       5.419492       5.419492       5.419492    1[6-(6,7)]
    74       6.387142       6.387142       6.387142    1[6-(6,6)]
    75       9.987543       9.987543       9.987543    1[6-(6,6)]
    76       8.902144       8.902144       8.902144    1[6-(6,7)]
    77       8.639449       8.639449       8.639449    1[6-(6,7)]
    78       9.841094       9.841094       9.841094    1[6-(6,6)]
    79       6.526021       6.526021       6.526021    1[6-(6,6)]
    80       5.484393       5.484393       5.484393    1[6-(6,7)]
    81      -0.031683      -0.031683      -0.031683    1[6-(6,7)]
    82      -2.323256      -2.323256      -2.323256    1[6-(6,6)]
    83      -2.430429      -2.430429      -2.430429    1[6-(6,6)]
    84      -0.141875      -0.141875      -0.141875    1[6-(6,7)]
    85       6.610579       6.610579       6.610579    1[6-(6,7)]
    86        5.15986        5.15986        5.15986    1[6-(6,6)]
    87       7.413697       7.413697       7.413697    1[6-(6,6)]
    88       8.793464       8.793464       8.793464    1[6-(6,7)]
    89       7.160046       7.160046       7.160046    1[6-(6,7)]
    90       8.932314       8.932314       8.932314    1[6-(6,6)]
    91       1.899128       1.899128       1.899128    1[6-(6,6)]
    92       0.003073       0.003073       0.003073    1[6-(6,7)]
    93      10.837438      10.837438      10.837438    1[6-(6,7)]
    94      10.464561      10.464561      10.464561    1[6-(6,6)]
    95      -0.887637      -0.887637      -0.887637    1[6-(6,6)]
    96      -0.575144      -0.575144      -0.575144    1[6-(6,7)]
    97       9.676564       9.676564       9.676564    1[6-(6,7)]
    98       8.708907       8.708907       8.708907    1[6-(6,6)]
    99       5.108516       5.108516       5.108516    1[6-(6,6)]
   100       6.193922       6.193922       6.193922    1[6-(6,7)]
   101       6.456567       6.456567       6.456567    1[6-(6,7)]
   102       5.254929       5.254929       5.254929    1[6-(6,6)]
   103        8.57002        8.57002        8.57002    1[6-(6,6)]
   104        9.61164        9.61164        9.61164    1[6-(6,7)]
   105       0.031721       0.031721       0.031721    1[6-(6,7)]
   106       2.323293       2.323293       2.323293    1[6-(6,6)]
   107       2.430483       2.430483       2.430483    1[6-(6,6)]
   108        0.14193        0.14193        0.14193    1[6-(6,7)]
   109      -4.468367      -4.468367      -4.468367    6[6-(6,6),7-(6),7-(6)]
   110      -3.096138      -3.096138      -3.096138    6[6-(6,6),7-(6),7-(6)]
   111       2.434986       2.434986       2.434986    6[6-(6,6),7-(6),7-(6)]
   112       0.791043       0.791043       0.791043    6[1-(0),6-(1,6),7-(6,30)]
   113       1.651511       1.651511       1.651511    6[1-(0),6-(1,7),6-(6,6)]
   114       1.468846       1.468846       1.468846    6[6-(1,6),6-(1,6),6-(7,7)]
   115       0.330608       0.330608       0.330608    6[1-(0),6-(1,7),6-(6,6)]
   116        -0.4891        -0.4891        -0.4891    6[1-(0),6-(1,6),7-(6,30)]
   117      -0.070906      -0.070906      -0.070906    6[1-(0),6-(1,6),7-(6,30)]
   118       -1.14574       -1.14574       -1.14574    6[1-(0),6-(1,7),6-(6,6)]
   119      -1.858266      -1.858266      -1.858266    6[6-(1,6),6-(1,6),6-(7,7)]
   120       6.110861       6.110861       6.110861    6[1-(0),6-(1,7),6-(6,6)]
   121      -0.310924      -0.310924      -0.310924    6[1-(0),6-(1,6),7-(6,30)]
   122      -3.994363      -3.994363      -3.994363    6[1-(0),6-(1,6),7-(6,30)]
   123      -3.748295      -3.748295      -3.748295    6[1-(0),6-(1,7),6-(6,6)]
   124      -4.721984      -4.721984      -4.721984    6[6-(1,6),6-(1,6),6-(7,7)]
   125       -5.94627       -5.94627       -5.94627    6[1-(0),6-(1,7),6-(6,6)]
   126       8.962536       8.962536       8.962536    6[1-(0),6-(1,6),7-(6,30)]
   127       1.480948       1.480948       1.480948    6[6-(6,6),7-(6),7-(6)]
   128       1.474915       1.474915       1.474915    6[6-(6,6),7-(6),7-(6)]
   129       3.431354       3.431354       3.431354    6[6-(6,6),7-(6),7-(6)]
   130       -1.18501       -1.18501       -1.18501    6[1-(0),6-(1,6),7-(6,30)]
   131      -0.615888      -0.615888      -0.615888    6[1-(0),6-(1,7),6-(6,6)]
   132       0.772944       0.772944       0.772944    6[6-(1,6),6-(1,6),6-(7,7)]
   133       1.503587       1.503587       1.503587    6[1-(0),6-(1,7),6-(6,6)]
   134        0.84389        0.84389        0.84389    6[1-(0),6-(1,6),7-(6,30)]
   135       0.665778       0.665778       0.665778    6[1-(0),6-(1,6),7-(6,30)]
   136       1.384345       1.384345       1.384345    6[1-(0),6-(1,7),6-(6,6)]
   137       0.754838       0.754838       0.754838    6[6-(1,6),6-(1,6),6-(7,7)]
   138      -0.555496      -0.555496      -0.555496    6[1-(0),6-(1,7),6-(6,6)]
   139      -1.181977      -1.181977      -1.181977    6[1-(0),6-(1,6),7-(6,30)]
   140       7.022694       7.022694       7.022694    6[1-(0),6-(1,6),7-(6,30)]
   141       5.661035       5.661035       5.661035    6[1-(0),6-(1,7),6-(6,6)]
   142       4.918309       4.918309       4.918309    6[6-(1,6),6-(1,6),6-(7,7)]
   143       5.596117       5.596117       5.596117    6[1-(0),6-(1,7),6-(6,6)]
   144       6.954757       6.954757       6.954757    6[1-(0),6-(1,6),7-(6,30)]
   145       4.468465       4.468465       4.468465    6[6-(6,6),7-(6),7-(6)]
   146       3.096241       3.096241       3.096241    6[6-(6,6),7-(6),7-(6)]
   147      12.661016      12.661016      12.661016    6[6-(6,6),7-(6),7-(6)]
   148      -0.791018      -0.791018      -0.791018    6[1-(0),6-(1,6),7-(6,30)]
   149      13.444506      13.444506      13.444506    6[1-(0),6-(1,7),6-(6,6)]
   150      13.627164      13.627164      13.627164    6[6-(1,6),6-(1,6),6-(7,7)]
   151      -0.330596      -0.330596      -0.330596    6[1-(0),6-(1,7),6-(6,6)]
   152       0.489121       0.489121       0.489121    6[1-(0),6-(1,6),7-(6,30)]
   153       0.070997       0.070997       0.070997    6[1-(0),6-(1,6),7-(6,30)]
   154       1.145833       1.145833       1.145833    6[1-(0),6-(1,7),6-(6,6)]
   155       1.858369       1.858369       1.858369    6[6-(1,6),6-(1,6),6-(7,7)]
   156       8.985139       8.985139       8.985139    6[1-(0),6-(1,7),6-(6,6)]
   157       0.311032       0.311032       0.311032    6[1-(0),6-(1,6),7-(6,30)]
   158        3.99444        3.99444        3.99444    6[1-(0),6-(1,6),7-(6,30)]
   159       3.748378       3.748378       3.748378    6[1-(0),6-(1,7),6-(6,6)]
   160       4.722074       4.722074       4.722074    6[6-(1,6),6-(1,6),6-(7,7)]
   161       5.946359       5.946359       5.946359    6[1-(0),6-(1,7),6-(6,6)]
   162       6.133546       6.133546       6.133546    6[1-(0),6-(1,6),7-(6,30)]
   163      -1.480887      -1.480887      -1.480887    6[6-(6,6),7-(6),7-(6)]
   164      -1.474843      -1.474843      -1.474843    6[6-(6,6),7-(6),7-(6)]
   165      -3.431288      -3.431288      -3.431288    6[6-(6,6),7-(6),7-(6)]
   166       1.185062       1.185062       1.185062    6[1-(0),6-(1,6),7-(6,30)]
   167       0.615945       0.615945       0.615945    6[1-(0),6-(1,7),6-(6,6)]
   168      -0.772887      -0.772887      -0.772887    6[6-(1,6),6-(1,6),6-(7,7)]
   169      -1.503536      -1.503536      -1.503536    6[1-(0),6-(1,7),6-(6,6)]
   170      -0.843843      -0.843843      -0.843843    6[1-(0),6-(1,6),7-(6,30)]
   171      -0.665689      -0.665689      -0.665689    6[1-(0),6-(1,6),7-(6,30)]
   172      -1.384261      -1.384261      -1.384261    6[1-(0),6-(1,7),6-(6,6)]
   173      -0.754762      -0.754762      -0.754762    6[6-(1,6),6-(1,6),6-(7,7)]
   174        0.55557        0.55557        0.55557    6[1-(0),6-(1,7),6-(6,6)]
   175       1.182056       1.182056       1.182056    6[1-(0),6-(1,6),7-(6,30)]
   176       8.073375       8.073375       8.073375    6[1-(0),6-(1,6),7-(6,30)]
   177       9.435035       9.435035       9.435035    6[1-(0),6-(1,7),6-(6,6)]
   178      10.177756      10.177756      10.177756    6[6-(1,6),6-(1,6),6-(7,7)]
   179       9.499943       9.499943       9.499943    6[1-(0),6-(1,7),6-(6,6)]
   180       8.141302       8.141302       8.141302    6[1-(0),6-(1,6),7-(6,30)]
   181        3.07959        3.07959        3.07959    6[6-(6,6),7-(6),7-(6)]
   182       4.451814       4.451814       4.451814    6[6-(6,6),7-(6),7-(6)]
   183      -5.112961      -5.112961      -5.112961    6[6-(6,6),7-(6),7-(6)]
   184       8.339073       8.339073       8.339073    6[1-(0),6-(1,6),7-(6,30)]
   185      -5.896451      -5.896451      -5.896451    6[1-(0),6-(1,7),6-(6,6)]
   186      -6.079109      -6.079109      -6.079109    6[6-(1,6),6-(1,6),6-(7,7)]
   187       7.878651       7.878651       7.878651    6[1-(0),6-(1,7),6-(6,6)]
   188       7.058934       7.058934       7.058934    6[1-(0),6-(1,6),7-(6,30)]
   189       7.477058       7.477058       7.477058    6[1-(0),6-(1,6),7-(6,30)]
   190       6.402222       6.402222       6.402222    6[1-(0),6-(1,7),6-(6,6)]
   191       5.689686       5.689686       5.689686    6[6-(1,6),6-(1,6),6-(7,7)]
   192       6.110861       6.110861       6.110861    6[1-(0),6-(1,7),6-(6,6)]
   193       7.237023       7.237023       7.237023    6[1-(0),6-(1,6),7-(6,30)]
   194       3.553615       3.553615       3.553615    6[1-(0),6-(1,6),7-(6,30)]
   195       3.799677       3.799677       3.799677    6[1-(0),6-(1,7),6-(6,6)]
   196       2.825981       2.825981       2.825981    6[6-(1,6),6-(1,6),6-(7,7)]
   197       1.601696       1.601696       1.601696    6[1-(0),6-(1,7),6-(6,6)]
   198       1.414509       1.414509       1.414509    6[1-(0),6-(1,6),7-(6,30)]
   199       9.028942       9.028942       9.028942    6[6-(6,6),7-(6),7-(6)]
   200       9.022898       9.022898       9.022898    6[6-(6,6),7-(6),7-(6)]
   201      10.979343      10.979343      10.979343    6[6-(6,6),7-(6),7-(6)]
   202       6.362993       6.362993       6.362993    6[1-(0),6-(1,6),7-(6,30)]
   203        6.93211        6.93211        6.93211    6[1-(0),6-(1,7),6-(6,6)]
   204       8.320942       8.320942       8.320942    6[6-(1,6),6-(1,6),6-(7,7)]
   205       9.051591       9.051591       9.051591    6[1-(0),6-(1,7),6-(6,6)]
   206       8.391898       8.391898       8.391898    6[1-(0),6-(1,6),7-(6,30)]
   207       8.213744       8.213744       8.213744    6[1-(0),6-(1,6),7-(6,30)]
   208       8.932316       8.932316       8.932316    6[1-(0),6-(1,7),6-(6,6)]
   209       8.302817       8.302817       8.302817    6[6-(1,6),6-(1,6),6-(7,7)]
   210       6.992485       6.992485       6.992485    6[1-(0),6-(1,7),6-(6,6)]
   211       6.365999       6.365999       6.365999    6[1-(0),6-(1,6),7-(6,30)]
   212       -0.52532       -0.52532       -0.52532    6[1-(0),6-(1,6),7-(6,30)]
   213       -1.88698       -1.88698       -1.88698    6[1-(0),6-(1,7),6-(6,6)]
   214      -2.629701      -2.629701      -2.629701    6[6-(1,6),6-(1,6),6-(7,7)]
   215      -1.951888      -1.951888      -1.951888    6[1-(0),6-(1,7),6-(6,6)]
   216      -0.593247      -0.593247      -0.593247    6[1-(0),6-(1,6),7-(6,30)]
   217      12.016422      12.016422      12.016422    6[6-(6,6),7-(6),7-(6)]
   218      10.644193      10.644193      10.644193    6[6-(6,6),7-(6),7-(6)]
   219       5.113069       5.113069       5.113069    6[6-(6,6),7-(6),7-(6)]
   220       6.757012       6.757012       6.757012    6[1-(0),6-(1,6),7-(6,30)]
   221       5.896544       5.896544       5.896544    6[1-(0),6-(1,7),6-(6,6)]
   222       6.079209       6.079209       6.079209    6[6-(1,6),6-(1,6),6-(7,7)]
   223       7.217447       7.217447       7.217447    6[1-(0),6-(1,7),6-(6,6)]
   224       8.037155       8.037155       8.037155    6[1-(0),6-(1,6),7-(6,30)]
   225       7.618961       7.618961       7.618961    6[1-(0),6-(1,6),7-(6,30)]
   226       8.693795       8.693795       8.693795    6[1-(0),6-(1,7),6-(6,6)]
   227       9.406321       9.406321       9.406321    6[6-(1,6),6-(1,6),6-(7,7)]
   228       8.985139       8.985139       8.985139    6[1-(0),6-(1,7),6-(6,6)]
   229       7.858979       7.858979       7.858979    6[1-(0),6-(1,6),7-(6,30)]
   230      11.542418      11.542418      11.542418    6[1-(0),6-(1,6),7-(6,30)]
   231       11.29635       11.29635       11.29635    6[1-(0),6-(1,7),6-(6,6)]
   232      12.270039      12.270039      12.270039    6[6-(1,6),6-(1,6),6-(7,7)]
   233      13.494325      13.494325      13.494325    6[1-(0),6-(1,7),6-(6,6)]
   234      -1.414481      -1.414481      -1.414481    6[1-(0),6-(1,6),7-(6,30)]
   235       6.067107       6.067107       6.067107    6[6-(6,6),7-(6),7-(6)]
   236        6.07314        6.07314        6.07314    6[6-(6,6),7-(6),7-(6)]
   237       4.116701       4.116701       4.116701    6[6-(6,6),7-(6),7-(6)]
   238       8.733065       8.733065       8.733065    6[1-(0),6-(1,6),7-(6,30)]
   239       8.163943       8.163943       8.163943    6[1-(0),6-(1,7),6-(6,6)]
   240       6.775111       6.775111       6.775111    6[6-(1,6),6-(1,6),6-(7,7)]
   241       6.044468       6.044468       6.044468    6[1-(0),6-(1,7),6-(6,6)]
   242       6.704165       6.704165       6.704165    6[1-(0),6-(1,6),7-(6,30)]
   243       6.882277       6.882277       6.882277    6[1-(0),6-(1,6),7-(6,30)]
   244        6.16371        6.16371        6.16371    6[1-(0),6-(1,7),6-(6,6)]
   245       6.793217       6.793217       6.793217    6[6-(1,6),6-(1,6),6-(7,7)]
   246       8.103551       8.103551       8.103551    6[1-(0),6-(1,7),6-(6,6)]
   247       8.730032       8.730032       8.730032    6[1-(0),6-(1,6),7-(6,30)]
   248       0.525361       0.525361       0.525361    6[1-(0),6-(1,6),7-(6,30)]
   249        1.88702        1.88702        1.88702    6[1-(0),6-(1,7),6-(6,6)]
   250       2.629746       2.629746       2.629746    6[6-(1,6),6-(1,6),6-(7,7)]
   251       1.951938       1.951938       1.951938    6[1-(0),6-(1,7),6-(6,6)]
   252       0.593298       0.593298       0.593298    6[1-(0),6-(1,6),7-(6,30)]
   253      -4.522726      -4.522726      -4.522726    53[30-(7,7,53)]
   254      10.771473      10.771473      10.771473    53[30-(7,7,53)]
   255        10.0796        10.0796        10.0796    53[30-(7,7,53)]
   256        3.32267        3.32267        3.32267    53[30-(7,7,53)]
   257       -0.28408       -0.28408       -0.28408    53[30-(7,7,53)]
   258      11.346777      11.346777      11.346777    53[30-(7,7,53)]
   259       4.522798       4.522798       4.522798    53[30-(7,7,53)]
   260       4.324575       4.324575       4.324575    53[30-(7,7,53)]
   261       5.016402       5.016402       5.016402    53[30-(7,7,53)]
   262       -3.32259       -3.32259       -3.32259    53[30-(7,7,53)]
   263       0.284133       0.284133       0.284133    53[30-(7,7,53)]
   264       3.749262       3.749262       3.749262    53[30-(7,7,53)]
   265       3.025257       3.025257       3.025257    53[30-(7,7,53)]
   266        3.22348        3.22348        3.22348    53[30-(7,7,53)]
   267       2.531653       2.531653       2.531653    53[30-(7,7,53)]
   268      10.870645      10.870645      10.870645    53[30-(7,7,53)]
   269       7.263922       7.263922       7.263922    53[30-(7,7,53)]
   270       3.798793       3.798793       3.798793    53[30-(7,7,53)]
   271      12.070781      12.070781      12.070781    53[30-(7,7,53)]
   272      -3.223418      -3.223418      -3.223418    53[30-(7,7,53)]
   273      -2.531545      -2.531545      -2.531545    53[30-(7,7,53)]
   274       4.225385       4.225385       4.225385    53[30-(7,7,53)]
   275       7.832135       7.832135       7.832135    53[30-(7,7,53)]
   276      -3.798722      -3.798722      -3.798722    53[30-(7,7,53)]
   277      -3.259178      -3.259178      -3.259178    7[6-(6,7),6-(6,7)]
   278       3.582281       3.582281       3.582281    7[6-(6,7),6-(6,7)]
   279      -5.414883      -5.414883      -5.414883    7[6-(6,7),6-(6,7)]
   280       -0.28832       -0.28832       -0.28832    7[6-(1,6),6-(1,6),30-(7,53,53)]
   281       0.333671       0.333671       0.333671    7[6-(1,6),6-(1,6),30-(7,53,53)]
   282      -5.176381      -5.176381      -5.176381    7[6-(1,6),6-(1,6),30-(7,53,53)]
   283        0.76691        0.76691        0.76691    7[6-(6,7),6-(6,7)]
   284       2.830536       2.830536       2.830536    7[6-(6,7),6-(6,7)]
   285       2.813925       2.813925       2.813925    7[6-(6,7),6-(6,7)]
   286      -0.489086      -0.489086      -0.489086    7[6-(1,6),6-(1,6),30-(7,53,53)]
   287      -0.600778      -0.600778      -0.600778    7[6-(1,6),6-(1,6),30-(7,53,53)]
   288       7.689934       7.689934       7.689934    7[6-(1,6),6-(1,6),30-(7,53,53)]
   289       3.259275       3.259275       3.259275    7[6-(6,7),6-(6,7)]
   290       11.51372       11.51372       11.51372    7[6-(6,7),6-(6,7)]
   291       5.414988       5.414988       5.414988    7[6-(6,7),6-(6,7)]
   292       0.288347       0.288347       0.288347    7[6-(1,6),6-(1,6),30-(7,53,53)]
   293      -0.333572      -0.333572      -0.333572    7[6-(1,6),6-(1,6),30-(7,53,53)]
   294       5.176456       5.176456       5.176456    7[6-(1,6),6-(1,6),30-(7,53,53)]
   295      -0.766844      -0.766844      -0.766844    7[6-(6,7),6-(6,7)]
   296      -2.830464      -2.830464      -2.830464    7[6-(6,7),6-(6,7)]
   297      -2.813864      -2.813864      -2.813864    7[6-(6,7),6-(6,7)]
   298       0.489134       0.489134       0.489134    7[6-(1,6),6-(1,6),30-(7,53,53)]
   299       0.600864       0.600864       0.600864    7[6-(1,6),6-(1,6),30-(7,53,53)]
   300        7.40613        7.40613        7.40613    7[6-(1,6),6-(1,6),30-(7,53,53)]
   301        4.28878        4.28878        4.28878    7[6-(6,7),6-(6,7)]
   302      -3.965665      -3.965665      -3.965665    7[6-(6,7),6-(6,7)]
   303       2.133067       2.133067       2.133067    7[6-(6,7),6-(6,7)]
   304       7.259708       7.259708       7.259708    7[6-(1,6),6-(1,6),30-(7,53,53)]
   305       7.881627       7.881627       7.881627    7[6-(1,6),6-(1,6),30-(7,53,53)]
   306       2.371599       2.371599       2.371599    7[6-(1,6),6-(1,6),30-(7,53,53)]
   307       8.314899       8.314899       8.314899    7[6-(6,7),6-(6,7)]
   308      10.378519      10.378519      10.378519    7[6-(6,7),6-(6,7)]
   309      10.361919      10.361919      10.361919    7[6-(6,7),6-(6,7)]
   310       7.058921       7.058921       7.058921    7[6-(1,6),6-(1,6),30-(7,53,53)]
   311       6.947191       6.947191       6.947191    7[6-(1,6),6-(1,6),30-(7,53,53)]
   312       0.141925       0.141925       0.141925    7[6-(1,6),6-(1,6),30-(7,53,53)]
   313      10.807233      10.807233      10.807233    7[6-(6,7),6-(6,7)]
   314       3.965774       3.965774       3.965774    7[6-(6,7),6-(6,7)]
   315      12.962938      12.962938      12.962938    7[6-(6,7),6-(6,7)]
   316       7.836375       7.836375       7.836375    7[6-(1,6),6-(1,6),30-(7,53,53)]
   317       7.214384       7.214384       7.214384    7[6-(1,6),6-(1,6),30-(7,53,53)]
   318      -2.371564      -2.371564      -2.371564    7[6-(1,6),6-(1,6),30-(7,53,53)]
   319       6.781145       6.781145       6.781145    7[6-(6,7),6-(6,7)]
   320       4.717519       4.717519       4.717519    7[6-(6,7),6-(6,7)]
   321        4.73413        4.73413        4.73413    7[6-(6,7),6-(6,7)]
   322       8.037141       8.037141       8.037141    7[6-(1,6),6-(1,6),30-(7,53,53)]
   323       8.148833       8.148833       8.148833    7[6-(1,6),6-(1,6),30-(7,53,53)]
   324      -0.141879      -0.141879      -0.141879    7[6-(1,6),6-(1,6),30-(7,53,53)]
