# Supplementary material for: A collection of forcefield precursors for metal–organic frameworks
Source: RSC Adv. 2019 Nov 13;9(63):36492–507. doi: 10.1039/c9ra07327b (PMC9075174; doi:10.1039/c9ra07327b)
Supplement: RA-009-C9RA07327B-s1439 [file RA-009-C9RA07327B-s1439.txt]

LUFNAC_clean

11.832600    0.000000    0.000000
2.284439    11.609985    0.000000
4.764295    3.918201    15.243173

     1      11.519661      11.519661      11.519661    25[7-(6,6),8-(6),8-(6),8-(6),8-(6)]
     2       7.044411       7.044411       7.044411    25[7-(6,6),8-(6),8-(6),8-(6),8-(6)]
     3       7.361673       7.361673       7.361673    25[7-(6,6),8-(6),8-(6),8-(6),8-(6)]
     4      11.836923      11.836923      11.836923    25[7-(6,6),8-(6),8-(6),8-(6),8-(6)]
     5      11.022283      11.022283      11.022283    1[6-(6,6)]
     6       5.909507       5.909507       5.909507    1[7-(6,6)]
     7        9.24125        9.24125        9.24125    1[6-(6,6)]
     8       5.861373       5.861373       5.861373    1[6-(1,6,7)]
     9       5.400339       5.400339       5.400339    1[6-(1,6,7)]
    10       7.231633       7.231633       7.231633    1[6-(6,6)]
    11       8.267011       8.267011       8.267011    1[6-(6,6)]
    12       6.893852       6.893852       6.893852    1[6-(6,6)]
    13      14.804878      14.804878      14.804878    1[6-(6,7)]
    14       8.727582       8.727582       8.727582    1[6-(6,7)]
    15       4.054228       4.054228       4.054228    1[6-(6,6)]
    16      13.314725      13.314725      13.314725    1[7-(6,6)]
    17       3.352738       3.352738       3.352738    1[6-(6,6)]
    18      11.653738      11.653738      11.653738    1[6-(1,6,7)]
    19      11.402479      11.402479      11.402479    1[6-(1,6,7)]
    20       12.55785       12.55785       12.55785    1[6-(6,6)]
    21      11.577852      11.577852      11.577852    1[6-(6,6)]
    22        9.21004        9.21004        9.21004    1[6-(6,6)]
    23       9.882574       9.882574       9.882574    1[6-(6,7)]
    24       7.595919       7.595919       7.595919    1[6-(6,7)]
    25       7.859051       7.859051       7.859051    1[6-(6,6)]
    26      12.971827      12.971827      12.971827    1[7-(6,6)]
    27       9.640084       9.640084       9.640084    1[6-(6,6)]
    28      13.019961      13.019961      13.019961    1[6-(1,6,7)]
    29      13.480995      13.480995      13.480995    1[6-(1,6,7)]
    30      11.649701      11.649701      11.649701    1[6-(6,6)]
    31      10.614323      10.614323      10.614323    1[6-(6,6)]
    32      11.987482      11.987482      11.987482    1[6-(6,6)]
    33       4.076456       4.076456       4.076456    1[6-(6,7)]
    34      10.153752      10.153752      10.153752    1[6-(6,7)]
    35      14.827106      14.827106      14.827106    1[6-(6,6)]
    36       5.566609       5.566609       5.566609    1[7-(6,6)]
    37      15.528596      15.528596      15.528596    1[6-(6,6)]
    38       7.227596       7.227596       7.227596    1[6-(1,6,7)]
    39       7.478855       7.478855       7.478855    1[6-(1,6,7)]
    40       6.323484       6.323484       6.323484    1[6-(6,6)]
    41       7.303482       7.303482       7.303482    1[6-(6,6)]
    42       9.671294       9.671294       9.671294    1[6-(6,6)]
    43        8.99876        8.99876        8.99876    1[6-(6,7)]
    44      11.285415      11.285415      11.285415    1[6-(6,7)]
    45      10.285498      10.285498      10.285498    6[6-(1,6),6-(1,6),6-(8,8)]
    46       6.937998       6.937998       6.937998    6[6-(1,6),6-(1,6),7-(1,6)]
    47      10.187428      10.187428      10.187428    6[6-(1,6),6-(1,6),6-(8,8)]
    48      10.571867      10.571867      10.571867    6[1-(0),6-(6,6),6-(6,6)]
    49      10.710173      10.710173      10.710173    6[6-(6,6),8-(25),8-(25)]
    50      10.539927      10.539927      10.539927    6[6-(6,6),8-(25),8-(25)]
    51       7.360395       7.360395       7.360395    6[6-(1,1,7),6-(1,6),6-(1,6)]
    52       9.510513       9.510513       9.510513    6[1-(0),6-(6,6),6-(6,7)]
    53       6.118868       6.118868       6.118868    6[1-(0),1-(0),6-(6,6),7-(1,6)]
    54       7.370227       7.370227       7.370227    6[1-(0),6-(6,6),6-(6,7)]
    55        8.33553        8.33553        8.33553    6[1-(0),6-(1,7),6-(6,6)]
    56       7.536978       7.536978       7.536978    6[1-(0),6-(1,7),6-(6,6)]
    57       9.421746       9.421746       9.421746    6[1-(0),6-(1,6),7-(6,25)]
    58        8.66509        8.66509        8.66509    6[1-(0),6-(1,6),7-(6,25)]
    59       2.365779       2.365779       2.365779    6[6-(1,6),6-(1,6),6-(8,8)]
    60      13.743283      13.743283      13.743283    6[6-(1,6),6-(1,6),7-(1,6)]
    61       3.888436       3.888436       3.888436    6[6-(1,6),6-(1,6),6-(8,8)]
    62       3.519273       3.519273       3.519273    6[1-(0),6-(6,6),6-(6,6)]
    63       1.941105       1.941105       1.941105    6[6-(6,6),8-(25),8-(25)]
    64       5.107564       5.107564       5.107564    6[6-(6,6),8-(25),8-(25)]
    65       10.60157       10.60157       10.60157    6[6-(1,1,7),6-(1,6),6-(1,6)]
    66       3.093024       3.093024       3.093024    6[1-(0),6-(6,6),6-(6,7)]
    67      11.648314      11.648314      11.648314    6[1-(0),1-(0),6-(6,6),7-(1,6)]
    68      13.364523      13.364523      13.364523    6[1-(0),6-(6,6),6-(6,7)]
    69      10.776033      10.776033      10.776033    6[1-(0),6-(1,7),6-(6,6)]
    70       9.391876       9.391876       9.391876    6[1-(0),6-(1,7),6-(6,6)]
    71       9.754745       9.754745       9.754745    6[1-(0),6-(1,6),7-(6,25)]
    72       8.420354       8.420354       8.420354    6[1-(0),6-(1,6),7-(6,25)]
    73       8.595836       8.595836       8.595836    6[6-(1,6),6-(1,6),6-(8,8)]
    74      11.943336      11.943336      11.943336    6[6-(1,6),6-(1,6),7-(1,6)]
    75       8.693906       8.693906       8.693906    6[6-(1,6),6-(1,6),6-(8,8)]
    76       8.309467       8.309467       8.309467    6[1-(0),6-(6,6),6-(6,6)]
    77       8.171161       8.171161       8.171161    6[6-(6,6),8-(25),8-(25)]
    78       8.341407       8.341407       8.341407    6[6-(6,6),8-(25),8-(25)]
    79      11.520939      11.520939      11.520939    6[6-(1,1,7),6-(1,6),6-(1,6)]
    80       9.370821       9.370821       9.370821    6[1-(0),6-(6,6),6-(6,7)]
    81      12.762466      12.762466      12.762466    6[1-(0),1-(0),6-(6,6),7-(1,6)]
    82      11.511107      11.511107      11.511107    6[1-(0),6-(6,6),6-(6,7)]
    83      10.545804      10.545804      10.545804    6[1-(0),6-(1,7),6-(6,6)]
    84      11.344356      11.344356      11.344356    6[1-(0),6-(1,7),6-(6,6)]
    85       9.459588       9.459588       9.459588    6[1-(0),6-(1,6),7-(6,25)]
    86      10.216244      10.216244      10.216244    6[1-(0),6-(1,6),7-(6,25)]
    87      16.515555      16.515555      16.515555    6[6-(1,6),6-(1,6),6-(8,8)]
    88       5.138051       5.138051       5.138051    6[6-(1,6),6-(1,6),7-(1,6)]
    89      14.992898      14.992898      14.992898    6[6-(1,6),6-(1,6),6-(8,8)]
    90      15.362061      15.362061      15.362061    6[1-(0),6-(6,6),6-(6,6)]
    91      16.940229      16.940229      16.940229    6[6-(6,6),8-(25),8-(25)]
    92       13.77377       13.77377       13.77377    6[6-(6,6),8-(25),8-(25)]
    93       8.279764       8.279764       8.279764    6[6-(1,1,7),6-(1,6),6-(1,6)]
    94       15.78831       15.78831       15.78831    6[1-(0),6-(6,6),6-(6,7)]
    95        7.23302        7.23302        7.23302    6[1-(0),1-(0),6-(6,6),7-(1,6)]
    96       5.516811       5.516811       5.516811    6[1-(0),6-(6,6),6-(6,7)]
    97       8.105301       8.105301       8.105301    6[1-(0),6-(1,7),6-(6,6)]
    98       9.489458       9.489458       9.489458    6[1-(0),6-(1,7),6-(6,6)]
    99       9.126589       9.126589       9.126589    6[1-(0),6-(1,6),7-(6,25)]
   100       10.46098       10.46098       10.46098    6[1-(0),6-(1,6),7-(6,25)]
   101       9.642977       9.642977       9.642977    7[6-(1,6),6-(1,6),25-(8,8,8,8)]
   102        6.25976        6.25976        6.25976    7[1-(0),6-(1,1,6),6-(6,6)]
   103       8.592066       8.592066       8.592066    7[6-(1,6),6-(1,6),25-(8,8,8,8)]
   104      12.983568      12.983568      12.983568    7[1-(0),6-(1,1,6),6-(6,6)]
   105       9.238357       9.238357       9.238357    7[6-(1,6),6-(1,6),25-(8,8,8,8)]
   106      12.621574      12.621574      12.621574    7[1-(0),6-(1,1,6),6-(6,6)]
   107      10.289268      10.289268      10.289268    7[6-(1,6),6-(1,6),25-(8,8,8,8)]
   108       5.897766       5.897766       5.897766    7[1-(0),6-(1,1,6),6-(6,6)]
   109      11.155514      11.155514      11.155514    8[6-(6,8),25-(7,8,8,8)]
   110      10.244497      10.244497      10.244497    8[6-(6,8),25-(7,8,8,8)]
   111      11.248033      11.248033      11.248033    8[6-(6,8),25-(7,8,8,8)]
   112       8.280323       8.280323       8.280323    8[6-(6,8),25-(7,8,8,8)]
   113       5.834448       5.834448       5.834448    8[6-(6,8),25-(7,8,8,8)]
   114       5.408723       5.408723       5.408723    8[6-(6,8),25-(7,8,8,8)]
   115       2.749536       2.749536       2.749536    8[6-(6,8),25-(7,8,8,8)]
   116      12.653029      12.653029      12.653029    8[6-(6,8),25-(7,8,8,8)]
   117        7.72582        7.72582        7.72582    8[6-(6,8),25-(7,8,8,8)]
   118       8.636837       8.636837       8.636837    8[6-(6,8),25-(7,8,8,8)]
   119       7.633301       7.633301       7.633301    8[6-(6,8),25-(7,8,8,8)]
   120      10.601011      10.601011      10.601011    8[6-(6,8),25-(7,8,8,8)]
   121      13.046886      13.046886      13.046886    8[6-(6,8),25-(7,8,8,8)]
   122      13.472611      13.472611      13.472611    8[6-(6,8),25-(7,8,8,8)]
   123      16.131798      16.131798      16.131798    8[6-(6,8),25-(7,8,8,8)]
   124       6.228305       6.228305       6.228305    8[6-(6,8),25-(7,8,8,8)]
