# Supplementary material for: A collection of forcefield precursors for metal–organic frameworks
Source: RSC Adv. 2019 Nov 13;9(63):36492–507. doi: 10.1039/c9ra07327b (PMC9075174; doi:10.1039/c9ra07327b)
Supplement: RA-009-C9RA07327B-s1440 [file RA-009-C9RA07327B-s1440.txt]

LUFNAC01_clean

11.885000    0.000000    0.000000
2.367455    11.646818    0.000000
4.646569    3.797082    15.202562

     1       6.766871       6.766871       6.766871    25[7-(6,6),8-(6),8-(6),8-(6),8-(6)]
     2      16.521886      16.521886      16.521886    25[7-(6,6),8-(6),8-(6),8-(6),8-(6)]
     3      12.132153      12.132153      12.132153    25[7-(6,6),8-(6),8-(6),8-(6),8-(6)]
     4       2.377138       2.377138       2.377138    25[7-(6,6),8-(6),8-(6),8-(6),8-(6)]
     5      15.390765      15.390765      15.390765    1[7-(6,6)]
     6      16.713529      16.713529      16.713529    1[6-(6,6)]
     7       6.287009       6.287009       6.287009    1[6-(6,6)]
     8       4.568542       4.568542       4.568542    1[6-(6,6)]
     9      15.366259      15.366259      15.366259    1[6-(1,6,7)]
    10      14.881489      14.881489      14.881489    1[6-(1,6,7)]
    11       5.798984       5.798984       5.798984    1[6-(6,6)]
    12      16.388106      16.388106      16.388106    1[6-(6,6)]
    13       4.023117       4.023117       4.023117    1[6-(6,7)]
    14        7.66189        7.66189        7.66189    1[6-(6,7)]
    15       8.572596       8.572596       8.572596    1[7-(6,6)]
    16       7.790429       7.790429       7.790429    1[6-(6,6)]
    17      13.515282      13.515282      13.515282    1[6-(6,6)]
    18      12.802968      12.802968      12.802968    1[6-(6,6)]
    19       6.914401       6.914401       6.914401    1[6-(1,6,7)]
    20       6.670127       6.670127       6.670127    1[6-(1,6,7)]
    21       4.487562       4.487562       4.487562    1[6-(6,6)]
    22       4.478246       4.478246       4.478246    1[6-(6,6)]
    23       17.14399       17.14399       17.14399    1[6-(6,7)]
    24       2.834042       2.834042       2.834042    1[6-(6,7)]
    25       3.508259       3.508259       3.508259    1[7-(6,6)]
    26       2.185495       2.185495       2.185495    1[6-(6,6)]
    27      12.612015      12.612015      12.612015    1[6-(6,6)]
    28      14.330482      14.330482      14.330482    1[6-(6,6)]
    29       3.532765       3.532765       3.532765    1[6-(1,6,7)]
    30       4.017535       4.017535       4.017535    1[6-(1,6,7)]
    31       13.10004       13.10004       13.10004    1[6-(6,6)]
    32       2.510918       2.510918       2.510918    1[6-(6,6)]
    33      14.875907      14.875907      14.875907    1[6-(6,7)]
    34      11.237134      11.237134      11.237134    1[6-(6,7)]
    35      10.326428      10.326428      10.326428    1[7-(6,6)]
    36      11.108595      11.108595      11.108595    1[6-(6,6)]
    37       5.383742       5.383742       5.383742    1[6-(6,6)]
    38       6.096056       6.096056       6.096056    1[6-(6,6)]
    39      11.984623      11.984623      11.984623    1[6-(1,6,7)]
    40      12.228897      12.228897      12.228897    1[6-(1,6,7)]
    41       9.764893       9.764893       9.764893    1[6-(6,6)]
    42      14.420778      14.420778      14.420778    1[6-(6,6)]
    43       1.755034       1.755034       1.755034    1[6-(6,7)]
    44      16.064982      16.064982      16.064982    1[6-(6,7)]
    45       4.544136       4.544136       4.544136    6[6-(1,6),6-(1,6),7-(1,6)]
    46       5.609934       5.609934       5.609934    6[6-(1,6),6-(1,6),6-(8,8)]
    47       5.777124       5.777124       5.777124    6[6-(6,6),8-(25),8-(25)]
    48       5.446798       5.446798       5.446798    6[6-(1,6),6-(1,6),6-(8,8)]
    49       4.970403       4.970403       4.970403    6[1-(0),6-(6,6),6-(6,7)]
    50       5.852663       5.852663       5.852663    6[1-(0),6-(6,6),6-(6,6)]
    51       4.960382       4.960382       4.960382    6[6-(1,1,7),6-(1,6),6-(1,6)]
    52       6.024099       6.024099       6.024099    6[6-(6,6),8-(25),8-(25)]
    53       4.815779       4.815779       4.815779    6[1-(0),6-(6,6),6-(6,7)]
    54      15.607589      15.607589      15.607589    6[1-(0),1-(0),6-(6,6),7-(1,6)]
    55       5.908411       5.908411       5.908411    6[1-(0),6-(1,7),6-(6,6)]
    56      17.027156      17.027156      17.027156    6[1-(0),6-(1,7),6-(6,6)]
    57       3.918602       3.918602       3.918602    6[1-(0),6-(1,6),7-(6,25)]
    58       7.021779       7.021779       7.021779    6[1-(0),6-(1,6),7-(6,25)]
    59      11.348347      11.348347      11.348347    6[6-(1,6),6-(1,6),7-(1,6)]
    60      11.793936      11.793936      11.793936    6[6-(1,6),6-(1,6),6-(8,8)]
    61      14.609544      14.609544      14.609544    6[6-(6,6),8-(25),8-(25)]
    62      13.354247      13.354247      13.354247    6[6-(1,6),6-(1,6),6-(8,8)]
    63      10.965861      10.965861      10.965861    6[1-(0),6-(6,6),6-(6,7)]
    64      12.975031      12.975031      12.975031    6[1-(0),6-(6,6),6-(6,6)]
    65       8.217698       8.217698       8.217698    6[6-(1,1,7),6-(1,6),6-(1,6)]
    66      11.372156      11.372156      11.372156    6[6-(6,6),8-(25),8-(25)]
    67      12.546213      12.546213      12.546213    6[1-(0),6-(6,6),6-(6,7)]
    68       6.909106       6.909106       6.909106    6[1-(0),1-(0),6-(6,6),7-(1,6)]
    69       8.364186       8.364186       8.364186    6[1-(0),6-(1,7),6-(6,6)]
    70       4.648188       4.648188       4.648188    6[1-(0),6-(1,7),6-(6,6)]
    71      17.945189      17.945189      17.945189    6[1-(0),6-(1,6),7-(6,25)]
    72       7.353607       7.353607       7.353607    6[1-(0),6-(1,6),7-(6,25)]
    73      14.354888      14.354888      14.354888    6[6-(1,6),6-(1,6),7-(1,6)]
    74       13.28909       13.28909       13.28909    6[6-(1,6),6-(1,6),6-(8,8)]
    75        13.1219        13.1219        13.1219    6[6-(6,6),8-(25),8-(25)]
    76      13.452226      13.452226      13.452226    6[6-(1,6),6-(1,6),6-(8,8)]
    77      13.928621      13.928621      13.928621    6[1-(0),6-(6,6),6-(6,7)]
    78      13.046361      13.046361      13.046361    6[1-(0),6-(6,6),6-(6,6)]
    79      13.938642      13.938642      13.938642    6[6-(1,1,7),6-(1,6),6-(1,6)]
    80      12.874925      12.874925      12.874925    6[6-(6,6),8-(25),8-(25)]
    81      14.083245      14.083245      14.083245    6[1-(0),6-(6,6),6-(6,7)]
    82       3.291435       3.291435       3.291435    6[1-(0),1-(0),6-(6,6),7-(1,6)]
    83      12.990613      12.990613      12.990613    6[1-(0),6-(1,7),6-(6,6)]
    84       1.871868       1.871868       1.871868    6[1-(0),6-(1,7),6-(6,6)]
    85      14.980422      14.980422      14.980422    6[1-(0),6-(1,6),7-(6,25)]
    86      11.877245      11.877245      11.877245    6[1-(0),6-(1,6),7-(6,25)]
    87       7.550677       7.550677       7.550677    6[6-(1,6),6-(1,6),7-(1,6)]
    88       7.105088       7.105088       7.105088    6[6-(1,6),6-(1,6),6-(8,8)]
    89        4.28948        4.28948        4.28948    6[6-(6,6),8-(25),8-(25)]
    90       5.544777       5.544777       5.544777    6[6-(1,6),6-(1,6),6-(8,8)]
    91       7.933163       7.933163       7.933163    6[1-(0),6-(6,6),6-(6,7)]
    92       5.923993       5.923993       5.923993    6[1-(0),6-(6,6),6-(6,6)]
    93      10.681326      10.681326      10.681326    6[6-(1,1,7),6-(1,6),6-(1,6)]
    94       7.526868       7.526868       7.526868    6[6-(6,6),8-(25),8-(25)]
    95       6.352811       6.352811       6.352811    6[1-(0),6-(6,6),6-(6,7)]
    96      11.989918      11.989918      11.989918    6[1-(0),1-(0),6-(6,6),7-(1,6)]
    97      10.534838      10.534838      10.534838    6[1-(0),6-(1,7),6-(6,6)]
    98      14.250836      14.250836      14.250836    6[1-(0),6-(1,7),6-(6,6)]
    99       0.953835       0.953835       0.953835    6[1-(0),6-(1,6),7-(6,25)]
   100      11.545417      11.545417      11.545417    6[1-(0),6-(1,6),7-(6,25)]
   101       4.866404       4.866404       4.866404    7[6-(1,6),6-(1,6),25-(8,8,8,8)]
   102      15.745858      15.745858      15.745858    7[1-(0),6-(1,1,6),6-(6,6)]
   103      18.086195      18.086195      18.086195    7[6-(1,6),6-(1,6),25-(8,8,8,8)]
   104       8.236539       8.236539       8.236539    7[1-(0),6-(1,1,6),6-(6,6)]
   105       14.03262       14.03262       14.03262    7[6-(1,6),6-(1,6),25-(8,8,8,8)]
   106       3.153166       3.153166       3.153166    7[1-(0),6-(1,1,6),6-(6,6)]
   107       0.812829       0.812829       0.812829    7[6-(1,6),6-(1,6),25-(8,8,8,8)]
   108      10.662485      10.662485      10.662485    7[1-(0),6-(1,1,6),6-(6,6)]
   109        6.35566        6.35566        6.35566    8[6-(6,8),25-(7,8,8,8)]
   110       5.507981       5.507981       5.507981    8[6-(6,8),25-(7,8,8,8)]
   111       6.493231       6.493231       6.493231    8[6-(6,8),25-(7,8,8,8)]
   112       5.939229       5.939229       5.939229    8[6-(6,8),25-(7,8,8,8)]
   113      15.334912      15.334912      15.334912    8[6-(6,8),25-(7,8,8,8)]
   114      14.899625      14.899625      14.899625    8[6-(6,8),25-(7,8,8,8)]
   115      12.201218      12.201218      12.201218    8[6-(6,8),25-(7,8,8,8)]
   116      10.217842      10.217842      10.217842    8[6-(6,8),25-(7,8,8,8)]
   117      12.543364      12.543364      12.543364    8[6-(6,8),25-(7,8,8,8)]
   118      13.391043      13.391043      13.391043    8[6-(6,8),25-(7,8,8,8)]
   119      12.405793      12.405793      12.405793    8[6-(6,8),25-(7,8,8,8)]
   120      12.959795      12.959795      12.959795    8[6-(6,8),25-(7,8,8,8)]
   121       3.564112       3.564112       3.564112    8[6-(6,8),25-(7,8,8,8)]
   122       3.999399       3.999399       3.999399    8[6-(6,8),25-(7,8,8,8)]
   123       6.697806       6.697806       6.697806    8[6-(6,8),25-(7,8,8,8)]
   124       8.681182       8.681182       8.681182    8[6-(6,8),25-(7,8,8,8)]
