# Supplementary material for: A collection of forcefield precursors for metal–organic frameworks
Source: RSC Adv. 2019 Nov 13;9(63):36492–507. doi: 10.1039/c9ra07327b (PMC9075174; doi:10.1039/c9ra07327b)
Supplement: RA-009-C9RA07327B-s1441 [file RA-009-C9RA07327B-s1441.txt]

LUFNAC02_clean

11.876000    0.000000    0.000000
2.391798    11.632656    0.000000
4.679174    3.814970    15.184848

     1      13.917695      13.917695      13.917695    25[7-(6,6),8-(6),8-(6),8-(6),8-(6)]
     2       9.422005       9.422005       9.422005    25[7-(6,6),8-(6),8-(6),8-(6),8-(6)]
     3       5.029277       5.029277       5.029277    25[7-(6,6),8-(6),8-(6),8-(6),8-(6)]
     4       9.524967       9.524967       9.524967    25[7-(6,6),8-(6),8-(6),8-(6),8-(6)]
     5       8.291975       8.291975       8.291975    1[7-(6,6)]
     6      13.435774      13.435774      13.435774    1[6-(6,6)]
     7      11.717004      11.717004      11.717004    1[6-(6,6)]
     8       9.608331       9.608331       9.608331    1[6-(6,6)]
     9        8.27495        8.27495        8.27495    1[6-(1,6,7)]
    10       7.777769       7.777769       7.777769    1[6-(1,6,7)]
    11      10.573448      10.573448      10.573448    1[6-(6,6)]
    12       9.306528       9.306528       9.306528    1[6-(6,6)]
    13      11.125188      11.125188      11.125188    1[6-(6,7)]
    14      12.458798      12.458798      12.458798    1[6-(6,7)]
    15      15.707066      15.707066      15.707066    1[7-(6,6)]
    16       6.422464       6.422464       6.422464    1[6-(6,6)]
    17       5.692413       5.692413       5.692413    1[6-(6,6)]
    18      14.931309      14.931309      14.931309    1[6-(6,6)]
    19      14.064355      14.064355      14.064355    1[6-(1,6,7)]
    20      13.819872      13.819872      13.819872    1[6-(1,6,7)]
    21       9.258565       9.258565       9.258565    1[6-(6,6)]
    22      11.632909      11.632909      11.632909    1[6-(6,6)]
    23      10.021004      10.021004      10.021004    1[6-(6,7)]
    24       7.585662       7.585662       7.585662    1[6-(6,7)]
    25      10.654997      10.654997      10.654997    1[7-(6,6)]
    26       5.511198       5.511198       5.511198    1[6-(6,6)]
    27       7.229968       7.229968       7.229968    1[6-(6,6)]
    28       9.338641       9.338641       9.338641    1[6-(6,6)]
    29      10.672022      10.672022      10.672022    1[6-(1,6,7)]
    30      11.169203      11.169203      11.169203    1[6-(1,6,7)]
    31       8.373524       8.373524       8.373524    1[6-(6,6)]
    32       9.640444       9.640444       9.640444    1[6-(6,6)]
    33       7.821784       7.821784       7.821784    1[6-(6,7)]
    34       6.488174       6.488174       6.488174    1[6-(6,7)]
    35       3.239906       3.239906       3.239906    1[7-(6,6)]
    36      12.524508      12.524508      12.524508    1[6-(6,6)]
    37      13.254559      13.254559      13.254559    1[6-(6,6)]
    38       4.015663       4.015663       4.015663    1[6-(6,6)]
    39       4.882617       4.882617       4.882617    1[6-(1,6,7)]
    40         5.1271         5.1271         5.1271    1[6-(1,6,7)]
    41       5.009233       5.009233       5.009233    1[6-(6,6)]
    42       7.314063       7.314063       7.314063    1[6-(6,6)]
    43       8.925968       8.925968       8.925968    1[6-(6,7)]
    44       11.36131       11.36131       11.36131    1[6-(6,7)]
    45       9.318954       9.318954       9.318954    6[6-(1,6),6-(1,6),7-(1,6)]
    46       12.76385       12.76385       12.76385    6[6-(1,6),6-(1,6),6-(8,8)]
    47      12.599795      12.599795      12.599795    6[6-(1,6),6-(1,6),6-(8,8)]
    48      13.002721      13.002721      13.002721    6[1-(0),6-(6,6),6-(6,6)]
    49       12.93998       12.93998       12.93998    6[6-(6,6),8-(25),8-(25)]
    50      11.972269      11.972269      11.972269    6[1-(0),6-(6,6),6-(6,7)]
    51       9.742788       9.742788       9.742788    6[1-(0),6-(6,6),6-(6,7)]
    52       9.746508       9.746508       9.746508    6[6-(1,1,7),6-(1,6),6-(1,6)]
    53      13.189099      13.189099      13.189099    6[6-(6,6),8-(25),8-(25)]
    54       8.508616       8.508616       8.508616    6[1-(0),1-(0),6-(6,6),7-(1,6)]
    55      10.679805      10.679805      10.679805    6[1-(0),6-(1,7),6-(6,6)]
    56       9.935809       9.935809       9.935809    6[1-(0),6-(1,7),6-(6,6)]
    57      11.045472      11.045472      11.045472    6[1-(0),6-(1,6),7-(6,25)]
    58      11.815713      11.815713      11.815713    6[1-(0),6-(1,6),7-(6,25)]
    59       16.12548       16.12548       16.12548    6[6-(1,6),6-(1,6),7-(1,6)]
    60       4.692988       4.692988       4.692988    6[6-(1,6),6-(1,6),6-(8,8)]
    61       6.258808       6.258808       6.258808    6[6-(1,6),6-(1,6),6-(8,8)]
    62       5.880542       5.880542       5.880542    6[1-(0),6-(6,6),6-(6,6)]
    63       7.510072       7.510072       7.510072    6[6-(6,6),8-(25),8-(25)]
    64       5.439045       5.439045       5.439045    6[1-(0),6-(6,6),6-(6,7)]
    65      15.743376      15.743376      15.743376    6[1-(0),6-(6,6),6-(6,7)]
    66      12.998722      12.998722      12.998722    6[6-(1,1,7),6-(1,6),6-(1,6)]
    67       4.275327       4.275327       4.275327    6[6-(6,6),8-(25),8-(25)]
    68      14.056413      14.056413      14.056413    6[1-(0),1-(0),6-(6,6),7-(1,6)]
    69      13.161798      13.161798      13.161798    6[1-(0),6-(1,7),6-(6,6)]
    70      11.792714      11.792714      11.792714    6[1-(0),6-(1,7),6-(6,6)]
    71      10.838592      10.838592      10.838592    6[1-(0),6-(1,6),7-(6,25)]
    72      12.132113      12.132113      12.132113    6[1-(0),6-(1,6),7-(6,25)]
    73       9.628018       9.628018       9.628018    6[6-(1,6),6-(1,6),7-(1,6)]
    74       6.183122       6.183122       6.183122    6[6-(1,6),6-(1,6),6-(8,8)]
    75       6.347177       6.347177       6.347177    6[6-(1,6),6-(1,6),6-(8,8)]
    76       5.944251       5.944251       5.944251    6[1-(0),6-(6,6),6-(6,6)]
    77       6.006992       6.006992       6.006992    6[6-(6,6),8-(25),8-(25)]
    78       6.974703       6.974703       6.974703    6[1-(0),6-(6,6),6-(6,7)]
    79       9.204184       9.204184       9.204184    6[1-(0),6-(6,6),6-(6,7)]
    80       9.200464       9.200464       9.200464    6[6-(1,1,7),6-(1,6),6-(1,6)]
    81       5.757873       5.757873       5.757873    6[6-(6,6),8-(25),8-(25)]
    82      10.438356      10.438356      10.438356    6[1-(0),1-(0),6-(6,6),7-(1,6)]
    83       8.267167       8.267167       8.267167    6[1-(0),6-(1,7),6-(6,6)]
    84       9.011163       9.011163       9.011163    6[1-(0),6-(1,7),6-(6,6)]
    85         7.9015         7.9015         7.9015    6[1-(0),6-(1,6),7-(6,25)]
    86       7.131259       7.131259       7.131259    6[1-(0),6-(1,6),7-(6,25)]
    87       2.821492       2.821492       2.821492    6[6-(1,6),6-(1,6),7-(1,6)]
    88      14.253984      14.253984      14.253984    6[6-(1,6),6-(1,6),6-(8,8)]
    89      12.688164      12.688164      12.688164    6[6-(1,6),6-(1,6),6-(8,8)]
    90       13.06643       13.06643       13.06643    6[1-(0),6-(6,6),6-(6,6)]
    91        11.4369        11.4369        11.4369    6[6-(6,6),8-(25),8-(25)]
    92      13.507927      13.507927      13.507927    6[1-(0),6-(6,6),6-(6,7)]
    93       3.203596       3.203596       3.203596    6[1-(0),6-(6,6),6-(6,7)]
    94        5.94825        5.94825        5.94825    6[6-(1,1,7),6-(1,6),6-(1,6)]
    95      14.671645      14.671645      14.671645    6[6-(6,6),8-(25),8-(25)]
    96       4.890559       4.890559       4.890559    6[1-(0),1-(0),6-(6,6),7-(1,6)]
    97       5.785174       5.785174       5.785174    6[1-(0),6-(1,7),6-(6,6)]
    98       7.154258       7.154258       7.154258    6[1-(0),6-(1,7),6-(6,6)]
    99        8.10838        8.10838        8.10838    6[1-(0),6-(1,6),7-(6,25)]
   100       6.814859       6.814859       6.814859    6[1-(0),6-(1,6),7-(6,25)]
   101       8.643009       8.643009       8.643009    7[1-(0),6-(1,1,6),6-(6,6)]
   102      12.027263      12.027263      12.027263    7[6-(1,6),6-(1,6),25-(8,8,8,8)]
   103         15.375         15.375         15.375    7[1-(0),6-(1,1,6),6-(6,6)]
   104      10.991111      10.991111      10.991111    7[6-(1,6),6-(1,6),25-(8,8,8,8)]
   105      10.303963      10.303963      10.303963    7[1-(0),6-(1,1,6),6-(6,6)]
   106       6.919709       6.919709       6.919709    7[6-(1,6),6-(1,6),25-(8,8,8,8)]
   107       3.571972       3.571972       3.571972    7[1-(0),6-(1,1,6),6-(6,6)]
   108       7.955861       7.955861       7.955861    7[6-(1,6),6-(1,6),25-(8,8,8,8)]
   109      13.507998      13.507998      13.507998    8[6-(6,8),25-(7,8,8,8)]
   110      12.656488      12.656488      12.656488    8[6-(6,8),25-(7,8,8,8)]
   111      10.709183      10.709183      10.709183    8[6-(6,8),25-(7,8,8,8)]
   112      13.670232      13.670232      13.670232    8[6-(6,8),25-(7,8,8,8)]
   113       8.230009       8.230009       8.230009    8[6-(6,8),25-(7,8,8,8)]
   114       7.785977       7.785977       7.785977    8[6-(6,8),25-(7,8,8,8)]
   115      14.998911      14.998911      14.998911    8[6-(6,8),25-(7,8,8,8)]
   116       5.101116       5.101116       5.101116    8[6-(6,8),25-(7,8,8,8)]
   117       5.438974       5.438974       5.438974    8[6-(6,8),25-(7,8,8,8)]
   118       6.290484       6.290484       6.290484    8[6-(6,8),25-(7,8,8,8)]
   119       8.237789       8.237789       8.237789    8[6-(6,8),25-(7,8,8,8)]
   120        5.27674        5.27674        5.27674    8[6-(6,8),25-(7,8,8,8)]
   121      10.716963      10.716963      10.716963    8[6-(6,8),25-(7,8,8,8)]
   122      11.160995      11.160995      11.160995    8[6-(6,8),25-(7,8,8,8)]
   123       3.948061       3.948061       3.948061    8[6-(6,8),25-(7,8,8,8)]
   124      13.845856      13.845856      13.845856    8[6-(6,8),25-(7,8,8,8)]
