# Supplementary material for: A collection of forcefield precursors for metal–organic frameworks
Source: RSC Adv. 2019 Nov 13;9(63):36492–507. doi: 10.1039/c9ra07327b (PMC9075174; doi:10.1039/c9ra07327b)
Supplement: RA-009-C9RA07327B-s1442 [file RA-009-C9RA07327B-s1442.txt]

LUFNAC03_clean

11.884500    0.000000    0.000000
2.371644    11.645456    0.000000
4.658174    3.805136    15.210976

     1      13.901112      13.901112      13.901112    25[7-(6,6),8-(6),8-(6),8-(6),8-(6)]
     2       9.405632       9.405632       9.405632    25[7-(6,6),8-(6),8-(6),8-(6),8-(6)]
     3       5.013206       5.013206       5.013206    25[7-(6,6),8-(6),8-(6),8-(6),8-(6)]
     4       9.508686       9.508686       9.508686    25[7-(6,6),8-(6),8-(6),8-(6),8-(6)]
     5       3.214357       3.214357       3.214357    1[7-(6,6)]
     6      12.496986      12.496986      12.496986    1[6-(6,6)]
     7       3.996215       3.996215       3.996215    1[6-(6,6)]
     8      13.238969      13.238969      13.238969    1[6-(6,6)]
     9       5.111802       5.111802       5.111802    1[6-(1,6,7)]
    10       4.860718       4.860718       4.860718    1[6-(1,6,7)]
    11       4.993658       4.993658       4.993658    1[6-(6,6)]
    12       7.316618       7.316618       7.316618    1[6-(6,6)]
    13         8.9207         8.9207         8.9207    1[6-(6,7)]
    14      11.327797      11.327797      11.327797    1[6-(6,7)]
    15      10.627366      10.627366      10.627366    1[7-(6,6)]
    16       5.522784       5.522784       5.522784    1[6-(6,6)]
    17       9.305178       9.305178       9.305178    1[6-(6,6)]
    18       7.214189       7.214189       7.214189    1[6-(6,6)]
    19      11.159505      11.159505      11.159505    1[6-(1,6,7)]
    20      10.645755      10.645755      10.645755    1[6-(1,6,7)]
    21       8.338176       8.338176       8.338176    1[6-(6,6)]
    22       9.624394       9.624394       9.624394    1[6-(6,6)]
    23       7.805321       7.805321       7.805321    1[6-(6,7)]
    24       6.492883       6.492883       6.492883    1[6-(6,7)]
    25      15.699961      15.699961      15.699961    1[7-(6,6)]
    26       6.417332       6.417332       6.417332    1[6-(6,6)]
    27      14.918103      14.918103      14.918103    1[6-(6,6)]
    28       5.675349       5.675349       5.675349    1[6-(6,6)]
    29      13.802516      13.802516      13.802516    1[6-(1,6,7)]
    30        14.0536        14.0536        14.0536    1[6-(1,6,7)]
    31       9.262486       9.262486       9.262486    1[6-(6,6)]
    32        11.5977        11.5977        11.5977    1[6-(6,6)]
    33       9.993618       9.993618       9.993618    1[6-(6,7)]
    34       7.586521       7.586521       7.586521    1[6-(6,7)]
    35       8.286952       8.286952       8.286952    1[7-(6,6)]
    36      13.391534      13.391534      13.391534    1[6-(6,6)]
    37        9.60914        9.60914        9.60914    1[6-(6,6)]
    38      11.700129      11.700129      11.700129    1[6-(6,6)]
    39       7.754813       7.754813       7.754813    1[6-(1,6,7)]
    40       8.268563       8.268563       8.268563    1[6-(1,6,7)]
    41      10.576142      10.576142      10.576142    1[6-(6,6)]
    42       9.289924       9.289924       9.289924    1[6-(6,6)]
    43      11.108997      11.108997      11.108997    1[6-(6,7)]
    44      12.421435      12.421435      12.421435    1[6-(6,7)]
    45       2.788495       2.788495       2.788495    6[6-(1,6),6-(1,6),7-(1,6)]
    46      14.241215      14.241215      14.241215    6[6-(1,6),6-(1,6),6-(8,8)]
    47      13.048579      13.048579      13.048579    6[1-(0),6-(6,6),6-(6,6)]
    48      12.681741      12.681741      12.681741    6[6-(1,6),6-(1,6),6-(8,8)]
    49      11.430498      11.430498      11.430498    6[6-(6,6),8-(25),8-(25)]
    50       5.942213       5.942213       5.942213    6[6-(1,1,7),6-(1,6),6-(1,6)]
    51       3.185748       3.185748       3.185748    6[1-(0),6-(6,6),6-(6,7)]
    52      14.660624      14.660624      14.660624    6[6-(6,6),8-(25),8-(25)]
    53      13.495438      13.495438      13.495438    6[1-(0),6-(6,6),6-(6,7)]
    54        4.87547        4.87547        4.87547    6[1-(0),1-(0),6-(6,6),7-(1,6)]
    55       5.774495       5.774495       5.774495    6[1-(0),6-(1,7),6-(6,6)]
    56       7.148523       7.148523       7.148523    6[1-(0),6-(1,7),6-(6,6)]
    57       8.103308       8.103308       8.103308    6[1-(0),6-(1,6),7-(6,25)]
    58       6.796282       6.796282       6.796282    6[1-(0),6-(1,6),7-(6,25)]
    59       9.597761       9.597761       9.597761    6[6-(1,6),6-(1,6),7-(1,6)]
    60       6.173892       6.173892       6.173892    6[6-(1,6),6-(1,6),6-(8,8)]
    61       5.933892       5.933892       5.933892    6[1-(0),6-(6,6),6-(6,6)]
    62        6.31595        6.31595        6.31595    6[6-(1,6),6-(1,6),6-(8,8)]
    63       5.989962       5.989962       5.989962    6[6-(6,6),8-(25),8-(25)]
    64       9.191356       9.191356       9.191356    6[6-(1,1,7),6-(1,6),6-(1,6)]
    65       9.170067       9.170067       9.170067    6[1-(0),6-(6,6),6-(6,7)]
    66       5.750678       5.750678       5.750678    6[6-(6,6),8-(25),8-(25)]
    67       6.957721       6.957721       6.957721    6[1-(0),6-(6,6),6-(6,7)]
    68      10.419818      10.419818      10.419818    6[1-(0),1-(0),6-(6,6),7-(1,6)]
    69       8.236557       8.236557       8.236557    6[1-(0),6-(1,7),6-(6,6)]
    70       8.997214       8.997214       8.997214    6[1-(0),6-(1,7),6-(6,6)]
    71       7.886418       7.886418       7.886418    6[1-(0),6-(1,6),7-(6,25)]
    72       7.125349       7.125349       7.125349    6[1-(0),6-(1,6),7-(6,25)]
    73      16.125823      16.125823      16.125823    6[6-(1,6),6-(1,6),7-(1,6)]
    74       4.673103       4.673103       4.673103    6[6-(1,6),6-(1,6),6-(8,8)]
    75       5.865739       5.865739       5.865739    6[1-(0),6-(6,6),6-(6,6)]
    76       6.232577       6.232577       6.232577    6[6-(1,6),6-(1,6),6-(8,8)]
    77        7.48382        7.48382        7.48382    6[6-(6,6),8-(25),8-(25)]
    78      12.972105      12.972105      12.972105    6[6-(1,1,7),6-(1,6),6-(1,6)]
    79       15.72857       15.72857       15.72857    6[1-(0),6-(6,6),6-(6,7)]
    80       4.253694       4.253694       4.253694    6[6-(6,6),8-(25),8-(25)]
    81        5.41888        5.41888        5.41888    6[1-(0),6-(6,6),6-(6,7)]
    82      14.038848      14.038848      14.038848    6[1-(0),1-(0),6-(6,6),7-(1,6)]
    83      13.139823      13.139823      13.139823    6[1-(0),6-(1,7),6-(6,6)]
    84      11.765795      11.765795      11.765795    6[1-(0),6-(1,7),6-(6,6)]
    85       10.81101       10.81101       10.81101    6[1-(0),6-(1,6),7-(6,25)]
    86      12.118036      12.118036      12.118036    6[1-(0),6-(1,6),7-(6,25)]
    87       9.316557       9.316557       9.316557    6[6-(1,6),6-(1,6),7-(1,6)]
    88      12.740426      12.740426      12.740426    6[6-(1,6),6-(1,6),6-(8,8)]
    89      12.980426      12.980426      12.980426    6[1-(0),6-(6,6),6-(6,6)]
    90      12.598368      12.598368      12.598368    6[6-(1,6),6-(1,6),6-(8,8)]
    91      12.924356      12.924356      12.924356    6[6-(6,6),8-(25),8-(25)]
    92       9.722962       9.722962       9.722962    6[6-(1,1,7),6-(1,6),6-(1,6)]
    93       9.744251       9.744251       9.744251    6[1-(0),6-(6,6),6-(6,7)]
    94       13.16364       13.16364       13.16364    6[6-(6,6),8-(25),8-(25)]
    95      11.956597      11.956597      11.956597    6[1-(0),6-(6,6),6-(6,7)]
    96         8.4945         8.4945         8.4945    6[1-(0),1-(0),6-(6,6),7-(1,6)]
    97      10.677761      10.677761      10.677761    6[1-(0),6-(1,7),6-(6,6)]
    98       9.917104       9.917104       9.917104    6[1-(0),6-(1,7),6-(6,6)]
    99        11.0279        11.0279        11.0279    6[1-(0),6-(1,6),7-(6,25)]
   100      11.788969      11.788969      11.788969    6[1-(0),6-(1,6),7-(6,25)]
   101       7.945399       7.945399       7.945399    7[6-(1,6),6-(1,6),25-(8,8,8,8)]
   102       3.539567       3.539567       3.539567    7[1-(0),6-(1,1,6),6-(6,6)]
   103        6.90659        6.90659        6.90659    7[6-(1,6),6-(1,6),25-(8,8,8,8)]
   104      10.279325      10.279325      10.279325    7[1-(0),6-(1,1,6),6-(6,6)]
   105      10.968919      10.968919      10.968919    7[6-(1,6),6-(1,6),25-(8,8,8,8)]
   106      15.374751      15.374751      15.374751    7[1-(0),6-(1,1,6),6-(6,6)]
   107      12.007728      12.007728      12.007728    7[6-(1,6),6-(1,6),25-(8,8,8,8)]
   108       8.634993       8.634993       8.634993    7[1-(0),6-(1,1,6),6-(6,6)]
   109      10.687882      10.687882      10.687882    8[6-(6,8),25-(7,8,8,8)]
   110       3.923409       3.923409       3.923409    8[6-(6,8),25-(7,8,8,8)]
   111      11.145267      11.145267      11.145267    8[6-(6,8),25-(7,8,8,8)]
   112      13.837026      13.837026      13.837026    8[6-(6,8),25-(7,8,8,8)]
   113       5.425512       5.425512       5.425512    8[6-(6,8),25-(7,8,8,8)]
   114       8.230733       8.230733       8.230733    8[6-(6,8),25-(7,8,8,8)]
   115       6.263777       6.263777       6.263777    8[6-(6,8),25-(7,8,8,8)]
   116       5.280528       5.280528       5.280528    8[6-(6,8),25-(7,8,8,8)]
   117       8.226436       8.226436       8.226436    8[6-(6,8),25-(7,8,8,8)]
   118      14.990909      14.990909      14.990909    8[6-(6,8),25-(7,8,8,8)]
   119       7.769051       7.769051       7.769051    8[6-(6,8),25-(7,8,8,8)]
   120       5.077292       5.077292       5.077292    8[6-(6,8),25-(7,8,8,8)]
   121      13.488806      13.488806      13.488806    8[6-(6,8),25-(7,8,8,8)]
   122      10.683585      10.683585      10.683585    8[6-(6,8),25-(7,8,8,8)]
   123      12.650541      12.650541      12.650541    8[6-(6,8),25-(7,8,8,8)]
   124       13.63379       13.63379       13.63379    8[6-(6,8),25-(7,8,8,8)]
