# Supplementary material for: A collection of forcefield precursors for metal–organic frameworks
Source: RSC Adv. 2019 Nov 13;9(63):36492–507. doi: 10.1039/c9ra07327b (PMC9075174; doi:10.1039/c9ra07327b)
Supplement: RA-009-C9RA07327B-s1443 [file RA-009-C9RA07327B-s1443.txt]

LUFNAC04_clean

11.887000    0.000000    0.000000
2.386270    11.645020    0.000000
4.679025    3.817439    15.199339

     1       13.92261       13.92261       13.92261    25[7-(6,6),8-(6),8-(6),8-(6),8-(6)]
     2       9.426675       9.426675       9.426675    25[7-(6,6),8-(6),8-(6),8-(6),8-(6)]
     3       5.029685       5.029685       5.029685    25[7-(6,6),8-(6),8-(6),8-(6),8-(6)]
     4        9.52562        9.52562        9.52562    25[7-(6,6),8-(6),8-(6),8-(6),8-(6)]
     5        3.23446        3.23446        3.23446    1[7-(6,6)]
     6       12.53728       12.53728       12.53728    1[6-(6,6)]
     7       4.005424       4.005424       4.005424    1[6-(6,6)]
     8      13.235594      13.235594      13.235594    1[6-(6,6)]
     9       5.127711       5.127711       5.127711    1[6-(1,6,7)]
    10       4.883892       4.883892       4.883892    1[6-(1,6,7)]
    11       5.024583       5.024583       5.024583    1[6-(6,6)]
    12       7.307735       7.307735       7.307735    1[6-(6,6)]
    13       8.922988       8.922988       8.922988    1[6-(6,7)]
    14      11.363481      11.363481      11.363481    1[6-(6,7)]
    15      10.661114      10.661114      10.661114    1[7-(6,6)]
    16       5.502512       5.502512       5.502512    1[6-(6,6)]
    17       9.346708       9.346708       9.346708    1[6-(6,6)]
    18       7.234485       7.234485       7.234485    1[6-(6,6)]
    19      11.175347      11.175347      11.175347    1[6-(1,6,7)]
    20      10.672409      10.672409      10.672409    1[6-(1,6,7)]
    21        8.33515        8.33515        8.33515    1[6-(6,6)]
    22       9.635673       9.635673       9.635673    1[6-(6,6)]
    23       7.792402       7.792402       7.792402    1[6-(6,7)]
    24       6.513765       6.513765       6.513765    1[6-(6,7)]
    25      15.717835      15.717835      15.717835    1[7-(6,6)]
    26       6.415015       6.415015       6.415015    1[6-(6,6)]
    27      14.946871      14.946871      14.946871    1[6-(6,6)]
    28       5.716701       5.716701       5.716701    1[6-(6,6)]
    29      13.824584      13.824584      13.824584    1[6-(1,6,7)]
    30      14.068403      14.068403      14.068403    1[6-(1,6,7)]
    31      13.927712      13.927712      13.927712    1[6-(6,6)]
    32       11.64456       11.64456       11.64456    1[6-(6,6)]
    33      10.029307      10.029307      10.029307    1[6-(6,7)]
    34       7.588814       7.588814       7.588814    1[6-(6,7)]
    35       8.291181       8.291181       8.291181    1[7-(6,6)]
    36      13.449783      13.449783      13.449783    1[6-(6,6)]
    37       9.605587       9.605587       9.605587    1[6-(6,6)]
    38       11.71781       11.71781       11.71781    1[6-(6,6)]
    39       7.776948       7.776948       7.776948    1[6-(1,6,7)]
    40       8.279886       8.279886       8.279886    1[6-(1,6,7)]
    41      10.617145      10.617145      10.617145    1[6-(6,6)]
    42       9.316622       9.316622       9.316622    1[6-(6,6)]
    43      11.159893      11.159893      11.159893    1[6-(6,7)]
    44       12.43853       12.43853       12.43853    1[6-(6,7)]
    45      14.260149      14.260149      14.260149    6[6-(1,6),6-(1,6),6-(8,8)]
    46       2.811863       2.811863       2.811863    6[6-(1,6),6-(1,6),7-(1,6)]
    47      11.436368      11.436368      11.436368    6[6-(6,6),8-(25),8-(25)]
    48      13.074939      13.074939      13.074939    6[1-(0),6-(6,6),6-(6,6)]
    49      12.692437      12.692437      12.692437    6[6-(1,6),6-(1,6),6-(8,8)]
    50       3.199128       3.199128       3.199128    6[1-(0),6-(6,6),6-(6,7)]
    51      14.692467      14.692467      14.692467    6[6-(6,6),8-(25),8-(25)]
    52      13.494193      13.494193      13.494193    6[1-(0),6-(6,6),6-(6,7)]
    53       5.950262       5.950262       5.950262    6[6-(1,1,7),6-(1,6),6-(1,6)]
    54       4.891795       4.891795       4.891795    6[1-(0),1-(0),6-(6,6),7-(1,6)]
    55       5.807451       5.807451       5.807451    6[1-(0),6-(1,7),6-(6,6)]
    56       7.143144       7.143144       7.143144    6[1-(0),6-(1,7),6-(6,6)]
    57       8.111345       8.111345       8.111345    6[1-(0),6-(1,6),7-(6,25)]
    58       6.810947       6.810947       6.810947    6[1-(0),6-(1,6),7-(6,25)]
    59       6.187129       6.187129       6.187129    6[6-(1,6),6-(1,6),6-(8,8)]
    60       9.624399       9.624399       9.624399    6[6-(1,6),6-(1,6),7-(1,6)]
    61       6.018179       6.018179       6.018179    6[6-(6,6),8-(25),8-(25)]
    62       5.937728       5.937728       5.937728    6[1-(0),6-(6,6),6-(6,6)]
    63       6.343032       6.343032       6.343032    6[6-(1,6),6-(1,6),6-(8,8)]
    64       9.206731       9.206731       9.206731    6[1-(0),6-(6,6),6-(6,7)]
    65        5.75481        5.75481        5.75481    6[6-(6,6),8-(25),8-(25)]
    66       6.977786       6.977786       6.977786    6[1-(0),6-(6,6),6-(6,7)]
    67       9.216509       9.216509       9.216509    6[6-(1,1,7),6-(1,6),6-(1,6)]
    68      10.440289      10.440289      10.440289    6[1-(0),1-(0),6-(6,6),7-(1,6)]
    69       8.243934       8.243934       8.243934    6[1-(0),6-(1,7),6-(6,6)]
    70       9.011703       9.011703       9.011703    6[1-(0),6-(1,7),6-(6,6)]
    71        7.88199        7.88199        7.88199    6[1-(0),6-(1,6),7-(6,25)]
    72       7.143532       7.143532       7.143532    6[1-(0),6-(1,6),7-(6,25)]
    73       4.692146       4.692146       4.692146    6[6-(1,6),6-(1,6),6-(8,8)]
    74      16.140432      16.140432      16.140432    6[6-(1,6),6-(1,6),7-(1,6)]
    75       7.515927       7.515927       7.515927    6[6-(6,6),8-(25),8-(25)]
    76       5.877356       5.877356       5.877356    6[1-(0),6-(6,6),6-(6,6)]
    77       6.259858       6.259858       6.259858    6[6-(1,6),6-(1,6),6-(8,8)]
    78      15.753167      15.753167      15.753167    6[1-(0),6-(6,6),6-(6,7)]
    79       4.259828       4.259828       4.259828    6[6-(6,6),8-(25),8-(25)]
    80       5.458102       5.458102       5.458102    6[1-(0),6-(6,6),6-(6,7)]
    81      13.002033      13.002033      13.002033    6[6-(1,1,7),6-(1,6),6-(1,6)]
    82        14.0605        14.0605        14.0605    6[1-(0),1-(0),6-(6,6),7-(1,6)]
    83      13.144844      13.144844      13.144844    6[1-(0),6-(1,7),6-(6,6)]
    84      11.809151      11.809151      11.809151    6[1-(0),6-(1,7),6-(6,6)]
    85       10.84095       10.84095       10.84095    6[1-(0),6-(1,6),7-(6,25)]
    86      12.141348      12.141348      12.141348    6[1-(0),6-(1,6),7-(6,25)]
    87      12.765166      12.765166      12.765166    6[6-(1,6),6-(1,6),6-(8,8)]
    88       9.327896       9.327896       9.327896    6[6-(1,6),6-(1,6),7-(1,6)]
    89      12.934116      12.934116      12.934116    6[6-(6,6),8-(25),8-(25)]
    90      13.014567      13.014567      13.014567    6[1-(0),6-(6,6),6-(6,6)]
    91      12.609263      12.609263      12.609263    6[6-(1,6),6-(1,6),6-(8,8)]
    92       9.745564       9.745564       9.745564    6[1-(0),6-(6,6),6-(6,7)]
    93      13.197485      13.197485      13.197485    6[6-(6,6),8-(25),8-(25)]
    94      11.974509      11.974509      11.974509    6[1-(0),6-(6,6),6-(6,7)]
    95       9.735786       9.735786       9.735786    6[6-(1,1,7),6-(1,6),6-(1,6)]
    96       8.512006       8.512006       8.512006    6[1-(0),1-(0),6-(6,6),7-(1,6)]
    97      10.708361      10.708361      10.708361    6[1-(0),6-(1,7),6-(6,6)]
    98       9.940592       9.940592       9.940592    6[1-(0),6-(1,7),6-(6,6)]
    99      11.070305      11.070305      11.070305    6[1-(0),6-(1,6),7-(6,25)]
   100      11.808763      11.808763      11.808763    6[1-(0),6-(1,6),7-(6,25)]
   101       3.567023       3.567023       3.567023    7[1-(0),6-(1,1,6),6-(6,6)]
   102       7.964253       7.964253       7.964253    7[6-(1,6),6-(1,6),25-(8,8,8,8)]
   103      10.307649      10.307649      10.307649    7[1-(0),6-(1,1,6),6-(6,6)]
   104       6.926997       6.926997       6.926997    7[6-(1,6),6-(1,6),25-(8,8,8,8)]
   105      15.385272      15.385272      15.385272    7[1-(0),6-(1,1,6),6-(6,6)]
   106      10.988042      10.988042      10.988042    7[6-(1,6),6-(1,6),25-(8,8,8,8)]
   107       8.644646       8.644646       8.644646    7[1-(0),6-(1,1,6),6-(6,6)]
   108      12.025298      12.025298      12.025298    7[6-(1,6),6-(1,6),25-(8,8,8,8)]
   109      10.716203      10.716203      10.716203    8[6-(6,8),25-(7,8,8,8)]
   110      11.161037      11.161037      11.161037    8[6-(6,8),25-(7,8,8,8)]
   111       3.936749       3.936749       3.936749    8[6-(6,8),25-(7,8,8,8)]
   112      13.849173      13.849173      13.849173    8[6-(6,8),25-(7,8,8,8)]
   113       5.436744       5.436744       5.436744    8[6-(6,8),25-(7,8,8,8)]
   114        6.29541        6.29541        6.29541    8[6-(6,8),25-(7,8,8,8)]
   115       8.233493       8.233493       8.233493    8[6-(6,8),25-(7,8,8,8)]
   116       5.292704       5.292704       5.292704    8[6-(6,8),25-(7,8,8,8)]
   117       8.236092       8.236092       8.236092    8[6-(6,8),25-(7,8,8,8)]
   118       7.791258       7.791258       7.791258    8[6-(6,8),25-(7,8,8,8)]
   119      15.015546      15.015546      15.015546    8[6-(6,8),25-(7,8,8,8)]
   120       5.103122       5.103122       5.103122    8[6-(6,8),25-(7,8,8,8)]
   121      13.515551      13.515551      13.515551    8[6-(6,8),25-(7,8,8,8)]
   122      12.656885      12.656885      12.656885    8[6-(6,8),25-(7,8,8,8)]
   123      10.718802      10.718802      10.718802    8[6-(6,8),25-(7,8,8,8)]
   124      13.659591      13.659591      13.659591    8[6-(6,8),25-(7,8,8,8)]
