# Supplementary material for: A collection of forcefield precursors for metal–organic frameworks
Source: RSC Adv. 2019 Nov 13;9(63):36492–507. doi: 10.1039/c9ra07327b (PMC9075174; doi:10.1039/c9ra07327b)
Supplement: RA-009-C9RA07327B-s1444 [file RA-009-C9RA07327B-s1444.txt]

LUFNAC05_clean

11.864700    0.000000    0.000000
2.314465    11.636768    0.000000
4.693218    3.851700    15.173390

     1       13.87826       13.87826       13.87826    25[7-(6,6),8-(6),8-(6),8-(6),8-(6)]
     2       9.418672       9.418672       9.418672    25[7-(6,6),8-(6),8-(6),8-(6),8-(6)]
     3       4.994123       4.994123       4.994123    25[7-(6,6),8-(6),8-(6),8-(6),8-(6)]
     4       9.453711       9.453711       9.453711    25[7-(6,6),8-(6),8-(6),8-(6),8-(6)]
     5       3.180736       3.180736       3.180736    1[7-(6,6)]
     6      12.467786      12.467786      12.467786    1[6-(6,6)]
     7       3.950469       3.950469       3.950469    1[6-(6,6)]
     8        5.06668        5.06668        5.06668    1[6-(1,6,7)]
     9       4.823509       4.823509       4.823509    1[6-(1,6,7)]
    10      13.172593      13.172593      13.172593    1[6-(6,6)]
    11       7.248837       7.248837       7.248837    1[6-(6,6)]
    12       4.959129       4.959129       4.959129    1[6-(6,6)]
    13       8.855986       8.855986       8.855986    1[6-(6,7)]
    14      11.290077      11.290077      11.290077    1[6-(6,7)]
    15      10.594571      10.594571      10.594571    1[7-(6,6)]
    16       5.482884       5.482884       5.482884    1[6-(6,6)]
    17       9.290024       9.290024       9.290024    1[6-(6,6)]
    18      11.119106      11.119106      11.119106    1[6-(1,6,7)]
    19      10.640279      10.640279      10.640279    1[6-(1,6,7)]
    20       7.200016       7.200016       7.200016    1[6-(6,6)]
    21       9.609285       9.609285       9.609285    1[6-(6,6)]
    22       8.281364       8.281364       8.281364    1[6-(6,6)]
    23       7.765291       7.765291       7.765291    1[6-(6,7)]
    24         6.4469         6.4469         6.4469    1[6-(6,7)]
    25      15.691647      15.691647      15.691647    1[7-(6,6)]
    26       6.404597       6.404597       6.404597    1[6-(6,6)]
    27      14.921914      14.921914      14.921914    1[6-(6,6)]
    28      13.805703      13.805703      13.805703    1[6-(1,6,7)]
    29      14.048874      14.048874      14.048874    1[6-(1,6,7)]
    30        5.69979        5.69979        5.69979    1[6-(6,6)]
    31      11.623546      11.623546      11.623546    1[6-(6,6)]
    32       9.220036       9.220036       9.220036    1[6-(6,6)]
    33      10.016397      10.016397      10.016397    1[6-(6,7)]
    34       7.582306       7.582306       7.582306    1[6-(6,7)]
    35       8.277812       8.277812       8.277812    1[7-(6,6)]
    36      13.389499      13.389499      13.389499    1[6-(6,6)]
    37       9.582359       9.582359       9.582359    1[6-(6,6)]
    38       7.753277       7.753277       7.753277    1[6-(1,6,7)]
    39       8.232104       8.232104       8.232104    1[6-(1,6,7)]
    40      11.672367      11.672367      11.672367    1[6-(6,6)]
    41       9.263098       9.263098       9.263098    1[6-(6,6)]
    42      10.591019      10.591019      10.591019    1[6-(6,6)]
    43      11.107092      11.107092      11.107092    1[6-(6,7)]
    44      12.425483      12.425483      12.425483    1[6-(6,7)]
    45       14.19342       14.19342       14.19342    6[6-(1,6),6-(1,6),6-(8,8)]
    46        2.76072        2.76072        2.76072    6[6-(1,6),6-(1,6),7-(1,6)]
    47      12.626197      12.626197      12.626197    6[6-(1,6),6-(1,6),6-(8,8)]
    48      13.008445      13.008445      13.008445    6[1-(0),6-(6,6),6-(6,6)]
    49      11.372052      11.372052      11.372052    6[6-(6,6),8-(25),8-(25)]
    50       5.892078       5.892078       5.892078    6[6-(1,1,7),6-(1,6),6-(1,6)]
    51       3.146638       3.146638       3.146638    6[1-(0),6-(6,6),6-(6,7)]
    52      14.621428      14.621428      14.621428    6[6-(6,6),8-(25),8-(25)]
    53       4.831889       4.831889       4.831889    6[1-(0),1-(0),6-(6,6),7-(1,6)]
    54      13.431197      13.431197      13.431197    6[1-(0),6-(6,6),6-(6,7)]
    55       7.081632       7.081632       7.081632    6[1-(0),6-(1,7),6-(6,6)]
    56       5.735207       5.735207       5.735207    6[1-(0),6-(1,7),6-(6,6)]
    57       8.045984       8.045984       8.045984    6[1-(0),6-(1,6),7-(6,25)]
    58       6.732798       6.732798       6.732798    6[1-(0),6-(1,6),7-(6,25)]
    59       6.167728       6.167728       6.167728    6[6-(1,6),6-(1,6),6-(8,8)]
    60       9.562951       9.562951       9.562951    6[6-(1,6),6-(1,6),7-(1,6)]
    61       6.319606       6.319606       6.319606    6[6-(1,6),6-(1,6),6-(8,8)]
    62       5.916348       5.916348       5.916348    6[1-(0),6-(6,6),6-(6,6)]
    63       5.982682       5.982682       5.982682    6[6-(6,6),8-(25),8-(25)]
    64        9.16105        9.16105        9.16105    6[6-(1,1,7),6-(1,6),6-(1,6)]
    65       9.136922       9.136922       9.136922    6[1-(0),6-(6,6),6-(6,7)]
    66        5.74163        5.74163        5.74163    6[6-(6,6),8-(25),8-(25)]
    67      10.391232      10.391232      10.391232    6[1-(0),1-(0),6-(6,6),7-(1,6)]
    68       6.958602       6.958602       6.958602    6[1-(0),6-(6,6),6-(6,7)]
    69       8.978091       8.978091       8.978091    6[1-(0),6-(1,7),6-(6,6)]
    70       8.187173       8.187173       8.187173    6[1-(0),6-(1,7),6-(6,6)]
    71       7.847565       7.847565       7.847565    6[1-(0),6-(1,6),7-(6,25)]
    72       7.094079       7.094079       7.094079    6[1-(0),6-(1,6),7-(6,25)]
    73       4.678963       4.678963       4.678963    6[6-(1,6),6-(1,6),6-(8,8)]
    74      16.111663      16.111663      16.111663    6[6-(1,6),6-(1,6),7-(1,6)]
    75       6.246186       6.246186       6.246186    6[6-(1,6),6-(1,6),6-(8,8)]
    76       5.863938       5.863938       5.863938    6[1-(0),6-(6,6),6-(6,6)]
    77       7.500331       7.500331       7.500331    6[6-(6,6),8-(25),8-(25)]
    78      12.980305      12.980305      12.980305    6[6-(1,1,7),6-(1,6),6-(1,6)]
    79      15.725745      15.725745      15.725745    6[1-(0),6-(6,6),6-(6,7)]
    80       4.250955       4.250955       4.250955    6[6-(6,6),8-(25),8-(25)]
    81      14.040494      14.040494      14.040494    6[1-(0),1-(0),6-(6,6),7-(1,6)]
    82       5.441186       5.441186       5.441186    6[1-(0),6-(6,6),6-(6,7)]
    83      11.790751      11.790751      11.790751    6[1-(0),6-(1,7),6-(6,6)]
    84      13.137176      13.137176      13.137176    6[1-(0),6-(1,7),6-(6,6)]
    85      10.826399      10.826399      10.826399    6[1-(0),6-(1,6),7-(6,25)]
    86      12.139585      12.139585      12.139585    6[1-(0),6-(1,6),7-(6,25)]
    87      12.704655      12.704655      12.704655    6[6-(1,6),6-(1,6),6-(8,8)]
    88       9.309432       9.309432       9.309432    6[6-(1,6),6-(1,6),7-(1,6)]
    89      12.552777      12.552777      12.552777    6[6-(1,6),6-(1,6),6-(8,8)]
    90      12.956035      12.956035      12.956035    6[1-(0),6-(6,6),6-(6,6)]
    91      12.889701      12.889701      12.889701    6[6-(6,6),8-(25),8-(25)]
    92       9.711333       9.711333       9.711333    6[6-(1,1,7),6-(1,6),6-(1,6)]
    93       9.735461       9.735461       9.735461    6[1-(0),6-(6,6),6-(6,7)]
    94      13.130753      13.130753      13.130753    6[6-(6,6),8-(25),8-(25)]
    95       8.481151       8.481151       8.481151    6[1-(0),1-(0),6-(6,6),7-(1,6)]
    96      11.913781      11.913781      11.913781    6[1-(0),6-(6,6),6-(6,7)]
    97       9.894292       9.894292       9.894292    6[1-(0),6-(1,7),6-(6,6)]
    98       10.68521       10.68521       10.68521    6[1-(0),6-(1,7),6-(6,6)]
    99      11.024818      11.024818      11.024818    6[1-(0),6-(1,6),7-(6,25)]
   100      11.778304      11.778304      11.778304    6[1-(0),6-(1,6),7-(6,25)]
   101       3.513179       3.513179       3.513179    7[1-(0),6-(1,1,6),6-(6,6)]
   102       7.899366       7.899366       7.899366    7[6-(1,6),6-(1,6),25-(8,8,8,8)]
   103      10.243027      10.243027      10.243027    7[1-(0),6-(1,1,6),6-(6,6)]
   104       6.880625       6.880625       6.880625    7[6-(1,6),6-(1,6),25-(8,8,8,8)]
   105      15.359204      15.359204      15.359204    7[1-(0),6-(1,1,6),6-(6,6)]
   106      10.973017      10.973017      10.973017    7[6-(1,6),6-(1,6),25-(8,8,8,8)]
   107       8.629356       8.629356       8.629356    7[1-(0),6-(1,1,6),6-(6,6)]
   108      11.991758      11.991758      11.991758    7[6-(1,6),6-(1,6),25-(8,8,8,8)]
   109      10.647753      10.647753      10.647753    8[6-(6,8),25-(7,8,8,8)]
   110      11.085914      11.085914      11.085914    8[6-(6,8),25-(7,8,8,8)]
   111      13.788064      13.788064      13.788064    8[6-(6,8),25-(7,8,8,8)]
   112       3.901352       3.901352       3.901352    8[6-(6,8),25-(7,8,8,8)]
   113       5.396689       5.396689       5.396689    8[6-(6,8),25-(7,8,8,8)]
   114        6.26309        6.26309        6.26309    8[6-(6,8),25-(7,8,8,8)]
   115       5.278072       5.278072       5.278072    8[6-(6,8),25-(7,8,8,8)]
   116       8.166372       8.166372       8.166372    8[6-(6,8),25-(7,8,8,8)]
   117        8.22463        8.22463        8.22463    8[6-(6,8),25-(7,8,8,8)]
   118       7.786469       7.786469       7.786469    8[6-(6,8),25-(7,8,8,8)]
   119       5.084319       5.084319       5.084319    8[6-(6,8),25-(7,8,8,8)]
   120      14.971031      14.971031      14.971031    8[6-(6,8),25-(7,8,8,8)]
   121      13.475694      13.475694      13.475694    8[6-(6,8),25-(7,8,8,8)]
   122      12.609293      12.609293      12.609293    8[6-(6,8),25-(7,8,8,8)]
   123      13.594311      13.594311      13.594311    8[6-(6,8),25-(7,8,8,8)]
   124      10.706011      10.706011      10.706011    8[6-(6,8),25-(7,8,8,8)]
