# Supplementary material for: A collection of forcefield precursors for metal–organic frameworks
Source: RSC Adv. 2019 Nov 13;9(63):36492–507. doi: 10.1039/c9ra07327b (PMC9075174; doi:10.1039/c9ra07327b)
Supplement: RA-009-C9RA07327B-s1445 [file RA-009-C9RA07327B-s1445.txt]

LUFNEG_clean

14.918000    0.000000    0.000000
0.000000    15.596000    0.000000
-4.423238    0.000000    15.835856

     1      -0.471351      -0.471351      -0.471351    25[7-(6,6),8-(6),8-(6),8-(6),8-(6)]
     2       3.912153       3.912153       3.912153    25[7-(6,6),8-(6),8-(6),8-(6),8-(6)]
     3       1.295494       1.295494       1.295494    25[7-(6,6),8-(6),8-(6),8-(6),8-(6)]
     4       1.335228       1.335228       1.335228    25[7-(6,6),8-(6),8-(6),8-(6),8-(6)]
     5      10.966113      10.966113      10.966113    25[7-(6,6),8-(6),8-(6),8-(6),8-(6)]
     6       6.582609       6.582609       6.582609    25[7-(6,6),8-(6),8-(6),8-(6),8-(6)]
     7       9.199268       9.199268       9.199268    25[7-(6,6),8-(6),8-(6),8-(6),8-(6)]
     8       9.159534       9.159534       9.159534    25[7-(6,6),8-(6),8-(6),8-(6),8-(6)]
     9       3.084924       3.084924       3.084924    1[6-(6,6)]
    10       2.090006       2.090006       2.090006    1[7-(6,6)]
    11       0.526423       0.526423       0.526423    1[6-(6,6)]
    12       1.655786       1.655786       1.655786    1[7-(6,6)]
    13       2.789113       2.789113       2.789113    1[6-(1,6,7)]
    14       2.327386       2.327386       2.327386    1[6-(1,6,7)]
    15       0.618013       0.618013       0.618013    1[6-(6,6)]
    16       1.813224       1.813224       1.813224    1[6-(6,6)]
    17       0.472284       0.472284       0.472284    1[6-(1,6,7)]
    18       0.689928       0.689928       0.689928    1[6-(1,6,7)]
    19       3.228233       3.228233       3.228233    1[6-(6,6)]
    20       4.523605       4.523605       4.523605    1[6-(6,6)]
    21       1.626687       1.626687       1.626687    1[6-(6,6)]
    22       -0.63274       -0.63274       -0.63274    1[6-(6,6)]
    23      12.165895      12.165895      12.165895    1[6-(6,7)]
    24      -1.819655      -1.819655      -1.819655    1[6-(6,6)]
    25       6.777922       6.777922       6.777922    1[6-(6,7)]
    26      10.986342      10.986342      10.986342    1[6-(6,7)]
    27       6.667526       6.667526       6.667526    1[6-(6,7)]
    28        4.58132        4.58132        4.58132    1[6-(6,6)]
    29       2.162457       2.162457       2.162457    1[6-(6,6)]
    30      -1.265863      -1.265863      -1.265863    1[7-(6,6)]
    31        0.29772        0.29772        0.29772    1[6-(6,6)]
    32       3.591595       3.591595       3.591595    1[7-(6,6)]
    33       2.458268       2.458268       2.458268    1[6-(1,6,7)]
    34       2.919995       2.919995       2.919995    1[6-(1,6,7)]
    35        0.20613        0.20613        0.20613    1[6-(6,6)]
    36       3.434157       3.434157       3.434157    1[6-(6,6)]
    37       0.351859       0.351859       0.351859    1[6-(1,6,7)]
    38       0.134215       0.134215       0.134215    1[6-(1,6,7)]
    39       2.019148       2.019148       2.019148    1[6-(6,6)]
    40       0.723776       0.723776       0.723776    1[6-(6,6)]
    41      -0.802544      -0.802544      -0.802544    1[6-(6,6)]
    42       5.880121       5.880121       5.880121    1[6-(6,6)]
    43       7.999486       7.999486       7.999486    1[6-(6,7)]
    44       2.643798       2.643798       2.643798    1[6-(6,6)]
    45      13.387459      13.387459      13.387459    1[6-(6,7)]
    46       4.755801       4.755801       4.755801    1[6-(6,7)]
    47      13.497855      13.497855      13.497855    1[6-(6,7)]
    48       0.666061       0.666061       0.666061    1[6-(6,6)]
    49       7.409838       7.409838       7.409838    1[6-(6,6)]
    50       8.404756       8.404756       8.404756    1[7-(6,6)]
    51       9.968339       9.968339       9.968339    1[6-(6,6)]
    52       8.838976       8.838976       8.838976    1[7-(6,6)]
    53       7.705649       7.705649       7.705649    1[6-(1,6,7)]
    54       8.167376       8.167376       8.167376    1[6-(1,6,7)]
    55       9.876749       9.876749       9.876749    1[6-(6,6)]
    56       8.681538       8.681538       8.681538    1[6-(6,6)]
    57      10.022478      10.022478      10.022478    1[6-(1,6,7)]
    58       9.804834       9.804834       9.804834    1[6-(1,6,7)]
    59       7.266529       7.266529       7.266529    1[6-(6,6)]
    60       5.971157       5.971157       5.971157    1[6-(6,6)]
    61       8.868075       8.868075       8.868075    1[6-(6,6)]
    62      11.127502      11.127502      11.127502    1[6-(6,6)]
    63      -1.671133      -1.671133      -1.671133    1[6-(6,7)]
    64      12.314417      12.314417      12.314417    1[6-(6,6)]
    65        3.71684        3.71684        3.71684    1[6-(6,7)]
    66       -0.49158       -0.49158       -0.49158    1[6-(6,7)]
    67       3.827236       3.827236       3.827236    1[6-(6,7)]
    68       5.913442       5.913442       5.913442    1[6-(6,6)]
    69       8.332305       8.332305       8.332305    1[6-(6,6)]
    70      11.760625      11.760625      11.760625    1[7-(6,6)]
    71      10.197042      10.197042      10.197042    1[6-(6,6)]
    72       6.903167       6.903167       6.903167    1[7-(6,6)]
    73       8.036494       8.036494       8.036494    1[6-(1,6,7)]
    74       7.574767       7.574767       7.574767    1[6-(1,6,7)]
    75      10.288632      10.288632      10.288632    1[6-(6,6)]
    76       7.060605       7.060605       7.060605    1[6-(6,6)]
    77      10.142903      10.142903      10.142903    1[6-(1,6,7)]
    78      10.360547      10.360547      10.360547    1[6-(1,6,7)]
    79       8.475614       8.475614       8.475614    1[6-(6,6)]
    80       9.770986       9.770986       9.770986    1[6-(6,6)]
    81      11.297306      11.297306      11.297306    1[6-(6,6)]
    82       9.037879       9.037879       9.037879    1[6-(6,6)]
    83       2.495276       2.495276       2.495276    1[6-(6,7)]
    84       7.850964       7.850964       7.850964    1[6-(6,6)]
    85      -2.892697      -2.892697      -2.892697    1[6-(6,7)]
    86       5.738961       5.738961       5.738961    1[6-(6,7)]
    87      -3.003093      -3.003093      -3.003093    1[6-(6,7)]
    88       9.828701       9.828701       9.828701    1[6-(6,6)]
    89       3.199774       3.199774       3.199774    6[6-(1,6),6-(1,6),6-(8,8)]
    90       2.375317       2.375317       2.375317    6[6-(1,6),6-(1,6),6-(8,8)]
    91       3.720193       3.720193       3.720193    6[6-(6,6),8-(25),8-(25)]
    92       2.024446       2.024446       2.024446    6[6-(6,6),8-(25),8-(25)]
    93       1.090335       1.090335       1.090335    6[6-(1,6),6-(1,6),6-(8,8)]
    94       2.916597       2.916597       2.916597    6[1-(0),6-(6,6),6-(6,6)]
    95       1.194027       1.194027       1.194027    6[6-(6,6),8-(25),8-(25)]
    96       0.687621       0.687621       0.687621    6[1-(0),6-(6,6),6-(6,6)]
    97       2.834508       2.834508       2.834508    6[1-(0),1-(0),6-(6,6),7-(1,6)]
    98       0.527587       0.527587       0.527587    6[6-(1,6),6-(1,6),6-(8,8)]
    99       1.213869       1.213869       1.213869    6[6-(1,6),6-(1,6),7-(1,6)]
   100       0.760155       0.760155       0.760155    6[1-(0),6-(6,6),6-(6,7)]
   101       2.165291       2.165291       2.165291    6[1-(0),6-(6,6),6-(6,7)]
   102       0.443239       0.443239       0.443239    6[1-(0),1-(0),6-(6,6),7-(1,6)]
   103       2.999409       2.999409       2.999409    6[1-(0),6-(6,6),6-(6,7)]
   104       2.465095       2.465095       2.465095    6[6-(1,6),6-(1,6),7-(1,6)]
   105       4.958685       4.958685       4.958685    6[1-(0),6-(1,7),6-(6,6)]
   106       0.037611       0.037611       0.037611    6[6-(6,6),8-(25),8-(25)]
   107       4.278045       4.278045       4.278045    6[6-(1,1,7),6-(1,6),6-(1,6)]
   108       1.353182       1.353182       1.353182    6[1-(0),6-(6,6),6-(6,7)]
   109      -0.965448      -0.965448      -0.965448    6[6-(1,1,7),6-(1,6),6-(1,6)]
   110      -1.293125      -1.293125      -1.293125    6[1-(0),6-(1,7),6-(6,6)]
   111      12.343694      12.343694      12.343694    6[1-(0),6-(1,6),7-(6,25)]
   112      -1.989996      -1.989996      -1.989996    6[1-(0),6-(1,7),6-(6,6)]
   113       6.320682       6.320682       6.320682    6[1-(0),6-(1,6),7-(6,25)]
   114      11.655401      11.655401      11.655401    6[1-(0),6-(1,6),7-(6,25)]
   115       6.252885       6.252885       6.252885    6[1-(0),6-(1,6),7-(6,25)]
   116       4.995475       4.995475       4.995475    6[1-(0),6-(1,7),6-(6,6)]
   117       2.047607       2.047607       2.047607    6[6-(1,6),6-(1,6),6-(8,8)]
   118       2.872064       2.872064       2.872064    6[6-(1,6),6-(1,6),6-(8,8)]
   119       1.527188       1.527188       1.527188    6[6-(6,6),8-(25),8-(25)]
   120       3.222935       3.222935       3.222935    6[6-(6,6),8-(25),8-(25)]
   121      -0.266192      -0.266192      -0.266192    6[6-(1,6),6-(1,6),6-(8,8)]
   122       2.330784       2.330784       2.330784    6[1-(0),6-(6,6),6-(6,6)]
   123      -0.369884      -0.369884      -0.369884    6[6-(6,6),8-(25),8-(25)]
   124       0.136522       0.136522       0.136522    6[1-(0),6-(6,6),6-(6,6)]
   125       2.412873       2.412873       2.412873    6[1-(0),1-(0),6-(6,6),7-(1,6)]
   126       0.296556       0.296556       0.296556    6[6-(1,6),6-(1,6),6-(8,8)]
   127      -0.389726      -0.389726      -0.389726    6[6-(1,6),6-(1,6),7-(1,6)]
   128       0.063988       0.063988       0.063988    6[1-(0),6-(6,6),6-(6,7)]
   129        3.08209        3.08209        3.08209    6[1-(0),6-(6,6),6-(6,7)]
   130       0.380904       0.380904       0.380904    6[1-(0),1-(0),6-(6,6),7-(1,6)]
   131       2.247972       2.247972       2.247972    6[1-(0),6-(6,6),6-(6,7)]
   132       2.782286       2.782286       2.782286    6[6-(1,6),6-(1,6),7-(1,6)]
   133       0.288696       0.288696       0.288696    6[1-(0),6-(1,7),6-(6,6)]
   134       0.786532       0.786532       0.786532    6[6-(6,6),8-(25),8-(25)]
   135       0.969336       0.969336       0.969336    6[6-(1,1,7),6-(1,6),6-(1,6)]
   136      -0.529039      -0.529039      -0.529039    6[1-(0),6-(6,6),6-(6,7)]
   137       1.789591       1.789591       1.789591    6[6-(1,1,7),6-(1,6),6-(1,6)]
   138       2.117268       2.117268       2.117268    6[1-(0),6-(1,7),6-(6,6)]
   139       3.398449       3.398449       3.398449    6[1-(0),6-(1,6),7-(6,25)]
   140       2.814139       2.814139       2.814139    6[1-(0),6-(1,7),6-(6,6)]
   141      13.844699      13.844699      13.844699    6[1-(0),6-(1,6),7-(6,25)]
   142       4.086742       4.086742       4.086742    6[1-(0),6-(1,6),7-(6,25)]
   143      13.912496      13.912496      13.912496    6[1-(0),6-(1,6),7-(6,25)]
   144       0.251906       0.251906       0.251906    6[1-(0),6-(1,7),6-(6,6)]
   145       7.294988       7.294988       7.294988    6[6-(1,6),6-(1,6),6-(8,8)]
   146       8.119445       8.119445       8.119445    6[6-(1,6),6-(1,6),6-(8,8)]
   147       6.774569       6.774569       6.774569    6[6-(6,6),8-(25),8-(25)]
   148       8.470316       8.470316       8.470316    6[6-(6,6),8-(25),8-(25)]
   149       9.404427       9.404427       9.404427    6[6-(1,6),6-(1,6),6-(8,8)]
   150       7.578165       7.578165       7.578165    6[1-(0),6-(6,6),6-(6,6)]
   151       9.300735       9.300735       9.300735    6[6-(6,6),8-(25),8-(25)]
   152       9.807141       9.807141       9.807141    6[1-(0),6-(6,6),6-(6,6)]
   153       7.660254       7.660254       7.660254    6[1-(0),1-(0),6-(6,6),7-(1,6)]
   154       9.967175       9.967175       9.967175    6[6-(1,6),6-(1,6),6-(8,8)]
   155       9.280893       9.280893       9.280893    6[6-(1,6),6-(1,6),7-(1,6)]
   156       9.734607       9.734607       9.734607    6[1-(0),6-(6,6),6-(6,7)]
   157       8.329471       8.329471       8.329471    6[1-(0),6-(6,6),6-(6,7)]
   158      10.051523      10.051523      10.051523    6[1-(0),1-(0),6-(6,6),7-(1,6)]
   159       7.495353       7.495353       7.495353    6[1-(0),6-(6,6),6-(6,7)]
   160       8.029667       8.029667       8.029667    6[6-(1,6),6-(1,6),7-(1,6)]
   161       5.536077       5.536077       5.536077    6[1-(0),6-(1,7),6-(6,6)]
   162      10.457151      10.457151      10.457151    6[6-(6,6),8-(25),8-(25)]
   163       6.216717       6.216717       6.216717    6[6-(1,1,7),6-(1,6),6-(1,6)]
   164        9.14158        9.14158        9.14158    6[1-(0),6-(6,6),6-(6,7)]
   165       11.46021       11.46021       11.46021    6[6-(1,1,7),6-(1,6),6-(1,6)]
   166      11.787887      11.787887      11.787887    6[1-(0),6-(1,7),6-(6,6)]
   167      -1.848932      -1.848932      -1.848932    6[1-(0),6-(1,6),7-(6,25)]
   168      12.484758      12.484758      12.484758    6[1-(0),6-(1,7),6-(6,6)]
   169        4.17408        4.17408        4.17408    6[1-(0),6-(1,6),7-(6,25)]
   170      -1.160639      -1.160639      -1.160639    6[1-(0),6-(1,6),7-(6,25)]
   171       4.241877       4.241877       4.241877    6[1-(0),6-(1,6),7-(6,25)]
   172       5.499287       5.499287       5.499287    6[1-(0),6-(1,7),6-(6,6)]
   173       8.447155       8.447155       8.447155    6[6-(1,6),6-(1,6),6-(8,8)]
   174       7.622698       7.622698       7.622698    6[6-(1,6),6-(1,6),6-(8,8)]
   175       8.967574       8.967574       8.967574    6[6-(6,6),8-(25),8-(25)]
   176       7.271827       7.271827       7.271827    6[6-(6,6),8-(25),8-(25)]
   177      10.760954      10.760954      10.760954    6[6-(1,6),6-(1,6),6-(8,8)]
   178       8.163978       8.163978       8.163978    6[1-(0),6-(6,6),6-(6,6)]
   179      10.864646      10.864646      10.864646    6[6-(6,6),8-(25),8-(25)]
   180       10.35824       10.35824       10.35824    6[1-(0),6-(6,6),6-(6,6)]
   181       8.081889       8.081889       8.081889    6[1-(0),1-(0),6-(6,6),7-(1,6)]
   182      10.198206      10.198206      10.198206    6[6-(1,6),6-(1,6),6-(8,8)]
   183      10.884488      10.884488      10.884488    6[6-(1,6),6-(1,6),7-(1,6)]
   184      10.430774      10.430774      10.430774    6[1-(0),6-(6,6),6-(6,7)]
   185       7.412672       7.412672       7.412672    6[1-(0),6-(6,6),6-(6,7)]
   186      10.113858      10.113858      10.113858    6[1-(0),1-(0),6-(6,6),7-(1,6)]
   187        8.24679        8.24679        8.24679    6[1-(0),6-(6,6),6-(6,7)]
   188       7.712476       7.712476       7.712476    6[6-(1,6),6-(1,6),7-(1,6)]
   189      10.206066      10.206066      10.206066    6[1-(0),6-(1,7),6-(6,6)]
   190        9.70823        9.70823        9.70823    6[6-(6,6),8-(25),8-(25)]
   191       9.525426       9.525426       9.525426    6[6-(1,1,7),6-(1,6),6-(1,6)]
   192      11.023801      11.023801      11.023801    6[1-(0),6-(6,6),6-(6,7)]
   193       8.705171       8.705171       8.705171    6[6-(1,1,7),6-(1,6),6-(1,6)]
   194       8.377494       8.377494       8.377494    6[1-(0),6-(1,7),6-(6,6)]
   195       7.096313       7.096313       7.096313    6[1-(0),6-(1,6),7-(6,25)]
   196       7.680623       7.680623       7.680623    6[1-(0),6-(1,7),6-(6,6)]
   197      -3.349937      -3.349937      -3.349937    6[1-(0),6-(1,6),7-(6,25)]
   198        6.40802        6.40802        6.40802    6[1-(0),6-(1,6),7-(6,25)]
   199      -3.417734      -3.417734      -3.417734    6[1-(0),6-(1,6),7-(6,25)]
   200      10.242856      10.242856      10.242856    6[1-(0),6-(1,7),6-(6,6)]
   201      11.306284      11.306284      11.306284    7[6-(1,6),6-(1,6),25-(8,8,8,8)]
   202       1.444616       1.444616       1.444616    7[1-(0),6-(1,1,6),6-(6,6)]
   203       2.203792       2.203792       2.203792    7[1-(0),6-(1,1,6),6-(6,6)]
   204       6.977619       6.977619       6.977619    7[6-(1,6),6-(1,6),25-(8,8,8,8)]
   205       4.435859       4.435859       4.435859    7[6-(1,6),6-(1,6),25-(8,8,8,8)]
   206      -0.620473      -0.620473      -0.620473    7[1-(0),6-(1,1,6),6-(6,6)]
   207       3.043589       3.043589       3.043589    7[1-(0),6-(1,1,6),6-(6,6)]
   208      13.187762      13.187762      13.187762    7[6-(1,6),6-(1,6),25-(8,8,8,8)]
   209      -0.811522      -0.811522      -0.811522    7[6-(1,6),6-(1,6),25-(8,8,8,8)]
   210       9.050146       9.050146       9.050146    7[1-(0),6-(1,1,6),6-(6,6)]
   211        8.29097        8.29097        8.29097    7[1-(0),6-(1,1,6),6-(6,6)]
   212       3.517143       3.517143       3.517143    7[6-(1,6),6-(1,6),25-(8,8,8,8)]
   213       6.058903       6.058903       6.058903    7[6-(1,6),6-(1,6),25-(8,8,8,8)]
   214      11.115235      11.115235      11.115235    7[1-(0),6-(1,1,6),6-(6,6)]
   215       7.451173       7.451173       7.451173    7[1-(0),6-(1,1,6),6-(6,6)]
   216         -2.693         -2.693         -2.693    7[6-(1,6),6-(1,6),25-(8,8,8,8)]
   217       2.007944       2.007944       2.007944    8[6-(6,8),25-(7,8,8,8)]
   218       1.018979       1.018979       1.018979    8[6-(6,8),25-(7,8,8,8)]
   219       1.443564       1.443564       1.443564    8[6-(6,8),25-(7,8,8,8)]
   220       0.033904       0.033904       0.033904    8[6-(6,8),25-(7,8,8,8)]
   221       1.741759       1.741759       1.741759    8[6-(6,8),25-(7,8,8,8)]
   222       3.728991       3.728991       3.728991    8[6-(6,8),25-(7,8,8,8)]
   223       4.111518       4.111518       4.111518    8[6-(6,8),25-(7,8,8,8)]
   224      -0.371121      -0.371121      -0.371121    8[6-(6,8),25-(7,8,8,8)]
   225       3.239437       3.239437       3.239437    8[6-(6,8),25-(7,8,8,8)]
   226      -0.194836      -0.194836      -0.194836    8[6-(6,8),25-(7,8,8,8)]
   227      -0.619421      -0.619421      -0.619421    8[6-(6,8),25-(7,8,8,8)]
   228       0.790239       0.790239       0.790239    8[6-(6,8),25-(7,8,8,8)]
   229       3.505622       3.505622       3.505622    8[6-(6,8),25-(7,8,8,8)]
   230        1.51839        1.51839        1.51839    8[6-(6,8),25-(7,8,8,8)]
   231       1.135863       1.135863       1.135863    8[6-(6,8),25-(7,8,8,8)]
   232       1.195264       1.195264       1.195264    8[6-(6,8),25-(7,8,8,8)]
   233       8.486818       8.486818       8.486818    8[6-(6,8),25-(7,8,8,8)]
   234       9.475783       9.475783       9.475783    8[6-(6,8),25-(7,8,8,8)]
   235       9.051198       9.051198       9.051198    8[6-(6,8),25-(7,8,8,8)]
   236      10.460858      10.460858      10.460858    8[6-(6,8),25-(7,8,8,8)]
   237       8.753003       8.753003       8.753003    8[6-(6,8),25-(7,8,8,8)]
   238       6.765771       6.765771       6.765771    8[6-(6,8),25-(7,8,8,8)]
   239       6.383244       6.383244       6.383244    8[6-(6,8),25-(7,8,8,8)]
   240      10.865883      10.865883      10.865883    8[6-(6,8),25-(7,8,8,8)]
   241       7.255325       7.255325       7.255325    8[6-(6,8),25-(7,8,8,8)]
   242      10.689598      10.689598      10.689598    8[6-(6,8),25-(7,8,8,8)]
   243      11.114183      11.114183      11.114183    8[6-(6,8),25-(7,8,8,8)]
   244       9.704523       9.704523       9.704523    8[6-(6,8),25-(7,8,8,8)]
   245        6.98914        6.98914        6.98914    8[6-(6,8),25-(7,8,8,8)]
   246       8.976372       8.976372       8.976372    8[6-(6,8),25-(7,8,8,8)]
   247       9.358899       9.358899       9.358899    8[6-(6,8),25-(7,8,8,8)]
   248       9.299498       9.299498       9.299498    8[6-(6,8),25-(7,8,8,8)]
