# Supplementary material for: A collection of forcefield precursors for metal–organic frameworks
Source: RSC Adv. 2019 Nov 13;9(63):36492–507. doi: 10.1039/c9ra07327b (PMC9075174; doi:10.1039/c9ra07327b)
Supplement: RA-009-C9RA07327B-s1446 [file RA-009-C9RA07327B-s1446.txt]

LUFQUZ02_clean

7.242100    0.000000    0.000000
0.000000    7.266600    0.000000
0.000000    0.000000    7.269600

     1            0.0            0.0            0.0    26[7-(6),7-(6),7-(6),7-(6),7-(6,6),7-(6,6)]
     2            0.0            0.0            0.0    28[6-(7),6-(7),6-(7),6-(7)]
     3       4.775441       4.775441       4.775441    1[6-(6,7)]
     4       4.775441       4.775441       4.775441    1[6-(6,7)]
     5       2.466659       2.466659       2.466659    1[6-(6,7)]
     6       2.466659       2.466659       2.466659    1[6-(6,7)]
     7            0.0            0.0            0.0    6[7-(26),28-(6,6,6)]
     8            0.0            0.0            0.0    6[7-(26),28-(6,6,6)]
     9            0.0            0.0            0.0    6[7-(26),28-(6,6,6)]
    10            0.0            0.0            0.0    6[7-(26),28-(6,6,6)]
    11       4.322809       4.322809       4.322809    6[1-(0),6-(1,7),7-(6,26)]
    12       4.322809       4.322809       4.322809    6[1-(0),6-(1,7),7-(6,26)]
    13       2.919291       2.919291       2.919291    6[1-(0),6-(1,7),7-(6,26)]
    14       2.919291       2.919291       2.919291    6[1-(0),6-(1,7),7-(6,26)]
    15            0.0            0.0            0.0    7[6-(28),26-(7,7,7,7,7)]
    16            0.0            0.0            0.0    7[6-(28),26-(7,7,7,7,7)]
    17            0.0            0.0            0.0    7[6-(28),26-(7,7,7,7,7)]
    18            0.0            0.0            0.0    7[6-(28),26-(7,7,7,7,7)]
    19       5.016603       5.016603       5.016603    7[6-(1,6),6-(1,6),26-(7,7,7,7,7)]
    20       2.225497       2.225497       2.225497    7[6-(1,6),6-(1,6),26-(7,7,7,7,7)]
