# Supplementary material for: A collection of forcefield precursors for metal–organic frameworks
Source: RSC Adv. 2019 Nov 13;9(63):36492–507. doi: 10.1039/c9ra07327b (PMC9075174; doi:10.1039/c9ra07327b)
Supplement: RA-009-C9RA07327B-s1447 [file RA-009-C9RA07327B-s1447.txt]

LUKLIN_clean

26.325600    0.000000    0.000000
13.162800    22.798638    0.000000
13.162800    7.599546    21.494762

     1       20.38128       20.38128       20.38128    29[8-(6),8-(6),29-(8,8)]
     2       32.26992       32.26992       32.26992    29[8-(6),8-(6),29-(8,8)]
     3       20.38128       20.38128       20.38128    29[8-(6),8-(6),29-(8,8)]
     4       32.26992       32.26992       32.26992    29[8-(6),8-(6),29-(8,8)]
     5      14.436959      14.436959      14.436959    29[8-(6),8-(6),29-(8,8)]
     6      38.214241      38.214241      38.214241    29[8-(6),8-(6),29-(8,8)]
     7        26.3256        26.3256        26.3256    29[8-(6),8-(6),29-(8,8)]
     8        26.3256        26.3256        26.3256    29[8-(6),8-(6),29-(8,8)]
     9       20.38128       20.38128       20.38128    29[8-(6),8-(6),29-(8,8)]
    10       32.26992       32.26992       32.26992    29[8-(6),8-(6),29-(8,8)]
    11       32.26992       32.26992       32.26992    29[8-(6),8-(6),29-(8,8)]
    12       20.38128       20.38128       20.38128    29[8-(6),8-(6),29-(8,8)]
    13       6.865716       6.865716       6.865716    1[6-(6,6)]
    14       9.319262       9.319262       9.319262    1[6-(6,6)]
    15       21.69756       21.69756       21.69756    1[6-(6,6)]
    16      11.104138      11.104138      11.104138    1[6-(6,6)]
    17      10.288044      10.288044      10.288044    1[6-(6,6)]
    18      34.828769      34.828769      34.828769    1[6-(6,6)]
    19      15.221462      15.221462      15.221462    1[6-(6,6)]
    20      16.037556      16.037556      16.037556    1[6-(6,6)]
    21      17.822431      17.822431      17.822431    1[6-(6,6)]
    22      19.459884      19.459884      19.459884    1[6-(6,6)]
    23      17.006338      17.006338      17.006338    1[6-(6,6)]
    24       30.95364       30.95364       30.95364    1[6-(6,6)]
    25      11.896539      11.896539      11.896539    1[6-(6,6)]
    26      16.311342      16.311342      16.311342    1[6-(6,6)]
    27      15.892765      15.892765      15.892765    1[6-(6,6)]
    28      14.429061      14.429061      14.429061    1[6-(6,6)]
    29      10.014258      10.014258      10.014258    1[6-(6,6)]
    30      36.758435      36.758435      36.758435    1[6-(6,6)]
    31       10.19064       10.19064       10.19064    1[6-(6,6)]
    32       9.045476       9.045476       9.045476    1[6-(6,6)]
    33      23.627226      23.627226      23.627226    1[6-(6,6)]
    34       16.13496       16.13496       16.13496    1[6-(6,6)]
    35      17.280124      17.280124      17.280124    1[6-(6,6)]
    36      29.023974      29.023974      29.023974    1[6-(6,6)]
    37       9.837877       9.837877       9.837877    1[6-(6,6)]
    38      13.436586      13.436586      13.436586    1[6-(6,6)]
    39      24.395934      24.395934      24.395934    1[6-(6,6)]
    40       8.131978       8.131978       8.131978    1[6-(6,6)]
    41       6.170721       6.170721       6.170721    1[6-(6,6)]
    42      32.130395      32.130395      32.130395    1[6-(6,6)]
    43      16.487723      16.487723      16.487723    1[6-(6,6)]
    44      12.889014      12.889014      12.889014    1[6-(6,6)]
    45      28.255266      28.255266      28.255266    1[6-(6,6)]
    46      18.193622      18.193622      18.193622    1[6-(6,6)]
    47      20.154879      20.154879      20.154879    1[6-(6,6)]
    48      20.520805      20.520805      20.520805    1[6-(6,6)]
    49      44.519222      44.519222      44.519222    1[6-(6,6)]
    50      46.480479      46.480479      46.480479    1[6-(6,6)]
    51      20.520805      20.520805      20.520805    1[6-(6,6)]
    52      42.813323      42.813323      42.813323    1[6-(6,6)]
    53      39.214614      39.214614      39.214614    1[6-(6,6)]
    54      28.255266      28.255266      28.255266    1[6-(6,6)]
    55      34.457578      34.457578      34.457578    1[6-(6,6)]
    56      32.496321      32.496321      32.496321    1[6-(6,6)]
    57      32.130395      32.130395      32.130395    1[6-(6,6)]
    58      36.163477      36.163477      36.163477    1[6-(6,6)]
    59      39.762186      39.762186      39.762186    1[6-(6,6)]
    60      24.395934      24.395934      24.395934    1[6-(6,6)]
    61      37.429738      37.429738      37.429738    1[6-(6,6)]
    62      36.613644      36.613644      36.613644    1[6-(6,6)]
    63      34.828769      34.828769      34.828769    1[6-(6,6)]
    64      33.191316      33.191316      33.191316    1[6-(6,6)]
    65      35.644862      35.644862      35.644862    1[6-(6,6)]
    66       21.69756       21.69756       21.69756    1[6-(6,6)]
    67      45.785484      45.785484      45.785484    1[6-(6,6)]
    68      43.331938      43.331938      43.331938    1[6-(6,6)]
    69       30.95364       30.95364       30.95364    1[6-(6,6)]
    70      41.547062      41.547062      41.547062    1[6-(6,6)]
    71      42.363156      42.363156      42.363156    1[6-(6,6)]
    72      17.822431      17.822431      17.822431    1[6-(6,6)]
    73       36.51624       36.51624       36.51624    1[6-(6,6)]
    74      35.371076      35.371076      35.371076    1[6-(6,6)]
    75      23.627226      23.627226      23.627226    1[6-(6,6)]
    76       42.46056       42.46056       42.46056    1[6-(6,6)]
    77      43.605724      43.605724      43.605724    1[6-(6,6)]
    78      29.023974      29.023974      29.023974    1[6-(6,6)]
    79      38.222139      38.222139      38.222139    1[6-(6,6)]
    80      42.636942      42.636942      42.636942    1[6-(6,6)]
    81      15.892765      15.892765      15.892765    1[6-(6,6)]
    82      40.754661      40.754661      40.754661    1[6-(6,6)]
    83      36.339858      36.339858      36.339858    1[6-(6,6)]
    84      36.758435      36.758435      36.758435    1[6-(6,6)]
    85       7.646271       7.646271       7.646271    6[6-(1,6),6-(1,6),6-(8,8)]
    86       7.378539       7.378539       7.378539    6[1-(0),6-(6,6),6-(6,6)]
    87       7.856086       7.856086       7.856086    6[6-(1,6),6-(6,6),6-(6,6)]
    88       8.587937       8.587937       8.587937    6[6-(1,6),6-(6,6),6-(6,6)]
    89       8.836714       8.836714       8.836714    6[1-(0),6-(1,6),6-(6,6)]
    90       8.365223       8.365223       8.365223    6[1-(0),6-(1,6),6-(6,6)]
    91       7.165828       7.165828       7.165828    6[6-(6,6),8-(0),8-(29)]
    92       9.636486       9.636486       9.636486    6[6-(1,6),6-(1,6),6-(8,8)]
    93      10.942499      10.942499      10.942499    6[1-(0),6-(6,6),6-(6,6)]
    94      12.009212      12.009212      12.009212    6[6-(1,6),6-(6,6),6-(6,6)]
    95        11.7786        11.7786        11.7786    6[6-(1,6),6-(6,6),6-(6,6)]
    96      10.456265      10.456265      10.456265    6[1-(0),6-(1,6),6-(6,6)]
    97       9.397186       9.397186       9.397186    6[1-(0),6-(1,6),6-(6,6)]
    98       8.503169       8.503169       8.503169    6[6-(6,6),8-(0),8-(29)]
    99      16.689114      16.689114      16.689114    6[6-(1,6),6-(1,6),6-(8,8)]
   100      15.383101      15.383101      15.383101    6[1-(0),6-(6,6),6-(6,6)]
   101      14.316388      14.316388      14.316388    6[6-(1,6),6-(6,6),6-(6,6)]
   102         14.547         14.547         14.547    6[6-(1,6),6-(6,6),6-(6,6)]
   103      15.869335      15.869335      15.869335    6[1-(0),6-(1,6),6-(6,6)]
   104      16.928414      16.928414      16.928414    6[1-(0),6-(1,6),6-(6,6)]
   105      17.822431      17.822431      17.822431    6[6-(6,6),8-(0),8-(29)]
   106      18.679329      18.679329      18.679329    6[6-(1,6),6-(1,6),6-(8,8)]
   107      18.947061      18.947061      18.947061    6[1-(0),6-(6,6),6-(6,6)]
   108      18.469514      18.469514      18.469514    6[6-(1,6),6-(6,6),6-(6,6)]
   109      17.737663      17.737663      17.737663    6[6-(1,6),6-(6,6),6-(6,6)]
   110      17.488886      17.488886      17.488886    6[1-(0),6-(1,6),6-(6,6)]
   111      17.960377      17.960377      17.960377    6[1-(0),6-(1,6),6-(6,6)]
   112      19.159772      19.159772      19.159772    6[6-(6,6),8-(0),8-(29)]
   113      13.855953      13.855953      13.855953    6[6-(1,6),6-(1,6),6-(8,8)]
   114       12.78924       12.78924       12.78924    6[1-(0),6-(6,6),6-(6,6)]
   115      13.018799      13.018799      13.018799    6[6-(1,6),6-(6,6),6-(6,6)]
   116      14.338238      14.338238      14.338238    6[6-(1,6),6-(6,6),6-(6,6)]
   117      15.420483      15.420483      15.420483    6[1-(0),6-(1,6),6-(6,6)]
   118      15.166705      15.166705      15.166705    6[1-(0),6-(1,6),6-(6,6)]
   119        13.6156        13.6156        13.6156    6[6-(6,6),8-(0),8-(29)]
   120      12.469647      12.469647      12.469647    6[6-(1,6),6-(1,6),6-(8,8)]
   121       13.53636       13.53636       13.53636    6[1-(0),6-(6,6),6-(6,6)]
   122      13.306801      13.306801      13.306801    6[6-(1,6),6-(6,6),6-(6,6)]
   123      11.987362      11.987362      11.987362    6[6-(1,6),6-(6,6),6-(6,6)]
   124      10.905117      10.905117      10.905117    6[1-(0),6-(1,6),6-(6,6)]
   125      11.158895      11.158895      11.158895    6[1-(0),6-(1,6),6-(6,6)]
   126          12.71          12.71          12.71    6[6-(6,6),8-(0),8-(29)]
   127      10.479432      10.479432      10.479432    6[6-(1,6),6-(1,6),6-(8,8)]
   128       9.972401       9.972401       9.972401    6[1-(0),6-(6,6),6-(6,6)]
   129       9.153674       9.153674       9.153674    6[6-(1,6),6-(6,6),6-(6,6)]
   130       8.796699       8.796699       8.796699    6[6-(1,6),6-(6,6),6-(6,6)]
   131       9.285566       9.285566       9.285566    6[1-(0),6-(1,6),6-(6,6)]
   132      10.126932      10.126932      10.126932    6[1-(0),6-(1,6),6-(6,6)]
   133      11.372659      11.372659      11.372659    6[6-(6,6),8-(0),8-(29)]
   134      15.846168      15.846168      15.846168    6[6-(1,6),6-(1,6),6-(8,8)]
   135      16.353199      16.353199      16.353199    6[1-(0),6-(6,6),6-(6,6)]
   136      17.171926      17.171926      17.171926    6[6-(1,6),6-(6,6),6-(6,6)]
   137      17.528901      17.528901      17.528901    6[6-(1,6),6-(6,6),6-(6,6)]
   138      17.040034      17.040034      17.040034    6[1-(0),6-(1,6),6-(6,6)]
   139      16.198668      16.198668      16.198668    6[1-(0),6-(1,6),6-(6,6)]
   140      14.952941      14.952941      14.952941    6[6-(6,6),8-(0),8-(29)]
   141      10.329639      10.329639      10.329639    6[6-(1,6),6-(1,6),6-(8,8)]
   142      10.568939      10.568939      10.568939    6[1-(0),6-(6,6),6-(6,6)]
   143      11.865211      11.865211      11.865211    6[6-(1,6),6-(6,6),6-(6,6)]
   144      12.954038      12.954038      12.954038    6[6-(1,6),6-(6,6),6-(6,6)]
   145      12.713949      12.713949      12.713949    6[1-(0),6-(1,6),6-(6,6)]
   146      11.401091      11.401091      11.401091    6[1-(0),6-(1,6),6-(6,6)]
   147       8.955969       8.955969       8.955969    6[6-(6,6),8-(0),8-(29)]
   148       6.953117       6.953117       6.953117    6[6-(1,6),6-(1,6),6-(8,8)]
   149       7.752099       7.752099       7.752099    6[1-(0),6-(6,6),6-(6,6)]
   150       8.000087       8.000087       8.000087    6[6-(1,6),6-(6,6),6-(6,6)]
   151       7.412499       7.412499       7.412499    6[6-(1,6),6-(6,6),6-(6,6)]
   152       6.579031       6.579031       6.579031    6[1-(0),6-(1,6),6-(6,6)]
   153       6.361318       6.361318       6.361318    6[1-(0),6-(1,6),6-(6,6)]
   154       6.713028       6.713028       6.713028    6[6-(6,6),8-(0),8-(29)]
   155      15.995961      15.995961      15.995961    6[6-(1,6),6-(1,6),6-(8,8)]
   156      15.756661      15.756661      15.756661    6[1-(0),6-(6,6),6-(6,6)]
   157      14.460389      14.460389      14.460389    6[6-(1,6),6-(6,6),6-(6,6)]
   158      13.371562      13.371562      13.371562    6[6-(1,6),6-(6,6),6-(6,6)]
   159      13.611651      13.611651      13.611651    6[1-(0),6-(1,6),6-(6,6)]
   160      14.924509      14.924509      14.924509    6[1-(0),6-(1,6),6-(6,6)]
   161      17.369631      17.369631      17.369631    6[6-(6,6),8-(0),8-(29)]
   162      19.372483      19.372483      19.372483    6[6-(1,6),6-(1,6),6-(8,8)]
   163      18.573501      18.573501      18.573501    6[1-(0),6-(6,6),6-(6,6)]
   164      18.325513      18.325513      18.325513    6[6-(1,6),6-(6,6),6-(6,6)]
   165      18.913101      18.913101      18.913101    6[6-(1,6),6-(6,6),6-(6,6)]
   166      19.746569      19.746569      19.746569    6[1-(0),6-(1,6),6-(6,6)]
   167      19.964282      19.964282      19.964282    6[1-(0),6-(1,6),6-(6,6)]
   168      19.612572      19.612572      19.612572    6[6-(6,6),8-(0),8-(29)]
   169      45.698083      45.698083      45.698083    6[6-(1,6),6-(1,6),6-(8,8)]
   170      44.899101      44.899101      44.899101    6[1-(0),6-(6,6),6-(6,6)]
   171      44.651113      44.651113      44.651113    6[6-(1,6),6-(6,6),6-(6,6)]
   172      45.238701      45.238701      45.238701    6[6-(1,6),6-(6,6),6-(6,6)]
   173      46.072169      46.072169      46.072169    6[1-(0),6-(1,6),6-(6,6)]
   174      46.289882      46.289882      46.289882    6[1-(0),6-(1,6),6-(6,6)]
   175      45.938172      45.938172      45.938172    6[6-(6,6),8-(0),8-(29)]
   176      42.321561      42.321561      42.321561    6[6-(1,6),6-(1,6),6-(8,8)]
   177      42.082261      42.082261      42.082261    6[1-(0),6-(6,6),6-(6,6)]
   178      40.785989      40.785989      40.785989    6[6-(1,6),6-(6,6),6-(6,6)]
   179      39.697162      39.697162      39.697162    6[6-(1,6),6-(6,6),6-(6,6)]
   180      39.937251      39.937251      39.937251    6[1-(0),6-(1,6),6-(6,6)]
   181      41.250109      41.250109      41.250109    6[1-(0),6-(1,6),6-(6,6)]
   182      43.695231      43.695231      43.695231    6[6-(6,6),8-(0),8-(29)]
   183      33.278717      33.278717      33.278717    6[6-(1,6),6-(1,6),6-(8,8)]
   184      34.077699      34.077699      34.077699    6[1-(0),6-(6,6),6-(6,6)]
   185      34.325687      34.325687      34.325687    6[6-(1,6),6-(6,6),6-(6,6)]
   186      33.738099      33.738099      33.738099    6[6-(1,6),6-(6,6),6-(6,6)]
   187      32.904631      32.904631      32.904631    6[1-(0),6-(1,6),6-(6,6)]
   188      32.686918      32.686918      32.686918    6[1-(0),6-(1,6),6-(6,6)]
   189      33.038628      33.038628      33.038628    6[6-(6,6),8-(0),8-(29)]
   190      36.655239      36.655239      36.655239    6[6-(1,6),6-(1,6),6-(8,8)]
   191      36.894539      36.894539      36.894539    6[1-(0),6-(6,6),6-(6,6)]
   192      38.190811      38.190811      38.190811    6[6-(1,6),6-(6,6),6-(6,6)]
   193      39.279638      39.279638      39.279638    6[6-(1,6),6-(6,6),6-(6,6)]
   194      39.039549      39.039549      39.039549    6[1-(0),6-(1,6),6-(6,6)]
   195      37.726691      37.726691      37.726691    6[1-(0),6-(1,6),6-(6,6)]
   196      35.281569      35.281569      35.281569    6[6-(6,6),8-(0),8-(29)]
   197      35.962086      35.962086      35.962086    6[6-(1,6),6-(1,6),6-(8,8)]
   198      37.268099      37.268099      37.268099    6[1-(0),6-(6,6),6-(6,6)]
   199      38.334812      38.334812      38.334812    6[6-(1,6),6-(6,6),6-(6,6)]
   200        38.1042        38.1042        38.1042    6[6-(1,6),6-(6,6),6-(6,6)]
   201      36.781865      36.781865      36.781865    6[1-(0),6-(1,6),6-(6,6)]
   202      35.722786      35.722786      35.722786    6[1-(0),6-(1,6),6-(6,6)]
   203      34.828769      34.828769      34.828769    6[6-(6,6),8-(0),8-(29)]
   204      33.971871      33.971871      33.971871    6[6-(1,6),6-(1,6),6-(8,8)]
   205      33.704139      33.704139      33.704139    6[1-(0),6-(6,6),6-(6,6)]
   206      34.181686      34.181686      34.181686    6[6-(1,6),6-(6,6),6-(6,6)]
   207      34.913537      34.913537      34.913537    6[6-(1,6),6-(6,6),6-(6,6)]
   208      35.162314      35.162314      35.162314    6[1-(0),6-(1,6),6-(6,6)]
   209      34.690823      34.690823      34.690823    6[1-(0),6-(1,6),6-(6,6)]
   210      33.491428      33.491428      33.491428    6[6-(6,6),8-(0),8-(29)]
   211      45.004929      45.004929      45.004929    6[6-(1,6),6-(1,6),6-(8,8)]
   212      45.272661      45.272661      45.272661    6[1-(0),6-(6,6),6-(6,6)]
   213      44.795114      44.795114      44.795114    6[6-(1,6),6-(6,6),6-(6,6)]
   214      44.063263      44.063263      44.063263    6[6-(1,6),6-(6,6),6-(6,6)]
   215      43.814486      43.814486      43.814486    6[1-(0),6-(1,6),6-(6,6)]
   216      44.285977      44.285977      44.285977    6[1-(0),6-(1,6),6-(6,6)]
   217      45.485372      45.485372      45.485372    6[6-(6,6),8-(0),8-(29)]
   218      43.014714      43.014714      43.014714    6[6-(1,6),6-(1,6),6-(8,8)]
   219      41.708701      41.708701      41.708701    6[1-(0),6-(6,6),6-(6,6)]
   220      40.641988      40.641988      40.641988    6[6-(1,6),6-(6,6),6-(6,6)]
   221        40.8726        40.8726        40.8726    6[6-(1,6),6-(6,6),6-(6,6)]
   222      42.194935      42.194935      42.194935    6[1-(0),6-(1,6),6-(6,6)]
   223      43.254014      43.254014      43.254014    6[1-(0),6-(1,6),6-(6,6)]
   224      44.148031      44.148031      44.148031    6[6-(6,6),8-(0),8-(29)]
   225      36.805032      36.805032      36.805032    6[6-(1,6),6-(1,6),6-(8,8)]
   226      36.298001      36.298001      36.298001    6[1-(0),6-(6,6),6-(6,6)]
   227      35.479274      35.479274      35.479274    6[6-(1,6),6-(6,6),6-(6,6)]
   228      35.122299      35.122299      35.122299    6[6-(1,6),6-(6,6),6-(6,6)]
   229      35.611166      35.611166      35.611166    6[1-(0),6-(1,6),6-(6,6)]
   230      36.452532      36.452532      36.452532    6[1-(0),6-(1,6),6-(6,6)]
   231      37.698259      37.698259      37.698259    6[6-(6,6),8-(0),8-(29)]
   232      42.171768      42.171768      42.171768    6[6-(1,6),6-(1,6),6-(8,8)]
   233      42.678799      42.678799      42.678799    6[1-(0),6-(6,6),6-(6,6)]
   234      43.497526      43.497526      43.497526    6[6-(1,6),6-(6,6),6-(6,6)]
   235      43.854501      43.854501      43.854501    6[6-(1,6),6-(6,6),6-(6,6)]
   236      43.365634      43.365634      43.365634    6[1-(0),6-(1,6),6-(6,6)]
   237      42.524268      42.524268      42.524268    6[1-(0),6-(1,6),6-(6,6)]
   238      41.278541      41.278541      41.278541    6[6-(6,6),8-(0),8-(29)]
   239      40.181553      40.181553      40.181553    6[6-(1,6),6-(1,6),6-(8,8)]
   240       39.11484       39.11484       39.11484    6[1-(0),6-(6,6),6-(6,6)]
   241      39.344399      39.344399      39.344399    6[6-(1,6),6-(6,6),6-(6,6)]
   242      40.663838      40.663838      40.663838    6[6-(1,6),6-(6,6),6-(6,6)]
   243      41.746083      41.746083      41.746083    6[1-(0),6-(1,6),6-(6,6)]
   244      41.492305      41.492305      41.492305    6[1-(0),6-(1,6),6-(6,6)]
   245        39.9412        39.9412        39.9412    6[6-(6,6),8-(0),8-(29)]
   246      38.795247      38.795247      38.795247    6[6-(1,6),6-(1,6),6-(8,8)]
   247       39.86196       39.86196       39.86196    6[1-(0),6-(6,6),6-(6,6)]
   248      39.632401      39.632401      39.632401    6[6-(1,6),6-(6,6),6-(6,6)]
   249      38.312962      38.312962      38.312962    6[6-(1,6),6-(6,6),6-(6,6)]
   250      37.230717      37.230717      37.230717    6[1-(0),6-(1,6),6-(6,6)]
   251      37.484495      37.484495      37.484495    6[1-(0),6-(1,6),6-(6,6)]
   252        39.0356        39.0356        39.0356    6[6-(6,6),8-(0),8-(29)]
   253      20.771688      20.771688      20.771688    8[6-(6,8),29-(8,29)]
   254       6.550073       6.550073       6.550073    8[6-(6,8)]
   255      33.781273      33.781273      33.781273    8[6-(6,8),29-(8,29)]
   256       8.747734       8.747734       8.747734    8[6-(6,8)]
   257      18.869927      18.869927      18.869927    8[6-(6,8),29-(8,29)]
   258      17.577866      17.577866      17.577866    8[6-(6,8)]
   259      31.879512      31.879512      31.879512    8[6-(6,8),29-(8,29)]
   260      19.775527      19.775527      19.775527    8[6-(6,8)]
   261      14.684156      14.684156      14.684156    8[6-(6,8),29-(8,29)]
   262      12.462539      12.462539      12.462539    8[6-(6,8)]
   263      37.967044      37.967044      37.967044    8[6-(6,8),29-(8,29)]
   264      13.863061      13.863061      13.863061    8[6-(6,8)]
   265      24.957459      24.957459      24.957459    8[6-(6,8),29-(8,29)]
   266        11.6654        11.6654        11.6654    8[6-(6,8)]
   267      27.693741      27.693741      27.693741    8[6-(6,8),29-(8,29)]
   268        14.6602        14.6602        14.6602    8[6-(6,8)]
   269       22.13983       22.13983       22.13983    8[6-(6,8),29-(8,29)]
   270       8.047473       8.047473       8.047473    8[6-(6,8)]
   271      32.413132      32.413132      32.413132    8[6-(6,8),29-(8,29)]
   272       7.250333       7.250333       7.250333    8[6-(6,8)]
   273       30.51137       30.51137       30.51137    8[6-(6,8),29-(8,29)]
   274      18.278127      18.278127      18.278127    8[6-(6,8)]
   275      20.238068      20.238068      20.238068    8[6-(6,8),29-(8,29)]
   276      19.075267      19.075267      19.075267    8[6-(6,8)]
   277      20.238068      20.238068      20.238068    8[6-(6,8),29-(8,29)]
   278      45.400867      45.400867      45.400867    8[6-(6,8)]
   279       30.51137       30.51137       30.51137    8[6-(6,8),29-(8,29)]
   280      44.603727      44.603727      44.603727    8[6-(6,8)]
   281      32.413132      32.413132      32.413132    8[6-(6,8),29-(8,29)]
   282      33.575933      33.575933      33.575933    8[6-(6,8)]
   283       22.13983       22.13983       22.13983    8[6-(6,8),29-(8,29)]
   284      34.373073      34.373073      34.373073    8[6-(6,8)]
   285      33.781273      33.781273      33.781273    8[6-(6,8),29-(8,29)]
   286      35.073334      35.073334      35.073334    8[6-(6,8)]
   287      20.771688      20.771688      20.771688    8[6-(6,8),29-(8,29)]
   288      32.875673      32.875673      32.875673    8[6-(6,8)]
   289      31.879512      31.879512      31.879512    8[6-(6,8),29-(8,29)]
   290      46.101127      46.101127      46.101127    8[6-(6,8)]
   291      18.869927      18.869927      18.869927    8[6-(6,8),29-(8,29)]
   292      43.903466      43.903466      43.903466    8[6-(6,8)]
   293      24.957459      24.957459      24.957459    8[6-(6,8),29-(8,29)]
   294         37.991         37.991         37.991    8[6-(6,8)]
   295      27.693741      27.693741      27.693741    8[6-(6,8),29-(8,29)]
   296        40.9858        40.9858        40.9858    8[6-(6,8)]
   297      14.684156      14.684156      14.684156    8[6-(6,8),29-(8,29)]
   298      38.788139      38.788139      38.788139    8[6-(6,8)]
   299      37.967044      37.967044      37.967044    8[6-(6,8),29-(8,29)]
   300      40.188661      40.188661      40.188661    8[6-(6,8)]
