# Supplementary material for: A collection of forcefield precursors for metal–organic frameworks
Source: RSC Adv. 2019 Nov 13;9(63):36492–507. doi: 10.1039/c9ra07327b (PMC9075174; doi:10.1039/c9ra07327b)
Supplement: RA-009-C9RA07327B-s1448 [file RA-009-C9RA07327B-s1448.txt]

LUKREO_clean

7.913700    0.000000    0.000000
0.000000    12.730400    0.000000
0.000000    0.000000    27.357000

     1       2.725874       2.725874       2.725874    25[8-(15),8-(15),8-(15),8-(15)]
     2       1.230976       1.230976       1.230976    25[8-(15),8-(15),8-(15),8-(15)]
     3       5.187826       5.187826       5.187826    25[8-(15),8-(15),8-(15),8-(15)]
     4       6.682724       6.682724       6.682724    25[8-(15),8-(15),8-(15),8-(15)]
     5       4.697572       4.697572       4.697572    15[6-(6,6),8-(1),8-(25),8-(25)]
     6       4.093757       4.093757       4.093757    15[6-(6,6),8-(1),8-(25),8-(25)]
     7       7.172978       7.172978       7.172978    15[6-(6,6),8-(1),8-(25),8-(25)]
     8       7.776793       7.776793       7.776793    15[6-(6,6),8-(1),8-(25),8-(25)]
     9       3.216128       3.216128       3.216128    15[6-(6,6),8-(1),8-(25),8-(25)]
    10       3.819943       3.819943       3.819943    15[6-(6,6),8-(1),8-(25),8-(25)]
    11       0.740722       0.740722       0.740722    15[6-(6,6),8-(1),8-(25),8-(25)]
    12       0.136907       0.136907       0.136907    15[6-(6,6),8-(1),8-(25),8-(25)]
    13       1.033529       1.033529       1.033529    1[6-(1,1,6)]
    14       0.331584       0.331584       0.331584    1[6-(1,1,6)]
    15       7.636721       7.636721       7.636721    1[6-(1,1,6)]
    16        6.96643        6.96643        6.96643    1[6-(1,1,6)]
    17       5.560166       5.560166       5.560166    1[6-(1,1,6)]
    18       6.913408       6.913408       6.913408    1[6-(1,1,6)]
    19       4.028073       4.028073       4.028073    1[6-(6,6)]
    20       6.125204       6.125204       6.125204    1[6-(1,6,8)]
    21        0.06331        0.06331        0.06331    1[6-(6,6)]
    22       3.711525       3.711525       3.711525    1[6-(6,6)]
    23       2.168354       2.168354       2.168354    1[6-(6,6)]
    24         5.6029         5.6029         5.6029    1[6-(1,6,8)]
    25       5.230956       5.230956       5.230956    1[6-(6,6)]
    26       2.880587       2.880587       2.880587    1[6-(6,6)]
    27       6.512975       6.512975       6.512975    1[6-(6,6)]
    28       4.194261       4.194261       4.194261    1[6-(6,6)]
    29       0.965471       0.965471       0.965471    1[6-(1,6,8)]
    30       2.255405       2.255405       2.255405    1[6-(1,6,8)]
    31       2.025907       2.025907       2.025907    1[6-(6,6)]
    32       3.141739       3.141739       3.141739    1[6-(6,6)]
    33       3.695698       3.695698       3.695698    1[8-(15)]
    34       5.848224       5.848224       5.848224    1[8-(15)]
    35       2.923321       2.923321       2.923321    1[6-(1,1,6)]
    36       3.625266       3.625266       3.625266    1[6-(1,1,6)]
    37       4.233829       4.233829       4.233829    1[6-(1,1,6)]
    38        4.90412        4.90412        4.90412    1[6-(1,1,6)]
    39       6.310384       6.310384       6.310384    1[6-(1,1,6)]
    40       4.957142       4.957142       4.957142    1[6-(1,1,6)]
    41       7.842477       7.842477       7.842477    1[6-(6,6)]
    42       5.745346       5.745346       5.745346    1[6-(1,6,8)]
    43        3.89354        3.89354        3.89354    1[6-(6,6)]
    44       0.245325       0.245325       0.245325    1[6-(6,6)]
    45       1.788496       1.788496       1.788496    1[6-(6,6)]
    46        6.26765        6.26765        6.26765    1[6-(1,6,8)]
    47       6.639594       6.639594       6.639594    1[6-(6,6)]
    48       1.076263       1.076263       1.076263    1[6-(6,6)]
    49       5.357575       5.357575       5.357575    1[6-(6,6)]
    50       7.676289       7.676289       7.676289    1[6-(6,6)]
    51       2.991379       2.991379       2.991379    1[6-(1,6,8)]
    52       1.701445       1.701445       1.701445    1[6-(1,6,8)]
    53       1.930943       1.930943       1.930943    1[6-(6,6)]
    54       0.815111       0.815111       0.815111    1[6-(6,6)]
    55       0.261152       0.261152       0.261152    1[8-(15)]
    56       6.022326       6.022326       6.022326    1[8-(15)]
    57       6.880171       6.880171       6.880171    1[6-(1,1,6)]
    58       7.582116       7.582116       7.582116    1[6-(1,1,6)]
    59        0.27698        0.27698        0.27698    1[6-(1,1,6)]
    60        0.94727        0.94727        0.94727    1[6-(1,1,6)]
    61       2.353534       2.353534       2.353534    1[6-(1,1,6)]
    62       1.000292       1.000292       1.000292    1[6-(1,1,6)]
    63       3.885627       3.885627       3.885627    1[6-(6,6)]
    64       1.788496       1.788496       1.788496    1[6-(1,6,8)]
    65        7.85039        7.85039        7.85039    1[6-(6,6)]
    66       4.202175       4.202175       4.202175    1[6-(6,6)]
    67       5.745346       5.745346       5.745346    1[6-(6,6)]
    68         2.3108         2.3108         2.3108    1[6-(1,6,8)]
    69       2.682744       2.682744       2.682744    1[6-(6,6)]
    70       5.033113       5.033113       5.033113    1[6-(6,6)]
    71       1.400725       1.400725       1.400725    1[6-(6,6)]
    72       3.719439       3.719439       3.719439    1[6-(6,6)]
    73       6.948229       6.948229       6.948229    1[6-(1,6,8)]
    74       5.658296       5.658296       5.658296    1[6-(1,6,8)]
    75       5.887793       5.887793       5.887793    1[6-(6,6)]
    76       4.771961       4.771961       4.771961    1[6-(6,6)]
    77       4.218002       4.218002       4.218002    1[8-(15)]
    78       2.065476       2.065476       2.065476    1[8-(15)]
    79       4.990379       4.990379       4.990379    1[6-(1,1,6)]
    80       4.288434       4.288434       4.288434    1[6-(1,1,6)]
    81       3.679871       3.679871       3.679871    1[6-(1,1,6)]
    82        3.00958        3.00958        3.00958    1[6-(1,1,6)]
    83       1.603316       1.603316       1.603316    1[6-(1,1,6)]
    84       2.956558       2.956558       2.956558    1[6-(1,1,6)]
    85       0.071223       0.071223       0.071223    1[6-(6,6)]
    86       2.168354       2.168354       2.168354    1[6-(1,6,8)]
    87        4.02016        4.02016        4.02016    1[6-(6,6)]
    88       7.668375       7.668375       7.668375    1[6-(6,6)]
    89       6.125204       6.125204       6.125204    1[6-(6,6)]
    90        1.64605        1.64605        1.64605    1[6-(1,6,8)]
    91       1.274106       1.274106       1.274106    1[6-(6,6)]
    92       6.837437       6.837437       6.837437    1[6-(6,6)]
    93       2.556125       2.556125       2.556125    1[6-(6,6)]
    94       0.237411       0.237411       0.237411    1[6-(6,6)]
    95       4.922321       4.922321       4.922321    1[6-(1,6,8)]
    96       6.212255       6.212255       6.212255    1[6-(1,6,8)]
    97       5.982757       5.982757       5.982757    1[6-(6,6)]
    98       7.098589       7.098589       7.098589    1[6-(6,6)]
    99       7.652548       7.652548       7.652548    1[8-(15)]
   100       1.891374       1.891374       1.891374    1[8-(15)]
   101       4.351744       4.351744       4.351744    6[1-(0),6-(1,6),6-(6,15)]
   102       3.792245       3.792245       3.792245    6[1-(0),6-(6,15),6-(6,6)]
   103       1.612812       1.612812       1.612812    6[6-(6,6),6-(6,6),6-(6,8)]
   104       2.880587       2.880587       2.880587    6[1-(0),6-(1,6),6-(6,8)]
   105       7.580533       7.580533       7.580533    6[1-(0),6-(1,6),6-(6,8)]
   106        3.33325        3.33325        3.33325    6[6-(1,6),6-(1,6),6-(6,6)]
   107       3.658504       3.658504       3.658504    6[1-(0),6-(1,6),6-(6,6)]
   108       2.600442       2.600442       2.600442    6[1-(0),6-(1,6),6-(6,6)]
   109       1.691158       1.691158       1.691158    6[6-(1,6),6-(1,6),6-(6,6)]
   110       0.317339       0.317339       0.317339    6[6-(1,6),6-(6,6),8-(6)]
   111       2.446125       2.446125       2.446125    6[1-(0),6-(6,15),6-(6,6)]
   112        3.41397        3.41397        3.41397    6[1-(0),6-(1,6),6-(6,6)]
   113       2.226915       2.226915       2.226915    6[6-(6,6),6-(6,6),6-(6,8)]
   114        2.28152        2.28152        2.28152    6[6-(1,6),6-(6,6),8-(6)]
   115       2.713608       2.713608       2.713608    6[6-(1,6),6-(6,6),6-(6,6)]
   116       3.762964       3.762964       3.762964    6[6-(1,6),6-(1,6),15-(8,8,8)]
   117       3.030156       3.030156       3.030156    6[1-(0),6-(1,6),6-(6,15)]
   118       0.348203       0.348203       0.348203    6[1-(0),6-(1,6),6-(6,6)]
   119       6.319881       6.319881       6.319881    6[1-(0),1-(0),6-(1,1,1),8-(6)]
   120       1.428423       1.428423       1.428423    6[1-(0),1-(0),6-(1,1,1),8-(6)]
   121       0.550002       0.550002       0.550002    6[1-(0),1-(0),1-(0),6-(1,1,8)]
   122       2.323462       2.323462       2.323462    6[6-(1,6),6-(6,6),6-(6,6)]
   123       3.639511       3.639511       3.639511    6[6-(1,6),6-(1,6),15-(8,8,8)]
   124       6.451248       6.451248       6.451248    6[1-(0),1-(0),1-(0),6-(1,1,8)]
   125       7.518806       7.518806       7.518806    6[1-(0),6-(1,6),6-(6,15)]
   126       0.164605       0.164605       0.164605    6[1-(0),6-(6,15),6-(6,6)]
   127       2.344038       2.344038       2.344038    6[6-(6,6),6-(6,6),6-(6,8)]
   128       1.076263       1.076263       1.076263    6[1-(0),6-(1,6),6-(6,8)]
   129       4.290017       4.290017       4.290017    6[1-(0),6-(1,6),6-(6,8)]
   130         0.6236         0.6236         0.6236    6[6-(1,6),6-(1,6),6-(6,6)]
   131       0.298346       0.298346       0.298346    6[1-(0),6-(1,6),6-(6,6)]
   132       1.356408       1.356408       1.356408    6[1-(0),6-(1,6),6-(6,6)]
   133       2.265692       2.265692       2.265692    6[6-(1,6),6-(1,6),6-(6,6)]
   134       3.639511       3.639511       3.639511    6[6-(1,6),6-(6,6),8-(6)]
   135       1.510725       1.510725       1.510725    6[1-(0),6-(6,15),6-(6,6)]
   136        0.54288        0.54288        0.54288    6[1-(0),6-(1,6),6-(6,6)]
   137       1.729935       1.729935       1.729935    6[6-(6,6),6-(6,6),6-(6,8)]
   138        1.67533        1.67533        1.67533    6[6-(1,6),6-(6,6),8-(6)]
   139       1.243242       1.243242       1.243242    6[6-(1,6),6-(6,6),6-(6,6)]
   140       0.193886       0.193886       0.193886    6[6-(1,6),6-(1,6),15-(8,8,8)]
   141       0.926694       0.926694       0.926694    6[1-(0),6-(1,6),6-(6,15)]
   142       3.608647       3.608647       3.608647    6[1-(0),6-(1,6),6-(6,6)]
   143       5.550669       5.550669       5.550669    6[1-(0),1-(0),6-(1,1,1),8-(6)]
   144       2.528427       2.528427       2.528427    6[1-(0),1-(0),6-(1,1,1),8-(6)]
   145       3.406848       3.406848       3.406848    6[1-(0),1-(0),1-(0),6-(1,1,8)]
   146       1.633388       1.633388       1.633388    6[6-(1,6),6-(6,6),6-(6,6)]
   147       0.317339       0.317339       0.317339    6[6-(1,6),6-(1,6),15-(8,8,8)]
   148       5.419302       5.419302       5.419302    6[1-(0),1-(0),1-(0),6-(1,1,8)]
   149       3.561956       3.561956       3.561956    6[1-(0),6-(1,6),6-(6,15)]
   150       4.121455       4.121455       4.121455    6[1-(0),6-(6,15),6-(6,6)]
   151       6.300888       6.300888       6.300888    6[6-(6,6),6-(6,6),6-(6,8)]
   152       5.033113       5.033113       5.033113    6[1-(0),6-(1,6),6-(6,8)]
   153       0.333167       0.333167       0.333167    6[1-(0),6-(1,6),6-(6,8)]
   154        4.58045        4.58045        4.58045    6[6-(1,6),6-(1,6),6-(6,6)]
   155       4.255196       4.255196       4.255196    6[1-(0),6-(1,6),6-(6,6)]
   156       5.313258       5.313258       5.313258    6[1-(0),6-(1,6),6-(6,6)]
   157       6.222542       6.222542       6.222542    6[6-(1,6),6-(1,6),6-(6,6)]
   158       7.596361       7.596361       7.596361    6[6-(1,6),6-(6,6),8-(6)]
   159       5.467575       5.467575       5.467575    6[1-(0),6-(6,15),6-(6,6)]
   160        4.49973        4.49973        4.49973    6[1-(0),6-(1,6),6-(6,6)]
   161       5.686785       5.686785       5.686785    6[6-(6,6),6-(6,6),6-(6,8)]
   162        5.63218        5.63218        5.63218    6[6-(1,6),6-(6,6),8-(6)]
   163       5.200092       5.200092       5.200092    6[6-(1,6),6-(6,6),6-(6,6)]
   164       4.150736       4.150736       4.150736    6[6-(1,6),6-(1,6),15-(8,8,8)]
   165       4.883544       4.883544       4.883544    6[1-(0),6-(1,6),6-(6,15)]
   166       7.565497       7.565497       7.565497    6[1-(0),6-(1,6),6-(6,6)]
   167       1.593819       1.593819       1.593819    6[1-(0),1-(0),6-(1,1,1),8-(6)]
   168       6.485277       6.485277       6.485277    6[1-(0),1-(0),6-(1,1,1),8-(6)]
   169       7.363698       7.363698       7.363698    6[1-(0),1-(0),1-(0),6-(1,1,8)]
   170       5.590238       5.590238       5.590238    6[6-(1,6),6-(6,6),6-(6,6)]
   171       4.274189       4.274189       4.274189    6[6-(1,6),6-(1,6),15-(8,8,8)]
   172       1.462452       1.462452       1.462452    6[1-(0),1-(0),1-(0),6-(1,1,8)]
   173       0.394894       0.394894       0.394894    6[1-(0),6-(1,6),6-(6,15)]
   174       7.749095       7.749095       7.749095    6[1-(0),6-(6,15),6-(6,6)]
   175       5.569662       5.569662       5.569662    6[6-(6,6),6-(6,6),6-(6,8)]
   176       6.837437       6.837437       6.837437    6[1-(0),6-(1,6),6-(6,8)]
   177       3.623683       3.623683       3.623683    6[1-(0),6-(1,6),6-(6,8)]
   178         7.2901         7.2901         7.2901    6[6-(1,6),6-(1,6),6-(6,6)]
   179       7.615354       7.615354       7.615354    6[1-(0),6-(1,6),6-(6,6)]
   180       6.557292       6.557292       6.557292    6[1-(0),6-(1,6),6-(6,6)]
   181       5.648008       5.648008       5.648008    6[6-(1,6),6-(1,6),6-(6,6)]
   182       4.274189       4.274189       4.274189    6[6-(1,6),6-(6,6),8-(6)]
   183       6.402975       6.402975       6.402975    6[1-(0),6-(6,15),6-(6,6)]
   184        7.37082        7.37082        7.37082    6[1-(0),6-(1,6),6-(6,6)]
   185       6.183765       6.183765       6.183765    6[6-(6,6),6-(6,6),6-(6,8)]
   186        6.23837        6.23837        6.23837    6[6-(1,6),6-(6,6),8-(6)]
   187       6.670458       6.670458       6.670458    6[6-(1,6),6-(6,6),6-(6,6)]
   188       7.719814       7.719814       7.719814    6[6-(1,6),6-(1,6),15-(8,8,8)]
   189       6.987006       6.987006       6.987006    6[1-(0),6-(1,6),6-(6,15)]
   190       4.305053       4.305053       4.305053    6[1-(0),6-(1,6),6-(6,6)]
   191       2.363031       2.363031       2.363031    6[1-(0),1-(0),6-(1,1,1),8-(6)]
   192       5.385273       5.385273       5.385273    6[1-(0),1-(0),6-(1,1,1),8-(6)]
   193       4.506852       4.506852       4.506852    6[1-(0),1-(0),1-(0),6-(1,1,8)]
   194       6.280312       6.280312       6.280312    6[6-(1,6),6-(6,6),6-(6,6)]
   195       7.596361       7.596361       7.596361    6[6-(1,6),6-(1,6),15-(8,8,8)]
   196       2.494398       2.494398       2.494398    6[1-(0),1-(0),1-(0),6-(1,1,8)]
   197       7.608231       7.608231       7.608231    8[6-(1,1,6),6-(6,6)]
   198       3.705986       3.705986       3.705986    8[15-(6,8,8),25-(8,8,8)]
   199       5.376568       5.376568       5.376568    8[1-(0),15-(6,8,8)]
   200       1.728352       1.728352       1.728352    8[6-(1,1,6),6-(6,6)]
   201       2.978717       2.978717       2.978717    8[15-(6,8,8),25-(8,8,8)]
   202       5.359949       5.359949       5.359949    8[15-(6,8,8),25-(8,8,8)]
   203       5.746929       5.746929       5.746929    8[15-(6,8,8),25-(8,8,8)]
   204       4.373111       4.373111       4.373111    8[1-(0),15-(6,8,8)]
   205       4.262319       4.262319       4.262319    8[6-(1,1,6),6-(6,6)]
   206       0.250864       0.250864       0.250864    8[15-(6,8,8),25-(8,8,8)]
   207       6.493982       6.493982       6.493982    8[1-(0),15-(6,8,8)]
   208       2.228498       2.228498       2.228498    8[6-(1,1,6),6-(6,6)]
   209       0.978133       0.978133       0.978133    8[15-(6,8,8),25-(8,8,8)]
   210       6.510601       6.510601       6.510601    8[15-(6,8,8),25-(8,8,8)]
   211       6.123621       6.123621       6.123621    8[15-(6,8,8),25-(8,8,8)]
   212       7.497439       7.497439       7.497439    8[1-(0),15-(6,8,8)]
   213       0.305469       0.305469       0.305469    8[6-(1,1,6),6-(6,6)]
   214       4.207714       4.207714       4.207714    8[15-(6,8,8),25-(8,8,8)]
   215       2.537132       2.537132       2.537132    8[1-(0),15-(6,8,8)]
   216       6.185348       6.185348       6.185348    8[6-(1,1,6),6-(6,6)]
   217       4.934983       4.934983       4.934983    8[15-(6,8,8),25-(8,8,8)]
   218       2.553751       2.553751       2.553751    8[15-(6,8,8),25-(8,8,8)]
   219       2.166771       2.166771       2.166771    8[15-(6,8,8),25-(8,8,8)]
   220       3.540589       3.540589       3.540589    8[1-(0),15-(6,8,8)]
   221       3.651381       3.651381       3.651381    8[6-(1,1,6),6-(6,6)]
   222       7.662836       7.662836       7.662836    8[15-(6,8,8),25-(8,8,8)]
   223       1.419718       1.419718       1.419718    8[1-(0),15-(6,8,8)]
   224       5.685202       5.685202       5.685202    8[6-(1,1,6),6-(6,6)]
   225       6.935567       6.935567       6.935567    8[15-(6,8,8),25-(8,8,8)]
   226       1.403099       1.403099       1.403099    8[15-(6,8,8),25-(8,8,8)]
   227       1.790079       1.790079       1.790079    8[15-(6,8,8),25-(8,8,8)]
   228       0.416261       0.416261       0.416261    8[1-(0),15-(6,8,8)]
