# Supplementary material for: A collection of forcefield precursors for metal–organic frameworks
Source: RSC Adv. 2019 Nov 13;9(63):36492–507. doi: 10.1039/c9ra07327b (PMC9075174; doi:10.1039/c9ra07327b)
Supplement: RA-009-C9RA07327B-s1449 [file RA-009-C9RA07327B-s1449.txt]

LULHUW_clean

6.929000    0.000000    0.000000
0.000000    8.185000    0.000000
-3.464479    -3.356483    9.260472

     1      -1.732239      -1.732239      -1.732239    28[8-(6),8-(6),8-(6),8-(6)]
     2        1.73226        1.73226        1.73226    28[8-(6),8-(6),8-(6),8-(6)]
     3      -2.349607      -2.349607      -2.349607    1[6-(6,6)]
     4       2.477137       2.477137       2.477137    1[6-(6,6)]
     5        1.11488        1.11488        1.11488    1[6-(6,6)]
     6       5.941619       5.941619       5.941619    1[6-(6,6)]
     7       5.814128       5.814128       5.814128    1[6-(6,6)]
     8       0.987384       0.987384       0.987384    1[6-(6,6)]
     9       2.349641       2.349641       2.349641    1[6-(6,6)]
    10      -2.477098      -2.477098      -2.477098    1[6-(6,6)]
    11       3.357114       3.357114       3.357114    6[6-(1,6),8-(28),8-(28)]
    12       3.817203       3.817203       3.817203    6[1-(0),6-(1,6),6-(8,8)]
    13        3.24487        3.24487        3.24487    6[1-(0),6-(1,6),6-(1,6)]
    14      -0.107392      -0.107392      -0.107392    6[6-(1,6),8-(28),8-(28)]
    15        0.35269        0.35269        0.35269    6[1-(0),6-(1,6),6-(8,8)]
    16      -0.219648      -0.219648      -0.219648    6[1-(0),6-(1,6),6-(1,6)]
    17       0.107407       0.107407       0.107407    6[6-(1,6),8-(28),8-(28)]
    18      -0.352682      -0.352682      -0.352682    6[1-(0),6-(1,6),6-(8,8)]
    19       0.219651       0.219651       0.219651    6[1-(0),6-(1,6),6-(1,6)]
    20       3.571913       3.571913       3.571913    6[6-(1,6),8-(28),8-(28)]
    21       3.111831       3.111831       3.111831    6[1-(0),6-(1,6),6-(8,8)]
    22      -3.244831      -3.244831      -3.244831    6[1-(0),6-(1,6),6-(1,6)]
    23       3.905889       3.905889       3.905889    8[6-(6,8),28-(8,8,8)]
    24       2.440408       2.440408       2.440408    8[6-(6,8),28-(8,8,8)]
    25       0.441387       0.441387       0.441387    8[6-(6,8),28-(8,8,8)]
    26      -1.024099      -1.024099      -1.024099    8[6-(6,8),28-(8,8,8)]
    27      -0.441368      -0.441368      -0.441368    8[6-(6,8),28-(8,8,8)]
    28       1.024113       1.024113       1.024113    8[6-(6,8),28-(8,8,8)]
    29       3.023134       3.023134       3.023134    8[6-(6,8),28-(8,8,8)]
    30        4.48862        4.48862        4.48862    8[6-(6,8),28-(8,8,8)]
