# Supplementary material for: A collection of forcefield precursors for metal–organic frameworks
Source: RSC Adv. 2019 Nov 13;9(63):36492–507. doi: 10.1039/c9ra07327b (PMC9075174; doi:10.1039/c9ra07327b)
Supplement: RA-009-C9RA07327B-s1450 [file RA-009-C9RA07327B-s1450.txt]

LULJAE_clean

7.036800    0.000000    0.000000
0.000000    8.216000    0.000000
-3.518441    -3.390694    9.282110

     1      -1.759221      -1.759221      -1.759221    27[8-(6),8-(6),8-(6),8-(6)]
     2        1.75918        1.75918        1.75918    27[8-(6),8-(6),8-(6),8-(6)]
     3      -2.441803      -2.441803      -2.441803    1[6-(6,6)]
     4        2.55432        2.55432        2.55432    1[6-(6,6)]
     5       1.076622       1.076622       1.076622    1[6-(6,6)]
     6       6.072755       6.072755       6.072755    1[6-(6,6)]
     7       5.960162       5.960162       5.960162    1[6-(6,6)]
     8       0.964039       0.964039       0.964039    1[6-(6,6)]
     9       2.441737       2.441737       2.441737    1[6-(6,6)]
    10      -2.554396      -2.554396      -2.554396    1[6-(6,6)]
    11       3.402266       3.402266       3.402266    6[6-(1,6),8-(27),8-(27)]
    12       3.864577       3.864577       3.864577    6[1-(0),6-(1,6),6-(8,8)]
    13       3.306554       3.306554       3.306554    6[1-(0),6-(1,6),6-(1,6)]
    14      -0.116121      -0.116121      -0.116121    6[6-(1,6),8-(27),8-(27)]
    15       0.346203       0.346203       0.346203    6[1-(0),6-(1,6),6-(8,8)]
    16      -0.211811      -0.211811      -0.211811    6[1-(0),6-(1,6),6-(1,6)]
    17       0.116093       0.116093       0.116093    6[6-(1,6),8-(27),8-(27)]
    18      -0.346218      -0.346218      -0.346218    6[1-(0),6-(1,6),6-(8,8)]
    19       0.211805       0.211805       0.211805    6[1-(0),6-(1,6),6-(1,6)]
    20        3.63448        3.63448        3.63448    6[6-(1,6),8-(27),8-(27)]
    21       3.172156       3.172156       3.172156    6[1-(0),6-(1,6),6-(8,8)]
    22       -3.30663       -3.30663       -3.30663    6[1-(0),6-(1,6),6-(1,6)]
    23       3.976966       3.976966       3.976966    8[6-(6,8),27-(8,8,8)]
    24       2.471367       2.471367       2.471367    8[6-(6,8),27-(8,8,8)]
    25        0.45857        0.45857        0.45857    8[6-(6,8),27-(8,8,8)]
    26      -1.047019      -1.047019      -1.047019    8[6-(6,8),27-(8,8,8)]
    27      -0.458607      -0.458607      -0.458607    8[6-(6,8),27-(8,8,8)]
    28       1.046992       1.046992       1.046992    8[6-(6,8),27-(8,8,8)]
    29       3.059789       3.059789       3.059789    8[6-(6,8),27-(8,8,8)]
    30       4.565378       4.565378       4.565378    8[6-(6,8),27-(8,8,8)]
