# Supplementary material for: A collection of forcefield precursors for metal–organic frameworks
Source: RSC Adv. 2019 Nov 13;9(63):36492–507. doi: 10.1039/c9ra07327b (PMC9075174; doi:10.1039/c9ra07327b)
Supplement: RA-009-C9RA07327B-s1451 [file RA-009-C9RA07327B-s1451.txt]

LUMDEC_clean

17.468200    0.000000    0.000000
-7.598586    15.728938    0.000000
-7.598586    -6.192989    14.458437

     1       6.334644       6.334644       6.334644    48[7-(6,6),7-(6,6),8-(6),8-(6)]
     2       7.585657       7.585657       7.585657    48[7-(6,6),7-(6,6),8-(6),8-(6)]
     3      -5.314629      -5.314629      -5.314629    48[7-(6,6),7-(6,6),8-(6),8-(6)]
     4      -4.063616      -4.063616      -4.063616    48[7-(6,6),7-(6,6),8-(6),8-(6)]
     5      -0.831964      -0.831964      -0.831964    48[7-(6,6),7-(6,6),8-(6),8-(6)]
     6       0.419049       0.419049       0.419049    48[7-(6,6),7-(6,6),8-(6),8-(6)]
     7       1.851979       1.851979       1.851979    48[7-(6,6),7-(6,6),8-(6),8-(6)]
     8       3.102992       3.102992       3.102992    48[7-(6,6),7-(6,6),8-(6),8-(6)]
     9        8.60745        8.60745        8.60745    1[6-(6,7)]
    10       0.694438       0.694438       0.694438    1[6-(7,7)]
    11       3.193765       3.193765       3.193765    1[6-(6,6)]
    12       4.297828       4.297828       4.297828    1[6-(6,6)]
    13       6.055555       6.055555       6.055555    1[6-(6,7)]
    14       8.751205       8.751205       8.751205    1[6-(7,7)]
    15       6.508364       6.508364       6.508364    1[6-(6,6)]
    16       8.795244       8.795244       8.795244    1[6-(6,6)]
    17       2.555404       2.555404       2.555404    1[7-(6,6)]
    18       8.964019       8.964019       8.964019    1[7-(6,6)]
    19      -8.330084      -8.330084      -8.330084    1[6-(6,7)]
    20       5.583653       5.583653       5.583653    1[6-(7,7)]
    21      -8.418679      -8.418679      -8.418679    1[6-(6,6)]
    22     -10.724861     -10.724861     -10.724861    1[6-(6,6)]
    23      -6.863846      -6.863846      -6.863846    1[6-(6,7)]
    24      -1.554283      -1.554283      -1.554283    1[6-(7,7)]
    25      -5.058488      -5.058488      -5.058488    1[6-(6,6)]
    26        2.33768        2.33768        2.33768    1[6-(6,6)]
    27     -11.631441     -11.631441     -11.631441    1[7-(6,6)]
    28       0.214722       0.214722       0.214722    1[7-(6,6)]
    29      10.601112      10.601112      10.601112    1[6-(6,7)]
    30      -3.312625      -3.312625      -3.312625    1[6-(7,7)]
    31      10.689707      10.689707      10.689707    1[6-(6,6)]
    32      12.995889      12.995889      12.995889    1[6-(6,6)]
    33       9.134874       9.134874       9.134874    1[6-(6,7)]
    34       3.825311       3.825311       3.825311    1[6-(7,7)]
    35       7.329516       7.329516       7.329516    1[6-(6,6)]
    36      -0.066652      -0.066652      -0.066652    1[6-(6,6)]
    37      13.902469      13.902469      13.902469    1[7-(6,6)]
    38       2.056306       2.056306       2.056306    1[7-(6,6)]
    39      -6.336422      -6.336422      -6.336422    1[6-(6,7)]
    40        1.57659        1.57659        1.57659    1[6-(7,7)]
    41      -0.922737      -0.922737      -0.922737    1[6-(6,6)]
    42        -2.0268        -2.0268        -2.0268    1[6-(6,6)]
    43      -3.784527      -3.784527      -3.784527    1[6-(6,7)]
    44      -6.480177      -6.480177      -6.480177    1[6-(7,7)]
    45      -4.237336      -4.237336      -4.237336    1[6-(6,6)]
    46      -6.524216      -6.524216      -6.524216    1[6-(6,6)]
    47      -0.284376      -0.284376      -0.284376    1[7-(6,6)]
    48      -6.692991      -6.692991      -6.692991    1[7-(6,6)]
    49       1.274835       1.274835       1.274835    1[6-(6,7)]
    50       1.803274       1.803274       1.803274    1[6-(7,7)]
    51       3.694633       3.694633       3.694633    1[6-(6,6)]
    52       5.082941       5.082941       5.082941    1[6-(6,6)]
    53      -3.602341      -3.602341      -3.602341    1[6-(6,7)]
    54       8.165458       8.165458       8.165458    1[6-(7,7)]
    55      11.681508      11.681508      11.681508    1[6-(6,6)]
    56       4.271521       4.271521       4.271521    1[6-(6,6)]
    57       3.723458       3.723458       3.723458    1[7-(6,6)]
    58       6.203009       6.203009       6.203009    1[7-(6,6)]
    59       1.805501       1.805501       1.805501    1[6-(6,7)]
    60        6.69249        6.69249        6.69249    1[6-(7,7)]
    61       9.550389       9.550389       9.550389    1[6-(6,6)]
    62       7.528451       7.528451       7.528451    1[6-(6,6)]
    63       0.946458       0.946458       0.946458    1[6-(6,7)]
    64      -2.140029      -2.140029      -2.140029    1[6-(7,7)]
    65       0.114655       0.114655       0.114655    1[6-(6,6)]
    66      -2.186042      -2.186042      -2.186042    1[6-(6,6)]
    67       7.004813       7.004813       7.004813    1[7-(6,6)]
    68      -2.546288      -2.546288      -2.546288    1[7-(6,6)]
    69       0.465527       0.465527       0.465527    1[6-(6,7)]
    70      -4.421462      -4.421462      -4.421462    1[6-(7,7)]
    71      -7.279361      -7.279361      -7.279361    1[6-(6,6)]
    72      -5.257423      -5.257423      -5.257423    1[6-(6,6)]
    73        1.32457        1.32457        1.32457    1[6-(6,7)]
    74       4.411057       4.411057       4.411057    1[6-(7,7)]
    75       2.156373       2.156373       2.156373    1[6-(6,6)]
    76        4.45707        4.45707        4.45707    1[6-(6,6)]
    77      -4.733785      -4.733785      -4.733785    1[7-(6,6)]
    78       4.817316       4.817316       4.817316    1[7-(6,6)]
    79       0.996193       0.996193       0.996193    1[6-(6,7)]
    80       0.467754       0.467754       0.467754    1[6-(7,7)]
    81      -1.423605      -1.423605      -1.423605    1[6-(6,6)]
    82      -2.811913      -2.811913      -2.811913    1[6-(6,6)]
    83     -11.594831     -11.594831     -11.594831    1[6-(6,7)]
    84       -5.89443       -5.89443       -5.89443    1[6-(7,7)]
    85       -9.41048       -9.41048       -9.41048    1[6-(6,6)]
    86      -2.000493      -2.000493      -2.000493    1[6-(6,6)]
    87       -1.45243       -1.45243       -1.45243    1[7-(6,6)]
    88      -3.931981      -3.931981      -3.931981    1[7-(6,6)]
    89       2.148334       2.148334       2.148334    6[6-(1,6),6-(1,7),7-(1,6)]
    90       1.164794       1.164794       1.164794    6[1-(0),6-(6,7),7-(6,48)]
    91       0.986452       0.986452       0.986452    6[1-(0),7-(1,6),7-(6,48)]
    92       3.234231       3.234231       3.234231    6[1-(0),6-(1,6),6-(6,7)]
    93       4.259336       4.259336       4.259336    6[1-(0),6-(1,6),6-(8,8)]
    94       5.337023       5.337023       5.337023    6[6-(1,6),8-(0),8-(48)]
    95       7.410319       7.410319       7.410319    6[6-(1,6),6-(1,7),7-(1,6)]
    96        6.75903        6.75903        6.75903    6[1-(0),6-(6,7),7-(6,48)]
    97       8.223262       8.223262       8.223262    6[1-(0),7-(1,6),7-(6,48)]
    98       7.262069       7.262069       7.262069    6[1-(0),6-(1,6),6-(6,7)]
    99       8.060606       8.060606       8.060606    6[1-(0),6-(1,6),6-(8,8)]
   100       7.825654       7.825654       7.825654    6[6-(1,6),8-(0),8-(48)]
   101       -9.78933       -9.78933       -9.78933    6[6-(1,6),6-(1,7),7-(1,6)]
   102      -9.204522      -9.204522      -9.204522    6[1-(0),6-(6,7),7-(6,48)]
   103      -11.12446      -11.12446      -11.12446    6[1-(0),7-(1,6),7-(6,48)]
   104       -9.25661       -9.25661       -9.25661    6[1-(0),6-(1,6),6-(6,7)]
   105      -9.884957      -9.884957      -9.884957    6[1-(0),6-(1,6),6-(8,8)]
   106      -9.336131      -9.336131      -9.336131    6[6-(1,6),8-(0),8-(48)]
   107      -6.667107      -6.667107      -6.667107    6[6-(1,6),6-(1,7),7-(1,6)]
   108      -7.212015      -7.212015      -7.212015    6[1-(0),6-(6,7),7-(6,48)]
   109      -8.465038      -8.465038      -8.465038    6[1-(0),7-(1,6),7-(6,48)]
   110      -5.462808      -5.462808      -5.462808    6[1-(0),6-(1,6),6-(6,7)]
   111       2.736752       2.736752       2.736752    6[1-(0),6-(1,6),6-(8,8)]
   112       4.033674       4.033674       4.033674    6[6-(1,6),8-(0),8-(48)]
   113      12.060358      12.060358      12.060358    6[6-(1,6),6-(1,7),7-(1,6)]
   114       11.47555       11.47555       11.47555    6[1-(0),6-(6,7),7-(6,48)]
   115      13.395488      13.395488      13.395488    6[1-(0),7-(1,6),7-(6,48)]
   116      11.527638      11.527638      11.527638    6[1-(0),6-(1,6),6-(6,7)]
   117      12.155985      12.155985      12.155985    6[1-(0),6-(1,6),6-(8,8)]
   118      11.607159      11.607159      11.607159    6[6-(1,6),8-(0),8-(48)]
   119       8.938135       8.938135       8.938135    6[6-(1,6),6-(1,7),7-(1,6)]
   120       9.483043       9.483043       9.483043    6[1-(0),6-(6,7),7-(6,48)]
   121      10.736066      10.736066      10.736066    6[1-(0),7-(1,6),7-(6,48)]
   122       7.733836       7.733836       7.733836    6[1-(0),6-(1,6),6-(6,7)]
   123      -0.465724      -0.465724      -0.465724    6[1-(0),6-(1,6),6-(8,8)]
   124      -1.762646      -1.762646      -1.762646    6[6-(1,6),8-(0),8-(48)]
   125       0.122694       0.122694       0.122694    6[6-(1,6),6-(1,7),7-(1,6)]
   126       1.106234       1.106234       1.106234    6[1-(0),6-(6,7),7-(6,48)]
   127       1.284576       1.284576       1.284576    6[1-(0),7-(1,6),7-(6,48)]
   128      -0.963203      -0.963203      -0.963203    6[1-(0),6-(1,6),6-(6,7)]
   129      -1.988308      -1.988308      -1.988308    6[1-(0),6-(1,6),6-(8,8)]
   130      -3.065995      -3.065995      -3.065995    6[6-(1,6),8-(0),8-(48)]
   131      -5.139291      -5.139291      -5.139291    6[6-(1,6),6-(1,7),7-(1,6)]
   132      -4.488002      -4.488002      -4.488002    6[1-(0),6-(6,7),7-(6,48)]
   133      -5.952234      -5.952234      -5.952234    6[1-(0),7-(1,6),7-(6,48)]
   134      -4.991041      -4.991041      -4.991041    6[1-(0),6-(1,6),6-(6,7)]
   135      -5.789578      -5.789578      -5.789578    6[1-(0),6-(1,6),6-(8,8)]
   136      -5.554626      -5.554626      -5.554626    6[6-(1,6),8-(0),8-(48)]
   137       2.884099       2.884099       2.884099    6[6-(1,6),6-(1,7),7-(1,6)]
   138       1.675532       1.675532       1.675532    6[1-(0),6-(6,7),7-(6,48)]
   139        1.94527        1.94527        1.94527    6[1-(0),7-(1,6),7-(6,48)]
   140        3.85156        3.85156        3.85156    6[1-(0),6-(1,6),6-(6,7)]
   141       4.920092       4.920092       4.920092    6[1-(0),6-(1,6),6-(8,8)]
   142       5.863552       5.863552       5.863552    6[6-(1,6),8-(0),8-(48)]
   143      13.333553      13.333553      13.333553    6[6-(1,6),6-(1,7),7-(1,6)]
   144      14.077827      14.077827      14.077827    6[1-(0),6-(6,7),7-(6,48)]
   145      15.125562      15.125562      15.125562    6[1-(0),7-(1,6),7-(6,48)]
   146      12.107541      12.107541      12.107541    6[1-(0),6-(1,6),6-(6,7)]
   147       3.911929       3.911929       3.911929    6[1-(0),6-(1,6),6-(8,8)]
   148       2.684093       2.684093       2.684093    6[6-(1,6),8-(0),8-(48)]
   149       8.414635       8.414635       8.414635    6[6-(1,6),6-(1,7),7-(1,6)]
   150       8.774416       8.774416       8.774416    6[1-(0),6-(6,7),7-(6,48)]
   151       7.302558       7.302558       7.302558    6[1-(0),7-(1,6),7-(6,48)]
   152        8.82892        8.82892        8.82892    6[1-(0),6-(1,6),6-(6,7)]
   153       8.243999       8.243999       8.243999    6[1-(0),6-(1,6),6-(8,8)]
   154       8.658598       8.658598       8.658598    6[6-(1,6),8-(0),8-(48)]
   155      -0.743873      -0.743873      -0.743873    6[6-(1,6),6-(1,7),7-(1,6)]
   156       0.106782       0.106782       0.106782    6[1-(0),6-(6,7),7-(6,48)]
   157      -1.562738      -1.562738      -1.562738    6[1-(0),7-(1,6),7-(6,48)]
   158      -0.617336      -0.617336      -0.617336    6[1-(0),6-(1,6),6-(6,7)]
   159      -1.411926      -1.411926      -1.411926    6[1-(0),6-(1,6),6-(8,8)]
   160      -1.107886      -1.107886      -1.107886    6[6-(1,6),8-(0),8-(48)]
   161      -6.143607      -6.143607      -6.143607    6[6-(1,6),6-(1,7),7-(1,6)]
   162      -6.503388      -6.503388      -6.503388    6[1-(0),6-(6,7),7-(6,48)]
   163       -5.03153       -5.03153       -5.03153    6[1-(0),7-(1,6),7-(6,48)]
   164      -6.557892      -6.557892      -6.557892    6[1-(0),6-(1,6),6-(6,7)]
   165      -5.972971      -5.972971      -5.972971    6[1-(0),6-(1,6),6-(8,8)]
   166       -6.38757       -6.38757       -6.38757    6[6-(1,6),8-(0),8-(48)]
   167       3.014901       3.014901       3.014901    6[6-(1,6),6-(1,7),7-(1,6)]
   168       2.164246       2.164246       2.164246    6[1-(0),6-(6,7),7-(6,48)]
   169       3.833766       3.833766       3.833766    6[1-(0),7-(1,6),7-(6,48)]
   170       2.888364       2.888364       2.888364    6[1-(0),6-(1,6),6-(6,7)]
   171       3.682954       3.682954       3.682954    6[1-(0),6-(1,6),6-(8,8)]
   172       3.378914       3.378914       3.378914    6[6-(1,6),8-(0),8-(48)]
   173      -0.613071      -0.613071      -0.613071    6[6-(1,6),6-(1,7),7-(1,6)]
   174       0.595496       0.595496       0.595496    6[1-(0),6-(6,7),7-(6,48)]
   175       0.325758       0.325758       0.325758    6[1-(0),7-(1,6),7-(6,48)]
   176      -1.580532      -1.580532      -1.580532    6[1-(0),6-(1,6),6-(6,7)]
   177      -2.649064      -2.649064      -2.649064    6[1-(0),6-(1,6),6-(8,8)]
   178      -3.592524      -3.592524      -3.592524    6[6-(1,6),8-(0),8-(48)]
   179     -11.062525     -11.062525     -11.062525    6[6-(1,6),6-(1,7),7-(1,6)]
   180     -11.806799     -11.806799     -11.806799    6[1-(0),6-(6,7),7-(6,48)]
   181     -12.854534     -12.854534     -12.854534    6[1-(0),7-(1,6),7-(6,48)]
   182      -9.836513      -9.836513      -9.836513    6[1-(0),6-(1,6),6-(6,7)]
   183      -1.640901      -1.640901      -1.640901    6[1-(0),6-(1,6),6-(8,8)]
   184      -0.413065      -0.413065      -0.413065    6[6-(1,6),8-(0),8-(48)]
   185       2.047549       2.047549       2.047549    7[1-(0),6-(1,7),6-(6,6)]
   186       0.436406       0.436406       0.436406    7[6-(1,6),6-(1,7),48-(7,8,8)]
   187       8.376415       8.376415       8.376415    7[1-(0),6-(1,7),6-(6,6)]
   188       7.246757       7.246757       7.246757    7[6-(1,6),6-(1,7),48-(7,8,8)]
   189     -11.026864     -11.026864     -11.026864    7[1-(0),6-(1,7),6-(6,6)]
   190     -10.084881     -10.084881     -10.084881    7[6-(1,6),6-(1,7),48-(7,8,8)]
   191       0.113427       0.113427       0.113427    7[1-(0),6-(1,7),6-(6,6)]
   192      -8.341267      -8.341267      -8.341267    7[6-(1,6),6-(1,7),48-(7,8,8)]
   193      13.297892      13.297892      13.297892    7[1-(0),6-(1,7),6-(6,6)]
   194      12.355909      12.355909      12.355909    7[6-(1,6),6-(1,7),48-(7,8,8)]
   195       2.157601       2.157601       2.157601    7[1-(0),6-(1,7),6-(6,6)]
   196      10.612295      10.612295      10.612295    7[6-(1,6),6-(1,7),48-(7,8,8)]
   197       0.223479       0.223479       0.223479    7[1-(0),6-(1,7),6-(6,6)]
   198       1.834622       1.834622       1.834622    7[6-(1,6),6-(1,7),48-(7,8,8)]
   199      -6.105387      -6.105387      -6.105387    7[1-(0),6-(1,7),6-(6,6)]
   200      -4.975729      -4.975729      -4.975729    7[6-(1,6),6-(1,7),48-(7,8,8)]
   201       3.049793       3.049793       3.049793    7[1-(0),6-(1,7),6-(6,6)]
   202       1.130719       1.130719       1.130719    7[6-(1,6),6-(1,7),48-(7,8,8)]
   203       6.430635       6.430635       6.430635    7[1-(0),6-(1,7),6-(6,6)]
   204      -2.278886      -2.278886      -2.278886    7[6-(1,6),6-(1,7),48-(7,8,8)]
   205       7.443581       7.443581       7.443581    7[1-(0),6-(1,7),6-(6,6)]
   206       8.077631       8.077631       8.077631    7[6-(1,6),6-(1,7),48-(7,8,8)]
   207      -1.832352      -1.832352      -1.832352    7[1-(0),6-(1,7),6-(6,6)]
   208      -0.398711      -0.398711      -0.398711    7[6-(1,6),6-(1,7),48-(7,8,8)]
   209      -5.172553      -5.172553      -5.172553    7[1-(0),6-(1,7),6-(6,6)]
   210      -5.806603      -5.806603      -5.806603    7[6-(1,6),6-(1,7),48-(7,8,8)]
   211        4.10338        4.10338        4.10338    7[1-(0),6-(1,7),6-(6,6)]
   212       2.669739       2.669739       2.669739    7[6-(1,6),6-(1,7),48-(7,8,8)]
   213      -0.778765      -0.778765      -0.778765    7[1-(0),6-(1,7),6-(6,6)]
   214       1.140309       1.140309       1.140309    7[6-(1,6),6-(1,7),48-(7,8,8)]
   215      -4.159607      -4.159607      -4.159607    7[1-(0),6-(1,7),6-(6,6)]
   216     -12.918286     -12.918286     -12.918286    7[6-(1,6),6-(1,7),48-(7,8,8)]
   217       8.767055       8.767055       8.767055    8[6-(6,8),48-(7,7,8)]
   218       6.757095       6.757095       6.757095    8[6-(6,8)]
   219       6.300169       6.300169       6.300169    8[6-(6,8),48-(7,7,8)]
   220       5.316368       5.316368       5.316368    8[6-(6,8)]
   221       4.643777       4.643777       4.643777    8[6-(6,8),48-(7,7,8)]
   222      -3.092477      -3.092477      -3.092477    8[6-(6,8)]
   223        5.19201        5.19201        5.19201    8[6-(6,8),48-(7,7,8)]
   224      -8.292984      -8.292984      -8.292984    8[6-(6,8)]
   225      -2.372749      -2.372749      -2.372749    8[6-(6,8),48-(7,7,8)]
   226       5.363505       5.363505       5.363505    8[6-(6,8)]
   227      -2.920982      -2.920982      -2.920982    8[6-(6,8),48-(7,7,8)]
   228      10.564012      10.564012      10.564012    8[6-(6,8)]
   229      -6.496027      -6.496027      -6.496027    8[6-(6,8),48-(7,7,8)]
   230      -4.486067      -4.486067      -4.486067    8[6-(6,8)]
   231      -4.029141      -4.029141      -4.029141    8[6-(6,8),48-(7,7,8)]
   232       -3.04534       -3.04534       -3.04534    8[6-(6,8)]
   233       2.328627       2.328627       2.328627    8[6-(6,8),48-(7,7,8)]
   234       9.677992       9.677992       9.677992    8[6-(6,8)]
   235       -0.83308       -0.83308       -0.83308    8[6-(6,8),48-(7,7,8)]
   236       5.803419       5.803419       5.803419    8[6-(6,8)]
   237      -1.794651      -1.794651      -1.794651    8[6-(6,8),48-(7,7,8)]
   238       -0.17158       -0.17158       -0.17158    8[6-(6,8)]
   239      15.526961      15.526961      15.526961    8[6-(6,8),48-(7,7,8)]
   240      -7.805934      -7.805934      -7.805934    8[6-(6,8)]
   241       4.065679       4.065679       4.065679    8[6-(6,8),48-(7,7,8)]
   242       2.442608       2.442608       2.442608    8[6-(6,8)]
   243     -13.255933     -13.255933     -13.255933    8[6-(6,8),48-(7,7,8)]
   244      10.076962      10.076962      10.076962    8[6-(6,8)]
   245      -0.057599      -0.057599      -0.057599    8[6-(6,8),48-(7,7,8)]
   246      -7.406964      -7.406964      -7.406964    8[6-(6,8)]
   247       3.104108       3.104108       3.104108    8[6-(6,8),48-(7,7,8)]
   248      -3.532391      -3.532391      -3.532391    8[6-(6,8)]
