# Supplementary material for: A collection of forcefield precursors for metal–organic frameworks
Source: RSC Adv. 2019 Nov 13;9(63):36492–507. doi: 10.1039/c9ra07327b (PMC9075174; doi:10.1039/c9ra07327b)
Supplement: RA-009-C9RA07327B-s1452 [file RA-009-C9RA07327B-s1452.txt]

LUMZUO_clean

13.250100    0.000000    0.000000
-5.120120    12.220864    0.000000
-0.824941    -1.240039    18.438847

     1       6.565517       6.565517       6.565517    25[7-(6),7-(6)]
     2       2.632264       2.632264       2.632264    25[7-(6),7-(6)]
     3       0.739522       0.739522       0.739522    25[7-(6),7-(6)]
     4       4.672775       4.672775       4.672775    25[7-(6),7-(6)]
     5        6.62505        6.62505        6.62505    25[7-(6),7-(6)]
     6      -2.972531      -2.972531      -2.972531    25[7-(6),7-(6)]
     7       9.895498       9.895498       9.895498    74[6-(7),16-(74,74),16-(74,74),16-(74,74),16-(74,74)]
     8      -1.194634      -1.194634      -1.194634    74[6-(7),16-(74,74),16-(74,74),16-(74,74),16-(74,74)]
     9      -1.518212      -1.518212      -1.518212    74[6-(7),16-(74,74),16-(74,74),16-(74,74),16-(74,74)]
    10       5.438672       5.438672       5.438672    74[6-(7),16-(74,74),16-(74,74),16-(74,74),16-(74,74)]
    11       2.463461       2.463461       2.463461    74[6-(7),16-(74,74),16-(74,74),16-(74,74),16-(74,74)]
    12       0.043631       0.043631       0.043631    74[6-(7),16-(74,74),16-(74,74),16-(74,74),16-(74,74)]
    13      -2.590459      -2.590459      -2.590459    74[6-(7),16-(74,74),16-(74,74),16-(74,74),16-(74,74)]
    14       8.499673       8.499673       8.499673    74[6-(7),16-(74,74),16-(74,74),16-(74,74),16-(74,74)]
    15       9.648192       9.648192       9.648192    74[6-(7),16-(74,74),16-(74,74),16-(74,74),16-(74,74)]
    16       1.866367       1.866367       1.866367    74[6-(7),16-(74,74),16-(74,74),16-(74,74),16-(74,74)]
    17       4.841578       4.841578       4.841578    74[6-(7),16-(74,74),16-(74,74),16-(74,74),16-(74,74)]
    18       7.261408       7.261408       7.261408    74[6-(7),16-(74,74),16-(74,74),16-(74,74),16-(74,74)]
    19       8.877331       8.877331       8.877331    6[7-(25),74-(16,16,16,16)]
    20       0.387911       0.387911       0.387911    6[7-(25),74-(16,16,16,16)]
    21      -0.313654      -0.313654      -0.313654    6[7-(25),74-(16,16,16,16)]
    22       4.472488       4.472488       4.472488    6[7-(25),74-(16,16,16,16)]
    23       4.070722       4.070722       4.070722    6[7-(25),74-(16,16,16,16)]
    24      -1.150273      -1.150273      -1.150273    6[7-(25),74-(16,16,16,16)]
    25      -1.572292      -1.572292      -1.572292    6[7-(25),74-(16,16,16,16)]
    26       6.917128       6.917128       6.917128    6[7-(25),74-(16,16,16,16)]
    27       7.618693       7.618693       7.618693    6[7-(25),74-(16,16,16,16)]
    28       2.832551       2.832551       2.832551    6[7-(25),74-(16,16,16,16)]
    29       3.234317       3.234317       3.234317    6[7-(25),74-(16,16,16,16)]
    30       8.455312       8.455312       8.455312    6[7-(25),74-(16,16,16,16)]
    31      -1.078035      -1.078035      -1.078035    16[74-(6,16,16,16),74-(6,16,16,16),74-(6,16,16,16)]
    32      -0.448133      -0.448133      -0.448133    16[74-(6,16,16,16),74-(6,16,16,16),74-(6,16,16,16)]
    33       10.25492       10.25492       10.25492    16[74-(6,16,16,16),74-(6,16,16,16),74-(6,16,16,16)]
    34      -3.582347      -3.582347      -3.582347    16[74-(6,16,16,16),74-(6,16,16,16),74-(6,16,16,16)]
    35       0.683255       0.683255       0.683255    16[74-(6,16,16,16),74-(6,16,16,16),74-(6,16,16,16)]
    36       2.093432       2.093432       2.093432    16[74-(6,16,16,16),74-(6,16,16,16),74-(6,16,16,16)]
    37       7.719786       7.719786       7.719786    16[74-(6,16,16,16),74-(6,16,16,16),74-(6,16,16,16)]
    38      -1.844036      -1.844036      -1.844036    16[74-(6,16,16,16),74-(6,16,16,16),74-(6,16,16,16)]
    39       8.383074       8.383074       8.383074    16[74-(6,16,16,16),74-(6,16,16,16),74-(6,16,16,16)]
    40       7.753172       7.753172       7.753172    16[74-(6,16,16,16),74-(6,16,16,16),74-(6,16,16,16)]
    41      -2.949881      -2.949881      -2.949881    16[74-(6,16,16,16),74-(6,16,16,16),74-(6,16,16,16)]
    42      10.887386      10.887386      10.887386    16[74-(6,16,16,16),74-(6,16,16,16),74-(6,16,16,16)]
    43       6.621784       6.621784       6.621784    16[74-(6,16,16,16),74-(6,16,16,16),74-(6,16,16,16)]
    44       5.211607       5.211607       5.211607    16[74-(6,16,16,16),74-(6,16,16,16),74-(6,16,16,16)]
    45      -0.414747      -0.414747      -0.414747    16[74-(6,16,16,16),74-(6,16,16,16),74-(6,16,16,16)]
    46       9.149075       9.149075       9.149075    16[74-(6,16,16,16),74-(6,16,16,16),74-(6,16,16,16)]
    47       8.204822       8.204822       8.204822    7[6-(74),25-(7)]
    48       1.249395       1.249395       1.249395    7[6-(74),25-(7)]
    49       0.318175       0.318175       0.318175    7[6-(74),25-(7)]
    50       3.917867       3.917867       3.917867    7[6-(74),25-(7)]
    51       4.947061       4.947061       4.947061    7[6-(74),25-(7)]
    52      -1.782101      -1.782101      -1.782101    7[6-(74),25-(7)]
    53      -0.899783      -0.899783      -0.899783    7[6-(74),25-(7)]
    54       6.055644       6.055644       6.055644    7[6-(74),25-(7)]
    55       6.986864       6.986864       6.986864    7[6-(74),25-(7)]
    56       3.387172       3.387172       3.387172    7[6-(74),25-(7)]
    57       2.357978       2.357978       2.357978    7[6-(74),25-(7)]
    58        9.08714        9.08714        9.08714    7[6-(74),25-(7)]
