# Supplementary material for: A collection of forcefield precursors for metal–organic frameworks
Source: RSC Adv. 2019 Nov 13;9(63):36492–507. doi: 10.1039/c9ra07327b (PMC9075174; doi:10.1039/c9ra07327b)
Supplement: RA-009-C9RA07327B-s1453 [file RA-009-C9RA07327B-s1453.txt]

LUNBIF_clean

11.035500    0.000000    0.000000
0.000000    15.693000    0.000000
0.000000    0.000000    16.914000

     1        5.51775        5.51775        5.51775    30[7-(6),7-(6),7-(6)]
     2        5.51775        5.51775        5.51775    30[7-(6),7-(6),7-(6)]
     3            0.0            0.0            0.0    30[7-(6),7-(6),7-(6)]
     4            0.0            0.0            0.0    30[7-(6),7-(6),7-(6)]
     5       6.855473       6.855473       6.855473    74[6-(7),16-(74,74),16-(74,74),16-(74,74),16-(74,74)]
     6       6.855473       6.855473       6.855473    74[6-(7),16-(74,74),16-(74,74),16-(74,74),16-(74,74)]
     7       9.697777       9.697777       9.697777    74[6-(7),16-(74,74),16-(74,74),16-(74,74),16-(74,74)]
     8       9.697777       9.697777       9.697777    74[6-(7),16-(74,74),16-(74,74),16-(74,74),16-(74,74)]
     9       4.180027       4.180027       4.180027    74[6-(7),16-(74,74),16-(74,74),16-(74,74),16-(74,74)]
    10       4.180027       4.180027       4.180027    74[6-(7),16-(74,74),16-(74,74),16-(74,74),16-(74,74)]
    11       1.337723       1.337723       1.337723    74[6-(7),16-(74,74),16-(74,74),16-(74,74),16-(74,74)]
    12       1.337723       1.337723       1.337723    74[6-(7),16-(74,74),16-(74,74),16-(74,74),16-(74,74)]
    13        5.51775        5.51775        5.51775    74[6-(7),16-(74,74),16-(74,74),16-(74,74),16-(74,74)]
    14        5.51775        5.51775        5.51775    74[6-(7),16-(74,74),16-(74,74),16-(74,74),16-(74,74)]
    15            0.0            0.0            0.0    74[6-(7),16-(74,74),16-(74,74),16-(74,74),16-(74,74)]
    16            0.0            0.0            0.0    74[6-(7),16-(74,74),16-(74,74),16-(74,74),16-(74,74)]
    17       8.486299       8.486299       8.486299    6[7-(30),74-(16,16,16,16)]
    18       8.486299       8.486299       8.486299    6[7-(30),74-(16,16,16,16)]
    19       8.066951       8.066951       8.066951    6[7-(30),74-(16,16,16,16)]
    20       8.066951       8.066951       8.066951    6[7-(30),74-(16,16,16,16)]
    21         2.5492         2.5492         2.5492    6[7-(30),74-(16,16,16,16)]
    22         2.5492         2.5492         2.5492    6[7-(30),74-(16,16,16,16)]
    23        2.96855        2.96855        2.96855    6[7-(30),74-(16,16,16,16)]
    24        2.96855        2.96855        2.96855    6[7-(30),74-(16,16,16,16)]
    25        5.51775        5.51775        5.51775    6[7-(30),74-(16,16,16,16)]
    26        5.51775        5.51775        5.51775    6[7-(30),74-(16,16,16,16)]
    27            0.0            0.0            0.0    6[7-(30),74-(16,16,16,16)]
    28            0.0            0.0            0.0    6[7-(30),74-(16,16,16,16)]
    29        7.96432        7.96432        7.96432    16[74-(6,16,16,16),74-(6,16,16,16),74-(6,16,16,16)]
    30        7.96432        7.96432        7.96432    16[74-(6,16,16,16),74-(6,16,16,16),74-(6,16,16,16)]
    31        8.58893        8.58893        8.58893    16[74-(6,16,16,16),74-(6,16,16,16),74-(6,16,16,16)]
    32        8.58893        8.58893        8.58893    16[74-(6,16,16,16),74-(6,16,16,16),74-(6,16,16,16)]
    33        3.07118        3.07118        3.07118    16[74-(6,16,16,16),74-(6,16,16,16),74-(6,16,16,16)]
    34        3.07118        3.07118        3.07118    16[74-(6,16,16,16),74-(6,16,16,16),74-(6,16,16,16)]
    35        2.44657        2.44657        2.44657    16[74-(6,16,16,16),74-(6,16,16,16),74-(6,16,16,16)]
    36        2.44657        2.44657        2.44657    16[74-(6,16,16,16),74-(6,16,16,16),74-(6,16,16,16)]
    37        5.51775        5.51775        5.51775    16[74-(6,16,16,16),74-(6,16,16,16),74-(6,16,16,16)]
    38        5.51775        5.51775        5.51775    16[74-(6,16,16,16),74-(6,16,16,16),74-(6,16,16,16)]
    39        5.51775        5.51775        5.51775    16[74-(6,16,16,16),74-(6,16,16,16),74-(6,16,16,16)]
    40        5.51775        5.51775        5.51775    16[74-(6,16,16,16),74-(6,16,16,16),74-(6,16,16,16)]
    41            0.0            0.0            0.0    16[74-(6,16,16,16),74-(6,16,16,16),74-(6,16,16,16)]
    42            0.0            0.0            0.0    16[74-(6,16,16,16),74-(6,16,16,16),74-(6,16,16,16)]
    43            0.0            0.0            0.0    16[74-(6,16,16,16),74-(6,16,16,16),74-(6,16,16,16)]
    44            0.0            0.0            0.0    16[74-(6,16,16,16),74-(6,16,16,16),74-(6,16,16,16)]
    45        9.33824        9.33824        9.33824    7[6-(74),30-(7,7)]
    46        9.33824        9.33824        9.33824    7[6-(74),30-(7,7)]
    47        7.21501        7.21501        7.21501    7[6-(74),30-(7,7)]
    48        7.21501        7.21501        7.21501    7[6-(74),30-(7,7)]
    49        1.69726        1.69726        1.69726    7[6-(74),30-(7,7)]
    50        1.69726        1.69726        1.69726    7[6-(74),30-(7,7)]
    51        3.82049        3.82049        3.82049    7[6-(74),30-(7,7)]
    52        3.82049        3.82049        3.82049    7[6-(74),30-(7,7)]
    53        5.51775        5.51775        5.51775    7[6-(74),30-(7,7)]
    54        5.51775        5.51775        5.51775    7[6-(74),30-(7,7)]
    55            0.0            0.0            0.0    7[6-(74),30-(7,7)]
    56            0.0            0.0            0.0    7[6-(74),30-(7,7)]
