# Supplementary material for: A collection of forcefield precursors for metal–organic frameworks
Source: RSC Adv. 2019 Nov 13;9(63):36492–507. doi: 10.1039/c9ra07327b (PMC9075174; doi:10.1039/c9ra07327b)
Supplement: RA-009-C9RA07327B-s1454 [file RA-009-C9RA07327B-s1454.txt]

LUPTAS_clean

10.084800    0.000000    0.000000
0.000000    19.368000    0.000000
0.000000    -6.774300    14.727708

     1       0.283181       0.283181       0.283181    30[7-(6,6),8-(6),8-(6),8-(6)]
     2       0.201696       0.201696       0.201696    30[7-(6,6),8-(6),8-(6)]
     3       5.325581       5.325581       5.325581    30[7-(6,6),8-(6),8-(6),8-(6)]
     4       5.244096       5.244096       5.244096    30[7-(6,6),8-(6),8-(6)]
     5       9.801619       9.801619       9.801619    30[7-(6,6),8-(6),8-(6),8-(6)]
     6       9.883104       9.883104       9.883104    30[7-(6,6),8-(6),8-(6)]
     7       4.759219       4.759219       4.759219    30[7-(6,6),8-(6),8-(6),8-(6)]
     8       4.840704       4.840704       4.840704    30[7-(6,6),8-(6),8-(6)]
     9       2.983084       2.983084       2.983084    1[6-(6,6)]
    10       9.831672       9.831672       9.831672    1[6-(6,7)]
    11       7.329633       7.329633       7.329633    1[6-(6,7)]
    12       6.247534       6.247534       6.247534    1[6-(6,6)]
    13       9.854867       9.854867       9.854867    1[6-(6,7)]
    14       5.933896       5.933896       5.933896    1[6-(6,6)]
    15       5.574877       5.574877       5.574877    1[6-(6,6)]
    16        7.67655        7.67655        7.67655    1[6-(6,7)]
    17       5.973227       5.973227       5.973227    1[6-(6,6)]
    18       5.977261       5.977261       5.977261    1[7-(1,7)]
    19       6.028693       6.028693       6.028693    1[7-(1,7)]
    20       1.696263       1.696263       1.696263    1[6-(6,6)]
    21       8.025484       8.025484       8.025484    1[6-(6,6)]
    22       4.789272       4.789272       4.789272    1[6-(6,7)]
    23       2.287233       2.287233       2.287233    1[6-(6,7)]
    24       1.205134       1.205134       1.205134    1[6-(6,6)]
    25       4.812467       4.812467       4.812467    1[6-(6,7)]
    26       0.891496       0.891496       0.891496    1[6-(6,6)]
    27       0.532477       0.532477       0.532477    1[6-(6,6)]
    28        2.63415        2.63415        2.63415    1[6-(6,7)]
    29       0.930827       0.930827       0.930827    1[6-(6,6)]
    30       0.934861       0.934861       0.934861    1[7-(1,7)]
    31       0.986293       0.986293       0.986293    1[7-(1,7)]
    32       6.738663       6.738663       6.738663    1[6-(6,6)]
    33       7.101716       7.101716       7.101716    1[6-(6,6)]
    34       0.253128       0.253128       0.253128    1[6-(6,7)]
    35       2.755167       2.755167       2.755167    1[6-(6,7)]
    36       3.837266       3.837266       3.837266    1[6-(6,6)]
    37       0.229933       0.229933       0.229933    1[6-(6,7)]
    38       4.150904       4.150904       4.150904    1[6-(6,6)]
    39       4.509923       4.509923       4.509923    1[6-(6,6)]
    40        2.40825        2.40825        2.40825    1[6-(6,7)]
    41       4.111573       4.111573       4.111573    1[6-(6,6)]
    42       4.107539       4.107539       4.107539    1[7-(1,7)]
    43       4.056107       4.056107       4.056107    1[7-(1,7)]
    44       8.388537       8.388537       8.388537    1[6-(6,6)]
    45       2.059316       2.059316       2.059316    1[6-(6,6)]
    46       5.295528       5.295528       5.295528    1[6-(6,7)]
    47       7.797567       7.797567       7.797567    1[6-(6,7)]
    48       8.879666       8.879666       8.879666    1[6-(6,6)]
    49       5.272333       5.272333       5.272333    1[6-(6,7)]
    50       9.193304       9.193304       9.193304    1[6-(6,6)]
    51       9.552323       9.552323       9.552323    1[6-(6,6)]
    52        7.45065        7.45065        7.45065    1[6-(6,7)]
    53       9.153973       9.153973       9.153973    1[6-(6,6)]
    54       9.149939       9.149939       9.149939    1[7-(1,7)]
    55       9.098507       9.098507       9.098507    1[7-(1,7)]
    56       3.346137       3.346137       3.346137    1[6-(6,6)]
    57       3.822139       3.822139       3.822139    6[1-(0),6-(6,6),6-(6,6)]
    58        3.88769        3.88769        3.88769    6[6-(1,6),6-(6,6),6-(8,8)]
    59       9.816544       9.816544       9.816544    6[6-(6,6),8-(0),8-(30)]
    60       8.947235       8.947235       8.947235    6[1-(0),6-(6,6),7-(6,30)]
    61       2.618014       2.618014       2.618014    6[6-(6,6),8-(0),8-(30)]
    62       7.927661       7.927661       7.927661    6[6-(1,6),6-(1,7),6-(7,7)]
    63       7.489981       7.489981       7.489981    6[1-(0),6-(1,6),7-(6,30)]
    64       8.097086       8.097086       8.097086    6[6-(1,6),6-(1,7),6-(7,7)]
    65       6.930275       6.930275       6.930275    6[1-(0),6-(1,6),6-(6,6)]
    66       8.392571       8.392571       8.392571    6[6-(6,6),7-(6,7),7-(7)]
    67        9.05615        9.05615        9.05615    6[1-(0),6-(6,6),7-(6,30)]
    68       6.655968       6.655968       6.655968    6[1-(0),6-(1,6),6-(6,6)]
    69        6.44217        6.44217        6.44217    6[1-(0),6-(1,6),6-(1,7)]
    70       8.292731       8.292731       8.292731    6[6-(6,6),7-(6,7),7-(7)]
    71       7.781432       7.781432       7.781432    6[1-(0),6-(1,6),7-(6,30)]
    72       6.771943       6.771943       6.771943    6[1-(0),6-(1,6),6-(1,7)]
    73       9.886129       9.886129       9.886129    6[6-(1,6),6-(6,6),6-(8,8)]
    74       8.853446       8.853446       8.853446    6[6-(1,6),6-(6,6),6-(8,8)]
    75       7.503091       7.503091       7.503091    6[6-(6,6),8-(30),8-(30)]
    76       5.116019       5.116019       5.116019    6[6-(1,6),6-(6,6),6-(8,8)]
    77       5.302588       5.302588       5.302588    6[6-(6,6),8-(0),8-(30)]
    78       1.007472       1.007472       1.007472    6[1-(0),6-(6,6),6-(6,6)]
    79       8.864539       8.864539       8.864539    6[1-(0),6-(6,6),6-(6,6)]
    80        8.93009        8.93009        8.93009    6[6-(1,6),6-(6,6),6-(8,8)]
    81       4.774144       4.774144       4.774144    6[6-(6,6),8-(0),8-(30)]
    82       3.904835       3.904835       3.904835    6[1-(0),6-(6,6),7-(6,30)]
    83       7.660414       7.660414       7.660414    6[6-(6,6),8-(0),8-(30)]
    84       2.885261       2.885261       2.885261    6[6-(1,6),6-(1,7),6-(7,7)]
    85       2.447581       2.447581       2.447581    6[1-(0),6-(1,6),7-(6,30)]
    86       3.054686       3.054686       3.054686    6[6-(1,6),6-(1,7),6-(7,7)]
    87       1.887875       1.887875       1.887875    6[1-(0),6-(1,6),6-(6,6)]
    88       3.350171       3.350171       3.350171    6[6-(6,6),7-(6,7),7-(7)]
    89        4.01375        4.01375        4.01375    6[1-(0),6-(6,6),7-(6,30)]
    90       1.613568       1.613568       1.613568    6[1-(0),6-(1,6),6-(6,6)]
    91        1.39977        1.39977        1.39977    6[1-(0),6-(1,6),6-(1,7)]
    92       3.250331       3.250331       3.250331    6[6-(6,6),7-(6,7),7-(7)]
    93       2.739032       2.739032       2.739032    6[1-(0),6-(1,6),7-(6,30)]
    94       1.729543       1.729543       1.729543    6[1-(0),6-(1,6),6-(1,7)]
    95       4.843729       4.843729       4.843729    6[6-(1,6),6-(6,6),6-(8,8)]
    96       3.811046       3.811046       3.811046    6[6-(1,6),6-(6,6),6-(8,8)]
    97       2.460691       2.460691       2.460691    6[6-(6,6),8-(30),8-(30)]
    98       0.073619       0.073619       0.073619    6[6-(1,6),6-(6,6),6-(8,8)]
    99       0.260188       0.260188       0.260188    6[6-(6,6),8-(0),8-(30)]
   100       6.049872       6.049872       6.049872    6[1-(0),6-(6,6),6-(6,6)]
   101       6.262661       6.262661       6.262661    6[1-(0),6-(6,6),6-(6,6)]
   102        6.19711        6.19711        6.19711    6[6-(1,6),6-(6,6),6-(8,8)]
   103       0.268256       0.268256       0.268256    6[6-(6,6),8-(0),8-(30)]
   104       1.137565       1.137565       1.137565    6[1-(0),6-(6,6),7-(6,30)]
   105       7.466786       7.466786       7.466786    6[6-(6,6),8-(0),8-(30)]
   106       2.157139       2.157139       2.157139    6[6-(1,6),6-(1,7),6-(7,7)]
   107       2.594819       2.594819       2.594819    6[1-(0),6-(1,6),7-(6,30)]
   108       1.987714       1.987714       1.987714    6[6-(1,6),6-(1,7),6-(7,7)]
   109       3.154525       3.154525       3.154525    6[1-(0),6-(1,6),6-(6,6)]
   110       1.692229       1.692229       1.692229    6[6-(6,6),7-(6,7),7-(7)]
   111        1.02865        1.02865        1.02865    6[1-(0),6-(6,6),7-(6,30)]
   112       3.428832       3.428832       3.428832    6[1-(0),6-(1,6),6-(6,6)]
   113        3.64263        3.64263        3.64263    6[1-(0),6-(1,6),6-(1,7)]
   114       1.792069       1.792069       1.792069    6[6-(6,6),7-(6,7),7-(7)]
   115       2.303368       2.303368       2.303368    6[1-(0),6-(1,6),7-(6,30)]
   116       3.312857       3.312857       3.312857    6[1-(0),6-(1,6),6-(1,7)]
   117       0.198671       0.198671       0.198671    6[6-(1,6),6-(6,6),6-(8,8)]
   118       1.231354       1.231354       1.231354    6[6-(1,6),6-(6,6),6-(8,8)]
   119       2.581709       2.581709       2.581709    6[6-(6,6),8-(30),8-(30)]
   120       4.968781       4.968781       4.968781    6[6-(1,6),6-(6,6),6-(8,8)]
   121       4.782212       4.782212       4.782212    6[6-(6,6),8-(0),8-(30)]
   122       9.077328       9.077328       9.077328    6[1-(0),6-(6,6),6-(6,6)]
   123       1.220261       1.220261       1.220261    6[1-(0),6-(6,6),6-(6,6)]
   124        1.15471        1.15471        1.15471    6[6-(1,6),6-(6,6),6-(8,8)]
   125       5.310656       5.310656       5.310656    6[6-(6,6),8-(0),8-(30)]
   126       6.179965       6.179965       6.179965    6[1-(0),6-(6,6),7-(6,30)]
   127       2.424386       2.424386       2.424386    6[6-(6,6),8-(0),8-(30)]
   128       7.199539       7.199539       7.199539    6[6-(1,6),6-(1,7),6-(7,7)]
   129       7.637219       7.637219       7.637219    6[1-(0),6-(1,6),7-(6,30)]
   130       7.030114       7.030114       7.030114    6[6-(1,6),6-(1,7),6-(7,7)]
   131       8.196925       8.196925       8.196925    6[1-(0),6-(1,6),6-(6,6)]
   132       6.734629       6.734629       6.734629    6[6-(6,6),7-(6,7),7-(7)]
   133        6.07105        6.07105        6.07105    6[1-(0),6-(6,6),7-(6,30)]
   134       8.471232       8.471232       8.471232    6[1-(0),6-(1,6),6-(6,6)]
   135        8.68503        8.68503        8.68503    6[1-(0),6-(1,6),6-(1,7)]
   136       6.834469       6.834469       6.834469    6[6-(6,6),7-(6,7),7-(7)]
   137       7.345768       7.345768       7.345768    6[1-(0),6-(1,6),7-(6,30)]
   138       8.355257       8.355257       8.355257    6[1-(0),6-(1,6),6-(1,7)]
   139       5.241071       5.241071       5.241071    6[6-(1,6),6-(6,6),6-(8,8)]
   140       6.273754       6.273754       6.273754    6[6-(1,6),6-(6,6),6-(8,8)]
   141       7.624109       7.624109       7.624109    6[6-(6,6),8-(30),8-(30)]
   142      10.011181      10.011181      10.011181    6[6-(1,6),6-(6,6),6-(8,8)]
   143       9.824612       9.824612       9.824612    6[6-(6,6),8-(0),8-(30)]
   144       4.034928       4.034928       4.034928    6[1-(0),6-(6,6),6-(6,6)]
   145       8.740496       8.740496       8.740496    7[6-(1,6),6-(1,6),30-(8,8,8)]
   146       8.906895       8.906895       8.906895    7[6-(1,6),6-(1,6),30-(8,8)]
   147       9.478704       9.478704       9.478704    7[6-(6,7),7-(6)]
   148       9.419203       9.419203       9.419203    7[6-(6,7),7-(6)]
   149       7.617049       7.617049       7.617049    7[6-(6,7),6-(6,7),7-(1,1)]
   150       6.389729       6.389729       6.389729    7[1-(0),1-(0),7-(6,6)]
   151       3.698096       3.698096       3.698096    7[6-(1,6),6-(1,6),30-(8,8,8)]
   152       3.864495       3.864495       3.864495    7[6-(1,6),6-(1,6),30-(8,8)]
   153       4.436304       4.436304       4.436304    7[6-(6,7),7-(6)]
   154       4.376803       4.376803       4.376803    7[6-(6,7),7-(6)]
   155       2.574649       2.574649       2.574649    7[6-(6,7),6-(6,7),7-(1,1)]
   156       1.347329       1.347329       1.347329    7[1-(0),1-(0),7-(6,6)]
   157       1.344304       1.344304       1.344304    7[6-(1,6),6-(1,6),30-(8,8,8)]
   158       1.177905       1.177905       1.177905    7[6-(1,6),6-(1,6),30-(8,8)]
   159       0.606096       0.606096       0.606096    7[6-(6,7),7-(6)]
   160       0.665597       0.665597       0.665597    7[6-(6,7),7-(6)]
   161       2.467751       2.467751       2.467751    7[6-(6,7),6-(6,7),7-(1,1)]
   162       3.695071       3.695071       3.695071    7[1-(0),1-(0),7-(6,6)]
   163       6.386704       6.386704       6.386704    7[6-(1,6),6-(1,6),30-(8,8,8)]
   164       6.220305       6.220305       6.220305    7[6-(1,6),6-(1,6),30-(8,8)]
   165       5.648496       5.648496       5.648496    7[6-(6,7),7-(6)]
   166       5.707997       5.707997       5.707997    7[6-(6,7),7-(6)]
   167       7.510151       7.510151       7.510151    7[6-(6,7),6-(6,7),7-(1,1)]
   168       8.737471       8.737471       8.737471    7[1-(0),1-(0),7-(6,6)]
   169       9.982944       9.982944       9.982944    8[6-(6,8),30-(7,8,8)]
   170       2.444556       2.444556       2.444556    8[6-(6,8)]
   171       9.754019       9.754019       9.754019    8[6-(6,8)]
   172       1.701306       1.701306       1.701306    8[6-(6,8),30-(7,8)]
   173       7.281226       7.281226       7.281226    8[6-(6,8),30-(7,8,8)]
   174       6.608569       6.608569       6.608569    8[6-(6,8),30-(7,8,8)]
   175        4.94256        4.94256        4.94256    8[6-(6,8),30-(7,8)]
   176       5.810862       5.810862       5.810862    8[6-(6,8)]
   177       4.940544       4.940544       4.940544    8[6-(6,8),30-(7,8,8)]
   178       7.486956       7.486956       7.486956    8[6-(6,8)]
   179       4.711619       4.711619       4.711619    8[6-(6,8)]
   180       6.743706       6.743706       6.743706    8[6-(6,8),30-(7,8)]
   181       2.238826       2.238826       2.238826    8[6-(6,8),30-(7,8,8)]
   182       1.566169       1.566169       1.566169    8[6-(6,8),30-(7,8,8)]
   183        9.98496        9.98496        9.98496    8[6-(6,8),30-(7,8)]
   184       0.768462       0.768462       0.768462    8[6-(6,8)]
   185       0.101856       0.101856       0.101856    8[6-(6,8),30-(7,8,8)]
   186       7.640244       7.640244       7.640244    8[6-(6,8)]
   187       0.330781       0.330781       0.330781    8[6-(6,8)]
   188       8.383494       8.383494       8.383494    8[6-(6,8),30-(7,8)]
   189       2.803574       2.803574       2.803574    8[6-(6,8),30-(7,8,8)]
   190       3.476231       3.476231       3.476231    8[6-(6,8),30-(7,8,8)]
   191        5.14224        5.14224        5.14224    8[6-(6,8),30-(7,8)]
   192       4.273938       4.273938       4.273938    8[6-(6,8)]
   193       5.144256       5.144256       5.144256    8[6-(6,8),30-(7,8,8)]
   194       2.597844       2.597844       2.597844    8[6-(6,8)]
   195       5.373181       5.373181       5.373181    8[6-(6,8)]
   196       3.341094       3.341094       3.341094    8[6-(6,8),30-(7,8)]
   197       7.845974       7.845974       7.845974    8[6-(6,8),30-(7,8,8)]
   198       8.518631       8.518631       8.518631    8[6-(6,8),30-(7,8,8)]
   199        0.09984        0.09984        0.09984    8[6-(6,8),30-(7,8)]
   200       9.316338       9.316338       9.316338    8[6-(6,8)]
