# Supplementary material for: A collection of forcefield precursors for metal–organic frameworks
Source: RSC Adv. 2019 Nov 13;9(63):36492–507. doi: 10.1039/c9ra07327b (PMC9075174; doi:10.1039/c9ra07327b)
Supplement: RA-009-C9RA07327B-s1455 [file RA-009-C9RA07327B-s1455.txt]

LUPYAX_clean

12.341600    0.000000    0.000000
0.000000    20.724600    0.000000
-6.170982    -9.301463    20.373084

     1      -1.554071      -1.554071      -1.554071    30[8-(1,30,30),8-(6),8-(6),8-(6)]
     2      -4.490257      -4.490257      -4.490257    30[8-(1,30,30),8-(6),8-(6),8-(6)]
     3       3.894639       3.894639       3.894639    30[8-(1,30,30),8-(6),8-(6),8-(6)]
     4       4.616827       4.616827       4.616827    30[8-(1,30,30),8-(6),8-(6),8-(6)]
     5       1.680633       1.680633       1.680633    30[8-(1,30,30),8-(6),8-(6),8-(6)]
     6      10.065503      10.065503      10.065503    30[8-(1,30,30),8-(6),8-(6),8-(6)]
     7       7.724689       7.724689       7.724689    30[8-(1,30,30),8-(6),8-(6),8-(6)]
     8      10.660875      10.660875      10.660875    30[8-(1,30,30),8-(6),8-(6),8-(6)]
     9       2.275979       2.275979       2.275979    30[8-(1,30,30),8-(6),8-(6),8-(6)]
    10       1.553791       1.553791       1.553791    30[8-(1,30,30),8-(6),8-(6),8-(6)]
    11       4.489985       4.489985       4.489985    30[8-(1,30,30),8-(6),8-(6),8-(6)]
    12      -3.894885      -3.894885      -3.894885    30[8-(1,30,30),8-(6),8-(6),8-(6)]
    13       0.262735       0.262735       0.262735    1[6-(6,6)]
    14      -1.237992      -1.237992      -1.237992    1[6-(6,6)]
    15      -2.607872      -2.607872      -2.607872    1[6-(6,6)]
    16       0.850248       0.850248       0.850248    1[6-(6,6)]
    17      11.118534      11.118534      11.118534    1[6-(6,6)]
    18      -3.945754      -3.945754      -3.945754    1[8-(30,30,30)]
    19       6.433635       6.433635       6.433635    1[6-(6,6)]
    20       4.932885       4.932885       4.932885    1[6-(6,6)]
    21        3.56293        3.56293        3.56293    1[6-(6,6)]
    22       7.021043       7.021043       7.021043    1[6-(6,6)]
    23       4.947579       4.947579       4.947579    1[6-(6,6)]
    24       2.225153       2.225153       2.225153    1[8-(30,30,30)]
    25       5.907883       5.907883       5.907883    1[6-(6,6)]
    26        7.40861        7.40861        7.40861    1[6-(6,6)]
    27        8.77849        8.77849        8.77849    1[6-(6,6)]
    28        5.32037        5.32037        5.32037    1[6-(6,6)]
    29      -4.947916      -4.947916      -4.947916    1[6-(6,6)]
    30      10.116372      10.116372      10.116372    1[8-(30,30,30)]
    31      -0.263017      -0.263017      -0.263017    1[6-(6,6)]
    32       1.237733       1.237733       1.237733    1[6-(6,6)]
    33       2.607688       2.607688       2.607688    1[6-(6,6)]
    34      -0.850425      -0.850425      -0.850425    1[6-(6,6)]
    35       1.223039       1.223039       1.223039    1[6-(6,6)]
    36       3.945465       3.945465       3.945465    1[8-(30,30,30)]
    37      -2.304315      -2.304315      -2.304315    6[6-(6,6),8-(30),8-(30)]
    38      -1.372522      -1.372522      -1.372522    6[6-(1,6),6-(6,17),6-(8,8)]
    39      -0.044569      -0.044569      -0.044569    6[1-(0),6-(6,17),6-(6,6)]
    40       0.846496       0.846496       0.846496    6[6-(1,6),6-(6,6),17-(0)]
    41       0.423183       0.423183       0.423183    6[6-(1,6),6-(6,17),6-(8,8)]
    42      -0.920815      -0.920815      -0.920815    6[1-(0),6-(6,17),6-(6,6)]
    43      -1.779791      -1.779791      -1.779791    6[6-(1,6),6-(6,6),17-(0)]
    44       1.357443       1.357443       1.357443    6[6-(6,6),8-(30),8-(30)]
    45       0.297365       0.297365       0.297365    6[6-(6,6),8-(30),8-(30)]
    46      -0.334536      -0.334536      -0.334536    6[6-(1,6),6-(6,17),6-(8,8)]
    47      -1.346549      -1.346549      -1.346549    6[6-(1,6),6-(6,6),17-(0)]
    48      -1.847629      -1.847629      -1.847629    6[1-(0),6-(6,17),6-(6,6)]
    49      -1.293501      -1.293501      -1.293501    6[6-(1,6),6-(6,17),6-(8,8)]
    50      -0.182756      -0.182756      -0.182756    6[6-(1,6),6-(6,6),17-(0)]
    51       0.194908       0.194908       0.194908    6[1-(0),6-(6,17),6-(6,6)]
    52       -1.79705       -1.79705       -1.79705    6[6-(6,6),8-(30),8-(30)]
    53       6.838322       6.838322       6.838322    6[6-(6,6),8-(0),8-(30)]
    54       6.459423       6.459423       6.459423    6[6-(1,6),6-(6,17),6-(8,8)]
    55      11.628247      11.628247      11.628247    6[1-(0),6-(6,17),6-(6,6)]
    56       5.751006       5.751006       5.751006    6[6-(1,6),6-(6,6),17-(0)]
    57        3.86658        3.86658        3.86658    6[6-(6,6),8-(30),8-(30)]
    58       4.798368       4.798368       4.798368    6[6-(1,6),6-(6,17),6-(8,8)]
    59       6.126327       6.126327       6.126327    6[1-(0),6-(6,17),6-(6,6)]
    60       7.017389       7.017389       7.017389    6[6-(1,6),6-(6,6),17-(0)]
    61       6.594069       6.594069       6.594069    6[6-(1,6),6-(6,17),6-(8,8)]
    62       5.250066       5.250066       5.250066    6[1-(0),6-(6,17),6-(6,6)]
    63       4.391092       4.391092       4.391092    6[6-(1,6),6-(6,6),17-(0)]
    64       7.528327       7.528327       7.528327    6[6-(6,6),8-(30),8-(30)]
    65       6.468118       6.468118       6.468118    6[6-(6,6),8-(30),8-(30)]
    66        5.83624        5.83624        5.83624    6[6-(1,6),6-(6,17),6-(8,8)]
    67        4.82423        4.82423        4.82423    6[6-(1,6),6-(6,6),17-(0)]
    68       4.323172       4.323172       4.323172    6[1-(0),6-(6,17),6-(6,6)]
    69        4.87732        4.87732        4.87732    6[6-(1,6),6-(6,17),6-(8,8)]
    70       5.988062       5.988062       5.988062    6[6-(1,6),6-(6,6),17-(0)]
    71       6.365704       6.365704       6.365704    6[1-(0),6-(6,17),6-(6,6)]
    72       4.373794       4.373794       4.373794    6[6-(6,6),8-(30),8-(30)]
    73       0.667657       0.667657       0.667657    6[6-(6,6),8-(0),8-(30)]
    74       0.288782       0.288782       0.288782    6[6-(1,6),6-(6,17),6-(8,8)]
    75       5.457282       5.457282       5.457282    6[1-(0),6-(6,17),6-(6,6)]
    76      11.921983      11.921983      11.921983    6[6-(1,6),6-(6,6),17-(0)]
    77       8.474933       8.474933       8.474933    6[6-(6,6),8-(30),8-(30)]
    78        7.54314        7.54314        7.54314    6[6-(1,6),6-(6,17),6-(8,8)]
    79       6.215187       6.215187       6.215187    6[1-(0),6-(6,17),6-(6,6)]
    80       5.324122       5.324122       5.324122    6[6-(1,6),6-(6,6),17-(0)]
    81       5.747435       5.747435       5.747435    6[6-(1,6),6-(6,17),6-(8,8)]
    82       7.091433       7.091433       7.091433    6[1-(0),6-(6,17),6-(6,6)]
    83       7.950409       7.950409       7.950409    6[6-(1,6),6-(6,6),17-(0)]
    84       4.813175       4.813175       4.813175    6[6-(6,6),8-(30),8-(30)]
    85       5.873253       5.873253       5.873253    6[6-(6,6),8-(30),8-(30)]
    86       6.505154       6.505154       6.505154    6[6-(1,6),6-(6,17),6-(8,8)]
    87       7.517167       7.517167       7.517167    6[6-(1,6),6-(6,6),17-(0)]
    88       8.018247       8.018247       8.018247    6[1-(0),6-(6,17),6-(6,6)]
    89       7.464119       7.464119       7.464119    6[6-(1,6),6-(6,17),6-(8,8)]
    90       6.353374       6.353374       6.353374    6[6-(1,6),6-(6,6),17-(0)]
    91        5.97571        5.97571        5.97571    6[1-(0),6-(6,17),6-(6,6)]
    92       7.967668       7.967668       7.967668    6[6-(6,6),8-(30),8-(30)]
    93      -0.667704      -0.667704      -0.667704    6[6-(6,6),8-(0),8-(30)]
    94      -0.288805      -0.288805      -0.288805    6[6-(1,6),6-(6,17),6-(8,8)]
    95      -5.457629      -5.457629      -5.457629    6[1-(0),6-(6,17),6-(6,6)]
    96       0.419612       0.419612       0.419612    6[6-(1,6),6-(6,6),17-(0)]
    97       2.304038       2.304038       2.304038    6[6-(6,6),8-(30),8-(30)]
    98        1.37225        1.37225        1.37225    6[6-(1,6),6-(6,17),6-(8,8)]
    99       0.044291       0.044291       0.044291    6[1-(0),6-(6,17),6-(6,6)]
   100      -0.846771      -0.846771      -0.846771    6[6-(1,6),6-(6,6),17-(0)]
   101      -0.423451      -0.423451      -0.423451    6[6-(1,6),6-(6,17),6-(8,8)]
   102       0.920552       0.920552       0.920552    6[1-(0),6-(6,17),6-(6,6)]
   103       1.779526       1.779526       1.779526    6[6-(1,6),6-(6,6),17-(0)]
   104      -1.357709      -1.357709      -1.357709    6[6-(6,6),8-(30),8-(30)]
   105        -0.2975        -0.2975        -0.2975    6[6-(6,6),8-(30),8-(30)]
   106       0.334378       0.334378       0.334378    6[6-(1,6),6-(6,17),6-(8,8)]
   107       1.346388       1.346388       1.346388    6[6-(1,6),6-(6,6),17-(0)]
   108       1.847446       1.847446       1.847446    6[1-(0),6-(6,17),6-(6,6)]
   109       1.293298       1.293298       1.293298    6[6-(1,6),6-(6,17),6-(8,8)]
   110       0.182556       0.182556       0.182556    6[6-(1,6),6-(6,6),17-(0)]
   111      -0.195086      -0.195086      -0.195086    6[1-(0),6-(6,17),6-(6,6)]
   112       1.796824       1.796824       1.796824    6[6-(6,6),8-(30),8-(30)]
   113       5.502961       5.502961       5.502961    6[6-(6,6),8-(0),8-(30)]
   114       5.881836       5.881836       5.881836    6[6-(1,6),6-(6,17),6-(8,8)]
   115       0.713336       0.713336       0.713336    6[1-(0),6-(6,17),6-(6,6)]
   116      -5.751365      -5.751365      -5.751365    6[6-(1,6),6-(6,6),17-(0)]
   117       2.506439       2.506439       2.506439    17[6-(6,6)]
   118      -3.457014      -3.457014      -3.457014    17[6-(6,6)]
   119       9.865808       9.865808       9.865808    17[6-(6,6)]
   120        0.12824        0.12824        0.12824    17[6-(6,6)]
   121       5.122821       5.122821       5.122821    17[6-(6,6)]
   122       8.677337       8.677337       8.677337    17[6-(6,6)]
   123       2.713867       2.713867       2.713867    17[6-(6,6)]
   124        3.69496        3.69496        3.69496    17[6-(6,6)]
   125       6.299084       6.299084       6.299084    17[6-(6,6)]
   126      11.293793      11.293793      11.293793    17[6-(6,6)]
   127       3.664179       3.664179       3.664179    17[6-(6,6)]
   128       9.627632       9.627632       9.627632    17[6-(6,6)]
   129       -3.69519       -3.69519       -3.69519    17[6-(6,6)]
   130       6.042378       6.042378       6.042378    17[6-(6,6)]
   131       1.047797       1.047797       1.047797    17[6-(6,6)]
   132      -2.506719      -2.506719      -2.506719    17[6-(6,6)]
   133       3.456751       3.456751       3.456751    17[6-(6,6)]
   134       2.475658       2.475658       2.475658    17[6-(6,6)]
   135      -0.128466      -0.128466      -0.128466    17[6-(6,6)]
   136      -5.123175      -5.123175      -5.123175    17[6-(6,6)]
   137      -1.910625      -1.910625      -1.910625    8[6-(6,8),30-(8,8,8)]
   138      -3.397775      -3.397775      -3.397775    8[6-(6,8),30-(8,8,8)]
   139       0.927951       0.927951       0.927951    8[6-(6,8),30-(8,8,8)]
   140        2.44968        2.44968        2.44968    8[6-(6,8),30-(8,8,8)]
   141       0.439301       0.439301       0.439301    8[6-(6,8),30-(8,8,8)]
   142       0.578755       0.578755       0.578755    8[6-(6,8),30-(8,8,8)]
   143      -1.287352      -1.287352      -1.287352    8[6-(6,8),30-(8,8,8)]
   144      -2.769567      -2.769567      -2.769567    8[6-(6,8),30-(8,8,8)]
   145      -5.245337      -5.245337      -5.245337    8[6-(6,8)]
   146       6.893867       6.893867       6.893867    8[6-(6,8),30-(8,8,8)]
   147      -3.586606      -3.586606      -3.586606    8[1-(0),30-(8,8,8),30-(8,8,8),30-(8,8,8)]
   148       4.260283       4.260283       4.260283    8[6-(6,8),30-(8,8,8)]
   149       2.773108       2.773108       2.773108    8[6-(6,8),30-(8,8,8)]
   150       7.098844       7.098844       7.098844    8[6-(6,8),30-(8,8,8)]
   151       8.620553       8.620553       8.620553    8[6-(6,8),30-(8,8,8)]
   152       6.610039       6.610039       6.610039    8[6-(6,8),30-(8,8,8)]
   153       6.749505       6.749505       6.749505    8[6-(6,8),30-(8,8,8)]
   154       4.883512       4.883512       4.883512    8[6-(6,8),30-(8,8,8)]
   155       3.401275       3.401275       3.401275    8[6-(6,8),30-(8,8,8)]
   156       0.925595       0.925595       0.925595    8[6-(6,8)]
   157       0.723186       0.723186       0.723186    8[6-(6,8),30-(8,8,8)]
   158       2.584286       2.584286       2.584286    8[1-(0),30-(8,8,8),30-(8,8,8),30-(8,8,8)]
   159       8.081243       8.081243       8.081243    8[6-(6,8),30-(8,8,8)]
   160       9.568393       9.568393       9.568393    8[6-(6,8),30-(8,8,8)]
   161       5.242667       5.242667       5.242667    8[6-(6,8),30-(8,8,8)]
   162       3.720938       3.720938       3.720938    8[6-(6,8),30-(8,8,8)]
   163       5.731317       5.731317       5.731317    8[6-(6,8),30-(8,8,8)]
   164       5.591863       5.591863       5.591863    8[6-(6,8),30-(8,8,8)]
   165        7.45797        7.45797        7.45797    8[6-(6,8),30-(8,8,8)]
   166       8.940185       8.940185       8.940185    8[6-(6,8),30-(8,8,8)]
   167      11.415955      11.415955      11.415955    8[6-(6,8)]
   168      -0.723249      -0.723249      -0.723249    8[6-(6,8),30-(8,8,8)]
   169       9.757224       9.757224       9.757224    8[1-(0),30-(8,8,8),30-(8,8,8),30-(8,8,8)]
   170       1.910335       1.910335       1.910335    8[6-(6,8),30-(8,8,8)]
   171        3.39751        3.39751        3.39751    8[6-(6,8),30-(8,8,8)]
   172      -0.928226      -0.928226      -0.928226    8[6-(6,8),30-(8,8,8)]
   173      -2.449935      -2.449935      -2.449935    8[6-(6,8),30-(8,8,8)]
   174      -0.439421      -0.439421      -0.439421    8[6-(6,8),30-(8,8,8)]
   175      -0.578887      -0.578887      -0.578887    8[6-(6,8),30-(8,8,8)]
   176       1.287106       1.287106       1.287106    8[6-(6,8),30-(8,8,8)]
   177       2.769343       2.769343       2.769343    8[6-(6,8),30-(8,8,8)]
   178       5.245023       5.245023       5.245023    8[6-(6,8)]
   179       5.447432       5.447432       5.447432    8[6-(6,8),30-(8,8,8)]
   180       3.586332       3.586332       3.586332    8[1-(0),30-(8,8,8),30-(8,8,8),30-(8,8,8)]
