# Supplementary material for: A collection of forcefield precursors for metal–organic frameworks
Source: RSC Adv. 2019 Nov 13;9(63):36492–507. doi: 10.1039/c9ra07327b (PMC9075174; doi:10.1039/c9ra07327b)
Supplement: RA-009-C9RA07327B-s1456 [file RA-009-C9RA07327B-s1456.txt]

LUQGAG_clean

12.458000    0.000000    0.000000
6.228992    16.155234    0.000000
6.228992    -0.000007    16.155234

     1       7.786243       7.786243       7.786243    27[7-(6,7),7-(6,7),7-(6,7),7-(6,7)]
     2      14.015241      14.015241      14.015241    27[7-(6,7),7-(6,7),7-(6,7),7-(6,7)]
     3      10.900743      10.900743      10.900743    27[7-(6,7),7-(6,7),7-(6,7),7-(6,7)]
     4      17.129741      17.129741      17.129741    27[7-(6,7),7-(6,7),7-(6,7),7-(6,7)]
     5      17.129741      17.129741      17.129741    27[7-(6,7),7-(6,7),7-(6,7),7-(6,7)]
     6      10.900743      10.900743      10.900743    27[7-(6,7),7-(6,7),7-(6,7),7-(6,7)]
     7      14.015241      14.015241      14.015241    27[7-(6,7),7-(6,7),7-(6,7),7-(6,7)]
     8       7.786243       7.786243       7.786243    27[7-(6,7),7-(6,7),7-(6,7),7-(6,7)]
     9       6.483138       6.483138       6.483138    1[6-(6,7)]
    10      15.484041      15.484041      15.484041    1[6-(6,7)]
    11      14.255684      14.255684      14.255684    1[6-(6,6)]
    12      12.712133      12.712133      12.712133    1[6-(6,7)]
    13       9.255039       9.255039       9.255039    1[6-(6,7)]
    14      20.484679      20.484679      20.484679    1[6-(6,6)]
    15       9.597636       9.597636       9.597636    1[6-(6,7)]
    16       6.140541       6.140541       6.140541    1[6-(6,7)]
    17      17.370183      17.370183      17.370183    1[6-(6,6)]
    18      15.826634      15.826634      15.826634    1[6-(6,7)]
    19      12.369539      12.369539      12.369539    1[6-(6,7)]
    20       11.14118       11.14118       11.14118    1[6-(6,6)]
    21      12.203851      12.203851      12.203851    1[6-(6,7)]
    22      15.660945      15.660945      15.660945    1[6-(6,7)]
    23       4.431305       4.431305       4.431305    1[6-(6,6)]
    24      18.432846      18.432846      18.432846    1[6-(6,7)]
    25       9.431943       9.431943       9.431943    1[6-(6,7)]
    26        10.6603        10.6603        10.6603    1[6-(6,6)]
    27        9.08935        9.08935        9.08935    1[6-(6,7)]
    28      12.546445      12.546445      12.546445    1[6-(6,7)]
    29      13.774804      13.774804      13.774804    1[6-(6,6)]
    30      15.318348      15.318348      15.318348    1[6-(6,7)]
    31      18.775443      18.775443      18.775443    1[6-(6,7)]
    32       7.545801       7.545801       7.545801    1[6-(6,6)]
    33      18.432846      18.432846      18.432846    1[6-(6,7)]
    34       9.431943       9.431943       9.431943    1[6-(6,7)]
    35        10.6603        10.6603        10.6603    1[6-(6,6)]
    36      12.203851      12.203851      12.203851    1[6-(6,7)]
    37      15.660945      15.660945      15.660945    1[6-(6,7)]
    38       4.431305       4.431305       4.431305    1[6-(6,6)]
    39      15.318348      15.318348      15.318348    1[6-(6,7)]
    40      18.775443      18.775443      18.775443    1[6-(6,7)]
    41       7.545801       7.545801       7.545801    1[6-(6,6)]
    42        9.08935        9.08935        9.08935    1[6-(6,7)]
    43      12.546445      12.546445      12.546445    1[6-(6,7)]
    44      13.774804      13.774804      13.774804    1[6-(6,6)]
    45      12.712133      12.712133      12.712133    1[6-(6,7)]
    46       9.255039       9.255039       9.255039    1[6-(6,7)]
    47      20.484679      20.484679      20.484679    1[6-(6,6)]
    48       6.483138       6.483138       6.483138    1[6-(6,7)]
    49      15.484041      15.484041      15.484041    1[6-(6,7)]
    50      14.255684      14.255684      14.255684    1[6-(6,6)]
    51      15.826634      15.826634      15.826634    1[6-(6,7)]
    52      12.369539      12.369539      12.369539    1[6-(6,7)]
    53       11.14118       11.14118       11.14118    1[6-(6,6)]
    54       9.597636       9.597636       9.597636    1[6-(6,7)]
    55       6.140541       6.140541       6.140541    1[6-(6,7)]
    56      17.370183      17.370183      17.370183    1[6-(6,6)]
    57      11.227138      11.227138      11.227138    1[6-(6,6)]
    58      19.286218      19.286218      19.286218    1[6-(6,6)]
    59      11.227138      11.227138      11.227138    1[6-(6,6)]
    60      19.286218      19.286218      19.286218    1[6-(6,6)]
    61       8.112642       8.112642       8.112642    1[6-(6,6)]
    62      16.171723      16.171723      16.171723    1[6-(6,6)]
    63       8.112649       8.112649       8.112649    1[6-(6,6)]
    64       3.713729       3.713729       3.713729    1[6-(6,6)]
    65      13.688846      13.688846      13.688846    1[6-(6,6)]
    66       5.629766       5.629766       5.629766    1[6-(6,6)]
    67      13.688846      13.688846      13.688846    1[6-(6,6)]
    68       5.629766       5.629766       5.629766    1[6-(6,6)]
    69      16.803335      16.803335      16.803335    1[6-(6,6)]
    70      21.202255      21.202255      21.202255    1[6-(6,6)]
    71      16.803342      16.803342      16.803342    1[6-(6,6)]
    72       8.744261       8.744261       8.744261    1[6-(6,6)]
    73       5.834076       5.834076       5.834076    6[1-(0),6-(6,6),7-(7,27)]
    74       4.456221       4.456221       4.456221    6[6-(1,7),6-(1,7),6-(6,6)]
    75       16.39223       16.39223       16.39223    6[1-(0),6-(6,6),7-(7,27)]
    76       22.33469       22.33469       22.33469    6[6-(1,6),6-(1,6),6-(6,6)]
    77      20.943131      20.943131      20.943131    6[1-(0),6-(1,6),6-(6,6)]
    78      12.063071      12.063071      12.063071    6[1-(0),6-(6,6),7-(7,27)]
    79      10.685216      10.685216      10.685216    6[6-(1,7),6-(1,7),6-(6,6)]
    80      10.163227      10.163227      10.163227    6[1-(0),6-(6,6),7-(7,27)]
    81       9.876691       9.876691       9.876691    6[6-(1,6),6-(1,6),6-(6,6)]
    82      20.943133      20.943133      20.943133    6[1-(0),6-(1,6),6-(6,6)]
    83       8.948575       8.948575       8.948575    6[1-(0),6-(6,6),7-(7,27)]
    84        7.57072        7.57072        7.57072    6[6-(1,7),6-(1,7),6-(6,6)]
    85       7.048729       7.048729       7.048729    6[1-(0),6-(6,6),7-(7,27)]
    86       6.762195       6.762195       6.762195    6[6-(1,6),6-(1,6),6-(6,6)]
    87       5.370637       5.370637       5.370637    6[1-(0),6-(1,6),6-(6,6)]
    88      15.177572      15.177572      15.177572    6[1-(0),6-(6,6),7-(7,27)]
    89      13.799717      13.799717      13.799717    6[6-(1,7),6-(1,7),6-(6,6)]
    90      13.277727      13.277727      13.277727    6[1-(0),6-(6,6),7-(7,27)]
    91       6.762201       6.762201       6.762201    6[6-(1,6),6-(1,6),6-(6,6)]
    92       5.370643       5.370643       5.370643    6[1-(0),6-(1,6),6-(6,6)]
    93      12.852913      12.852913      12.852913    6[1-(0),6-(6,6),7-(7,27)]
    94      14.230768      14.230768      14.230768    6[6-(1,7),6-(1,7),6-(6,6)]
    95      14.752757      14.752757      14.752757    6[1-(0),6-(6,6),7-(7,27)]
    96      15.039293      15.039293      15.039293    6[6-(1,6),6-(1,6),6-(6,6)]
    97       3.972851       3.972851       3.972851    6[1-(0),6-(1,6),6-(6,6)]
    98      19.081908      19.081908      19.081908    6[1-(0),6-(6,6),7-(7,27)]
    99       8.001763       8.001763       8.001763    6[6-(1,7),6-(1,7),6-(6,6)]
   100       8.523754       8.523754       8.523754    6[1-(0),6-(6,6),7-(7,27)]
   101       2.581294       2.581294       2.581294    6[6-(1,6),6-(1,6),6-(6,6)]
   102       3.972853       3.972853       3.972853    6[1-(0),6-(1,6),6-(6,6)]
   103       9.738412       9.738412       9.738412    6[1-(0),6-(6,6),7-(7,27)]
   104      11.116267      11.116267      11.116267    6[6-(1,7),6-(1,7),6-(6,6)]
   105      11.638257      11.638257      11.638257    6[1-(0),6-(6,6),7-(7,27)]
   106      18.153783      18.153783      18.153783    6[6-(1,6),6-(1,6),6-(6,6)]
   107      19.545341      19.545341      19.545341    6[1-(0),6-(1,6),6-(6,6)]
   108      15.967409      15.967409      15.967409    6[1-(0),6-(6,6),7-(7,27)]
   109      17.345264      17.345264      17.345264    6[6-(1,7),6-(1,7),6-(6,6)]
   110      17.867255      17.867255      17.867255    6[1-(0),6-(6,6),7-(7,27)]
   111      18.153789      18.153789      18.153789    6[6-(1,6),6-(1,6),6-(6,6)]
   112       7.087347       7.087347       7.087347    6[1-(0),6-(1,6),6-(6,6)]
   113      19.081908      19.081908      19.081908    6[1-(0),6-(6,6),7-(7,27)]
   114       8.001763       8.001763       8.001763    6[6-(1,7),6-(1,7),6-(6,6)]
   115       8.523754       8.523754       8.523754    6[1-(0),6-(6,6),7-(7,27)]
   116       2.581294       2.581294       2.581294    6[6-(1,6),6-(1,6),6-(6,6)]
   117       3.972853       3.972853       3.972853    6[1-(0),6-(1,6),6-(6,6)]
   118      12.852913      12.852913      12.852913    6[1-(0),6-(6,6),7-(7,27)]
   119      14.230768      14.230768      14.230768    6[6-(1,7),6-(1,7),6-(6,6)]
   120      14.752757      14.752757      14.752757    6[1-(0),6-(6,6),7-(7,27)]
   121      15.039293      15.039293      15.039293    6[6-(1,6),6-(1,6),6-(6,6)]
   122       3.972851       3.972851       3.972851    6[1-(0),6-(1,6),6-(6,6)]
   123      15.967409      15.967409      15.967409    6[1-(0),6-(6,6),7-(7,27)]
   124      17.345264      17.345264      17.345264    6[6-(1,7),6-(1,7),6-(6,6)]
   125      17.867255      17.867255      17.867255    6[1-(0),6-(6,6),7-(7,27)]
   126      18.153789      18.153789      18.153789    6[6-(1,6),6-(1,6),6-(6,6)]
   127       7.087347       7.087347       7.087347    6[1-(0),6-(1,6),6-(6,6)]
   128       9.738412       9.738412       9.738412    6[1-(0),6-(6,6),7-(7,27)]
   129      11.116267      11.116267      11.116267    6[6-(1,7),6-(1,7),6-(6,6)]
   130      11.638257      11.638257      11.638257    6[1-(0),6-(6,6),7-(7,27)]
   131      18.153783      18.153783      18.153783    6[6-(1,6),6-(1,6),6-(6,6)]
   132      19.545341      19.545341      19.545341    6[1-(0),6-(1,6),6-(6,6)]
   133      12.063071      12.063071      12.063071    6[1-(0),6-(6,6),7-(7,27)]
   134      10.685216      10.685216      10.685216    6[6-(1,7),6-(1,7),6-(6,6)]
   135      10.163227      10.163227      10.163227    6[1-(0),6-(6,6),7-(7,27)]
   136       9.876691       9.876691       9.876691    6[6-(1,6),6-(1,6),6-(6,6)]
   137      20.943133      20.943133      20.943133    6[1-(0),6-(1,6),6-(6,6)]
   138       5.834076       5.834076       5.834076    6[1-(0),6-(6,6),7-(7,27)]
   139       4.456221       4.456221       4.456221    6[6-(1,7),6-(1,7),6-(6,6)]
   140       16.39223       16.39223       16.39223    6[1-(0),6-(6,6),7-(7,27)]
   141       22.33469       22.33469       22.33469    6[6-(1,6),6-(1,6),6-(6,6)]
   142      20.943131      20.943131      20.943131    6[1-(0),6-(1,6),6-(6,6)]
   143      15.177572      15.177572      15.177572    6[1-(0),6-(6,6),7-(7,27)]
   144      13.799717      13.799717      13.799717    6[6-(1,7),6-(1,7),6-(6,6)]
   145      13.277727      13.277727      13.277727    6[1-(0),6-(6,6),7-(7,27)]
   146       6.762201       6.762201       6.762201    6[6-(1,6),6-(1,6),6-(6,6)]
   147       5.370643       5.370643       5.370643    6[1-(0),6-(1,6),6-(6,6)]
   148       8.948575       8.948575       8.948575    6[1-(0),6-(6,6),7-(7,27)]
   149        7.57072        7.57072        7.57072    6[6-(1,7),6-(1,7),6-(6,6)]
   150       7.048729       7.048729       7.048729    6[1-(0),6-(6,6),7-(7,27)]
   151       6.762195       6.762195       6.762195    6[6-(1,6),6-(1,6),6-(6,6)]
   152       5.370637       5.370637       5.370637    6[1-(0),6-(1,6),6-(6,6)]
   153      10.647841      10.647841      10.647841    6[1-(0),6-(6,6),6-(6,6)]
   154      20.219322      20.219322      20.219322    6[1-(0),6-(1,6),6-(1,6)]
   155      10.647841      10.647841      10.647841    6[1-(0),6-(6,6),6-(6,6)]
   156      20.219322      20.219322      20.219322    6[1-(0),6-(1,6),6-(1,6)]
   157       7.533346       7.533346       7.533346    6[1-(0),6-(6,6),6-(6,6)]
   158      17.104827      17.104827      17.104827    6[1-(0),6-(1,6),6-(1,6)]
   159       7.533351       7.533351       7.533351    6[1-(0),6-(6,6),6-(6,6)]
   160       4.646833       4.646833       4.646833    6[1-(0),6-(1,6),6-(1,6)]
   161      14.268143      14.268143      14.268143    6[1-(0),6-(6,6),6-(6,6)]
   162       4.696662       4.696662       4.696662    6[1-(0),6-(1,6),6-(1,6)]
   163      14.268143      14.268143      14.268143    6[1-(0),6-(6,6),6-(6,6)]
   164       4.696662       4.696662       4.696662    6[1-(0),6-(1,6),6-(1,6)]
   165      17.382633      17.382633      17.382633    6[1-(0),6-(6,6),6-(6,6)]
   166      20.269151      20.269151      20.269151    6[1-(0),6-(1,6),6-(1,6)]
   167      17.382638      17.382638      17.382638    6[1-(0),6-(6,6),6-(6,6)]
   168       7.811157       7.811157       7.811157    6[1-(0),6-(1,6),6-(1,6)]
   169       6.095693       6.095693       6.095693    7[6-(1,6),7-(6,27),27-(7,7,7)]
   170      17.361462      17.361462      17.361462    7[6-(1,6),7-(6,27),27-(7,7,7)]
   171       12.32469       12.32469       12.32469    7[6-(1,6),7-(6,27),27-(7,7,7)]
   172       11.13246       11.13246       11.13246    7[6-(1,6),7-(6,27),27-(7,7,7)]
   173       9.210192       9.210192       9.210192    7[6-(1,6),7-(6,27),27-(7,7,7)]
   174       8.017962       8.017962       8.017962    7[6-(1,6),7-(6,27),27-(7,7,7)]
   175       15.43919       15.43919       15.43919    7[6-(1,6),7-(6,27),27-(7,7,7)]
   176       14.24696       14.24696       14.24696    7[6-(1,6),7-(6,27),27-(7,7,7)]
   177      12.591294      12.591294      12.591294    7[6-(1,6),7-(6,27),27-(7,7,7)]
   178      13.783524      13.783524      13.783524    7[6-(1,6),7-(6,27),27-(7,7,7)]
   179      18.820291      18.820291      18.820291    7[6-(1,6),7-(6,27),27-(7,7,7)]
   180       7.554522       7.554522       7.554522    7[6-(1,6),7-(6,27),27-(7,7,7)]
   181       9.476794       9.476794       9.476794    7[6-(1,6),7-(6,27),27-(7,7,7)]
   182      10.669024      10.669024      10.669024    7[6-(1,6),7-(6,27),27-(7,7,7)]
   183      15.705792      15.705792      15.705792    7[6-(1,6),7-(6,27),27-(7,7,7)]
   184      16.898022      16.898022      16.898022    7[6-(1,6),7-(6,27),27-(7,7,7)]
   185      18.820291      18.820291      18.820291    7[6-(1,6),7-(6,27),27-(7,7,7)]
   186       7.554522       7.554522       7.554522    7[6-(1,6),7-(6,27),27-(7,7,7)]
   187      12.591294      12.591294      12.591294    7[6-(1,6),7-(6,27),27-(7,7,7)]
   188      13.783524      13.783524      13.783524    7[6-(1,6),7-(6,27),27-(7,7,7)]
   189      15.705792      15.705792      15.705792    7[6-(1,6),7-(6,27),27-(7,7,7)]
   190      16.898022      16.898022      16.898022    7[6-(1,6),7-(6,27),27-(7,7,7)]
   191       9.476794       9.476794       9.476794    7[6-(1,6),7-(6,27),27-(7,7,7)]
   192      10.669024      10.669024      10.669024    7[6-(1,6),7-(6,27),27-(7,7,7)]
   193       12.32469       12.32469       12.32469    7[6-(1,6),7-(6,27),27-(7,7,7)]
   194       11.13246       11.13246       11.13246    7[6-(1,6),7-(6,27),27-(7,7,7)]
   195       6.095693       6.095693       6.095693    7[6-(1,6),7-(6,27),27-(7,7,7)]
   196      17.361462      17.361462      17.361462    7[6-(1,6),7-(6,27),27-(7,7,7)]
   197       15.43919       15.43919       15.43919    7[6-(1,6),7-(6,27),27-(7,7,7)]
   198       14.24696       14.24696       14.24696    7[6-(1,6),7-(6,27),27-(7,7,7)]
   199       9.210192       9.210192       9.210192    7[6-(1,6),7-(6,27),27-(7,7,7)]
   200       8.017962       8.017962       8.017962    7[6-(1,6),7-(6,27),27-(7,7,7)]
