# Supplementary material for: A collection of forcefield precursors for metal–organic frameworks
Source: RSC Adv. 2019 Nov 13;9(63):36492–507. doi: 10.1039/c9ra07327b (PMC9075174; doi:10.1039/c9ra07327b)
Supplement: RA-009-C9RA07327B-s1457 [file RA-009-C9RA07327B-s1457.txt]

LURGEL_clean

11.813700    0.000000    0.000000
0.000000    15.530300    0.000000
0.000000    0.000000    16.391200

     1       8.196345       8.196345       8.196345    30[7-(6,6),8-(6),8-(6),8-(6),8-(6)]
     2       8.176262       8.176262       8.176262    30[7-(6,6),8-(6),8-(6),8-(6),8-(6)]
     3      11.042265      11.042265      11.042265    14[6-(1,1,1),6-(1,1,1),6-(1,1,1),6-(6)]
     4       0.191382       0.191382       0.191382    1[6-(6,6)]
     5       0.243362       0.243362       0.243362    1[6-(6,6)]
     6      11.423848      11.423848      11.423848    1[6-(6,6)]
     7      10.648869      10.648869      10.648869    1[6-(6,6)]
     8      11.306892      11.306892      11.306892    1[6-(6,6)]
     9      10.653595      10.653595      10.653595    1[6-(6,6)]
    10       6.166751       6.166751       6.166751    1[6-(6,6)]
    11       6.188016       6.188016       6.188016    1[6-(6,6)]
    12       4.789274       4.789274       4.789274    1[6-(6,6)]
    13       4.810539       4.810539       4.810539    1[6-(6,6)]
    14       4.479755       4.479755       4.479755    1[6-(6,6)]
    15       4.445495       4.445495       4.445495    1[6-(6,6)]
    16       4.556544       4.556544       4.556544    1[6-(6,6)]
    17       3.076287       3.076287       3.076287    1[6-(6,6)]
    18        3.11291        3.11291        3.11291    1[6-(6,6)]
    19       0.017721       0.017721       0.017721    1[6-(6,6)]
    20       0.932101       0.932101       0.932101    1[6-(6,6)]
    21       0.886028       0.886028       0.886028    1[6-(6,6)]
    22       9.276117       9.276117       9.276117    1[6-(6,7)]
    23       9.523024       9.523024       9.523024    1[6-(6,6)]
    24       9.415519       9.415519       9.415519    1[6-(6,7)]
    25       7.050416       7.050416       7.050416    1[6-(6,6)]
    26       8.744501       8.744501       8.744501    1[6-(6,6)]
    27       6.763343       6.763343       6.763343    1[6-(6,7)]
    28        6.91574        6.91574        6.91574    1[6-(6,6)]
    29         6.8295         6.8295         6.8295    1[6-(6,6)]
    30       6.953544       6.953544       6.953544    1[6-(6,7)]
    31      11.364779      11.364779      11.364779    1[6-(1,1,14)]
    32       9.924689       9.924689       9.924689    1[6-(1,1,14)]
    33      11.161584      11.161584      11.161584    1[6-(1,1,14)]
    34      10.908771      10.908771      10.908771    1[6-(1,1,14)]
    35       10.57208       10.57208       10.57208    1[6-(1,1,14)]
    36       9.491127       9.491127       9.491127    1[6-(1,1,14)]
    37       1.539325       1.539325       1.539325    1[6-(1,1,14)]
    38       1.344399       1.344399       1.344399    1[6-(1,1,14)]
    39       1.135297       1.135297       1.135297    1[6-(1,1,14)]
    40       0.089784       0.089784       0.089784    6[1-(0),6-(1,6),6-(6,6)]
    41       0.095691       0.095691       0.095691    6[1-(0),6-(1,6),6-(6,6)]
    42      11.525446      11.525446      11.525446    6[1-(0),6-(1,6),6-(6,6)]
    43      11.052898      11.052898      11.052898    6[1-(0),6-(1,6),6-(6,6)]
    44      11.454564      11.454564      11.454564    6[1-(0),6-(1,6),6-(6,6)]
    45      10.888687      10.888687      10.888687    6[6-(1,6),6-(1,6),6-(8,8)]
    46      10.835526      10.835526      10.835526    6[6-(1,6),6-(1,6),6-(8,8)]
    47      11.084795      11.084795      11.084795    6[1-(0),6-(1,6),6-(6,6)]
    48       9.941229       9.941229       9.941229    6[6-(6,6),8-(30),8-(30)]
    49       9.949498       9.949498       9.949498    6[6-(6,6),8-(30),8-(30)]
    50       6.365222       6.365222       6.365222    6[6-(6,6),8-(30),8-(30)]
    51       6.388849       6.388849       6.388849    6[6-(6,6),8-(30),8-(30)]
    52       5.546532       5.546532       5.546532    6[1-(0),6-(1,6),6-(6,6)]
    53       5.565434       5.565434       5.565434    6[1-(0),6-(1,6),6-(6,6)]
    54       5.457929       5.457929       5.457929    6[6-(1,6),6-(1,6),6-(8,8)]
    55       5.433121       5.433121       5.433121    6[6-(1,6),6-(1,6),6-(8,8)]
    56       4.724299       4.724299       4.724299    6[1-(0),6-(1,6),6-(6,6)]
    57       4.743201       4.743201       4.743201    6[1-(0),6-(1,6),6-(6,6)]
    58       4.543549       4.543549       4.543549    6[1-(0),6-(1,6),6-(6,6)]
    59       4.521103       4.521103       4.521103    6[1-(0),6-(1,6),6-(6,6)]
    60         3.8111         3.8111         3.8111    6[6-(1,6),6-(1,6),6-(6,6)]
    61       3.807556       3.807556       3.807556    6[6-(1,6),6-(1,6),6-(6,6)]
    62       3.627987       3.627987       3.627987    6[1-(0),6-(6,6),6-(6,6)]
    63       3.695325       3.695325       3.695325    6[1-(0),6-(1,6),6-(6,6)]
    64       3.727222       3.727222       3.727222    6[1-(0),6-(1,6),6-(6,6)]
    65        3.02667        3.02667        3.02667    6[6-(1,6),6-(6,6),6-(6,6)]
    66        3.04439        3.04439        3.04439    6[6-(1,6),6-(6,6),6-(6,6)]
    67       1.650374       1.650374       1.650374    6[6-(1,6),6-(6,6),6-(6,6)]
    68       1.637379       1.637379       1.637379    6[6-(1,6),6-(6,6),6-(6,6)]
    69       0.946277       0.946277       0.946277    6[1-(0),6-(6,6),6-(6,6)]
    70       0.764346       0.764346       0.764346    6[6-(1,6),6-(1,6),6-(6,6)]
    71       0.764346       0.764346       0.764346    6[6-(1,6),6-(1,6),6-(6,6)]
    72       0.510352       0.510352       0.510352    6[1-(0),6-(1,6),6-(6,6)]
    73       0.487906       0.487906       0.487906    6[1-(0),6-(1,6),6-(6,6)]
    74       8.772854       8.772854       8.772854    6[6-(1,7),6-(6),6-(6,6)]
    75        8.78703        8.78703        8.78703    6[1-(0),6-(6,6),7-(6,30)]
    76       8.948878       8.948878       8.948878    6[1-(0),6-(1,7),6-(6,6)]
    77       8.876814       8.876814       8.876814    6[1-(0),6-(1,6),7-(6,30)]
    78       8.067576       8.067576       8.067576    6[6-(1,6),6-(1,6),6-(6,6)]
    79       8.188075       8.188075       8.188075    6[6-(1,6),6-(1,6),6-(1,6)]
    80       7.684812       7.684812       7.684812    6[1-(0),6-(1,6),6-(6,6)]
    81       8.234149       8.234149       8.234149    6[1-(0),6-(1,6),6-(6,6)]
    82       7.335126       7.335126       7.335126    6[1-(0),6-(1,6),7-(6,30)]
    83       7.402464       7.402464       7.402464    6[1-(0),6-(1,7),6-(6,6)]
    84       7.371749       7.371749       7.371749    6[1-(0),6-(1,7),6-(6,6)]
    85       7.431999       7.431999       7.431999    6[1-(0),6-(1,6),7-(6,30)]
    86      10.101895      10.101895      10.101895    6[6-(6),14-(6,6,6)]
    87       9.499396       9.499396       9.499396    6[6-(14),6-(6,6)]
    88      10.850883      10.850883      10.850883    6[1-(0),1-(0),1-(0),14-(6,6,6)]
    89      10.429134      10.429134      10.429134    6[1-(0),1-(0),1-(0),14-(6,6,6)]
    90       1.030155       1.030155       1.030155    6[1-(0),1-(0),1-(0),14-(6,6,6)]
    91       8.079389       8.079389       8.079389    7[6-(1,6),6-(1,6),30-(8,8,8,8)]
    92       8.133732       8.133732       8.133732    7[6-(1,6),6-(1,6),30-(8,8,8,8)]
    93       9.495852       9.495852       9.495852    8[6-(6,8),30-(7,8,8,8)]
    94       9.436784       9.436784       9.436784    8[6-(6,8),30-(7,8,8,8)]
    95       9.448597       9.448597       9.448597    8[6-(6,8),30-(7,8,8,8)]
    96       9.380078       9.380078       9.380078    8[6-(6,8),30-(7,8,8,8)]
    97       6.703093       6.703093       6.703093    8[6-(6,8),30-(7,8,8,8)]
    98       6.633393       6.633393       6.633393    8[6-(6,8),30-(7,8,8,8)]
    99       6.593226       6.593226       6.593226    8[6-(6,8),30-(7,8,8,8)]
   100       6.577868       6.577868       6.577868    8[6-(6,8),30-(7,8,8,8)]
