# Supplementary material for: A collection of forcefield precursors for metal–organic frameworks
Source: RSC Adv. 2019 Nov 13;9(63):36492–507. doi: 10.1039/c9ra07327b (PMC9075174; doi:10.1039/c9ra07327b)
Supplement: RA-009-C9RA07327B-s1458 [file RA-009-C9RA07327B-s1458.txt]

LUSHIR_clean

12.699200    0.000000    0.000000
0.355136    12.694233    0.000000
5.962487    5.798012    10.478806

     1         6.3496         6.3496         6.3496    25[8-(6),8-(6),8-(6),8-(6),8-(7,25),8-(7,25)]
     2       3.158811       3.158811       3.158811    25[8-(6),8-(6),8-(6),8-(6),8-(7,25),8-(7,25)]
     3       5.612672       5.612672       5.612672    25[8-(6),8-(6),8-(6),8-(6),8-(7,25),8-(7,25)]
     4      13.404151      13.404151      13.404151    25[8-(6),8-(6),8-(6),8-(6),8-(7,25),8-(7,25)]
     5      14.395326      14.395326      14.395326    1[6-(6,6)]
     6      15.152724      15.152724      15.152724    1[6-(6,6)]
     7      14.341954      14.341954      14.341954    1[6-(6,6)]
     8        7.66772        7.66772        7.66772    1[6-(6,6)]
     9       3.341941       3.341941       3.341941    1[6-(6,7)]
    10       7.108735       7.108735       7.108735    1[6-(6,6)]
    11       1.166289       1.166289       1.166289    1[6-(6,6)]
    12         3.3683         3.3683         3.3683    1[6-(6,7)]
    13       6.516463       6.516463       6.516463    1[6-(6,6)]
    14       8.422913       8.422913       8.422913    1[6-(6,6)]
    15      10.495248      10.495248      10.495248    1[6-(6,6)]
    16       8.575239       8.575239       8.575239    1[6-(6,6)]
    17       5.694554       5.694554       5.694554    1[6-(6,7)]
    18       5.362183       5.362183       5.362183    1[6-(6,6)]
    19      14.331089      14.331089      14.331089    1[6-(6,6)]
    20      14.713925      14.713925      14.713925    1[6-(6,7)]
    21       4.621497       4.621497       4.621497    1[6-(6,6)]
    22       3.864099       3.864099       3.864099    1[6-(6,6)]
    23       4.674869       4.674869       4.674869    1[6-(6,6)]
    24      11.349103      11.349103      11.349103    1[6-(6,6)]
    25      15.674882      15.674882      15.674882    1[6-(6,7)]
    26      11.908088      11.908088      11.908088    1[6-(6,6)]
    27      17.850534      17.850534      17.850534    1[6-(6,6)]
    28      15.648523      15.648523      15.648523    1[6-(6,7)]
    29       12.50036       12.50036       12.50036    1[6-(6,6)]
    30       10.59391       10.59391       10.59391    1[6-(6,6)]
    31       8.521575       8.521575       8.521575    1[6-(6,6)]
    32      10.441584      10.441584      10.441584    1[6-(6,6)]
    33      13.322269      13.322269      13.322269    1[6-(6,7)]
    34       13.65464       13.65464       13.65464    1[6-(6,6)]
    35       4.685734       4.685734       4.685734    1[6-(6,6)]
    36       4.302898       4.302898       4.302898    1[6-(6,7)]
    37       7.382821       7.382821       7.382821    6[6-(6,6),8-(25),8-(25)]
    38      13.908106      13.908106      13.908106    6[6-(1,6),6-(1,6),6-(8,8)]
    39      14.379852      14.379852      14.379852    6[1-(0),6-(1,6),6-(6,6)]
    40      14.830632      14.830632      14.830632    6[1-(0),6-(1,6),6-(6,6)]
    41      14.803663      14.803663      14.803663    6[6-(1,6),6-(1,6),6-(8,8)]
    42      14.352348      14.352348      14.352348    6[1-(0),6-(1,6),6-(6,6)]
    43        7.95509        7.95509        7.95509    6[1-(0),6-(1,6),6-(6,6)]
    44      15.176456      15.176456      15.176456    6[6-(6,6),8-(25),8-(25)]
    45       2.964717       2.964717       2.964717    6[1-(0),6-(1,6),7-(6,8)]
    46       7.612989       7.612989       7.612989    6[1-(0),6-(1,7),6-(6,6)]
    47        1.06294        1.06294        1.06294    6[6-(1,6),6-(1,6),6-(6,6)]
    48        1.51821        1.51821        1.51821    6[1-(0),6-(1,7),6-(6,6)]
    49       2.829505       2.829505       2.829505    6[1-(0),6-(1,6),7-(6,8)]
    50       6.123953       6.123953       6.123953    6[6-(6,6),8-(25),8-(25)]
    51       7.345614       7.345614       7.345614    6[6-(1,6),6-(1,6),6-(8,8)]
    52        7.31702        7.31702        7.31702    6[1-(0),6-(1,6),6-(6,6)]
    53       8.461092       8.461092       8.461092    6[1-(0),6-(1,6),6-(6,6)]
    54       9.668401       9.668401       9.668401    6[6-(1,6),6-(1,6),6-(8,8)]
    55       9.694833       9.694833       9.694833    6[1-(0),6-(1,6),6-(6,6)]
    56       8.545367       8.545367       8.545367    6[1-(0),6-(1,6),6-(6,6)]
    57      10.934159      10.934159      10.934159    6[6-(6,6),8-(25),8-(25)]
    58       4.874404       4.874404       4.874404    6[1-(0),6-(1,6),7-(6,8)]
    59       4.672768       4.672768       4.672768    6[1-(0),6-(1,7),6-(6,6)]
    60       3.453406       3.453406       3.453406    6[6-(1,6),6-(1,6),6-(6,6)]
    61      15.159261      15.159261      15.159261    6[1-(0),6-(1,7),6-(6,6)]
    62       2.696711       2.696711       2.696711    6[1-(0),6-(1,6),7-(6,8)]
    63       5.671515       5.671515       5.671515    6[6-(6,6),8-(25),8-(25)]
    64       5.108717       5.108717       5.108717    6[6-(1,6),6-(1,6),6-(8,8)]
    65       4.636971       4.636971       4.636971    6[1-(0),6-(1,6),6-(6,6)]
    66       4.186191       4.186191       4.186191    6[1-(0),6-(1,6),6-(6,6)]
    67        4.21316        4.21316        4.21316    6[6-(1,6),6-(1,6),6-(8,8)]
    68       4.664475       4.664475       4.664475    6[1-(0),6-(1,6),6-(6,6)]
    69      11.061733      11.061733      11.061733    6[1-(0),6-(1,6),6-(6,6)]
    70       3.840367       3.840367       3.840367    6[6-(6,6),8-(25),8-(25)]
    71      16.052106      16.052106      16.052106    6[1-(0),6-(1,6),7-(6,8)]
    72      11.403834      11.403834      11.403834    6[1-(0),6-(1,7),6-(6,6)]
    73      17.953883      17.953883      17.953883    6[6-(1,6),6-(1,6),6-(6,6)]
    74      17.498613      17.498613      17.498613    6[1-(0),6-(1,7),6-(6,6)]
    75      15.832182      15.832182      15.832182    6[1-(0),6-(1,6),7-(6,8)]
    76       12.89287       12.89287       12.89287    6[6-(6,6),8-(25),8-(25)]
    77      11.671209      11.671209      11.671209    6[6-(1,6),6-(1,6),6-(8,8)]
    78      11.699803      11.699803      11.699803    6[1-(0),6-(1,6),6-(6,6)]
    79      10.555731      10.555731      10.555731    6[1-(0),6-(1,6),6-(6,6)]
    80       9.348422       9.348422       9.348422    6[6-(1,6),6-(1,6),6-(8,8)]
    81        9.32199        9.32199        9.32199    6[1-(0),6-(1,6),6-(6,6)]
    82      10.471456      10.471456      10.471456    6[1-(0),6-(1,6),6-(6,6)]
    83       8.082664       8.082664       8.082664    6[6-(6,6),8-(25),8-(25)]
    84      14.142419      14.142419      14.142419    6[1-(0),6-(1,6),7-(6,8)]
    85      14.344055      14.344055      14.344055    6[1-(0),6-(1,7),6-(6,6)]
    86      15.563417      15.563417      15.563417    6[6-(1,6),6-(1,6),6-(6,6)]
    87       3.857562       3.857562       3.857562    6[1-(0),6-(1,7),6-(6,6)]
    88       3.620912       3.620912       3.620912    6[1-(0),6-(1,6),7-(6,8)]
    89       3.700852       3.700852       3.700852    7[6-(1,6),6-(1,6),8-(25,25)]
    90       3.894351       3.894351       3.894351    7[6-(1,6),6-(1,6),8-(25,25)]
    91      15.315971      15.315971      15.315971    7[6-(1,6),6-(1,6),8-(25,25)]
    92      15.122472      15.122472      15.122472    7[6-(1,6),6-(1,6),8-(25,25)]
    93       7.031877       7.031877       7.031877    8[6-(6,8),25-(8,8,8,8,8)]
    94      13.278504      13.278504      13.278504    8[6-(6,8),25-(8,8,8,8,8)]
    95        14.9231        14.9231        14.9231    8[6-(6,8),25-(8,8,8,8,8)]
    96      15.698678      15.698678      15.698678    8[6-(6,8),25-(8,8,8,8,8)]
    97       4.972545       4.972545       4.972545    8[7-(6,6),25-(8,8,8,8,8),25-(8,8,8,8,8)]
    98       6.248261       6.248261       6.248261    8[6-(6,8),25-(8,8,8,8,8)]
    99       5.089914       5.089914       5.089914    8[6-(6,8),25-(8,8,8,8,8)]
   100      12.018764      12.018764      12.018764    8[6-(6,8),25-(8,8,8,8,8)]
   101      10.832375      10.832375      10.832375    8[6-(6,8),25-(8,8,8,8,8)]
   102       4.101477       4.101477       4.101477    8[7-(6,6),25-(8,8,8,8,8),25-(8,8,8,8,8)]
   103      11.984946      11.984946      11.984946    8[6-(6,8),25-(8,8,8,8,8)]
   104       5.738319       5.738319       5.738319    8[6-(6,8),25-(8,8,8,8,8)]
   105       4.093723       4.093723       4.093723    8[6-(6,8),25-(8,8,8,8,8)]
   106       3.318145       3.318145       3.318145    8[6-(6,8),25-(8,8,8,8,8)]
   107      14.044278      14.044278      14.044278    8[7-(6,6),25-(8,8,8,8,8),25-(8,8,8,8,8)]
   108      12.768562      12.768562      12.768562    8[6-(6,8),25-(8,8,8,8,8)]
   109      13.926909      13.926909      13.926909    8[6-(6,8),25-(8,8,8,8,8)]
   110       6.998059       6.998059       6.998059    8[6-(6,8),25-(8,8,8,8,8)]
   111       8.184448       8.184448       8.184448    8[6-(6,8),25-(8,8,8,8,8)]
   112      14.915346      14.915346      14.915346    8[7-(6,6),25-(8,8,8,8,8),25-(8,8,8,8,8)]
