# Supplementary material for: A collection of forcefield precursors for metal–organic frameworks
Source: RSC Adv. 2019 Nov 13;9(63):36492–507. doi: 10.1039/c9ra07327b (PMC9075174; doi:10.1039/c9ra07327b)
Supplement: RA-009-C9RA07327B-s1459 [file RA-009-C9RA07327B-s1459.txt]

LUSHOX_clean

10.197800    0.000000    0.000000
0.000000    13.502000    0.000000
0.000000    0.000000    17.707000

     1       9.437758       9.437758       9.437758    25[8-(6),8-(6),8-(6),8-(6),8-(6,25)]
     2       0.827959       0.827959       0.827959    25[8-(6),8-(6),8-(6),8-(6,25)]
     3       4.338858       4.338858       4.338858    25[8-(6),8-(6),8-(6),8-(6),8-(6,25)]
     4       5.926859       5.926859       5.926859    25[8-(6),8-(6),8-(6),8-(6,25)]
     5       0.760042       0.760042       0.760042    25[8-(6),8-(6),8-(6),8-(6),8-(6,25)]
     6       9.369841       9.369841       9.369841    25[8-(6),8-(6),8-(6),8-(6,25)]
     7       5.858942       5.858942       5.858942    25[8-(6),8-(6),8-(6),8-(6),8-(6,25)]
     8       4.270941       4.270941       4.270941    25[8-(6),8-(6),8-(6),8-(6,25)]
     9       8.237783       8.237783       8.237783    1[6-(6,6)]
    10       7.124183       7.124183       7.124183    1[6-(6,6)]
    11       6.370566       6.370566       6.370566    1[6-(6,6)]
    12       7.381168       7.381168       7.381168    1[6-(6,6)]
    13       8.115409       8.115409       8.115409    1[6-(6,6)]
    14       8.998539       8.998539       8.998539    1[6-(6,6)]
    15       7.862504       7.862504       7.862504    1[6-(6,6)]
    16       6.972236       6.972236       6.972236    1[6-(6,6)]
    17       3.138883       3.138883       3.138883    1[6-(6,6)]
    18       2.025283       2.025283       2.025283    1[6-(6,6)]
    19       1.271666       1.271666       1.271666    1[6-(6,6)]
    20       2.282268       2.282268       2.282268    1[6-(6,6)]
    21       3.016509       3.016509       3.016509    1[6-(6,6)]
    22       3.899639       3.899639       3.899639    1[6-(6,6)]
    23       2.763604       2.763604       2.763604    1[6-(6,6)]
    24       1.873336       1.873336       1.873336    1[6-(6,6)]
    25       1.960017       1.960017       1.960017    1[6-(6,6)]
    26       3.073617       3.073617       3.073617    1[6-(6,6)]
    27       3.827234       3.827234       3.827234    1[6-(6,6)]
    28       2.816632       2.816632       2.816632    1[6-(6,6)]
    29       2.082391       2.082391       2.082391    1[6-(6,6)]
    30       1.199261       1.199261       1.199261    1[6-(6,6)]
    31       2.335296       2.335296       2.335296    1[6-(6,6)]
    32       3.225564       3.225564       3.225564    1[6-(6,6)]
    33       7.058917       7.058917       7.058917    1[6-(6,6)]
    34       8.172517       8.172517       8.172517    1[6-(6,6)]
    35       8.926134       8.926134       8.926134    1[6-(6,6)]
    36       7.915532       7.915532       7.915532    1[6-(6,6)]
    37       7.181291       7.181291       7.181291    1[6-(6,6)]
    38       6.298161       6.298161       6.298161    1[6-(6,6)]
    39       7.434196       7.434196       7.434196    1[6-(6,6)]
    40       8.324464       8.324464       8.324464    1[6-(6,6)]
    41       8.679348       8.679348       8.679348    6[6-(6,6),8-(25),8-(25)]
    42       7.932869       7.932869       7.932869    6[6-(1,6),6-(1,6),6-(8,8)]
    43       7.852306       7.852306       7.852306    6[1-(0),6-(1,6),6-(6,6)]
    44       7.205765       7.205765       7.205765    6[1-(0),6-(1,6),6-(6,6)]
    45       6.661203       6.661203       6.661203    6[6-(1,6),6-(1,6),6-(8,8)]
    46       6.731568       6.731568       6.731568    6[1-(0),6-(1,6),6-(6,6)]
    47       7.357713       7.357713       7.357713    6[1-(0),6-(1,6),6-(6,6)]
    48       6.897792       6.897792       6.897792    6[6-(6,6),8-(25),8-(25)]
    49        7.46377        7.46377        7.46377    6[6-(1,6),6-(1,6),6-(8,8)]
    50        8.06442        8.06442        8.06442    6[1-(0),6-(1,6),6-(6,6)]
    51       8.601844       8.601844       8.601844    6[1-(0),6-(1,6),6-(6,6)]
    52       8.538618       8.538618       8.538618    6[6-(1,6),6-(1,6),6-(8,8)]
    53       7.920631       7.920631       7.920631    6[1-(0),6-(1,6),6-(6,6)]
    54       7.384227       7.384227       7.384227    6[1-(0),6-(1,6),6-(6,6)]
    55       9.151506       9.151506       9.151506    6[6-(6,6),8-(25),8-(25)]
    56       6.002425       6.002425       6.002425    6[6-(6,6),8-(25),8-(25,25)]
    57       3.580448       3.580448       3.580448    6[6-(6,6),8-(25),8-(25)]
    58       2.833969       2.833969       2.833969    6[6-(1,6),6-(1,6),6-(8,8)]
    59       2.753406       2.753406       2.753406    6[1-(0),6-(1,6),6-(6,6)]
    60       2.106865       2.106865       2.106865    6[1-(0),6-(1,6),6-(6,6)]
    61       1.562303       1.562303       1.562303    6[6-(1,6),6-(1,6),6-(8,8)]
    62       1.632668       1.632668       1.632668    6[1-(0),6-(1,6),6-(6,6)]
    63       2.258813       2.258813       2.258813    6[1-(0),6-(1,6),6-(6,6)]
    64       1.798892       1.798892       1.798892    6[6-(6,6),8-(25),8-(25)]
    65        2.36487        2.36487        2.36487    6[6-(1,6),6-(1,6),6-(8,8)]
    66        2.96552        2.96552        2.96552    6[1-(0),6-(1,6),6-(6,6)]
    67       3.502944       3.502944       3.502944    6[1-(0),6-(1,6),6-(6,6)]
    68       3.439718       3.439718       3.439718    6[6-(1,6),6-(1,6),6-(8,8)]
    69       2.821731       2.821731       2.821731    6[1-(0),6-(1,6),6-(6,6)]
    70       2.285327       2.285327       2.285327    6[1-(0),6-(1,6),6-(6,6)]
    71       4.052606       4.052606       4.052606    6[6-(6,6),8-(25),8-(25)]
    72       0.903525       0.903525       0.903525    6[6-(6,6),8-(25),8-(25,25)]
    73       1.518452       1.518452       1.518452    6[6-(6,6),8-(25),8-(25)]
    74       2.264931       2.264931       2.264931    6[6-(1,6),6-(1,6),6-(8,8)]
    75       2.345494       2.345494       2.345494    6[1-(0),6-(1,6),6-(6,6)]
    76       2.992035       2.992035       2.992035    6[1-(0),6-(1,6),6-(6,6)]
    77       3.536597       3.536597       3.536597    6[6-(1,6),6-(1,6),6-(8,8)]
    78       3.466232       3.466232       3.466232    6[1-(0),6-(1,6),6-(6,6)]
    79       2.840087       2.840087       2.840087    6[1-(0),6-(1,6),6-(6,6)]
    80       3.300008       3.300008       3.300008    6[6-(6,6),8-(25),8-(25)]
    81        2.73403        2.73403        2.73403    6[6-(1,6),6-(1,6),6-(8,8)]
    82        2.13338        2.13338        2.13338    6[1-(0),6-(1,6),6-(6,6)]
    83       1.595956       1.595956       1.595956    6[1-(0),6-(1,6),6-(6,6)]
    84       1.659182       1.659182       1.659182    6[6-(1,6),6-(1,6),6-(8,8)]
    85       2.277169       2.277169       2.277169    6[1-(0),6-(1,6),6-(6,6)]
    86       2.813573       2.813573       2.813573    6[1-(0),6-(1,6),6-(6,6)]
    87       1.046294       1.046294       1.046294    6[6-(6,6),8-(25),8-(25)]
    88       4.195375       4.195375       4.195375    6[6-(6,6),8-(25),8-(25,25)]
    89       6.617352       6.617352       6.617352    6[6-(6,6),8-(25),8-(25)]
    90       7.363831       7.363831       7.363831    6[6-(1,6),6-(1,6),6-(8,8)]
    91       7.444394       7.444394       7.444394    6[1-(0),6-(1,6),6-(6,6)]
    92       8.090935       8.090935       8.090935    6[1-(0),6-(1,6),6-(6,6)]
    93       8.635497       8.635497       8.635497    6[6-(1,6),6-(1,6),6-(8,8)]
    94       8.565132       8.565132       8.565132    6[1-(0),6-(1,6),6-(6,6)]
    95       7.938987       7.938987       7.938987    6[1-(0),6-(1,6),6-(6,6)]
    96       8.398908       8.398908       8.398908    6[6-(6,6),8-(25),8-(25)]
    97        7.83293        7.83293        7.83293    6[6-(1,6),6-(1,6),6-(8,8)]
    98        7.23228        7.23228        7.23228    6[1-(0),6-(1,6),6-(6,6)]
    99       6.694856       6.694856       6.694856    6[1-(0),6-(1,6),6-(6,6)]
   100       6.758082       6.758082       6.758082    6[6-(1,6),6-(1,6),6-(8,8)]
   101       7.376069       7.376069       7.376069    6[1-(0),6-(1,6),6-(6,6)]
   102       7.912473       7.912473       7.912473    6[1-(0),6-(1,6),6-(6,6)]
   103       6.145194       6.145194       6.145194    6[6-(6,6),8-(25),8-(25)]
   104       9.294275       9.294275       9.294275    6[6-(6,6),8-(25),8-(25,25)]
   105       8.370354       8.370354       8.370354    8[6-(6,8),25-(8,8,8,8)]
   106       9.571655       9.571655       9.571655    8[6-(6,8),25-(8,8,8)]
   107       6.149273       6.149273       6.149273    8[6-(6,8),25-(8,8,8,8)]
   108       7.212904       7.212904       7.212904    8[6-(6,8),25-(8,8,8)]
   109       5.338548       5.338548       5.338548    8[6-(6,8),25-(8,8,8),25-(8,8,8,8)]
   110       8.696684       8.696684       8.696684    8[6-(6,8),25-(8,8,8,8)]
   111      10.032596      10.032596      10.032596    8[6-(6,8),25-(8,8,8,8)]
   112        6.07279        6.07279        6.07279    8[6-(6,8),25-(8,8,8)]
   113       3.271454       3.271454       3.271454    8[6-(6,8),25-(8,8,8,8)]
   114       4.472755       4.472755       4.472755    8[6-(6,8),25-(8,8,8)]
   115       1.050373       1.050373       1.050373    8[6-(6,8),25-(8,8,8,8)]
   116       2.114004       2.114004       2.114004    8[6-(6,8),25-(8,8,8)]
   117       0.239648       0.239648       0.239648    8[6-(6,8),25-(8,8,8),25-(8,8,8,8)]
   118       3.597784       3.597784       3.597784    8[6-(6,8),25-(8,8,8,8)]
   119       4.933696       4.933696       4.933696    8[6-(6,8),25-(8,8,8,8)]
   120        0.97389        0.97389        0.97389    8[6-(6,8),25-(8,8,8)]
   121       1.827446       1.827446       1.827446    8[6-(6,8),25-(8,8,8,8)]
   122       0.626145       0.626145       0.626145    8[6-(6,8),25-(8,8,8)]
   123       4.048527       4.048527       4.048527    8[6-(6,8),25-(8,8,8,8)]
   124       2.984896       2.984896       2.984896    8[6-(6,8),25-(8,8,8)]
   125       4.859252       4.859252       4.859252    8[6-(6,8),25-(8,8,8),25-(8,8,8,8)]
   126       1.501116       1.501116       1.501116    8[6-(6,8),25-(8,8,8,8)]
   127       0.165204       0.165204       0.165204    8[6-(6,8),25-(8,8,8,8)]
   128        4.12501        4.12501        4.12501    8[6-(6,8),25-(8,8,8)]
   129       6.926346       6.926346       6.926346    8[6-(6,8),25-(8,8,8,8)]
   130       5.725045       5.725045       5.725045    8[6-(6,8),25-(8,8,8)]
   131       9.147427       9.147427       9.147427    8[6-(6,8),25-(8,8,8,8)]
   132       8.083796       8.083796       8.083796    8[6-(6,8),25-(8,8,8)]
   133       9.958152       9.958152       9.958152    8[6-(6,8),25-(8,8,8),25-(8,8,8,8)]
   134       6.600016       6.600016       6.600016    8[6-(6,8),25-(8,8,8,8)]
   135       5.264104       5.264104       5.264104    8[6-(6,8),25-(8,8,8,8)]
   136        9.22391        9.22391        9.22391    8[6-(6,8),25-(8,8,8)]
