# Supplementary material for: A collection of forcefield precursors for metal–organic frameworks
Source: RSC Adv. 2019 Nov 13;9(63):36492–507. doi: 10.1039/c9ra07327b (PMC9075174; doi:10.1039/c9ra07327b)
Supplement: RA-009-C9RA07327B-s1460 [file RA-009-C9RA07327B-s1460.txt]

LUSHOX01_clean

10.162000    0.000000    0.000000
0.000000    13.414000    0.000000
0.000000    -0.064701    17.652881

     1       0.829016       0.829016       0.829016    25[8-(6),8-(6),8-(6),8-(6,25)]
     2       9.394261       9.394261       9.394261    25[8-(6),8-(6),8-(6),8-(6),8-(6,25)]
     3       5.910016       5.910016       5.910016    25[8-(6),8-(6),8-(6),8-(6,25)]
     4       4.313261       4.313261       4.313261    25[8-(6),8-(6),8-(6),8-(6),8-(6,25)]
     5       9.332984       9.332984       9.332984    25[8-(6),8-(6),8-(6),8-(6,25)]
     6       0.767739       0.767739       0.767739    25[8-(6),8-(6),8-(6),8-(6),8-(6,25)]
     7       4.251984       4.251984       4.251984    25[8-(6),8-(6),8-(6),8-(6,25)]
     8       5.848739       5.848739       5.848739    25[8-(6),8-(6),8-(6),8-(6),8-(6,25)]
     9       8.920204       8.920204       8.920204    1[6-(6,6)]
    10       8.153989       8.153989       8.153989    1[6-(6,6)]
    11       7.924328       7.924328       7.924328    1[6-(6,6)]
    12       7.012796       7.012796       7.012796    1[6-(6,6)]
    13       3.008968       3.008968       3.008968    1[6-(6,6)]
    14       1.841354       1.841354       1.841354    1[6-(6,6)]
    15       3.890014       3.890014       3.890014    1[6-(6,6)]
    16       2.762032       2.762032       2.762032    1[6-(6,6)]
    17       3.839204       3.839204       3.839204    1[6-(6,6)]
    18       3.072989       3.072989       3.072989    1[6-(6,6)]
    19       2.843328       2.843328       2.843328    1[6-(6,6)]
    20       1.931796       1.931796       1.931796    1[6-(6,6)]
    21       8.089968       8.089968       8.089968    1[6-(6,6)]
    22       6.922354       6.922354       6.922354    1[6-(6,6)]
    23       8.971014       8.971014       8.971014    1[6-(6,6)]
    24       7.843032       7.843032       7.843032    1[6-(6,6)]
    25       1.241796       1.241796       1.241796    1[6-(6,6)]
    26       2.008011       2.008011       2.008011    1[6-(6,6)]
    27       2.237672       2.237672       2.237672    1[6-(6,6)]
    28       3.149204       3.149204       3.149204    1[6-(6,6)]
    29       7.153032       7.153032       7.153032    1[6-(6,6)]
    30       8.320646       8.320646       8.320646    1[6-(6,6)]
    31       6.271986       6.271986       6.271986    1[6-(6,6)]
    32       7.399968       7.399968       7.399968    1[6-(6,6)]
    33       6.322796       6.322796       6.322796    1[6-(6,6)]
    34       7.089011       7.089011       7.089011    1[6-(6,6)]
    35       7.318672       7.318672       7.318672    1[6-(6,6)]
    36       8.230204       8.230204       8.230204    1[6-(6,6)]
    37       2.072032       2.072032       2.072032    1[6-(6,6)]
    38       3.239646       3.239646       3.239646    1[6-(6,6)]
    39       1.190986       1.190986       1.190986    1[6-(6,6)]
    40       2.318968       2.318968       2.318968    1[6-(6,6)]
    41        9.26124        9.26124        9.26124    6[6-(6,6),8-(25),8-(25,25)]
    42        8.61199        8.61199        8.61199    6[6-(1,6),6-(1,6),6-(8,8)]
    43       8.550205       8.550205       8.550205    6[1-(0),6-(1,6),6-(6,6)]
    44       8.072185       8.072185       8.072185    6[1-(0),6-(1,6),6-(6,6)]
    45       7.939062       7.939062       7.939062    6[1-(0),6-(1,6),6-(6,6)]
    46       7.415618       7.415618       7.415618    6[1-(0),6-(1,6),6-(6,6)]
    47       7.350886       7.350886       7.350886    6[6-(1,6),6-(1,6),6-(8,8)]
    48        6.59463        6.59463        6.59463    6[6-(6,6),8-(25),8-(25)]
    49        1.79024        1.79024        1.79024    6[6-(6,6),8-(25),8-(25)]
    50       2.350064       2.350064       2.350064    6[6-(1,6),6-(1,6),6-(8,8)]
    51       2.957548       2.957548       2.957548    6[1-(0),6-(1,6),6-(6,6)]
    52       2.266228       2.266228       2.266228    6[1-(0),6-(1,6),6-(6,6)]
    53       3.486277       3.486277       3.486277    6[1-(0),6-(1,6),6-(6,6)]
    54       2.809996       2.809996       2.809996    6[1-(0),6-(1,6),6-(6,6)]
    55       3.424797       3.424797       3.424797    6[6-(1,6),6-(1,6),6-(8,8)]
    56       4.022323       4.022323       4.022323    6[6-(6,6),8-(25),8-(25)]
    57        4.18024        4.18024        4.18024    6[6-(6,6),8-(25),8-(25,25)]
    58        3.53099        3.53099        3.53099    6[6-(1,6),6-(1,6),6-(8,8)]
    59       3.469205       3.469205       3.469205    6[1-(0),6-(1,6),6-(6,6)]
    60       2.991185       2.991185       2.991185    6[1-(0),6-(1,6),6-(6,6)]
    61       2.858062       2.858062       2.858062    6[1-(0),6-(1,6),6-(6,6)]
    62       2.334618       2.334618       2.334618    6[1-(0),6-(1,6),6-(6,6)]
    63       2.269886       2.269886       2.269886    6[6-(1,6),6-(1,6),6-(8,8)]
    64        1.51363        1.51363        1.51363    6[6-(6,6),8-(25),8-(25)]
    65        6.87124        6.87124        6.87124    6[6-(6,6),8-(25),8-(25)]
    66       7.431064       7.431064       7.431064    6[6-(1,6),6-(1,6),6-(8,8)]
    67       8.038548       8.038548       8.038548    6[1-(0),6-(1,6),6-(6,6)]
    68       7.347228       7.347228       7.347228    6[1-(0),6-(1,6),6-(6,6)]
    69       8.567277       8.567277       8.567277    6[1-(0),6-(1,6),6-(6,6)]
    70       7.890996       7.890996       7.890996    6[1-(0),6-(1,6),6-(6,6)]
    71       8.505797       8.505797       8.505797    6[6-(1,6),6-(1,6),6-(8,8)]
    72       9.103323       9.103323       9.103323    6[6-(6,6),8-(25),8-(25)]
    73        0.90076        0.90076        0.90076    6[6-(6,6),8-(25),8-(25,25)]
    74        1.55001        1.55001        1.55001    6[6-(1,6),6-(1,6),6-(8,8)]
    75       1.611795       1.611795       1.611795    6[1-(0),6-(1,6),6-(6,6)]
    76       2.089815       2.089815       2.089815    6[1-(0),6-(1,6),6-(6,6)]
    77       2.222938       2.222938       2.222938    6[1-(0),6-(1,6),6-(6,6)]
    78       2.746382       2.746382       2.746382    6[1-(0),6-(1,6),6-(6,6)]
    79       2.811114       2.811114       2.811114    6[6-(1,6),6-(1,6),6-(8,8)]
    80        3.56737        3.56737        3.56737    6[6-(6,6),8-(25),8-(25)]
    81        8.37176        8.37176        8.37176    6[6-(6,6),8-(25),8-(25)]
    82       7.811936       7.811936       7.811936    6[6-(1,6),6-(1,6),6-(8,8)]
    83       7.204452       7.204452       7.204452    6[1-(0),6-(1,6),6-(6,6)]
    84       7.895772       7.895772       7.895772    6[1-(0),6-(1,6),6-(6,6)]
    85       6.675723       6.675723       6.675723    6[1-(0),6-(1,6),6-(6,6)]
    86       7.352004       7.352004       7.352004    6[1-(0),6-(1,6),6-(6,6)]
    87       6.737203       6.737203       6.737203    6[6-(1,6),6-(1,6),6-(8,8)]
    88       6.139677       6.139677       6.139677    6[6-(6,6),8-(25),8-(25)]
    89        5.98176        5.98176        5.98176    6[6-(6,6),8-(25),8-(25,25)]
    90        6.63101        6.63101        6.63101    6[6-(1,6),6-(1,6),6-(8,8)]
    91       6.692795       6.692795       6.692795    6[1-(0),6-(1,6),6-(6,6)]
    92       7.170815       7.170815       7.170815    6[1-(0),6-(1,6),6-(6,6)]
    93       7.303938       7.303938       7.303938    6[1-(0),6-(1,6),6-(6,6)]
    94       7.827382       7.827382       7.827382    6[1-(0),6-(1,6),6-(6,6)]
    95       7.892114       7.892114       7.892114    6[6-(1,6),6-(1,6),6-(8,8)]
    96        8.64837        8.64837        8.64837    6[6-(6,6),8-(25),8-(25)]
    97        3.29076        3.29076        3.29076    6[6-(6,6),8-(25),8-(25)]
    98       2.730936       2.730936       2.730936    6[6-(1,6),6-(1,6),6-(8,8)]
    99       2.123452       2.123452       2.123452    6[1-(0),6-(1,6),6-(6,6)]
   100       2.814772       2.814772       2.814772    6[1-(0),6-(1,6),6-(6,6)]
   101       1.594723       1.594723       1.594723    6[1-(0),6-(1,6),6-(6,6)]
   102       2.271004       2.271004       2.271004    6[1-(0),6-(1,6),6-(6,6)]
   103       1.656203       1.656203       1.656203    6[6-(1,6),6-(1,6),6-(8,8)]
   104       1.058677       1.058677       1.058677    6[6-(6,6),8-(25),8-(25)]
   105       9.925734       9.925734       9.925734    8[6-(6,8),25-(8,8,8),25-(8,8,8,8)]
   106        9.17527        9.17527        9.17527    8[6-(6,8),25-(8,8,8)]
   107       5.689399       5.689399       5.689399    8[6-(6,8),25-(8,8,8)]
   108       6.922354       6.922354       6.922354    8[6-(6,8),25-(8,8,8,8)]
   109       2.125586       2.125586       2.125586    8[6-(6,8),25-(8,8,8)]
   110        1.03693        1.03693        1.03693    8[6-(6,8),25-(8,8,8,8)]
   111       3.571435       3.571435       3.571435    8[6-(6,8),25-(8,8,8,8)]
   112       4.928672       4.928672       4.928672    8[6-(6,8),25-(8,8,8,8)]
   113       4.844733       4.844733       4.844733    8[6-(6,8),25-(8,8,8),25-(8,8,8,8)]
   114        4.09427        4.09427        4.09427    8[6-(6,8),25-(8,8,8)]
   115       0.608399       0.608399       0.608399    8[6-(6,8),25-(8,8,8)]
   116       1.841354       1.841354       1.841354    8[6-(6,8),25-(8,8,8,8)]
   117       7.206586       7.206586       7.206586    8[6-(6,8),25-(8,8,8)]
   118        6.11793        6.11793        6.11793    8[6-(6,8),25-(8,8,8,8)]
   119       8.652435       8.652435       8.652435    8[6-(6,8),25-(8,8,8,8)]
   120      10.009672      10.009672      10.009672    8[6-(6,8),25-(8,8,8,8)]
   121       0.236266       0.236266       0.236266    8[6-(6,8),25-(8,8,8),25-(8,8,8,8)]
   122        0.98673        0.98673        0.98673    8[6-(6,8),25-(8,8,8)]
   123       4.472601       4.472601       4.472601    8[6-(6,8),25-(8,8,8)]
   124       3.239646       3.239646       3.239646    8[6-(6,8),25-(8,8,8,8)]
   125       8.036414       8.036414       8.036414    8[6-(6,8),25-(8,8,8)]
   126        9.12507        9.12507        9.12507    8[6-(6,8),25-(8,8,8,8)]
   127       6.590565       6.590565       6.590565    8[6-(6,8),25-(8,8,8,8)]
   128       5.233328       5.233328       5.233328    8[6-(6,8),25-(8,8,8,8)]
   129       5.317267       5.317267       5.317267    8[6-(6,8),25-(8,8,8),25-(8,8,8,8)]
   130        6.06773        6.06773        6.06773    8[6-(6,8),25-(8,8,8)]
   131       9.553601       9.553601       9.553601    8[6-(6,8),25-(8,8,8)]
   132       8.320646       8.320646       8.320646    8[6-(6,8),25-(8,8,8,8)]
   133       2.955414       2.955414       2.955414    8[6-(6,8),25-(8,8,8)]
   134        4.04407        4.04407        4.04407    8[6-(6,8),25-(8,8,8,8)]
   135       1.509565       1.509565       1.509565    8[6-(6,8),25-(8,8,8,8)]
   136       0.152328       0.152328       0.152328    8[6-(6,8),25-(8,8,8,8)]
