# Supplementary material for: A collection of forcefield precursors for metal–organic frameworks
Source: RSC Adv. 2019 Nov 13;9(63):36492–507. doi: 10.1039/c9ra07327b (PMC9075174; doi:10.1039/c9ra07327b)
Supplement: RA-009-C9RA07327B-s1461 [file RA-009-C9RA07327B-s1461.txt]

LUSHOX02_clean

10.189800    0.000000    0.000000
0.000000    13.579200    0.000000
0.000000    -0.226978    17.620838

     1       5.907027       5.907027       5.907027    25[8-(6),8-(6),8-(6),8-(6,25)]
     2       4.381003       4.381003       4.381003    25[8-(6),8-(6),8-(6),8-(6),8-(6,25)]
     3       0.812127       0.812127       0.812127    25[8-(6),8-(6),8-(6),8-(6,25)]
     4       9.475903       9.475903       9.475903    25[8-(6),8-(6),8-(6),8-(6),8-(6,25)]
     5       4.282773       4.282773       4.282773    25[8-(6),8-(6),8-(6),8-(6,25)]
     6       5.808797       5.808797       5.808797    25[8-(6),8-(6),8-(6),8-(6),8-(6,25)]
     7       9.377673       9.377673       9.377673    25[8-(6),8-(6),8-(6),8-(6,25)]
     8       0.713897       0.713897       0.713897    25[8-(6),8-(6),8-(6),8-(6),8-(6,25)]
     9       6.266727       6.266727       6.266727    1[6-(6,6)]
    10       3.790606       3.790606       3.790606    1[6-(6,6)]
    11       7.224568       7.224568       7.224568    1[6-(6,6)]
    12       8.253738       8.253738       8.253738    1[6-(6,6)]
    13       1.895303       1.895303       1.895303    1[6-(6,6)]
    14       2.761436       2.761436       2.761436    1[6-(6,6)]
    15        3.04675        3.04675        3.04675    1[6-(6,6)]
    16       7.346846       7.346846       7.346846    1[6-(6,6)]
    17       1.171827       1.171827       1.171827    1[6-(6,6)]
    18       8.885506       8.885506       8.885506    1[6-(6,6)]
    19       2.129668       2.129668       2.129668    1[6-(6,6)]
    20       3.158838       3.158838       3.158838    1[6-(6,6)]
    21       6.990203       6.990203       6.990203    1[6-(6,6)]
    22       7.856336       7.856336       7.856336    1[6-(6,6)]
    23        8.14165        8.14165        8.14165    1[6-(6,6)]
    24       2.251946       2.251946       2.251946    1[6-(6,6)]
    25       3.923073       3.923073       3.923073    1[6-(6,6)]
    26       6.399194       6.399194       6.399194    1[6-(6,6)]
    27       2.965232       2.965232       2.965232    1[6-(6,6)]
    28       1.936062       1.936062       1.936062    1[6-(6,6)]
    29       8.294497       8.294497       8.294497    1[6-(6,6)]
    30       7.428364       7.428364       7.428364    1[6-(6,6)]
    31        7.14305        7.14305        7.14305    1[6-(6,6)]
    32       2.842954       2.842954       2.842954    1[6-(6,6)]
    33       9.017973       9.017973       9.017973    1[6-(6,6)]
    34       1.304294       1.304294       1.304294    1[6-(6,6)]
    35       8.060132       8.060132       8.060132    1[6-(6,6)]
    36       7.030962       7.030962       7.030962    1[6-(6,6)]
    37       3.199597       3.199597       3.199597    1[6-(6,6)]
    38       2.333464       2.333464       2.333464    1[6-(6,6)]
    39        2.04815        2.04815        2.04815    1[6-(6,6)]
    40       7.937854       7.937854       7.937854    1[6-(6,6)]
    41       3.528728       3.528728       3.528728    6[6-(1,6),6-(1,6),6-(8,8)]
    42       3.441095       3.441095       3.441095    6[1-(0),6-(1,6),6-(6,6)]
    43        2.80729        2.80729        2.80729    6[1-(0),6-(1,6),6-(6,6)]
    44       2.234623       2.234623       2.234623    6[6-(1,6),6-(1,6),6-(8,8)]
    45       2.326331       2.326331       2.326331    6[1-(0),6-(1,6),6-(6,6)]
    46       2.988668       2.988668       2.988668    6[1-(0),6-(1,6),6-(6,6)]
    47       4.214094       4.214094       4.214094    6[6-(6,6),8-(25),8-(25,25)]
    48       1.493825       1.493825       1.493825    6[6-(6,6),8-(25),8-(25)]
    49       6.742591       6.742591       6.742591    6[6-(1,6),6-(1,6),6-(8,8)]
    50       6.691642       6.691642       6.691642    6[1-(0),6-(1,6),6-(6,6)]
    51       7.227625       7.227625       7.227625    6[1-(0),6-(1,6),6-(6,6)]
    52        7.82169        7.82169        7.82169    6[6-(1,6),6-(1,6),6-(8,8)]
    53       7.897095       7.897095       7.897095    6[1-(0),6-(1,6),6-(6,6)]
    54        7.35296        7.35296        7.35296    6[1-(0),6-(1,6),6-(6,6)]
    55       6.132222       6.132222       6.132222    6[6-(6,6),8-(25),8-(25)]
    56       8.393338       8.393338       8.393338    6[6-(6,6),8-(25),8-(25)]
    57       8.623628       8.623628       8.623628    6[6-(1,6),6-(1,6),6-(8,8)]
    58       8.535995       8.535995       8.535995    6[1-(0),6-(1,6),6-(6,6)]
    59        7.90219        7.90219        7.90219    6[1-(0),6-(1,6),6-(6,6)]
    60       7.329523       7.329523       7.329523    6[6-(1,6),6-(1,6),6-(8,8)]
    61       7.421231       7.421231       7.421231    6[1-(0),6-(1,6),6-(6,6)]
    62       8.083568       8.083568       8.083568    6[1-(0),6-(1,6),6-(6,6)]
    63       9.308994       9.308994       9.308994    6[6-(6,6),8-(25),8-(25,25)]
    64       6.588725       6.588725       6.588725    6[6-(6,6),8-(25),8-(25)]
    65       1.647691       1.647691       1.647691    6[6-(1,6),6-(1,6),6-(8,8)]
    66       1.596742       1.596742       1.596742    6[1-(0),6-(1,6),6-(6,6)]
    67       2.132725       2.132725       2.132725    6[1-(0),6-(1,6),6-(6,6)]
    68        2.72679        2.72679        2.72679    6[6-(1,6),6-(1,6),6-(8,8)]
    69       2.802195       2.802195       2.802195    6[1-(0),6-(1,6),6-(6,6)]
    70        2.25806        2.25806        2.25806    6[1-(0),6-(1,6),6-(6,6)]
    71       1.037322       1.037322       1.037322    6[6-(6,6),8-(25),8-(25)]
    72       3.298438       3.298438       3.298438    6[6-(6,6),8-(25),8-(25)]
    73       6.661072       6.661072       6.661072    6[6-(1,6),6-(1,6),6-(8,8)]
    74       6.748705       6.748705       6.748705    6[1-(0),6-(1,6),6-(6,6)]
    75        7.38251        7.38251        7.38251    6[1-(0),6-(1,6),6-(6,6)]
    76       7.955177       7.955177       7.955177    6[6-(1,6),6-(1,6),6-(8,8)]
    77       7.863469       7.863469       7.863469    6[1-(0),6-(1,6),6-(6,6)]
    78       7.201132       7.201132       7.201132    6[1-(0),6-(1,6),6-(6,6)]
    79       5.975706       5.975706       5.975706    6[6-(6,6),8-(25),8-(25,25)]
    80       8.695975       8.695975       8.695975    6[6-(6,6),8-(25),8-(25)]
    81       3.447209       3.447209       3.447209    6[6-(1,6),6-(1,6),6-(8,8)]
    82       3.498158       3.498158       3.498158    6[1-(0),6-(1,6),6-(6,6)]
    83       2.962175       2.962175       2.962175    6[1-(0),6-(1,6),6-(6,6)]
    84        2.36811        2.36811        2.36811    6[6-(1,6),6-(1,6),6-(8,8)]
    85       2.292705       2.292705       2.292705    6[1-(0),6-(1,6),6-(6,6)]
    86        2.83684        2.83684        2.83684    6[1-(0),6-(1,6),6-(6,6)]
    87       4.057578       4.057578       4.057578    6[6-(6,6),8-(25),8-(25)]
    88       1.796462       1.796462       1.796462    6[6-(6,6),8-(25),8-(25)]
    89       1.566172       1.566172       1.566172    6[6-(1,6),6-(1,6),6-(8,8)]
    90       1.653805       1.653805       1.653805    6[1-(0),6-(1,6),6-(6,6)]
    91        2.28761        2.28761        2.28761    6[1-(0),6-(1,6),6-(6,6)]
    92       2.860277       2.860277       2.860277    6[6-(1,6),6-(1,6),6-(8,8)]
    93       2.768569       2.768569       2.768569    6[1-(0),6-(1,6),6-(6,6)]
    94       2.106232       2.106232       2.106232    6[1-(0),6-(1,6),6-(6,6)]
    95       0.880806       0.880806       0.880806    6[6-(6,6),8-(25),8-(25,25)]
    96       3.601075       3.601075       3.601075    6[6-(6,6),8-(25),8-(25)]
    97       8.542109       8.542109       8.542109    6[6-(1,6),6-(1,6),6-(8,8)]
    98       8.593058       8.593058       8.593058    6[1-(0),6-(1,6),6-(6,6)]
    99       8.057075       8.057075       8.057075    6[1-(0),6-(1,6),6-(6,6)]
   100        7.46301        7.46301        7.46301    6[6-(1,6),6-(1,6),6-(8,8)]
   101       7.387605       7.387605       7.387605    6[1-(0),6-(1,6),6-(6,6)]
   102        7.93174        7.93174        7.93174    6[1-(0),6-(1,6),6-(6,6)]
   103       9.152478       9.152478       9.152478    6[6-(6,6),8-(25),8-(25)]
   104       6.891362       6.891362       6.891362    6[6-(6,6),8-(25),8-(25)]
   105        4.84362        4.84362        4.84362    8[6-(6,8),25-(8,8,8),25-(8,8,8,8)]
   106       4.175576       4.175576       4.175576    8[6-(6,8),25-(8,8,8)]
   107       0.677724       0.677724       0.677724    8[6-(6,8),25-(8,8,8)]
   108       1.758352       1.758352       1.758352    8[6-(6,8),25-(8,8,8,8)]
   109       5.308886       5.308886       5.308886    8[6-(6,8),25-(8,8,8,8)]
   110       6.495997       6.495997       6.495997    8[6-(6,8),25-(8,8,8,8)]
   111       9.086754       9.086754       9.086754    8[6-(6,8),25-(8,8,8,8)]
   112         8.1121         8.1121         8.1121    8[6-(6,8),25-(8,8,8)]
   113        9.93852        9.93852        9.93852    8[6-(6,8),25-(8,8,8),25-(8,8,8,8)]
   114       9.270476       9.270476       9.270476    8[6-(6,8),25-(8,8,8)]
   115       5.772624       5.772624       5.772624    8[6-(6,8),25-(8,8,8)]
   116       6.853252       6.853252       6.853252    8[6-(6,8),25-(8,8,8,8)]
   117       0.213986       0.213986       0.213986    8[6-(6,8),25-(8,8,8,8)]
   118       1.401098       1.401098       1.401098    8[6-(6,8),25-(8,8,8,8)]
   119       3.991854       3.991854       3.991854    8[6-(6,8),25-(8,8,8,8)]
   120         3.0172         3.0172         3.0172    8[6-(6,8),25-(8,8,8)]
   121        5.34618        5.34618        5.34618    8[6-(6,8),25-(8,8,8),25-(8,8,8,8)]
   122       6.014224       6.014224       6.014224    8[6-(6,8),25-(8,8,8)]
   123       9.512076       9.512076       9.512076    8[6-(6,8),25-(8,8,8)]
   124       8.431448       8.431448       8.431448    8[6-(6,8),25-(8,8,8,8)]
   125       4.880914       4.880914       4.880914    8[6-(6,8),25-(8,8,8,8)]
   126       3.693802       3.693802       3.693802    8[6-(6,8),25-(8,8,8,8)]
   127       1.103046       1.103046       1.103046    8[6-(6,8),25-(8,8,8,8)]
   128         2.0777         2.0777         2.0777    8[6-(6,8),25-(8,8,8)]
   129        0.25128        0.25128        0.25128    8[6-(6,8),25-(8,8,8),25-(8,8,8,8)]
   130       0.919324       0.919324       0.919324    8[6-(6,8),25-(8,8,8)]
   131       4.417176       4.417176       4.417176    8[6-(6,8),25-(8,8,8)]
   132       3.336548       3.336548       3.336548    8[6-(6,8),25-(8,8,8,8)]
   133       9.975814       9.975814       9.975814    8[6-(6,8),25-(8,8,8,8)]
   134       8.788703       8.788703       8.788703    8[6-(6,8),25-(8,8,8,8)]
   135       6.197946       6.197946       6.197946    8[6-(6,8),25-(8,8,8,8)]
   136         7.1726         7.1726         7.1726    8[6-(6,8),25-(8,8,8)]
