# Supplementary material for: A collection of forcefield precursors for metal–organic frameworks
Source: RSC Adv. 2019 Nov 13;9(63):36492–507. doi: 10.1039/c9ra07327b (PMC9075174; doi:10.1039/c9ra07327b)
Supplement: RA-009-C9RA07327B-s1462 [file RA-009-C9RA07327B-s1462.txt]

LUSHUD_clean

12.564000    0.000000    0.000000
-5.117407    11.564428    0.000000
-5.117407    -2.659595    11.254446

     1      -1.976407      -1.976407      -1.976407    25[8-(6),8-(6),8-(6),8-(6),8-(7,25),8-(7,25)]
     2       4.305593       4.305593       4.305593    25[8-(6),8-(6),8-(6),8-(6),8-(7,25),8-(7,25)]
     3      -2.558703      -2.558703      -2.558703    25[8-(6),8-(6),8-(6),8-(6),8-(7,25),8-(7,25)]
     4       3.723296       3.723296       3.723296    25[8-(6),8-(6),8-(6),8-(6),8-(7,25),8-(7,25)]
     5       1.620988       1.620988       1.620988    1[6-(6,6)]
     6       2.848159       2.848159       2.848159    1[6-(6,6)]
     7       1.362412       1.362412       1.362412    1[6-(6,6)]
     8       0.251705       0.251705       0.251705    1[6-(6,6)]
     9      -7.236149      -7.236149      -7.236149    1[6-(6,7)]
    10      -8.301687      -8.301687      -8.301687    1[6-(6,6)]
    11       6.504939       6.504939       6.504939    1[6-(6,6)]
    12      -4.925769      -4.925769      -4.925769    1[6-(6,7)]
    13       6.990198       6.990198       6.990198    1[6-(6,6)]
    14       5.763027       5.763027       5.763027    1[6-(6,6)]
    15      -5.315226      -5.315226      -5.315226    1[6-(6,6)]
    16      -4.204519      -4.204519      -4.204519    1[6-(6,6)]
    17       3.283335       3.283335       3.283335    1[6-(6,7)]
    18       4.348873       4.348873       4.348873    1[6-(6,6)]
    19       2.106247       2.106247       2.106247    1[6-(6,6)]
    20       0.972955       0.972955       0.972955    1[6-(6,7)]
    21       0.708198       0.708198       0.708198    1[6-(6,6)]
    22      -0.518973      -0.518973      -0.518973    1[6-(6,6)]
    23       0.966774       0.966774       0.966774    1[6-(6,6)]
    24       2.077481       2.077481       2.077481    1[6-(6,6)]
    25       9.565335       9.565335       9.565335    1[6-(6,7)]
    26      10.630873      10.630873      10.630873    1[6-(6,6)]
    27      -4.175753      -4.175753      -4.175753    1[6-(6,6)]
    28       7.254955       7.254955       7.254955    1[6-(6,7)]
    29      -4.661012      -4.661012      -4.661012    1[6-(6,6)]
    30      -3.433841      -3.433841      -3.433841    1[6-(6,6)]
    31       7.644412       7.644412       7.644412    1[6-(6,6)]
    32       6.533705       6.533705       6.533705    1[6-(6,6)]
    33      -0.954149      -0.954149      -0.954149    1[6-(6,7)]
    34      -2.019687      -2.019687      -2.019687    1[6-(6,6)]
    35       0.222939       0.222939       0.222939    1[6-(6,6)]
    36       1.356231       1.356231       1.356231    1[6-(6,7)]
    37      -0.095377      -0.095377      -0.095377    6[6-(6,6),8-(25),8-(25)]
    38       0.773621       0.773621       0.773621    6[6-(1,6),6-(1,6),6-(8,8)]
    39       1.571393       1.571393       1.571393    6[1-(0),6-(1,6),6-(6,6)]
    40       2.293449       2.293449       2.293449    6[1-(0),6-(1,6),6-(6,6)]
    41       2.191864       2.191864       2.191864    6[6-(1,6),6-(1,6),6-(8,8)]
    42       1.420569       1.420569       1.420569    6[1-(0),6-(1,6),6-(6,6)]
    43       0.742903       0.742903       0.742903    6[1-(0),6-(1,6),6-(6,6)]
    44       2.894622       2.894622       2.894622    6[6-(6,6),8-(25),8-(25)]
    45      -2.911167      -2.911167      -2.911167    6[1-(0),6-(1,6),7-(6,8)]
    46      -8.673547      -8.673547      -8.673547    6[1-(0),6-(1,7),6-(6,6)]
    47      -4.759416      -4.759416      -4.759416    6[6-(1,6),6-(1,6),6-(6,6)]
    48       7.310351       7.310351       7.310351    6[1-(0),6-(1,7),6-(6,6)]
    49      -4.575451      -4.575451      -4.575451    6[1-(0),6-(1,6),7-(6,8)]
    50      -3.857437      -3.857437      -3.857437    6[6-(6,6),8-(25),8-(25)]
    51      -4.726435      -4.726435      -4.726435    6[6-(1,6),6-(1,6),6-(8,8)]
    52      -5.524207      -5.524207      -5.524207    6[1-(0),6-(1,6),6-(6,6)]
    53       6.317737       6.317737       6.317737    6[1-(0),6-(1,6),6-(6,6)]
    54      -6.144678      -6.144678      -6.144678    6[6-(1,6),6-(1,6),6-(8,8)]
    55      -5.373383      -5.373383      -5.373383    6[1-(0),6-(1,6),6-(6,6)]
    56      -4.695717      -4.695717      -4.695717    6[1-(0),6-(1,6),6-(6,6)]
    57       5.716564       5.716564       5.716564    6[6-(6,6),8-(25),8-(25)]
    58        4.07576        4.07576        4.07576    6[1-(0),6-(1,6),7-(6,8)]
    59       4.720733       4.720733       4.720733    6[1-(0),6-(1,7),6-(6,6)]
    60       0.806602       0.806602       0.806602    6[6-(1,6),6-(1,6),6-(6,6)]
    61       1.300835       1.300835       1.300835    6[1-(0),6-(1,7),6-(6,6)]
    62       0.622637       0.622637       0.622637    6[1-(0),6-(1,6),7-(6,8)]
    63       2.424563       2.424563       2.424563    6[6-(6,6),8-(25),8-(25)]
    64       1.555565       1.555565       1.555565    6[6-(1,6),6-(1,6),6-(8,8)]
    65       0.757793       0.757793       0.757793    6[1-(0),6-(1,6),6-(6,6)]
    66       0.035737       0.035737       0.035737    6[1-(0),6-(1,6),6-(6,6)]
    67       0.137322       0.137322       0.137322    6[6-(1,6),6-(1,6),6-(8,8)]
    68       0.908617       0.908617       0.908617    6[1-(0),6-(1,6),6-(6,6)]
    69       1.586283       1.586283       1.586283    6[1-(0),6-(1,6),6-(6,6)]
    70      -0.565436      -0.565436      -0.565436    6[6-(6,6),8-(25),8-(25)]
    71       10.35776       10.35776       10.35776    6[1-(0),6-(1,6),7-(6,8)]
    72      11.002733      11.002733      11.002733    6[1-(0),6-(1,7),6-(6,6)]
    73       7.088602       7.088602       7.088602    6[6-(1,6),6-(1,6),6-(6,6)]
    74      -4.981165      -4.981165      -4.981165    6[1-(0),6-(1,7),6-(6,6)]
    75       6.904637       6.904637       6.904637    6[1-(0),6-(1,6),7-(6,8)]
    76       6.186623       6.186623       6.186623    6[6-(6,6),8-(25),8-(25)]
    77       7.055621       7.055621       7.055621    6[6-(1,6),6-(1,6),6-(8,8)]
    78       7.853393       7.853393       7.853393    6[1-(0),6-(1,6),6-(6,6)]
    79      -3.988551      -3.988551      -3.988551    6[1-(0),6-(1,6),6-(6,6)]
    80       8.473864       8.473864       8.473864    6[6-(1,6),6-(1,6),6-(8,8)]
    81       7.702569       7.702569       7.702569    6[1-(0),6-(1,6),6-(6,6)]
    82       7.024903       7.024903       7.024903    6[1-(0),6-(1,6),6-(6,6)]
    83      -3.387378      -3.387378      -3.387378    6[6-(6,6),8-(25),8-(25)]
    84       3.370833       3.370833       3.370833    6[1-(0),6-(1,6),7-(6,8)]
    85      -2.391547      -2.391547      -2.391547    6[1-(0),6-(1,7),6-(6,6)]
    86       1.522584       1.522584       1.522584    6[6-(1,6),6-(1,6),6-(6,6)]
    87       1.028351       1.028351       1.028351    6[1-(0),6-(1,7),6-(6,6)]
    88       1.706549       1.706549       1.706549    6[1-(0),6-(1,6),7-(6,8)]
    89      -3.416468      -3.416468      -3.416468    7[6-(1,6),6-(1,6),8-(25,25)]
    90      -0.536346      -0.536346      -0.536346    7[6-(1,6),6-(1,6),8-(25,25)]
    91       5.745654       5.745654       5.745654    7[6-(1,6),6-(1,6),8-(25,25)]
    92       2.865532       2.865532       2.865532    7[6-(1,6),6-(1,6),8-(25,25)]
    93      -0.205856      -0.205856      -0.205856    8[6-(6,8),25-(8,8,8,8,8)]
    94      -0.669729      -0.669729      -0.669729    8[6-(6,8),25-(8,8,8,8,8)]
    95       3.579222       3.579222       3.579222    8[6-(6,8),25-(8,8,8,8,8)]
    96       2.716191       2.716191       2.716191    8[6-(6,8),25-(8,8,8,8,8)]
    97      -2.769945      -2.769945      -2.769945    8[7-(6,6),25-(8,8,8,8,8),25-(8,8,8,8,8)]
    98      -3.746958      -3.746958      -3.746958    8[6-(6,8),25-(8,8,8,8,8)]
    99      -3.283085      -3.283085      -3.283085    8[6-(6,8),25-(8,8,8,8,8)]
   100       5.031964       5.031964       5.031964    8[6-(6,8),25-(8,8,8,8,8)]
   101      -6.669005      -6.669005      -6.669005    8[6-(6,8),25-(8,8,8,8,8)]
   102      -1.182869      -1.182869      -1.182869    8[7-(6,6),25-(8,8,8,8,8),25-(8,8,8,8,8)]
   103       2.535042       2.535042       2.535042    8[6-(6,8),25-(8,8,8,8,8)]
   104       2.998915       2.998915       2.998915    8[6-(6,8),25-(8,8,8,8,8)]
   105      -1.250036      -1.250036      -1.250036    8[6-(6,8),25-(8,8,8,8,8)]
   106      -0.387005      -0.387005      -0.387005    8[6-(6,8),25-(8,8,8,8,8)]
   107       5.099131       5.099131       5.099131    8[7-(6,6),25-(8,8,8,8,8),25-(8,8,8,8,8)]
   108       6.076144       6.076144       6.076144    8[6-(6,8),25-(8,8,8,8,8)]
   109       5.612271       5.612271       5.612271    8[6-(6,8),25-(8,8,8,8,8)]
   110      -2.702778      -2.702778      -2.702778    8[6-(6,8),25-(8,8,8,8,8)]
   111       8.998191       8.998191       8.998191    8[6-(6,8),25-(8,8,8,8,8)]
   112       3.512055       3.512055       3.512055    8[7-(6,6),25-(8,8,8,8,8),25-(8,8,8,8,8)]
