# Supplementary material for: A collection of forcefield precursors for metal–organic frameworks
Source: RSC Adv. 2019 Nov 13;9(63):36492–507. doi: 10.1039/c9ra07327b (PMC9075174; doi:10.1039/c9ra07327b)
Supplement: RA-009-C9RA07327B-s1463 [file RA-009-C9RA07327B-s1463.txt]

LUSJAL_clean

11.193000    0.000000    0.000000
-4.035764    11.880122    0.000000
-4.035764    -3.343705    11.399866

     1       4.358986       4.358986       4.358986    25[8-(6),8-(6),8-(6),8-(6),8-(7,25),8-(7,25)]
     2      -1.237514      -1.237514      -1.237514    25[8-(6),8-(6),8-(6),8-(6),8-(7,25),8-(7,25)]
     3      -2.017882      -2.017882      -2.017882    25[8-(6),8-(6),8-(6),8-(6),8-(7,25),8-(7,25)]
     4       3.578618       3.578618       3.578618    25[8-(6),8-(6),8-(6),8-(6),8-(7,25),8-(7,25)]
     5       6.432251       6.432251       6.432251    1[6-(6,6)]
     6       5.501809       5.501809       5.501809    1[6-(6,6)]
     7      -3.445777      -3.445777      -3.445777    1[6-(6,6)]
     8      -2.615038      -2.615038      -2.615038    1[6-(6,6)]
     9       7.138012       7.138012       7.138012    1[6-(6,7)]
    10      -3.077768      -3.077768      -3.077768    1[6-(6,6)]
    11       9.369541       9.369541       9.369541    1[6-(6,6)]
    12       8.453959       8.453959       8.453959    1[6-(6,7)]
    13       2.285721       2.285721       2.285721    1[6-(6,6)]
    14       3.216163       3.216163       3.216163    1[6-(6,6)]
    15       0.970749       0.970749       0.970749    1[6-(6,6)]
    16        0.14001        0.14001        0.14001    1[6-(6,6)]
    17        1.57996        1.57996        1.57996    1[6-(6,7)]
    18        0.60274        0.60274        0.60274    1[6-(6,6)]
    19      -0.651569      -0.651569      -0.651569    1[6-(6,6)]
    20       0.264013       0.264013       0.264013    1[6-(6,7)]
    21      -3.310779      -3.310779      -3.310779    1[6-(6,6)]
    22      -2.380337      -2.380337      -2.380337    1[6-(6,6)]
    23       6.567249       6.567249       6.567249    1[6-(6,6)]
    24        5.73651        5.73651        5.73651    1[6-(6,6)]
    25       -4.01654       -4.01654       -4.01654    1[6-(6,7)]
    26        6.19924        6.19924        6.19924    1[6-(6,6)]
    27      -6.248069      -6.248069      -6.248069    1[6-(6,6)]
    28      -5.332487      -5.332487      -5.332487    1[6-(6,7)]
    29       0.835751       0.835751       0.835751    1[6-(6,6)]
    30      -0.094691      -0.094691      -0.094691    1[6-(6,6)]
    31       2.150723       2.150723       2.150723    1[6-(6,6)]
    32       2.981462       2.981462       2.981462    1[6-(6,6)]
    33       1.541512       1.541512       1.541512    1[6-(6,7)]
    34       2.518732       2.518732       2.518732    1[6-(6,6)]
    35       3.773041       3.773041       3.773041    1[6-(6,6)]
    36       2.857459       2.857459       2.857459    1[6-(6,7)]
    37       -2.87666       -2.87666       -2.87666    6[6-(6,6),8-(25),8-(25)]
    38      -3.571175      -3.571175      -3.571175    6[6-(1,6),6-(1,6),6-(8,8)]
    39      -4.502208      -4.502208      -4.502208    6[1-(0),6-(1,6),6-(6,6)]
    40       6.137448       6.137448       6.137448    6[1-(0),6-(1,6),6-(6,6)]
    41       -4.67669       -4.67669       -4.67669    6[6-(1,6),6-(1,6),6-(8,8)]
    42      -3.732225      -3.732225      -3.732225    6[1-(0),6-(1,6),6-(6,6)]
    43       -3.21712       -3.21712       -3.21712    6[1-(0),6-(1,6),6-(6,6)]
    44      -5.236246      -5.236246      -5.236246    6[6-(6,6),8-(25),8-(25)]
    45       6.784191       6.784191       6.784191    6[1-(0),6-(1,6),7-(6,8)]
    46      -3.834757      -3.834757      -3.834757    6[1-(0),6-(1,7),6-(6,6)]
    47       6.842395       6.842395       6.842395    6[6-(1,6),6-(1,6),6-(6,6)]
    48       9.755144       9.755144       9.755144    6[1-(0),6-(1,7),6-(6,6)]
    49       9.206029       9.206029       9.206029    6[1-(0),6-(1,6),7-(6,8)]
    50       0.401632       0.401632       0.401632    6[6-(6,6),8-(25),8-(25)]
    51       1.096147       1.096147       1.096147    6[6-(1,6),6-(1,6),6-(8,8)]
    52        2.02718        2.02718        2.02718    6[1-(0),6-(1,6),6-(6,6)]
    53       2.580524       2.580524       2.580524    6[1-(0),6-(1,6),6-(6,6)]
    54       2.201662       2.201662       2.201662    6[6-(1,6),6-(1,6),6-(8,8)]
    55       1.257197       1.257197       1.257197    6[1-(0),6-(1,6),6-(6,6)]
    56       0.742092       0.742092       0.742092    6[1-(0),6-(1,6),6-(6,6)]
    57       2.761218       2.761218       2.761218    6[6-(6,6),8-(25),8-(25)]
    58       1.933781       1.933781       1.933781    6[1-(0),6-(1,6),7-(6,8)]
    59       1.359729       1.359729       1.359729    6[1-(0),6-(1,7),6-(6,6)]
    60       1.875577       1.875577       1.875577    6[6-(1,6),6-(1,6),6-(6,6)]
    61      -1.037172      -1.037172      -1.037172    6[1-(0),6-(1,7),6-(6,6)]
    62       3.547707       3.547707       3.547707    6[1-(0),6-(1,6),7-(6,8)]
    63       5.998132       5.998132       5.998132    6[6-(6,6),8-(25),8-(25)]
    64       6.692647       6.692647       6.692647    6[6-(1,6),6-(1,6),6-(8,8)]
    65        7.62368        7.62368        7.62368    6[1-(0),6-(1,6),6-(6,6)]
    66      -3.015976      -3.015976      -3.015976    6[1-(0),6-(1,6),6-(6,6)]
    67       7.798162       7.798162       7.798162    6[6-(1,6),6-(1,6),6-(8,8)]
    68       6.853697       6.853697       6.853697    6[1-(0),6-(1,6),6-(6,6)]
    69       6.338592       6.338592       6.338592    6[1-(0),6-(1,6),6-(6,6)]
    70       8.357718       8.357718       8.357718    6[6-(6,6),8-(25),8-(25)]
    71      -3.662719      -3.662719      -3.662719    6[1-(0),6-(1,6),7-(6,8)]
    72       6.956229       6.956229       6.956229    6[1-(0),6-(1,7),6-(6,6)]
    73      -3.720923      -3.720923      -3.720923    6[6-(1,6),6-(1,6),6-(6,6)]
    74      -6.633672      -6.633672      -6.633672    6[1-(0),6-(1,7),6-(6,6)]
    75      -2.048793      -2.048793      -2.048793    6[1-(0),6-(1,6),7-(6,8)]
    76        2.71984        2.71984        2.71984    6[6-(6,6),8-(25),8-(25)]
    77       2.025325       2.025325       2.025325    6[6-(1,6),6-(1,6),6-(8,8)]
    78       1.094292       1.094292       1.094292    6[1-(0),6-(1,6),6-(6,6)]
    79       0.540948       0.540948       0.540948    6[1-(0),6-(1,6),6-(6,6)]
    80        0.91981        0.91981        0.91981    6[6-(1,6),6-(1,6),6-(8,8)]
    81       1.864275       1.864275       1.864275    6[1-(0),6-(1,6),6-(6,6)]
    82        2.37938        2.37938        2.37938    6[1-(0),6-(1,6),6-(6,6)]
    83       0.360254       0.360254       0.360254    6[6-(6,6),8-(25),8-(25)]
    84       1.187691       1.187691       1.187691    6[1-(0),6-(1,6),7-(6,8)]
    85       1.761743       1.761743       1.761743    6[1-(0),6-(1,7),6-(6,6)]
    86       1.245895       1.245895       1.245895    6[6-(1,6),6-(1,6),6-(6,6)]
    87       4.158644       4.158644       4.158644    6[1-(0),6-(1,7),6-(6,6)]
    88       3.609529       3.609529       3.609529    6[1-(0),6-(1,6),7-(6,8)]
    89       5.719396       5.719396       5.719396    7[6-(1,6),6-(1,6),8-(25,25)]
    90       2.998576       2.998576       2.998576    7[6-(1,6),6-(1,6),8-(25,25)]
    91      -2.597924      -2.597924      -2.597924    7[6-(1,6),6-(1,6),8-(25,25)]
    92       0.122896       0.122896       0.122896    7[6-(1,6),6-(1,6),8-(25,25)]
    93      -2.232994      -2.232994      -2.232994    8[6-(6,8),25-(8,8,8,8,8)]
    94       -2.95268       -2.95268       -2.95268    8[6-(6,8),25-(8,8,8,8,8)]
    95       5.215318       5.215318       5.215318    8[6-(6,8),25-(8,8,8,8,8)]
    96       -4.94498       -4.94498       -4.94498    8[6-(6,8),25-(8,8,8,8,8)]
    97       5.161149       5.161149       5.161149    8[7-(6,6),25-(8,8,8,8,8),25-(8,8,8,8,8)]
    98      -0.242034      -0.242034      -0.242034    8[6-(6,8),25-(8,8,8,8,8)]
    99       0.477652       0.477652       0.477652    8[6-(6,8),25-(8,8,8,8,8)]
   100       3.502654       3.502654       3.502654    8[6-(6,8),25-(8,8,8,8,8)]
   101       2.469952       2.469952       2.469952    8[6-(6,8),25-(8,8,8,8,8)]
   102       3.556823       3.556823       3.556823    8[7-(6,6),25-(8,8,8,8,8),25-(8,8,8,8,8)]
   103       5.354466       5.354466       5.354466    8[6-(6,8),25-(8,8,8,8,8)]
   104       6.074152       6.074152       6.074152    8[6-(6,8),25-(8,8,8,8,8)]
   105      -2.093846      -2.093846      -2.093846    8[6-(6,8),25-(8,8,8,8,8)]
   106       8.066452       8.066452       8.066452    8[6-(6,8),25-(8,8,8,8,8)]
   107      -2.039677      -2.039677      -2.039677    8[7-(6,6),25-(8,8,8,8,8),25-(8,8,8,8,8)]
   108       3.363506       3.363506       3.363506    8[6-(6,8),25-(8,8,8,8,8)]
   109        2.64382        2.64382        2.64382    8[6-(6,8),25-(8,8,8,8,8)]
   110      -0.381182      -0.381182      -0.381182    8[6-(6,8),25-(8,8,8,8,8)]
   111        0.65152        0.65152        0.65152    8[6-(6,8),25-(8,8,8,8,8)]
   112      -0.435351      -0.435351      -0.435351    8[7-(6,6),25-(8,8,8,8,8),25-(8,8,8,8,8)]
