# Supplementary material for: A collection of forcefield precursors for metal–organic frameworks
Source: RSC Adv. 2019 Nov 13;9(63):36492–507. doi: 10.1039/c9ra07327b (PMC9075174; doi:10.1039/c9ra07327b)
Supplement: RA-009-C9RA07327B-s1464 [file RA-009-C9RA07327B-s1464.txt]

LUSJEP_clean

12.711200    0.000000    0.000000
-1.751546    12.589944    0.000000
5.772977    6.039802    10.929001

     1       9.242088       9.242088       9.242088    25[8-(6),8-(6),8-(6),8-(6),8-(7,25),8-(7,25)]
     2            0.0            0.0            0.0    25[8-(6),8-(6),8-(6),8-(6),8-(7,25),8-(7,25)]
     3       8.538038       8.538038       8.538038    25[8-(6),8-(6),8-(6),8-(6),8-(7,25),8-(7,25)]
     4       8.194593       8.194593       8.194593    25[8-(6),8-(6),8-(6),8-(6),8-(7,25),8-(7,25)]
     5       6.117622       6.117622       6.117622    1[6-(6,6)]
     6       5.753198       5.753198       5.753198    1[6-(6,6)]
     7       6.763152       6.763152       6.763152    1[6-(6,6)]
     8       7.059757       7.059757       7.059757    1[6-(6,6)]
     9       5.895125       5.895125       5.895125    1[6-(6,7)]
    10       3.696236       3.696236       3.696236    1[6-(6,6)]
    11       2.258831       2.258831       2.258831    1[6-(6,6)]
    12        4.47625        4.47625        4.47625    1[6-(6,7)]
    13      13.436739      13.436739      13.436739    1[6-(6,6)]
    14      11.510595      11.510595      11.510595    1[6-(6,6)]
    15       9.391525       9.391525       9.391525    1[6-(6,6)]
    16       5.540176       5.540176       5.540176    1[6-(6,6)]
    17       6.835755       6.835755       6.835755    1[6-(6,7)]
    18       1.050009       1.050009       1.050009    1[6-(6,6)]
    19       15.77433       15.77433       15.77433    1[6-(6,6)]
    20        15.8146        15.8146        15.8146    1[6-(6,7)]
    21      10.615009      10.615009      10.615009    1[6-(6,6)]
    22      10.979433      10.979433      10.979433    1[6-(6,6)]
    23       9.969479       9.969479       9.969479    1[6-(6,6)]
    24       9.672874       9.672874       9.672874    1[6-(6,6)]
    25      10.837506      10.837506      10.837506    1[6-(6,7)]
    26      13.036395      13.036395      13.036395    1[6-(6,6)]
    27        14.4738        14.4738        14.4738    1[6-(6,6)]
    28      12.256381      12.256381      12.256381    1[6-(6,7)]
    29       3.295892       3.295892       3.295892    1[6-(6,6)]
    30       5.222036       5.222036       5.222036    1[6-(6,6)]
    31       7.341106       7.341106       7.341106    1[6-(6,6)]
    32      11.192455      11.192455      11.192455    1[6-(6,6)]
    33       9.896876       9.896876       9.896876    1[6-(6,7)]
    34      15.682622      15.682622      15.682622    1[6-(6,6)]
    35       0.958301       0.958301       0.958301    1[6-(6,6)]
    36       0.918031       0.918031       0.918031    1[6-(6,7)]
    37       6.989595       6.989595       6.989595    6[6-(6,6),8-(25),8-(25)]
    38       6.661731       6.661731       6.661731    6[6-(1,6),6-(1,6),6-(8,8)]
    39       6.254753       6.254753       6.254753    6[1-(0),6-(1,6),6-(6,6)]
    40       6.045315       6.045315       6.045315    6[1-(0),6-(1,6),6-(6,6)]
    41       6.257541       6.257541       6.257541    6[6-(1,6),6-(1,6),6-(8,8)]
    42       6.633706       6.633706       6.633706    6[1-(0),6-(1,6),6-(6,6)]
    43       6.820393       6.820393       6.820393    6[1-(0),6-(1,6),6-(6,6)]
    44       6.162921       6.162921       6.162921    6[6-(6,6),8-(25),8-(25)]
    45       5.509902       5.509902       5.509902    6[1-(0),6-(1,6),7-(6,8)]
    46       4.190868       4.190868       4.190868    6[1-(0),6-(1,7),6-(6,6)]
    47       3.592951       3.592951       3.592951    6[6-(1,6),6-(1,6),6-(6,6)]
    48       2.627286       2.627286       2.627286    6[1-(0),6-(1,7),6-(6,6)]
    49       3.953268       3.953268       3.953268    6[1-(0),6-(1,6),7-(6,8)]
    50       8.019271       8.019271       8.019271    6[6-(6,6),8-(25),8-(25)]
    51      12.568224      12.568224      12.568224    6[6-(1,6),6-(1,6),6-(8,8)]
    52      12.620109      12.620109      12.620109    6[1-(0),6-(1,6),6-(6,6)]
    53       11.45959       11.45959       11.45959    6[1-(0),6-(1,6),6-(6,6)]
    54      10.245652      10.245652      10.245652    6[6-(1,6),6-(1,6),6-(8,8)]
    55      10.207045      10.207045      10.207045    6[1-(0),6-(1,6),6-(6,6)]
    56      11.359627      11.359627      11.359627    6[1-(0),6-(1,6),6-(6,6)]
    57        8.96374        8.96374        8.96374    6[6-(6,6),8-(25),8-(25)]
    58       6.059255       6.059255       6.059255    6[1-(0),6-(1,6),7-(6,8)]
    59       6.049979       6.049979       6.049979    6[1-(0),6-(1,7),6-(6,6)]
    60       4.920654       4.920654       4.920654    6[6-(1,6),6-(1,6),6-(6,6)]
    61      16.554446      16.554446      16.554446    6[1-(0),6-(1,7),6-(6,6)]
    62        3.87407        3.87407        3.87407    6[1-(0),6-(1,6),7-(6,8)]
    63       9.743036       9.743036       9.743036    6[6-(6,6),8-(25),8-(25)]
    64        10.0709        10.0709        10.0709    6[6-(1,6),6-(1,6),6-(8,8)]
    65      10.477878      10.477878      10.477878    6[1-(0),6-(1,6),6-(6,6)]
    66      10.687316      10.687316      10.687316    6[1-(0),6-(1,6),6-(6,6)]
    67       10.47509       10.47509       10.47509    6[6-(1,6),6-(1,6),6-(8,8)]
    68      10.098925      10.098925      10.098925    6[1-(0),6-(1,6),6-(6,6)]
    69       9.912238       9.912238       9.912238    6[1-(0),6-(1,6),6-(6,6)]
    70       10.56971       10.56971       10.56971    6[6-(6,6),8-(25),8-(25)]
    71      11.222729      11.222729      11.222729    6[1-(0),6-(1,6),7-(6,8)]
    72      12.541763      12.541763      12.541763    6[1-(0),6-(1,7),6-(6,6)]
    73      14.891226      14.891226      14.891226    6[6-(1,6),6-(1,6),6-(6,6)]
    74      14.105345      14.105345      14.105345    6[1-(0),6-(1,7),6-(6,6)]
    75      12.779363      12.779363      12.779363    6[1-(0),6-(1,6),7-(6,8)]
    76        8.71336        8.71336        8.71336    6[6-(6,6),8-(25),8-(25)]
    77       4.164407       4.164407       4.164407    6[6-(1,6),6-(1,6),6-(8,8)]
    78       4.112522       4.112522       4.112522    6[1-(0),6-(1,6),6-(6,6)]
    79       5.273041       5.273041       5.273041    6[1-(0),6-(1,6),6-(6,6)]
    80       6.486979       6.486979       6.486979    6[6-(1,6),6-(1,6),6-(8,8)]
    81       6.525586       6.525586       6.525586    6[1-(0),6-(1,6),6-(6,6)]
    82       5.373004       5.373004       5.373004    6[1-(0),6-(1,6),6-(6,6)]
    83       7.768891       7.768891       7.768891    6[6-(6,6),8-(25),8-(25)]
    84      10.673376      10.673376      10.673376    6[1-(0),6-(1,6),7-(6,8)]
    85      10.682652      10.682652      10.682652    6[1-(0),6-(1,7),6-(6,6)]
    86      11.811977      11.811977      11.811977    6[6-(1,6),6-(1,6),6-(6,6)]
    87       0.178185       0.178185       0.178185    6[1-(0),6-(1,7),6-(6,6)]
    88       0.147361       0.147361       0.147361    6[1-(0),6-(1,6),7-(6,8)]
    89       6.234474       6.234474       6.234474    7[6-(1,6),6-(1,6),8-(25,25)]
    90       4.988358       4.988358       4.988358    7[6-(1,6),6-(1,6),8-(25,25)]
    91      10.498157      10.498157      10.498157    7[6-(1,6),6-(1,6),8-(25,25)]
    92      11.744273      11.744273      11.744273    7[6-(1,6),6-(1,6),8-(25,25)]
    93       6.977901       6.977901       6.977901    8[6-(6,8),25-(8,8,8,8,8)]
    94       7.267595       7.267595       7.267595    8[6-(6,8),25-(8,8,8,8,8)]
    95       5.717706       5.717706       5.717706    8[6-(6,8),25-(8,8,8,8,8)]
    96       6.562275       6.562275       6.562275    8[6-(6,8),25-(8,8,8,8,8)]
    97       7.504273       7.504273       7.504273    8[7-(6,6),25-(8,8,8,8,8),25-(8,8,8,8,8)]
    98        14.8473        14.8473        14.8473    8[6-(6,8),25-(8,8,8,8,8)]
    99       7.901282       7.901282       7.901282    8[6-(6,8),25-(8,8,8,8,8)]
   100       9.056053       9.056053       9.056053    8[6-(6,8),25-(8,8,8,8,8)]
   101       7.889709       7.889709       7.889709    8[6-(6,8),25-(8,8,8,8,8)]
   102        5.01399        5.01399        5.01399    8[7-(6,6),25-(8,8,8,8,8),25-(8,8,8,8,8)]
   103        9.75473        9.75473        9.75473    8[6-(6,8),25-(8,8,8,8,8)]
   104       9.465036       9.465036       9.465036    8[6-(6,8),25-(8,8,8,8,8)]
   105      11.014925      11.014925      11.014925    8[6-(6,8),25-(8,8,8,8,8)]
   106      10.170356      10.170356      10.170356    8[6-(6,8),25-(8,8,8,8,8)]
   107       9.228358       9.228358       9.228358    8[7-(6,6),25-(8,8,8,8,8),25-(8,8,8,8,8)]
   108       1.885331       1.885331       1.885331    8[6-(6,8),25-(8,8,8,8,8)]
   109       8.831349       8.831349       8.831349    8[6-(6,8),25-(8,8,8,8,8)]
   110       7.676578       7.676578       7.676578    8[6-(6,8),25-(8,8,8,8,8)]
   111       8.842922       8.842922       8.842922    8[6-(6,8),25-(8,8,8,8,8)]
   112      11.718641      11.718641      11.718641    8[7-(6,6),25-(8,8,8,8,8),25-(8,8,8,8,8)]
