# Supplementary material for: A collection of forcefield precursors for metal–organic frameworks
Source: RSC Adv. 2019 Nov 13;9(63):36492–507. doi: 10.1039/c9ra07327b (PMC9075174; doi:10.1039/c9ra07327b)
Supplement: RA-009-C9RA07327B-s1465 [file RA-009-C9RA07327B-s1465.txt]

LUSJIT_clean

12.740500    0.000000    0.000000
-1.494637    12.652526    0.000000
5.734824    6.226838    10.847217

     1       8.177301       8.177301       8.177301    25[8-(6),8-(6),8-(6),8-(6),8-(7,25),8-(7,25)]
     2       8.803386       8.803386       8.803386    25[8-(6),8-(6),8-(6),8-(6),8-(7,25),8-(7,25)]
     3       9.237662       9.237662       9.237662    25[8-(6),8-(6),8-(6),8-(6),8-(7,25),8-(7,25)]
     4            0.0            0.0            0.0    25[8-(6),8-(6),8-(6),8-(6),8-(7,25),8-(7,25)]
     5       9.791725       9.791725       9.791725    1[6-(6,6)]
     6      10.153436      10.153436      10.153436    1[6-(6,6)]
     7      11.000272      11.000272      11.000272    1[6-(6,6)]
     8      10.564844      10.564844      10.564844    1[6-(6,6)]
     9       7.031783       7.031783       7.031783    1[6-(6,7)]
    10       1.200129       1.200129       1.200129    1[6-(6,6)]
    11      15.901296      15.901296      15.901296    1[6-(6,6)]
    12      16.041404      16.041404      16.041404    1[6-(6,7)]
    13      11.159062      11.159062      11.159062    1[6-(6,6)]
    14       7.343188       7.343188       7.343188    1[6-(6,6)]
    15       5.248061       5.248061       5.248061    1[6-(6,6)]
    16       3.339851       3.339851       3.339851    1[6-(6,6)]
    17       5.870278       5.870278       5.870278    1[6-(6,7)]
    18       3.663955       3.663955       3.663955    1[6-(6,6)]
    19        2.53148        2.53148        2.53148    1[6-(6,6)]
    20       4.719266       4.719266       4.719266    1[6-(6,7)]
    21       7.188962       7.188962       7.188962    1[6-(6,6)]
    22       6.827251       6.827251       6.827251    1[6-(6,6)]
    23       5.980415       5.980415       5.980415    1[6-(6,6)]
    24       6.415843       6.415843       6.415843    1[6-(6,6)]
    25       9.948904       9.948904       9.948904    1[6-(6,7)]
    26      15.780558      15.780558      15.780558    1[6-(6,6)]
    27       1.079391       1.079391       1.079391    1[6-(6,6)]
    28       0.939283       0.939283       0.939283    1[6-(6,7)]
    29       5.821625       5.821625       5.821625    1[6-(6,6)]
    30       9.637499       9.637499       9.637499    1[6-(6,6)]
    31      11.732626      11.732626      11.732626    1[6-(6,6)]
    32      13.640836      13.640836      13.640836    1[6-(6,6)]
    33      11.110409      11.110409      11.110409    1[6-(6,7)]
    34      13.316732      13.316732      13.316732    1[6-(6,6)]
    35      14.449207      14.449207      14.449207    1[6-(6,6)]
    36      12.261421      12.261421      12.261421    1[6-(6,7)]
    37       9.761275       9.761275       9.761275    6[6-(6,6),8-(25),8-(25)]
    38       10.12187       10.12187       10.12187    6[6-(1,6),6-(1,6),6-(8,8)]
    39      10.018532      10.018532      10.018532    6[1-(0),6-(1,6),6-(6,6)]
    40      10.245495      10.245495      10.245495    6[1-(0),6-(1,6),6-(6,6)]
    41      10.614536      10.614536      10.614536    6[6-(1,6),6-(1,6),6-(8,8)]
    42      10.738528      10.738528      10.738528    6[1-(0),6-(1,6),6-(6,6)]
    43       10.77691       10.77691       10.77691    6[6-(6,6),8-(25),8-(25)]
    44      10.487716      10.487716      10.487716    6[1-(0),6-(1,6),6-(6,6)]
    45       6.242116       6.242116       6.242116    6[1-(0),6-(1,6),7-(6,8)]
    46       0.441367       0.441367       0.441367    6[1-(0),6-(1,7),6-(6,6)]
    47       5.026359       5.026359       5.026359    6[6-(1,6),6-(1,6),6-(6,6)]
    48      16.705279      16.705279      16.705279    6[1-(0),6-(1,7),6-(6,6)]
    49       4.048849       4.048849       4.048849    6[1-(0),6-(1,6),7-(6,8)]
    50       2.960355       2.960355       2.960355    6[6-(6,6),8-(25),8-(25)]
    51       4.180929       4.180929       4.180929    6[6-(1,6),6-(1,6),6-(8,8)]
    52       5.386362       5.386362       5.386362    6[1-(0),6-(1,6),6-(6,6)]
    53       6.533642       6.533642       6.533642    6[1-(0),6-(1,6),6-(6,6)]
    54       6.501977       6.501977       6.501977    6[6-(1,6),6-(1,6),6-(8,8)]
    55       5.293885       5.293885       5.293885    6[1-(0),6-(1,6),6-(6,6)]
    56       7.781323       7.781323       7.781323    6[6-(6,6),8-(25),8-(25)]
    57       4.145711       4.145711       4.145711    6[1-(0),6-(1,6),6-(6,6)]
    58       5.490376       5.490376       5.490376    6[1-(0),6-(1,6),7-(6,8)]
    59       4.166312       4.166312       4.166312    6[1-(0),6-(1,7),6-(6,6)]
    60       3.566287       3.566287       3.566287    6[6-(1,6),6-(1,6),6-(6,6)]
    61       2.881322       2.881322       2.881322    6[1-(0),6-(1,7),6-(6,6)]
    62       4.196238       4.196238       4.196238    6[1-(0),6-(1,6),7-(6,8)]
    63       7.219412       7.219412       7.219412    6[6-(6,6),8-(25),8-(25)]
    64       6.858817       6.858817       6.858817    6[6-(1,6),6-(1,6),6-(8,8)]
    65       6.962155       6.962155       6.962155    6[1-(0),6-(1,6),6-(6,6)]
    66       6.735192       6.735192       6.735192    6[1-(0),6-(1,6),6-(6,6)]
    67       6.366151       6.366151       6.366151    6[6-(1,6),6-(1,6),6-(8,8)]
    68       6.242159       6.242159       6.242159    6[1-(0),6-(1,6),6-(6,6)]
    69       6.203777       6.203777       6.203777    6[6-(6,6),8-(25),8-(25)]
    70       6.492971       6.492971       6.492971    6[1-(0),6-(1,6),6-(6,6)]
    71      10.738571      10.738571      10.738571    6[1-(0),6-(1,6),7-(6,8)]
    72      10.804496      10.804496      10.804496    6[1-(0),6-(1,7),6-(6,6)]
    73      11.954328      11.954328      11.954328    6[6-(1,6),6-(1,6),6-(6,6)]
    74       0.275408       0.275408       0.275408    6[1-(0),6-(1,7),6-(6,6)]
    75       0.191338       0.191338       0.191338    6[1-(0),6-(1,6),7-(6,8)]
    76       8.285508       8.285508       8.285508    6[6-(6,6),8-(25),8-(25)]
    77      12.799758      12.799758      12.799758    6[6-(1,6),6-(1,6),6-(8,8)]
    78       5.859501       5.859501       5.859501    6[1-(0),6-(1,6),6-(6,6)]
    79      10.447045      10.447045      10.447045    6[1-(0),6-(1,6),6-(6,6)]
    80       10.47871       10.47871       10.47871    6[6-(1,6),6-(1,6),6-(8,8)]
    81      11.686802      11.686802      11.686802    6[1-(0),6-(1,6),6-(6,6)]
    82       9.199364       9.199364       9.199364    6[6-(6,6),8-(25),8-(25)]
    83      12.834976      12.834976      12.834976    6[1-(0),6-(1,6),6-(6,6)]
    84      11.490311      11.490311      11.490311    6[1-(0),6-(1,6),7-(6,8)]
    85      12.814375      12.814375      12.814375    6[1-(0),6-(1,7),6-(6,6)]
    86      14.909037      14.909037      14.909037    6[6-(1,6),6-(1,6),6-(6,6)]
    87      14.099365      14.099365      14.099365    6[1-(0),6-(1,7),6-(6,6)]
    88      12.784449      12.784449      12.784449    6[1-(0),6-(1,6),7-(6,8)]
    89       5.170873       5.170873       5.170873    7[6-(1,6),6-(1,6),8-(25,25)]
    90       6.217495       6.217495       6.217495    7[6-(1,6),6-(1,6),8-(25,25)]
    91      11.809814      11.809814      11.809814    7[6-(1,6),6-(1,6),8-(25,25)]
    92      10.763192      10.763192      10.763192    7[6-(1,6),6-(1,6),8-(25,25)]
    93       9.464673       9.464673       9.464673    8[6-(6,8),25-(8,8,8,8,8)]
    94        9.76495        9.76495        9.76495    8[6-(6,8),25-(8,8,8,8,8)]
    95       5.236863       5.236863       5.236863    8[7-(6,6),25-(8,8,8,8,8),25-(8,8,8,8,8)]
    96      10.421701      10.421701      10.421701    8[6-(6,8),25-(8,8,8,8,8)]
    97      11.254676      11.254676      11.254676    8[6-(6,8),25-(8,8,8,8,8)]
    98       8.807349       8.807349       8.807349    8[6-(6,8),25-(8,8,8,8,8)]
    99       1.901818       1.901818       1.901818    8[6-(6,8),25-(8,8,8,8,8)]
   100       7.485264       7.485264       7.485264    8[7-(6,6),25-(8,8,8,8,8),25-(8,8,8,8,8)]
   101       8.858516       8.858516       8.858516    8[6-(6,8),25-(8,8,8,8,8)]
   102       7.683668       7.683668       7.683668    8[6-(6,8),25-(8,8,8,8,8)]
   103       7.516014       7.516014       7.516014    8[6-(6,8),25-(8,8,8,8,8)]
   104       7.215737       7.215737       7.215737    8[6-(6,8),25-(8,8,8,8,8)]
   105      11.743824      11.743824      11.743824    8[7-(6,6),25-(8,8,8,8,8),25-(8,8,8,8,8)]
   106       6.558986       6.558986       6.558986    8[6-(6,8),25-(8,8,8,8,8)]
   107       5.726011       5.726011       5.726011    8[6-(6,8),25-(8,8,8,8,8)]
   108       8.173338       8.173338       8.173338    8[6-(6,8),25-(8,8,8,8,8)]
   109      15.078869      15.078869      15.078869    8[6-(6,8),25-(8,8,8,8,8)]
   110       9.495423       9.495423       9.495423    8[7-(6,6),25-(8,8,8,8,8),25-(8,8,8,8,8)]
   111       8.122171       8.122171       8.122171    8[6-(6,8),25-(8,8,8,8,8)]
   112       9.297019       9.297019       9.297019    8[6-(6,8),25-(8,8,8,8,8)]
