# Supplementary material for: A collection of forcefield precursors for metal–organic frameworks
Source: RSC Adv. 2019 Nov 13;9(63):36492–507. doi: 10.1039/c9ra07327b (PMC9075174; doi:10.1039/c9ra07327b)
Supplement: RA-009-C9RA07327B-s1466 [file RA-009-C9RA07327B-s1466.txt]

LUSJOZ_clean

12.728700    0.000000    0.000000
-1.795799    12.601385    0.000000
5.715279    6.084842    10.994922

     1        1.95974        1.95974        1.95974    25[8-(6),8-(6),8-(6),8-(6),8-(7,25),8-(7,25)]
     2        5.46645        5.46645        5.46645    25[8-(6),8-(6),8-(6),8-(6),8-(7,25),8-(7,25)]
     3       3.020168       3.020168       3.020168    25[8-(6),8-(6),8-(6),8-(6),8-(7,25),8-(7,25)]
     4      13.628012      13.628012      13.628012    25[8-(6),8-(6),8-(6),8-(6),8-(7,25),8-(7,25)]
     5       13.31711       13.31711       13.31711    1[6-(6,6)]
     6      11.163207      11.163207      11.163207    1[6-(6,6)]
     7      12.214648      12.214648      12.214648    1[6-(6,6)]
     8      14.259624      14.259624      14.259624    1[6-(6,6)]
     9      11.351346      11.351346      11.351346    1[6-(6,7)]
    10       9.153317       9.153317       9.153317    1[6-(6,6)]
    11       9.473528       9.473528       9.473528    1[6-(6,6)]
    12      11.661596      11.661596      11.661596    1[6-(6,7)]
    13       7.891271       7.891271       7.891271    1[6-(6,6)]
    14       5.997197       5.997197       5.997197    1[6-(6,6)]
    15      16.550554      16.550554      16.550554    1[6-(6,6)]
    16       0.019926       0.019926       0.019926    1[6-(6,6)]
    17      14.015911      14.015911      14.015911    1[6-(6,7)]
    18       8.301147       8.301147       8.301147    1[6-(6,6)]
    19      10.232672      10.232672      10.232672    1[6-(6,6)]
    20      10.307714      10.307714      10.307714    1[6-(6,7)]
    21        3.33107        3.33107        3.33107    1[6-(6,6)]
    22       5.484973       5.484973       5.484973    1[6-(6,6)]
    23       4.433532       4.433532       4.433532    1[6-(6,6)]
    24       2.388556       2.388556       2.388556    1[6-(6,6)]
    25       5.296834       5.296834       5.296834    1[6-(6,7)]
    26       7.494863       7.494863       7.494863    1[6-(6,6)]
    27       7.174652       7.174652       7.174652    1[6-(6,6)]
    28       4.986584       4.986584       4.986584    1[6-(6,7)]
    29       8.756909       8.756909       8.756909    1[6-(6,6)]
    30      10.650983      10.650983      10.650983    1[6-(6,6)]
    31       0.097626       0.097626       0.097626    1[6-(6,6)]
    32      16.628254      16.628254      16.628254    1[6-(6,6)]
    33       2.632269       2.632269       2.632269    1[6-(6,7)]
    34       8.347033       8.347033       8.347033    1[6-(6,6)]
    35       6.415508       6.415508       6.415508    1[6-(6,6)]
    36       6.340466       6.340466       6.340466    1[6-(6,7)]
    37      14.196197      14.196197      14.196197    6[6-(6,6),8-(25),8-(25)]
    38      13.880389      13.880389      13.880389    6[6-(1,6),6-(1,6),6-(8,8)]
    39       13.46171       13.46171       13.46171    6[1-(0),6-(1,6),6-(6,6)]
    40      11.459578      11.459578      11.459578    6[1-(0),6-(1,6),6-(6,6)]
    41      11.684348      11.684348      11.684348    6[6-(1,6),6-(1,6),6-(8,8)]
    42      12.067861      12.067861      12.067861    6[1-(0),6-(1,6),6-(6,6)]
    43      14.034981      14.034981      14.034981    6[1-(0),6-(1,6),6-(6,6)]
    44      11.580717      11.580717      11.580717    6[6-(6,6),8-(25),8-(25)]
    45       10.96131       10.96131       10.96131    6[1-(0),6-(1,6),7-(6,8)]
    46        9.64085        9.64085        9.64085    6[1-(0),6-(1,7),6-(6,6)]
    47       9.026791       9.026791       9.026791    6[6-(1,6),6-(1,6),6-(6,6)]
    48       9.831781       9.831781       9.831781    6[1-(0),6-(1,7),6-(6,6)]
    49      11.137177      11.137177      11.137177    6[1-(0),6-(1,6),7-(6,8)]
    50       2.512644       2.512644       2.512644    6[6-(6,6),8-(25),8-(25)]
    51       7.015311       7.015311       7.015311    6[6-(1,6),6-(1,6),6-(8,8)]
    52       7.071017       7.071017       7.071017    6[1-(0),6-(1,6),6-(6,6)]
    53       5.932604       5.932604       5.932604    6[1-(0),6-(1,6),6-(6,6)]
    54       4.684514       4.684514       4.684514    6[6-(1,6),6-(1,6),6-(8,8)]
    55       4.639921       4.639921       4.639921    6[1-(0),6-(1,6),6-(6,6)]
    56       5.789294       5.789294       5.789294    6[1-(0),6-(1,6),6-(6,6)]
    57      16.161165      16.161165      16.161165    6[6-(6,6),8-(25),8-(25)]
    58      13.244872      13.244872      13.244872    6[1-(0),6-(1,6),7-(6,8)]
    59       7.529359       7.529359       7.529359    6[1-(0),6-(1,7),6-(6,6)]
    60      12.107245      12.107245      12.107245    6[6-(1,6),6-(1,6),6-(6,6)]
    61         11.018         11.018         11.018    6[1-(0),6-(1,7),6-(6,6)]
    62      11.070471      11.070471      11.070471    6[1-(0),6-(1,6),7-(6,8)]
    63       2.451983       2.451983       2.451983    6[6-(6,6),8-(25),8-(25)]
    64       2.767791       2.767791       2.767791    6[6-(1,6),6-(1,6),6-(8,8)]
    65        3.18647        3.18647        3.18647    6[1-(0),6-(1,6),6-(6,6)]
    66       5.188602       5.188602       5.188602    6[1-(0),6-(1,6),6-(6,6)]
    67       4.963832       4.963832       4.963832    6[6-(1,6),6-(1,6),6-(8,8)]
    68       4.580319       4.580319       4.580319    6[1-(0),6-(1,6),6-(6,6)]
    69       2.613199       2.613199       2.613199    6[1-(0),6-(1,6),6-(6,6)]
    70       5.067463       5.067463       5.067463    6[6-(6,6),8-(25),8-(25)]
    71        5.68687        5.68687        5.68687    6[1-(0),6-(1,6),7-(6,8)]
    72        7.00733        7.00733        7.00733    6[1-(0),6-(1,7),6-(6,6)]
    73       7.621389       7.621389       7.621389    6[6-(1,6),6-(1,6),6-(6,6)]
    74       6.816399       6.816399       6.816399    6[1-(0),6-(1,7),6-(6,6)]
    75       5.511003       5.511003       5.511003    6[1-(0),6-(1,6),7-(6,8)]
    76      14.135536      14.135536      14.135536    6[6-(6,6),8-(25),8-(25)]
    77       9.632869       9.632869       9.632869    6[6-(1,6),6-(1,6),6-(8,8)]
    78       9.577163       9.577163       9.577163    6[1-(0),6-(1,6),6-(6,6)]
    79      10.715576      10.715576      10.715576    6[1-(0),6-(1,6),6-(6,6)]
    80      11.963666      11.963666      11.963666    6[6-(1,6),6-(1,6),6-(8,8)]
    81      -0.720441      -0.720441      -0.720441    6[1-(0),6-(1,6),6-(6,6)]
    82      10.858886      10.858886      10.858886    6[1-(0),6-(1,6),6-(6,6)]
    83       0.487015       0.487015       0.487015    6[6-(6,6),8-(25),8-(25)]
    84       3.403308       3.403308       3.403308    6[1-(0),6-(1,6),7-(6,8)]
    85       3.403542       3.403542       3.403542    6[1-(0),6-(1,7),6-(6,6)]
    86       4.540935       4.540935       4.540935    6[6-(1,6),6-(1,6),6-(6,6)]
    87        5.63018        5.63018        5.63018    6[1-(0),6-(1,7),6-(6,6)]
    88       5.577709       5.577709       5.577709    6[1-(0),6-(1,6),7-(6,8)]
    89       11.68639       11.68639       11.68639    7[6-(1,6),6-(1,6),8-(25,25)]
    90      12.191804      12.191804      12.191804    7[6-(1,6),6-(1,6),8-(25,25)]
    91        4.96179        4.96179        4.96179    7[6-(1,6),6-(1,6),8-(25,25)]
    92       4.456376       4.456376       4.456376    7[6-(1,6),6-(1,6),8-(25,25)]
    93      14.169307      14.169307      14.169307    8[6-(6,8),25-(8,8,8,8,8)]
    94       1.760859       1.760859       1.760859    8[6-(6,8),25-(8,8,8,8,8)]
    95      11.107063      11.107063      11.107063    8[6-(6,8),25-(8,8,8,8,8)]
    96       11.97174       11.97174       11.97174    8[6-(6,8),25-(8,8,8,8,8)]
    97      12.940234      12.940234      12.940234    8[7-(6,6),25-(8,8,8,8,8),25-(8,8,8,8,8)]
    98       9.302184       9.302184       9.302184    8[6-(6,8),25-(8,8,8,8,8)]
    99       2.387648       2.387648       2.387648    8[6-(6,8),25-(8,8,8,8,8)]
   100       3.532214       3.532214       3.532214    8[6-(6,8),25-(8,8,8,8,8)]
   101      15.072623      15.072623      15.072623    8[6-(6,8),25-(8,8,8,8,8)]
   102      12.221484      12.221484      12.221484    8[7-(6,6),25-(8,8,8,8,8),25-(8,8,8,8,8)]
   103       2.478873       2.478873       2.478873    8[6-(6,8),25-(8,8,8,8,8)]
   104      14.887321      14.887321      14.887321    8[6-(6,8),25-(8,8,8,8,8)]
   105       5.541117       5.541117       5.541117    8[6-(6,8),25-(8,8,8,8,8)]
   106        4.67644        4.67644        4.67644    8[6-(6,8),25-(8,8,8,8,8)]
   107       3.707946       3.707946       3.707946    8[7-(6,6),25-(8,8,8,8,8),25-(8,8,8,8,8)]
   108       7.345996       7.345996       7.345996    8[6-(6,8),25-(8,8,8,8,8)]
   109      14.260532      14.260532      14.260532    8[6-(6,8),25-(8,8,8,8,8)]
   110      13.115966      13.115966      13.115966    8[6-(6,8),25-(8,8,8,8,8)]
   111       1.575557       1.575557       1.575557    8[6-(6,8),25-(8,8,8,8,8)]
   112       4.426696       4.426696       4.426696    8[7-(6,6),25-(8,8,8,8,8),25-(8,8,8,8,8)]
