# Supplementary material for: A collection of forcefield precursors for metal–organic frameworks
Source: RSC Adv. 2019 Nov 13;9(63):36492–507. doi: 10.1039/c9ra07327b (PMC9075174; doi:10.1039/c9ra07327b)
Supplement: RA-009-C9RA07327B-s1467 [file RA-009-C9RA07327B-s1467.txt]

LUVTAY_clean

15.174300    0.000000    0.000000
0.000000    24.885900    0.000000
0.000000    0.000000    24.885900

     1       0.458719       0.458719       0.458719    30[7-(6,6),8-(6),8-(6),8-(6),8-(6,30)]
     2       3.745472       3.745472       3.745472    30[8-(6),8-(6),8-(6,30),8-(6,30)]
     3      14.673852      14.673852      14.673852    30[7-(6,6),8-(6),8-(6),8-(6),8-(6,30)]
     4       0.458719       0.458719       0.458719    30[7-(6,6),8-(6),8-(6),8-(6),8-(6,30)]
     5       3.745472       3.745472       3.745472    30[8-(6),8-(6),8-(6,30),8-(6,30)]
     6      14.673852      14.673852      14.673852    30[7-(6,6),8-(6),8-(6),8-(6),8-(6,30)]
     7      14.715581      14.715581      14.715581    30[7-(6,6),8-(6),8-(6),8-(6),8-(6,30)]
     8      11.428828      11.428828      11.428828    30[8-(6),8-(6),8-(6,30),8-(6,30)]
     9       0.500448       0.500448       0.500448    30[7-(6,6),8-(6),8-(6),8-(6),8-(6,30)]
    10      14.715581      14.715581      14.715581    30[7-(6,6),8-(6),8-(6),8-(6),8-(6,30)]
    11      11.428828      11.428828      11.428828    30[8-(6),8-(6),8-(6,30),8-(6,30)]
    12       0.500448       0.500448       0.500448    30[7-(6,6),8-(6),8-(6),8-(6),8-(6,30)]
    13       7.128431       7.128431       7.128431    30[7-(6,6),8-(6),8-(6),8-(6),8-(6,30)]
    14       3.841678       3.841678       3.841678    30[8-(6),8-(6),8-(6,30),8-(6,30)]
    15       8.087598       8.087598       8.087598    30[7-(6,6),8-(6),8-(6),8-(6),8-(6,30)]
    16       7.128431       7.128431       7.128431    30[7-(6,6),8-(6),8-(6),8-(6),8-(6,30)]
    17       3.841678       3.841678       3.841678    30[8-(6),8-(6),8-(6,30),8-(6,30)]
    18       8.087598       8.087598       8.087598    30[7-(6,6),8-(6),8-(6),8-(6),8-(6,30)]
    19       8.045869       8.045869       8.045869    30[7-(6,6),8-(6),8-(6),8-(6),8-(6,30)]
    20      11.332622      11.332622      11.332622    30[8-(6),8-(6),8-(6,30),8-(6,30)]
    21       7.086702       7.086702       7.086702    30[7-(6,6),8-(6),8-(6),8-(6),8-(6,30)]
    22       8.045869       8.045869       8.045869    30[7-(6,6),8-(6),8-(6),8-(6),8-(6,30)]
    23      11.332622      11.332622      11.332622    30[8-(6),8-(6),8-(6,30),8-(6,30)]
    24       7.086702       7.086702       7.086702    30[7-(6,6),8-(6),8-(6),8-(6),8-(6,30)]
    25       3.195708       3.195708       3.195708    1[6-(6,6)]
    26       2.705578       2.705578       2.705578    1[6-(6,6)]
    27      13.974013      13.974013      13.974013    1[6-(6,6)]
    28      14.500561      14.500561      14.500561    1[6-(6,6)]
    29      13.672044      13.672044      13.672044    1[6-(6,6)]
    30      13.294204      13.294204      13.294204    1[6-(6,7)]
    31       1.631237       1.631237       1.631237    1[6-(6,7)]
    32       2.150198       2.150198       2.150198    1[6-(6,6)]
    33       0.350526       0.350526       0.350526    1[6-(6,6)]
    34       0.949911       0.949911       0.949911    1[6-(6,6)]
    35      12.315462      12.315462      12.315462    1[6-(6,6)]
    36      11.735804      11.735804      11.735804    1[6-(6,6)]
    37       1.361135       1.361135       1.361135    1[6-(6,6)]
    38       1.837608       1.837608       1.837608    1[6-(6,7)]
    39      13.530923      13.530923      13.530923    1[6-(6,7)]
    40      12.975544      12.975544      12.975544    1[6-(6,6)]
    41       3.238196       3.238196       3.238196    1[6-(6,6,8)]
    42       4.385373       4.385373       4.385373    1[6-(1,1,6)]
    43        3.79661        3.79661        3.79661    1[6-(1,1,6)]
    44       3.072796       3.072796       3.072796    1[6-(1,1,6)]
    45       4.235147       4.235147       4.235147    1[6-(6,6,8)]
    46       3.817854       3.817854       3.817854    1[6-(1,1,6)]
    47       5.342871       5.342871       5.342871    1[6-(1,1,6)]
    48       4.342885       4.342885       4.342885    1[6-(1,1,6)]
    49       3.195708       3.195708       3.195708    1[6-(6,6)]
    50       2.705578       2.705578       2.705578    1[6-(6,6)]
    51      13.974013      13.974013      13.974013    1[6-(6,6)]
    52      14.500561      14.500561      14.500561    1[6-(6,6)]
    53      13.672044      13.672044      13.672044    1[6-(6,6)]
    54      13.294204      13.294204      13.294204    1[6-(6,7)]
    55       1.631237       1.631237       1.631237    1[6-(6,7)]
    56       2.150198       2.150198       2.150198    1[6-(6,6)]
    57       0.350526       0.350526       0.350526    1[6-(6,6)]
    58       0.949911       0.949911       0.949911    1[6-(6,6)]
    59      12.315462      12.315462      12.315462    1[6-(6,6)]
    60      11.735804      11.735804      11.735804    1[6-(6,6)]
    61       1.361135       1.361135       1.361135    1[6-(6,6)]
    62       1.837608       1.837608       1.837608    1[6-(6,7)]
    63      13.530923      13.530923      13.530923    1[6-(6,7)]
    64      12.975544      12.975544      12.975544    1[6-(6,6)]
    65       3.238196       3.238196       3.238196    1[6-(6,6,8)]
    66       4.385373       4.385373       4.385373    1[6-(1,1,6)]
    67        3.79661        3.79661        3.79661    1[6-(1,1,6)]
    68       3.072796       3.072796       3.072796    1[6-(1,1,6)]
    69       4.235147       4.235147       4.235147    1[6-(6,6,8)]
    70       3.817854       3.817854       3.817854    1[6-(1,1,6)]
    71       5.342871       5.342871       5.342871    1[6-(1,1,6)]
    72       4.342885       4.342885       4.342885    1[6-(1,1,6)]
    73      11.978592      11.978592      11.978592    1[6-(6,6)]
    74      12.468722      12.468722      12.468722    1[6-(6,6)]
    75       1.200287       1.200287       1.200287    1[6-(6,6)]
    76       0.673739       0.673739       0.673739    1[6-(6,6)]
    77       1.502256       1.502256       1.502256    1[6-(6,6)]
    78       1.880096       1.880096       1.880096    1[6-(6,7)]
    79      13.543063      13.543063      13.543063    1[6-(6,7)]
    80      13.024102      13.024102      13.024102    1[6-(6,6)]
    81      14.823774      14.823774      14.823774    1[6-(6,6)]
    82      14.224389      14.224389      14.224389    1[6-(6,6)]
    83       2.858838       2.858838       2.858838    1[6-(6,6)]
    84       3.438496       3.438496       3.438496    1[6-(6,6)]
    85      13.813165      13.813165      13.813165    1[6-(6,6)]
    86      13.336692      13.336692      13.336692    1[6-(6,7)]
    87       1.643377       1.643377       1.643377    1[6-(6,7)]
    88       2.198756       2.198756       2.198756    1[6-(6,6)]
    89      11.936104      11.936104      11.936104    1[6-(6,6,8)]
    90      10.788927      10.788927      10.788927    1[6-(1,1,6)]
    91       11.37769       11.37769       11.37769    1[6-(1,1,6)]
    92      12.101504      12.101504      12.101504    1[6-(1,1,6)]
    93      10.939153      10.939153      10.939153    1[6-(6,6,8)]
    94      11.356446      11.356446      11.356446    1[6-(1,1,6)]
    95       9.831429       9.831429       9.831429    1[6-(1,1,6)]
    96      10.831415      10.831415      10.831415    1[6-(1,1,6)]
    97      11.978592      11.978592      11.978592    1[6-(6,6)]
    98      12.468722      12.468722      12.468722    1[6-(6,6)]
    99       1.200287       1.200287       1.200287    1[6-(6,6)]
   100       0.673739       0.673739       0.673739    1[6-(6,6)]
   101       1.502256       1.502256       1.502256    1[6-(6,6)]
   102       1.880096       1.880096       1.880096    1[6-(6,7)]
   103      13.543063      13.543063      13.543063    1[6-(6,7)]
   104      13.024102      13.024102      13.024102    1[6-(6,6)]
   105      14.823774      14.823774      14.823774    1[6-(6,6)]
   106      14.224389      14.224389      14.224389    1[6-(6,6)]
   107       2.858838       2.858838       2.858838    1[6-(6,6)]
   108       3.438496       3.438496       3.438496    1[6-(6,6)]
   109      13.813165      13.813165      13.813165    1[6-(6,6)]
   110      13.336692      13.336692      13.336692    1[6-(6,7)]
   111       1.643377       1.643377       1.643377    1[6-(6,7)]
   112       2.198756       2.198756       2.198756    1[6-(6,6)]
   113      11.936104      11.936104      11.936104    1[6-(6,6,8)]
   114      10.788927      10.788927      10.788927    1[6-(1,1,6)]
   115       11.37769       11.37769       11.37769    1[6-(1,1,6)]
   116      12.101504      12.101504      12.101504    1[6-(1,1,6)]
   117      10.939153      10.939153      10.939153    1[6-(6,6,8)]
   118      11.356446      11.356446      11.356446    1[6-(1,1,6)]
   119       9.831429       9.831429       9.831429    1[6-(1,1,6)]
   120      10.831415      10.831415      10.831415    1[6-(1,1,6)]
   121       4.391442       4.391442       4.391442    1[6-(6,6)]
   122       4.881572       4.881572       4.881572    1[6-(6,6)]
   123       8.787437       8.787437       8.787437    1[6-(6,6)]
   124       8.260889       8.260889       8.260889    1[6-(6,6)]
   125       9.089406       9.089406       9.089406    1[6-(6,6)]
   126       9.467246       9.467246       9.467246    1[6-(6,7)]
   127       5.955913       5.955913       5.955913    1[6-(6,7)]
   128       5.436952       5.436952       5.436952    1[6-(6,6)]
   129       7.236624       7.236624       7.236624    1[6-(6,6)]
   130       6.637239       6.637239       6.637239    1[6-(6,6)]
   131      10.445988      10.445988      10.445988    1[6-(6,6)]
   132      11.025646      11.025646      11.025646    1[6-(6,6)]
   133       6.226015       6.226015       6.226015    1[6-(6,6)]
   134       5.749542       5.749542       5.749542    1[6-(6,7)]
   135       9.230527       9.230527       9.230527    1[6-(6,7)]
   136       9.785906       9.785906       9.785906    1[6-(6,6)]
   137       4.348954       4.348954       4.348954    1[6-(6,6,8)]
   138       3.201777       3.201777       3.201777    1[6-(1,1,6)]
   139        3.79054        3.79054        3.79054    1[6-(1,1,6)]
   140       4.514354       4.514354       4.514354    1[6-(1,1,6)]
   141       3.352003       3.352003       3.352003    1[6-(6,6,8)]
   142       3.769296       3.769296       3.769296    1[6-(1,1,6)]
   143       2.244279       2.244279       2.244279    1[6-(1,1,6)]
   144       3.244265       3.244265       3.244265    1[6-(1,1,6)]
   145       4.391442       4.391442       4.391442    1[6-(6,6)]
   146       4.881572       4.881572       4.881572    1[6-(6,6)]
   147       8.787437       8.787437       8.787437    1[6-(6,6)]
   148       8.260889       8.260889       8.260889    1[6-(6,6)]
   149       9.089406       9.089406       9.089406    1[6-(6,6)]
   150       9.467246       9.467246       9.467246    1[6-(6,7)]
   151       5.955913       5.955913       5.955913    1[6-(6,7)]
   152       5.436952       5.436952       5.436952    1[6-(6,6)]
   153       7.236624       7.236624       7.236624    1[6-(6,6)]
   154       6.637239       6.637239       6.637239    1[6-(6,6)]
   155      10.445988      10.445988      10.445988    1[6-(6,6)]
   156      11.025646      11.025646      11.025646    1[6-(6,6)]
   157       6.226015       6.226015       6.226015    1[6-(6,6)]
   158       5.749542       5.749542       5.749542    1[6-(6,7)]
   159       9.230527       9.230527       9.230527    1[6-(6,7)]
   160       9.785906       9.785906       9.785906    1[6-(6,6)]
   161       4.348954       4.348954       4.348954    1[6-(6,6,8)]
   162       3.201777       3.201777       3.201777    1[6-(1,1,6)]
   163        3.79054        3.79054        3.79054    1[6-(1,1,6)]
   164       4.514354       4.514354       4.514354    1[6-(1,1,6)]
   165       3.352003       3.352003       3.352003    1[6-(6,6,8)]
   166       3.769296       3.769296       3.769296    1[6-(1,1,6)]
   167       2.244279       2.244279       2.244279    1[6-(1,1,6)]
   168       3.244265       3.244265       3.244265    1[6-(1,1,6)]
   169      10.782858      10.782858      10.782858    1[6-(6,6)]
   170      10.292728      10.292728      10.292728    1[6-(6,6)]
   171       6.386863       6.386863       6.386863    1[6-(6,6)]
   172       6.913411       6.913411       6.913411    1[6-(6,6)]
   173       6.084894       6.084894       6.084894    1[6-(6,6)]
   174       5.707054       5.707054       5.707054    1[6-(6,7)]
   175       9.218387       9.218387       9.218387    1[6-(6,7)]
   176       9.737348       9.737348       9.737348    1[6-(6,6)]
   177       7.937676       7.937676       7.937676    1[6-(6,6)]
   178       8.537061       8.537061       8.537061    1[6-(6,6)]
   179       4.728312       4.728312       4.728312    1[6-(6,6)]
   180       4.148654       4.148654       4.148654    1[6-(6,6)]
   181       8.948285       8.948285       8.948285    1[6-(6,6)]
   182       9.424758       9.424758       9.424758    1[6-(6,7)]
   183       5.943773       5.943773       5.943773    1[6-(6,7)]
   184       5.388394       5.388394       5.388394    1[6-(6,6)]
   185      10.825346      10.825346      10.825346    1[6-(6,6,8)]
   186      11.972523      11.972523      11.972523    1[6-(1,1,6)]
   187       11.38376       11.38376       11.38376    1[6-(1,1,6)]
   188      10.659946      10.659946      10.659946    1[6-(1,1,6)]
   189      11.822297      11.822297      11.822297    1[6-(6,6,8)]
   190      11.405004      11.405004      11.405004    1[6-(1,1,6)]
   191      12.930021      12.930021      12.930021    1[6-(1,1,6)]
   192      11.930035      11.930035      11.930035    1[6-(1,1,6)]
   193      10.782858      10.782858      10.782858    1[6-(6,6)]
   194      10.292728      10.292728      10.292728    1[6-(6,6)]
   195       6.386863       6.386863       6.386863    1[6-(6,6)]
   196       6.913411       6.913411       6.913411    1[6-(6,6)]
   197       6.084894       6.084894       6.084894    1[6-(6,6)]
   198       5.707054       5.707054       5.707054    1[6-(6,7)]
   199       9.218387       9.218387       9.218387    1[6-(6,7)]
   200       9.737348       9.737348       9.737348    1[6-(6,6)]
   201       7.937676       7.937676       7.937676    1[6-(6,6)]
   202       8.537061       8.537061       8.537061    1[6-(6,6)]
   203       4.728312       4.728312       4.728312    1[6-(6,6)]
   204       4.148654       4.148654       4.148654    1[6-(6,6)]
   205       8.948285       8.948285       8.948285    1[6-(6,6)]
   206       9.424758       9.424758       9.424758    1[6-(6,7)]
   207       5.943773       5.943773       5.943773    1[6-(6,7)]
   208       5.388394       5.388394       5.388394    1[6-(6,6)]
   209      10.825346      10.825346      10.825346    1[6-(6,6,8)]
   210      11.972523      11.972523      11.972523    1[6-(1,1,6)]
   211       11.38376       11.38376       11.38376    1[6-(1,1,6)]
   212      10.659946      10.659946      10.659946    1[6-(1,1,6)]
   213      11.822297      11.822297      11.822297    1[6-(6,6,8)]
   214      11.405004      11.405004      11.405004    1[6-(1,1,6)]
   215      12.930021      12.930021      12.930021    1[6-(1,1,6)]
   216      11.930035      11.930035      11.930035    1[6-(1,1,6)]
   217       1.312577       1.312577       1.312577    6[6-(1,6),6-(1,6),6-(8,8)]
   218       2.295872       2.295872       2.295872    6[1-(0),6-(1,6),6-(6,6)]
   219        2.00756        2.00756        2.00756    6[1-(0),6-(1,6),6-(6,6)]
   220       0.699535       0.699535       0.699535    6[6-(1,6),6-(1,6),6-(6,6)]
   221      14.873849      14.873849      14.873849    6[1-(0),6-(1,6),6-(6,6)]
   222       0.016692       0.016692       0.016692    6[1-(0),6-(1,6),6-(6,6)]
   223       0.393014       0.393014       0.393014    6[6-(1,6),6-(1,6),6-(6,6)]
   224      14.347301      14.347301      14.347301    6[1-(0),6-(1,7),6-(6,6)]
   225      14.124238      14.124238      14.124238    6[1-(0),6-(1,6),7-(6,30)]
   226       0.993917       0.993917       0.993917    6[1-(0),6-(1,6),7-(6,30)]
   227       1.314094       1.314094       1.314094    6[1-(0),6-(1,7),6-(6,6)]
   228       1.652481       1.652481       1.652481    6[6-(6,6),8-(30),8-(30)]
   229      13.599208      13.599208      13.599208    6[6-(1,6),6-(1,6),6-(8,8)]
   230      14.869297      14.869297      14.869297    6[1-(0),6-(1,6),6-(6,6)]
   231       0.050075       0.050075       0.050075    6[1-(0),6-(1,6),6-(6,6)]
   232      14.289638      14.289638      14.289638    6[6-(1,6),6-(1,6),6-(6,6)]
   233      12.975544      12.975544      12.975544    6[1-(0),6-(1,6),6-(6,6)]
   234      12.634122      12.634122      12.634122    6[1-(0),6-(1,6),6-(6,6)]
   235      14.685688      14.685688      14.685688    6[6-(1,6),6-(1,6),6-(6,6)]
   236       0.713192       0.713192       0.713192    6[1-(0),6-(1,7),6-(6,6)]
   237       0.993917       0.993917       0.993917    6[1-(0),6-(1,6),7-(6,30)]
   238       14.15307       14.15307       14.15307    6[1-(0),6-(1,6),7-(6,30)]
   239      13.807096      13.807096      13.807096    6[1-(0),6-(1,7),6-(6,6)]
   240      13.251716      13.251716      13.251716    6[6-(6,6),8-(30),8-(30)]
   241       2.722269       2.722269       2.722269    6[1-(0),6-(1,1,1),6-(8,8),8-(30,30)]
   242       1.462803       1.462803       1.462803    6[6-(1,6,8),8-(30),8-(30)]
   243        3.56596        3.56596        3.56596    6[1-(0),1-(0),1-(0),6-(1,6,8)]
   244       6.250294       6.250294       6.250294    6[6-(1,6,8),8-(30),8-(30)]
   245       4.963514       4.963514       4.963514    6[1-(0),6-(1,1,1),6-(8,8),8-(30,30)]
   246       4.582639       4.582639       4.582639    6[1-(0),1-(0),1-(0),6-(1,6,8)]
   247       1.312577       1.312577       1.312577    6[6-(1,6),6-(1,6),6-(8,8)]
   248       2.295872       2.295872       2.295872    6[1-(0),6-(1,6),6-(6,6)]
   249        2.00756        2.00756        2.00756    6[1-(0),6-(1,6),6-(6,6)]
   250       0.699535       0.699535       0.699535    6[6-(1,6),6-(1,6),6-(6,6)]
   251      14.873849      14.873849      14.873849    6[1-(0),6-(1,6),6-(6,6)]
   252       0.016692       0.016692       0.016692    6[1-(0),6-(1,6),6-(6,6)]
   253       0.393014       0.393014       0.393014    6[6-(1,6),6-(1,6),6-(6,6)]
   254      14.347301      14.347301      14.347301    6[1-(0),6-(1,7),6-(6,6)]
   255      14.124238      14.124238      14.124238    6[1-(0),6-(1,6),7-(6,30)]
   256       0.993917       0.993917       0.993917    6[1-(0),6-(1,6),7-(6,30)]
   257       1.314094       1.314094       1.314094    6[1-(0),6-(1,7),6-(6,6)]
   258       1.652481       1.652481       1.652481    6[6-(6,6),8-(30),8-(30)]
   259      13.599208      13.599208      13.599208    6[6-(1,6),6-(1,6),6-(8,8)]
   260      14.869297      14.869297      14.869297    6[1-(0),6-(1,6),6-(6,6)]
   261       0.050075       0.050075       0.050075    6[1-(0),6-(1,6),6-(6,6)]
   262      14.289638      14.289638      14.289638    6[6-(1,6),6-(1,6),6-(6,6)]
   263      12.975544      12.975544      12.975544    6[1-(0),6-(1,6),6-(6,6)]
   264      12.634122      12.634122      12.634122    6[1-(0),6-(1,6),6-(6,6)]
   265      14.685688      14.685688      14.685688    6[6-(1,6),6-(1,6),6-(6,6)]
   266       0.713192       0.713192       0.713192    6[1-(0),6-(1,7),6-(6,6)]
   267       0.993917       0.993917       0.993917    6[1-(0),6-(1,6),7-(6,30)]
   268       14.15307       14.15307       14.15307    6[1-(0),6-(1,6),7-(6,30)]
   269      13.807096      13.807096      13.807096    6[1-(0),6-(1,7),6-(6,6)]
   270      13.251716      13.251716      13.251716    6[6-(6,6),8-(30),8-(30)]
   271       2.722269       2.722269       2.722269    6[1-(0),6-(1,1,1),6-(8,8),8-(30,30)]
   272       1.462803       1.462803       1.462803    6[6-(1,6,8),8-(30),8-(30)]
   273        3.56596        3.56596        3.56596    6[1-(0),1-(0),1-(0),6-(1,6,8)]
   274       6.250294       6.250294       6.250294    6[6-(1,6,8),8-(30),8-(30)]
   275       4.963514       4.963514       4.963514    6[1-(0),6-(1,1,1),6-(8,8),8-(30,30)]
   276       4.582639       4.582639       4.582639    6[1-(0),1-(0),1-(0),6-(1,6,8)]
   277      13.861723      13.861723      13.861723    6[6-(1,6),6-(1,6),6-(8,8)]
   278      12.878428      12.878428      12.878428    6[1-(0),6-(1,6),6-(6,6)]
   279       13.16674       13.16674       13.16674    6[1-(0),6-(1,6),6-(6,6)]
   280      14.474765      14.474765      14.474765    6[6-(1,6),6-(1,6),6-(6,6)]
   281       0.300451       0.300451       0.300451    6[1-(0),6-(1,6),6-(6,6)]
   282      -0.016692      -0.016692      -0.016692    6[1-(0),6-(1,6),6-(6,6)]
   283      14.781286      14.781286      14.781286    6[6-(1,6),6-(1,6),6-(6,6)]
   284       0.826999       0.826999       0.826999    6[1-(0),6-(1,7),6-(6,6)]
   285       1.050062       1.050062       1.050062    6[1-(0),6-(1,6),7-(6,30)]
   286      14.180383      14.180383      14.180383    6[1-(0),6-(1,6),7-(6,30)]
   287      13.860206      13.860206      13.860206    6[1-(0),6-(1,7),6-(6,6)]
   288      13.521819      13.521819      13.521819    6[6-(6,6),8-(30),8-(30)]
   289       1.575092       1.575092       1.575092    6[6-(1,6),6-(1,6),6-(8,8)]
   290       0.305003       0.305003       0.305003    6[1-(0),6-(1,6),6-(6,6)]
   291      15.124225      15.124225      15.124225    6[1-(0),6-(1,6),6-(6,6)]
   292       0.884662       0.884662       0.884662    6[6-(1,6),6-(1,6),6-(6,6)]
   293       2.198756       2.198756       2.198756    6[1-(0),6-(1,6),6-(6,6)]
   294       2.540178       2.540178       2.540178    6[1-(0),6-(1,6),6-(6,6)]
   295       0.488612       0.488612       0.488612    6[6-(1,6),6-(1,6),6-(6,6)]
   296      14.461108      14.461108      14.461108    6[1-(0),6-(1,7),6-(6,6)]
   297      14.180383      14.180383      14.180383    6[1-(0),6-(1,6),7-(6,30)]
   298        1.02123        1.02123        1.02123    6[1-(0),6-(1,6),7-(6,30)]
   299       1.367204       1.367204       1.367204    6[1-(0),6-(1,7),6-(6,6)]
   300       1.922584       1.922584       1.922584    6[6-(6,6),8-(30),8-(30)]
   301      12.452031      12.452031      12.452031    6[1-(0),6-(1,1,1),6-(8,8),8-(30,30)]
   302      13.711497      13.711497      13.711497    6[6-(1,6,8),8-(30),8-(30)]
   303      11.608339      11.608339      11.608339    6[1-(0),1-(0),1-(0),6-(1,6,8)]
   304       8.924006       8.924006       8.924006    6[6-(1,6,8),8-(30),8-(30)]
   305      10.210786      10.210786      10.210786    6[1-(0),6-(1,1,1),6-(8,8),8-(30,30)]
   306      10.591661      10.591661      10.591661    6[1-(0),1-(0),1-(0),6-(1,6,8)]
   307      13.861723      13.861723      13.861723    6[6-(1,6),6-(1,6),6-(8,8)]
   308      12.878428      12.878428      12.878428    6[1-(0),6-(1,6),6-(6,6)]
   309       13.16674       13.16674       13.16674    6[1-(0),6-(1,6),6-(6,6)]
   310      14.474765      14.474765      14.474765    6[6-(1,6),6-(1,6),6-(6,6)]
   311       0.300451       0.300451       0.300451    6[1-(0),6-(1,6),6-(6,6)]
   312      -0.016692      -0.016692      -0.016692    6[1-(0),6-(1,6),6-(6,6)]
   313      14.781286      14.781286      14.781286    6[6-(1,6),6-(1,6),6-(6,6)]
   314       0.826999       0.826999       0.826999    6[1-(0),6-(1,7),6-(6,6)]
   315       1.050062       1.050062       1.050062    6[1-(0),6-(1,6),7-(6,30)]
   316      14.180383      14.180383      14.180383    6[1-(0),6-(1,6),7-(6,30)]
   317      13.860206      13.860206      13.860206    6[1-(0),6-(1,7),6-(6,6)]
   318      13.521819      13.521819      13.521819    6[6-(6,6),8-(30),8-(30)]
   319       1.575092       1.575092       1.575092    6[6-(1,6),6-(1,6),6-(8,8)]
   320       0.305003       0.305003       0.305003    6[1-(0),6-(1,6),6-(6,6)]
   321      15.124225      15.124225      15.124225    6[1-(0),6-(1,6),6-(6,6)]
   322       0.884662       0.884662       0.884662    6[6-(1,6),6-(1,6),6-(6,6)]
   323       2.198756       2.198756       2.198756    6[1-(0),6-(1,6),6-(6,6)]
   324       2.540178       2.540178       2.540178    6[1-(0),6-(1,6),6-(6,6)]
   325       0.488612       0.488612       0.488612    6[6-(1,6),6-(1,6),6-(6,6)]
   326      14.461108      14.461108      14.461108    6[1-(0),6-(1,7),6-(6,6)]
   327      14.180383      14.180383      14.180383    6[1-(0),6-(1,6),7-(6,30)]
   328        1.02123        1.02123        1.02123    6[1-(0),6-(1,6),7-(6,30)]
   329       1.367204       1.367204       1.367204    6[1-(0),6-(1,7),6-(6,6)]
   330       1.922584       1.922584       1.922584    6[6-(6,6),8-(30),8-(30)]
   331      12.452031      12.452031      12.452031    6[1-(0),6-(1,1,1),6-(8,8),8-(30,30)]
   332      13.711497      13.711497      13.711497    6[6-(1,6,8),8-(30),8-(30)]
   333      11.608339      11.608339      11.608339    6[1-(0),1-(0),1-(0),6-(1,6,8)]
   334       8.924006       8.924006       8.924006    6[6-(1,6,8),8-(30),8-(30)]
   335      10.210786      10.210786      10.210786    6[1-(0),6-(1,1,1),6-(8,8),8-(30,30)]
   336      10.591661      10.591661      10.591661    6[1-(0),1-(0),1-(0),6-(1,6,8)]
   337       6.274573       6.274573       6.274573    6[6-(1,6),6-(1,6),6-(8,8)]
   338       5.291278       5.291278       5.291278    6[1-(0),6-(1,6),6-(6,6)]
   339        5.57959        5.57959        5.57959    6[1-(0),6-(1,6),6-(6,6)]
   340       6.887615       6.887615       6.887615    6[6-(1,6),6-(1,6),6-(6,6)]
   341       7.887601       7.887601       7.887601    6[1-(0),6-(1,6),6-(6,6)]
   342       7.570458       7.570458       7.570458    6[1-(0),6-(1,6),6-(6,6)]
   343       7.194136       7.194136       7.194136    6[6-(1,6),6-(1,6),6-(6,6)]
   344       8.414149       8.414149       8.414149    6[1-(0),6-(1,7),6-(6,6)]
   345       8.637212       8.637212       8.637212    6[1-(0),6-(1,6),7-(6,30)]
   346       6.593233       6.593233       6.593233    6[1-(0),6-(1,6),7-(6,30)]
   347       6.273056       6.273056       6.273056    6[1-(0),6-(1,7),6-(6,6)]
   348       5.934669       5.934669       5.934669    6[6-(6,6),8-(30),8-(30)]
   349       9.162242       9.162242       9.162242    6[6-(1,6),6-(1,6),6-(8,8)]
   350       7.892153       7.892153       7.892153    6[1-(0),6-(1,6),6-(6,6)]
   351       7.537075       7.537075       7.537075    6[1-(0),6-(1,6),6-(6,6)]
   352       8.471812       8.471812       8.471812    6[6-(1,6),6-(1,6),6-(6,6)]
   353       9.785906       9.785906       9.785906    6[1-(0),6-(1,6),6-(6,6)]
   354      10.127328      10.127328      10.127328    6[1-(0),6-(1,6),6-(6,6)]
   355       8.075762       8.075762       8.075762    6[6-(1,6),6-(1,6),6-(6,6)]
   356       6.873958       6.873958       6.873958    6[1-(0),6-(1,7),6-(6,6)]
   357       6.593233       6.593233       6.593233    6[1-(0),6-(1,6),7-(6,30)]
   358        8.60838        8.60838        8.60838    6[1-(0),6-(1,6),7-(6,30)]
   359       8.954354       8.954354       8.954354    6[1-(0),6-(1,7),6-(6,6)]
   360       9.509734       9.509734       9.509734    6[6-(6,6),8-(30),8-(30)]
   361       4.864881       4.864881       4.864881    6[1-(0),6-(1,1,1),6-(8,8),8-(30,30)]
   362       6.124347       6.124347       6.124347    6[6-(1,6,8),8-(30),8-(30)]
   363        4.02119        4.02119        4.02119    6[1-(0),1-(0),1-(0),6-(1,6,8)]
   364       1.336856       1.336856       1.336856    6[6-(1,6,8),8-(30),8-(30)]
   365       2.623636       2.623636       2.623636    6[1-(0),6-(1,1,1),6-(8,8),8-(30,30)]
   366       3.004511       3.004511       3.004511    6[1-(0),1-(0),1-(0),6-(1,6,8)]
   367       6.274573       6.274573       6.274573    6[6-(1,6),6-(1,6),6-(8,8)]
   368       5.291278       5.291278       5.291278    6[1-(0),6-(1,6),6-(6,6)]
   369        5.57959        5.57959        5.57959    6[1-(0),6-(1,6),6-(6,6)]
   370       6.887615       6.887615       6.887615    6[6-(1,6),6-(1,6),6-(6,6)]
   371       7.887601       7.887601       7.887601    6[1-(0),6-(1,6),6-(6,6)]
   372       7.570458       7.570458       7.570458    6[1-(0),6-(1,6),6-(6,6)]
   373       7.194136       7.194136       7.194136    6[6-(1,6),6-(1,6),6-(6,6)]
   374       8.414149       8.414149       8.414149    6[1-(0),6-(1,7),6-(6,6)]
   375       8.637212       8.637212       8.637212    6[1-(0),6-(1,6),7-(6,30)]
   376       6.593233       6.593233       6.593233    6[1-(0),6-(1,6),7-(6,30)]
   377       6.273056       6.273056       6.273056    6[1-(0),6-(1,7),6-(6,6)]
   378       5.934669       5.934669       5.934669    6[6-(6,6),8-(30),8-(30)]
   379       9.162242       9.162242       9.162242    6[6-(1,6),6-(1,6),6-(8,8)]
   380       7.892153       7.892153       7.892153    6[1-(0),6-(1,6),6-(6,6)]
   381       7.537075       7.537075       7.537075    6[1-(0),6-(1,6),6-(6,6)]
   382       8.471812       8.471812       8.471812    6[6-(1,6),6-(1,6),6-(6,6)]
   383       9.785906       9.785906       9.785906    6[1-(0),6-(1,6),6-(6,6)]
   384      10.127328      10.127328      10.127328    6[1-(0),6-(1,6),6-(6,6)]
   385       8.075762       8.075762       8.075762    6[6-(1,6),6-(1,6),6-(6,6)]
   386       6.873958       6.873958       6.873958    6[1-(0),6-(1,7),6-(6,6)]
   387       6.593233       6.593233       6.593233    6[1-(0),6-(1,6),7-(6,30)]
   388        8.60838        8.60838        8.60838    6[1-(0),6-(1,6),7-(6,30)]
   389       8.954354       8.954354       8.954354    6[1-(0),6-(1,7),6-(6,6)]
   390       9.509734       9.509734       9.509734    6[6-(6,6),8-(30),8-(30)]
   391       4.864881       4.864881       4.864881    6[1-(0),6-(1,1,1),6-(8,8),8-(30,30)]
   392       6.124347       6.124347       6.124347    6[6-(1,6,8),8-(30),8-(30)]
   393        4.02119        4.02119        4.02119    6[1-(0),1-(0),1-(0),6-(1,6,8)]
   394       1.336856       1.336856       1.336856    6[6-(1,6,8),8-(30),8-(30)]
   395       2.623636       2.623636       2.623636    6[1-(0),6-(1,1,1),6-(8,8),8-(30,30)]
   396       3.004511       3.004511       3.004511    6[1-(0),1-(0),1-(0),6-(1,6,8)]
   397       8.899727       8.899727       8.899727    6[6-(1,6),6-(1,6),6-(8,8)]
   398       9.883022       9.883022       9.883022    6[1-(0),6-(1,6),6-(6,6)]
   399        9.59471        9.59471        9.59471    6[1-(0),6-(1,6),6-(6,6)]
   400       8.286685       8.286685       8.286685    6[6-(1,6),6-(1,6),6-(6,6)]
   401       7.286699       7.286699       7.286699    6[1-(0),6-(1,6),6-(6,6)]
   402       7.603842       7.603842       7.603842    6[1-(0),6-(1,6),6-(6,6)]
   403       7.980164       7.980164       7.980164    6[6-(1,6),6-(1,6),6-(6,6)]
   404       6.760151       6.760151       6.760151    6[1-(0),6-(1,7),6-(6,6)]
   405       6.537088       6.537088       6.537088    6[1-(0),6-(1,6),7-(6,30)]
   406       8.581067       8.581067       8.581067    6[1-(0),6-(1,6),7-(6,30)]
   407       8.901244       8.901244       8.901244    6[1-(0),6-(1,7),6-(6,6)]
   408       9.239631       9.239631       9.239631    6[6-(6,6),8-(30),8-(30)]
   409       6.012058       6.012058       6.012058    6[6-(1,6),6-(1,6),6-(8,8)]
   410       7.282147       7.282147       7.282147    6[1-(0),6-(1,6),6-(6,6)]
   411       7.637225       7.637225       7.637225    6[1-(0),6-(1,6),6-(6,6)]
   412       6.702488       6.702488       6.702488    6[6-(1,6),6-(1,6),6-(6,6)]
   413       5.388394       5.388394       5.388394    6[1-(0),6-(1,6),6-(6,6)]
   414       5.046972       5.046972       5.046972    6[1-(0),6-(1,6),6-(6,6)]
   415       7.098538       7.098538       7.098538    6[6-(1,6),6-(1,6),6-(6,6)]
   416       8.300342       8.300342       8.300342    6[1-(0),6-(1,7),6-(6,6)]
   417       8.581067       8.581067       8.581067    6[1-(0),6-(1,6),7-(6,30)]
   418        6.56592        6.56592        6.56592    6[1-(0),6-(1,6),7-(6,30)]
   419       6.219946       6.219946       6.219946    6[1-(0),6-(1,7),6-(6,6)]
   420       5.664566       5.664566       5.664566    6[6-(6,6),8-(30),8-(30)]
   421      10.309419      10.309419      10.309419    6[1-(0),6-(1,1,1),6-(8,8),8-(30,30)]
   422       9.049953       9.049953       9.049953    6[6-(1,6,8),8-(30),8-(30)]
   423       11.15311       11.15311       11.15311    6[1-(0),1-(0),1-(0),6-(1,6,8)]
   424      13.837444      13.837444      13.837444    6[6-(1,6,8),8-(30),8-(30)]
   425      12.550664      12.550664      12.550664    6[1-(0),6-(1,1,1),6-(8,8),8-(30,30)]
   426      12.169789      12.169789      12.169789    6[1-(0),1-(0),1-(0),6-(1,6,8)]
   427       8.899727       8.899727       8.899727    6[6-(1,6),6-(1,6),6-(8,8)]
   428       9.883022       9.883022       9.883022    6[1-(0),6-(1,6),6-(6,6)]
   429        9.59471        9.59471        9.59471    6[1-(0),6-(1,6),6-(6,6)]
   430       8.286685       8.286685       8.286685    6[6-(1,6),6-(1,6),6-(6,6)]
   431       7.286699       7.286699       7.286699    6[1-(0),6-(1,6),6-(6,6)]
   432       7.603842       7.603842       7.603842    6[1-(0),6-(1,6),6-(6,6)]
   433       7.980164       7.980164       7.980164    6[6-(1,6),6-(1,6),6-(6,6)]
   434       6.760151       6.760151       6.760151    6[1-(0),6-(1,7),6-(6,6)]
   435       6.537088       6.537088       6.537088    6[1-(0),6-(1,6),7-(6,30)]
   436       8.581067       8.581067       8.581067    6[1-(0),6-(1,6),7-(6,30)]
   437       8.901244       8.901244       8.901244    6[1-(0),6-(1,7),6-(6,6)]
   438       9.239631       9.239631       9.239631    6[6-(6,6),8-(30),8-(30)]
   439       6.012058       6.012058       6.012058    6[6-(1,6),6-(1,6),6-(8,8)]
   440       7.282147       7.282147       7.282147    6[1-(0),6-(1,6),6-(6,6)]
   441       7.637225       7.637225       7.637225    6[1-(0),6-(1,6),6-(6,6)]
   442       6.702488       6.702488       6.702488    6[6-(1,6),6-(1,6),6-(6,6)]
   443       5.388394       5.388394       5.388394    6[1-(0),6-(1,6),6-(6,6)]
   444       5.046972       5.046972       5.046972    6[1-(0),6-(1,6),6-(6,6)]
   445       7.098538       7.098538       7.098538    6[6-(1,6),6-(1,6),6-(6,6)]
   446       8.300342       8.300342       8.300342    6[1-(0),6-(1,7),6-(6,6)]
   447       8.581067       8.581067       8.581067    6[1-(0),6-(1,6),7-(6,30)]
   448        6.56592        6.56592        6.56592    6[1-(0),6-(1,6),7-(6,30)]
   449       6.219946       6.219946       6.219946    6[1-(0),6-(1,7),6-(6,6)]
   450       5.664566       5.664566       5.664566    6[6-(6,6),8-(30),8-(30)]
   451      10.309419      10.309419      10.309419    6[1-(0),6-(1,1,1),6-(8,8),8-(30,30)]
   452       9.049953       9.049953       9.049953    6[6-(1,6,8),8-(30),8-(30)]
   453       11.15311       11.15311       11.15311    6[1-(0),1-(0),1-(0),6-(1,6,8)]
   454      13.837444      13.837444      13.837444    6[6-(1,6,8),8-(30),8-(30)]
   455      12.550664      12.550664      12.550664    6[1-(0),6-(1,1,1),6-(8,8),8-(30,30)]
   456      12.169789      12.169789      12.169789    6[1-(0),1-(0),1-(0),6-(1,6,8)]
   457      15.019522      15.019522      15.019522    7[6-(1,6),6-(1,6),30-(8,8,8,8)]
   458       0.141121       0.141121       0.141121    7[6-(1,6),6-(1,6),30-(8,8,8,8)]
   459      15.019522      15.019522      15.019522    7[6-(1,6),6-(1,6),30-(8,8,8,8)]
   460       0.141121       0.141121       0.141121    7[6-(1,6),6-(1,6),30-(8,8,8,8)]
   461       0.154778       0.154778       0.154778    7[6-(1,6),6-(1,6),30-(8,8,8,8)]
   462      15.033179      15.033179      15.033179    7[6-(1,6),6-(1,6),30-(8,8,8,8)]
   463       0.154778       0.154778       0.154778    7[6-(1,6),6-(1,6),30-(8,8,8,8)]
   464      15.033179      15.033179      15.033179    7[6-(1,6),6-(1,6),30-(8,8,8,8)]
   465       7.741928       7.741928       7.741928    7[6-(1,6),6-(1,6),30-(8,8,8,8)]
   466       7.446029       7.446029       7.446029    7[6-(1,6),6-(1,6),30-(8,8,8,8)]
   467       7.741928       7.741928       7.741928    7[6-(1,6),6-(1,6),30-(8,8,8,8)]
   468       7.446029       7.446029       7.446029    7[6-(1,6),6-(1,6),30-(8,8,8,8)]
   469       7.432372       7.432372       7.432372    7[6-(1,6),6-(1,6),30-(8,8,8,8)]
   470       7.728271       7.728271       7.728271    7[6-(1,6),6-(1,6),30-(8,8,8,8)]
   471       7.432372       7.432372       7.432372    7[6-(1,6),6-(1,6),30-(8,8,8,8)]
   472       7.728271       7.728271       7.728271    7[6-(1,6),6-(1,6),30-(8,8,8,8)]
   473       0.704088       0.704088       0.704088    8[6-(6,8),30-(7,8,8,8)]
   474       2.890704       2.890704       2.890704    8[6-(6,8),30-(8,8,8)]
   475      12.025633      12.025633      12.025633    8[6-(6,8),30-(8,8,8)]
   476      14.178866      14.178866      14.178866    8[6-(6,8),30-(7,8,8,8)]
   477       2.374778       2.374778       2.374778    8[6-(1,6,6),30-(7,8,8,8),30-(8,8,8)]
   478       0.347491       0.347491       0.347491    8[6-(6,8),30-(7,8,8,8)]
   479       1.575092       1.575092       1.575092    8[6-(6,8),30-(7,8,8,8)]
   480       6.183527       6.183527       6.183527    8[6-(6,8),30-(7,8,8,8)]
   481        7.31553        7.31553        7.31553    8[6-(6,8),30-(7,8,8,8)]
   482       5.180506       5.180506       5.180506    8[6-(1,6,6),30-(7,8,8,8),30-(8,8,8)]
   483       0.704088       0.704088       0.704088    8[6-(6,8),30-(7,8,8,8)]
   484       2.890704       2.890704       2.890704    8[6-(6,8),30-(8,8,8)]
   485      12.025633      12.025633      12.025633    8[6-(6,8),30-(8,8,8)]
   486      14.178866      14.178866      14.178866    8[6-(6,8),30-(7,8,8,8)]
   487       2.374778       2.374778       2.374778    8[6-(1,6,6),30-(7,8,8,8),30-(8,8,8)]
   488       0.347491       0.347491       0.347491    8[6-(6,8),30-(7,8,8,8)]
   489       1.575092       1.575092       1.575092    8[6-(6,8),30-(7,8,8,8)]
   490       6.183527       6.183527       6.183527    8[6-(6,8),30-(7,8,8,8)]
   491        7.31553        7.31553        7.31553    8[6-(6,8),30-(7,8,8,8)]
   492       5.180506       5.180506       5.180506    8[6-(1,6,6),30-(7,8,8,8),30-(8,8,8)]
   493      14.470212      14.470212      14.470212    8[6-(6,8),30-(7,8,8,8)]
   494      12.283596      12.283596      12.283596    8[6-(6,8),30-(8,8,8)]
   495       3.148667       3.148667       3.148667    8[6-(6,8),30-(8,8,8)]
   496       0.995434       0.995434       0.995434    8[6-(6,8),30-(7,8,8,8)]
   497      12.799522      12.799522      12.799522    8[6-(1,6,6),30-(7,8,8,8),30-(8,8,8)]
   498      14.826809      14.826809      14.826809    8[6-(6,8),30-(7,8,8,8)]
   499      13.599208      13.599208      13.599208    8[6-(6,8),30-(7,8,8,8)]
   500       8.990773       8.990773       8.990773    8[6-(6,8),30-(7,8,8,8)]
   501        7.85877        7.85877        7.85877    8[6-(6,8),30-(7,8,8,8)]
   502       9.993794       9.993794       9.993794    8[6-(1,6,6),30-(7,8,8,8),30-(8,8,8)]
   503      14.470212      14.470212      14.470212    8[6-(6,8),30-(7,8,8,8)]
   504      12.283596      12.283596      12.283596    8[6-(6,8),30-(8,8,8)]
   505       3.148667       3.148667       3.148667    8[6-(6,8),30-(8,8,8)]
   506       0.995434       0.995434       0.995434    8[6-(6,8),30-(7,8,8,8)]
   507      12.799522      12.799522      12.799522    8[6-(1,6,6),30-(7,8,8,8),30-(8,8,8)]
   508      14.826809      14.826809      14.826809    8[6-(6,8),30-(7,8,8,8)]
   509      13.599208      13.599208      13.599208    8[6-(6,8),30-(7,8,8,8)]
   510       8.990773       8.990773       8.990773    8[6-(6,8),30-(7,8,8,8)]
   511        7.85877        7.85877        7.85877    8[6-(6,8),30-(7,8,8,8)]
   512       9.993794       9.993794       9.993794    8[6-(1,6,6),30-(7,8,8,8),30-(8,8,8)]
   513       6.883062       6.883062       6.883062    8[6-(6,8),30-(7,8,8,8)]
   514       4.696446       4.696446       4.696446    8[6-(6,8),30-(8,8,8)]
   515      10.735817      10.735817      10.735817    8[6-(6,8),30-(8,8,8)]
   516       8.582584       8.582584       8.582584    8[6-(6,8),30-(7,8,8,8)]
   517       5.212372       5.212372       5.212372    8[6-(1,6,6),30-(7,8,8,8),30-(8,8,8)]
   518       7.239659       7.239659       7.239659    8[6-(6,8),30-(7,8,8,8)]
   519       6.012058       6.012058       6.012058    8[6-(6,8),30-(7,8,8,8)]
   520       1.403623       1.403623       1.403623    8[6-(6,8),30-(7,8,8,8)]
   521        0.27162        0.27162        0.27162    8[6-(6,8),30-(7,8,8,8)]
   522       2.406644       2.406644       2.406644    8[6-(1,6,6),30-(7,8,8,8),30-(8,8,8)]
   523       6.883062       6.883062       6.883062    8[6-(6,8),30-(7,8,8,8)]
   524       4.696446       4.696446       4.696446    8[6-(6,8),30-(8,8,8)]
   525      10.735817      10.735817      10.735817    8[6-(6,8),30-(8,8,8)]
   526       8.582584       8.582584       8.582584    8[6-(6,8),30-(7,8,8,8)]
   527       5.212372       5.212372       5.212372    8[6-(1,6,6),30-(7,8,8,8),30-(8,8,8)]
   528       7.239659       7.239659       7.239659    8[6-(6,8),30-(7,8,8,8)]
   529       6.012058       6.012058       6.012058    8[6-(6,8),30-(7,8,8,8)]
   530       1.403623       1.403623       1.403623    8[6-(6,8),30-(7,8,8,8)]
   531        0.27162        0.27162        0.27162    8[6-(6,8),30-(7,8,8,8)]
   532       2.406644       2.406644       2.406644    8[6-(1,6,6),30-(7,8,8,8),30-(8,8,8)]
   533       8.291238       8.291238       8.291238    8[6-(6,8),30-(7,8,8,8)]
   534      10.477854      10.477854      10.477854    8[6-(6,8),30-(8,8,8)]
   535       4.438483       4.438483       4.438483    8[6-(6,8),30-(8,8,8)]
   536       6.591716       6.591716       6.591716    8[6-(6,8),30-(7,8,8,8)]
   537       9.961928       9.961928       9.961928    8[6-(1,6,6),30-(7,8,8,8),30-(8,8,8)]
   538       7.934641       7.934641       7.934641    8[6-(6,8),30-(7,8,8,8)]
   539       9.162242       9.162242       9.162242    8[6-(6,8),30-(7,8,8,8)]
   540      13.770677      13.770677      13.770677    8[6-(6,8),30-(7,8,8,8)]
   541       14.90268       14.90268       14.90268    8[6-(6,8),30-(7,8,8,8)]
   542      12.767656      12.767656      12.767656    8[6-(1,6,6),30-(7,8,8,8),30-(8,8,8)]
   543       8.291238       8.291238       8.291238    8[6-(6,8),30-(7,8,8,8)]
   544      10.477854      10.477854      10.477854    8[6-(6,8),30-(8,8,8)]
   545       4.438483       4.438483       4.438483    8[6-(6,8),30-(8,8,8)]
   546       6.591716       6.591716       6.591716    8[6-(6,8),30-(7,8,8,8)]
   547       9.961928       9.961928       9.961928    8[6-(1,6,6),30-(7,8,8,8),30-(8,8,8)]
   548       7.934641       7.934641       7.934641    8[6-(6,8),30-(7,8,8,8)]
   549       9.162242       9.162242       9.162242    8[6-(6,8),30-(7,8,8,8)]
   550      13.770677      13.770677      13.770677    8[6-(6,8),30-(7,8,8,8)]
   551       14.90268       14.90268       14.90268    8[6-(6,8),30-(7,8,8,8)]
   552      12.767656      12.767656      12.767656    8[6-(1,6,6),30-(7,8,8,8),30-(8,8,8)]
