# Supplementary material for: A collection of forcefield precursors for metal–organic frameworks
Source: RSC Adv. 2019 Nov 13;9(63):36492–507. doi: 10.1039/c9ra07327b (PMC9075174; doi:10.1039/c9ra07327b)
Supplement: RA-009-C9RA07327B-s1468 [file RA-009-C9RA07327B-s1468.txt]

LUVTEC_clean

15.133000    0.000000    0.000000
0.000000    17.677600    0.000000
0.000000    0.000000    17.677600

     1      14.665088      14.665088      14.665088    30[7-(6,6),8-(6),8-(6),8-(6),8-(6,30)]
     2      14.665088      14.665088      14.665088    30[7-(6,6),8-(6),8-(6),8-(6),8-(6,30)]
     3       0.467912       0.467912       0.467912    30[7-(6,6),8-(6),8-(6),8-(6),8-(6,30)]
     4       0.467912       0.467912       0.467912    30[7-(6,6),8-(6),8-(6),8-(6),8-(6,30)]
     5       7.098588       7.098588       7.098588    30[7-(6,6),8-(6),8-(6),8-(6),8-(6,30)]
     6       7.098588       7.098588       7.098588    30[7-(6,6),8-(6),8-(6),8-(6),8-(6,30)]
     7       8.034412       8.034412       8.034412    30[7-(6,6),8-(6),8-(6),8-(6),8-(6,30)]
     8       8.034412       8.034412       8.034412    30[7-(6,6),8-(6),8-(6),8-(6),8-(6,30)]
     9       11.34975       11.34975       11.34975    30[8-(6),8-(6),8-(6,30),8-(6,30)]
    10       11.34975       11.34975       11.34975    30[8-(6),8-(6),8-(6,30),8-(6,30)]
    11        3.78325        3.78325        3.78325    30[8-(6),8-(6),8-(6,30),8-(6,30)]
    12        3.78325        3.78325        3.78325    30[8-(6),8-(6),8-(6,30),8-(6,30)]
    13      11.809793      11.809793      11.809793    1[6-(6,6)]
    14      12.347015      12.347015      12.347015    1[6-(6,6)]
    15       1.128922       1.128922       1.128922    1[6-(6,6)]
    16       0.593214       0.593214       0.593214    1[6-(6,6)]
    17       1.364997       1.364997       1.364997    1[6-(6,6)]
    18       1.788721       1.788721       1.788721    1[6-(6,7)]
    19      13.571274      13.571274      13.571274    1[6-(6,7)]
    20      13.020433      13.020433      13.020433    1[6-(6,6)]
    21      11.805253      11.805253      11.805253    1[6-(6,6,8)]
    22      11.149994      11.149994      11.149994    1[6-(1,1,6)]
    23      12.616382      12.616382      12.616382    1[6-(1,1,6)]
    24      11.650897      11.650897      11.650897    1[6-(1,1,6)]
    25      11.809793      11.809793      11.809793    1[6-(6,6)]
    26      12.347015      12.347015      12.347015    1[6-(6,6)]
    27       1.128922       1.128922       1.128922    1[6-(6,6)]
    28       0.593214       0.593214       0.593214    1[6-(6,6)]
    29       1.364997       1.364997       1.364997    1[6-(6,6)]
    30       1.788721       1.788721       1.788721    1[6-(6,7)]
    31      13.571274      13.571274      13.571274    1[6-(6,7)]
    32      13.020433      13.020433      13.020433    1[6-(6,6)]
    33      11.805253      11.805253      11.805253    1[6-(6,6,8)]
    34      11.149994      11.149994      11.149994    1[6-(1,1,6)]
    35      12.616382      12.616382      12.616382    1[6-(1,1,6)]
    36      11.650897      11.650897      11.650897    1[6-(1,1,6)]
    37       3.323207       3.323207       3.323207    1[6-(6,6)]
    38       2.785985       2.785985       2.785985    1[6-(6,6)]
    39      14.004078      14.004078      14.004078    1[6-(6,6)]
    40      14.539786      14.539786      14.539786    1[6-(6,6)]
    41      13.768003      13.768003      13.768003    1[6-(6,6)]
    42      13.344279      13.344279      13.344279    1[6-(6,7)]
    43       1.561726       1.561726       1.561726    1[6-(6,7)]
    44       2.112567       2.112567       2.112567    1[6-(6,6)]
    45       3.327747       3.327747       3.327747    1[6-(6,6,8)]
    46       3.983006       3.983006       3.983006    1[6-(1,1,6)]
    47       2.516618       2.516618       2.516618    1[6-(1,1,6)]
    48       3.482103       3.482103       3.482103    1[6-(1,1,6)]
    49       3.323207       3.323207       3.323207    1[6-(6,6)]
    50       2.785985       2.785985       2.785985    1[6-(6,6)]
    51      14.004078      14.004078      14.004078    1[6-(6,6)]
    52      14.539786      14.539786      14.539786    1[6-(6,6)]
    53      13.768003      13.768003      13.768003    1[6-(6,6)]
    54      13.344279      13.344279      13.344279    1[6-(6,7)]
    55       1.561726       1.561726       1.561726    1[6-(6,7)]
    56       2.112567       2.112567       2.112567    1[6-(6,6)]
    57       3.327747       3.327747       3.327747    1[6-(6,6,8)]
    58       3.983006       3.983006       3.983006    1[6-(1,1,6)]
    59       2.516618       2.516618       2.516618    1[6-(1,1,6)]
    60       3.482103       3.482103       3.482103    1[6-(1,1,6)]
    61       4.243293       4.243293       4.243293    1[6-(6,6)]
    62       4.780515       4.780515       4.780515    1[6-(6,6)]
    63       8.695422       8.695422       8.695422    1[6-(6,6)]
    64       8.159714       8.159714       8.159714    1[6-(6,6)]
    65       8.931497       8.931497       8.931497    1[6-(6,6)]
    66       9.355221       9.355221       9.355221    1[6-(6,7)]
    67       6.004774       6.004774       6.004774    1[6-(6,7)]
    68       5.453933       5.453933       5.453933    1[6-(6,6)]
    69       4.238753       4.238753       4.238753    1[6-(6,6,8)]
    70       3.583494       3.583494       3.583494    1[6-(1,1,6)]
    71       5.049882       5.049882       5.049882    1[6-(1,1,6)]
    72       4.084397       4.084397       4.084397    1[6-(1,1,6)]
    73       4.243293       4.243293       4.243293    1[6-(6,6)]
    74       4.780515       4.780515       4.780515    1[6-(6,6)]
    75       8.695422       8.695422       8.695422    1[6-(6,6)]
    76       8.159714       8.159714       8.159714    1[6-(6,6)]
    77       8.931497       8.931497       8.931497    1[6-(6,6)]
    78       9.355221       9.355221       9.355221    1[6-(6,7)]
    79       6.004774       6.004774       6.004774    1[6-(6,7)]
    80       5.453933       5.453933       5.453933    1[6-(6,6)]
    81       4.238753       4.238753       4.238753    1[6-(6,6,8)]
    82       3.583494       3.583494       3.583494    1[6-(1,1,6)]
    83       5.049882       5.049882       5.049882    1[6-(1,1,6)]
    84       4.084397       4.084397       4.084397    1[6-(1,1,6)]
    85      10.889707      10.889707      10.889707    1[6-(6,6)]
    86      10.352485      10.352485      10.352485    1[6-(6,6)]
    87       6.437578       6.437578       6.437578    1[6-(6,6)]
    88       6.973286       6.973286       6.973286    1[6-(6,6)]
    89       6.201503       6.201503       6.201503    1[6-(6,6)]
    90       5.777779       5.777779       5.777779    1[6-(6,7)]
    91       9.128226       9.128226       9.128226    1[6-(6,7)]
    92       9.679067       9.679067       9.679067    1[6-(6,6)]
    93      10.894247      10.894247      10.894247    1[6-(6,6,8)]
    94      11.549506      11.549506      11.549506    1[6-(1,1,6)]
    95      10.083118      10.083118      10.083118    1[6-(1,1,6)]
    96      11.048603      11.048603      11.048603    1[6-(1,1,6)]
    97      10.889707      10.889707      10.889707    1[6-(6,6)]
    98      10.352485      10.352485      10.352485    1[6-(6,6)]
    99       6.437578       6.437578       6.437578    1[6-(6,6)]
   100       6.973286       6.973286       6.973286    1[6-(6,6)]
   101       6.201503       6.201503       6.201503    1[6-(6,6)]
   102       5.777779       5.777779       5.777779    1[6-(6,7)]
   103       9.128226       9.128226       9.128226    1[6-(6,7)]
   104       9.679067       9.679067       9.679067    1[6-(6,6)]
   105      10.894247      10.894247      10.894247    1[6-(6,6,8)]
   106      11.549506      11.549506      11.549506    1[6-(1,1,6)]
   107      10.083118      10.083118      10.083118    1[6-(1,1,6)]
   108      11.048603      11.048603      11.048603    1[6-(1,1,6)]
   109      13.705958      13.705958      13.705958    6[6-(1,6),6-(1,6),6-(8,8)]
   110      12.717773      12.717773      12.717773    6[1-(0),6-(1,6),6-(6,6)]
   111      13.041619      13.041619      13.041619    6[1-(0),6-(1,6),6-(6,6)]
   112      14.359704      14.359704      14.359704    6[6-(1,6),6-(1,6),6-(6,6)]
   113       0.222455       0.222455       0.222455    6[1-(0),6-(1,6),6-(6,6)]
   114      15.037662      15.037662      15.037662    6[1-(0),6-(1,6),6-(6,6)]
   115      14.695656      14.695656      14.695656    6[6-(1,6),6-(1,6),6-(6,6)]
   116       0.727897       0.727897       0.727897    6[1-(0),6-(1,7),6-(6,6)]
   117       0.979105       0.979105       0.979105    6[1-(0),6-(1,6),7-(6,30)]
   118      14.169028      14.169028      14.169028    6[1-(0),6-(1,6),7-(6,30)]
   119      13.831562      13.831562      13.831562    6[1-(0),6-(1,7),6-(6,6)]
   120      13.353359      13.353359      13.353359    6[6-(6,6),8-(30),8-(30)]
   121      12.475645      12.475645      12.475645    6[1-(0),6-(1,1,1),6-(8,8),8-(30,30)]
   122      13.743791      13.743791      13.743791    6[6-(1,6,8),8-(30),8-(30)]
   123      11.924804      11.924804      11.924804    6[1-(0),1-(0),1-(0),6-(1,6,8)]
   124      13.705958      13.705958      13.705958    6[6-(1,6),6-(1,6),6-(8,8)]
   125      12.717773      12.717773      12.717773    6[1-(0),6-(1,6),6-(6,6)]
   126      13.041619      13.041619      13.041619    6[1-(0),6-(1,6),6-(6,6)]
   127      14.359704      14.359704      14.359704    6[6-(1,6),6-(1,6),6-(6,6)]
   128       0.222455       0.222455       0.222455    6[1-(0),6-(1,6),6-(6,6)]
   129      15.037662      15.037662      15.037662    6[1-(0),6-(1,6),6-(6,6)]
   130      14.695656      14.695656      14.695656    6[6-(1,6),6-(1,6),6-(6,6)]
   131       0.727897       0.727897       0.727897    6[1-(0),6-(1,7),6-(6,6)]
   132       0.979105       0.979105       0.979105    6[1-(0),6-(1,6),7-(6,30)]
   133      14.169028      14.169028      14.169028    6[1-(0),6-(1,6),7-(6,30)]
   134      13.831562      13.831562      13.831562    6[1-(0),6-(1,7),6-(6,6)]
   135      13.353359      13.353359      13.353359    6[6-(6,6),8-(30),8-(30)]
   136      12.475645      12.475645      12.475645    6[1-(0),6-(1,1,1),6-(8,8),8-(30,30)]
   137      13.743791      13.743791      13.743791    6[6-(1,6,8),8-(30),8-(30)]
   138      11.924804      11.924804      11.924804    6[1-(0),1-(0),1-(0),6-(1,6,8)]
   139       1.427042       1.427042       1.427042    6[6-(1,6),6-(1,6),6-(8,8)]
   140       2.415227       2.415227       2.415227    6[1-(0),6-(1,6),6-(6,6)]
   141       2.091381       2.091381       2.091381    6[1-(0),6-(1,6),6-(6,6)]
   142       0.773296       0.773296       0.773296    6[6-(1,6),6-(1,6),6-(6,6)]
   143      14.910545      14.910545      14.910545    6[1-(0),6-(1,6),6-(6,6)]
   144       0.095338       0.095338       0.095338    6[1-(0),6-(1,6),6-(6,6)]
   145       0.437344       0.437344       0.437344    6[6-(1,6),6-(1,6),6-(6,6)]
   146      14.405103      14.405103      14.405103    6[1-(0),6-(1,7),6-(6,6)]
   147      14.153895      14.153895      14.153895    6[1-(0),6-(1,6),7-(6,30)]
   148       0.963972       0.963972       0.963972    6[1-(0),6-(1,6),7-(6,30)]
   149       1.301438       1.301438       1.301438    6[1-(0),6-(1,7),6-(6,6)]
   150       1.779641       1.779641       1.779641    6[6-(6,6),8-(30),8-(30)]
   151       2.657355       2.657355       2.657355    6[1-(0),6-(1,1,1),6-(8,8),8-(30,30)]
   152       1.389209       1.389209       1.389209    6[6-(1,6,8),8-(30),8-(30)]
   153       3.208196       3.208196       3.208196    6[1-(0),1-(0),1-(0),6-(1,6,8)]
   154       1.427042       1.427042       1.427042    6[6-(1,6),6-(1,6),6-(8,8)]
   155       2.415227       2.415227       2.415227    6[1-(0),6-(1,6),6-(6,6)]
   156       2.091381       2.091381       2.091381    6[1-(0),6-(1,6),6-(6,6)]
   157       0.773296       0.773296       0.773296    6[6-(1,6),6-(1,6),6-(6,6)]
   158      14.910545      14.910545      14.910545    6[1-(0),6-(1,6),6-(6,6)]
   159       0.095338       0.095338       0.095338    6[1-(0),6-(1,6),6-(6,6)]
   160       0.437344       0.437344       0.437344    6[6-(1,6),6-(1,6),6-(6,6)]
   161      14.405103      14.405103      14.405103    6[1-(0),6-(1,7),6-(6,6)]
   162      14.153895      14.153895      14.153895    6[1-(0),6-(1,6),7-(6,30)]
   163       0.963972       0.963972       0.963972    6[1-(0),6-(1,6),7-(6,30)]
   164       1.301438       1.301438       1.301438    6[1-(0),6-(1,7),6-(6,6)]
   165       1.779641       1.779641       1.779641    6[6-(6,6),8-(30),8-(30)]
   166       2.657355       2.657355       2.657355    6[1-(0),6-(1,1,1),6-(8,8),8-(30,30)]
   167       1.389209       1.389209       1.389209    6[6-(1,6,8),8-(30),8-(30)]
   168       3.208196       3.208196       3.208196    6[1-(0),1-(0),1-(0),6-(1,6,8)]
   169       6.139458       6.139458       6.139458    6[6-(1,6),6-(1,6),6-(8,8)]
   170       5.151273       5.151273       5.151273    6[1-(0),6-(1,6),6-(6,6)]
   171       5.475119       5.475119       5.475119    6[1-(0),6-(1,6),6-(6,6)]
   172       6.793204       6.793204       6.793204    6[6-(1,6),6-(1,6),6-(6,6)]
   173       7.788955       7.788955       7.788955    6[1-(0),6-(1,6),6-(6,6)]
   174       7.471162       7.471162       7.471162    6[1-(0),6-(1,6),6-(6,6)]
   175       7.129156       7.129156       7.129156    6[6-(1,6),6-(1,6),6-(6,6)]
   176       8.294397       8.294397       8.294397    6[1-(0),6-(1,7),6-(6,6)]
   177       8.545605       8.545605       8.545605    6[1-(0),6-(1,6),7-(6,30)]
   178       6.602528       6.602528       6.602528    6[1-(0),6-(1,6),7-(6,30)]
   179       6.265062       6.265062       6.265062    6[1-(0),6-(1,7),6-(6,6)]
   180       5.786859       5.786859       5.786859    6[6-(6,6),8-(30),8-(30)]
   181       4.909145       4.909145       4.909145    6[1-(0),6-(1,1,1),6-(8,8),8-(30,30)]
   182       6.177291       6.177291       6.177291    6[6-(1,6,8),8-(30),8-(30)]
   183       4.358304       4.358304       4.358304    6[1-(0),1-(0),1-(0),6-(1,6,8)]
   184       6.139458       6.139458       6.139458    6[6-(1,6),6-(1,6),6-(8,8)]
   185       5.151273       5.151273       5.151273    6[1-(0),6-(1,6),6-(6,6)]
   186       5.475119       5.475119       5.475119    6[1-(0),6-(1,6),6-(6,6)]
   187       6.793204       6.793204       6.793204    6[6-(1,6),6-(1,6),6-(6,6)]
   188       7.788955       7.788955       7.788955    6[1-(0),6-(1,6),6-(6,6)]
   189       7.471162       7.471162       7.471162    6[1-(0),6-(1,6),6-(6,6)]
   190       7.129156       7.129156       7.129156    6[6-(1,6),6-(1,6),6-(6,6)]
   191       8.294397       8.294397       8.294397    6[1-(0),6-(1,7),6-(6,6)]
   192       8.545605       8.545605       8.545605    6[1-(0),6-(1,6),7-(6,30)]
   193       6.602528       6.602528       6.602528    6[1-(0),6-(1,6),7-(6,30)]
   194       6.265062       6.265062       6.265062    6[1-(0),6-(1,7),6-(6,6)]
   195       5.786859       5.786859       5.786859    6[6-(6,6),8-(30),8-(30)]
   196       4.909145       4.909145       4.909145    6[1-(0),6-(1,1,1),6-(8,8),8-(30,30)]
   197       6.177291       6.177291       6.177291    6[6-(1,6,8),8-(30),8-(30)]
   198       4.358304       4.358304       4.358304    6[1-(0),1-(0),1-(0),6-(1,6,8)]
   199       8.993542       8.993542       8.993542    6[6-(1,6),6-(1,6),6-(8,8)]
   200       9.981727       9.981727       9.981727    6[1-(0),6-(1,6),6-(6,6)]
   201       9.657881       9.657881       9.657881    6[1-(0),6-(1,6),6-(6,6)]
   202       8.339796       8.339796       8.339796    6[6-(1,6),6-(1,6),6-(6,6)]
   203       7.344045       7.344045       7.344045    6[1-(0),6-(1,6),6-(6,6)]
   204       7.661838       7.661838       7.661838    6[1-(0),6-(1,6),6-(6,6)]
   205       8.003844       8.003844       8.003844    6[6-(1,6),6-(1,6),6-(6,6)]
   206       6.838603       6.838603       6.838603    6[1-(0),6-(1,7),6-(6,6)]
   207       6.587395       6.587395       6.587395    6[1-(0),6-(1,6),7-(6,30)]
   208       8.530472       8.530472       8.530472    6[1-(0),6-(1,6),7-(6,30)]
   209       8.867938       8.867938       8.867938    6[1-(0),6-(1,7),6-(6,6)]
   210       9.346141       9.346141       9.346141    6[6-(6,6),8-(30),8-(30)]
   211      10.223855      10.223855      10.223855    6[1-(0),6-(1,1,1),6-(8,8),8-(30,30)]
   212       8.955709       8.955709       8.955709    6[6-(1,6,8),8-(30),8-(30)]
   213      10.774696      10.774696      10.774696    6[1-(0),1-(0),1-(0),6-(1,6,8)]
   214       8.993542       8.993542       8.993542    6[6-(1,6),6-(1,6),6-(8,8)]
   215       9.981727       9.981727       9.981727    6[1-(0),6-(1,6),6-(6,6)]
   216       9.657881       9.657881       9.657881    6[1-(0),6-(1,6),6-(6,6)]
   217       8.339796       8.339796       8.339796    6[6-(1,6),6-(1,6),6-(6,6)]
   218       7.344045       7.344045       7.344045    6[1-(0),6-(1,6),6-(6,6)]
   219       7.661838       7.661838       7.661838    6[1-(0),6-(1,6),6-(6,6)]
   220       8.003844       8.003844       8.003844    6[6-(1,6),6-(1,6),6-(6,6)]
   221       6.838603       6.838603       6.838603    6[1-(0),6-(1,7),6-(6,6)]
   222       6.587395       6.587395       6.587395    6[1-(0),6-(1,6),7-(6,30)]
   223       8.530472       8.530472       8.530472    6[1-(0),6-(1,6),7-(6,30)]
   224       8.867938       8.867938       8.867938    6[1-(0),6-(1,7),6-(6,6)]
   225       9.346141       9.346141       9.346141    6[6-(6,6),8-(30),8-(30)]
   226      10.223855      10.223855      10.223855    6[1-(0),6-(1,1,1),6-(8,8),8-(30,30)]
   227       8.955709       8.955709       8.955709    6[6-(1,6,8),8-(30),8-(30)]
   228      10.774696      10.774696      10.774696    6[1-(0),1-(0),1-(0),6-(1,6,8)]
   229       0.148303       0.148303       0.148303    7[6-(1,6),6-(1,6),30-(8,8,8,8)]
   230       0.148303       0.148303       0.148303    7[6-(1,6),6-(1,6),30-(8,8,8,8)]
   231      14.984697      14.984697      14.984697    7[6-(1,6),6-(1,6),30-(8,8,8,8)]
   232      14.984697      14.984697      14.984697    7[6-(1,6),6-(1,6),30-(8,8,8,8)]
   233       7.714803       7.714803       7.714803    7[6-(1,6),6-(1,6),30-(8,8,8,8)]
   234       7.714803       7.714803       7.714803    7[6-(1,6),6-(1,6),30-(8,8,8,8)]
   235       7.418197       7.418197       7.418197    7[6-(1,6),6-(1,6),30-(8,8,8,8)]
   236       7.418197       7.418197       7.418197    7[6-(1,6),6-(1,6),30-(8,8,8,8)]
   237      14.314305      14.314305      14.314305    8[6-(6,8),30-(7,8,8,8)]
   238      12.145746      12.145746      12.145746    8[6-(6,8),30-(8,8,8)]
   239      12.749553      12.749553      12.749553    8[6-(1,6,6),30-(7,8,8,8),30-(8,8,8)]
   240      14.845473      14.845473      14.845473    8[6-(6,8),30-(7,8,8,8)]
   241      13.642399      13.642399      13.642399    8[6-(6,8),30-(7,8,8,8)]
   242      14.314305      14.314305      14.314305    8[6-(6,8),30-(7,8,8,8)]
   243      12.145746      12.145746      12.145746    8[6-(6,8),30-(8,8,8)]
   244      12.749553      12.749553      12.749553    8[6-(1,6,6),30-(7,8,8,8),30-(8,8,8)]
   245      14.845473      14.845473      14.845473    8[6-(6,8),30-(7,8,8,8)]
   246      13.642399      13.642399      13.642399    8[6-(6,8),30-(7,8,8,8)]
   247       0.818695       0.818695       0.818695    8[6-(6,8),30-(7,8,8,8)]
   248       2.987254       2.987254       2.987254    8[6-(6,8),30-(8,8,8)]
   249       2.383448       2.383448       2.383448    8[6-(1,6,6),30-(7,8,8,8),30-(8,8,8)]
   250       0.287527       0.287527       0.287527    8[6-(6,8),30-(7,8,8,8)]
   251         1.4906         1.4906         1.4906    8[6-(6,8),30-(7,8,8,8)]
   252       0.818695       0.818695       0.818695    8[6-(6,8),30-(7,8,8,8)]
   253       2.987254       2.987254       2.987254    8[6-(6,8),30-(8,8,8)]
   254       2.383448       2.383448       2.383448    8[6-(1,6,6),30-(7,8,8,8),30-(8,8,8)]
   255       0.287527       0.287527       0.287527    8[6-(6,8),30-(7,8,8,8)]
   256         1.4906         1.4906         1.4906    8[6-(6,8),30-(7,8,8,8)]
   257       6.747805       6.747805       6.747805    8[6-(6,8),30-(7,8,8,8)]
   258       4.579246       4.579246       4.579246    8[6-(6,8),30-(8,8,8)]
   259       5.183052       5.183052       5.183052    8[6-(1,6,6),30-(7,8,8,8),30-(8,8,8)]
   260       7.278973       7.278973       7.278973    8[6-(6,8),30-(7,8,8,8)]
   261         6.0759         6.0759         6.0759    8[6-(6,8),30-(7,8,8,8)]
   262       6.747805       6.747805       6.747805    8[6-(6,8),30-(7,8,8,8)]
   263       4.579246       4.579246       4.579246    8[6-(6,8),30-(8,8,8)]
   264       5.183052       5.183052       5.183052    8[6-(1,6,6),30-(7,8,8,8),30-(8,8,8)]
   265       7.278973       7.278973       7.278973    8[6-(6,8),30-(7,8,8,8)]
   266         6.0759         6.0759         6.0759    8[6-(6,8),30-(7,8,8,8)]
   267       8.385195       8.385195       8.385195    8[6-(6,8),30-(7,8,8,8)]
   268      10.553754      10.553754      10.553754    8[6-(6,8),30-(8,8,8)]
   269       9.949948       9.949948       9.949948    8[6-(1,6,6),30-(7,8,8,8),30-(8,8,8)]
   270       7.854027       7.854027       7.854027    8[6-(6,8),30-(7,8,8,8)]
   271       9.057101       9.057101       9.057101    8[6-(6,8),30-(7,8,8,8)]
   272       8.385195       8.385195       8.385195    8[6-(6,8),30-(7,8,8,8)]
   273      10.553754      10.553754      10.553754    8[6-(6,8),30-(8,8,8)]
   274       9.949948       9.949948       9.949948    8[6-(1,6,6),30-(7,8,8,8),30-(8,8,8)]
   275       7.854027       7.854027       7.854027    8[6-(6,8),30-(7,8,8,8)]
   276       9.057101       9.057101       9.057101    8[6-(6,8),30-(7,8,8,8)]
