# Supplementary material for: A collection of forcefield precursors for metal–organic frameworks
Source: RSC Adv. 2019 Nov 13;9(63):36492–507. doi: 10.1039/c9ra07327b (PMC9075174; doi:10.1039/c9ra07327b)
Supplement: RA-009-C9RA07327B-s1469 [file RA-009-C9RA07327B-s1469.txt]

LUWYUY_clean

11.736800    0.000000    0.000000
2.701922    11.421563    0.000000
2.151601    1.701996    15.216677

     1      12.938387      12.938387      12.938387    48[7-(6,6),7-(6,6),8-(6),8-(6),8-(6),8-(6)]
     2       7.163415       7.163415       7.163415    48[7-(6,6),7-(6,6),8-(6),8-(6),8-(6),8-(6)]
     3       3.651936       3.651936       3.651936    48[7-(6,6),7-(6,6),8-(6),8-(6),8-(6),8-(6)]
     4       9.426908       9.426908       9.426908    48[7-(6,6),7-(6,6),8-(6),8-(6),8-(6),8-(6)]
     5      12.455328      12.455328      12.455328    1[6-(6,6)]
     6      11.237048      11.237048      11.237048    1[6-(6,6)]
     7       8.942757       8.942757       8.942757    1[6-(6,6)]
     8       9.045258       9.045258       9.045258    1[6-(6,6)]
     9       5.700638       5.700638       5.700638    1[6-(1,6,8)]
    10       6.874768       6.874768       6.874768    1[6-(1,6,8)]
    11       10.61334       10.61334       10.61334    1[6-(6,7)]
    12      10.024534      10.024534      10.024534    1[6-(6,6)]
    13      12.216854      12.216854      12.216854    1[6-(6,6)]
    14      11.711475      11.711475      11.711475    1[6-(6,7)]
    15       3.639331       3.639331       3.639331    1[6-(6,7)]
    16       4.267603       4.267603       4.267603    1[6-(6,6)]
    17       2.107328       2.107328       2.107328    1[6-(6,6)]
    18       2.584601       2.584601       2.584601    1[6-(6,7)]
    19       7.397743       7.397743       7.397743    1[6-(6,6)]
    20      10.086394      10.086394      10.086394    1[6-(6,6)]
    21      10.841142      10.841142      10.841142    1[6-(6,6)]
    22       8.209382       8.209382       8.209382    1[6-(6,6)]
    23        9.53561        9.53561        9.53561    1[6-(1,6,8)]
    24      10.907002      10.907002      10.907002    1[6-(1,6,8)]
    25       9.731228       9.731228       9.731228    1[6-(6,7)]
    26      11.996907      11.996907      11.996907    1[6-(6,6)]
    27       2.314674       2.314674       2.314674    1[6-(6,6)]
    28       4.592696       4.592696       4.592696    1[6-(6,7)]
    29        7.34149        7.34149        7.34149    1[6-(6,7)]
    30       5.065256       5.065256       5.065256    1[6-(6,6)]
    31      14.719058      14.719058      14.719058    1[6-(6,6)]
    32      12.447459      12.447459      12.447459    1[6-(6,7)]
    33       4.134995       4.134995       4.134995    1[6-(6,6)]
    34       5.353275       5.353275       5.353275    1[6-(6,6)]
    35       7.647566       7.647566       7.647566    1[6-(6,6)]
    36       7.545065       7.545065       7.545065    1[6-(6,6)]
    37      10.889685      10.889685      10.889685    1[6-(1,6,8)]
    38       9.715555       9.715555       9.715555    1[6-(1,6,8)]
    39       5.976983       5.976983       5.976983    1[6-(6,7)]
    40       6.565789       6.565789       6.565789    1[6-(6,6)]
    41       4.373469       4.373469       4.373469    1[6-(6,6)]
    42       4.878848       4.878848       4.878848    1[6-(6,7)]
    43      12.950992      12.950992      12.950992    1[6-(6,7)]
    44       12.32272       12.32272       12.32272    1[6-(6,6)]
    45      14.482995      14.482995      14.482995    1[6-(6,6)]
    46      14.005722      14.005722      14.005722    1[6-(6,7)]
    47        9.19258        9.19258        9.19258    1[6-(6,6)]
    48       6.503929       6.503929       6.503929    1[6-(6,6)]
    49       5.749181       5.749181       5.749181    1[6-(6,6)]
    50       8.380941       8.380941       8.380941    1[6-(6,6)]
    51       7.054713       7.054713       7.054713    1[6-(1,6,8)]
    52       5.683321       5.683321       5.683321    1[6-(1,6,8)]
    53       6.859095       6.859095       6.859095    1[6-(6,7)]
    54       4.593416       4.593416       4.593416    1[6-(6,6)]
    55      14.275649      14.275649      14.275649    1[6-(6,6)]
    56      11.997627      11.997627      11.997627    1[6-(6,7)]
    57       9.248833       9.248833       9.248833    1[6-(6,7)]
    58      11.525067      11.525067      11.525067    1[6-(6,6)]
    59       1.871265       1.871265       1.871265    1[6-(6,6)]
    60       4.142864       4.142864       4.142864    1[6-(6,7)]
    61      11.635986      11.635986      11.635986    6[6-(6,6),8-(48),8-(48)]
    62      10.865066      10.865066      10.865066    6[6-(1,6),6-(1,6),6-(8,8)]
    63      11.528124      11.528124      11.528124    6[1-(0),6-(1,6),6-(6,6)]
    64      10.797773      10.797773      10.797773    6[1-(0),6-(1,6),6-(1,6)]
    65       9.421379       9.421379       9.421379    6[1-(0),6-(1,6),6-(6,8)]
    66       8.759315       8.759315       8.759315    6[6-(1,6),6-(1,6),8-(6)]
    67       9.490183       9.490183       9.490183    6[1-(0),6-(6,6),6-(6,8)]
    68       6.637234       6.637234       6.637234    6[1-(0),1-(0),6-(8,8),8-(6)]
    69       6.813139       6.813139       6.813139    6[6-(1,1,8),8-(48),8-(48)]
    70      11.291256      11.291256      11.291256    6[1-(0),6-(1,6),7-(6,48)]
    71      10.925115      10.925115      10.925115    6[1-(0),6-(1,7),6-(6,6)]
    72      11.856215      11.856215      11.856215    6[6-(1,6),6-(1,6),6-(6,6)]
    73      14.187395      14.187395      14.187395    6[6-(1,6),6-(1,6),6-(6,6)]
    74      12.891725      12.891725      12.891725    6[1-(0),6-(1,7),6-(6,6)]
    75      12.596025      12.596025      12.596025    6[1-(0),6-(1,6),7-(6,48)]
    76       2.996008       2.996008       2.996008    6[1-(0),6-(1,6),7-(6,48)]
    77       3.380581       3.380581       3.380581    6[1-(0),6-(1,7),6-(6,6)]
    78       1.412382       1.412382       1.412382    6[1-(0),6-(1,7),6-(6,6)]
    79       1.691794       1.691794       1.691794    6[1-(0),6-(1,6),7-(6,48)]
    80       7.452192       7.452192       7.452192    6[6-(6,6),8-(48),8-(48)]
    81       7.760707       7.760707       7.760707    6[6-(1,6),6-(1,6),6-(8,8)]
    82       7.676785       7.676785       7.676785    6[1-(0),6-(1,6),6-(6,6)]
    83      10.162467      10.162467      10.162467    6[1-(0),6-(1,6),6-(1,6)]
    84      10.609714      10.609714      10.609714    6[1-(0),6-(1,6),6-(6,8)]
    85       8.560919       8.560919       8.560919    6[6-(1,6),6-(1,6),8-(6)]
    86       8.180243       8.180243       8.180243    6[1-(0),6-(6,6),6-(6,8)]
    87      11.596641      11.596641      11.596641    6[1-(0),1-(0),6-(8,8),8-(6)]
    88      12.904263      12.904263      12.904263    6[6-(1,1,8),8-(48),8-(48)]
    89      10.193514      10.193514      10.193514    6[1-(0),6-(1,6),7-(6,48)]
    90      11.567948      11.567948      11.567948    6[1-(0),6-(1,7),6-(6,6)]
    91      12.298723      12.298723      12.298723    6[6-(1,6),6-(1,6),6-(6,6)]
    92       2.043412       2.043412       2.043412    6[6-(1,6),6-(1,6),6-(6,6)]
    93       2.760128       2.760128       2.760128    6[1-(0),6-(1,7),6-(6,6)]
    94       4.136399       4.136399       4.136399    6[1-(0),6-(1,6),7-(6,48)]
    95       6.866295       6.866295       6.866295    6[1-(0),6-(1,6),7-(6,48)]
    96       5.493306       5.493306       5.493306    6[1-(0),6-(1,7),6-(6,6)]
    97      14.281031      14.281031      14.281031    6[1-(0),6-(1,7),6-(6,6)]
    98      12.904785      12.904785      12.904785    6[1-(0),6-(1,6),7-(6,48)]
    99       4.954337       4.954337       4.954337    6[6-(6,6),8-(48),8-(48)]
   100       5.725257       5.725257       5.725257    6[6-(1,6),6-(1,6),6-(8,8)]
   101       5.062199       5.062199       5.062199    6[1-(0),6-(1,6),6-(6,6)]
   102        5.79255        5.79255        5.79255    6[1-(0),6-(1,6),6-(1,6)]
   103       7.168944       7.168944       7.168944    6[1-(0),6-(1,6),6-(6,8)]
   104       7.831008       7.831008       7.831008    6[6-(1,6),6-(1,6),8-(6)]
   105        7.10014        7.10014        7.10014    6[1-(0),6-(6,6),6-(6,8)]
   106       9.953089       9.953089       9.953089    6[1-(0),1-(0),6-(8,8),8-(6)]
   107       9.777184       9.777184       9.777184    6[6-(1,1,8),8-(48),8-(48)]
   108       5.299067       5.299067       5.299067    6[1-(0),6-(1,6),7-(6,48)]
   109       5.665208       5.665208       5.665208    6[1-(0),6-(1,7),6-(6,6)]
   110       4.734108       4.734108       4.734108    6[6-(1,6),6-(1,6),6-(6,6)]
   111       2.402928       2.402928       2.402928    6[6-(1,6),6-(1,6),6-(6,6)]
   112       3.698598       3.698598       3.698598    6[1-(0),6-(1,7),6-(6,6)]
   113       3.994298       3.994298       3.994298    6[1-(0),6-(1,6),7-(6,48)]
   114      13.594315      13.594315      13.594315    6[1-(0),6-(1,6),7-(6,48)]
   115      13.209742      13.209742      13.209742    6[1-(0),6-(1,7),6-(6,6)]
   116      15.177941      15.177941      15.177941    6[1-(0),6-(1,7),6-(6,6)]
   117      14.898529      14.898529      14.898529    6[1-(0),6-(1,6),7-(6,48)]
   118       9.138131       9.138131       9.138131    6[6-(6,6),8-(48),8-(48)]
   119       8.829616       8.829616       8.829616    6[6-(1,6),6-(1,6),6-(8,8)]
   120       8.913538       8.913538       8.913538    6[1-(0),6-(1,6),6-(6,6)]
   121       6.427856       6.427856       6.427856    6[1-(0),6-(1,6),6-(1,6)]
   122       5.980609       5.980609       5.980609    6[1-(0),6-(1,6),6-(6,8)]
   123       8.029404       8.029404       8.029404    6[6-(1,6),6-(1,6),8-(6)]
   124        8.41008        8.41008        8.41008    6[1-(0),6-(6,6),6-(6,8)]
   125       4.993682       4.993682       4.993682    6[1-(0),1-(0),6-(8,8),8-(6)]
   126        3.68606        3.68606        3.68606    6[6-(1,1,8),8-(48),8-(48)]
   127       6.396809       6.396809       6.396809    6[1-(0),6-(1,6),7-(6,48)]
   128       5.022375       5.022375       5.022375    6[1-(0),6-(1,7),6-(6,6)]
   129         4.2916         4.2916         4.2916    6[6-(1,6),6-(1,6),6-(6,6)]
   130      14.546911      14.546911      14.546911    6[6-(1,6),6-(1,6),6-(6,6)]
   131      13.830195      13.830195      13.830195    6[1-(0),6-(1,7),6-(6,6)]
   132      12.453924      12.453924      12.453924    6[1-(0),6-(1,6),7-(6,48)]
   133       9.724028       9.724028       9.724028    6[1-(0),6-(1,6),7-(6,48)]
   134      11.097017      11.097017      11.097017    6[1-(0),6-(1,7),6-(6,6)]
   135       2.309292       2.309292       2.309292    6[1-(0),6-(1,7),6-(6,6)]
   136       3.685538       3.685538       3.685538    6[1-(0),6-(1,6),7-(6,48)]
   137      12.522818      12.522818      12.522818    7[6-(1,6),6-(1,6),48-(7,8,8,8,8)]
   138      13.492929      13.492929      13.492929    7[6-(1,6),6-(1,6),48-(7,8,8,8,8)]
   139       9.495371       9.495371       9.495371    7[6-(1,6),6-(1,6),48-(7,8,8,8,8)]
   140       4.843908       4.843908       4.843908    7[6-(1,6),6-(1,6),48-(7,8,8,8,8)]
   141       4.067505       4.067505       4.067505    7[6-(1,6),6-(1,6),48-(7,8,8,8,8)]
   142       3.097394       3.097394       3.097394    7[6-(1,6),6-(1,6),48-(7,8,8,8,8)]
   143       7.094952       7.094952       7.094952    7[6-(1,6),6-(1,6),48-(7,8,8,8,8)]
   144      11.746415      11.746415      11.746415    7[6-(1,6),6-(1,6),48-(7,8,8,8,8)]
   145       11.03311       11.03311       11.03311    8[6-(6,8),48-(7,7,8,8,8)]
   146      12.848787      12.848787      12.848787    8[6-(6,8),48-(7,7,8,8,8)]
   147       7.413857       7.413857       7.413857    8[6-(1,1,6),6-(6,6)]
   148       7.038909       7.038909       7.038909    8[6-(6,8),48-(7,7,8,8,8)]
   149       6.660001       6.660001       6.660001    8[6-(6,8),48-(7,7,8,8,8)]
   150       7.226208       7.226208       7.226208    8[6-(6,8),48-(7,7,8,8,8)]
   151       7.490361       7.490361       7.490361    8[6-(6,8),48-(7,7,8,8,8)]
   152       9.024211       9.024211       9.024211    8[6-(1,1,6),6-(6,6)]
   153      11.656071      11.656071      11.656071    8[6-(6,8),48-(7,7,8,8,8)]
   154      13.066255      13.066255      13.066255    8[6-(6,8),48-(7,7,8,8,8)]
   155       5.557213       5.557213       5.557213    8[6-(6,8),48-(7,7,8,8,8)]
   156       3.741536       3.741536       3.741536    8[6-(6,8),48-(7,7,8,8,8)]
   157       9.176466       9.176466       9.176466    8[6-(1,1,6),6-(6,6)]
   158       9.551414       9.551414       9.551414    8[6-(6,8),48-(7,7,8,8,8)]
   159       9.930322       9.930322       9.930322    8[6-(6,8),48-(7,7,8,8,8)]
   160       9.364115       9.364115       9.364115    8[6-(6,8),48-(7,7,8,8,8)]
   161       9.099962       9.099962       9.099962    8[6-(6,8),48-(7,7,8,8,8)]
   162       7.566112       7.566112       7.566112    8[6-(1,1,6),6-(6,6)]
   163       2.782651       2.782651       2.782651    8[6-(6,8),48-(7,7,8,8,8)]
   164       3.524068       3.524068       3.524068    8[6-(6,8),48-(7,7,8,8,8)]
