# Supplementary material for: A collection of forcefield precursors for metal–organic frameworks
Source: RSC Adv. 2019 Nov 13;9(63):36492–507. doi: 10.1039/c9ra07327b (PMC9075174; doi:10.1039/c9ra07327b)
Supplement: RA-009-C9RA07327B-s1470 [file RA-009-C9RA07327B-s1470.txt]

LUYHAP_clean

17.531100    0.000000    0.000000
8.043785    15.576809    0.000000
8.043785    4.899201    14.786305

     1      24.230378      24.230378      24.230378    29[8-(6),8-(6),8-(6),8-(6)]
     2      20.225972      20.225972      20.225972    29[8-(6),8-(6),8-(6),8-(6)]
     3      20.225972      20.225972      20.225972    29[8-(6),8-(6),8-(6),8-(6)]
     4      13.392698      13.392698      13.392698    29[8-(6),8-(6),8-(6),8-(6)]
     5       9.388292       9.388292       9.388292    29[8-(6),8-(6),8-(6),8-(6)]
     6      13.392698      13.392698      13.392698    29[8-(6),8-(6),8-(6),8-(6)]
     7      10.105902      10.105902      10.105902    1[6-(6,6)]
     8      17.491777      17.491777      17.491777    1[6-(6,6)]
     9      14.603838      14.603838      14.603838    1[6-(6,6)]
    10      10.971047      10.971047      10.971047    1[6-(6,6)]
    11       5.981668       5.981668       5.981668    1[6-(6,6)]
    12       8.083108       8.083108       8.083108    1[6-(6,6)]
    13       5.981668       5.981668       5.981668    1[6-(6,6)]
    14       8.083108       8.083108       8.083108    1[6-(6,6)]
    15      10.971047      10.971047      10.971047    1[6-(6,6)]
    16      14.603838      14.603838      14.603838    1[6-(6,6)]
    17      10.105902      10.105902      10.105902    1[6-(6,6)]
    18      17.491777      17.491777      17.491777    1[6-(6,6)]
    19      23.634589      23.634589      23.634589    1[6-(6,6)]
    20      23.634589      23.634589      23.634589    1[6-(6,6)]
    21      20.744753      20.744753      20.744753    1[6-(6,6)]
    22      12.873917      12.873917      12.873917    1[6-(6,6)]
    23       9.984081       9.984081       9.984081    1[6-(6,6)]
    24       9.984081       9.984081       9.984081    1[6-(6,6)]
    25       25.65797       25.65797       25.65797    6[6-(6,6),8-(29),8-(29)]
    26      25.637687      25.637687      25.637687    6[6-(1,6),6-(1,6),6-(8,8)]
    27      26.808198      26.808198      26.808198    6[1-(0),6-(6,6),6-(6,6)]
    28      23.067933      23.067933      23.067933    6[6-(6,6),8-(29),8-(29)]
    29      24.394849      24.394849      24.394849    6[6-(1,6),6-(1,6),6-(8,8)]
    30      25.569155      25.569155      25.569155    6[1-(0),6-(6,6),6-(6,6)]
    31      21.273882      21.273882      21.273882    6[6-(6,6),8-(29),8-(29)]
    32      21.628348      21.628348      21.628348    6[6-(1,6),6-(1,6),6-(8,8)]
    33      22.390905      22.390905      22.390905    6[1-(0),6-(6,6),6-(6,6)]
    34      12.344788      12.344788      12.344788    6[6-(6,6),8-(29),8-(29)]
    35      11.990322      11.990322      11.990322    6[6-(1,6),6-(1,6),6-(8,8)]
    36      11.227765      11.227765      11.227765    6[1-(0),6-(6,6),6-(6,6)]
    37         7.9607         7.9607         7.9607    6[6-(6,6),8-(29),8-(29)]
    38       7.980983       7.980983       7.980983    6[6-(1,6),6-(1,6),6-(8,8)]
    39       6.810472       6.810472       6.810472    6[1-(0),6-(6,6),6-(6,6)]
    40      10.550737      10.550737      10.550737    6[6-(6,6),8-(29),8-(29)]
    41       9.223821       9.223821       9.223821    6[6-(1,6),6-(1,6),6-(8,8)]
    42       8.049515       8.049515       8.049515    6[1-(0),6-(6,6),6-(6,6)]
    43         7.9607         7.9607         7.9607    6[6-(6,6),8-(29),8-(29)]
    44       7.980983       7.980983       7.980983    6[6-(1,6),6-(1,6),6-(8,8)]
    45       6.810472       6.810472       6.810472    6[1-(0),6-(6,6),6-(6,6)]
    46      10.550737      10.550737      10.550737    6[6-(6,6),8-(29),8-(29)]
    47       9.223821       9.223821       9.223821    6[6-(1,6),6-(1,6),6-(8,8)]
    48       8.049515       8.049515       8.049515    6[1-(0),6-(6,6),6-(6,6)]
    49      12.344788      12.344788      12.344788    6[6-(6,6),8-(29),8-(29)]
    50      11.990322      11.990322      11.990322    6[6-(1,6),6-(1,6),6-(8,8)]
    51      11.227765      11.227765      11.227765    6[1-(0),6-(6,6),6-(6,6)]
    52      21.273882      21.273882      21.273882    6[6-(6,6),8-(29),8-(29)]
    53      21.628348      21.628348      21.628348    6[6-(1,6),6-(1,6),6-(8,8)]
    54      22.390905      22.390905      22.390905    6[1-(0),6-(6,6),6-(6,6)]
    55       25.65797       25.65797       25.65797    6[6-(6,6),8-(29),8-(29)]
    56      25.637687      25.637687      25.637687    6[6-(1,6),6-(1,6),6-(8,8)]
    57      26.808198      26.808198      26.808198    6[1-(0),6-(6,6),6-(6,6)]
    58      23.067933      23.067933      23.067933    6[6-(6,6),8-(29),8-(29)]
    59      24.394849      24.394849      24.394849    6[6-(1,6),6-(1,6),6-(8,8)]
    60      25.569155      25.569155      25.569155    6[1-(0),6-(6,6),6-(6,6)]
    61      24.445697      24.445697      24.445697    6[1-(0),6-(6,6),6-(6,6)]
    62      26.816497      26.816497      26.816497    6[6-(1,6),6-(1,6),6-(6)]
    63      28.004678      28.004678      28.004678    6[6-(6),6-(6,6)]
    64      29.025777      29.025777      29.025777    6[6-(6),6-(6)]
    65      24.445697      24.445697      24.445697    6[1-(0),6-(6,6),6-(6,6)]
    66      26.816497      26.816497      26.816497    6[6-(1,6),6-(1,6),6-(6)]
    67      28.004678      28.004678      28.004678    6[6-(6),6-(6,6)]
    68      29.025777      29.025777      29.025777    6[6-(6),6-(6)]
    69      21.262702      21.262702      21.262702    6[1-(0),6-(6,6),6-(6,6)]
    70      22.802414      22.802414      22.802414    6[6-(1,6),6-(1,6),6-(6)]
    71      23.643359      23.643359      23.643359    6[6-(6),6-(6,6)]
    72      24.445301      24.445301      24.445301    6[6-(6),6-(6)]
    73      12.355968      12.355968      12.355968    6[1-(0),6-(6,6),6-(6,6)]
    74      10.816256      10.816256      10.816256    6[6-(1,6),6-(1,6),6-(6)]
    75       9.975311       9.975311       9.975311    6[6-(6),6-(6,6)]
    76       9.173369       9.173369       9.173369    6[6-(6),6-(6)]
    77       9.172973       9.172973       9.172973    6[1-(0),6-(6,6),6-(6,6)]
    78       6.802173       6.802173       6.802173    6[6-(1,6),6-(1,6),6-(6)]
    79       5.613992       5.613992       5.613992    6[6-(6),6-(6,6)]
    80       4.592893       4.592893       4.592893    6[6-(6),6-(6)]
    81       9.172973       9.172973       9.172973    6[1-(0),6-(6,6),6-(6,6)]
    82       6.802173       6.802173       6.802173    6[6-(1,6),6-(1,6),6-(6)]
    83       5.613992       5.613992       5.613992    6[6-(6),6-(6,6)]
    84       4.592893       4.592893       4.592893    6[6-(6),6-(6)]
    85       9.258735       9.258735       9.258735    8[6-(6,8),29-(8,8,8)]
    86      24.542601      24.542601      24.542601    8[6-(6,8),29-(8,8,8)]
    87      15.053207      15.053207      15.053207    8[6-(6,8),29-(8,8,8)]
    88      22.049999      22.049999      22.049999    8[6-(6,8),29-(8,8,8)]
    89      13.639502      13.639502      13.639502    8[6-(6,8),29-(8,8,8)]
    90      20.617509      20.617509      20.617509    8[6-(6,8),29-(8,8,8)]
    91      19.979168      19.979168      19.979168    8[6-(6,8),29-(8,8,8)]
    92      13.001161      13.001161      13.001161    8[6-(6,8),29-(8,8,8)]
    93      24.359935      24.359935      24.359935    8[6-(6,8),29-(8,8,8)]
    94       9.076069       9.076069       9.076069    8[6-(6,8),29-(8,8,8)]
    95      18.565463      18.565463      18.565463    8[6-(6,8),29-(8,8,8)]
    96      11.568671      11.568671      11.568671    8[6-(6,8),29-(8,8,8)]
    97      24.359935      24.359935      24.359935    8[6-(6,8),29-(8,8,8)]
    98       9.076069       9.076069       9.076069    8[6-(6,8),29-(8,8,8)]
    99      18.565463      18.565463      18.565463    8[6-(6,8),29-(8,8,8)]
   100      11.568671      11.568671      11.568671    8[6-(6,8),29-(8,8,8)]
   101      19.979168      19.979168      19.979168    8[6-(6,8),29-(8,8,8)]
   102      13.001161      13.001161      13.001161    8[6-(6,8),29-(8,8,8)]
   103      13.639502      13.639502      13.639502    8[6-(6,8),29-(8,8,8)]
   104      20.617509      20.617509      20.617509    8[6-(6,8),29-(8,8,8)]
   105       9.258735       9.258735       9.258735    8[6-(6,8),29-(8,8,8)]
   106      24.542601      24.542601      24.542601    8[6-(6,8),29-(8,8,8)]
   107      15.053207      15.053207      15.053207    8[6-(6,8),29-(8,8,8)]
   108      22.049999      22.049999      22.049999    8[6-(6,8),29-(8,8,8)]
