# Supplementary material for: A collection of forcefield precursors for metal–organic frameworks
Source: RSC Adv. 2019 Nov 13;9(63):36492–507. doi: 10.1039/c9ra07327b (PMC9075174; doi:10.1039/c9ra07327b)
Supplement: RA-009-C9RA07327B-s1471 [file RA-009-C9RA07327B-s1471.txt]

MABJOP_clean

8.528400    0.000000    0.000000
1.946748    12.213322    0.000000
-1.946748    -5.239142    11.032525

     1         7.1227         7.1227         7.1227    29[7-(6,6),8-(6),8-(6),8-(6),8-(6),29-(7,8,8,8,8)]
     2         5.6699         5.6699         5.6699    29[7-(6,6),8-(6),8-(6),8-(6),8-(6),29-(7,8,8,8,8)]
     3         1.4057         1.4057         1.4057    29[7-(6,6),8-(6),8-(6),8-(6),8-(6),29-(7,8,8,8,8)]
     4         2.8585         2.8585         2.8585    29[7-(6,6),8-(6),8-(6),8-(6),8-(6),29-(7,8,8,8,8)]
     5       5.631841       5.631841       5.631841    1[6-(1,6,6)]
     6        6.47119        6.47119        6.47119    1[6-(1,6,6)]
     7      -0.904552      -0.904552      -0.904552    1[6-(1,6,6)]
     8      -0.201416      -0.201416      -0.201416    1[6-(1,6,6)]
     9       7.495854       7.495854       7.495854    1[6-(1,6,6)]
    10       6.730973       6.730973       6.730973    1[6-(1,6,6)]
    11       8.342533       8.342533       8.342533    1[6-(6,7)]
    12       5.176286       5.176286       5.176286    1[6-(6,6)]
    13       4.330351       4.330351       4.330351    1[6-(6,6)]
    14       5.579124       5.579124       5.579124    1[6-(6,7)]
    15       7.160759       7.160759       7.160759    1[6-(1,6,6)]
    16        6.32141        6.32141        6.32141    1[6-(1,6,6)]
    17       5.168752       5.168752       5.168752    1[6-(1,6,6)]
    18       4.465616       4.465616       4.465616    1[6-(1,6,6)]
    19       5.296746       5.296746       5.296746    1[6-(1,6,6)]
    20       6.061627       6.061627       6.061627    1[6-(1,6,6)]
    21       4.450067       4.450067       4.450067    1[6-(6,7)]
    22       7.616314       7.616314       7.616314    1[6-(6,6)]
    23       8.462249       8.462249       8.462249    1[6-(6,6)]
    24       7.213476       7.213476       7.213476    1[6-(6,7)]
    25       2.896559       2.896559       2.896559    1[6-(1,6,6)]
    26        2.05721        2.05721        2.05721    1[6-(1,6,6)]
    27       0.904552       0.904552       0.904552    1[6-(1,6,6)]
    28       8.729816       8.729816       8.729816    1[6-(1,6,6)]
    29       1.032546       1.032546       1.032546    1[6-(1,6,6)]
    30       1.797427       1.797427       1.797427    1[6-(1,6,6)]
    31       0.185867       0.185867       0.185867    1[6-(6,7)]
    32       3.352114       3.352114       3.352114    1[6-(6,6)]
    33       4.198049       4.198049       4.198049    1[6-(6,6)]
    34       2.949276       2.949276       2.949276    1[6-(6,7)]
    35       1.367641       1.367641       1.367641    1[6-(1,6,6)]
    36        2.20699        2.20699        2.20699    1[6-(1,6,6)]
    37       3.359648       3.359648       3.359648    1[6-(1,6,6)]
    38       4.062784       4.062784       4.062784    1[6-(1,6,6)]
    39       3.231654       3.231654       3.231654    1[6-(1,6,6)]
    40       2.466773       2.466773       2.466773    1[6-(1,6,6)]
    41       4.078333       4.078333       4.078333    1[6-(6,7)]
    42       0.912086       0.912086       0.912086    1[6-(6,6)]
    43       0.066151       0.066151       0.066151    1[6-(6,6)]
    44       1.314924       1.314924       1.314924    1[6-(6,7)]
    45       6.954897       6.954897       6.954897    6[6-(1,1,6),8-(29),8-(29)]
    46        6.53733        6.53733        6.53733    6[1-(0),1-(0),6-(1,1,6),6-(8,8)]
    47       7.457026       7.457026       7.457026    6[1-(0),1-(0),6-(1,1,6),6-(1,1,6)]
    48       6.860691       6.860691       6.860691    6[1-(0),1-(0),6-(1,1,6),6-(8,8)]
    49       5.539292       5.539292       5.539292    6[6-(1,1,6),8-(29),8-(29)]
    50       7.924433       7.924433       7.924433    6[1-(0),6-(1,6),7-(6,29)]
    51       7.200181       7.200181       7.200181    6[1-(0),6-(1,7),6-(6,6)]
    52        6.59073        6.59073        6.59073    6[6-(1,6),6-(1,6),6-(6,6)]
    53       4.763088       4.763088       4.763088    6[1-(0),6-(1,7),6-(6,6)]
    54       5.504682       5.504682       5.504682    6[1-(0),6-(1,6),7-(6,29)]
    55       5.837703       5.837703       5.837703    6[6-(1,1,6),8-(29),8-(29)]
    56        6.25527        6.25527        6.25527    6[1-(0),1-(0),6-(1,1,6),6-(8,8)]
    57       5.335574       5.335574       5.335574    6[1-(0),1-(0),6-(1,1,6),6-(1,1,6)]
    58       5.931909       5.931909       5.931909    6[1-(0),1-(0),6-(1,1,6),6-(8,8)]
    59       7.253308       7.253308       7.253308    6[6-(1,1,6),8-(29),8-(29)]
    60       4.868167       4.868167       4.868167    6[1-(0),6-(1,6),7-(6,29)]
    61       5.592419       5.592419       5.592419    6[1-(0),6-(1,7),6-(6,6)]
    62        6.20187        6.20187        6.20187    6[6-(1,6),6-(1,6),6-(6,6)]
    63       8.029512       8.029512       8.029512    6[1-(0),6-(1,7),6-(6,6)]
    64       7.287918       7.287918       7.287918    6[1-(0),6-(1,6),7-(6,29)]
    65       1.573503       1.573503       1.573503    6[6-(1,1,6),8-(29),8-(29)]
    66        1.99107        1.99107        1.99107    6[1-(0),1-(0),6-(1,1,6),6-(8,8)]
    67       1.071374       1.071374       1.071374    6[1-(0),1-(0),6-(1,1,6),6-(1,1,6)]
    68       1.667709       1.667709       1.667709    6[1-(0),1-(0),6-(1,1,6),6-(8,8)]
    69       2.989108       2.989108       2.989108    6[6-(1,1,6),8-(29),8-(29)]
    70       0.603967       0.603967       0.603967    6[1-(0),6-(1,6),7-(6,29)]
    71       1.328219       1.328219       1.328219    6[1-(0),6-(1,7),6-(6,6)]
    72       3.884418       3.884418       3.884418    6[6-(1,6),6-(1,6),6-(6,6)]
    73       3.765312       3.765312       3.765312    6[1-(0),6-(1,7),6-(6,6)]
    74       3.023718       3.023718       3.023718    6[1-(0),6-(1,6),7-(6,29)]
    75       2.690697       2.690697       2.690697    6[6-(1,1,6),8-(29),8-(29)]
    76        2.27313        2.27313        2.27313    6[1-(0),1-(0),6-(1,1,6),6-(8,8)]
    77       3.192826       3.192826       3.192826    6[1-(0),1-(0),6-(1,1,6),6-(1,1,6)]
    78       2.596491       2.596491       2.596491    6[1-(0),1-(0),6-(1,1,6),6-(8,8)]
    79       1.275092       1.275092       1.275092    6[6-(1,1,6),8-(29),8-(29)]
    80       3.660233       3.660233       3.660233    6[1-(0),6-(1,6),7-(6,29)]
    81       2.935981       2.935981       2.935981    6[1-(0),6-(1,7),6-(6,6)]
    82       0.379782       0.379782       0.379782    6[6-(1,6),6-(1,6),6-(6,6)]
    83       0.498888       0.498888       0.498888    6[1-(0),6-(1,7),6-(6,6)]
    84       1.240482       1.240482       1.240482    6[1-(0),6-(1,6),7-(6,29)]
    85       6.121118       6.121118       6.121118    7[6-(1,6),6-(1,6),29-(8,8,8,8,29)]
    86       6.671482       6.671482       6.671482    7[6-(1,6),6-(1,6),29-(8,8,8,8,29)]
    87       2.407282       2.407282       2.407282    7[6-(1,6),6-(1,6),29-(8,8,8,8,29)]
    88       1.856918       1.856918       1.856918    7[6-(1,6),6-(1,6),29-(8,8,8,8,29)]
    89       6.737136       6.737136       6.737136    8[6-(6,8),29-(7,8,8,8,29)]
    90       7.458605       7.458605       7.458605    8[6-(6,8),29-(7,8,8,8,29)]
    91       5.397646       5.397646       5.397646    8[6-(6,8),29-(7,8,8,8,29)]
    92       4.665344       4.665344       4.665344    8[6-(6,8),29-(7,8,8,8,29)]
    93       6.055464       6.055464       6.055464    8[6-(6,8),29-(7,8,8,8,29)]
    94       5.333995       5.333995       5.333995    8[6-(6,8),29-(7,8,8,8,29)]
    95       7.394954       7.394954       7.394954    8[6-(6,8),29-(7,8,8,8,29)]
    96       8.127256       8.127256       8.127256    8[6-(6,8),29-(7,8,8,8,29)]
    97       1.791264       1.791264       1.791264    8[6-(6,8),29-(7,8,8,8,29)]
    98       1.069795       1.069795       1.069795    8[6-(6,8),29-(7,8,8,8,29)]
    99       3.130754       3.130754       3.130754    8[6-(6,8),29-(7,8,8,8,29)]
   100       3.863056       3.863056       3.863056    8[6-(6,8),29-(7,8,8,8,29)]
   101       2.472936       2.472936       2.472936    8[6-(6,8),29-(7,8,8,8,29)]
   102       3.194405       3.194405       3.194405    8[6-(6,8),29-(7,8,8,8,29)]
   103       1.133446       1.133446       1.133446    8[6-(6,8),29-(7,8,8,8,29)]
   104       0.401144       0.401144       0.401144    8[6-(6,8),29-(7,8,8,8,29)]
