# Supplementary material for: A collection of forcefield precursors for metal–organic frameworks
Source: RSC Adv. 2019 Nov 13;9(63):36492–507. doi: 10.1039/c9ra07327b (PMC9075174; doi:10.1039/c9ra07327b)
Supplement: RA-009-C9RA07327B-s1472 [file RA-009-C9RA07327B-s1472.txt]

MABJUV_clean

8.569900    0.000000    0.000000
2.038263    12.367869    0.000000
-2.038263    -5.389761    11.131697

     1       7.114912       7.114912       7.114912    29[7-(6,6),8-(6),8-(6),8-(6),8-(6)]
     2       5.739938       5.739938       5.739938    29[7-(6,6),8-(6),8-(6),8-(6),8-(6)]
     3       1.454988       1.454988       1.454988    29[7-(6,6),8-(6),8-(6),8-(6),8-(6)]
     4       2.829962       2.829962       2.829962    29[7-(6,6),8-(6),8-(6),8-(6),8-(6)]
     5        5.61691        5.61691        5.61691    1[6-(1,6,6)]
     6       6.372856       6.372856       6.372856    1[6-(1,6,6)]
     7       -0.26633       -0.26633       -0.26633    1[6-(1,6,6)]
     8      -0.929013      -0.929013      -0.929013    1[6-(1,6,6)]
     9       7.500982       7.500982       7.500982    1[6-(1,6,6)]
    10        6.74907        6.74907        6.74907    1[6-(1,6,6)]
    11       8.473947       8.473947       8.473947    1[6-(6,7)]
    12       5.244253       5.244253       5.244253    1[6-(6,6)]
    13        4.34304        4.34304        4.34304    1[6-(6,6)]
    14       5.543217       5.543217       5.543217    1[6-(6,7)]
    15        7.23794        7.23794        7.23794    1[6-(1,6,6)]
    16       6.481994       6.481994       6.481994    1[6-(1,6,6)]
    17        4.55128        4.55128        4.55128    1[6-(1,6,6)]
    18       5.213963       5.213963       5.213963    1[6-(1,6,6)]
    19       5.353868       5.353868       5.353868    1[6-(1,6,6)]
    20        6.10578        6.10578        6.10578    1[6-(1,6,6)]
    21       4.380903       4.380903       4.380903    1[6-(6,7)]
    22       7.610597       7.610597       7.610597    1[6-(6,6)]
    23       -0.05809       -0.05809       -0.05809    1[6-(6,6)]
    24       7.311633       7.311633       7.311633    1[6-(6,7)]
    25        2.95299        2.95299        2.95299    1[6-(1,6,6)]
    26       2.197044       2.197044       2.197044    1[6-(1,6,6)]
    27        8.83623        8.83623        8.83623    1[6-(1,6,6)]
    28       0.929013       0.929013       0.929013    1[6-(1,6,6)]
    29       1.068918       1.068918       1.068918    1[6-(1,6,6)]
    30        1.82083        1.82083        1.82083    1[6-(1,6,6)]
    31       0.095953       0.095953       0.095953    1[6-(6,7)]
    32       3.325647       3.325647       3.325647    1[6-(6,6)]
    33        4.22686        4.22686        4.22686    1[6-(6,6)]
    34       3.026683       3.026683       3.026683    1[6-(6,7)]
    35        1.33196        1.33196        1.33196    1[6-(1,6,6)]
    36       2.087906       2.087906       2.087906    1[6-(1,6,6)]
    37        4.01862        4.01862        4.01862    1[6-(1,6,6)]
    38       3.355937       3.355937       3.355937    1[6-(1,6,6)]
    39       3.216032       3.216032       3.216032    1[6-(1,6,6)]
    40        2.46412        2.46412        2.46412    1[6-(1,6,6)]
    41       4.188997       4.188997       4.188997    1[6-(6,7)]
    42       0.959303       0.959303       0.959303    1[6-(6,6)]
    43        0.05809        0.05809        0.05809    1[6-(6,6)]
    44       1.258267       1.258267       1.258267    1[6-(6,7)]
    45       6.942215       6.942215       6.942215    6[6-(1,1,6),8-(29),8-(29)]
    46       6.498181       6.498181       6.498181    6[1-(0),1-(0),6-(1,1,6),6-(8,8)]
    47       7.449208       7.449208       7.449208    6[1-(0),1-(0),6-(1,1,6),6-(1,1,6)]
    48       6.863704       6.863704       6.863704    6[1-(0),1-(0),6-(1,1,6),6-(8,8)]
    49       5.529058       5.529058       5.529058    6[6-(1,1,6),8-(29),8-(29)]
    50       8.046206       8.046206       8.046206    6[1-(0),6-(1,6),7-(6,29)]
    51       7.334009       7.334009       7.334009    6[1-(0),6-(1,7),6-(6,6)]
    52        6.69885        6.69885        6.69885    6[6-(1,6),6-(1,6),6-(6,6)]
    53       4.766696       4.766696       4.766696    6[1-(0),6-(1,7),6-(6,6)]
    54       5.494001       5.494001       5.494001    6[1-(0),6-(1,6),7-(6,29)]
    55       5.912635       5.912635       5.912635    6[6-(1,1,6),8-(29),8-(29)]
    56       6.356669       6.356669       6.356669    6[1-(0),1-(0),6-(1,1,6),6-(8,8)]
    57       5.405642       5.405642       5.405642    6[1-(0),1-(0),6-(1,1,6),6-(1,1,6)]
    58       5.991146       5.991146       5.991146    6[1-(0),1-(0),6-(1,1,6),6-(8,8)]
    59       7.325792       7.325792       7.325792    6[6-(1,1,6),8-(29),8-(29)]
    60       4.808644       4.808644       4.808644    6[1-(0),6-(1,6),7-(6,29)]
    61       5.520841       5.520841       5.520841    6[1-(0),6-(1,7),6-(6,6)]
    62          6.156          6.156          6.156    6[6-(1,6),6-(1,6),6-(6,6)]
    63       8.088154       8.088154       8.088154    6[1-(0),6-(1,7),6-(6,6)]
    64       7.360849       7.360849       7.360849    6[1-(0),6-(1,6),7-(6,29)]
    65       1.627685       1.627685       1.627685    6[6-(1,1,6),8-(29),8-(29)]
    66       2.071719       2.071719       2.071719    6[1-(0),1-(0),6-(1,1,6),6-(8,8)]
    67       1.120692       1.120692       1.120692    6[1-(0),1-(0),6-(1,1,6),6-(1,1,6)]
    68       1.706196       1.706196       1.706196    6[1-(0),1-(0),6-(1,1,6),6-(8,8)]
    69       3.040842       3.040842       3.040842    6[6-(1,1,6),8-(29),8-(29)]
    70       0.523694       0.523694       0.523694    6[1-(0),6-(1,6),7-(6,29)]
    71       1.235891       1.235891       1.235891    6[1-(0),6-(1,7),6-(6,6)]
    72       3.909313       3.909313       3.909313    6[6-(1,6),6-(1,6),6-(6,6)]
    73       3.803204       3.803204       3.803204    6[1-(0),6-(1,7),6-(6,6)]
    74       3.075899       3.075899       3.075899    6[1-(0),6-(1,6),7-(6,29)]
    75       2.657265       2.657265       2.657265    6[6-(1,1,6),8-(29),8-(29)]
    76       2.213231       2.213231       2.213231    6[1-(0),1-(0),6-(1,1,6),6-(8,8)]
    77       3.164258       3.164258       3.164258    6[1-(0),1-(0),6-(1,1,6),6-(1,1,6)]
    78       2.578754       2.578754       2.578754    6[1-(0),1-(0),6-(1,1,6),6-(8,8)]
    79       1.244108       1.244108       1.244108    6[6-(1,1,6),8-(29),8-(29)]
    80       3.761256       3.761256       3.761256    6[1-(0),6-(1,6),7-(6,29)]
    81       3.049059       3.049059       3.049059    6[1-(0),6-(1,7),6-(6,6)]
    82       0.375637       0.375637       0.375637    6[6-(1,6),6-(1,6),6-(6,6)]
    83       0.481746       0.481746       0.481746    6[1-(0),6-(1,7),6-(6,6)]
    84       1.209051       1.209051       1.209051    6[1-(0),6-(1,6),7-(6,29)]
    85       6.122497       6.122497       6.122497    7[6-(1,6),6-(1,6),29-(8,8,8,8)]
    86       6.732353       6.732353       6.732353    7[6-(1,6),6-(1,6),29-(8,8,8,8)]
    87       2.447403       2.447403       2.447403    7[6-(1,6),6-(1,6),29-(8,8,8,8)]
    88       1.837547       1.837547       1.837547    7[6-(1,6),6-(1,6),29-(8,8,8,8)]
    89       6.734226       6.734226       6.734226    8[6-(6,8),29-(7,8,8,8)]
    90       7.446937       7.446937       7.446937    8[6-(6,8),29-(7,8,8,8)]
    91       5.384435       5.384435       5.384435    8[6-(6,8),29-(7,8,8,8)]
    92       4.647926       4.647926       4.647926    8[6-(6,8),29-(7,8,8,8)]
    93       6.120624       6.120624       6.120624    8[6-(6,8),29-(7,8,8,8)]
    94       5.407913       5.407913       5.407913    8[6-(6,8),29-(7,8,8,8)]
    95       7.470415       7.470415       7.470415    8[6-(6,8),29-(7,8,8,8)]
    96       8.206924       8.206924       8.206924    8[6-(6,8),29-(7,8,8,8)]
    97       1.835674       1.835674       1.835674    8[6-(6,8),29-(7,8,8,8)]
    98       1.122963       1.122963       1.122963    8[6-(6,8),29-(7,8,8,8)]
    99       3.185465       3.185465       3.185465    8[6-(6,8),29-(7,8,8,8)]
   100       3.921974       3.921974       3.921974    8[6-(6,8),29-(7,8,8,8)]
   101       2.449276       2.449276       2.449276    8[6-(6,8),29-(7,8,8,8)]
   102       3.161987       3.161987       3.161987    8[6-(6,8),29-(7,8,8,8)]
   103       1.099485       1.099485       1.099485    8[6-(6,8),29-(7,8,8,8)]
   104       0.362976       0.362976       0.362976    8[6-(6,8),29-(7,8,8,8)]
