# Supplementary material for: A collection of forcefield precursors for metal–organic frameworks
Source: RSC Adv. 2019 Nov 13;9(63):36492–507. doi: 10.1039/c9ra07327b (PMC9075174; doi:10.1039/c9ra07327b)
Supplement: RA-009-C9RA07327B-s1473 [file RA-009-C9RA07327B-s1473.txt]

MABJUV01_clean

8.521200    0.000000    0.000000
1.897038    12.335280    0.000000
-1.897038    -5.283358    11.146536

     1       7.130527       7.130527       7.130527    29[7-(6,6),8-(6),8-(6),8-(6),8-(6)]
     2       5.651273       5.651273       5.651273    29[7-(6,6),8-(6),8-(6),8-(6),8-(6)]
     3       1.390673       1.390673       1.390673    29[7-(6,6),8-(6),8-(6),8-(6),8-(6)]
     4       2.869927       2.869927       2.869927    29[7-(6,6),8-(6),8-(6),8-(6),8-(6)]
     5       5.638273       5.638273       5.638273    1[6-(1,6,6)]
     6       6.369564       6.369564       6.369564    1[6-(1,6,6)]
     7      -0.187554      -0.187554      -0.187554    1[6-(1,6,6)]
     8      -0.836494      -0.836494      -0.836494    1[6-(1,6,6)]
     9       7.539122       7.539122       7.539122    1[6-(1,6,6)]
    10       6.783588       6.783588       6.783588    1[6-(1,6,6)]
    11       8.369834       8.369834       8.369834    1[6-(6,7)]
    12       5.251568       5.251568       5.251568    1[6-(6,6)]
    13       4.283452       4.283452       4.283452    1[6-(6,6)]
    14       5.516117       5.516117       5.516117    1[6-(6,7)]
    15       7.143527       7.143527       7.143527    1[6-(1,6,6)]
    16       6.412236       6.412236       6.412236    1[6-(1,6,6)]
    17       4.448154       4.448154       4.448154    1[6-(1,6,6)]
    18       5.097094       5.097094       5.097094    1[6-(1,6,6)]
    19       5.242678       5.242678       5.242678    1[6-(1,6,6)]
    20       5.998212       5.998212       5.998212    1[6-(1,6,6)]
    21       4.411966       4.411966       4.411966    1[6-(6,7)]
    22       7.530232       7.530232       7.530232    1[6-(6,6)]
    23      -0.022852      -0.022852      -0.022852    1[6-(6,6)]
    24       7.265683       7.265683       7.265683    1[6-(6,7)]
    25       2.882927       2.882927       2.882927    1[6-(1,6,6)]
    26       2.151636       2.151636       2.151636    1[6-(1,6,6)]
    27       8.708754       8.708754       8.708754    1[6-(1,6,6)]
    28       9.357694       9.357694       9.357694    1[6-(1,6,6)]
    29       0.982078       0.982078       0.982078    1[6-(1,6,6)]
    30       1.737612       1.737612       1.737612    1[6-(1,6,6)]
    31       0.151366       0.151366       0.151366    1[6-(6,7)]
    32       3.269632       3.269632       3.269632    1[6-(6,6)]
    33       4.237748       4.237748       4.237748    1[6-(6,6)]
    34       3.005083       3.005083       3.005083    1[6-(6,7)]
    35       1.377673       1.377673       1.377673    1[6-(1,6,6)]
    36       2.108964       2.108964       2.108964    1[6-(1,6,6)]
    37       4.073046       4.073046       4.073046    1[6-(1,6,6)]
    38       3.424106       3.424106       3.424106    1[6-(1,6,6)]
    39       3.278522       3.278522       3.278522    1[6-(1,6,6)]
    40       2.522988       2.522988       2.522988    1[6-(1,6,6)]
    41       4.109234       4.109234       4.109234    1[6-(6,7)]
    42       0.990968       0.990968       0.990968    1[6-(6,6)]
    43       0.022852       0.022852       0.022852    1[6-(6,6)]
    44       1.255517       1.255517       1.255517    1[6-(6,7)]
    45       6.956398       6.956398       6.956398    6[6-(1,1,6),8-(29),8-(29)]
    46        6.51077        6.51077        6.51077    6[1-(0),1-(0),6-(1,1,6),6-(8,8)]
    47       7.484152       7.484152       7.484152    6[1-(0),1-(0),6-(1,1,6),6-(1,1,6)]
    48       6.900535       6.900535       6.900535    6[1-(0),1-(0),6-(1,1,6),6-(8,8)]
    49       5.569007       5.569007       5.569007    6[6-(1,1,6),8-(29),8-(29)]
    50       7.922031       7.922031       7.922031    6[1-(0),6-(1,6),7-(6,29)]
    51        7.19613        7.19613        7.19613    6[1-(0),6-(1,7),6-(6,6)]
    52       6.539063       6.539063       6.539063    6[6-(1,6),6-(1,6),6-(6,6)]
    53       4.730598       4.730598       4.730598    6[1-(0),6-(1,7),6-(6,6)]
    54       5.469724       5.469724       5.469724    6[1-(0),6-(1,6),7-(6,29)]
    55       5.825402       5.825402       5.825402    6[6-(1,1,6),8-(29),8-(29)]
    56        6.27103        6.27103        6.27103    6[1-(0),1-(0),6-(1,1,6),6-(8,8)]
    57       5.297648       5.297648       5.297648    6[1-(0),1-(0),6-(1,1,6),6-(1,1,6)]
    58       5.881265       5.881265       5.881265    6[1-(0),1-(0),6-(1,1,6),6-(8,8)]
    59       7.212793       7.212793       7.212793    6[6-(1,1,6),8-(29),8-(29)]
    60       4.859769       4.859769       4.859769    6[1-(0),6-(1,6),7-(6,29)]
    61        5.58567        5.58567        5.58567    6[1-(0),6-(1,7),6-(6,6)]
    62       6.242737       6.242737       6.242737    6[6-(1,6),6-(1,6),6-(6,6)]
    63       8.051202       8.051202       8.051202    6[1-(0),6-(1,7),6-(6,6)]
    64       7.312076       7.312076       7.312076    6[1-(0),6-(1,6),7-(6,29)]
    65       1.564802       1.564802       1.564802    6[6-(1,1,6),8-(29),8-(29)]
    66        2.01043        2.01043        2.01043    6[1-(0),1-(0),6-(1,1,6),6-(8,8)]
    67       1.037048       1.037048       1.037048    6[1-(0),1-(0),6-(1,1,6),6-(1,1,6)]
    68       1.620665       1.620665       1.620665    6[1-(0),1-(0),6-(1,1,6),6-(8,8)]
    69       2.952193       2.952193       2.952193    6[6-(1,1,6),8-(29),8-(29)]
    70       0.599169       0.599169       0.599169    6[1-(0),6-(1,6),7-(6,29)]
    71        1.32507        1.32507        1.32507    6[1-(0),6-(1,7),6-(6,6)]
    72       3.879175       3.879175       3.879175    6[6-(1,6),6-(1,6),6-(6,6)]
    73       3.790602       3.790602       3.790602    6[1-(0),6-(1,7),6-(6,6)]
    74       3.051476       3.051476       3.051476    6[1-(0),6-(1,6),7-(6,29)]
    75       2.695798       2.695798       2.695798    6[6-(1,1,6),8-(29),8-(29)]
    76        2.25017        2.25017        2.25017    6[1-(0),1-(0),6-(1,1,6),6-(8,8)]
    77       3.223552       3.223552       3.223552    6[1-(0),1-(0),6-(1,1,6),6-(1,1,6)]
    78       2.639935       2.639935       2.639935    6[1-(0),1-(0),6-(1,1,6),6-(8,8)]
    79       1.308407       1.308407       1.308407    6[6-(1,1,6),8-(29),8-(29)]
    80       3.661431       3.661431       3.661431    6[1-(0),6-(1,6),7-(6,29)]
    81        2.93553        2.93553        2.93553    6[1-(0),6-(1,7),6-(6,6)]
    82       0.381425       0.381425       0.381425    6[6-(1,6),6-(1,6),6-(6,6)]
    83       0.469998       0.469998       0.469998    6[1-(0),6-(1,7),6-(6,6)]
    84       1.209124       1.209124       1.209124    6[1-(0),6-(1,6),7-(6,29)]
    85        6.12376        6.12376        6.12376    7[6-(1,6),6-(1,6),29-(8,8,8,8)]
    86        6.65804        6.65804        6.65804    7[6-(1,6),6-(1,6),29-(8,8,8,8)]
    87        2.39744        2.39744        2.39744    7[6-(1,6),6-(1,6),29-(8,8,8,8)]
    88        1.86316        1.86316        1.86316    7[6-(1,6),6-(1,6),29-(8,8,8,8)]
    89       6.757168       6.757168       6.757168    8[6-(6,8),29-(7,8,8,8)]
    90       7.456157       7.456157       7.456157    8[6-(6,8),29-(7,8,8,8)]
    91       5.428956       5.428956       5.428956    8[6-(6,8),29-(7,8,8,8)]
    92       4.680591       4.680591       4.680591    8[6-(6,8),29-(7,8,8,8)]
    93       6.024632       6.024632       6.024632    8[6-(6,8),29-(7,8,8,8)]
    94       5.325643       5.325643       5.325643    8[6-(6,8),29-(7,8,8,8)]
    95       7.352844       7.352844       7.352844    8[6-(6,8),29-(7,8,8,8)]
    96       8.101209       8.101209       8.101209    8[6-(6,8),29-(7,8,8,8)]
    97       1.764032       1.764032       1.764032    8[6-(6,8),29-(7,8,8,8)]
    98       1.065043       1.065043       1.065043    8[6-(6,8),29-(7,8,8,8)]
    99       3.092244       3.092244       3.092244    8[6-(6,8),29-(7,8,8,8)]
   100       3.840609       3.840609       3.840609    8[6-(6,8),29-(7,8,8,8)]
   101       2.496568       2.496568       2.496568    8[6-(6,8),29-(7,8,8,8)]
   102       3.195557       3.195557       3.195557    8[6-(6,8),29-(7,8,8,8)]
   103       1.168356       1.168356       1.168356    8[6-(6,8),29-(7,8,8,8)]
   104       0.419991       0.419991       0.419991    8[6-(6,8),29-(7,8,8,8)]
