# Supplementary material for: A collection of forcefield precursors for metal–organic frameworks
Source: RSC Adv. 2019 Nov 13;9(63):36492–507. doi: 10.1039/c9ra07327b (PMC9075174; doi:10.1039/c9ra07327b)
Supplement: RA-009-C9RA07327B-s1474 [file RA-009-C9RA07327B-s1474.txt]

MABKEG_clean

9.059000    0.000000    0.000000
0.000000    11.784000    0.000000
-0.219077    -5.892079    12.021514

     1       5.128211       5.128211       5.128211    29[7-(6,6),8-(6),8-(6),8-(6),8-(6),29-(7,8,8,8,8)]
     2       8.241212       8.241212       8.241212    29[7-(6,6),8-(6),8-(6),8-(6),8-(6),29-(7,8,8,8,8)]
     3       3.711712       3.711712       3.711712    29[7-(6,6),8-(6),8-(6),8-(6),8-(6),29-(7,8,8,8,8)]
     4       0.598711       0.598711       0.598711    29[7-(6,6),8-(6),8-(6),8-(6),8-(6),29-(7,8,8,8,8)]
     5       5.154785       5.154785       5.154785    1[6-(1,6,6)]
     6        3.74879        3.74879        3.74879    1[6-(1,6,6)]
     7       2.754125       2.754125       2.754125    1[6-(1,6,6)]
     8       4.190103       4.190103       4.190103    1[6-(1,6,6)]
     9       3.929709       3.929709       3.929709    1[6-(1,6,6)]
    10       3.026765       3.026765       3.026765    1[6-(1,6,6)]
    11       6.720611       6.720611       6.720611    1[6-(6,7)]
    12       8.253098       8.253098       8.253098    1[6-(6,6)]
    13       7.901946       7.901946       7.901946    1[6-(6,6)]
    14       6.341989       6.341989       6.341989    1[6-(6,7)]
    15       0.895392       0.895392       0.895392    1[6-(1,6,6)]
    16       0.666583       0.666583       0.666583    1[6-(1,6,6)]
    17       8.214638       8.214638       8.214638    1[6-(1,6,6)]
    18       0.561633       0.561633       0.561633    1[6-(1,6,6)]
    19       1.556298       1.556298       1.556298    1[6-(1,6,6)]
    20        0.12032        0.12032        0.12032    1[6-(1,6,6)]
    21       0.380714       0.380714       0.380714    1[6-(1,6,6)]
    22       1.283658       1.283658       1.283658    1[6-(1,6,6)]
    23       6.648812       6.648812       6.648812    1[6-(6,7)]
    24       5.116325       5.116325       5.116325    1[6-(6,6)]
    25       5.467477       5.467477       5.467477    1[6-(6,6)]
    26       7.027434       7.027434       7.027434    1[6-(6,7)]
    27       3.415031       3.415031       3.415031    1[6-(1,6,6)]
    28        3.64384        3.64384        3.64384    1[6-(1,6,6)]
    29       3.685138       3.685138       3.685138    1[6-(1,6,6)]
    30       5.091133       5.091133       5.091133    1[6-(1,6,6)]
    31       6.085798       6.085798       6.085798    1[6-(1,6,6)]
    32        4.64982        4.64982        4.64982    1[6-(1,6,6)]
    33       4.910214       4.910214       4.910214    1[6-(1,6,6)]
    34       5.813158       5.813158       5.813158    1[6-(1,6,6)]
    35       2.119312       2.119312       2.119312    1[6-(6,7)]
    36       0.586825       0.586825       0.586825    1[6-(6,6)]
    37       0.937977       0.937977       0.937977    1[6-(6,6)]
    38       2.497934       2.497934       2.497934    1[6-(6,7)]
    39       7.944531       7.944531       7.944531    1[6-(1,6,6)]
    40        8.17334        8.17334        8.17334    1[6-(1,6,6)]
    41       0.625285       0.625285       0.625285    1[6-(1,6,6)]
    42        8.27829        8.27829        8.27829    1[6-(1,6,6)]
    43       7.283625       7.283625       7.283625    1[6-(1,6,6)]
    44       8.719603       8.719603       8.719603    1[6-(1,6,6)]
    45       8.459209       8.459209       8.459209    1[6-(1,6,6)]
    46       7.556265       7.556265       7.556265    1[6-(1,6,6)]
    47       2.191111       2.191111       2.191111    1[6-(6,7)]
    48       3.723598       3.723598       3.723598    1[6-(6,6)]
    49       3.372446       3.372446       3.372446    1[6-(6,6)]
    50       1.812489       1.812489       1.812489    1[6-(6,7)]
    51       5.424892       5.424892       5.424892    1[6-(1,6,6)]
    52       5.196083       5.196083       5.196083    1[6-(1,6,6)]
    53       4.247908       4.247908       4.247908    6[6-(1,1,6),8-(29),8-(29)]
    54       4.221796       4.221796       4.221796    6[1-(0),1-(0),6-(1,1,6),6-(8,8)]
    55       3.569479       3.569479       3.569479    6[1-(0),1-(0),6-(1,1,6),6-(1,1,6)]
    56       3.190083       3.190083       3.190083    6[1-(0),1-(0),6-(1,1,6),6-(8,8)]
    57       1.952133       1.952133       1.952133    6[6-(1,1,6),8-(29),8-(29)]
    58       6.969958       6.969958       6.969958    6[1-(0),6-(1,6),7-(6,29)]
    59       7.867624       7.867624       7.867624    6[1-(0),6-(1,7),6-(6,6)]
    60       8.211685       8.211685       8.211685    6[6-(1,1,6),6-(1,6),6-(1,6)]
    61       7.658502       7.658502       7.658502    6[1-(0),6-(1,7),6-(6,6)]
    62       6.755239       6.755239       6.755239    6[1-(0),6-(1,6),7-(6,29)]
    63       0.117958       0.117958       0.117958    6[1-(0),1-(0),6-(1,1,6),6-(6,6)]
    64       0.062515       0.062515       0.062515    6[6-(1,1,6),8-(29),8-(29)]
    65       0.088627       0.088627       0.088627    6[1-(0),1-(0),6-(1,1,6),6-(8,8)]
    66       0.740944       0.740944       0.740944    6[1-(0),1-(0),6-(1,1,6),6-(1,1,6)]
    67        1.12034        1.12034        1.12034    6[1-(0),1-(0),6-(1,1,6),6-(8,8)]
    68        2.35829        2.35829        2.35829    6[6-(1,1,6),8-(29),8-(29)]
    69       6.399465       6.399465       6.399465    6[1-(0),6-(1,6),7-(6,29)]
    70       5.501799       5.501799       5.501799    6[1-(0),6-(1,7),6-(6,6)]
    71       5.157738       5.157738       5.157738    6[6-(1,1,6),6-(1,6),6-(1,6)]
    72       5.710921       5.710921       5.710921    6[1-(0),6-(1,7),6-(6,6)]
    73       6.614184       6.614184       6.614184    6[1-(0),6-(1,6),7-(6,29)]
    74       4.192465       4.192465       4.192465    6[1-(0),1-(0),6-(1,1,6),6-(6,6)]
    75       4.592015       4.592015       4.592015    6[6-(1,1,6),8-(29),8-(29)]
    76       4.618127       4.618127       4.618127    6[1-(0),1-(0),6-(1,1,6),6-(8,8)]
    77       5.270444       5.270444       5.270444    6[1-(0),1-(0),6-(1,1,6),6-(1,1,6)]
    78        5.64984        5.64984        5.64984    6[1-(0),1-(0),6-(1,1,6),6-(8,8)]
    79        6.88779        6.88779        6.88779    6[6-(1,1,6),8-(29),8-(29)]
    80       1.869965       1.869965       1.869965    6[1-(0),6-(1,6),7-(6,29)]
    81       0.972299       0.972299       0.972299    6[1-(0),6-(1,7),6-(6,6)]
    82       0.628238       0.628238       0.628238    6[6-(1,1,6),6-(1,6),6-(1,6)]
    83       1.181421       1.181421       1.181421    6[1-(0),6-(1,7),6-(6,6)]
    84       2.084684       2.084684       2.084684    6[1-(0),6-(1,6),7-(6,29)]
    85       8.721965       8.721965       8.721965    6[1-(0),1-(0),6-(1,1,6),6-(6,6)]
    86       8.777408       8.777408       8.777408    6[6-(1,1,6),8-(29),8-(29)]
    87       8.751296       8.751296       8.751296    6[1-(0),1-(0),6-(1,1,6),6-(8,8)]
    88       8.098979       8.098979       8.098979    6[1-(0),1-(0),6-(1,1,6),6-(1,1,6)]
    89       7.719583       7.719583       7.719583    6[1-(0),1-(0),6-(1,1,6),6-(8,8)]
    90       6.481633       6.481633       6.481633    6[6-(1,1,6),8-(29),8-(29)]
    91       2.440458       2.440458       2.440458    6[1-(0),6-(1,6),7-(6,29)]
    92       3.338124       3.338124       3.338124    6[1-(0),6-(1,7),6-(6,6)]
    93       3.682185       3.682185       3.682185    6[6-(1,1,6),6-(1,6),6-(1,6)]
    94       3.129002       3.129002       3.129002    6[1-(0),6-(1,7),6-(6,6)]
    95       2.225739       2.225739       2.225739    6[1-(0),6-(1,6),7-(6,29)]
    96       4.647458       4.647458       4.647458    6[1-(0),1-(0),6-(1,1,6),6-(6,6)]
    97       6.426696       6.426696       6.426696    7[6-(1,6),6-(1,6),29-(8,8,8,8,29)]
    98       6.942727       6.942727       6.942727    7[6-(1,6),6-(1,6),29-(8,8,8,8,29)]
    99       2.413227       2.413227       2.413227    7[6-(1,6),6-(1,6),29-(8,8,8,8,29)]
   100       1.897196       1.897196       1.897196    7[6-(1,6),6-(1,6),29-(8,8,8,8,29)]
   101       4.857587       4.857587       4.857587    8[6-(6,8),29-(7,8,8,8,29)]
   102       3.654906       3.654906       3.654906    8[6-(6,8),29-(7,8,8,8,29)]
   103       0.883298       0.883298       0.883298    8[6-(6,8),29-(7,8,8,8,29)]
   104       2.070193       2.070193       2.070193    8[6-(6,8),29-(7,8,8,8,29)]
   105       8.511836       8.511836       8.511836    8[6-(6,8),29-(7,8,8,8,29)]
   106       0.655517       0.655517       0.655517    8[6-(6,8),29-(7,8,8,8,29)]
   107       3.427125       3.427125       3.427125    8[6-(6,8),29-(7,8,8,8,29)]
   108        2.24023        2.24023        2.24023    8[6-(6,8),29-(7,8,8,8,29)]
   109       3.982336       3.982336       3.982336    8[6-(6,8),29-(7,8,8,8,29)]
   110       5.185017       5.185017       5.185017    8[6-(6,8),29-(7,8,8,8,29)]
   111       7.956625       7.956625       7.956625    8[6-(6,8),29-(7,8,8,8,29)]
   112        6.76973        6.76973        6.76973    8[6-(6,8),29-(7,8,8,8,29)]
   113       0.328087       0.328087       0.328087    8[6-(6,8),29-(7,8,8,8,29)]
   114       8.184406       8.184406       8.184406    8[6-(6,8),29-(7,8,8,8,29)]
   115       5.412798       5.412798       5.412798    8[6-(6,8),29-(7,8,8,8,29)]
   116       6.599693       6.599693       6.599693    8[6-(6,8),29-(7,8,8,8,29)]
