# Supplementary material for: A collection of forcefield precursors for metal–organic frameworks
Source: RSC Adv. 2019 Nov 13;9(63):36492–507. doi: 10.1039/c9ra07327b (PMC9075174; doi:10.1039/c9ra07327b)
Supplement: RA-009-C9RA07327B-s1475 [file RA-009-C9RA07327B-s1475.txt]

MABKIK01_clean

8.631300    0.000000    0.000000
0.000000    13.052700    0.000000
-0.311538    -6.526269    12.115072

     1       4.597571       4.597571       4.597571    29[7-(6,6),8-(6),8-(6),8-(6),8-(6)]
     2       8.037841       8.037841       8.037841    29[7-(6,6),8-(6),8-(6),8-(6),8-(6)]
     3       3.722191       3.722191       3.722191    29[7-(6,6),8-(6),8-(6),8-(6),8-(6)]
     4       0.281921       0.281921       0.281921    29[7-(6,6),8-(6),8-(6),8-(6),8-(6)]
     5       2.253264       2.253264       2.253264    1[6-(1,6,6)]
     6       3.112926       3.112926       3.112926    1[6-(1,6,6)]
     7       4.941606       4.941606       4.941606    1[6-(1,6,6)]
     8       4.208735       4.208735       4.208735    1[6-(1,6,6)]
     9       4.058774       4.058774       4.058774    1[6-(1,6,6)]
    10       3.326912       3.326912       3.326912    1[6-(1,6,6)]
    11       5.993474       5.993474       5.993474    1[6-(6,7)]
    12       7.591534       7.591534       7.591534    1[6-(6,6)]
    13        7.47657        7.47657        7.47657    1[6-(6,6)]
    14       5.893504       5.893504       5.893504    1[6-(6,7)]
    15       0.647612       0.647612       0.647612    1[6-(1,6,6)]
    16       0.612876       0.612876       0.612876    1[6-(1,6,6)]
    17       1.750848       1.750848       1.750848    1[6-(1,6,6)]
    18       0.891186       0.891186       0.891186    1[6-(1,6,6)]
    19       7.693806       7.693806       7.693806    1[6-(1,6,6)]
    20       8.426677       8.426677       8.426677    1[6-(1,6,6)]
    21      -0.054662      -0.054662      -0.054662    1[6-(1,6,6)]
    22         0.6772         0.6772         0.6772    1[6-(1,6,6)]
    23       6.641938       6.641938       6.641938    1[6-(6,7)]
    24       5.043878       5.043878       5.043878    1[6-(6,6)]
    25       5.158842       5.158842       5.158842    1[6-(6,6)]
    26       6.741908       6.741908       6.741908    1[6-(6,7)]
    27         3.3565         3.3565         3.3565    1[6-(1,6,6)]
    28       3.391236       3.391236       3.391236    1[6-(1,6,6)]
    29       6.066498       6.066498       6.066498    1[6-(1,6,6)]
    30       5.206836       5.206836       5.206836    1[6-(1,6,6)]
    31       3.378156       3.378156       3.378156    1[6-(1,6,6)]
    32       4.111027       4.111027       4.111027    1[6-(1,6,6)]
    33       4.260988       4.260988       4.260988    1[6-(1,6,6)]
    34        4.99285        4.99285        4.99285    1[6-(1,6,6)]
    35       2.326288       2.326288       2.326288    1[6-(6,7)]
    36       0.728228       0.728228       0.728228    1[6-(6,6)]
    37       0.843192       0.843192       0.843192    1[6-(6,6)]
    38       2.426258       2.426258       2.426258    1[6-(6,7)]
    39        7.67215        7.67215        7.67215    1[6-(1,6,6)]
    40       7.706886       7.706886       7.706886    1[6-(1,6,6)]
    41       6.568914       6.568914       6.568914    1[6-(1,6,6)]
    42       7.428576       7.428576       7.428576    1[6-(1,6,6)]
    43       0.625956       0.625956       0.625956    1[6-(1,6,6)]
    44      -0.106915      -0.106915      -0.106915    1[6-(1,6,6)]
    45       8.374424       8.374424       8.374424    1[6-(1,6,6)]
    46       7.642562       7.642562       7.642562    1[6-(1,6,6)]
    47       1.677824       1.677824       1.677824    1[6-(6,7)]
    48       3.275884       3.275884       3.275884    1[6-(6,6)]
    49        3.16092        3.16092        3.16092    1[6-(6,6)]
    50       1.577854       1.577854       1.577854    1[6-(6,7)]
    51       4.963262       4.963262       4.963262    1[6-(1,6,6)]
    52       4.928526       4.928526       4.928526    1[6-(1,6,6)]
    53        3.60379        3.60379        3.60379    6[6-(1,1,6),8-(29),8-(29)]
    54       3.165323       3.165323       3.165323    6[1-(0),1-(0),6-(1,1,6),6-(8,8)]
    55       4.061256       4.061256       4.061256    6[1-(0),1-(0),6-(1,1,6),6-(1,1,6)]
    56       3.440604       3.440604       3.440604    6[1-(0),1-(0),6-(1,1,6),6-(8,8)]
    57       2.095817       2.095817       2.095817    6[6-(1,1,6),8-(29),8-(29)]
    58       6.293589       6.293589       6.293589    6[1-(0),6-(1,6),7-(6,29)]
    59       7.250016       7.250016       7.250016    6[1-(0),6-(1,7),6-(6,6)]
    60       7.703005       7.703005       7.703005    6[6-(1,1,6),6-(1,6),6-(1,6)]
    61       7.183826       7.183826       7.183826    6[1-(0),6-(1,7),6-(6,6)]
    62       6.236865       6.236865       6.236865    6[1-(0),6-(1,6),7-(6,29)]
    63       0.052046       0.052046       0.052046    6[1-(0),1-(0),6-(1,1,6),6-(6,6)]
    64       0.400322       0.400322       0.400322    6[6-(1,1,6),8-(29),8-(29)]
    65       0.838789       0.838789       0.838789    6[1-(0),1-(0),6-(1,1,6),6-(8,8)]
    66      -0.057144      -0.057144      -0.057144    6[1-(0),1-(0),6-(1,1,6),6-(1,1,6)]
    67       0.563508       0.563508       0.563508    6[1-(0),1-(0),6-(1,1,6),6-(8,8)]
    68       1.908295       1.908295       1.908295    6[6-(1,1,6),8-(29),8-(29)]
    69       6.341823       6.341823       6.341823    6[1-(0),6-(1,6),7-(6,29)]
    70       5.385396       5.385396       5.385396    6[1-(0),6-(1,7),6-(6,6)]
    71       4.932407       4.932407       4.932407    6[6-(1,1,6),6-(1,6),6-(1,6)]
    72       5.451586       5.451586       5.451586    6[1-(0),6-(1,7),6-(6,6)]
    73       6.398547       6.398547       6.398547    6[1-(0),6-(1,6),7-(6,29)]
    74       3.952066       3.952066       3.952066    6[1-(0),1-(0),6-(1,1,6),6-(6,6)]
    75       4.715972       4.715972       4.715972    6[6-(1,1,6),8-(29),8-(29)]
    76       5.154439       5.154439       5.154439    6[1-(0),1-(0),6-(1,1,6),6-(8,8)]
    77       4.258506       4.258506       4.258506    6[1-(0),1-(0),6-(1,1,6),6-(1,1,6)]
    78       4.879158       4.879158       4.879158    6[1-(0),1-(0),6-(1,1,6),6-(8,8)]
    79       6.223945       6.223945       6.223945    6[6-(1,1,6),8-(29),8-(29)]
    80       2.026173       2.026173       2.026173    6[1-(0),6-(1,6),7-(6,29)]
    81       1.069746       1.069746       1.069746    6[1-(0),6-(1,7),6-(6,6)]
    82       0.616757       0.616757       0.616757    6[6-(1,1,6),6-(1,6),6-(1,6)]
    83       1.135936       1.135936       1.135936    6[1-(0),6-(1,7),6-(6,6)]
    84       2.082897       2.082897       2.082897    6[1-(0),6-(1,6),7-(6,29)]
    85       8.267716       8.267716       8.267716    6[1-(0),1-(0),6-(1,1,6),6-(6,6)]
    86        7.91944        7.91944        7.91944    6[6-(1,1,6),8-(29),8-(29)]
    87       7.480973       7.480973       7.480973    6[1-(0),1-(0),6-(1,1,6),6-(8,8)]
    88       8.376906       8.376906       8.376906    6[1-(0),1-(0),6-(1,1,6),6-(1,1,6)]
    89       7.756254       7.756254       7.756254    6[1-(0),1-(0),6-(1,1,6),6-(8,8)]
    90       6.411467       6.411467       6.411467    6[6-(1,1,6),8-(29),8-(29)]
    91       1.977939       1.977939       1.977939    6[1-(0),6-(1,6),7-(6,29)]
    92       2.934366       2.934366       2.934366    6[1-(0),6-(1,7),6-(6,6)]
    93       3.387355       3.387355       3.387355    6[6-(1,1,6),6-(1,6),6-(1,6)]
    94       2.868176       2.868176       2.868176    6[1-(0),6-(1,7),6-(6,6)]
    95       1.921215       1.921215       1.921215    6[1-(0),6-(1,6),7-(6,29)]
    96       4.367696       4.367696       4.367696    6[1-(0),1-(0),6-(1,1,6),6-(6,6)]
    97       5.778456       5.778456       5.778456    7[6-(1,6),6-(1,6),29-(8,8,8,8)]
    98       6.856956       6.856956       6.856956    7[6-(1,6),6-(1,6),29-(8,8,8,8)]
    99       2.541306       2.541306       2.541306    7[6-(1,6),6-(1,6),29-(8,8,8,8)]
   100       1.462806       1.462806       1.462806    7[6-(1,6),6-(1,6),29-(8,8,8,8)]
   101        4.09271        4.09271        4.09271    8[6-(6,8),29-(7,8,8,8)]
   102       3.412782       3.412782       3.412782    8[6-(6,8),29-(7,8,8,8)]
   103       1.217733       1.217733       1.217733    8[6-(6,8),29-(7,8,8,8)]
   104       1.940493       1.940493       1.940493    8[6-(6,8),29-(7,8,8,8)]
   105      -0.088598      -0.088598      -0.088598    8[6-(6,8),29-(7,8,8,8)]
   106        0.59133        0.59133        0.59133    8[6-(6,8),29-(7,8,8,8)]
   107       2.786379       2.786379       2.786379    8[6-(6,8),29-(7,8,8,8)]
   108       2.063619       2.063619       2.063619    8[6-(6,8),29-(7,8,8,8)]
   109       4.227052       4.227052       4.227052    8[6-(6,8),29-(7,8,8,8)]
   110        4.90698        4.90698        4.90698    8[6-(6,8),29-(7,8,8,8)]
   111       7.102029       7.102029       7.102029    8[6-(6,8),29-(7,8,8,8)]
   112       6.379269       6.379269       6.379269    8[6-(6,8),29-(7,8,8,8)]
   113        8.40836        8.40836        8.40836    8[6-(6,8),29-(7,8,8,8)]
   114       7.728432       7.728432       7.728432    8[6-(6,8),29-(7,8,8,8)]
   115       5.533383       5.533383       5.533383    8[6-(6,8),29-(7,8,8,8)]
   116       6.256143       6.256143       6.256143    8[6-(6,8),29-(7,8,8,8)]
