# Supplementary material for: A collection of forcefield precursors for metal–organic frameworks
Source: RSC Adv. 2019 Nov 13;9(63):36492–507. doi: 10.1039/c9ra07327b (PMC9075174; doi:10.1039/c9ra07327b)
Supplement: RA-009-C9RA07327B-s1476 [file RA-009-C9RA07327B-s1476.txt]

MABLAD_clean

9.523000    0.000000    0.000000
4.761505    10.308999    0.000000
2.794420    0.000001    25.722657

     1       6.530442       6.530442       6.530442    27[7-(6,6),7-(6,6),8-(6),8-(6),8-(6)]
     2       7.184194       7.184194       7.184194    27[7-(6,6),7-(6,6),8-(6),8-(6),8-(6)]
     3      10.548483      10.548483      10.548483    27[7-(6,6),7-(6,6),8-(6),8-(6),8-(6)]
     4       9.894731       9.894731       9.894731    27[7-(6,6),7-(6,6),8-(6),8-(6),8-(6)]
     5      10.733198      10.733198      10.733198    1[6-(6,6)]
     6      12.246582      12.246582      12.246582    1[6-(6,6)]
     7       9.481412       9.481412       9.481412    1[6-(6,6)]
     8        7.88462        7.88462        7.88462    1[6-(6,6)]
     9      12.141821      12.141821      12.141821    1[6-(6,6)]
    10       3.332941       3.332941       3.332941    1[6-(6,6)]
    11       6.832055       6.832055       6.832055    1[6-(6,6)]
    12       6.011265       6.011265       6.011265    1[6-(6,6)]
    13       13.36409       13.36409       13.36409    1[6-(6,7)]
    14       7.621085       7.621085       7.621085    1[6-(6,6)]
    15      12.885405      12.885405      12.885405    1[6-(6,6)]
    16      13.887999      13.887999      13.887999    1[6-(6,7)]
    17       6.995377       6.995377       6.995377    1[6-(6,6)]
    18       6.071463       6.071463       6.071463    1[6-(6,7)]
    19       6.296894       6.296894       6.296894    1[6-(6,7)]
    20       7.177138       7.177138       7.177138    1[6-(6,6)]
    21      12.504439      12.504439      12.504439    1[6-(6,6)]
    22      10.991056      10.991056      10.991056    1[6-(6,6)]
    23      13.756226      13.756226      13.756226    1[6-(6,6)]
    24       5.830018       5.830018       5.830018    1[6-(6,6)]
    25       8.301394       8.301394       8.301394    1[6-(6,6)]
    26       7.587274       7.587274       7.587274    1[6-(6,6)]
    27       4.088162       4.088162       4.088162    1[6-(6,6)]
    28       4.908951       4.908951       4.908951    1[6-(6,6)]
    29       7.079128       7.079128       7.079128    1[6-(6,7)]
    30       3.299126       3.299126       3.299126    1[6-(6,6)]
    31      10.352235      10.352235      10.352235    1[6-(6,6)]
    32       9.349638       9.349638       9.349638    1[6-(6,7)]
    33       3.924836       3.924836       3.924836    1[6-(6,6)]
    34       4.848752       4.848752       4.848752    1[6-(6,7)]
    35       7.417739       7.417739       7.417739    1[6-(6,7)]
    36       6.537493       6.537493       6.537493    1[6-(6,6)]
    37       6.345727       6.345727       6.345727    1[6-(6,6)]
    38       4.832343       4.832343       4.832343    1[6-(6,6)]
    39       7.597513       7.597513       7.597513    1[6-(6,6)]
    40       9.194305       9.194305       9.194305    1[6-(6,6)]
    41       4.937104       4.937104       4.937104    1[6-(6,6)]
    42      13.745984      13.745984      13.745984    1[6-(6,6)]
    43       10.24687       10.24687       10.24687    1[6-(6,6)]
    44       11.06766       11.06766       11.06766    1[6-(6,6)]
    45       3.714835       3.714835       3.714835    1[6-(6,7)]
    46        9.45784        9.45784        9.45784    1[6-(6,6)]
    47        4.19352        4.19352        4.19352    1[6-(6,6)]
    48       3.190926       3.190926       3.190926    1[6-(6,7)]
    49      10.083548      10.083548      10.083548    1[6-(6,6)]
    50      11.007462      11.007462      11.007462    1[6-(6,7)]
    51      10.782031      10.782031      10.782031    1[6-(6,7)]
    52       9.901787       9.901787       9.901787    1[6-(6,6)]
    53       4.574486       4.574486       4.574486    1[6-(6,6)]
    54       6.087869       6.087869       6.087869    1[6-(6,6)]
    55       3.322699       3.322699       3.322699    1[6-(6,6)]
    56      11.248907      11.248907      11.248907    1[6-(6,6)]
    57       8.777531       8.777531       8.777531    1[6-(6,6)]
    58       9.491651       9.491651       9.491651    1[6-(6,6)]
    59      12.990763      12.990763      12.990763    1[6-(6,6)]
    60      12.169974      12.169974      12.169974    1[6-(6,6)]
    61       9.999797       9.999797       9.999797    1[6-(6,7)]
    62      13.779799      13.779799      13.779799    1[6-(6,6)]
    63        6.72669        6.72669        6.72669    1[6-(6,6)]
    64       7.729287       7.729287       7.729287    1[6-(6,7)]
    65      13.154089      13.154089      13.154089    1[6-(6,6)]
    66      12.230173      12.230173      12.230173    1[6-(6,7)]
    67       9.661186       9.661186       9.661186    1[6-(6,7)]
    68      10.541432      10.541432      10.541432    1[6-(6,6)]
    69       8.124282       8.124282       8.124282    6[6-(6,6),8-(0),8-(27)]
    70       9.112577       9.112577       9.112577    6[6-(1,6),6-(1,6),6-(8,8)]
    71      10.458038      10.458038      10.458038    6[1-(0),6-(1,6),6-(6,6)]
    72      11.362634      11.362634      11.362634    6[1-(0),6-(1,6),6-(6,6)]
    73      11.116597      11.116597      11.116597    6[6-(1,6),6-(1,6),6-(6,6)]
    74       9.740383       9.740383       9.740383    6[1-(0),6-(1,6),6-(6,6)]
    75       8.776021       8.776021       8.776021    6[1-(0),6-(1,6),6-(6,6)]
    76       3.715945       3.715945       3.715945    6[6-(6,6),8-(27),8-(27)]
    77       4.216783       4.216783       4.216783    6[6-(1,6),6-(1,6),6-(8,8)]
    78       3.454565       3.454565       3.454565    6[1-(0),6-(1,6),6-(6,6)]
    79       3.898732       3.898732       3.898732    6[1-(0),6-(1,6),6-(6,6)]
    80       5.205906       5.205906       5.205906    6[6-(1,6),6-(1,6),6-(6,6)]
    81       5.962079       5.962079       5.962079    6[1-(0),6-(1,6),6-(6,6)]
    82       5.475948       5.475948       5.475948    6[1-(0),6-(1,6),6-(6,6)]
    83      15.475751      15.475751      15.475751    6[1-(0),6-(1,6),7-(6,27)]
    84      10.163869      10.163869      10.163869    6[1-(0),6-(1,7),6-(6,6)]
    85       9.239758       9.239758       9.239758    6[6-(1,6),6-(1,6),6-(6,6)]
    86      13.584188      13.584188      13.584188    6[1-(0),6-(1,7),6-(6,6)]
    87      14.169841      14.169841      14.169841    6[1-(0),6-(1,6),7-(6,27)]
    88         8.6513         8.6513         8.6513    6[6-(1,6),6-(1,6),6-(6,6)]
    89       9.083954       9.083954       9.083954    6[1-(0),6-(1,7),6-(6,6)]
    90       8.499037       8.499037       8.499037    6[1-(0),6-(1,6),7-(6,27)]
    91        6.99932        6.99932        6.99932    6[1-(0),6-(1,6),7-(6,27)]
    92       7.552492       7.552492       7.552492    6[1-(0),6-(1,7),6-(6,6)]
    93       5.590355       5.590355       5.590355    6[6-(6,6),8-(0),8-(27)]
    94       14.12506       14.12506       14.12506    6[6-(1,6),6-(1,6),6-(8,8)]
    95        12.7796        12.7796        12.7796    6[1-(0),6-(1,6),6-(6,6)]
    96      11.875004      11.875004      11.875004    6[1-(0),6-(1,6),6-(6,6)]
    97      12.121041      12.121041      12.121041    6[6-(1,6),6-(1,6),6-(6,6)]
    98      13.497254      13.497254      13.497254    6[1-(0),6-(1,6),6-(6,6)]
    99      14.461617      14.461617      14.461617    6[1-(0),6-(1,6),6-(6,6)]
   100        7.20427        7.20427        7.20427    6[6-(6,6),8-(27),8-(27)]
   101       6.703433       6.703433       6.703433    6[6-(1,6),6-(1,6),6-(8,8)]
   102        7.46565        7.46565        7.46565    6[1-(0),6-(1,6),6-(6,6)]
   103       7.021484       7.021484       7.021484    6[1-(0),6-(1,6),6-(6,6)]
   104        5.71431        5.71431        5.71431    6[6-(1,6),6-(1,6),6-(6,6)]
   105       4.958138       4.958138       4.958138    6[1-(0),6-(1,6),6-(6,6)]
   106       5.444268       5.444268       5.444268    6[1-(0),6-(1,6),6-(6,6)]
   107       7.761888       7.761888       7.761888    6[1-(0),6-(1,6),7-(6,27)]
   108       3.550761       3.550761       3.550761    6[1-(0),6-(1,7),6-(6,6)]
   109       4.474872       4.474872       4.474872    6[6-(1,6),6-(1,6),6-(6,6)]
   110       9.653452       9.653452       9.653452    6[1-(0),6-(1,7),6-(6,6)]
   111       9.067798       9.067798       9.067798    6[1-(0),6-(1,6),7-(6,27)]
   112       5.063332       5.063332       5.063332    6[6-(1,6),6-(1,6),6-(6,6)]
   113       4.630678       4.630678       4.630678    6[1-(0),6-(1,7),6-(6,6)]
   114       5.215597       5.215597       5.215597    6[1-(0),6-(1,6),7-(6,27)]
   115       6.715313       6.715313       6.715313    6[1-(0),6-(1,6),7-(6,27)]
   116        6.16214        6.16214        6.16214    6[1-(0),6-(1,7),6-(6,6)]
   117       8.954643       8.954643       8.954643    6[6-(6,6),8-(0),8-(27)]
   118       7.966348       7.966348       7.966348    6[6-(1,6),6-(1,6),6-(8,8)]
   119       6.620887       6.620887       6.620887    6[1-(0),6-(1,6),6-(6,6)]
   120       5.716291       5.716291       5.716291    6[1-(0),6-(1,6),6-(6,6)]
   121       5.962328       5.962328       5.962328    6[6-(1,6),6-(1,6),6-(6,6)]
   122       7.338542       7.338542       7.338542    6[1-(0),6-(1,6),6-(6,6)]
   123       8.302904       8.302904       8.302904    6[1-(0),6-(1,6),6-(6,6)]
   124       13.36298       13.36298       13.36298    6[6-(6,6),8-(27),8-(27)]
   125      12.862142      12.862142      12.862142    6[6-(1,6),6-(1,6),6-(8,8)]
   126       13.62436       13.62436       13.62436    6[1-(0),6-(1,6),6-(6,6)]
   127      13.180193      13.180193      13.180193    6[1-(0),6-(1,6),6-(6,6)]
   128      11.873019      11.873019      11.873019    6[6-(1,6),6-(1,6),6-(6,6)]
   129      11.116846      11.116846      11.116846    6[1-(0),6-(1,6),6-(6,6)]
   130      11.602977      11.602977      11.602977    6[1-(0),6-(1,6),6-(6,6)]
   131       1.603174       1.603174       1.603174    6[1-(0),6-(1,6),7-(6,27)]
   132       6.915056       6.915056       6.915056    6[1-(0),6-(1,7),6-(6,6)]
   133       7.839167       7.839167       7.839167    6[6-(1,6),6-(1,6),6-(6,6)]
   134       3.494737       3.494737       3.494737    6[1-(0),6-(1,7),6-(6,6)]
   135       2.909084       2.909084       2.909084    6[1-(0),6-(1,6),7-(6,27)]
   136       8.427625       8.427625       8.427625    6[6-(1,6),6-(1,6),6-(6,6)]
   137       7.994971       7.994971       7.994971    6[1-(0),6-(1,7),6-(6,6)]
   138       8.579888       8.579888       8.579888    6[1-(0),6-(1,6),7-(6,27)]
   139      10.079605      10.079605      10.079605    6[1-(0),6-(1,6),7-(6,27)]
   140       9.526433       9.526433       9.526433    6[1-(0),6-(1,7),6-(6,6)]
   141       11.48857       11.48857       11.48857    6[6-(6,6),8-(0),8-(27)]
   142       2.953865       2.953865       2.953865    6[6-(1,6),6-(1,6),6-(8,8)]
   143       4.299325       4.299325       4.299325    6[1-(0),6-(1,6),6-(6,6)]
   144       5.203921       5.203921       5.203921    6[1-(0),6-(1,6),6-(6,6)]
   145       4.957884       4.957884       4.957884    6[6-(1,6),6-(1,6),6-(6,6)]
   146       3.581671       3.581671       3.581671    6[1-(0),6-(1,6),6-(6,6)]
   147       2.617308       2.617308       2.617308    6[1-(0),6-(1,6),6-(6,6)]
   148       9.874655       9.874655       9.874655    6[6-(6,6),8-(27),8-(27)]
   149      10.375492      10.375492      10.375492    6[6-(1,6),6-(1,6),6-(8,8)]
   150       9.613275       9.613275       9.613275    6[1-(0),6-(1,6),6-(6,6)]
   151      10.057441      10.057441      10.057441    6[1-(0),6-(1,6),6-(6,6)]
   152      11.364615      11.364615      11.364615    6[6-(1,6),6-(1,6),6-(6,6)]
   153      12.120787      12.120787      12.120787    6[1-(0),6-(1,6),6-(6,6)]
   154      11.634657      11.634657      11.634657    6[1-(0),6-(1,6),6-(6,6)]
   155       9.317037       9.317037       9.317037    6[1-(0),6-(1,6),7-(6,27)]
   156      13.528164      13.528164      13.528164    6[1-(0),6-(1,7),6-(6,6)]
   157      12.604053      12.604053      12.604053    6[6-(1,6),6-(1,6),6-(6,6)]
   158       7.425473       7.425473       7.425473    6[1-(0),6-(1,7),6-(6,6)]
   159       8.011127       8.011127       8.011127    6[1-(0),6-(1,6),7-(6,27)]
   160      12.015593      12.015593      12.015593    6[6-(1,6),6-(1,6),6-(6,6)]
   161      12.448247      12.448247      12.448247    6[1-(0),6-(1,7),6-(6,6)]
   162      11.863328      11.863328      11.863328    6[1-(0),6-(1,6),7-(6,27)]
   163      10.363612      10.363612      10.363612    6[1-(0),6-(1,6),7-(6,27)]
   164      10.916785      10.916785      10.916785    6[1-(0),6-(1,7),6-(6,6)]
   165      15.088208      15.088208      15.088208    7[6-(1,6),6-(1,6),27-(7,8,8,8)]
   166       7.427048       7.427048       7.427048    7[6-(1,6),6-(1,6),27-(7,8,8,8)]
   167        8.14943        8.14943        8.14943    7[6-(1,6),6-(1,6),27-(7,8,8,8)]
   168       6.287586       6.287586       6.287586    7[6-(1,6),6-(1,6),27-(7,8,8,8)]
   169       1.990717       1.990717       1.990717    7[6-(1,6),6-(1,6),27-(7,8,8,8)]
   170       9.651877       9.651877       9.651877    7[6-(1,6),6-(1,6),27-(7,8,8,8)]
   171       8.929495       8.929495       8.929495    7[6-(1,6),6-(1,6),27-(7,8,8,8)]
   172      10.791339      10.791339      10.791339    7[6-(1,6),6-(1,6),27-(7,8,8,8)]
   173       8.432519       8.432519       8.432519    8[6-(6,8),27-(7,7,8,8)]
   174       7.015778       7.015778       7.015778    8[6-(6,8)]
   175       4.213442       4.213442       4.213442    8[6-(6,8),27-(7,7,8,8)]
   176       2.845142       2.845142       2.845142    8[6-(6,8),27-(7,7,8,8)]
   177       5.282118       5.282118       5.282118    8[6-(6,8),27-(7,7,8,8)]
   178       6.698858       6.698858       6.698858    8[6-(6,8)]
   179       6.706774       6.706774       6.706774    8[6-(6,8),27-(7,7,8,8)]
   180       8.075073       8.075073       8.075073    8[6-(6,8),27-(7,7,8,8)]
   181       8.646406       8.646406       8.646406    8[6-(6,8),27-(7,7,8,8)]
   182      10.063147      10.063147      10.063147    8[6-(6,8)]
   183      12.865483      12.865483      12.865483    8[6-(6,8),27-(7,7,8,8)]
   184      14.233783      14.233783      14.233783    8[6-(6,8),27-(7,7,8,8)]
   185      11.796807      11.796807      11.796807    8[6-(6,8),27-(7,7,8,8)]
   186      10.380067      10.380067      10.380067    8[6-(6,8)]
   187      10.372151      10.372151      10.372151    8[6-(6,8),27-(7,7,8,8)]
   188       9.003852       9.003852       9.003852    8[6-(6,8),27-(7,7,8,8)]
