# Supplementary material for: A collection of forcefield precursors for metal–organic frameworks
Source: RSC Adv. 2019 Nov 13;9(63):36492–507. doi: 10.1039/c9ra07327b (PMC9075174; doi:10.1039/c9ra07327b)
Supplement: RA-009-C9RA07327B-s1477 [file RA-009-C9RA07327B-s1477.txt]

MACHIJ_clean

26.055000    0.000000    0.000000
-13.027500    22.564292    0.000000
0.000000    0.000000    35.842000

     1       18.32383       18.32383       18.32383    30[8-(6),8-(6),8-(6,30),8-(6,30)]
     2      15.067606      15.067606      15.067606    30[8-(6),8-(6,30),8-(6,30),8-(6,30)]
     3       10.02401       10.02401       10.02401    30[8-(6),8-(6),8-(6,30),8-(6,30)]
     4      12.002887      12.002887      12.002887    30[8-(6),8-(6,30),8-(6,30),8-(6,30)]
     5       10.73466       10.73466       10.73466    30[8-(6),8-(6),8-(6,30),8-(6,30)]
     6      12.012006      12.012006      12.012006    30[8-(6),8-(6,30),8-(6,30),8-(6,30)]
     7       -5.29633       -5.29633       -5.29633    30[8-(6),8-(6),8-(6,30),8-(6,30)]
     8      -2.040106      -2.040106      -2.040106    30[8-(6),8-(6,30),8-(6,30),8-(6,30)]
     9        3.00349        3.00349        3.00349    30[8-(6),8-(6),8-(6,30),8-(6,30)]
    10       1.024613       1.024613       1.024613    30[8-(6),8-(6,30),8-(6,30),8-(6,30)]
    11        2.29284        2.29284        2.29284    30[8-(6),8-(6),8-(6,30),8-(6,30)]
    12       1.015494       1.015494       1.015494    30[8-(6),8-(6,30),8-(6,30),8-(6,30)]
    13        5.29633        5.29633        5.29633    30[8-(6),8-(6),8-(6,30),8-(6,30)]
    14       2.040106       2.040106       2.040106    30[8-(6),8-(6,30),8-(6,30),8-(6,30)]
    15       -3.00349       -3.00349       -3.00349    30[8-(6),8-(6),8-(6,30),8-(6,30)]
    16      -1.024613      -1.024613      -1.024613    30[8-(6),8-(6,30),8-(6,30),8-(6,30)]
    17       -2.29284       -2.29284       -2.29284    30[8-(6),8-(6),8-(6,30),8-(6,30)]
    18      -1.015494      -1.015494      -1.015494    30[8-(6),8-(6,30),8-(6,30),8-(6,30)]
    19        7.73117        7.73117        7.73117    30[8-(6),8-(6),8-(6,30),8-(6,30)]
    20      10.987393      10.987393      10.987393    30[8-(6),8-(6,30),8-(6,30),8-(6,30)]
    21       16.03099       16.03099       16.03099    30[8-(6),8-(6),8-(6,30),8-(6,30)]
    22      14.052113      14.052113      14.052113    30[8-(6),8-(6,30),8-(6,30),8-(6,30)]
    23       15.32034       15.32034       15.32034    30[8-(6),8-(6),8-(6,30),8-(6,30)]
    24      14.042994      14.042994      14.042994    30[8-(6),8-(6,30),8-(6,30),8-(6,30)]
    25       -5.29633       -5.29633       -5.29633    30[8-(6),8-(6),8-(6,30),8-(6,30)]
    26      -2.040106      -2.040106      -2.040106    30[8-(6),8-(6,30),8-(6,30),8-(6,30)]
    27        3.00349        3.00349        3.00349    30[8-(6),8-(6),8-(6,30),8-(6,30)]
    28       1.024613       1.024613       1.024613    30[8-(6),8-(6,30),8-(6,30),8-(6,30)]
    29        2.29284        2.29284        2.29284    30[8-(6),8-(6),8-(6,30),8-(6,30)]
    30       1.015494       1.015494       1.015494    30[8-(6),8-(6,30),8-(6,30),8-(6,30)]
    31       18.32383       18.32383       18.32383    30[8-(6),8-(6),8-(6,30),8-(6,30)]
    32      15.067606      15.067606      15.067606    30[8-(6),8-(6,30),8-(6,30),8-(6,30)]
    33       10.02401       10.02401       10.02401    30[8-(6),8-(6),8-(6,30),8-(6,30)]
    34      12.002887      12.002887      12.002887    30[8-(6),8-(6,30),8-(6,30),8-(6,30)]
    35       10.73466       10.73466       10.73466    30[8-(6),8-(6),8-(6,30),8-(6,30)]
    36      12.012006      12.012006      12.012006    30[8-(6),8-(6,30),8-(6,30),8-(6,30)]
    37        7.73117        7.73117        7.73117    30[8-(6),8-(6),8-(6,30),8-(6,30)]
    38      10.987393      10.987393      10.987393    30[8-(6),8-(6,30),8-(6,30),8-(6,30)]
    39       16.03099       16.03099       16.03099    30[8-(6),8-(6),8-(6,30),8-(6,30)]
    40      14.052113      14.052113      14.052113    30[8-(6),8-(6,30),8-(6,30),8-(6,30)]
    41       15.32034       15.32034       15.32034    30[8-(6),8-(6),8-(6,30),8-(6,30)]
    42      14.042994      14.042994      14.042994    30[8-(6),8-(6,30),8-(6,30),8-(6,30)]
    43        5.29633        5.29633        5.29633    30[8-(6),8-(6),8-(6,30),8-(6,30)]
    44       2.040106       2.040106       2.040106    30[8-(6),8-(6,30),8-(6,30),8-(6,30)]
    45       -3.00349       -3.00349       -3.00349    30[8-(6),8-(6),8-(6,30),8-(6,30)]
    46      -1.024613      -1.024613      -1.024613    30[8-(6),8-(6,30),8-(6,30),8-(6,30)]
    47       -2.29284       -2.29284       -2.29284    30[8-(6),8-(6),8-(6,30),8-(6,30)]
    48      -1.015494      -1.015494      -1.015494    30[8-(6),8-(6,30),8-(6,30),8-(6,30)]
    49      -4.428047      -4.428047      -4.428047    30[8-(6),8-(6),8-(6,30),8-(6,30)]
    50       8.856094       8.856094       8.856094    30[8-(6),8-(6),8-(6,30),8-(6,30)]
    51       8.599453       8.599453       8.599453    30[8-(6),8-(6),8-(6,30),8-(6,30)]
    52      -8.599453      -8.599453      -8.599453    30[8-(6),8-(6),8-(6,30),8-(6,30)]
    53      17.198905      17.198905      17.198905    30[8-(6),8-(6),8-(6,30),8-(6,30)]
    54       4.428047       4.428047       4.428047    30[8-(6),8-(6),8-(6,30),8-(6,30)]
    55       8.599453       8.599453       8.599453    30[8-(6),8-(6),8-(6,30),8-(6,30)]
    56       8.856094       8.856094       8.856094    30[8-(6),8-(6),8-(6,30),8-(6,30)]
    57      -4.428047      -4.428047      -4.428047    30[8-(6),8-(6),8-(6,30),8-(6,30)]
    58       4.428047       4.428047       4.428047    30[8-(6),8-(6),8-(6,30),8-(6,30)]
    59      17.198905      17.198905      17.198905    30[8-(6),8-(6),8-(6,30),8-(6,30)]
    60      -8.599453      -8.599453      -8.599453    30[8-(6),8-(6),8-(6,30),8-(6,30)]
    61      18.548554      18.548554      18.548554    1[6-(6,6)]
    62      22.480254      22.480254      22.480254    1[6-(6,6)]
    63      22.983116      22.983116      22.983116    1[6-(6,6)]
    64      17.811198      17.811198      17.811198    1[6-(6,6)]
    65      13.923792      13.923792      13.923792    1[6-(6,6)]
    66      14.304195      14.304195      14.304195    1[6-(6,6)]
    67      17.743455      17.743455      17.743455    1[6-(1,6,8)]
    68      17.803381      17.803381      17.803381    1[6-(1,6,8)]
    69      16.418558      16.418558      16.418558    1[6-(1,6,8)]
    70       16.40032       16.40032       16.40032    1[6-(1,6,8)]
    71      19.315874      19.315874      19.315874    1[6-(1,6,8)]
    72      19.091801      19.091801      19.091801    1[6-(1,6,8)]
    73       6.203695       6.203695       6.203695    1[6-(6,6)]
    74       4.941331       4.941331       4.941331    1[6-(6,6)]
    75       2.696692       2.696692       2.696692    1[6-(6,6)]
    76      10.183597      10.183597      10.183597    1[6-(6,6)]
    77       14.15959       14.15959       14.15959    1[6-(6,6)]
    78      13.582471      13.582471      13.582471    1[6-(6,6)]
    79       9.947799       9.947799       9.947799    1[6-(1,6,8)]
    80      11.262274      11.262274      11.262274    1[6-(1,6,8)]
    81      12.026988      12.026988      12.026988    1[6-(1,6,8)]
    82      10.679944      10.679944      10.679944    1[6-(1,6,8)]
    83      11.746897      11.746897      11.746897    1[6-(1,6,8)]
    84      12.195043      12.195043      12.195043    1[6-(1,6,8)]
    85       14.33025       14.33025       14.33025    1[6-(6,6)]
    86      11.660915      11.660915      11.660915    1[6-(6,6)]
    87      13.402692      13.402692      13.402692    1[6-(6,6)]
    88      11.087705      11.087705      11.087705    1[6-(6,6)]
    89      10.999118      10.999118      10.999118    1[6-(6,6)]
    90      11.195833      11.195833      11.195833    1[6-(6,6)]
    91      11.391246      11.391246      11.391246    1[6-(1,6,8)]
    92      10.016845      10.016845      10.016845    1[6-(1,6,8)]
    93      10.636954      10.636954      10.636954    1[6-(1,6,8)]
    94      12.002236      12.002236      12.002236    1[6-(1,6,8)]
    95       8.019729       8.019729       8.019729    1[6-(1,6,8)]
    96       7.795656       7.795656       7.795656    1[6-(1,6,8)]
    97      -5.521054      -5.521054      -5.521054    1[6-(6,6)]
    98      -9.452754      -9.452754      -9.452754    1[6-(6,6)]
    99      -9.955615      -9.955615      -9.955615    1[6-(6,6)]
   100      -4.783698      -4.783698      -4.783698    1[6-(6,6)]
   101      -0.896292      -0.896292      -0.896292    1[6-(6,6)]
   102      -1.276695      -1.276695      -1.276695    1[6-(6,6)]
   103      -4.715955      -4.715955      -4.715955    1[6-(1,6,8)]
   104      -4.775881      -4.775881      -4.775881    1[6-(1,6,8)]
   105      -3.391058      -3.391058      -3.391058    1[6-(1,6,8)]
   106       -3.37282       -3.37282       -3.37282    1[6-(1,6,8)]
   107      -6.288374      -6.288374      -6.288374    1[6-(1,6,8)]
   108      -6.064301      -6.064301      -6.064301    1[6-(1,6,8)]
   109       6.823804       6.823804       6.823804    1[6-(6,6)]
   110       8.086169       8.086169       8.086169    1[6-(6,6)]
   111      10.330807      10.330807      10.330807    1[6-(6,6)]
   112       2.843903       2.843903       2.843903    1[6-(6,6)]
   113       -1.13209       -1.13209       -1.13209    1[6-(6,6)]
   114      -0.554971      -0.554971      -0.554971    1[6-(6,6)]
   115       3.079701       3.079701       3.079701    1[6-(1,6,8)]
   116       1.765226       1.765226       1.765226    1[6-(1,6,8)]
   117       1.000512       1.000512       1.000512    1[6-(1,6,8)]
   118       2.347555       2.347555       2.347555    1[6-(1,6,8)]
   119       1.280603       1.280603       1.280603    1[6-(1,6,8)]
   120       0.832457       0.832457       0.832457    1[6-(1,6,8)]
   121       -1.30275       -1.30275       -1.30275    1[6-(6,6)]
   122       1.366585       1.366585       1.366585    1[6-(6,6)]
   123      -0.375192      -0.375192      -0.375192    1[6-(6,6)]
   124       1.939795       1.939795       1.939795    1[6-(6,6)]
   125       2.028382       2.028382       2.028382    1[6-(6,6)]
   126       1.831666       1.831666       1.831666    1[6-(6,6)]
   127       1.636254       1.636254       1.636254    1[6-(1,6,8)]
   128       3.010655       3.010655       3.010655    1[6-(1,6,8)]
   129       2.390546       2.390546       2.390546    1[6-(1,6,8)]
   130       1.025264       1.025264       1.025264    1[6-(1,6,8)]
   131       5.007771       5.007771       5.007771    1[6-(1,6,8)]
   132       5.231844       5.231844       5.231844    1[6-(1,6,8)]
   133       5.521054       5.521054       5.521054    1[6-(6,6)]
   134       9.452754       9.452754       9.452754    1[6-(6,6)]
   135       9.955616       9.955616       9.955616    1[6-(6,6)]
   136       4.783698       4.783698       4.783698    1[6-(6,6)]
   137       0.896292       0.896292       0.896292    1[6-(6,6)]
   138       1.276695       1.276695       1.276695    1[6-(6,6)]
   139       4.715955       4.715955       4.715955    1[6-(1,6,8)]
   140       4.775882       4.775882       4.775882    1[6-(1,6,8)]
   141       3.391058       3.391058       3.391058    1[6-(1,6,8)]
   142        3.37282        3.37282        3.37282    1[6-(1,6,8)]
   143       6.288374       6.288374       6.288374    1[6-(1,6,8)]
   144       6.064301       6.064301       6.064301    1[6-(1,6,8)]
   145      -6.823804      -6.823804      -6.823804    1[6-(6,6)]
   146      -8.086169      -8.086169      -8.086169    1[6-(6,6)]
   147     -10.330807     -10.330807     -10.330807    1[6-(6,6)]
   148      -2.843903      -2.843903      -2.843903    1[6-(6,6)]
   149        1.13209        1.13209        1.13209    1[6-(6,6)]
   150       0.554972       0.554972       0.554972    1[6-(6,6)]
   151      -3.079701      -3.079701      -3.079701    1[6-(1,6,8)]
   152      -1.765226      -1.765226      -1.765226    1[6-(1,6,8)]
   153      -1.000512      -1.000512      -1.000512    1[6-(1,6,8)]
   154      -2.347556      -2.347556      -2.347556    1[6-(1,6,8)]
   155      -1.280603      -1.280603      -1.280603    1[6-(1,6,8)]
   156      -0.832457      -0.832457      -0.832457    1[6-(1,6,8)]
   157        1.30275        1.30275        1.30275    1[6-(6,6)]
   158      -1.366585      -1.366585      -1.366585    1[6-(6,6)]
   159       0.375192       0.375192       0.375192    1[6-(6,6)]
   160      -1.939795      -1.939795      -1.939795    1[6-(6,6)]
   161      -2.028382      -2.028382      -2.028382    1[6-(6,6)]
   162      -1.831666      -1.831666      -1.831666    1[6-(6,6)]
   163      -1.636254      -1.636254      -1.636254    1[6-(1,6,8)]
   164      -3.010655      -3.010655      -3.010655    1[6-(1,6,8)]
   165      -2.390546      -2.390546      -2.390546    1[6-(1,6,8)]
   166      -1.025264      -1.025264      -1.025264    1[6-(1,6,8)]
   167      -5.007771      -5.007771      -5.007771    1[6-(1,6,8)]
   168      -5.231844      -5.231844      -5.231844    1[6-(1,6,8)]
   169       7.506445       7.506445       7.506445    1[6-(6,6)]
   170       3.574746       3.574746       3.574746    1[6-(6,6)]
   171       3.071884       3.071884       3.071884    1[6-(6,6)]
   172       8.243802       8.243802       8.243802    1[6-(6,6)]
   173      12.131208      12.131208      12.131208    1[6-(6,6)]
   174      11.750805      11.750805      11.750805    1[6-(6,6)]
   175       8.311545       8.311545       8.311545    1[6-(1,6,8)]
   176       8.251618       8.251618       8.251618    1[6-(1,6,8)]
   177       9.636442       9.636442       9.636442    1[6-(1,6,8)]
   178        9.65468        9.65468        9.65468    1[6-(1,6,8)]
   179       6.739126       6.739126       6.739126    1[6-(1,6,8)]
   180       6.963199       6.963199       6.963199    1[6-(1,6,8)]
   181      19.851304      19.851304      19.851304    1[6-(6,6)]
   182      21.113669      21.113669      21.113669    1[6-(6,6)]
   183      23.358307      23.358307      23.358307    1[6-(6,6)]
   184      15.871403      15.871403      15.871403    1[6-(6,6)]
   185       11.89541       11.89541       11.89541    1[6-(6,6)]
   186      12.472528      12.472528      12.472528    1[6-(6,6)]
   187      16.107201      16.107201      16.107201    1[6-(1,6,8)]
   188      14.792726      14.792726      14.792726    1[6-(1,6,8)]
   189      14.028012      14.028012      14.028012    1[6-(1,6,8)]
   190      15.375055      15.375055      15.375055    1[6-(1,6,8)]
   191      14.308103      14.308103      14.308103    1[6-(1,6,8)]
   192      13.859957      13.859957      13.859957    1[6-(1,6,8)]
   193       11.72475       11.72475       11.72475    1[6-(6,6)]
   194      14.394085      14.394085      14.394085    1[6-(6,6)]
   195      12.652308      12.652308      12.652308    1[6-(6,6)]
   196      14.967295      14.967295      14.967295    1[6-(6,6)]
   197      15.055882      15.055882      15.055882    1[6-(6,6)]
   198      14.859166      14.859166      14.859166    1[6-(6,6)]
   199      14.663754      14.663754      14.663754    1[6-(1,6,8)]
   200      16.038155      16.038155      16.038155    1[6-(1,6,8)]
   201      15.418046      15.418046      15.418046    1[6-(1,6,8)]
   202      14.052764      14.052764      14.052764    1[6-(1,6,8)]
   203      18.035271      18.035271      18.035271    1[6-(1,6,8)]
   204      18.259344      18.259344      18.259344    1[6-(1,6,8)]
   205      -5.521054      -5.521054      -5.521054    1[6-(6,6)]
   206      -9.452754      -9.452754      -9.452754    1[6-(6,6)]
   207      -9.955615      -9.955615      -9.955615    1[6-(6,6)]
   208      -4.783698      -4.783698      -4.783698    1[6-(6,6)]
   209      -0.896292      -0.896292      -0.896292    1[6-(6,6)]
   210      -1.276695      -1.276695      -1.276695    1[6-(6,6)]
   211      -4.715955      -4.715955      -4.715955    1[6-(1,6,8)]
   212      -4.775881      -4.775881      -4.775881    1[6-(1,6,8)]
   213      -3.391058      -3.391058      -3.391058    1[6-(1,6,8)]
   214       -3.37282       -3.37282       -3.37282    1[6-(1,6,8)]
   215      -6.288374      -6.288374      -6.288374    1[6-(1,6,8)]
   216      -6.064301      -6.064301      -6.064301    1[6-(1,6,8)]
   217       6.823804       6.823804       6.823804    1[6-(6,6)]
   218       8.086169       8.086169       8.086169    1[6-(6,6)]
   219      10.330807      10.330807      10.330807    1[6-(6,6)]
   220       2.843903       2.843903       2.843903    1[6-(6,6)]
   221       -1.13209       -1.13209       -1.13209    1[6-(6,6)]
   222      -0.554971      -0.554971      -0.554971    1[6-(6,6)]
   223       3.079701       3.079701       3.079701    1[6-(1,6,8)]
   224       1.765226       1.765226       1.765226    1[6-(1,6,8)]
   225       1.000512       1.000512       1.000512    1[6-(1,6,8)]
   226       2.347555       2.347555       2.347555    1[6-(1,6,8)]
   227       1.280603       1.280603       1.280603    1[6-(1,6,8)]
   228       0.832457       0.832457       0.832457    1[6-(1,6,8)]
   229       -1.30275       -1.30275       -1.30275    1[6-(6,6)]
   230       1.366585       1.366585       1.366585    1[6-(6,6)]
   231      -0.375192      -0.375192      -0.375192    1[6-(6,6)]
   232       1.939795       1.939795       1.939795    1[6-(6,6)]
   233       2.028382       2.028382       2.028382    1[6-(6,6)]
   234       1.831666       1.831666       1.831666    1[6-(6,6)]
   235       1.636254       1.636254       1.636254    1[6-(1,6,8)]
   236       3.010655       3.010655       3.010655    1[6-(1,6,8)]
   237       2.390546       2.390546       2.390546    1[6-(1,6,8)]
   238       1.025264       1.025264       1.025264    1[6-(1,6,8)]
   239       5.007771       5.007771       5.007771    1[6-(1,6,8)]
   240       5.231844       5.231844       5.231844    1[6-(1,6,8)]
   241      18.548554      18.548554      18.548554    1[6-(6,6)]
   242      22.480254      22.480254      22.480254    1[6-(6,6)]
   243      22.983116      22.983116      22.983116    1[6-(6,6)]
   244      17.811198      17.811198      17.811198    1[6-(6,6)]
   245      13.923792      13.923792      13.923792    1[6-(6,6)]
   246      14.304195      14.304195      14.304195    1[6-(6,6)]
   247      17.743455      17.743455      17.743455    1[6-(1,6,8)]
   248      17.803381      17.803381      17.803381    1[6-(1,6,8)]
   249      16.418558      16.418558      16.418558    1[6-(1,6,8)]
   250       16.40032       16.40032       16.40032    1[6-(1,6,8)]
   251      19.315874      19.315874      19.315874    1[6-(1,6,8)]
   252      19.091801      19.091801      19.091801    1[6-(1,6,8)]
   253       6.203695       6.203695       6.203695    1[6-(6,6)]
   254       4.941331       4.941331       4.941331    1[6-(6,6)]
   255       2.696692       2.696692       2.696692    1[6-(6,6)]
   256      10.183597      10.183597      10.183597    1[6-(6,6)]
   257       14.15959       14.15959       14.15959    1[6-(6,6)]
   258      13.582471      13.582471      13.582471    1[6-(6,6)]
   259       9.947799       9.947799       9.947799    1[6-(1,6,8)]
   260      11.262274      11.262274      11.262274    1[6-(1,6,8)]
   261      12.026988      12.026988      12.026988    1[6-(1,6,8)]
   262      10.679944      10.679944      10.679944    1[6-(1,6,8)]
   263      11.746897      11.746897      11.746897    1[6-(1,6,8)]
   264      12.195043      12.195043      12.195043    1[6-(1,6,8)]
   265       14.33025       14.33025       14.33025    1[6-(6,6)]
   266      11.660915      11.660915      11.660915    1[6-(6,6)]
   267      13.402692      13.402692      13.402692    1[6-(6,6)]
   268      11.087705      11.087705      11.087705    1[6-(6,6)]
   269      10.999118      10.999118      10.999118    1[6-(6,6)]
   270      11.195833      11.195833      11.195833    1[6-(6,6)]
   271      11.391246      11.391246      11.391246    1[6-(1,6,8)]
   272      10.016845      10.016845      10.016845    1[6-(1,6,8)]
   273      10.636954      10.636954      10.636954    1[6-(1,6,8)]
   274      12.002236      12.002236      12.002236    1[6-(1,6,8)]
   275       8.019729       8.019729       8.019729    1[6-(1,6,8)]
   276       7.795656       7.795656       7.795656    1[6-(1,6,8)]
   277       7.506445       7.506445       7.506445    1[6-(6,6)]
   278       3.574746       3.574746       3.574746    1[6-(6,6)]
   279       3.071884       3.071884       3.071884    1[6-(6,6)]
   280       8.243802       8.243802       8.243802    1[6-(6,6)]
   281      12.131208      12.131208      12.131208    1[6-(6,6)]
   282      11.750805      11.750805      11.750805    1[6-(6,6)]
   283       8.311545       8.311545       8.311545    1[6-(1,6,8)]
   284       8.251618       8.251618       8.251618    1[6-(1,6,8)]
   285       9.636442       9.636442       9.636442    1[6-(1,6,8)]
   286        9.65468        9.65468        9.65468    1[6-(1,6,8)]
   287       6.739126       6.739126       6.739126    1[6-(1,6,8)]
   288       6.963199       6.963199       6.963199    1[6-(1,6,8)]
   289      19.851304      19.851304      19.851304    1[6-(6,6)]
   290      21.113669      21.113669      21.113669    1[6-(6,6)]
   291      23.358307      23.358307      23.358307    1[6-(6,6)]
   292      15.871403      15.871403      15.871403    1[6-(6,6)]
   293       11.89541       11.89541       11.89541    1[6-(6,6)]
   294      12.472528      12.472528      12.472528    1[6-(6,6)]
   295      16.107201      16.107201      16.107201    1[6-(1,6,8)]
   296      14.792726      14.792726      14.792726    1[6-(1,6,8)]
   297      14.028012      14.028012      14.028012    1[6-(1,6,8)]
   298      15.375055      15.375055      15.375055    1[6-(1,6,8)]
   299      14.308103      14.308103      14.308103    1[6-(1,6,8)]
   300      13.859957      13.859957      13.859957    1[6-(1,6,8)]
   301       11.72475       11.72475       11.72475    1[6-(6,6)]
   302      14.394085      14.394085      14.394085    1[6-(6,6)]
   303      12.652308      12.652308      12.652308    1[6-(6,6)]
   304      14.967295      14.967295      14.967295    1[6-(6,6)]
   305      15.055882      15.055882      15.055882    1[6-(6,6)]
   306      14.859166      14.859166      14.859166    1[6-(6,6)]
   307      14.663754      14.663754      14.663754    1[6-(1,6,8)]
   308      16.038155      16.038155      16.038155    1[6-(1,6,8)]
   309      15.418046      15.418046      15.418046    1[6-(1,6,8)]
   310      14.052764      14.052764      14.052764    1[6-(1,6,8)]
   311      18.035271      18.035271      18.035271    1[6-(1,6,8)]
   312      18.259344      18.259344      18.259344    1[6-(1,6,8)]
   313       5.521054       5.521054       5.521054    1[6-(6,6)]
   314       9.452754       9.452754       9.452754    1[6-(6,6)]
   315       9.955616       9.955616       9.955616    1[6-(6,6)]
   316       4.783698       4.783698       4.783698    1[6-(6,6)]
   317       0.896292       0.896292       0.896292    1[6-(6,6)]
   318       1.276695       1.276695       1.276695    1[6-(6,6)]
   319       4.715955       4.715955       4.715955    1[6-(1,6,8)]
   320       4.775882       4.775882       4.775882    1[6-(1,6,8)]
   321       3.391058       3.391058       3.391058    1[6-(1,6,8)]
   322        3.37282        3.37282        3.37282    1[6-(1,6,8)]
   323       6.288374       6.288374       6.288374    1[6-(1,6,8)]
   324       6.064301       6.064301       6.064301    1[6-(1,6,8)]
   325      -6.823804      -6.823804      -6.823804    1[6-(6,6)]
   326      -8.086169      -8.086169      -8.086169    1[6-(6,6)]
   327     -10.330807     -10.330807     -10.330807    1[6-(6,6)]
   328      -2.843903      -2.843903      -2.843903    1[6-(6,6)]
   329        1.13209        1.13209        1.13209    1[6-(6,6)]
   330       0.554972       0.554972       0.554972    1[6-(6,6)]
   331      -3.079701      -3.079701      -3.079701    1[6-(1,6,8)]
   332      -1.765226      -1.765226      -1.765226    1[6-(1,6,8)]
   333      -1.000512      -1.000512      -1.000512    1[6-(1,6,8)]
   334      -2.347556      -2.347556      -2.347556    1[6-(1,6,8)]
   335      -1.280603      -1.280603      -1.280603    1[6-(1,6,8)]
   336      -0.832457      -0.832457      -0.832457    1[6-(1,6,8)]
   337        1.30275        1.30275        1.30275    1[6-(6,6)]
   338      -1.366585      -1.366585      -1.366585    1[6-(6,6)]
   339       0.375192       0.375192       0.375192    1[6-(6,6)]
   340      -1.939795      -1.939795      -1.939795    1[6-(6,6)]
   341      -2.028382      -2.028382      -2.028382    1[6-(6,6)]
   342      -1.831666      -1.831666      -1.831666    1[6-(6,6)]
   343      -1.636254      -1.636254      -1.636254    1[6-(1,6,8)]
   344      -3.010655      -3.010655      -3.010655    1[6-(1,6,8)]
   345      -2.390546      -2.390546      -2.390546    1[6-(1,6,8)]
   346      -1.025264      -1.025264      -1.025264    1[6-(1,6,8)]
   347      -5.007771      -5.007771      -5.007771    1[6-(1,6,8)]
   348      -5.231844      -5.231844      -5.231844    1[6-(1,6,8)]
   349      20.191322      20.191322      20.191322    6[6-(6,6),8-(30),8-(30)]
   350      20.471414      20.471414      20.471414    6[6-(1,6),6-(1,6),6-(8,8)]
   351      19.429213      19.429213      19.429213    6[1-(0),6-(6,6),6-(6,6)]
   352      21.795007      21.795007      21.795007    6[1-(0),6-(1,6),6-(6,6)]
   353       19.73536       19.73536       19.73536    6[6-(1,6),6-(6,6),6-(6,8)]
   354      22.103759      22.103759      22.103759    6[1-(0),6-(1,6),6-(6,6)]
   355      21.049834      21.049834      21.049834    6[6-(1,6),6-(6,6),6-(6,6)]
   356      16.316944      16.316944      16.316944    6[6-(6,6),8-(30),8-(30)]
   357       16.04988       16.04988       16.04988    6[6-(1,6),6-(1,6),6-(8,8)]
   358      17.045181      17.045181      17.045181    6[1-(0),6-(6,6),6-(6,6)]
   359      16.731218      16.731218      16.731218    6[6-(1,6),6-(6,6),6-(6,8)]
   360      15.634303      15.634303      15.634303    6[6-(1,6),6-(6,6),6-(6,6)]
   361      14.670268      14.670268      14.670268    6[1-(0),6-(1,6),6-(6,6)]
   362      14.912579      14.912579      14.912579    6[1-(0),6-(1,6),6-(6,6)]
   363      17.214538      17.214538      17.214538    6[1-(0),1-(0),6-(1,1,8),8-(30,30)]
   364      16.277861      16.277861      16.277861    6[1-(0),1-(0),6-(1,1,8),8-(30,30)]
   365      19.701488      19.701488      19.701488    6[1-(0),1-(0),6-(1,1,8),8-(30,30)]
   366       7.201602       7.201602       7.201602    6[6-(6,6),8-(30),8-(30)]
   367       5.789421       5.789421       5.789421    6[6-(1,6),6-(1,6),6-(8,8)]
   368       5.513238       5.513238       5.513238    6[1-(0),6-(6,6),6-(6,6)]
   369       4.744615       4.744615       4.744615    6[1-(0),6-(1,6),6-(6,6)]
   370       4.185736       4.185736       4.185736    6[6-(1,6),6-(6,6),6-(6,8)]
   371       3.396269       3.396269       3.396269    6[1-(0),6-(1,6),6-(6,6)]
   372       3.159169       3.159169       3.159169    6[6-(1,6),6-(6,6),6-(6,6)]
   373      11.526732      11.526732      11.526732    6[6-(6,6),8-(30),8-(30)]
   374       11.88108       11.88108       11.88108    6[6-(1,6),6-(1,6),6-(8,8)]
   375      10.945706      10.945706      10.945706    6[1-(0),6-(6,6),6-(6,6)]
   376      11.311778      11.311778      11.311778    6[6-(1,6),6-(6,6),6-(6,8)]
   377      12.446473      12.446473      12.446473    6[6-(1,6),6-(6,6),6-(6,6)]
   378      13.374031      13.374031      13.374031    6[1-(0),6-(1,6),6-(6,6)]
   379      13.030105      13.030105      13.030105    6[1-(0),6-(1,6),6-(6,6)]
   380      10.904017      10.904017      10.904017    6[1-(0),1-(0),6-(1,1,8),8-(30,30)]
   381      11.405576      11.405576      11.405576    6[1-(0),1-(0),6-(1,1,8),8-(30,30)]
   382      11.507191      11.507191      11.507191    6[1-(0),1-(0),6-(1,1,8),8-(30,30)]
   383      11.689576      11.689576      11.689576    6[6-(6,6),8-(30),8-(30)]
   384      12.821666      12.821666      12.821666    6[6-(1,6),6-(1,6),6-(8,8)]
   385      14.140048      14.140048      14.140048    6[1-(0),6-(6,6),6-(6,6)]
   386      12.542877      12.542877      12.542877    6[1-(0),6-(1,6),6-(6,6)]
   387      15.161405      15.161405      15.161405    6[6-(1,6),6-(6,6),6-(6,8)]
   388      13.582471      13.582471      13.582471    6[1-(0),6-(1,6),6-(6,6)]
   389      14.873497      14.873497      14.873497    6[6-(1,6),6-(6,6),6-(6,6)]
   390      11.238824      11.238824      11.238824    6[6-(6,6),8-(30),8-(30)]
   391       11.15154       11.15154       11.15154    6[6-(1,6),6-(1,6),6-(8,8)]
   392      11.091613      11.091613      11.091613    6[1-(0),6-(6,6),6-(6,6)]
   393      11.039503      11.039503      11.039503    6[6-(1,6),6-(6,6),6-(6,8)]
   394      11.001724      11.001724      11.001724    6[6-(1,6),6-(6,6),6-(6,6)]
   395      11.038201      11.038201      11.038201    6[1-(0),6-(1,6),6-(6,6)]
   396      11.139815      11.139815      11.139815    6[1-(0),6-(1,6),6-(6,6)]
   397      10.963944      10.963944      10.963944    6[1-(0),1-(0),6-(1,1,8),8-(30,30)]
   398      11.399062      11.399062      11.399062    6[1-(0),1-(0),6-(1,1,8),8-(30,30)]
   399       7.873821       7.873821       7.873821    6[1-(0),1-(0),6-(1,1,8),8-(30,30)]
   400      -7.163822      -7.163822      -7.163822    6[6-(6,6),8-(30),8-(30)]
   401      -7.443913      -7.443913      -7.443913    6[6-(1,6),6-(1,6),6-(8,8)]
   402      -6.401713      -6.401713      -6.401713    6[1-(0),6-(6,6),6-(6,6)]
   403      -8.767507      -8.767507      -8.767507    6[1-(0),6-(1,6),6-(6,6)]
   404       -6.70786       -6.70786       -6.70786    6[6-(1,6),6-(6,6),6-(6,8)]
   405      -9.076259      -9.076259      -9.076259    6[1-(0),6-(1,6),6-(6,6)]
   406      -8.022334      -8.022334      -8.022334    6[6-(1,6),6-(6,6),6-(6,6)]
   407      -3.289444      -3.289444      -3.289444    6[6-(6,6),8-(30),8-(30)]
   408       -3.02238       -3.02238       -3.02238    6[6-(1,6),6-(1,6),6-(8,8)]
   409      -4.017681      -4.017681      -4.017681    6[1-(0),6-(6,6),6-(6,6)]
   410      -3.703718      -3.703718      -3.703718    6[6-(1,6),6-(6,6),6-(6,8)]
   411      -2.606803      -2.606803      -2.606803    6[6-(1,6),6-(6,6),6-(6,6)]
   412      -1.642768      -1.642768      -1.642768    6[1-(0),6-(1,6),6-(6,6)]
   413      -1.885079      -1.885079      -1.885079    6[1-(0),6-(1,6),6-(6,6)]
   414      -4.187038      -4.187038      -4.187038    6[1-(0),1-(0),6-(1,1,8),8-(30,30)]
   415      -3.250361      -3.250361      -3.250361    6[1-(0),1-(0),6-(1,1,8),8-(30,30)]
   416      -6.673988      -6.673988      -6.673988    6[1-(0),1-(0),6-(1,1,8),8-(30,30)]
   417       5.825898       5.825898       5.825898    6[6-(6,6),8-(30),8-(30)]
   418       7.238079       7.238079       7.238079    6[6-(1,6),6-(1,6),6-(8,8)]
   419       7.514262       7.514262       7.514262    6[1-(0),6-(6,6),6-(6,6)]
   420       8.282884       8.282884       8.282884    6[1-(0),6-(1,6),6-(6,6)]
   421       8.841764       8.841764       8.841764    6[6-(1,6),6-(6,6),6-(6,8)]
   422       9.631231       9.631231       9.631231    6[1-(0),6-(1,6),6-(6,6)]
   423       9.868331       9.868331       9.868331    6[6-(1,6),6-(6,6),6-(6,6)]
   424       1.500768       1.500768       1.500768    6[6-(6,6),8-(30),8-(30)]
   425        1.14642        1.14642        1.14642    6[6-(1,6),6-(1,6),6-(8,8)]
   426       2.081794       2.081794       2.081794    6[1-(0),6-(6,6),6-(6,6)]
   427       1.715722       1.715722       1.715722    6[6-(1,6),6-(6,6),6-(6,8)]
   428       0.581026       0.581026       0.581026    6[6-(1,6),6-(6,6),6-(6,6)]
   429      -0.346532      -0.346532      -0.346532    6[1-(0),6-(1,6),6-(6,6)]
   430      -0.002605      -0.002605      -0.002605    6[1-(0),6-(1,6),6-(6,6)]
   431       2.123483       2.123483       2.123483    6[1-(0),1-(0),6-(1,1,8),8-(30,30)]
   432       1.621924       1.621924       1.621924    6[1-(0),1-(0),6-(1,1,8),8-(30,30)]
   433       1.520309       1.520309       1.520309    6[1-(0),1-(0),6-(1,1,8),8-(30,30)]
   434       1.337924       1.337924       1.337924    6[6-(6,6),8-(30),8-(30)]
   435       0.205835       0.205835       0.205835    6[6-(1,6),6-(1,6),6-(8,8)]
   436      -1.112548      -1.112548      -1.112548    6[1-(0),6-(6,6),6-(6,6)]
   437       0.484623       0.484623       0.484623    6[1-(0),6-(1,6),6-(6,6)]
   438      -2.133904      -2.133904      -2.133904    6[6-(1,6),6-(6,6),6-(6,8)]
   439      -0.554972      -0.554972      -0.554972    6[1-(0),6-(1,6),6-(6,6)]
   440      -1.845997      -1.845997      -1.845997    6[6-(1,6),6-(6,6),6-(6,6)]
   441       1.788676       1.788676       1.788676    6[6-(6,6),8-(30),8-(30)]
   442        1.87596        1.87596        1.87596    6[6-(1,6),6-(1,6),6-(8,8)]
   443       1.935886       1.935886       1.935886    6[1-(0),6-(6,6),6-(6,6)]
   444       1.987997       1.987997       1.987997    6[6-(1,6),6-(6,6),6-(6,8)]
   445       2.025776       2.025776       2.025776    6[6-(1,6),6-(6,6),6-(6,6)]
   446       1.989299       1.989299       1.989299    6[1-(0),6-(1,6),6-(6,6)]
   447       1.887685       1.887685       1.887685    6[1-(0),6-(1,6),6-(6,6)]
   448       2.063556       2.063556       2.063556    6[1-(0),1-(0),6-(1,1,8),8-(30,30)]
   449       1.628437       1.628437       1.628437    6[1-(0),1-(0),6-(1,1,8),8-(30,30)]
   450       5.153679       5.153679       5.153679    6[1-(0),1-(0),6-(1,1,8),8-(30,30)]
   451       7.163822       7.163822       7.163822    6[6-(6,6),8-(30),8-(30)]
   452       7.443913       7.443913       7.443913    6[6-(1,6),6-(1,6),6-(8,8)]
   453       6.401714       6.401714       6.401714    6[1-(0),6-(6,6),6-(6,6)]
   454       8.767507       8.767507       8.767507    6[1-(0),6-(1,6),6-(6,6)]
   455        6.70786        6.70786        6.70786    6[6-(1,6),6-(6,6),6-(6,8)]
   456       9.076259       9.076259       9.076259    6[1-(0),6-(1,6),6-(6,6)]
   457       8.022334       8.022334       8.022334    6[6-(1,6),6-(6,6),6-(6,6)]
   458       3.289444       3.289444       3.289444    6[6-(6,6),8-(30),8-(30)]
   459        3.02238        3.02238        3.02238    6[6-(1,6),6-(1,6),6-(8,8)]
   460       4.017681       4.017681       4.017681    6[1-(0),6-(6,6),6-(6,6)]
   461       3.703718       3.703718       3.703718    6[6-(1,6),6-(6,6),6-(6,8)]
   462       2.606803       2.606803       2.606803    6[6-(1,6),6-(6,6),6-(6,6)]
   463       1.642768       1.642768       1.642768    6[1-(0),6-(1,6),6-(6,6)]
   464       1.885079       1.885079       1.885079    6[1-(0),6-(1,6),6-(6,6)]
   465       4.187039       4.187039       4.187039    6[1-(0),1-(0),6-(1,1,8),8-(30,30)]
   466       3.250361       3.250361       3.250361    6[1-(0),1-(0),6-(1,1,8),8-(30,30)]
   467       6.673988       6.673988       6.673988    6[1-(0),1-(0),6-(1,1,8),8-(30,30)]
   468      -5.825898      -5.825898      -5.825898    6[6-(6,6),8-(30),8-(30)]
   469      -7.238079      -7.238079      -7.238079    6[6-(1,6),6-(1,6),6-(8,8)]
   470      -7.514262      -7.514262      -7.514262    6[1-(0),6-(6,6),6-(6,6)]
   471      -8.282884      -8.282884      -8.282884    6[1-(0),6-(1,6),6-(6,6)]
   472      -8.841764      -8.841764      -8.841764    6[6-(1,6),6-(6,6),6-(6,8)]
   473      -9.631231      -9.631231      -9.631231    6[1-(0),6-(1,6),6-(6,6)]
   474      -9.868331      -9.868331      -9.868331    6[6-(1,6),6-(6,6),6-(6,6)]
   475      -1.500768      -1.500768      -1.500768    6[6-(6,6),8-(30),8-(30)]
   476       -1.14642       -1.14642       -1.14642    6[6-(1,6),6-(1,6),6-(8,8)]
   477      -2.081794      -2.081794      -2.081794    6[1-(0),6-(6,6),6-(6,6)]
   478      -1.715722      -1.715722      -1.715722    6[6-(1,6),6-(6,6),6-(6,8)]
   479      -0.581027      -0.581027      -0.581027    6[6-(1,6),6-(6,6),6-(6,6)]
   480       0.346531       0.346531       0.346531    6[1-(0),6-(1,6),6-(6,6)]
   481       0.002606       0.002606       0.002606    6[1-(0),6-(1,6),6-(6,6)]
   482      -2.123482      -2.123482      -2.123482    6[1-(0),1-(0),6-(1,1,8),8-(30,30)]
   483      -1.621924      -1.621924      -1.621924    6[1-(0),1-(0),6-(1,1,8),8-(30,30)]
   484      -1.520309      -1.520309      -1.520309    6[1-(0),1-(0),6-(1,1,8),8-(30,30)]
   485      -1.337924      -1.337924      -1.337924    6[6-(6,6),8-(30),8-(30)]
   486      -0.205835      -0.205835      -0.205835    6[6-(1,6),6-(1,6),6-(8,8)]
   487       1.112549       1.112549       1.112549    6[1-(0),6-(6,6),6-(6,6)]
   488      -0.484623      -0.484623      -0.484623    6[1-(0),6-(1,6),6-(6,6)]
   489       2.133904       2.133904       2.133904    6[6-(1,6),6-(6,6),6-(6,8)]
   490       0.554971       0.554971       0.554971    6[1-(0),6-(1,6),6-(6,6)]
   491       1.845997       1.845997       1.845997    6[6-(1,6),6-(6,6),6-(6,6)]
   492      -1.788676      -1.788676      -1.788676    6[6-(6,6),8-(30),8-(30)]
   493       -1.87596       -1.87596       -1.87596    6[6-(1,6),6-(1,6),6-(8,8)]
   494      -1.935887      -1.935887      -1.935887    6[1-(0),6-(6,6),6-(6,6)]
   495      -1.987996      -1.987996      -1.987996    6[6-(1,6),6-(6,6),6-(6,8)]
   496      -2.025776      -2.025776      -2.025776    6[6-(1,6),6-(6,6),6-(6,6)]
   497      -1.989299      -1.989299      -1.989299    6[1-(0),6-(1,6),6-(6,6)]
   498      -1.887685      -1.887685      -1.887685    6[1-(0),6-(1,6),6-(6,6)]
   499      -2.063556      -2.063556      -2.063556    6[1-(0),1-(0),6-(1,1,8),8-(30,30)]
   500      -1.628438      -1.628438      -1.628438    6[1-(0),1-(0),6-(1,1,8),8-(30,30)]
   501      -5.153679      -5.153679      -5.153679    6[1-(0),1-(0),6-(1,1,8),8-(30,30)]
   502       5.863678       5.863678       5.863678    6[6-(6,6),8-(30),8-(30)]
   503       5.583586       5.583586       5.583586    6[6-(1,6),6-(1,6),6-(8,8)]
   504       6.625786       6.625786       6.625786    6[1-(0),6-(6,6),6-(6,6)]
   505       4.259992       4.259992       4.259992    6[1-(0),6-(1,6),6-(6,6)]
   506        6.31964        6.31964        6.31964    6[6-(1,6),6-(6,6),6-(6,8)]
   507       3.951241       3.951241       3.951241    6[1-(0),6-(1,6),6-(6,6)]
   508       5.005166       5.005166       5.005166    6[6-(1,6),6-(6,6),6-(6,6)]
   509       9.738056       9.738056       9.738056    6[6-(6,6),8-(30),8-(30)]
   510       10.00512       10.00512       10.00512    6[6-(1,6),6-(1,6),6-(8,8)]
   511       9.009819       9.009819       9.009819    6[1-(0),6-(6,6),6-(6,6)]
   512       9.323782       9.323782       9.323782    6[6-(1,6),6-(6,6),6-(6,8)]
   513      10.420697      10.420697      10.420697    6[6-(1,6),6-(6,6),6-(6,6)]
   514      11.384732      11.384732      11.384732    6[1-(0),6-(1,6),6-(6,6)]
   515      11.142421      11.142421      11.142421    6[1-(0),6-(1,6),6-(6,6)]
   516       8.840461       8.840461       8.840461    6[1-(0),1-(0),6-(1,1,8),8-(30,30)]
   517       9.777139       9.777139       9.777139    6[1-(0),1-(0),6-(1,1,8),8-(30,30)]
   518       6.353512       6.353512       6.353512    6[1-(0),1-(0),6-(1,1,8),8-(30,30)]
   519      18.853398      18.853398      18.853398    6[6-(6,6),8-(30),8-(30)]
   520      20.265579      20.265579      20.265579    6[6-(1,6),6-(1,6),6-(8,8)]
   521      20.541762      20.541762      20.541762    6[1-(0),6-(6,6),6-(6,6)]
   522      21.310384      21.310384      21.310384    6[1-(0),6-(1,6),6-(6,6)]
   523      21.869264      21.869264      21.869264    6[6-(1,6),6-(6,6),6-(6,8)]
   524      22.658731      22.658731      22.658731    6[1-(0),6-(1,6),6-(6,6)]
   525      22.895831      22.895831      22.895831    6[6-(1,6),6-(6,6),6-(6,6)]
   526      14.528268      14.528268      14.528268    6[6-(6,6),8-(30),8-(30)]
   527       14.17392       14.17392       14.17392    6[6-(1,6),6-(1,6),6-(8,8)]
   528      15.109294      15.109294      15.109294    6[1-(0),6-(6,6),6-(6,6)]
   529      14.743222      14.743222      14.743222    6[6-(1,6),6-(6,6),6-(6,8)]
   530      13.608526      13.608526      13.608526    6[6-(1,6),6-(6,6),6-(6,6)]
   531      12.680968      12.680968      12.680968    6[1-(0),6-(1,6),6-(6,6)]
   532      13.024894      13.024894      13.024894    6[1-(0),6-(1,6),6-(6,6)]
   533      15.150982      15.150982      15.150982    6[1-(0),1-(0),6-(1,1,8),8-(30,30)]
   534      14.649424      14.649424      14.649424    6[1-(0),1-(0),6-(1,1,8),8-(30,30)]
   535      14.547809      14.547809      14.547809    6[1-(0),1-(0),6-(1,1,8),8-(30,30)]
   536      14.365424      14.365424      14.365424    6[6-(6,6),8-(30),8-(30)]
   537      13.233334      13.233334      13.233334    6[6-(1,6),6-(1,6),6-(8,8)]
   538      11.914951      11.914951      11.914951    6[1-(0),6-(6,6),6-(6,6)]
   539      13.512123      13.512123      13.512123    6[1-(0),6-(1,6),6-(6,6)]
   540      10.893595      10.893595      10.893595    6[6-(1,6),6-(6,6),6-(6,8)]
   541      12.472528      12.472528      12.472528    6[1-(0),6-(1,6),6-(6,6)]
   542      11.181503      11.181503      11.181503    6[6-(1,6),6-(6,6),6-(6,6)]
   543      14.816176      14.816176      14.816176    6[6-(6,6),8-(30),8-(30)]
   544       14.90346       14.90346       14.90346    6[6-(1,6),6-(1,6),6-(8,8)]
   545      14.963387      14.963387      14.963387    6[1-(0),6-(6,6),6-(6,6)]
   546      15.015496      15.015496      15.015496    6[6-(1,6),6-(6,6),6-(6,8)]
   547      15.053276      15.053276      15.053276    6[6-(1,6),6-(6,6),6-(6,6)]
   548      15.016799      15.016799      15.016799    6[1-(0),6-(1,6),6-(6,6)]
   549      14.915185      14.915185      14.915185    6[1-(0),6-(1,6),6-(6,6)]
   550      15.091056      15.091056      15.091056    6[1-(0),1-(0),6-(1,1,8),8-(30,30)]
   551      14.655938      14.655938      14.655938    6[1-(0),1-(0),6-(1,1,8),8-(30,30)]
   552      18.181179      18.181179      18.181179    6[1-(0),1-(0),6-(1,1,8),8-(30,30)]
   553      -7.163822      -7.163822      -7.163822    6[6-(6,6),8-(30),8-(30)]
   554      -7.443913      -7.443913      -7.443913    6[6-(1,6),6-(1,6),6-(8,8)]
   555      -6.401713      -6.401713      -6.401713    6[1-(0),6-(6,6),6-(6,6)]
   556      -8.767507      -8.767507      -8.767507    6[1-(0),6-(1,6),6-(6,6)]
   557       -6.70786       -6.70786       -6.70786    6[6-(1,6),6-(6,6),6-(6,8)]
   558      -9.076259      -9.076259      -9.076259    6[1-(0),6-(1,6),6-(6,6)]
   559      -8.022334      -8.022334      -8.022334    6[6-(1,6),6-(6,6),6-(6,6)]
   560      -3.289444      -3.289444      -3.289444    6[6-(6,6),8-(30),8-(30)]
   561       -3.02238       -3.02238       -3.02238    6[6-(1,6),6-(1,6),6-(8,8)]
   562      -4.017681      -4.017681      -4.017681    6[1-(0),6-(6,6),6-(6,6)]
   563      -3.703718      -3.703718      -3.703718    6[6-(1,6),6-(6,6),6-(6,8)]
   564      -2.606803      -2.606803      -2.606803    6[6-(1,6),6-(6,6),6-(6,6)]
   565      -1.642768      -1.642768      -1.642768    6[1-(0),6-(1,6),6-(6,6)]
   566      -1.885079      -1.885079      -1.885079    6[1-(0),6-(1,6),6-(6,6)]
   567      -4.187038      -4.187038      -4.187038    6[1-(0),1-(0),6-(1,1,8),8-(30,30)]
   568      -3.250361      -3.250361      -3.250361    6[1-(0),1-(0),6-(1,1,8),8-(30,30)]
   569      -6.673988      -6.673988      -6.673988    6[1-(0),1-(0),6-(1,1,8),8-(30,30)]
   570       5.825898       5.825898       5.825898    6[6-(6,6),8-(30),8-(30)]
   571       7.238079       7.238079       7.238079    6[6-(1,6),6-(1,6),6-(8,8)]
   572       7.514262       7.514262       7.514262    6[1-(0),6-(6,6),6-(6,6)]
   573       8.282884       8.282884       8.282884    6[1-(0),6-(1,6),6-(6,6)]
   574       8.841764       8.841764       8.841764    6[6-(1,6),6-(6,6),6-(6,8)]
   575       9.631231       9.631231       9.631231    6[1-(0),6-(1,6),6-(6,6)]
   576       9.868331       9.868331       9.868331    6[6-(1,6),6-(6,6),6-(6,6)]
   577       1.500768       1.500768       1.500768    6[6-(6,6),8-(30),8-(30)]
   578        1.14642        1.14642        1.14642    6[6-(1,6),6-(1,6),6-(8,8)]
   579       2.081794       2.081794       2.081794    6[1-(0),6-(6,6),6-(6,6)]
   580       1.715722       1.715722       1.715722    6[6-(1,6),6-(6,6),6-(6,8)]
   581       0.581026       0.581026       0.581026    6[6-(1,6),6-(6,6),6-(6,6)]
   582      -0.346532      -0.346532      -0.346532    6[1-(0),6-(1,6),6-(6,6)]
   583      -0.002605      -0.002605      -0.002605    6[1-(0),6-(1,6),6-(6,6)]
   584       2.123483       2.123483       2.123483    6[1-(0),1-(0),6-(1,1,8),8-(30,30)]
   585       1.621924       1.621924       1.621924    6[1-(0),1-(0),6-(1,1,8),8-(30,30)]
   586       1.520309       1.520309       1.520309    6[1-(0),1-(0),6-(1,1,8),8-(30,30)]
   587       1.337924       1.337924       1.337924    6[6-(6,6),8-(30),8-(30)]
   588       0.205835       0.205835       0.205835    6[6-(1,6),6-(1,6),6-(8,8)]
   589      -1.112548      -1.112548      -1.112548    6[1-(0),6-(6,6),6-(6,6)]
   590       0.484623       0.484623       0.484623    6[1-(0),6-(1,6),6-(6,6)]
   591      -2.133904      -2.133904      -2.133904    6[6-(1,6),6-(6,6),6-(6,8)]
   592      -0.554972      -0.554972      -0.554972    6[1-(0),6-(1,6),6-(6,6)]
   593      -1.845997      -1.845997      -1.845997    6[6-(1,6),6-(6,6),6-(6,6)]
   594       1.788676       1.788676       1.788676    6[6-(6,6),8-(30),8-(30)]
   595        1.87596        1.87596        1.87596    6[6-(1,6),6-(1,6),6-(8,8)]
   596       1.935886       1.935886       1.935886    6[1-(0),6-(6,6),6-(6,6)]
   597       1.987997       1.987997       1.987997    6[6-(1,6),6-(6,6),6-(6,8)]
   598       2.025776       2.025776       2.025776    6[6-(1,6),6-(6,6),6-(6,6)]
   599       1.989299       1.989299       1.989299    6[1-(0),6-(1,6),6-(6,6)]
   600       1.887685       1.887685       1.887685    6[1-(0),6-(1,6),6-(6,6)]
   601       2.063556       2.063556       2.063556    6[1-(0),1-(0),6-(1,1,8),8-(30,30)]
   602       1.628437       1.628437       1.628437    6[1-(0),1-(0),6-(1,1,8),8-(30,30)]
   603       5.153679       5.153679       5.153679    6[1-(0),1-(0),6-(1,1,8),8-(30,30)]
   604      20.191322      20.191322      20.191322    6[6-(6,6),8-(30),8-(30)]
   605      20.471414      20.471414      20.471414    6[6-(1,6),6-(1,6),6-(8,8)]
   606      19.429213      19.429213      19.429213    6[1-(0),6-(6,6),6-(6,6)]
   607      21.795007      21.795007      21.795007    6[1-(0),6-(1,6),6-(6,6)]
   608       19.73536       19.73536       19.73536    6[6-(1,6),6-(6,6),6-(6,8)]
   609      22.103759      22.103759      22.103759    6[1-(0),6-(1,6),6-(6,6)]
   610      21.049834      21.049834      21.049834    6[6-(1,6),6-(6,6),6-(6,6)]
   611      16.316944      16.316944      16.316944    6[6-(6,6),8-(30),8-(30)]
   612       16.04988       16.04988       16.04988    6[6-(1,6),6-(1,6),6-(8,8)]
   613      17.045181      17.045181      17.045181    6[1-(0),6-(6,6),6-(6,6)]
   614      16.731218      16.731218      16.731218    6[6-(1,6),6-(6,6),6-(6,8)]
   615      15.634303      15.634303      15.634303    6[6-(1,6),6-(6,6),6-(6,6)]
   616      14.670268      14.670268      14.670268    6[1-(0),6-(1,6),6-(6,6)]
   617      14.912579      14.912579      14.912579    6[1-(0),6-(1,6),6-(6,6)]
   618      17.214538      17.214538      17.214538    6[1-(0),1-(0),6-(1,1,8),8-(30,30)]
   619      16.277861      16.277861      16.277861    6[1-(0),1-(0),6-(1,1,8),8-(30,30)]
   620      19.701488      19.701488      19.701488    6[1-(0),1-(0),6-(1,1,8),8-(30,30)]
   621       7.201602       7.201602       7.201602    6[6-(6,6),8-(30),8-(30)]
   622       5.789421       5.789421       5.789421    6[6-(1,6),6-(1,6),6-(8,8)]
   623       5.513238       5.513238       5.513238    6[1-(0),6-(6,6),6-(6,6)]
   624       4.744615       4.744615       4.744615    6[1-(0),6-(1,6),6-(6,6)]
   625       4.185736       4.185736       4.185736    6[6-(1,6),6-(6,6),6-(6,8)]
   626       3.396269       3.396269       3.396269    6[1-(0),6-(1,6),6-(6,6)]
   627       3.159169       3.159169       3.159169    6[6-(1,6),6-(6,6),6-(6,6)]
   628      11.526732      11.526732      11.526732    6[6-(6,6),8-(30),8-(30)]
   629       11.88108       11.88108       11.88108    6[6-(1,6),6-(1,6),6-(8,8)]
   630      10.945706      10.945706      10.945706    6[1-(0),6-(6,6),6-(6,6)]
   631      11.311778      11.311778      11.311778    6[6-(1,6),6-(6,6),6-(6,8)]
   632      12.446473      12.446473      12.446473    6[6-(1,6),6-(6,6),6-(6,6)]
   633      13.374031      13.374031      13.374031    6[1-(0),6-(1,6),6-(6,6)]
   634      13.030105      13.030105      13.030105    6[1-(0),6-(1,6),6-(6,6)]
   635      10.904017      10.904017      10.904017    6[1-(0),1-(0),6-(1,1,8),8-(30,30)]
   636      11.405576      11.405576      11.405576    6[1-(0),1-(0),6-(1,1,8),8-(30,30)]
   637      11.507191      11.507191      11.507191    6[1-(0),1-(0),6-(1,1,8),8-(30,30)]
   638      11.689576      11.689576      11.689576    6[6-(6,6),8-(30),8-(30)]
   639      12.821666      12.821666      12.821666    6[6-(1,6),6-(1,6),6-(8,8)]
   640      14.140048      14.140048      14.140048    6[1-(0),6-(6,6),6-(6,6)]
   641      12.542877      12.542877      12.542877    6[1-(0),6-(1,6),6-(6,6)]
   642      15.161405      15.161405      15.161405    6[6-(1,6),6-(6,6),6-(6,8)]
   643      13.582471      13.582471      13.582471    6[1-(0),6-(1,6),6-(6,6)]
   644      14.873497      14.873497      14.873497    6[6-(1,6),6-(6,6),6-(6,6)]
   645      11.238824      11.238824      11.238824    6[6-(6,6),8-(30),8-(30)]
   646       11.15154       11.15154       11.15154    6[6-(1,6),6-(1,6),6-(8,8)]
   647      11.091613      11.091613      11.091613    6[1-(0),6-(6,6),6-(6,6)]
   648      11.039503      11.039503      11.039503    6[6-(1,6),6-(6,6),6-(6,8)]
   649      11.001724      11.001724      11.001724    6[6-(1,6),6-(6,6),6-(6,6)]
   650      11.038201      11.038201      11.038201    6[1-(0),6-(1,6),6-(6,6)]
   651      11.139815      11.139815      11.139815    6[1-(0),6-(1,6),6-(6,6)]
   652      10.963944      10.963944      10.963944    6[1-(0),1-(0),6-(1,1,8),8-(30,30)]
   653      11.399062      11.399062      11.399062    6[1-(0),1-(0),6-(1,1,8),8-(30,30)]
   654       7.873821       7.873821       7.873821    6[1-(0),1-(0),6-(1,1,8),8-(30,30)]
   655       5.863678       5.863678       5.863678    6[6-(6,6),8-(30),8-(30)]
   656       5.583586       5.583586       5.583586    6[6-(1,6),6-(1,6),6-(8,8)]
   657       6.625786       6.625786       6.625786    6[1-(0),6-(6,6),6-(6,6)]
   658       4.259992       4.259992       4.259992    6[1-(0),6-(1,6),6-(6,6)]
   659        6.31964        6.31964        6.31964    6[6-(1,6),6-(6,6),6-(6,8)]
   660       3.951241       3.951241       3.951241    6[1-(0),6-(1,6),6-(6,6)]
   661       5.005166       5.005166       5.005166    6[6-(1,6),6-(6,6),6-(6,6)]
   662       9.738056       9.738056       9.738056    6[6-(6,6),8-(30),8-(30)]
   663       10.00512       10.00512       10.00512    6[6-(1,6),6-(1,6),6-(8,8)]
   664       9.009819       9.009819       9.009819    6[1-(0),6-(6,6),6-(6,6)]
   665       9.323782       9.323782       9.323782    6[6-(1,6),6-(6,6),6-(6,8)]
   666      10.420697      10.420697      10.420697    6[6-(1,6),6-(6,6),6-(6,6)]
   667      11.384732      11.384732      11.384732    6[1-(0),6-(1,6),6-(6,6)]
   668      11.142421      11.142421      11.142421    6[1-(0),6-(1,6),6-(6,6)]
   669       8.840461       8.840461       8.840461    6[1-(0),1-(0),6-(1,1,8),8-(30,30)]
   670       9.777139       9.777139       9.777139    6[1-(0),1-(0),6-(1,1,8),8-(30,30)]
   671       6.353512       6.353512       6.353512    6[1-(0),1-(0),6-(1,1,8),8-(30,30)]
   672      18.853398      18.853398      18.853398    6[6-(6,6),8-(30),8-(30)]
   673      20.265579      20.265579      20.265579    6[6-(1,6),6-(1,6),6-(8,8)]
   674      20.541762      20.541762      20.541762    6[1-(0),6-(6,6),6-(6,6)]
   675      21.310384      21.310384      21.310384    6[1-(0),6-(1,6),6-(6,6)]
   676      21.869264      21.869264      21.869264    6[6-(1,6),6-(6,6),6-(6,8)]
   677      22.658731      22.658731      22.658731    6[1-(0),6-(1,6),6-(6,6)]
   678      22.895831      22.895831      22.895831    6[6-(1,6),6-(6,6),6-(6,6)]
   679      14.528268      14.528268      14.528268    6[6-(6,6),8-(30),8-(30)]
   680       14.17392       14.17392       14.17392    6[6-(1,6),6-(1,6),6-(8,8)]
   681      15.109294      15.109294      15.109294    6[1-(0),6-(6,6),6-(6,6)]
   682      14.743222      14.743222      14.743222    6[6-(1,6),6-(6,6),6-(6,8)]
   683      13.608526      13.608526      13.608526    6[6-(1,6),6-(6,6),6-(6,6)]
   684      12.680968      12.680968      12.680968    6[1-(0),6-(1,6),6-(6,6)]
   685      13.024894      13.024894      13.024894    6[1-(0),6-(1,6),6-(6,6)]
   686      15.150982      15.150982      15.150982    6[1-(0),1-(0),6-(1,1,8),8-(30,30)]
   687      14.649424      14.649424      14.649424    6[1-(0),1-(0),6-(1,1,8),8-(30,30)]
   688      14.547809      14.547809      14.547809    6[1-(0),1-(0),6-(1,1,8),8-(30,30)]
   689      14.365424      14.365424      14.365424    6[6-(6,6),8-(30),8-(30)]
   690      13.233334      13.233334      13.233334    6[6-(1,6),6-(1,6),6-(8,8)]
   691      11.914951      11.914951      11.914951    6[1-(0),6-(6,6),6-(6,6)]
   692      13.512123      13.512123      13.512123    6[1-(0),6-(1,6),6-(6,6)]
   693      10.893595      10.893595      10.893595    6[6-(1,6),6-(6,6),6-(6,8)]
   694      12.472528      12.472528      12.472528    6[1-(0),6-(1,6),6-(6,6)]
   695      11.181503      11.181503      11.181503    6[6-(1,6),6-(6,6),6-(6,6)]
   696      14.816176      14.816176      14.816176    6[6-(6,6),8-(30),8-(30)]
   697       14.90346       14.90346       14.90346    6[6-(1,6),6-(1,6),6-(8,8)]
   698      14.963387      14.963387      14.963387    6[1-(0),6-(6,6),6-(6,6)]
   699      15.015496      15.015496      15.015496    6[6-(1,6),6-(6,6),6-(6,8)]
   700      15.053276      15.053276      15.053276    6[6-(1,6),6-(6,6),6-(6,6)]
   701      15.016799      15.016799      15.016799    6[1-(0),6-(1,6),6-(6,6)]
   702      14.915185      14.915185      14.915185    6[1-(0),6-(1,6),6-(6,6)]
   703      15.091056      15.091056      15.091056    6[1-(0),1-(0),6-(1,1,8),8-(30,30)]
   704      14.655938      14.655938      14.655938    6[1-(0),1-(0),6-(1,1,8),8-(30,30)]
   705      18.181179      18.181179      18.181179    6[1-(0),1-(0),6-(1,1,8),8-(30,30)]
   706       7.163822       7.163822       7.163822    6[6-(6,6),8-(30),8-(30)]
   707       7.443913       7.443913       7.443913    6[6-(1,6),6-(1,6),6-(8,8)]
   708       6.401714       6.401714       6.401714    6[1-(0),6-(6,6),6-(6,6)]
   709       8.767507       8.767507       8.767507    6[1-(0),6-(1,6),6-(6,6)]
   710        6.70786        6.70786        6.70786    6[6-(1,6),6-(6,6),6-(6,8)]
   711       9.076259       9.076259       9.076259    6[1-(0),6-(1,6),6-(6,6)]
   712       8.022334       8.022334       8.022334    6[6-(1,6),6-(6,6),6-(6,6)]
   713       3.289444       3.289444       3.289444    6[6-(6,6),8-(30),8-(30)]
   714        3.02238        3.02238        3.02238    6[6-(1,6),6-(1,6),6-(8,8)]
   715       4.017681       4.017681       4.017681    6[1-(0),6-(6,6),6-(6,6)]
   716       3.703718       3.703718       3.703718    6[6-(1,6),6-(6,6),6-(6,8)]
   717       2.606803       2.606803       2.606803    6[6-(1,6),6-(6,6),6-(6,6)]
   718       1.642768       1.642768       1.642768    6[1-(0),6-(1,6),6-(6,6)]
   719       1.885079       1.885079       1.885079    6[1-(0),6-(1,6),6-(6,6)]
   720       4.187039       4.187039       4.187039    6[1-(0),1-(0),6-(1,1,8),8-(30,30)]
   721       3.250361       3.250361       3.250361    6[1-(0),1-(0),6-(1,1,8),8-(30,30)]
   722       6.673988       6.673988       6.673988    6[1-(0),1-(0),6-(1,1,8),8-(30,30)]
   723      -5.825898      -5.825898      -5.825898    6[6-(6,6),8-(30),8-(30)]
   724      -7.238079      -7.238079      -7.238079    6[6-(1,6),6-(1,6),6-(8,8)]
   725      -7.514262      -7.514262      -7.514262    6[1-(0),6-(6,6),6-(6,6)]
   726      -8.282884      -8.282884      -8.282884    6[1-(0),6-(1,6),6-(6,6)]
   727      -8.841764      -8.841764      -8.841764    6[6-(1,6),6-(6,6),6-(6,8)]
   728      -9.631231      -9.631231      -9.631231    6[1-(0),6-(1,6),6-(6,6)]
   729      -9.868331      -9.868331      -9.868331    6[6-(1,6),6-(6,6),6-(6,6)]
   730      -1.500768      -1.500768      -1.500768    6[6-(6,6),8-(30),8-(30)]
   731       -1.14642       -1.14642       -1.14642    6[6-(1,6),6-(1,6),6-(8,8)]
   732      -2.081794      -2.081794      -2.081794    6[1-(0),6-(6,6),6-(6,6)]
   733      -1.715722      -1.715722      -1.715722    6[6-(1,6),6-(6,6),6-(6,8)]
   734      -0.581027      -0.581027      -0.581027    6[6-(1,6),6-(6,6),6-(6,6)]
   735       0.346531       0.346531       0.346531    6[1-(0),6-(1,6),6-(6,6)]
   736       0.002606       0.002606       0.002606    6[1-(0),6-(1,6),6-(6,6)]
   737      -2.123482      -2.123482      -2.123482    6[1-(0),1-(0),6-(1,1,8),8-(30,30)]
   738      -1.621924      -1.621924      -1.621924    6[1-(0),1-(0),6-(1,1,8),8-(30,30)]
   739      -1.520309      -1.520309      -1.520309    6[1-(0),1-(0),6-(1,1,8),8-(30,30)]
   740      -1.337924      -1.337924      -1.337924    6[6-(6,6),8-(30),8-(30)]
   741      -0.205835      -0.205835      -0.205835    6[6-(1,6),6-(1,6),6-(8,8)]
   742       1.112549       1.112549       1.112549    6[1-(0),6-(6,6),6-(6,6)]
   743      -0.484623      -0.484623      -0.484623    6[1-(0),6-(1,6),6-(6,6)]
   744       2.133904       2.133904       2.133904    6[6-(1,6),6-(6,6),6-(6,8)]
   745       0.554971       0.554971       0.554971    6[1-(0),6-(1,6),6-(6,6)]
   746       1.845997       1.845997       1.845997    6[6-(1,6),6-(6,6),6-(6,6)]
   747      -1.788676      -1.788676      -1.788676    6[6-(6,6),8-(30),8-(30)]
   748       -1.87596       -1.87596       -1.87596    6[6-(1,6),6-(1,6),6-(8,8)]
   749      -1.935887      -1.935887      -1.935887    6[1-(0),6-(6,6),6-(6,6)]
   750      -1.987996      -1.987996      -1.987996    6[6-(1,6),6-(6,6),6-(6,8)]
   751      -2.025776      -2.025776      -2.025776    6[6-(1,6),6-(6,6),6-(6,6)]
   752      -1.989299      -1.989299      -1.989299    6[1-(0),6-(1,6),6-(6,6)]
   753      -1.887685      -1.887685      -1.887685    6[1-(0),6-(1,6),6-(6,6)]
   754      -2.063556      -2.063556      -2.063556    6[1-(0),1-(0),6-(1,1,8),8-(30,30)]
   755      -1.628438      -1.628438      -1.628438    6[1-(0),1-(0),6-(1,1,8),8-(30,30)]
   756      -5.153679      -5.153679      -5.153679    6[1-(0),1-(0),6-(1,1,8),8-(30,30)]
   757      18.819526      18.819526      18.819526    6[6-(6,6),6-(6,6),8-(0)]
   758       3.617737       3.617737       3.617737    6[6-(6,6),6-(6,6),8-(0)]
   759      -9.409763      -9.409763      -9.409763    6[6-(6,6),6-(6,6),8-(0)]
   760       7.235473       7.235473       7.235473    6[6-(6,6),6-(6,6),8-(0)]
   761       9.409763       9.409763       9.409763    6[6-(6,6),6-(6,6),8-(0)]
   762      -3.617737      -3.617737      -3.617737    6[6-(6,6),6-(6,6),8-(0)]
   763      18.819526      18.819526      18.819526    6[6-(6,6),6-(6,6),8-(0)]
   764      -9.409763      -9.409763      -9.409763    6[6-(6,6),6-(6,6),8-(0)]
   765       3.617737       3.617737       3.617737    6[6-(6,6),6-(6,6),8-(0)]
   766       7.235473       7.235473       7.235473    6[6-(6,6),6-(6,6),8-(0)]
   767      -3.617737      -3.617737      -3.617737    6[6-(6,6),6-(6,6),8-(0)]
   768       9.409763       9.409763       9.409763    6[6-(6,6),6-(6,6),8-(0)]
   769      17.574097      17.574097      17.574097    6[6-(6,6),6-(6,6),8-(0)]
   770      10.567908      10.567908      10.567908    6[6-(6,6),6-(6,6),8-(0)]
   771      10.940495      10.940495      10.940495    6[6-(6,6),6-(6,6),8-(0)]
   772      -4.546598      -4.546598      -4.546598    6[6-(6,6),6-(6,6),8-(0)]
   773       2.459592       2.459592       2.459592    6[6-(6,6),6-(6,6),8-(0)]
   774       2.087005       2.087005       2.087005    6[6-(6,6),6-(6,6),8-(0)]
   775       4.546597       4.546597       4.546597    6[6-(6,6),6-(6,6),8-(0)]
   776      -2.459592      -2.459592      -2.459592    6[6-(6,6),6-(6,6),8-(0)]
   777      -2.087005      -2.087005      -2.087005    6[6-(6,6),6-(6,6),8-(0)]
   778       8.480902       8.480902       8.480902    6[6-(6,6),6-(6,6),8-(0)]
   779      15.487092      15.487092      15.487092    6[6-(6,6),6-(6,6),8-(0)]
   780      15.114505      15.114505      15.114505    6[6-(6,6),6-(6,6),8-(0)]
   781      21.167082      21.167082      21.167082    8[6-(6,8),30-(8,8,8)]
   782      18.973902      18.973902      18.973902    8[6-(6,8),30-(8,8,8)]
   783      15.419349      15.419349      15.419349    8[6-(6,8),30-(8,8,8)]
   784      17.484208      17.484208      17.484208    8[6-(6,8),30-(8,8,8)]
   785      16.939919      16.939919      16.939919    8[6-(1,1,6),30-(8,8,8),30-(8,8,8)]
   786      14.901245      14.901245      14.901245    8[6-(1,1,6),30-(8,8,8),30-(8,8,8)]
   787      19.788512      19.788512      19.788512    8[6-(1,1,6),30-(8,8,8),30-(8,8,8)]
   788       7.387895       7.387895       7.387895    8[6-(6,8),30-(8,8,8)]
   789       8.106753       8.106753       8.106753    8[6-(6,8),30-(8,8,8)]
   790      12.223703      12.223703      12.223703    8[6-(6,8),30-(8,8,8)]
   791      10.548367      10.548367      10.548367    8[6-(6,8),30-(8,8,8)]
   792      11.044454      11.044454      11.044454    8[6-(1,1,6),30-(8,8,8),30-(8,8,8)]
   793      12.096425      12.096425      12.096425    8[6-(1,1,6),30-(8,8,8),30-(8,8,8)]
   794      10.313872      10.313872      10.313872    8[6-(1,1,6),30-(8,8,8),30-(8,8,8)]
   795      10.527523      10.527523      10.527523    8[6-(6,8),30-(8,8,8)]
   796      12.001845      12.001845      12.001845    8[6-(6,8),30-(8,8,8)]
   797      11.439448      11.439448      11.439448    8[6-(6,8),30-(8,8,8)]
   798      11.049926      11.049926      11.049926    8[6-(6,8),30-(8,8,8)]
   799      11.098127      11.098127      11.098127    8[6-(1,1,6),30-(8,8,8),30-(8,8,8)]
   800       12.08483       12.08483       12.08483    8[6-(1,1,6),30-(8,8,8),30-(8,8,8)]
   801       8.980116       8.980116       8.980116    8[6-(1,1,6),30-(8,8,8),30-(8,8,8)]
   802      -8.139582      -8.139582      -8.139582    8[6-(6,8),30-(8,8,8)]
   803      -5.946402      -5.946402      -5.946402    8[6-(6,8),30-(8,8,8)]
   804      -2.391849      -2.391849      -2.391849    8[6-(6,8),30-(8,8,8)]
   805      -4.456708      -4.456708      -4.456708    8[6-(6,8),30-(8,8,8)]
   806      -3.912419      -3.912419      -3.912419    8[6-(1,1,6),30-(8,8,8),30-(8,8,8)]
   807      -1.873745      -1.873745      -1.873745    8[6-(1,1,6),30-(8,8,8),30-(8,8,8)]
   808      -6.761012      -6.761012      -6.761012    8[6-(1,1,6),30-(8,8,8),30-(8,8,8)]
   809       5.639605       5.639605       5.639605    8[6-(6,8),30-(8,8,8)]
   810       4.920747       4.920747       4.920747    8[6-(6,8),30-(8,8,8)]
   811       0.803797       0.803797       0.803797    8[6-(6,8),30-(8,8,8)]
   812       2.479133       2.479133       2.479133    8[6-(6,8),30-(8,8,8)]
   813       1.983046       1.983046       1.983046    8[6-(1,1,6),30-(8,8,8),30-(8,8,8)]
   814       0.931075       0.931075       0.931075    8[6-(1,1,6),30-(8,8,8),30-(8,8,8)]
   815       2.713628       2.713628       2.713628    8[6-(1,1,6),30-(8,8,8),30-(8,8,8)]
   816       2.499977       2.499977       2.499977    8[6-(6,8),30-(8,8,8)]
   817       1.025655       1.025655       1.025655    8[6-(6,8),30-(8,8,8)]
   818       1.588052       1.588052       1.588052    8[6-(6,8),30-(8,8,8)]
   819       1.977574       1.977574       1.977574    8[6-(6,8),30-(8,8,8)]
   820       1.929373       1.929373       1.929373    8[6-(1,1,6),30-(8,8,8),30-(8,8,8)]
   821        0.94267        0.94267        0.94267    8[6-(1,1,6),30-(8,8,8),30-(8,8,8)]
   822       4.047384       4.047384       4.047384    8[6-(1,1,6),30-(8,8,8),30-(8,8,8)]
   823       8.139582       8.139582       8.139582    8[6-(6,8),30-(8,8,8)]
   824       5.946402       5.946402       5.946402    8[6-(6,8),30-(8,8,8)]
   825       2.391849       2.391849       2.391849    8[6-(6,8),30-(8,8,8)]
   826       4.456708       4.456708       4.456708    8[6-(6,8),30-(8,8,8)]
   827       3.912419       3.912419       3.912419    8[6-(1,1,6),30-(8,8,8),30-(8,8,8)]
   828       1.873745       1.873745       1.873745    8[6-(1,1,6),30-(8,8,8),30-(8,8,8)]
   829       6.761012       6.761012       6.761012    8[6-(1,1,6),30-(8,8,8),30-(8,8,8)]
   830      -5.639605      -5.639605      -5.639605    8[6-(6,8),30-(8,8,8)]
   831      -4.920747      -4.920747      -4.920747    8[6-(6,8),30-(8,8,8)]
   832      -0.803797      -0.803797      -0.803797    8[6-(6,8),30-(8,8,8)]
   833      -2.479133      -2.479133      -2.479133    8[6-(6,8),30-(8,8,8)]
   834      -1.983046      -1.983046      -1.983046    8[6-(1,1,6),30-(8,8,8),30-(8,8,8)]
   835      -0.931075      -0.931075      -0.931075    8[6-(1,1,6),30-(8,8,8),30-(8,8,8)]
   836      -2.713628      -2.713628      -2.713628    8[6-(1,1,6),30-(8,8,8),30-(8,8,8)]
   837      -2.499977      -2.499977      -2.499977    8[6-(6,8),30-(8,8,8)]
   838      -1.025655      -1.025655      -1.025655    8[6-(6,8),30-(8,8,8)]
   839      -1.588052      -1.588052      -1.588052    8[6-(6,8),30-(8,8,8)]
   840      -1.977574      -1.977574      -1.977574    8[6-(6,8),30-(8,8,8)]
   841      -1.929373      -1.929373      -1.929373    8[6-(1,1,6),30-(8,8,8),30-(8,8,8)]
   842       -0.94267       -0.94267       -0.94267    8[6-(1,1,6),30-(8,8,8),30-(8,8,8)]
   843      -4.047384      -4.047384      -4.047384    8[6-(1,1,6),30-(8,8,8),30-(8,8,8)]
   844       4.887918       4.887918       4.887918    8[6-(6,8),30-(8,8,8)]
   845       7.081098       7.081098       7.081098    8[6-(6,8),30-(8,8,8)]
   846      10.635651      10.635651      10.635651    8[6-(6,8),30-(8,8,8)]
   847       8.570792       8.570792       8.570792    8[6-(6,8),30-(8,8,8)]
   848       9.115081       9.115081       9.115081    8[6-(1,1,6),30-(8,8,8),30-(8,8,8)]
   849      11.153755      11.153755      11.153755    8[6-(1,1,6),30-(8,8,8),30-(8,8,8)]
   850       6.266488       6.266488       6.266488    8[6-(1,1,6),30-(8,8,8),30-(8,8,8)]
   851      18.667105      18.667105      18.667105    8[6-(6,8),30-(8,8,8)]
   852      17.948247      17.948247      17.948247    8[6-(6,8),30-(8,8,8)]
   853      13.831297      13.831297      13.831297    8[6-(6,8),30-(8,8,8)]
   854      15.506633      15.506633      15.506633    8[6-(6,8),30-(8,8,8)]
   855      15.010546      15.010546      15.010546    8[6-(1,1,6),30-(8,8,8),30-(8,8,8)]
   856      13.958575      13.958575      13.958575    8[6-(1,1,6),30-(8,8,8),30-(8,8,8)]
   857      15.741128      15.741128      15.741128    8[6-(1,1,6),30-(8,8,8),30-(8,8,8)]
   858      15.527477      15.527477      15.527477    8[6-(6,8),30-(8,8,8)]
   859      14.053155      14.053155      14.053155    8[6-(6,8),30-(8,8,8)]
   860      14.615552      14.615552      14.615552    8[6-(6,8),30-(8,8,8)]
   861      15.005074      15.005074      15.005074    8[6-(6,8),30-(8,8,8)]
   862      14.956873      14.956873      14.956873    8[6-(1,1,6),30-(8,8,8),30-(8,8,8)]
   863       13.97017       13.97017       13.97017    8[6-(1,1,6),30-(8,8,8),30-(8,8,8)]
   864      17.074884      17.074884      17.074884    8[6-(1,1,6),30-(8,8,8),30-(8,8,8)]
   865      -8.139582      -8.139582      -8.139582    8[6-(6,8),30-(8,8,8)]
   866      -5.946402      -5.946402      -5.946402    8[6-(6,8),30-(8,8,8)]
   867      -2.391849      -2.391849      -2.391849    8[6-(6,8),30-(8,8,8)]
   868      -4.456708      -4.456708      -4.456708    8[6-(6,8),30-(8,8,8)]
   869      -3.912419      -3.912419      -3.912419    8[6-(1,1,6),30-(8,8,8),30-(8,8,8)]
   870      -1.873745      -1.873745      -1.873745    8[6-(1,1,6),30-(8,8,8),30-(8,8,8)]
   871      -6.761012      -6.761012      -6.761012    8[6-(1,1,6),30-(8,8,8),30-(8,8,8)]
   872       5.639605       5.639605       5.639605    8[6-(6,8),30-(8,8,8)]
   873       4.920747       4.920747       4.920747    8[6-(6,8),30-(8,8,8)]
   874       0.803797       0.803797       0.803797    8[6-(6,8),30-(8,8,8)]
   875       2.479133       2.479133       2.479133    8[6-(6,8),30-(8,8,8)]
   876       1.983046       1.983046       1.983046    8[6-(1,1,6),30-(8,8,8),30-(8,8,8)]
   877       0.931075       0.931075       0.931075    8[6-(1,1,6),30-(8,8,8),30-(8,8,8)]
   878       2.713628       2.713628       2.713628    8[6-(1,1,6),30-(8,8,8),30-(8,8,8)]
   879       2.499977       2.499977       2.499977    8[6-(6,8),30-(8,8,8)]
   880       1.025655       1.025655       1.025655    8[6-(6,8),30-(8,8,8)]
   881       1.588052       1.588052       1.588052    8[6-(6,8),30-(8,8,8)]
   882       1.977574       1.977574       1.977574    8[6-(6,8),30-(8,8,8)]
   883       1.929373       1.929373       1.929373    8[6-(1,1,6),30-(8,8,8),30-(8,8,8)]
   884        0.94267        0.94267        0.94267    8[6-(1,1,6),30-(8,8,8),30-(8,8,8)]
   885       4.047384       4.047384       4.047384    8[6-(1,1,6),30-(8,8,8),30-(8,8,8)]
   886      21.167082      21.167082      21.167082    8[6-(6,8),30-(8,8,8)]
   887      18.973902      18.973902      18.973902    8[6-(6,8),30-(8,8,8)]
   888      15.419349      15.419349      15.419349    8[6-(6,8),30-(8,8,8)]
   889      17.484208      17.484208      17.484208    8[6-(6,8),30-(8,8,8)]
   890      16.939919      16.939919      16.939919    8[6-(1,1,6),30-(8,8,8),30-(8,8,8)]
   891      14.901245      14.901245      14.901245    8[6-(1,1,6),30-(8,8,8),30-(8,8,8)]
   892      19.788512      19.788512      19.788512    8[6-(1,1,6),30-(8,8,8),30-(8,8,8)]
   893       7.387895       7.387895       7.387895    8[6-(6,8),30-(8,8,8)]
   894       8.106753       8.106753       8.106753    8[6-(6,8),30-(8,8,8)]
   895      12.223703      12.223703      12.223703    8[6-(6,8),30-(8,8,8)]
   896      10.548367      10.548367      10.548367    8[6-(6,8),30-(8,8,8)]
   897      11.044454      11.044454      11.044454    8[6-(1,1,6),30-(8,8,8),30-(8,8,8)]
   898      12.096425      12.096425      12.096425    8[6-(1,1,6),30-(8,8,8),30-(8,8,8)]
   899      10.313872      10.313872      10.313872    8[6-(1,1,6),30-(8,8,8),30-(8,8,8)]
   900      10.527523      10.527523      10.527523    8[6-(6,8),30-(8,8,8)]
   901      12.001845      12.001845      12.001845    8[6-(6,8),30-(8,8,8)]
   902      11.439448      11.439448      11.439448    8[6-(6,8),30-(8,8,8)]
   903      11.049926      11.049926      11.049926    8[6-(6,8),30-(8,8,8)]
   904      11.098127      11.098127      11.098127    8[6-(1,1,6),30-(8,8,8),30-(8,8,8)]
   905       12.08483       12.08483       12.08483    8[6-(1,1,6),30-(8,8,8),30-(8,8,8)]
   906       8.980116       8.980116       8.980116    8[6-(1,1,6),30-(8,8,8),30-(8,8,8)]
   907       4.887918       4.887918       4.887918    8[6-(6,8),30-(8,8,8)]
   908       7.081098       7.081098       7.081098    8[6-(6,8),30-(8,8,8)]
   909      10.635651      10.635651      10.635651    8[6-(6,8),30-(8,8,8)]
   910       8.570792       8.570792       8.570792    8[6-(6,8),30-(8,8,8)]
   911       9.115081       9.115081       9.115081    8[6-(1,1,6),30-(8,8,8),30-(8,8,8)]
   912      11.153755      11.153755      11.153755    8[6-(1,1,6),30-(8,8,8),30-(8,8,8)]
   913       6.266488       6.266488       6.266488    8[6-(1,1,6),30-(8,8,8),30-(8,8,8)]
   914      18.667105      18.667105      18.667105    8[6-(6,8),30-(8,8,8)]
   915      17.948247      17.948247      17.948247    8[6-(6,8),30-(8,8,8)]
   916      13.831297      13.831297      13.831297    8[6-(6,8),30-(8,8,8)]
   917      15.506633      15.506633      15.506633    8[6-(6,8),30-(8,8,8)]
   918      15.010546      15.010546      15.010546    8[6-(1,1,6),30-(8,8,8),30-(8,8,8)]
   919      13.958575      13.958575      13.958575    8[6-(1,1,6),30-(8,8,8),30-(8,8,8)]
   920      15.741128      15.741128      15.741128    8[6-(1,1,6),30-(8,8,8),30-(8,8,8)]
   921      15.527477      15.527477      15.527477    8[6-(6,8),30-(8,8,8)]
   922      14.053155      14.053155      14.053155    8[6-(6,8),30-(8,8,8)]
   923      14.615552      14.615552      14.615552    8[6-(6,8),30-(8,8,8)]
   924      15.005074      15.005074      15.005074    8[6-(6,8),30-(8,8,8)]
   925      14.956873      14.956873      14.956873    8[6-(1,1,6),30-(8,8,8),30-(8,8,8)]
   926       13.97017       13.97017       13.97017    8[6-(1,1,6),30-(8,8,8),30-(8,8,8)]
   927      17.074884      17.074884      17.074884    8[6-(1,1,6),30-(8,8,8),30-(8,8,8)]
   928       8.139582       8.139582       8.139582    8[6-(6,8),30-(8,8,8)]
   929       5.946402       5.946402       5.946402    8[6-(6,8),30-(8,8,8)]
   930       2.391849       2.391849       2.391849    8[6-(6,8),30-(8,8,8)]
   931       4.456708       4.456708       4.456708    8[6-(6,8),30-(8,8,8)]
   932       3.912419       3.912419       3.912419    8[6-(1,1,6),30-(8,8,8),30-(8,8,8)]
   933       1.873745       1.873745       1.873745    8[6-(1,1,6),30-(8,8,8),30-(8,8,8)]
   934       6.761012       6.761012       6.761012    8[6-(1,1,6),30-(8,8,8),30-(8,8,8)]
   935      -5.639605      -5.639605      -5.639605    8[6-(6,8),30-(8,8,8)]
   936      -4.920747      -4.920747      -4.920747    8[6-(6,8),30-(8,8,8)]
   937      -0.803797      -0.803797      -0.803797    8[6-(6,8),30-(8,8,8)]
   938      -2.479133      -2.479133      -2.479133    8[6-(6,8),30-(8,8,8)]
   939      -1.983046      -1.983046      -1.983046    8[6-(1,1,6),30-(8,8,8),30-(8,8,8)]
   940      -0.931075      -0.931075      -0.931075    8[6-(1,1,6),30-(8,8,8),30-(8,8,8)]
   941      -2.713628      -2.713628      -2.713628    8[6-(1,1,6),30-(8,8,8),30-(8,8,8)]
   942      -2.499977      -2.499977      -2.499977    8[6-(6,8),30-(8,8,8)]
   943      -1.025655      -1.025655      -1.025655    8[6-(6,8),30-(8,8,8)]
   944      -1.588052      -1.588052      -1.588052    8[6-(6,8),30-(8,8,8)]
   945      -1.977574      -1.977574      -1.977574    8[6-(6,8),30-(8,8,8)]
   946      -1.929373      -1.929373      -1.929373    8[6-(1,1,6),30-(8,8,8),30-(8,8,8)]
   947       -0.94267       -0.94267       -0.94267    8[6-(1,1,6),30-(8,8,8),30-(8,8,8)]
   948      -4.047384      -4.047384      -4.047384    8[6-(1,1,6),30-(8,8,8),30-(8,8,8)]
   949      17.628813      17.628813      17.628813    8[6-(6,6)]
   950       4.213093       4.213093       4.213093    8[6-(6,6)]
   951      -8.814406      -8.814406      -8.814406    8[6-(6,6)]
   952       8.426187       8.426187       8.426187    8[6-(6,6)]
   953       8.814406       8.814406       8.814406    8[6-(6,6)]
   954      -4.213093      -4.213093      -4.213093    8[6-(6,6)]
   955      17.628813      17.628813      17.628813    8[6-(6,6)]
   956      -8.814406      -8.814406      -8.814406    8[6-(6,6)]
   957       4.213093       4.213093       4.213093    8[6-(6,6)]
   958       8.426187       8.426187       8.426187    8[6-(6,6)]
   959      -4.213093      -4.213093      -4.213093    8[6-(6,6)]
   960       8.814406       8.814406       8.814406    8[6-(6,6)]
   961      18.625417      18.625417      18.625417    8[6-(6,6)]
   962       9.414974       9.414974       9.414974    8[6-(6,6)]
   963      11.042109      11.042109      11.042109    8[6-(6,6)]
   964      -5.597917      -5.597917      -5.597917    8[6-(6,6)]
   965       3.612526       3.612526       3.612526    8[6-(6,6)]
   966       1.985391       1.985391       1.985391    8[6-(6,6)]
   967       5.597917       5.597917       5.597917    8[6-(6,6)]
   968      -3.612526      -3.612526      -3.612526    8[6-(6,6)]
   969      -1.985391      -1.985391      -1.985391    8[6-(6,6)]
   970       7.429583       7.429583       7.429583    8[6-(6,6)]
   971      16.640026      16.640026      16.640026    8[6-(6,6)]
   972      15.012891      15.012891      15.012891    8[6-(6,6)]
