# Supplementary material for: A collection of forcefield precursors for metal–organic frameworks
Source: RSC Adv. 2019 Nov 13;9(63):36492–507. doi: 10.1039/c9ra07327b (PMC9075174; doi:10.1039/c9ra07327b)
Supplement: RA-009-C9RA07327B-s1478 [file RA-009-C9RA07327B-s1478.txt]

MADWAQ_clean

7.082000    0.000000    0.000000
0.000000    12.357000    0.000000
0.000000    0.000000    20.724000

     1       1.732116       1.732116       1.732116    29[16-(6,6),16-(6,6),35-(29),35-(29)]
     2       1.808884       1.808884       1.808884    29[16-(6,6),16-(6,6),35-(29),35-(29)]
     3       5.349884       5.349884       5.349884    29[16-(6,6),16-(6,6),35-(29),35-(29)]
     4       5.273116       5.273116       5.273116    29[16-(6,6),16-(6,6),35-(29),35-(29)]
     5       3.468055       3.468055       3.468055    1[6-(6,6)]
     6       4.480781       4.480781       4.480781    1[6-(6,6)]
     7       6.003411       6.003411       6.003411    1[6-(6,6)]
     8       5.064338       5.064338       5.064338    1[6-(6,6)]
     9       2.607592       2.607592       2.607592    1[6-(1,6,16)]
    10       3.920595       3.920595       3.920595    1[6-(1,6,16)]
    11       0.862588       0.862588       0.862588    1[6-(1,6,16)]
    12       0.699702       0.699702       0.699702    1[6-(1,6,16)]
    13       0.072945       0.072945       0.072945    1[6-(6,6)]
    14       6.142219       6.142219       6.142219    1[6-(6,6)]
    15       4.619589       4.619589       4.619589    1[6-(6,6)]
    16       5.558662       5.558662       5.558662    1[6-(6,6)]
    17       0.933408       0.933408       0.933408    1[6-(1,6,16)]
    18       6.702405       6.702405       6.702405    1[6-(1,6,16)]
    19       2.678412       2.678412       2.678412    1[6-(1,6,16)]
    20       2.841298       2.841298       2.841298    1[6-(1,6,16)]
    21       3.613945       3.613945       3.613945    1[6-(6,6)]
    22       2.601219       2.601219       2.601219    1[6-(6,6)]
    23       1.078589       1.078589       1.078589    1[6-(6,6)]
    24       2.017662       2.017662       2.017662    1[6-(6,6)]
    25       4.474408       4.474408       4.474408    1[6-(1,6,16)]
    26       3.161405       3.161405       3.161405    1[6-(1,6,16)]
    27       6.219412       6.219412       6.219412    1[6-(1,6,16)]
    28       6.382298       6.382298       6.382298    1[6-(1,6,16)]
    29       7.009055       7.009055       7.009055    1[6-(6,6)]
    30       0.939781       0.939781       0.939781    1[6-(6,6)]
    31       2.462411       2.462411       2.462411    1[6-(6,6)]
    32       1.523338       1.523338       1.523338    1[6-(6,6)]
    33       6.148592       6.148592       6.148592    1[6-(1,6,16)]
    34       0.379595       0.379595       0.379595    1[6-(1,6,16)]
    35       4.403588       4.403588       4.403588    1[6-(1,6,16)]
    36       4.240702       4.240702       4.240702    1[6-(1,6,16)]
    37       3.613945       3.613945       3.613945    1[6-(6,6)]
    38       2.601219       2.601219       2.601219    1[6-(6,6)]
    39       1.078589       1.078589       1.078589    1[6-(6,6)]
    40       2.017662       2.017662       2.017662    1[6-(6,6)]
    41       4.474408       4.474408       4.474408    1[6-(1,6,16)]
    42       3.161405       3.161405       3.161405    1[6-(1,6,16)]
    43       6.219412       6.219412       6.219412    1[6-(1,6,16)]
    44       6.382298       6.382298       6.382298    1[6-(1,6,16)]
    45       7.009055       7.009055       7.009055    1[6-(6,6)]
    46       0.939781       0.939781       0.939781    1[6-(6,6)]
    47       2.462411       2.462411       2.462411    1[6-(6,6)]
    48       1.523338       1.523338       1.523338    1[6-(6,6)]
    49       6.148592       6.148592       6.148592    1[6-(1,6,16)]
    50       0.379595       0.379595       0.379595    1[6-(1,6,16)]
    51       4.403588       4.403588       4.403588    1[6-(1,6,16)]
    52       4.240702       4.240702       4.240702    1[6-(1,6,16)]
    53       3.468055       3.468055       3.468055    1[6-(6,6)]
    54       4.480781       4.480781       4.480781    1[6-(6,6)]
    55       6.003411       6.003411       6.003411    1[6-(6,6)]
    56       5.064338       5.064338       5.064338    1[6-(6,6)]
    57       2.607592       2.607592       2.607592    1[6-(1,6,16)]
    58       3.920595       3.920595       3.920595    1[6-(1,6,16)]
    59       0.862588       0.862588       0.862588    1[6-(1,6,16)]
    60       0.699702       0.699702       0.699702    1[6-(1,6,16)]
    61       0.072945       0.072945       0.072945    1[6-(6,6)]
    62       6.142219       6.142219       6.142219    1[6-(6,6)]
    63       4.619589       4.619589       4.619589    1[6-(6,6)]
    64       5.558662       5.558662       5.558662    1[6-(6,6)]
    65       0.933408       0.933408       0.933408    1[6-(1,6,16)]
    66       6.702405       6.702405       6.702405    1[6-(1,6,16)]
    67       2.678412       2.678412       2.678412    1[6-(1,6,16)]
    68       2.841298       2.841298       2.841298    1[6-(1,6,16)]
    69       3.970877       3.970877       3.970877    6[1-(0),6-(1,6),6-(6,6)]
    70       4.566474       4.566474       4.566474    6[1-(0),6-(1,6),6-(6,6)]
    71       5.288129       5.288129       5.288129    6[6-(1,1,16),6-(1,6),6-(1,6)]
    72       5.472261       5.472261       5.472261    6[1-(0),6-(1,6),6-(6,6)]
    73       4.904993       4.904993       4.904993    6[1-(0),6-(1,6),6-(6,6)]
    74       4.099062       4.099062       4.099062    6[6-(1,1,16),6-(1,6),6-(1,6)]
    75       3.338455       3.338455       3.338455    6[1-(0),1-(0),6-(6,6),16-(6,29)]
    76       1.313003       1.313003       1.313003    6[1-(0),1-(0),6-(6,6),16-(6,29)]
    77       6.652123       6.652123       6.652123    6[1-(0),6-(1,6),6-(6,6)]
    78       6.056526       6.056526       6.056526    6[1-(0),6-(1,6),6-(6,6)]
    79       5.334871       5.334871       5.334871    6[6-(1,1,16),6-(1,6),6-(1,6)]
    80       5.150739       5.150739       5.150739    6[1-(0),6-(1,6),6-(6,6)]
    81       5.718007       5.718007       5.718007    6[1-(0),6-(1,6),6-(6,6)]
    82       6.523938       6.523938       6.523938    6[6-(1,1,16),6-(1,6),6-(1,6)]
    83       0.202545       0.202545       0.202545    6[1-(0),1-(0),6-(6,6),16-(6,29)]
    84       2.227997       2.227997       2.227997    6[1-(0),1-(0),6-(6,6),16-(6,29)]
    85       3.111123       3.111123       3.111123    6[1-(0),6-(1,6),6-(6,6)]
    86       2.515526       2.515526       2.515526    6[1-(0),6-(1,6),6-(6,6)]
    87       1.793871       1.793871       1.793871    6[6-(1,1,16),6-(1,6),6-(1,6)]
    88       1.609739       1.609739       1.609739    6[1-(0),6-(1,6),6-(6,6)]
    89       2.177007       2.177007       2.177007    6[1-(0),6-(1,6),6-(6,6)]
    90       2.982938       2.982938       2.982938    6[6-(1,1,16),6-(1,6),6-(1,6)]
    91       3.743545       3.743545       3.743545    6[1-(0),1-(0),6-(6,6),16-(6,29)]
    92       5.768997       5.768997       5.768997    6[1-(0),1-(0),6-(6,6),16-(6,29)]
    93       0.429877       0.429877       0.429877    6[1-(0),6-(1,6),6-(6,6)]
    94       1.025474       1.025474       1.025474    6[1-(0),6-(1,6),6-(6,6)]
    95       1.747129       1.747129       1.747129    6[6-(1,1,16),6-(1,6),6-(1,6)]
    96       1.931261       1.931261       1.931261    6[1-(0),6-(1,6),6-(6,6)]
    97       1.363993       1.363993       1.363993    6[1-(0),6-(1,6),6-(6,6)]
    98       0.558062       0.558062       0.558062    6[6-(1,1,16),6-(1,6),6-(1,6)]
    99       6.879455       6.879455       6.879455    6[1-(0),1-(0),6-(6,6),16-(6,29)]
   100       4.854003       4.854003       4.854003    6[1-(0),1-(0),6-(6,6),16-(6,29)]
   101       3.111123       3.111123       3.111123    6[1-(0),6-(1,6),6-(6,6)]
   102       2.515526       2.515526       2.515526    6[1-(0),6-(1,6),6-(6,6)]
   103       1.793871       1.793871       1.793871    6[6-(1,1,16),6-(1,6),6-(1,6)]
   104       1.609739       1.609739       1.609739    6[1-(0),6-(1,6),6-(6,6)]
   105       2.177007       2.177007       2.177007    6[1-(0),6-(1,6),6-(6,6)]
   106       2.982938       2.982938       2.982938    6[6-(1,1,16),6-(1,6),6-(1,6)]
   107       3.743545       3.743545       3.743545    6[1-(0),1-(0),6-(6,6),16-(6,29)]
   108       5.768997       5.768997       5.768997    6[1-(0),1-(0),6-(6,6),16-(6,29)]
   109       0.429877       0.429877       0.429877    6[1-(0),6-(1,6),6-(6,6)]
   110       1.025474       1.025474       1.025474    6[1-(0),6-(1,6),6-(6,6)]
   111       1.747129       1.747129       1.747129    6[6-(1,1,16),6-(1,6),6-(1,6)]
   112       1.931261       1.931261       1.931261    6[1-(0),6-(1,6),6-(6,6)]
   113       1.363993       1.363993       1.363993    6[1-(0),6-(1,6),6-(6,6)]
   114       0.558062       0.558062       0.558062    6[6-(1,1,16),6-(1,6),6-(1,6)]
   115       6.879455       6.879455       6.879455    6[1-(0),1-(0),6-(6,6),16-(6,29)]
   116       4.854003       4.854003       4.854003    6[1-(0),1-(0),6-(6,6),16-(6,29)]
   117       3.970877       3.970877       3.970877    6[1-(0),6-(1,6),6-(6,6)]
   118       4.566474       4.566474       4.566474    6[1-(0),6-(1,6),6-(6,6)]
   119       5.288129       5.288129       5.288129    6[6-(1,1,16),6-(1,6),6-(1,6)]
   120       5.472261       5.472261       5.472261    6[1-(0),6-(1,6),6-(6,6)]
   121       4.904993       4.904993       4.904993    6[1-(0),6-(1,6),6-(6,6)]
   122       4.099062       4.099062       4.099062    6[6-(1,1,16),6-(1,6),6-(1,6)]
   123       3.338455       3.338455       3.338455    6[1-(0),1-(0),6-(6,6),16-(6,29)]
   124       1.313003       1.313003       1.313003    6[1-(0),1-(0),6-(6,6),16-(6,29)]
   125       6.652123       6.652123       6.652123    6[1-(0),6-(1,6),6-(6,6)]
   126       6.056526       6.056526       6.056526    6[1-(0),6-(1,6),6-(6,6)]
   127       5.334871       5.334871       5.334871    6[6-(1,1,16),6-(1,6),6-(1,6)]
   128       5.150739       5.150739       5.150739    6[1-(0),6-(1,6),6-(6,6)]
   129       5.718007       5.718007       5.718007    6[1-(0),6-(1,6),6-(6,6)]
   130       6.523938       6.523938       6.523938    6[6-(1,1,16),6-(1,6),6-(1,6)]
   131       0.202545       0.202545       0.202545    6[1-(0),1-(0),6-(6,6),16-(6,29)]
   132       2.227997       2.227997       2.227997    6[1-(0),1-(0),6-(6,6),16-(6,29)]
   133       2.671614       2.671614       2.671614    16[6-(1,1,6),6-(1,1,6),29-(16,35,35)]
   134       0.869386       0.869386       0.869386    16[6-(1,1,6),6-(1,1,6),29-(16,35,35)]
   135       4.410386       4.410386       4.410386    16[6-(1,1,6),6-(1,1,6),29-(16,35,35)]
   136       6.212614       6.212614       6.212614    16[6-(1,1,6),6-(1,1,6),29-(16,35,35)]
   137       4.410386       4.410386       4.410386    16[6-(1,1,6),6-(1,1,6),29-(16,35,35)]
   138       6.212614       6.212614       6.212614    16[6-(1,1,6),6-(1,1,6),29-(16,35,35)]
   139       2.671614       2.671614       2.671614    16[6-(1,1,6),6-(1,1,6),29-(16,35,35)]
   140       0.869386       0.869386       0.869386    16[6-(1,1,6),6-(1,1,6),29-(16,35,35)]
   141       6.338107       6.338107       6.338107    35[29-(16,16,35),29-(16,16,35)]
   142       4.284893       4.284893       4.284893    35[29-(16,16,35),29-(16,16,35)]
   143       0.743893       0.743893       0.743893    35[29-(16,16,35),29-(16,16,35)]
   144       2.797107       2.797107       2.797107    35[29-(16,16,35),29-(16,16,35)]
