# Supplementary material for: A collection of forcefield precursors for metal–organic frameworks
Source: RSC Adv. 2019 Nov 13;9(63):36492–507. doi: 10.1039/c9ra07327b (PMC9075174; doi:10.1039/c9ra07327b)
Supplement: RA-009-C9RA07327B-s1479 [file RA-009-C9RA07327B-s1479.txt]

MAFJIO_clean

18.577300    0.000000    0.000000
-9.288650    16.088414    0.000000
0.000000    0.000000    22.693300

     1      -4.201907      -4.201907      -4.201907    29[8-(6),8-(6),8-(6),8-(6)]
     2       0.387244       0.387244       0.387244    29[8-(6),8-(6),8-(6),8-(6)]
     3       3.814663       3.814663       3.814663    29[8-(6),8-(6),8-(6),8-(6)]
     4      13.490557      13.490557      13.490557    29[8-(6),8-(6),8-(6),8-(6)]
     5       8.901406       8.901406       8.901406    29[8-(6),8-(6),8-(6),8-(6)]
     6       5.473987       5.473987       5.473987    29[8-(6),8-(6),8-(6),8-(6)]
     7       5.086743       5.086743       5.086743    29[8-(6),8-(6),8-(6),8-(6)]
     8       9.675894       9.675894       9.675894    29[8-(6),8-(6),8-(6),8-(6)]
     9      13.103313      13.103313      13.103313    29[8-(6),8-(6),8-(6),8-(6)]
    10       4.201907       4.201907       4.201907    29[8-(6),8-(6),8-(6),8-(6)]
    11      -0.387244      -0.387244      -0.387244    29[8-(6),8-(6),8-(6),8-(6)]
    12      -3.814663      -3.814663      -3.814663    29[8-(6),8-(6),8-(6),8-(6)]
    13       6.892178       6.892178       6.892178    1[6-(6,6)]
    14       9.110308       9.110308       9.110308    1[6-(6,6)]
    15      10.931812      10.931812      10.931812    1[6-(6,6)]
    16      10.175716      10.175716      10.175716    1[6-(1,6,8)]
    17      10.537973      10.537973      10.537973    1[6-(1,6,8)]
    18       8.561349       8.561349       8.561349    1[6-(1,6,6)]
    19      14.798677      14.798677      14.798677    1[6-(6,6)]
    20      11.975856      11.975856      11.975856    1[6-(6,6)]
    21      13.228895      13.228895      13.228895    1[6-(6,6)]
    22      15.468389      15.468389      15.468389    1[6-(1,6,8)]
    23       14.25622       14.25622       14.25622    1[6-(1,6,8)]
    24      17.008447      17.008447      17.008447    1[6-(1,6,6)]
    25       6.175095       6.175095       6.175095    1[6-(6,6)]
    26       6.779786       6.779786       6.779786    1[6-(6,6)]
    27       3.705242       3.705242       3.705242    1[6-(6,6)]
    28       2.221845       2.221845       2.221845    1[6-(1,6,8)]
    29       3.071757       3.071757       3.071757    1[6-(1,6,8)]
    30       2.296154       2.296154       2.296154    1[6-(1,6,6)]
    31       2.396472       2.396472       2.396472    1[6-(6,6)]
    32       0.178342       0.178342       0.178342    1[6-(6,6)]
    33      -1.643162      -1.643162      -1.643162    1[6-(6,6)]
    34      -0.887066      -0.887066      -0.887066    1[6-(1,6,8)]
    35      -1.249323      -1.249323      -1.249323    1[6-(1,6,8)]
    36       0.727301       0.727301       0.727301    1[6-(1,6,6)]
    37      -5.510027      -5.510027      -5.510027    1[6-(6,6)]
    38      -2.687206      -2.687206      -2.687206    1[6-(6,6)]
    39      -3.940245      -3.940245      -3.940245    1[6-(6,6)]
    40      -6.179739      -6.179739      -6.179739    1[6-(1,6,8)]
    41       -4.96757       -4.96757       -4.96757    1[6-(1,6,8)]
    42      -7.719797      -7.719797      -7.719797    1[6-(1,6,6)]
    43       3.113555       3.113555       3.113555    1[6-(6,6)]
    44       2.508864       2.508864       2.508864    1[6-(6,6)]
    45       5.583408       5.583408       5.583408    1[6-(6,6)]
    46       7.066805       7.066805       7.066805    1[6-(1,6,8)]
    47       6.216893       6.216893       6.216893    1[6-(1,6,8)]
    48       6.992496       6.992496       6.992496    1[6-(1,6,6)]
    49      -2.396472      -2.396472      -2.396472    1[6-(6,6)]
    50      -0.178342      -0.178342      -0.178342    1[6-(6,6)]
    51       1.643162       1.643162       1.643162    1[6-(6,6)]
    52       0.887066       0.887066       0.887066    1[6-(1,6,8)]
    53       1.249323       1.249323       1.249323    1[6-(1,6,8)]
    54      -0.727301      -0.727301      -0.727301    1[6-(1,6,6)]
    55       5.510027       5.510027       5.510027    1[6-(6,6)]
    56       2.687206       2.687206       2.687206    1[6-(6,6)]
    57       3.940245       3.940245       3.940245    1[6-(6,6)]
    58       6.179739       6.179739       6.179739    1[6-(1,6,8)]
    59        4.96757        4.96757        4.96757    1[6-(1,6,8)]
    60       7.719797       7.719797       7.719797    1[6-(1,6,6)]
    61      -3.113555      -3.113555      -3.113555    1[6-(6,6)]
    62      -2.508864      -2.508864      -2.508864    1[6-(6,6)]
    63      -5.583408      -5.583408      -5.583408    1[6-(6,6)]
    64      -7.066805      -7.066805      -7.066805    1[6-(1,6,8)]
    65      -6.216893      -6.216893      -6.216893    1[6-(1,6,8)]
    66      -6.992496      -6.992496      -6.992496    1[6-(1,6,6)]
    67      11.685122      11.685122      11.685122    1[6-(6,6)]
    68       9.466992       9.466992       9.466992    1[6-(6,6)]
    69       7.645488       7.645488       7.645488    1[6-(6,6)]
    70       8.401584       8.401584       8.401584    1[6-(1,6,8)]
    71       8.039327       8.039327       8.039327    1[6-(1,6,8)]
    72      10.015951      10.015951      10.015951    1[6-(1,6,6)]
    73       3.778623       3.778623       3.778623    1[6-(6,6)]
    74       6.601444       6.601444       6.601444    1[6-(6,6)]
    75       5.348405       5.348405       5.348405    1[6-(6,6)]
    76       3.108911       3.108911       3.108911    1[6-(1,6,8)]
    77        4.32108        4.32108        4.32108    1[6-(1,6,8)]
    78       1.568853       1.568853       1.568853    1[6-(1,6,6)]
    79      12.402205      12.402205      12.402205    1[6-(6,6)]
    80      11.797514      11.797514      11.797514    1[6-(6,6)]
    81      14.872058      14.872058      14.872058    1[6-(6,6)]
    82      16.355455      16.355455      16.355455    1[6-(1,6,8)]
    83      15.505543      15.505543      15.505543    1[6-(1,6,8)]
    84      16.281146      16.281146      16.281146    1[6-(1,6,6)]
    85        6.57107        6.57107        6.57107    6[6-(6,6),8-(29),8-(29)]
    86      11.529258      11.529258      11.529258    6[6-(6,6),8-(29),8-(29)]
    87       7.735123       7.735123       7.735123    6[1-(0),6-(6,6),6-(6,8)]
    88       7.813519       7.813519       7.813519    6[6-(1,6),6-(1,6),6-(8,8)]
    89       9.054019       9.054019       9.054019    6[1-(0),6-(6,6),6-(6,6)]
    90       10.20479       10.20479       10.20479    6[6-(1,6),6-(1,6),6-(8,8)]
    91      10.141998      10.141998      10.141998    6[1-(0),6-(6,6),6-(6,8)]
    92       8.871497       8.871497       8.871497    6[6-(1,6),6-(1,6),8-(6)]
    93       9.822747       9.822747       9.822747    6[1-(0),1-(0),6-(1,1,6),8-(6)]
    94       13.45238       13.45238       13.45238    6[6-(6,6),8-(29),8-(29)]
    95      11.434607      11.434607      11.434607    6[6-(6,6),8-(29),8-(29)]
    96      14.217393      14.217393      14.217393    6[1-(0),6-(6,6),6-(6,8)]
    97      13.392097      13.392097      13.392097    6[6-(1,6),6-(1,6),6-(8,8)]
    98      12.513948      12.513948      12.513948    6[1-(0),6-(6,6),6-(6,6)]
    99       12.44224       12.44224       12.44224    6[6-(1,6),6-(1,6),6-(8,8)]
   100      13.281469      13.281469      13.281469    6[1-(0),6-(6,6),6-(6,8)]
   101      14.208198      14.208198      14.208198    6[6-(1,6),6-(1,6),8-(6)]
   102      15.144958      15.144958      15.144958    6[1-(0),1-(0),6-(1,1,6),8-(6)]
   103         7.8425         7.8425         7.8425    6[6-(6,6),8-(29),8-(29)]
   104       4.902085       4.902085       4.902085    6[6-(6,6),8-(29),8-(29)]
   105       5.913433       5.913433       5.913433    6[1-(0),6-(6,6),6-(6,8)]
   106       6.660334       6.660334       6.660334    6[6-(1,6),6-(1,6),6-(8,8)]
   107       6.297983       6.297983       6.297983    6[1-(0),6-(6,6),6-(6,6)]
   108       5.218921       5.218921       5.218921    6[6-(1,6),6-(1,6),6-(8,8)]
   109       4.442483       4.442483       4.442483    6[1-(0),6-(6,6),6-(6,8)]
   110       4.786256       4.786256       4.786256    6[6-(1,6),6-(1,6),8-(6)]
   111       2.898245       2.898245       2.898245    6[1-(0),1-(0),6-(1,1,6),8-(6)]
   112        2.71758        2.71758        2.71758    6[6-(6,6),8-(29),8-(29)]
   113      -2.240608      -2.240608      -2.240608    6[6-(6,6),8-(29),8-(29)]
   114       1.553527       1.553527       1.553527    6[1-(0),6-(6,6),6-(6,8)]
   115       1.475131       1.475131       1.475131    6[6-(1,6),6-(1,6),6-(8,8)]
   116       0.234631       0.234631       0.234631    6[1-(0),6-(6,6),6-(6,6)]
   117       -0.91614       -0.91614       -0.91614    6[6-(1,6),6-(1,6),6-(8,8)]
   118      -0.853348      -0.853348      -0.853348    6[1-(0),6-(6,6),6-(6,8)]
   119       0.417153       0.417153       0.417153    6[6-(1,6),6-(1,6),8-(6)]
   120      -0.534097      -0.534097      -0.534097    6[1-(0),1-(0),6-(1,1,6),8-(6)]
   121       -4.16373       -4.16373       -4.16373    6[6-(6,6),8-(29),8-(29)]
   122      -2.145957      -2.145957      -2.145957    6[6-(6,6),8-(29),8-(29)]
   123      -4.928743      -4.928743      -4.928743    6[1-(0),6-(6,6),6-(6,8)]
   124      -4.103447      -4.103447      -4.103447    6[6-(1,6),6-(1,6),6-(8,8)]
   125      -3.225298      -3.225298      -3.225298    6[1-(0),6-(6,6),6-(6,6)]
   126       -3.15359       -3.15359       -3.15359    6[6-(1,6),6-(1,6),6-(8,8)]
   127      -3.992819      -3.992819      -3.992819    6[1-(0),6-(6,6),6-(6,8)]
   128      -4.919548      -4.919548      -4.919548    6[6-(1,6),6-(1,6),8-(6)]
   129      -5.856308      -5.856308      -5.856308    6[1-(0),1-(0),6-(1,1,6),8-(6)]
   130        1.44615        1.44615        1.44615    6[6-(6,6),8-(29),8-(29)]
   131       4.386565       4.386565       4.386565    6[6-(6,6),8-(29),8-(29)]
   132       3.375217       3.375217       3.375217    6[1-(0),6-(6,6),6-(6,8)]
   133       2.628316       2.628316       2.628316    6[6-(1,6),6-(1,6),6-(8,8)]
   134       2.990667       2.990667       2.990667    6[1-(0),6-(6,6),6-(6,6)]
   135       4.069729       4.069729       4.069729    6[6-(1,6),6-(1,6),6-(8,8)]
   136       4.846167       4.846167       4.846167    6[1-(0),6-(6,6),6-(6,8)]
   137       4.502394       4.502394       4.502394    6[6-(1,6),6-(1,6),8-(6)]
   138       6.390405       6.390405       6.390405    6[1-(0),1-(0),6-(1,1,6),8-(6)]
   139       -2.71758       -2.71758       -2.71758    6[6-(6,6),8-(29),8-(29)]
   140       2.240608       2.240608       2.240608    6[6-(6,6),8-(29),8-(29)]
   141      -1.553527      -1.553527      -1.553527    6[1-(0),6-(6,6),6-(6,8)]
   142      -1.475131      -1.475131      -1.475131    6[6-(1,6),6-(1,6),6-(8,8)]
   143      -0.234631      -0.234631      -0.234631    6[1-(0),6-(6,6),6-(6,6)]
   144        0.91614        0.91614        0.91614    6[6-(1,6),6-(1,6),6-(8,8)]
   145       0.853348       0.853348       0.853348    6[1-(0),6-(6,6),6-(6,8)]
   146      -0.417153      -0.417153      -0.417153    6[6-(1,6),6-(1,6),8-(6)]
   147       0.534097       0.534097       0.534097    6[1-(0),1-(0),6-(1,1,6),8-(6)]
   148        4.16373        4.16373        4.16373    6[6-(6,6),8-(29),8-(29)]
   149       2.145957       2.145957       2.145957    6[6-(6,6),8-(29),8-(29)]
   150       4.928743       4.928743       4.928743    6[1-(0),6-(6,6),6-(6,8)]
   151       4.103447       4.103447       4.103447    6[6-(1,6),6-(1,6),6-(8,8)]
   152       3.225298       3.225298       3.225298    6[1-(0),6-(6,6),6-(6,6)]
   153        3.15359        3.15359        3.15359    6[6-(1,6),6-(1,6),6-(8,8)]
   154       3.992819       3.992819       3.992819    6[1-(0),6-(6,6),6-(6,8)]
   155       4.919548       4.919548       4.919548    6[6-(1,6),6-(1,6),8-(6)]
   156       5.856308       5.856308       5.856308    6[1-(0),1-(0),6-(1,1,6),8-(6)]
   157       -1.44615       -1.44615       -1.44615    6[6-(6,6),8-(29),8-(29)]
   158      -4.386565      -4.386565      -4.386565    6[6-(6,6),8-(29),8-(29)]
   159      -3.375217      -3.375217      -3.375217    6[1-(0),6-(6,6),6-(6,8)]
   160      -2.628316      -2.628316      -2.628316    6[6-(1,6),6-(1,6),6-(8,8)]
   161      -2.990667      -2.990667      -2.990667    6[1-(0),6-(6,6),6-(6,6)]
   162      -4.069729      -4.069729      -4.069729    6[6-(1,6),6-(1,6),6-(8,8)]
   163      -4.846167      -4.846167      -4.846167    6[1-(0),6-(6,6),6-(6,8)]
   164      -4.502394      -4.502394      -4.502394    6[6-(1,6),6-(1,6),8-(6)]
   165      -6.390405      -6.390405      -6.390405    6[1-(0),1-(0),6-(1,1,6),8-(6)]
   166       12.00623       12.00623       12.00623    6[6-(6,6),8-(29),8-(29)]
   167       7.048042       7.048042       7.048042    6[6-(6,6),8-(29),8-(29)]
   168      10.842177      10.842177      10.842177    6[1-(0),6-(6,6),6-(6,8)]
   169      10.763781      10.763781      10.763781    6[6-(1,6),6-(1,6),6-(8,8)]
   170       9.523281       9.523281       9.523281    6[1-(0),6-(6,6),6-(6,6)]
   171        8.37251        8.37251        8.37251    6[6-(1,6),6-(1,6),6-(8,8)]
   172       8.435302       8.435302       8.435302    6[1-(0),6-(6,6),6-(6,8)]
   173       9.705803       9.705803       9.705803    6[6-(1,6),6-(1,6),8-(6)]
   174       8.754553       8.754553       8.754553    6[1-(0),1-(0),6-(1,1,6),8-(6)]
   175        5.12492        5.12492        5.12492    6[6-(6,6),8-(29),8-(29)]
   176       7.142693       7.142693       7.142693    6[6-(6,6),8-(29),8-(29)]
   177       4.359907       4.359907       4.359907    6[1-(0),6-(6,6),6-(6,8)]
   178       5.185203       5.185203       5.185203    6[6-(1,6),6-(1,6),6-(8,8)]
   179       6.063352       6.063352       6.063352    6[1-(0),6-(6,6),6-(6,6)]
   180        6.13506        6.13506        6.13506    6[6-(1,6),6-(1,6),6-(8,8)]
   181       5.295831       5.295831       5.295831    6[1-(0),6-(6,6),6-(6,8)]
   182       4.369102       4.369102       4.369102    6[6-(1,6),6-(1,6),8-(6)]
   183       3.432342       3.432342       3.432342    6[1-(0),1-(0),6-(1,1,6),8-(6)]
   184        10.7348        10.7348        10.7348    6[6-(6,6),8-(29),8-(29)]
   185      13.675215      13.675215      13.675215    6[6-(6,6),8-(29),8-(29)]
   186      12.663867      12.663867      12.663867    6[1-(0),6-(6,6),6-(6,8)]
   187      11.916966      11.916966      11.916966    6[6-(1,6),6-(1,6),6-(8,8)]
   188      12.279317      12.279317      12.279317    6[1-(0),6-(6,6),6-(6,6)]
   189      13.358379      13.358379      13.358379    6[6-(1,6),6-(1,6),6-(8,8)]
   190      14.134817      14.134817      14.134817    6[1-(0),6-(6,6),6-(6,8)]
   191      13.791044      13.791044      13.791044    6[6-(1,6),6-(1,6),8-(6)]
   192      15.679055      15.679055      15.679055    6[1-(0),1-(0),6-(1,1,6),8-(6)]
   193        9.28865        9.28865        9.28865    6[1-(0),1-(0),6-(1,1,8),6-(1,1,8)]
   194      16.139587      16.139587      16.139587    6[1-(0),1-(0),6-(1,1,8),6-(1,1,8)]
   195       2.437713       2.437713       2.437713    6[1-(0),1-(0),6-(1,1,8),6-(1,1,8)]
   196            0.0            0.0            0.0    6[1-(0),1-(0),6-(1,1,8),6-(1,1,8)]
   197      -6.850937      -6.850937      -6.850937    6[1-(0),1-(0),6-(1,1,8),6-(1,1,8)]
   198       6.850937       6.850937       6.850937    6[1-(0),1-(0),6-(1,1,8),6-(1,1,8)]
   199      12.558812      12.558812      12.558812    8[6-(6,8),29-(8,8,8)]
   200       11.49006       11.49006       11.49006    8[6-(6,8),29-(8,8,8)]
   201       5.562137       5.562137       5.562137    8[6-(6,8),29-(8,8,8)]
   202       6.626709       6.626709       6.626709    8[6-(6,8),29-(8,8,8)]
   203       8.673741       8.673741       8.673741    8[6-(1,1,6),6-(6,6)]
   204      11.141085      11.141085      11.141085    8[6-(6,8),29-(8,8,8)]
   205      10.955405      10.955405      10.955405    8[6-(6,8),29-(8,8,8)]
   206      13.969665      13.969665      13.969665    8[6-(6,8),29-(8,8,8)]
   207       13.01312       13.01312       13.01312    8[6-(6,8),29-(8,8,8)]
   208      15.088297      15.088297      15.088297    8[6-(1,1,6),6-(6,6)]
   209       4.166052       4.166052       4.166052    8[6-(6,8),29-(8,8,8)]
   210       5.420485       5.420485       5.420485    8[6-(6,8),29-(8,8,8)]
   211       8.334148       8.334148       8.334148    8[6-(6,8),29-(8,8,8)]
   212       8.226121       8.226121       8.226121    8[6-(6,8),29-(8,8,8)]
   213       4.103911       4.103911       4.103911    8[6-(1,1,6),6-(6,6)]
   214      -3.270162      -3.270162      -3.270162    8[6-(6,8),29-(8,8,8)]
   215       -2.20141       -2.20141       -2.20141    8[6-(6,8),29-(8,8,8)]
   216       3.726513       3.726513       3.726513    8[6-(6,8),29-(8,8,8)]
   217       2.661941       2.661941       2.661941    8[6-(6,8),29-(8,8,8)]
   218       0.614909       0.614909       0.614909    8[6-(1,1,6),6-(6,6)]
   219      -1.852435      -1.852435      -1.852435    8[6-(6,8),29-(8,8,8)]
   220      -1.666755      -1.666755      -1.666755    8[6-(6,8),29-(8,8,8)]
   221      -4.681015      -4.681015      -4.681015    8[6-(6,8),29-(8,8,8)]
   222       -3.72447       -3.72447       -3.72447    8[6-(6,8),29-(8,8,8)]
   223      -5.799647      -5.799647      -5.799647    8[6-(1,1,6),6-(6,6)]
   224       5.122598       5.122598       5.122598    8[6-(6,8),29-(8,8,8)]
   225       3.868165       3.868165       3.868165    8[6-(6,8),29-(8,8,8)]
   226       0.954502       0.954502       0.954502    8[6-(6,8),29-(8,8,8)]
   227       1.062529       1.062529       1.062529    8[6-(6,8),29-(8,8,8)]
   228       5.184739       5.184739       5.184739    8[6-(1,1,6),6-(6,6)]
   229       3.270162       3.270162       3.270162    8[6-(6,8),29-(8,8,8)]
   230        2.20141        2.20141        2.20141    8[6-(6,8),29-(8,8,8)]
   231      -3.726513      -3.726513      -3.726513    8[6-(6,8),29-(8,8,8)]
   232      -2.661941      -2.661941      -2.661941    8[6-(6,8),29-(8,8,8)]
   233      -0.614909      -0.614909      -0.614909    8[6-(1,1,6),6-(6,6)]
   234       1.852435       1.852435       1.852435    8[6-(6,8),29-(8,8,8)]
   235       1.666755       1.666755       1.666755    8[6-(6,8),29-(8,8,8)]
   236       4.681015       4.681015       4.681015    8[6-(6,8),29-(8,8,8)]
   237        3.72447        3.72447        3.72447    8[6-(6,8),29-(8,8,8)]
   238       5.799647       5.799647       5.799647    8[6-(1,1,6),6-(6,6)]
   239      -5.122598      -5.122598      -5.122598    8[6-(6,8),29-(8,8,8)]
   240      -3.868165      -3.868165      -3.868165    8[6-(6,8),29-(8,8,8)]
   241      -0.954502      -0.954502      -0.954502    8[6-(6,8),29-(8,8,8)]
   242      -1.062529      -1.062529      -1.062529    8[6-(6,8),29-(8,8,8)]
   243      -5.184739      -5.184739      -5.184739    8[6-(1,1,6),6-(6,6)]
   244       6.018488       6.018488       6.018488    8[6-(6,8),29-(8,8,8)]
   245        7.08724        7.08724        7.08724    8[6-(6,8),29-(8,8,8)]
   246      13.015163      13.015163      13.015163    8[6-(6,8),29-(8,8,8)]
   247      11.950591      11.950591      11.950591    8[6-(6,8),29-(8,8,8)]
   248       9.903559       9.903559       9.903559    8[6-(1,1,6),6-(6,6)]
   249       7.436215       7.436215       7.436215    8[6-(6,8),29-(8,8,8)]
   250       7.621895       7.621895       7.621895    8[6-(6,8),29-(8,8,8)]
   251       4.607635       4.607635       4.607635    8[6-(6,8),29-(8,8,8)]
   252        5.56418        5.56418        5.56418    8[6-(6,8),29-(8,8,8)]
   253       3.489003       3.489003       3.489003    8[6-(1,1,6),6-(6,6)]
   254      14.411248      14.411248      14.411248    8[6-(6,8),29-(8,8,8)]
   255      13.156815      13.156815      13.156815    8[6-(6,8),29-(8,8,8)]
   256      10.243152      10.243152      10.243152    8[6-(6,8),29-(8,8,8)]
   257      10.351179      10.351179      10.351179    8[6-(6,8),29-(8,8,8)]
   258      14.473389      14.473389      14.473389    8[6-(1,1,6),6-(6,6)]
