# Supplementary material for: A collection of forcefield precursors for metal–organic frameworks
Source: RSC Adv. 2019 Nov 13;9(63):36492–507. doi: 10.1039/c9ra07327b (PMC9075174; doi:10.1039/c9ra07327b)
Supplement: RA-009-C9RA07327B-s1480 [file RA-009-C9RA07327B-s1480.txt]

MAFZOK_clean

7.419000    0.000000    0.000000
3.415321    9.365711    0.000000
2.676362    4.010312    10.051487

     1       6.125047       6.125047       6.125047    30[8-(1,30,30),8-(15,30),8-(6),8-(6)]
     2        7.96059        7.96059        7.96059    30[8-(1,30,30),8-(15),8-(15),8-(6)]
     3       7.385636       7.385636       7.385636    30[8-(1,30,30),8-(15,30),8-(6),8-(6)]
     4       5.550093       5.550093       5.550093    30[8-(1,30,30),8-(15),8-(15),8-(6)]
     5        5.41716        5.41716        5.41716    30[8-(1,30,30),8-(1,30,30),8-(15,30),8-(15,30)]
     6       2.933985       2.933985       2.933985    15[6-(6,6),8-(30),8-(30),8-(30,30)]
     7      10.576698      10.576698      10.576698    15[6-(6,6),8-(30),8-(30),8-(30,30)]
     8       3.332606       3.332606       3.332606    1[6-(6,6)]
     9       8.985576       8.985576       8.985576    1[6-(6,6)]
    10       8.945583       8.945583       8.945583    1[6-(6,6)]
    11       7.709532       7.709532       7.709532    1[8-(30,30,30)]
    12      10.178077      10.178077      10.178077    1[6-(6,6)]
    13       4.525107       4.525107       4.525107    1[6-(6,6)]
    14         4.5651         4.5651         4.5651    1[6-(6,6)]
    15       5.801151       5.801151       5.801151    1[8-(30,30,30)]
    16       2.861712       2.861712       2.861712    6[1-(0),6-(6,15),6-(6,6)]
    17       2.494752       2.494752       2.494752    6[6-(1,6),6-(1,6),15-(8,8,8)]
    18        9.21031        9.21031        9.21031    6[1-(0),6-(6,15),6-(6,6)]
    19       2.518844       2.518844       2.518844    6[6-(1,6),6-(1,6),6-(8,8)]
    20       8.838573       8.838573       8.838573    6[6-(1,6),6-(1,6),6-(8,8)]
    21       8.079934       8.079934       8.079934    6[6-(6,6),8-(0),8-(30)]
    22       9.201969       9.201969       9.201969    6[1-(0),6-(6,6),6-(6,6)]
    23         6.3645         6.3645         6.3645    6[6-(6,6),8-(30),8-(30)]
    24      10.648971      10.648971      10.648971    6[1-(0),6-(6,15),6-(6,6)]
    25      11.015931      11.015931      11.015931    6[6-(1,6),6-(1,6),15-(8,8,8)]
    26       4.300373       4.300373       4.300373    6[1-(0),6-(6,15),6-(6,6)]
    27      10.991839      10.991839      10.991839    6[6-(1,6),6-(1,6),6-(8,8)]
    28        4.67211        4.67211        4.67211    6[6-(1,6),6-(1,6),6-(8,8)]
    29       5.430749       5.430749       5.430749    6[6-(6,6),8-(0),8-(30)]
    30       4.308714       4.308714       4.308714    6[1-(0),6-(6,6),6-(6,6)]
    31       7.146183       7.146183       7.146183    6[6-(6,6),8-(30),8-(30)]
    32       7.072694       7.072694       7.072694    8[1-(0),30-(8,8,8),30-(8,8,8),30-(8,8,8)]
    33       4.468099       4.468099       4.468099    8[15-(6,8,8),30-(8,8,8),30-(8,8,8)]
    34       8.006533       8.006533       8.006533    8[6-(6,8),30-(8,8,8)]
    35       7.545347       7.545347       7.545347    8[6-(6,8)]
    36       6.845589       6.845589       6.845589    8[6-(6,8),30-(8,8,8)]
    37       6.204574       6.204574       6.204574    8[6-(6,8),30-(8,8,8)]
    38       2.348572       2.348572       2.348572    8[15-(6,8,8),30-(8,8,8)]
    39       2.405004       2.405004       2.405004    8[15-(6,8,8),30-(8,8,8)]
    40       6.437989       6.437989       6.437989    8[1-(0),30-(8,8,8),30-(8,8,8),30-(8,8,8)]
    41       9.042584       9.042584       9.042584    8[15-(6,8,8),30-(8,8,8),30-(8,8,8)]
    42        5.50415        5.50415        5.50415    8[6-(6,8),30-(8,8,8)]
    43       5.965336       5.965336       5.965336    8[6-(6,8)]
    44       6.665094       6.665094       6.665094    8[6-(6,8),30-(8,8,8)]
    45       7.306109       7.306109       7.306109    8[6-(6,8),30-(8,8,8)]
    46      11.162111      11.162111      11.162111    8[15-(6,8,8),30-(8,8,8)]
    47      11.105679      11.105679      11.105679    8[15-(6,8,8),30-(8,8,8)]
