# Supplementary material for: A collection of forcefield precursors for metal–organic frameworks
Source: RSC Adv. 2019 Nov 13;9(63):36492–507. doi: 10.1039/c9ra07327b (PMC9075174; doi:10.1039/c9ra07327b)
Supplement: RA-009-C9RA07327B-s1481 [file RA-009-C9RA07327B-s1481.txt]

MAGBAZ_clean

9.866000    0.000000    0.000000
0.000000    13.963000    0.000000
0.000000    0.000000    15.449000

     1       5.892074       5.892074       5.892074    30[8-(15),8-(15),8-(6),8-(6)]
     2       8.906926       8.906926       8.906926    30[8-(15),8-(15),8-(6),8-(6)]
     3       3.973926       3.973926       3.973926    30[8-(15),8-(15),8-(6),8-(6)]
     4       0.959074       0.959074       0.959074    30[8-(15),8-(15),8-(6),8-(6)]
     5       3.758157       3.758157       3.758157    15[6-(6,6),8-(0),8-(30),8-(30)]
     6       1.174843       1.174843       1.174843    15[6-(6,6),8-(0),8-(30),8-(30)]
     7       6.107843       6.107843       6.107843    15[6-(6,6),8-(0),8-(30),8-(30)]
     8       8.691157       8.691157       8.691157    15[6-(6,6),8-(0),8-(30),8-(30)]
     9       1.214505       1.214505       1.214505    1[6-(6,6)]
    10       8.616964       8.616964       8.616964    1[6-(6,6)]
    11       2.514843       2.514843       2.514843    1[6-(6,6)]
    12       3.718495       3.718495       3.718495    1[6-(6,6)]
    13       6.182036       6.182036       6.182036    1[6-(6,6)]
    14       2.418157       2.418157       2.418157    1[6-(6,6)]
    15       8.651495       8.651495       8.651495    1[6-(6,6)]
    16       1.249036       1.249036       1.249036    1[6-(6,6)]
    17       7.351157       7.351157       7.351157    1[6-(6,6)]
    18       6.147505       6.147505       6.147505    1[6-(6,6)]
    19       3.683964       3.683964       3.683964    1[6-(6,6)]
    20       7.447843       7.447843       7.447843    1[6-(6,6)]
    21       2.093565       2.093565       2.093565    6[6-(1,6),6-(1,6),15-(8,8,8)]
    22       1.062568       1.062568       1.062568    6[1-(0),6-(6,15),6-(6,6)]
    23        9.66868        9.66868        9.66868    6[6-(1,6),6-(1,6),6-(8,8)]
    24       9.447682       9.447682       9.447682    6[1-(0),6-(6,6),6-(6,6)]
    25       0.603799       0.603799       0.603799    6[6-(1,6),6-(1,6),6-(8,8)]
    26       1.843955       1.843955       1.843955    6[1-(0),6-(6,15),6-(6,6)]
    27        8.58046        8.58046        8.58046    6[6-(6,6),8-(0),8-(30)]
    28       0.414372       0.414372       0.414372    6[6-(6,6),8-(0),8-(30)]
    29       2.839435       2.839435       2.839435    6[6-(1,6),6-(1,6),15-(8,8,8)]
    30       3.870432       3.870432       3.870432    6[1-(0),6-(6,15),6-(6,6)]
    31        5.13032        5.13032        5.13032    6[6-(1,6),6-(1,6),6-(8,8)]
    32       5.351318       5.351318       5.351318    6[1-(0),6-(6,6),6-(6,6)]
    33       4.329201       4.329201       4.329201    6[6-(1,6),6-(1,6),6-(8,8)]
    34       3.089045       3.089045       3.089045    6[1-(0),6-(6,15),6-(6,6)]
    35        6.21854        6.21854        6.21854    6[6-(6,6),8-(0),8-(30)]
    36       4.518628       4.518628       4.518628    6[6-(6,6),8-(0),8-(30)]
    37       7.772435       7.772435       7.772435    6[6-(1,6),6-(1,6),15-(8,8,8)]
    38       8.803432       8.803432       8.803432    6[1-(0),6-(6,15),6-(6,6)]
    39        0.19732        0.19732        0.19732    6[6-(1,6),6-(1,6),6-(8,8)]
    40       0.418318       0.418318       0.418318    6[1-(0),6-(6,6),6-(6,6)]
    41       9.262201       9.262201       9.262201    6[6-(1,6),6-(1,6),6-(8,8)]
    42       8.022045       8.022045       8.022045    6[1-(0),6-(6,15),6-(6,6)]
    43        1.28554        1.28554        1.28554    6[6-(6,6),8-(0),8-(30)]
    44       9.451628       9.451628       9.451628    6[6-(6,6),8-(0),8-(30)]
    45       7.026565       7.026565       7.026565    6[6-(1,6),6-(1,6),15-(8,8,8)]
    46       5.995568       5.995568       5.995568    6[1-(0),6-(6,15),6-(6,6)]
    47        4.73568        4.73568        4.73568    6[6-(1,6),6-(1,6),6-(8,8)]
    48       4.514682       4.514682       4.514682    6[1-(0),6-(6,6),6-(6,6)]
    49       5.536799       5.536799       5.536799    6[6-(1,6),6-(1,6),6-(8,8)]
    50       6.776955       6.776955       6.776955    6[1-(0),6-(6,15),6-(6,6)]
    51        3.64746        3.64746        3.64746    6[6-(6,6),8-(0),8-(30)]
    52       5.347372       5.347372       5.347372    6[6-(6,6),8-(0),8-(30)]
    53       4.119055       4.119055       4.119055    8[15-(6,8,8),30-(8,8,8)]
    54       3.688897       3.688897       3.688897    8[15-(6,8,8),30-(8,8,8)]
    55       4.678457       4.678457       4.678457    8[15-(6,8,8)]
    56       8.905052       8.905052       8.905052    8[6-(6,8)]
    57        7.40246        7.40246        7.40246    8[6-(6,8),30-(8,8,8)]
    58       9.636122       9.636122       9.636122    8[6-(6,8)]
    59       0.947136       0.947136       0.947136    8[6-(6,8),30-(8,8,8)]
    60       0.813945       0.813945       0.813945    8[15-(6,8,8),30-(8,8,8)]
    61       1.244103       1.244103       1.244103    8[15-(6,8,8),30-(8,8,8)]
    62       0.254543       0.254543       0.254543    8[15-(6,8,8)]
    63       5.893948       5.893948       5.893948    8[6-(6,8)]
    64        7.39654        7.39654        7.39654    8[6-(6,8),30-(8,8,8)]
    65       5.162878       5.162878       5.162878    8[6-(6,8)]
    66       3.985864       3.985864       3.985864    8[6-(6,8),30-(8,8,8)]
    67       5.746945       5.746945       5.746945    8[15-(6,8,8),30-(8,8,8)]
    68       6.177103       6.177103       6.177103    8[15-(6,8,8),30-(8,8,8)]
    69       5.187543       5.187543       5.187543    8[15-(6,8,8)]
    70       0.960948       0.960948       0.960948    8[6-(6,8)]
    71        2.46354        2.46354        2.46354    8[6-(6,8),30-(8,8,8)]
    72       0.229878       0.229878       0.229878    8[6-(6,8)]
    73       8.918864       8.918864       8.918864    8[6-(6,8),30-(8,8,8)]
    74       9.052055       9.052055       9.052055    8[15-(6,8,8),30-(8,8,8)]
    75       8.621897       8.621897       8.621897    8[15-(6,8,8),30-(8,8,8)]
    76       9.611457       9.611457       9.611457    8[15-(6,8,8)]
    77       3.972052       3.972052       3.972052    8[6-(6,8)]
    78        2.46946        2.46946        2.46946    8[6-(6,8),30-(8,8,8)]
    79       4.703122       4.703122       4.703122    8[6-(6,8)]
    80       5.880136       5.880136       5.880136    8[6-(6,8),30-(8,8,8)]
