# Supplementary material for: A collection of forcefield precursors for metal–organic frameworks
Source: RSC Adv. 2019 Nov 13;9(63):36492–507. doi: 10.1039/c9ra07327b (PMC9075174; doi:10.1039/c9ra07327b)
Supplement: RA-009-C9RA07327B-s1482 [file RA-009-C9RA07327B-s1482.txt]

MAHTAR_clean

9.534000    0.000000    0.000000
4.767003    12.510993    0.000000
4.766988    0.890692    13.645590

     1       6.638238       6.638238       6.638238    25[8-(6),8-(6),8-(6,25),8-(6,25),8-(6,25)]
     2       6.638236       6.638236       6.638236    25[8-(6),8-(6),8-(6,25),8-(6,25),8-(6,25)]
     3      12.429753      12.429753      12.429753    25[8-(6),8-(6),8-(6,25),8-(6,25),8-(6,25)]
     4      12.429755      12.429755      12.429755    25[8-(6),8-(6),8-(6,25),8-(6,25),8-(6,25)]
     5       7.519846       7.519846       7.519846    25[8-(6),8-(6),8-(6),8-(6),8-(6,25),8-(6,25)]
     6      11.548145      11.548145      11.548145    25[8-(6),8-(6),8-(6),8-(6),8-(6,25),8-(6,25)]
     7      10.447354      10.447354      10.447354    1[6-(6,6)]
     8      11.322573      11.322573      11.322573    1[6-(6,6)]
     9      10.330086      10.330086      10.330086    1[6-(6,6)]
    10       9.356666       9.356666       9.356666    1[6-(6,6)]
    11      14.464982      14.464982      14.464982    1[6-(6,6)]
    12       5.319015       5.319015       5.319015    1[6-(6,6)]
    13      10.447359      10.447359      10.447359    1[6-(6,6)]
    14      11.322567      11.322567      11.322567    1[6-(6,6)]
    15       5.563088       5.563088       5.563088    1[6-(6,6)]
    16       4.589665       4.589665       4.589665    1[6-(6,6)]
    17       4.930986       4.930986       4.930986    1[6-(6,6)]
    18      10.086018      10.086018      10.086018    1[6-(6,6)]
    19       8.620637       8.620637       8.620637    1[6-(6,6)]
    20       7.745418       7.745418       7.745418    1[6-(6,6)]
    21       8.737905       8.737905       8.737905    1[6-(6,6)]
    22       9.711325       9.711325       9.711325    1[6-(6,6)]
    23       4.603009       4.603009       4.603009    1[6-(6,6)]
    24      13.748976      13.748976      13.748976    1[6-(6,6)]
    25       8.620632       8.620632       8.620632    1[6-(6,6)]
    26       7.745424       7.745424       7.745424    1[6-(6,6)]
    27      13.504903      13.504903      13.504903    1[6-(6,6)]
    28      14.478326      14.478326      14.478326    1[6-(6,6)]
    29      14.137005      14.137005      14.137005    1[6-(6,6)]
    30       8.981973       8.981973       8.981973    1[6-(6,6)]
    31       9.054438       9.054438       9.054438    6[6-(6,6),8-(25),8-(25)]
    32       9.775208       9.775208       9.775208    6[6-(1,6),6-(1,6),6-(8,8)]
    33      10.393963      10.393963      10.393963    6[1-(0),6-(1,6),6-(6,6)]
    34      10.936447      10.936447      10.936447    6[1-(0),6-(1,6),6-(6,6)]
    35      10.904985      10.904985      10.904985    6[6-(1,6),6-(1,6),6-(8,8)]
    36      10.330086      10.330086      10.330086    6[1-(0),6-(1,6),6-(6,6)]
    37       9.759953       9.759953       9.759953    6[1-(0),6-(1,6),6-(6,6)]
    38      11.438888      11.438888      11.438888    6[6-(6,6),8-(25,25),8-(25,25)]
    39       5.694656       5.694656       5.694656    6[6-(6,6),8-(25),8-(25)]
    40       5.193167       5.193167       5.193167    6[6-(1,6),6-(1,6),6-(8,8)]
    41      14.399197      14.399197      14.399197    6[1-(0),6-(1,6),6-(6,6)]
    42       5.095919       5.095919       5.095919    6[1-(0),6-(1,6),6-(6,6)]
    43        9.05444        9.05444        9.05444    6[6-(6,6),8-(25),8-(25)]
    44       5.008208       5.008208       5.008208    6[6-(1,6),6-(1,6),6-(8,8)]
    45       5.626966       5.626966       5.626966    6[1-(0),6-(1,6),6-(6,6)]
    46       6.169451       6.169451       6.169451    6[1-(0),6-(1,6),6-(6,6)]
    47       6.137989       6.137989       6.137989    6[6-(1,6),6-(1,6),6-(8,8)]
    48       5.563088       5.563088       5.563088    6[1-(0),6-(1,6),6-(6,6)]
    49       4.992954       4.992954       4.992954    6[1-(0),6-(1,6),6-(6,6)]
    50       6.671894       6.671894       6.671894    6[6-(6,6),8-(25,25),8-(25,25)]
    51       5.694659       5.694659       5.694659    6[6-(6,6),8-(25),8-(25)]
    52       5.193172       5.193172       5.193172    6[6-(1,6),6-(1,6),6-(8,8)]
    53       4.865202       4.865202       4.865202    6[1-(0),6-(1,6),6-(6,6)]
    54       9.862923       9.862923       9.862923    6[1-(0),6-(1,6),6-(6,6)]
    55      10.013553      10.013553      10.013553    6[6-(6,6),8-(25),8-(25)]
    56       9.292783       9.292783       9.292783    6[6-(1,6),6-(1,6),6-(8,8)]
    57       8.674028       8.674028       8.674028    6[1-(0),6-(1,6),6-(6,6)]
    58       8.131544       8.131544       8.131544    6[1-(0),6-(1,6),6-(6,6)]
    59       8.163006       8.163006       8.163006    6[6-(1,6),6-(1,6),6-(8,8)]
    60       8.737905       8.737905       8.737905    6[1-(0),6-(1,6),6-(6,6)]
    61       9.308038       9.308038       9.308038    6[1-(0),6-(1,6),6-(6,6)]
    62       7.629103       7.629103       7.629103    6[6-(6,6),8-(25,25),8-(25,25)]
    63      13.373335      13.373335      13.373335    6[6-(6,6),8-(25),8-(25)]
    64      13.874824      13.874824      13.874824    6[6-(1,6),6-(1,6),6-(8,8)]
    65       4.668794       4.668794       4.668794    6[1-(0),6-(1,6),6-(6,6)]
    66      13.972072      13.972072      13.972072    6[1-(0),6-(1,6),6-(6,6)]
    67      10.013551      10.013551      10.013551    6[6-(6,6),8-(25),8-(25)]
    68      14.059783      14.059783      14.059783    6[6-(1,6),6-(1,6),6-(8,8)]
    69      13.441025      13.441025      13.441025    6[1-(0),6-(1,6),6-(6,6)]
    70       12.89854       12.89854       12.89854    6[1-(0),6-(1,6),6-(6,6)]
    71      12.930002      12.930002      12.930002    6[6-(1,6),6-(1,6),6-(8,8)]
    72      13.504903      13.504903      13.504903    6[1-(0),6-(1,6),6-(6,6)]
    73      14.075037      14.075037      14.075037    6[1-(0),6-(1,6),6-(6,6)]
    74       7.629109       7.629109       7.629109    6[6-(6,6),8-(25,25),8-(25,25)]
    75      13.373332      13.373332      13.373332    6[6-(6,6),8-(25),8-(25)]
    76      13.874819      13.874819      13.874819    6[6-(1,6),6-(1,6),6-(8,8)]
    77      14.202789      14.202789      14.202789    6[1-(0),6-(1,6),6-(6,6)]
    78       9.205068       9.205068       9.205068    6[1-(0),6-(1,6),6-(6,6)]
    79       8.955285       8.955285       8.955285    8[6-(6,8),25-(8,8,8,8,8)]
    80        8.58346        8.58346        8.58346    8[6-(6,8),25-(8,8,8,8)]
    81      11.778297      11.778297      11.778297    8[6-(6,8),25-(8,8,8,8),25-(8,8,8,8,8)]
    82      11.548529      11.548529      11.548529    8[6-(6,8),25-(8,8,8,8),25-(8,8,8,8)]
    83       5.970189       5.970189       5.970189    8[6-(6,8),25-(8,8,8,8,8)]
    84       5.830039       5.830039       5.830039    8[6-(6,8),25-(8,8,8,8)]
    85       8.955286       8.955286       8.955286    8[6-(6,8),25-(8,8,8,8,8)]
    86       8.583459       8.583459       8.583459    8[6-(6,8),25-(8,8,8,8)]
    87      11.778294      11.778294      11.778294    8[6-(6,8),25-(8,8,8,8),25-(8,8,8,8,8)]
    88       6.781535       6.781535       6.781535    8[6-(6,8),25-(8,8,8,8),25-(8,8,8,8)]
    89       5.970191       5.970191       5.970191    8[6-(6,8),25-(8,8,8,8,8)]
    90      10.597038      10.597038      10.597038    8[6-(6,8),25-(8,8,8,8)]
    91      10.112706      10.112706      10.112706    8[6-(6,8),25-(8,8,8,8,8)]
    92      10.484531      10.484531      10.484531    8[6-(6,8),25-(8,8,8,8)]
    93       7.289694       7.289694       7.289694    8[6-(6,8),25-(8,8,8,8),25-(8,8,8,8,8)]
    94       7.519462       7.519462       7.519462    8[6-(6,8),25-(8,8,8,8),25-(8,8,8,8)]
    95      13.097802      13.097802      13.097802    8[6-(6,8),25-(8,8,8,8,8)]
    96      13.237952      13.237952      13.237952    8[6-(6,8),25-(8,8,8,8)]
    97      10.112705      10.112705      10.112705    8[6-(6,8),25-(8,8,8,8,8)]
    98      10.484532      10.484532      10.484532    8[6-(6,8),25-(8,8,8,8)]
    99       7.289697       7.289697       7.289697    8[6-(6,8),25-(8,8,8,8),25-(8,8,8,8,8)]
   100      12.286456      12.286456      12.286456    8[6-(6,8),25-(8,8,8,8),25-(8,8,8,8)]
   101        13.0978        13.0978        13.0978    8[6-(6,8),25-(8,8,8,8,8)]
   102       8.470953       8.470953       8.470953    8[6-(6,8),25-(8,8,8,8)]
