# Supplementary material for: A collection of forcefield precursors for metal–organic frameworks
Source: RSC Adv. 2019 Nov 13;9(63):36492–507. doi: 10.1039/c9ra07327b (PMC9075174; doi:10.1039/c9ra07327b)
Supplement: RA-009-C9RA07327B-s1483 [file RA-009-C9RA07327B-s1483.txt]

MAHTAR01_clean

9.534700    0.000000    0.000000
4.767352    12.499515    0.000000
4.767376    0.885696    13.638032

     1      11.407816      11.407816      11.407816    25[8-(6),8-(6),8-(6,25),8-(6,25),8-(6,25)]
     2      11.407808      11.407808      11.407808    25[8-(6),8-(6),8-(6,25),8-(6,25),8-(6,25)]
     3       7.661612       7.661612       7.661612    25[8-(6),8-(6),8-(6,25),8-(6,25),8-(6,25)]
     4        7.66162        7.66162        7.66162    25[8-(6),8-(6),8-(6,25),8-(6,25),8-(6,25)]
     5      12.289104      12.289104      12.289104    25[8-(6),8-(6),8-(6),8-(6),8-(6,25),8-(6,25)]
     6       6.780324       6.780324       6.780324    25[8-(6),8-(6),8-(6),8-(6),8-(6,25),8-(6,25)]
     7      12.509552      12.509552      12.509552    1[6-(6,6)]
     8      13.396258      13.396258      13.396258    1[6-(6,6)]
     9       9.721587       9.721587       9.721587    1[6-(6,6)]
    10       8.728069       8.728069       8.728069    1[6-(6,6)]
    11      10.102985      10.102985      10.102985    1[6-(6,6)]
    12       9.710154       9.710154       9.710154    1[6-(6,6)]
    13      12.509541      12.509541      12.509541    1[6-(6,6)]
    14      13.396265      13.396265      13.396265    1[6-(6,6)]
    15       4.954237       4.954237       4.954237    1[6-(6,6)]
    16       3.960723       3.960723       3.960723    1[6-(6,6)]
    17      14.870344      14.870344      14.870344    1[6-(6,6)]
    18       9.710163       9.710163       9.710163    1[6-(6,6)]
    19       6.559876       6.559876       6.559876    1[6-(6,6)]
    20        5.67317        5.67317        5.67317    1[6-(6,6)]
    21       9.347841       9.347841       9.347841    1[6-(6,6)]
    22      10.341359      10.341359      10.341359    1[6-(6,6)]
    23       8.966443       8.966443       8.966443    1[6-(6,6)]
    24       9.359274       9.359274       9.359274    1[6-(6,6)]
    25       6.559887       6.559887       6.559887    1[6-(6,6)]
    26       5.673163       5.673163       5.673163    1[6-(6,6)]
    27      14.115191      14.115191      14.115191    1[6-(6,6)]
    28      15.108705      15.108705      15.108705    1[6-(6,6)]
    29       4.199084       4.199084       4.199084    1[6-(6,6)]
    30       9.359265       9.359265       9.359265    1[6-(6,6)]
    31       7.623947       7.623947       7.623947    6[6-(6,6),8-(25,25),8-(25,25)]
    32       8.163612       8.163612       8.163612    6[6-(1,6),6-(1,6),6-(8,8)]
    33       8.132147       8.132147       8.132147    6[1-(0),6-(1,6),6-(6,6)]
    34       8.675626       8.675626       8.675626    6[1-(0),6-(1,6),6-(6,6)]
    35       9.290617       9.290617       9.290617    6[6-(1,6),6-(1,6),6-(8,8)]
    36       9.311594       9.311594       9.311594    6[1-(0),6-(1,6),6-(6,6)]
    37       8.732836       8.732836       8.732836    6[1-(0),6-(1,6),6-(6,6)]
    38      14.788328      14.788328      14.788328    6[6-(6,6),8-(25),8-(25)]
    39      10.463399      10.463399      10.463399    6[6-(6,6),8-(25),8-(25)]
    40       9.961871       9.961871       9.961871    6[6-(1,6),6-(1,6),6-(8,8)]
    41       9.869384       9.869384       9.869384    6[1-(0),6-(1,6),6-(6,6)]
    42       9.635783       9.635783       9.635783    6[1-(0),6-(1,6),6-(6,6)]
    43       12.39131       12.39131       12.39131    6[6-(6,6),8-(25,25),8-(25,25)]
    44      12.930972      12.930972      12.930972    6[6-(1,6),6-(1,6),6-(8,8)]
    45      12.899508      12.899508      12.899508    6[1-(0),6-(1,6),6-(6,6)]
    46      13.442985      13.442985      13.442985    6[1-(0),6-(1,6),6-(6,6)]
    47       4.523271       4.523271       4.523271    6[6-(1,6),6-(1,6),6-(8,8)]
    48       4.544246       4.544246       4.544246    6[1-(0),6-(1,6),6-(6,6)]
    49       3.965491       3.965491       3.965491    6[1-(0),6-(1,6),6-(6,6)]
    50       5.253627       5.253627       5.253627    6[6-(6,6),8-(25),8-(25)]
    51      10.463401      10.463401      10.463401    6[6-(6,6),8-(25),8-(25)]
    52       9.961878       9.961878       9.961878    6[6-(1,6),6-(1,6),6-(8,8)]
    53      14.636744      14.636744      14.636744    6[1-(0),6-(1,6),6-(6,6)]
    54       9.635793       9.635793       9.635793    6[1-(0),6-(1,6),6-(6,6)]
    55       6.678105       6.678105       6.678105    6[6-(6,6),8-(25,25),8-(25,25)]
    56      10.905816      10.905816      10.905816    6[6-(1,6),6-(1,6),6-(8,8)]
    57      10.937281      10.937281      10.937281    6[1-(0),6-(1,6),6-(6,6)]
    58      10.393802      10.393802      10.393802    6[1-(0),6-(1,6),6-(6,6)]
    59       9.778811       9.778811       9.778811    6[6-(1,6),6-(1,6),6-(8,8)]
    60       9.757834       9.757834       9.757834    6[1-(0),6-(1,6),6-(6,6)]
    61      10.336592      10.336592      10.336592    6[1-(0),6-(1,6),6-(6,6)]
    62         4.2811         4.2811         4.2811    6[6-(6,6),8-(25),8-(25)]
    63       8.606029       8.606029       8.606029    6[6-(6,6),8-(25),8-(25)]
    64       9.107557       9.107557       9.107557    6[6-(1,6),6-(1,6),6-(8,8)]
    65       9.200044       9.200044       9.200044    6[1-(0),6-(1,6),6-(6,6)]
    66       9.433645       9.433645       9.433645    6[1-(0),6-(1,6),6-(6,6)]
    67       6.678118       6.678118       6.678118    6[6-(6,6),8-(25,25),8-(25,25)]
    68       6.138456       6.138456       6.138456    6[6-(1,6),6-(1,6),6-(8,8)]
    69        6.16992        6.16992        6.16992    6[1-(0),6-(1,6),6-(6,6)]
    70       5.626443       5.626443       5.626443    6[1-(0),6-(1,6),6-(6,6)]
    71      14.546157      14.546157      14.546157    6[6-(1,6),6-(1,6),6-(8,8)]
    72      14.525182      14.525182      14.525182    6[1-(0),6-(1,6),6-(6,6)]
    73      15.103937      15.103937      15.103937    6[1-(0),6-(1,6),6-(6,6)]
    74      13.815801      13.815801      13.815801    6[6-(6,6),8-(25),8-(25)]
    75       8.606027       8.606027       8.606027    6[6-(6,6),8-(25),8-(25)]
    76        9.10755        9.10755        9.10755    6[6-(1,6),6-(1,6),6-(8,8)]
    77       4.432684       4.432684       4.432684    6[1-(0),6-(1,6),6-(6,6)]
    78       9.433635       9.433635       9.433635    6[1-(0),6-(1,6),6-(6,6)]
    79       7.520019       7.520019       7.520019    8[6-(6,8),25-(8,8,8,8),25-(8,8,8,8)]
    80      10.607374      10.607374      10.607374    8[6-(6,8),25-(8,8,8,8)]
    81      10.741813      10.741813      10.741813    8[6-(6,8),25-(8,8,8,8,8)]
    82      12.054745      12.054745      12.054745    8[6-(6,8),25-(8,8,8,8),25-(8,8,8,8,8)]
    83       5.350881       5.350881       5.350881    8[6-(6,8),25-(8,8,8,8,8)]
    84      15.255531      15.255531      15.255531    8[6-(6,8),25-(8,8,8,8)]
    85        2.75268        2.75268        2.75268    8[6-(6,8),25-(8,8,8,8),25-(8,8,8,8)]
    86      15.374725      15.374725      15.374725    8[6-(6,8),25-(8,8,8,8)]
    87      10.741813      10.741813      10.741813    8[6-(6,8),25-(8,8,8,8,8)]
    88      12.054737      12.054737      12.054737    8[6-(6,8),25-(8,8,8,8),25-(8,8,8,8,8)]
    89       5.350882       5.350882       5.350882    8[6-(6,8),25-(8,8,8,8,8)]
    90       5.720825       5.720825       5.720825    8[6-(6,8),25-(8,8,8,8)]
    91      11.549409      11.549409      11.549409    8[6-(6,8),25-(8,8,8,8),25-(8,8,8,8)]
    92       8.462054       8.462054       8.462054    8[6-(6,8),25-(8,8,8,8)]
    93       8.327615       8.327615       8.327615    8[6-(6,8),25-(8,8,8,8,8)]
    94       7.014683       7.014683       7.014683    8[6-(6,8),25-(8,8,8,8),25-(8,8,8,8,8)]
    95      13.718547      13.718547      13.718547    8[6-(6,8),25-(8,8,8,8,8)]
    96       3.813897       3.813897       3.813897    8[6-(6,8),25-(8,8,8,8)]
    97       6.782048       6.782048       6.782048    8[6-(6,8),25-(8,8,8,8),25-(8,8,8,8)]
    98       3.694703       3.694703       3.694703    8[6-(6,8),25-(8,8,8,8)]
    99       8.327615       8.327615       8.327615    8[6-(6,8),25-(8,8,8,8,8)]
   100       7.014691       7.014691       7.014691    8[6-(6,8),25-(8,8,8,8),25-(8,8,8,8,8)]
   101      13.718546      13.718546      13.718546    8[6-(6,8),25-(8,8,8,8,8)]
   102      13.348603      13.348603      13.348603    8[6-(6,8),25-(8,8,8,8)]
