# Supplementary material for: A collection of forcefield precursors for metal–organic frameworks
Source: RSC Adv. 2019 Nov 13;9(63):36492–507. doi: 10.1039/c9ra07327b (PMC9075174; doi:10.1039/c9ra07327b)
Supplement: RA-009-C9RA07327B-s1484 [file RA-009-C9RA07327B-s1484.txt]

MAJHOW_clean

12.610000    0.000000    0.000000
0.000000    18.003000    0.000000
0.000000    -4.803824    18.750414

     1       9.366708       9.366708       9.366708    29[7-(6,6),7-(6,6),8-(6),8-(6)]
     2       3.252119       3.252119       3.252119    29[7-(6,6),7-(6,6),8-(6),8-(6)]
     3       3.061708       3.061708       3.061708    29[7-(6,6),7-(6,6),8-(6),8-(6)]
     4       9.557119       9.557119       9.557119    29[7-(6,6),7-(6,6),8-(6),8-(6)]
     5       3.243292       3.243292       3.243292    29[7-(6,6),7-(6,6),8-(6),8-(6)]
     6       9.357881       9.357881       9.357881    29[7-(6,6),7-(6,6),8-(6),8-(6)]
     7       9.548292       9.548292       9.548292    29[7-(6,6),7-(6,6),8-(6),8-(6)]
     8       3.052881       3.052881       3.052881    29[7-(6,6),7-(6,6),8-(6),8-(6)]
     9       0.485485       0.485485       0.485485    1[6-(6,7)]
    10      11.366654      11.366654      11.366654    1[6-(6,6)]
    11       0.836043       0.836043       0.836043    1[6-(6,6)]
    12       2.510651       2.510651       2.510651    1[6-(6,7)]
    13      10.197707      10.197707      10.197707    1[6-(1,6,6)]
    14       10.94548       10.94548       10.94548    1[6-(1,6,6)]
    15      11.862227      11.862227      11.862227    1[6-(1,6,6)]
    16      11.152284      11.152284      11.152284    1[6-(1,6,6)]
    17       9.052719       9.052719       9.052719    1[6-(1,6,6)]
    18       9.820668       9.820668       9.820668    1[6-(1,6,6)]
    19       7.834593       7.834593       7.834593    1[6-(6,6)]
    20       7.705971       7.705971       7.705971    1[6-(6,7)]
    21      11.649118      11.649118      11.649118    1[6-(6,6)]
    22      11.408267      11.408267      11.408267    1[6-(6,7)]
    23        8.54958        8.54958        8.54958    1[6-(6,6)]
    24       5.689632       5.689632       5.689632    1[6-(6,7)]
    25       7.397026       7.397026       7.397026    1[6-(6,6)]
    26        5.23315        5.23315        5.23315    1[6-(6,6)]
    27       3.601416       3.601416       3.601416    1[6-(6,7)]
    28       8.539492       8.539492       8.539492    1[6-(1,6,6)]
    29       7.571044       7.571044       7.571044    1[6-(1,6,6)]
    30        8.00735        8.00735        8.00735    1[6-(1,6,6)]
    31       7.066644       7.066644       7.066644    1[6-(1,6,6)]
    32       9.849671       9.849671       9.849671    1[6-(1,6,6)]
    33       8.907704       8.907704       8.907704    1[6-(1,6,6)]
    34        7.23814        7.23814        7.23814    1[6-(6,6)]
    35       7.384416       7.384416       7.384416    1[6-(6,7)]
    36      11.036272      11.036272      11.036272    1[6-(6,6)]
    37      11.051404      11.051404      11.051404    1[6-(6,7)]
    38      10.374247      10.374247      10.374247    1[6-(6,6)]
    39       6.790485       6.790485       6.790485    1[6-(6,7)]
    40       5.061654       5.061654       5.061654    1[6-(6,6)]
    41       7.141043       7.141043       7.141043    1[6-(6,6)]
    42       8.815651       8.815651       8.815651    1[6-(6,7)]
    43       3.892707       3.892707       3.892707    1[6-(1,6,6)]
    44        4.64048        4.64048        4.64048    1[6-(1,6,6)]
    45       5.557227       5.557227       5.557227    1[6-(1,6,6)]
    46       4.847284       4.847284       4.847284    1[6-(1,6,6)]
    47       2.747719       2.747719       2.747719    1[6-(1,6,6)]
    48       3.515668       3.515668       3.515668    1[6-(1,6,6)]
    49       1.529593       1.529593       1.529593    1[6-(6,6)]
    50       1.400971       1.400971       1.400971    1[6-(6,7)]
    51       5.344118       5.344118       5.344118    1[6-(6,6)]
    52       5.103267       5.103267       5.103267    1[6-(6,7)]
    53        2.24458        2.24458        2.24458    1[6-(6,6)]
    54      11.994632      11.994632      11.994632    1[6-(6,7)]
    55       1.092026       1.092026       1.092026    1[6-(6,6)]
    56       11.53815       11.53815       11.53815    1[6-(6,6)]
    57       9.906416       9.906416       9.906416    1[6-(6,7)]
    58       2.234492       2.234492       2.234492    1[6-(1,6,6)]
    59       1.266044       1.266044       1.266044    1[6-(1,6,6)]
    60        1.70235        1.70235        1.70235    1[6-(1,6,6)]
    61       0.761644       0.761644       0.761644    1[6-(1,6,6)]
    62       3.544671       3.544671       3.544671    1[6-(1,6,6)]
    63       2.602704       2.602704       2.602704    1[6-(1,6,6)]
    64        0.93314        0.93314        0.93314    1[6-(6,6)]
    65       1.079416       1.079416       1.079416    1[6-(6,7)]
    66       4.731272       4.731272       4.731272    1[6-(6,6)]
    67       4.746404       4.746404       4.746404    1[6-(6,7)]
    68       4.069247       4.069247       4.069247    1[6-(6,6)]
    69      12.124515      12.124515      12.124515    1[6-(6,7)]
    70       1.243346       1.243346       1.243346    1[6-(6,6)]
    71      11.773957      11.773957      11.773957    1[6-(6,6)]
    72      10.099349      10.099349      10.099349    1[6-(6,7)]
    73       2.412293       2.412293       2.412293    1[6-(1,6,6)]
    74        1.66452        1.66452        1.66452    1[6-(1,6,6)]
    75       0.747773       0.747773       0.747773    1[6-(1,6,6)]
    76       1.457716       1.457716       1.457716    1[6-(1,6,6)]
    77       3.557281       3.557281       3.557281    1[6-(1,6,6)]
    78       2.789332       2.789332       2.789332    1[6-(1,6,6)]
    79       4.775407       4.775407       4.775407    1[6-(6,6)]
    80       4.904029       4.904029       4.904029    1[6-(6,7)]
    81       0.960882       0.960882       0.960882    1[6-(6,6)]
    82       1.201733       1.201733       1.201733    1[6-(6,7)]
    83        4.06042        4.06042        4.06042    1[6-(6,6)]
    84       6.920368       6.920368       6.920368    1[6-(6,7)]
    85       5.212974       5.212974       5.212974    1[6-(6,6)]
    86        7.37685        7.37685        7.37685    1[6-(6,6)]
    87       9.008584       9.008584       9.008584    1[6-(6,7)]
    88       4.070508       4.070508       4.070508    1[6-(1,6,6)]
    89       5.038956       5.038956       5.038956    1[6-(1,6,6)]
    90        4.60265        4.60265        4.60265    1[6-(1,6,6)]
    91       5.543356       5.543356       5.543356    1[6-(1,6,6)]
    92       2.760329       2.760329       2.760329    1[6-(1,6,6)]
    93       3.702296       3.702296       3.702296    1[6-(1,6,6)]
    94        5.37186        5.37186        5.37186    1[6-(6,6)]
    95       5.225584       5.225584       5.225584    1[6-(6,7)]
    96       1.573728       1.573728       1.573728    1[6-(6,6)]
    97       1.558596       1.558596       1.558596    1[6-(6,7)]
    98       2.235753       2.235753       2.235753    1[6-(6,6)]
    99       5.819515       5.819515       5.819515    1[6-(6,7)]
   100       7.548346       7.548346       7.548346    1[6-(6,6)]
   101       5.468957       5.468957       5.468957    1[6-(6,6)]
   102       3.794349       3.794349       3.794349    1[6-(6,7)]
   103       8.717293       8.717293       8.717293    1[6-(1,6,6)]
   104        7.96952        7.96952        7.96952    1[6-(1,6,6)]
   105       7.052773       7.052773       7.052773    1[6-(1,6,6)]
   106       7.762716       7.762716       7.762716    1[6-(1,6,6)]
   107       9.862281       9.862281       9.862281    1[6-(1,6,6)]
   108       9.094332       9.094332       9.094332    1[6-(1,6,6)]
   109      11.080407      11.080407      11.080407    1[6-(6,6)]
   110      11.209029      11.209029      11.209029    1[6-(6,7)]
   111       7.265882       7.265882       7.265882    1[6-(6,6)]
   112       7.506733       7.506733       7.506733    1[6-(6,7)]
   113       10.36542       10.36542       10.36542    1[6-(6,6)]
   114       0.615368       0.615368       0.615368    1[6-(6,7)]
   115      11.517974      11.517974      11.517974    1[6-(6,6)]
   116        1.07185        1.07185        1.07185    1[6-(6,6)]
   117       2.703584       2.703584       2.703584    1[6-(6,7)]
   118      10.375508      10.375508      10.375508    1[6-(1,6,6)]
   119      11.343956      11.343956      11.343956    1[6-(1,6,6)]
   120       10.90765       10.90765       10.90765    1[6-(1,6,6)]
   121      11.848356      11.848356      11.848356    1[6-(1,6,6)]
   122       9.065329       9.065329       9.065329    1[6-(1,6,6)]
   123      10.007296      10.007296      10.007296    1[6-(1,6,6)]
   124       11.67686       11.67686       11.67686    1[6-(6,6)]
   125      11.530584      11.530584      11.530584    1[6-(6,7)]
   126       7.878728       7.878728       7.878728    1[6-(6,6)]
   127       7.863596       7.863596       7.863596    1[6-(6,7)]
   128       8.540753       8.540753       8.540753    1[6-(6,6)]
   129        0.55484        0.55484        0.55484    6[1-(0),6-(1,6),7-(6,29)]
   130      12.110644      12.110644      12.110644    6[1-(0),6-(1,7),6-(6,6)]
   131      12.166128      12.166128      12.166128    6[6-(1,1,6),6-(1,6),6-(1,6)]
   132       0.732641       0.732641       0.732641    6[1-(0),6-(1,7),6-(6,6)]
   133       1.730092       1.730092       1.730092    6[1-(0),6-(1,6),7-(6,29)]
   134      11.013574      11.013574      11.013574    6[1-(0),1-(0),6-(1,1,6),6-(6,6)]
   135      11.076624      11.076624      11.076624    6[1-(0),1-(0),6-(1,1,6),6-(1,1,6)]
   136       9.832017       9.832017       9.832017    6[1-(0),1-(0),6-(1,1,6),6-(6,6)]
   137       9.719788       9.719788       9.719788    6[6-(1,1,6),6-(1,6),6-(1,6)]
   138       8.578583       8.578583       8.578583    6[1-(0),6-(1,7),6-(6,6)]
   139       8.516794       8.516794       8.516794    6[1-(0),6-(1,6),7-(6,29)]
   140       10.83199       10.83199       10.83199    6[1-(0),6-(1,7),6-(6,6)]
   141      10.674365      10.674365      10.674365    6[1-(0),6-(1,6),7-(6,29)]
   142       8.180107       8.180107       8.180107    6[6-(6,6),8-(0),8-(29)]
   143       7.178873       7.178873       7.178873    6[6-(1,6),6-(6,6),6-(8,8)]
   144       7.640399       7.640399       7.640399    6[1-(0),6-(6,6),6-(6,6)]
   145       5.786729       5.786729       5.786729    6[6-(1,6),6-(6,6),6-(8,8)]
   146       5.148663       5.148663       5.148663    6[6-(6,6),8-(0),8-(29)]
   147       5.605145       5.605145       5.605145    6[1-(0),6-(1,6),7-(6,29)]
   148       6.642948       6.642948       6.642948    6[1-(0),6-(1,7),6-(6,6)]
   149       6.577376       6.577376       6.577376    6[6-(1,1,6),6-(1,6),6-(1,6)]
   150       5.360511       5.360511       5.360511    6[1-(0),6-(1,7),6-(6,6)]
   151       4.390802       4.390802       4.390802    6[1-(0),6-(1,6),7-(6,29)]
   152       7.714798       7.714798       7.714798    6[1-(0),1-(0),6-(1,1,6),6-(6,6)]
   153       7.890077       7.890077       7.890077    6[1-(0),1-(0),6-(1,1,6),6-(1,1,6)]
   154       9.018672       9.018672       9.018672    6[1-(0),1-(0),6-(1,1,6),6-(6,6)]
   155       9.133423       9.133423       9.133423    6[6-(1,1,6),6-(1,6),6-(1,6)]
   156       8.041397       8.041397       8.041397    6[1-(0),6-(1,7),6-(6,6)]
   157       8.118318       8.118318       8.118318    6[1-(0),6-(1,6),7-(6,29)]
   158      10.278411      10.278411      10.278411    6[1-(0),6-(1,7),6-(6,6)]
   159      10.284716      10.284716      10.284716    6[1-(0),6-(1,6),7-(6,29)]
   160        10.7185        10.7185        10.7185    6[6-(6,6),8-(0),8-(29)]
   161      11.732344      11.732344      11.732344    6[6-(1,6),6-(6,6),6-(8,8)]
   162      11.279645      11.279645      11.279645    6[1-(0),6-(6,6),6-(6,6)]
   163       0.481702       0.481702       0.481702    6[6-(1,6),6-(6,6),6-(8,8)]
   164       1.093287       1.093287       1.093287    6[6-(6,6),8-(0),8-(29)]
   165        6.85984        6.85984        6.85984    6[1-(0),6-(1,6),7-(6,29)]
   166       5.805644       5.805644       5.805644    6[1-(0),6-(1,7),6-(6,6)]
   167       5.861128       5.861128       5.861128    6[6-(1,1,6),6-(1,6),6-(1,6)]
   168       7.037641       7.037641       7.037641    6[1-(0),6-(1,7),6-(6,6)]
   169       8.035092       8.035092       8.035092    6[1-(0),6-(1,6),7-(6,29)]
   170       4.708574       4.708574       4.708574    6[1-(0),1-(0),6-(1,1,6),6-(6,6)]
   171       4.771624       4.771624       4.771624    6[1-(0),1-(0),6-(1,1,6),6-(1,1,6)]
   172       3.527017       3.527017       3.527017    6[1-(0),1-(0),6-(1,1,6),6-(6,6)]
   173       3.414788       3.414788       3.414788    6[6-(1,1,6),6-(1,6),6-(1,6)]
   174       2.273583       2.273583       2.273583    6[1-(0),6-(1,7),6-(6,6)]
   175       2.211794       2.211794       2.211794    6[1-(0),6-(1,6),7-(6,29)]
   176        4.52699        4.52699        4.52699    6[1-(0),6-(1,7),6-(6,6)]
   177       4.369365       4.369365       4.369365    6[1-(0),6-(1,6),7-(6,29)]
   178       1.875107       1.875107       1.875107    6[6-(6,6),8-(0),8-(29)]
   179       0.873873       0.873873       0.873873    6[6-(1,6),6-(6,6),6-(8,8)]
   180       1.335399       1.335399       1.335399    6[1-(0),6-(6,6),6-(6,6)]
   181      12.091729      12.091729      12.091729    6[6-(1,6),6-(6,6),6-(8,8)]
   182      11.453663      11.453663      11.453663    6[6-(6,6),8-(0),8-(29)]
   183      11.910145      11.910145      11.910145    6[1-(0),6-(1,6),7-(6,29)]
   184       0.337948       0.337948       0.337948    6[1-(0),6-(1,7),6-(6,6)]
   185       0.272376       0.272376       0.272376    6[6-(1,1,6),6-(1,6),6-(1,6)]
   186      11.665511      11.665511      11.665511    6[1-(0),6-(1,7),6-(6,6)]
   187      10.695802      10.695802      10.695802    6[1-(0),6-(1,6),7-(6,29)]
   188       1.409798       1.409798       1.409798    6[1-(0),1-(0),6-(1,1,6),6-(6,6)]
   189       1.585077       1.585077       1.585077    6[1-(0),1-(0),6-(1,1,6),6-(1,1,6)]
   190       2.713672       2.713672       2.713672    6[1-(0),1-(0),6-(1,1,6),6-(6,6)]
   191       2.828423       2.828423       2.828423    6[6-(1,1,6),6-(1,6),6-(1,6)]
   192       1.736397       1.736397       1.736397    6[1-(0),6-(1,7),6-(6,6)]
   193       1.813318       1.813318       1.813318    6[1-(0),6-(1,6),7-(6,29)]
   194       3.973411       3.973411       3.973411    6[1-(0),6-(1,7),6-(6,6)]
   195       3.979716       3.979716       3.979716    6[1-(0),6-(1,6),7-(6,29)]
   196         4.4135         4.4135         4.4135    6[6-(6,6),8-(0),8-(29)]
   197       5.427344       5.427344       5.427344    6[6-(1,6),6-(6,6),6-(8,8)]
   198       4.974645       4.974645       4.974645    6[1-(0),6-(6,6),6-(6,6)]
   199       6.786702       6.786702       6.786702    6[6-(1,6),6-(6,6),6-(8,8)]
   200       7.398287       7.398287       7.398287    6[6-(6,6),8-(0),8-(29)]
   201       12.05516       12.05516       12.05516    6[1-(0),6-(1,6),7-(6,29)]
   202       0.499356       0.499356       0.499356    6[1-(0),6-(1,7),6-(6,6)]
   203       0.443872       0.443872       0.443872    6[6-(1,1,6),6-(1,6),6-(1,6)]
   204      11.877359      11.877359      11.877359    6[1-(0),6-(1,7),6-(6,6)]
   205      10.879908      10.879908      10.879908    6[1-(0),6-(1,6),7-(6,29)]
   206       1.596426       1.596426       1.596426    6[1-(0),1-(0),6-(1,1,6),6-(6,6)]
   207       1.533376       1.533376       1.533376    6[1-(0),1-(0),6-(1,1,6),6-(1,1,6)]
   208       2.777983       2.777983       2.777983    6[1-(0),1-(0),6-(1,1,6),6-(6,6)]
   209       2.890212       2.890212       2.890212    6[6-(1,1,6),6-(1,6),6-(1,6)]
   210       4.031417       4.031417       4.031417    6[1-(0),6-(1,7),6-(6,6)]
   211       4.093206       4.093206       4.093206    6[1-(0),6-(1,6),7-(6,29)]
   212        1.77801        1.77801        1.77801    6[1-(0),6-(1,7),6-(6,6)]
   213       1.935635       1.935635       1.935635    6[1-(0),6-(1,6),7-(6,29)]
   214       4.429893       4.429893       4.429893    6[6-(6,6),8-(0),8-(29)]
   215       5.431127       5.431127       5.431127    6[6-(1,6),6-(6,6),6-(8,8)]
   216       4.969601       4.969601       4.969601    6[1-(0),6-(6,6),6-(6,6)]
   217       6.823271       6.823271       6.823271    6[6-(1,6),6-(6,6),6-(8,8)]
   218       7.461337       7.461337       7.461337    6[6-(6,6),8-(0),8-(29)]
   219       7.004855       7.004855       7.004855    6[1-(0),6-(1,6),7-(6,29)]
   220       5.967052       5.967052       5.967052    6[1-(0),6-(1,7),6-(6,6)]
   221       6.032624       6.032624       6.032624    6[6-(1,1,6),6-(1,6),6-(1,6)]
   222       7.249489       7.249489       7.249489    6[1-(0),6-(1,7),6-(6,6)]
   223       8.219198       8.219198       8.219198    6[1-(0),6-(1,6),7-(6,29)]
   224       4.895202       4.895202       4.895202    6[1-(0),1-(0),6-(1,1,6),6-(6,6)]
   225       4.719923       4.719923       4.719923    6[1-(0),1-(0),6-(1,1,6),6-(1,1,6)]
   226       3.591328       3.591328       3.591328    6[1-(0),1-(0),6-(1,1,6),6-(6,6)]
   227       3.476577       3.476577       3.476577    6[6-(1,1,6),6-(1,6),6-(1,6)]
   228       4.568603       4.568603       4.568603    6[1-(0),6-(1,7),6-(6,6)]
   229       4.491682       4.491682       4.491682    6[1-(0),6-(1,6),7-(6,29)]
   230       2.331589       2.331589       2.331589    6[1-(0),6-(1,7),6-(6,6)]
   231       2.325284       2.325284       2.325284    6[1-(0),6-(1,6),7-(6,29)]
   232         1.8915         1.8915         1.8915    6[6-(6,6),8-(0),8-(29)]
   233       0.877656       0.877656       0.877656    6[6-(1,6),6-(6,6),6-(8,8)]
   234       1.330355       1.330355       1.330355    6[1-(0),6-(6,6),6-(6,6)]
   235      12.128298      12.128298      12.128298    6[6-(1,6),6-(6,6),6-(8,8)]
   236      11.516713      11.516713      11.516713    6[6-(6,6),8-(0),8-(29)]
   237        5.75016        5.75016        5.75016    6[1-(0),6-(1,6),7-(6,29)]
   238       6.804356       6.804356       6.804356    6[1-(0),6-(1,7),6-(6,6)]
   239       6.748872       6.748872       6.748872    6[6-(1,1,6),6-(1,6),6-(1,6)]
   240       5.572359       5.572359       5.572359    6[1-(0),6-(1,7),6-(6,6)]
   241       4.574908       4.574908       4.574908    6[1-(0),6-(1,6),7-(6,29)]
   242       7.901426       7.901426       7.901426    6[1-(0),1-(0),6-(1,1,6),6-(6,6)]
   243       7.838376       7.838376       7.838376    6[1-(0),1-(0),6-(1,1,6),6-(1,1,6)]
   244       9.082983       9.082983       9.082983    6[1-(0),1-(0),6-(1,1,6),6-(6,6)]
   245       9.195212       9.195212       9.195212    6[6-(1,1,6),6-(1,6),6-(1,6)]
   246      10.336417      10.336417      10.336417    6[1-(0),6-(1,7),6-(6,6)]
   247      10.398206      10.398206      10.398206    6[1-(0),6-(1,6),7-(6,29)]
   248        8.08301        8.08301        8.08301    6[1-(0),6-(1,7),6-(6,6)]
   249       8.240635       8.240635       8.240635    6[1-(0),6-(1,6),7-(6,29)]
   250      10.734893      10.734893      10.734893    6[6-(6,6),8-(0),8-(29)]
   251      11.736127      11.736127      11.736127    6[6-(1,6),6-(6,6),6-(8,8)]
   252      11.274601      11.274601      11.274601    6[1-(0),6-(6,6),6-(6,6)]
   253       0.518271       0.518271       0.518271    6[6-(1,6),6-(6,6),6-(8,8)]
   254       1.156337       1.156337       1.156337    6[6-(6,6),8-(0),8-(29)]
   255       0.699855       0.699855       0.699855    6[1-(0),6-(1,6),7-(6,29)]
   256      12.272052      12.272052      12.272052    6[1-(0),6-(1,7),6-(6,6)]
   257      12.337624      12.337624      12.337624    6[6-(1,1,6),6-(1,6),6-(1,6)]
   258       0.944489       0.944489       0.944489    6[1-(0),6-(1,7),6-(6,6)]
   259       1.914198       1.914198       1.914198    6[1-(0),6-(1,6),7-(6,29)]
   260      11.200202      11.200202      11.200202    6[1-(0),1-(0),6-(1,1,6),6-(6,6)]
   261      11.024923      11.024923      11.024923    6[1-(0),1-(0),6-(1,1,6),6-(1,1,6)]
   262       9.896328       9.896328       9.896328    6[1-(0),1-(0),6-(1,1,6),6-(6,6)]
   263       9.781577       9.781577       9.781577    6[6-(1,1,6),6-(1,6),6-(1,6)]
   264      10.873603      10.873603      10.873603    6[1-(0),6-(1,7),6-(6,6)]
   265      10.796682      10.796682      10.796682    6[1-(0),6-(1,6),7-(6,29)]
   266       8.636589       8.636589       8.636589    6[1-(0),6-(1,7),6-(6,6)]
   267       8.630284       8.630284       8.630284    6[1-(0),6-(1,6),7-(6,29)]
   268         8.1965         8.1965         8.1965    6[6-(6,6),8-(0),8-(29)]
   269       7.182656       7.182656       7.182656    6[6-(1,6),6-(6,6),6-(8,8)]
   270       7.635355       7.635355       7.635355    6[1-(0),6-(6,6),6-(6,6)]
   271       5.823298       5.823298       5.823298    6[6-(1,6),6-(6,6),6-(8,8)]
   272       5.211713       5.211713       5.211713    6[6-(6,6),8-(0),8-(29)]
   273       1.650649       1.650649       1.650649    7[6-(1,6),6-(1,6),29-(7,8,8)]
   274       9.505418       9.505418       9.505418    7[6-(1,6),6-(1,6),29-(7,8,8)]
   275       9.246913       9.246913       9.246913    7[6-(1,6),6-(1,6),29-(7,8,8)]
   276       4.496726       4.496726       4.496726    7[6-(1,6),6-(1,6),29-(7,8,8)]
   277       7.955649       7.955649       7.955649    7[6-(1,6),6-(1,6),29-(7,8,8)]
   278       3.200418       3.200418       3.200418    7[6-(1,6),6-(1,6),29-(7,8,8)]
   279       2.941913       2.941913       2.941913    7[6-(1,6),6-(1,6),29-(7,8,8)]
   280      10.801726      10.801726      10.801726    7[6-(1,6),6-(1,6),29-(7,8,8)]
   281      10.959351      10.959351      10.959351    7[6-(1,6),6-(1,6),29-(7,8,8)]
   282       3.104582       3.104582       3.104582    7[6-(1,6),6-(1,6),29-(7,8,8)]
   283       3.363087       3.363087       3.363087    7[6-(1,6),6-(1,6),29-(7,8,8)]
   284       8.113274       8.113274       8.113274    7[6-(1,6),6-(1,6),29-(7,8,8)]
   285       4.654351       4.654351       4.654351    7[6-(1,6),6-(1,6),29-(7,8,8)]
   286       9.409582       9.409582       9.409582    7[6-(1,6),6-(1,6),29-(7,8,8)]
   287       9.668087       9.668087       9.668087    7[6-(1,6),6-(1,6),29-(7,8,8)]
   288       1.808274       1.808274       1.808274    7[6-(1,6),6-(1,6),29-(7,8,8)]
   289       7.878728       7.878728       7.878728    8[6-(6,8),29-(7,7,8)]
   290       9.273394       9.273394       9.273394    8[6-(6,8)]
   291       5.104528       5.104528       5.104528    8[6-(6,8)]
   292       4.593823       4.593823       4.593823    8[6-(6,8),29-(7,7,8)]
   293      10.810553      10.810553      10.810553    8[6-(6,8),29-(7,7,8)]
   294        9.79797        9.79797        9.79797    8[6-(6,8)]
   295       1.924286       1.924286       1.924286    8[6-(6,8),29-(7,7,8)]
   296       0.780559       0.780559       0.780559    8[6-(6,8)]
   297       1.573728       1.573728       1.573728    8[6-(6,8),29-(7,7,8)]
   298       2.968394       2.968394       2.968394    8[6-(6,8)]
   299      11.409528      11.409528      11.409528    8[6-(6,8)]
   300      10.898823      10.898823      10.898823    8[6-(6,8),29-(7,7,8)]
   301       4.505553       4.505553       4.505553    8[6-(6,8),29-(7,7,8)]
   302        3.49297        3.49297        3.49297    8[6-(6,8)]
   303       8.229286       8.229286       8.229286    8[6-(6,8),29-(7,7,8)]
   304       7.085559       7.085559       7.085559    8[6-(6,8)]
   305       4.731272       4.731272       4.731272    8[6-(6,8),29-(7,7,8)]
   306       3.336606       3.336606       3.336606    8[6-(6,8)]
   307       7.505472       7.505472       7.505472    8[6-(6,8)]
   308       8.016177       8.016177       8.016177    8[6-(6,8),29-(7,7,8)]
   309       1.799447       1.799447       1.799447    8[6-(6,8),29-(7,7,8)]
   310        2.81203        2.81203        2.81203    8[6-(6,8)]
   311      10.685714      10.685714      10.685714    8[6-(6,8),29-(7,7,8)]
   312      11.829441      11.829441      11.829441    8[6-(6,8)]
   313      11.036272      11.036272      11.036272    8[6-(6,8),29-(7,7,8)]
   314       9.641606       9.641606       9.641606    8[6-(6,8)]
   315       1.200472       1.200472       1.200472    8[6-(6,8)]
   316       1.711177       1.711177       1.711177    8[6-(6,8),29-(7,7,8)]
   317       8.104447       8.104447       8.104447    8[6-(6,8),29-(7,7,8)]
   318        9.11703        9.11703        9.11703    8[6-(6,8)]
   319       4.380714       4.380714       4.380714    8[6-(6,8),29-(7,7,8)]
   320       5.524441       5.524441       5.524441    8[6-(6,8)]
