# Supplementary material for: A collection of forcefield precursors for metal–organic frameworks
Source: RSC Adv. 2019 Nov 13;9(63):36492–507. doi: 10.1039/c9ra07327b (PMC9075174; doi:10.1039/c9ra07327b)
Supplement: RA-009-C9RA07327B-s1485 [file RA-009-C9RA07327B-s1485.txt]

MAJHUC_clean

11.347500    0.000000    0.000000
-3.692511    11.192638    0.000000
-0.361903    -2.553556    21.045560

     1      -0.294673      -0.294673      -0.294673    25[7-(6,6),7-(6,6),7-(6,6),8-(6),8-(6)]
     2       7.587759       7.587759       7.587759    25[7-(6,6),7-(6,6),7-(6,6),8-(6),8-(6)]
     3      -0.180951      -0.180951      -0.180951    25[7-(6,6),7-(6,6),8-(6),8-(6)]
     4       3.827494       3.827494       3.827494    25[7-(6,6),7-(6,6),8-(6),8-(6)]
     5      -2.223997      -2.223997      -2.223997    1[6-(6,7)]
     6       4.291249       4.291249       4.291249    1[6-(6,7)]
     7       3.671956       3.671956       3.671956    1[6-(6,6)]
     8        1.43035        1.43035        1.43035    1[6-(6,7)]
     9       1.138542       1.138542       1.138542    1[6-(6,7)]
    10       0.435725       0.435725       0.435725    1[6-(6,6)]
    11       3.280103       3.280103       3.280103    1[6-(6,6)]
    12       3.512877       3.512877       3.512877    1[6-(6,6)]
    13       0.494484       0.494484       0.494484    1[6-(6,7)]
    14       7.770631       7.770631       7.770631    1[6-(6,6)]
    15       1.688025       1.688025       1.688025    1[6-(6,7)]
    16       5.606718       5.606718       5.606718    1[6-(1,6,6)]
    17       4.781265       4.781265       4.781265    1[6-(1,6,6)]
    18       8.582806       8.582806       8.582806    1[6-(6,7)]
    19       6.835448       6.835448       6.835448    1[6-(6,6)]
    20       7.878052       7.878052       7.878052    1[6-(6,6)]
    21      -2.832278      -2.832278      -2.832278    1[6-(6,6)]
    22       5.573947       5.573947       5.573947    1[6-(1,6,6)]
    23       4.965363       4.965363       4.965363    1[6-(1,6,6)]
    24      -1.074431      -1.074431      -1.074431    1[6-(6,7)]
    25       0.383873       0.383873       0.383873    1[6-(6,6)]
    26       1.437832       1.437832       1.437832    1[6-(1,6,6)]
    27       0.569003       0.569003       0.569003    1[6-(1,6,6)]
    28       2.387651       2.387651       2.387651    1[6-(1,6,6)]
    29       3.182098       3.182098       3.182098    1[6-(1,6,6)]
    30      -1.465429      -1.465429      -1.465429    1[6-(6,7)]
    31       1.885067       1.885067       1.885067    1[6-(6,6)]
    32       -0.13102       -0.13102       -0.13102    1[6-(1,6,6)]
    33       0.777268       0.777268       0.777268    1[6-(1,6,6)]
    34       9.624601       9.624601       9.624601    1[6-(6,7)]
    35       6.372661       6.372661       6.372661    1[6-(1,6,6)]
    36       5.416963       5.416963       5.416963    1[6-(1,6,6)]
    37       0.875266       0.875266       0.875266    1[6-(6,6)]
    38       4.310889       4.310889       4.310889    1[6-(6,6)]
    39        8.69921        8.69921        8.69921    1[6-(6,6)]
    40       6.957457       6.957457       6.957457    1[6-(1,6,6)]
    41       7.228948       7.228948       7.228948    1[6-(1,6,6)]
    42       1.653307       1.653307       1.653307    1[6-(1,6,6)]
    43       0.763881       0.763881       0.763881    1[6-(1,6,6)]
    44       8.736617       8.736617       8.736617    1[6-(6,6)]
    45       5.769405       5.769405       5.769405    1[6-(1,6,6)]
    46       4.785134       4.785134       4.785134    1[6-(1,6,6)]
    47       5.397622       5.397622       5.397622    1[6-(6,7)]
    48       2.072141       2.072141       2.072141    1[6-(6,7)]
    49       9.517083       9.517083       9.517083    1[6-(6,7)]
    50       3.001837       3.001837       3.001837    1[6-(6,7)]
    51        3.62113        3.62113        3.62113    1[6-(6,6)]
    52       5.862736       5.862736       5.862736    1[6-(6,7)]
    53       6.154544       6.154544       6.154544    1[6-(6,7)]
    54       6.857361       6.857361       6.857361    1[6-(6,6)]
    55       4.012983       4.012983       4.012983    1[6-(6,6)]
    56       3.780209       3.780209       3.780209    1[6-(6,6)]
    57       6.798602       6.798602       6.798602    1[6-(6,7)]
    58      -0.477545      -0.477545      -0.477545    1[6-(6,6)]
    59       5.605061       5.605061       5.605061    1[6-(6,7)]
    60       1.686368       1.686368       1.686368    1[6-(1,6,6)]
    61       2.511821       2.511821       2.511821    1[6-(1,6,6)]
    62       -1.28972       -1.28972       -1.28972    1[6-(6,7)]
    63       0.457638       0.457638       0.457638    1[6-(6,6)]
    64      -0.584966      -0.584966      -0.584966    1[6-(6,6)]
    65      10.125364      10.125364      10.125364    1[6-(6,6)]
    66       1.719139       1.719139       1.719139    1[6-(1,6,6)]
    67       2.327723       2.327723       2.327723    1[6-(1,6,6)]
    68       8.367517       8.367517       8.367517    1[6-(6,7)]
    69       6.909213       6.909213       6.909213    1[6-(6,6)]
    70       5.855254       5.855254       5.855254    1[6-(1,6,6)]
    71       6.724083       6.724083       6.724083    1[6-(1,6,6)]
    72       4.905435       4.905435       4.905435    1[6-(1,6,6)]
    73       4.110988       4.110988       4.110988    1[6-(1,6,6)]
    74       8.758515       8.758515       8.758515    1[6-(6,7)]
    75       5.408019       5.408019       5.408019    1[6-(6,6)]
    76       7.424106       7.424106       7.424106    1[6-(1,6,6)]
    77       6.515818       6.515818       6.515818    1[6-(1,6,6)]
    78      -2.331515      -2.331515      -2.331515    1[6-(6,7)]
    79       0.920425       0.920425       0.920425    1[6-(1,6,6)]
    80       1.876123       1.876123       1.876123    1[6-(1,6,6)]
    81        6.41782        6.41782        6.41782    1[6-(6,6)]
    82       2.982197       2.982197       2.982197    1[6-(6,6)]
    83      -1.406124      -1.406124      -1.406124    1[6-(6,6)]
    84       0.335629       0.335629       0.335629    1[6-(1,6,6)]
    85       0.064138       0.064138       0.064138    1[6-(1,6,6)]
    86       5.639779       5.639779       5.639779    1[6-(1,6,6)]
    87       6.529205       6.529205       6.529205    1[6-(1,6,6)]
    88      -1.443531      -1.443531      -1.443531    1[6-(6,6)]
    89       1.523681       1.523681       1.523681    1[6-(1,6,6)]
    90       2.507952       2.507952       2.507952    1[6-(1,6,6)]
    91       1.895464       1.895464       1.895464    1[6-(6,7)]
    92       5.220945       5.220945       5.220945    1[6-(6,7)]
    93       9.917251       9.917251       9.917251    6[6-(6,6),8-(0),8-(25)]
    94      -0.443875      -0.443875      -0.443875    6[6-(6,6),8-(0),8-(25)]
    95       9.690159       9.690159       9.690159    6[6-(1,6),6-(6,6),6-(8,8)]
    96       -2.34803       -2.34803       -2.34803    6[1-(0),6-(1,6),7-(6,25)]
    97       3.503605       3.503605       3.503605    6[1-(0),6-(1,6),7-(6,25)]
    98       3.138653       3.138653       3.138653    6[1-(0),6-(1,7),6-(6,6)]
    99      -1.272504      -1.272504      -1.272504    6[6-(1,6),6-(6,6),6-(8,8)]
   100       1.863214       1.863214       1.863214    6[1-(0),6-(1,6),7-(6,25)]
   101       1.655094       1.655094       1.655094    6[1-(0),6-(1,6),7-(6,25)]
   102       1.226557       1.226557       1.226557    6[1-(0),6-(1,7),6-(6,6)]
   103       2.981635       2.981635       2.981635    6[1-(0),6-(1,7),6-(6,6)]
   104        3.64519        3.64519        3.64519    6[6-(1,1,6),6-(1,6),6-(1,6)]
   105       3.115784       3.115784       3.115784    6[1-(0),6-(1,7),6-(6,6)]
   106       1.214153       1.214153       1.214153    6[1-(0),6-(1,6),7-(6,25)]
   107      -0.251831      -0.251831      -0.251831    6[6-(6,6),8-(0),8-(25)]
   108       8.173462       8.173462       8.173462    6[1-(0),6-(1,7),6-(6,6)]
   109       7.945779       7.945779       7.945779    6[6-(1,1,6),6-(1,6),6-(1,6)]
   110        1.97251        1.97251        1.97251    6[6-(1,1,6),6-(1,6),6-(1,6)]
   111       2.010939       2.010939       2.010939    6[1-(0),6-(1,6),7-(6,25)]
   112       4.937479       4.937479       4.937479    6[1-(0),1-(0),6-(1,1,6),6-(6,6)]
   113       8.449771       8.449771       8.449771    6[1-(0),6-(1,6),7-(6,25)]
   114       7.385598       7.385598       7.385598    6[1-(0),6-(1,7),6-(6,6)]
   115       7.145721       7.145721       7.145721    6[6-(1,1,6),6-(1,6),6-(1,6)]
   116       8.008312       8.008312       8.008312    6[1-(0),6-(1,7),6-(6,6)]
   117       -2.72949       -2.72949       -2.72949    6[1-(0),6-(1,7),6-(6,6)]
   118       5.536553       5.536553       5.536553    6[1-(0),1-(0),6-(1,1,6),6-(1,1,6)]
   119      -1.228932      -1.228932      -1.228932    6[1-(0),6-(1,6),7-(6,25)]
   120      -0.339756      -0.339756      -0.339756    6[1-(0),6-(1,7),6-(6,6)]
   121      -0.538236      -0.538236      -0.538236    6[6-(1,1,6),6-(1,6),6-(1,6)]
   122       1.476076       1.476076       1.476076    6[1-(0),1-(0),6-(1,1,6),6-(6,6)]
   123       2.293809       2.293809       2.293809    6[1-(0),1-(0),6-(1,1,6),6-(1,1,6)]
   124      -1.906931      -1.906931      -1.906931    6[1-(0),6-(1,6),7-(6,25)]
   125       2.055656       2.055656       2.055656    6[1-(0),6-(1,7),6-(6,6)]
   126       0.383089       0.383089       0.383089    6[1-(0),1-(0),6-(1,1,6),6-(6,6)]
   127       9.056304       9.056304       9.056304    6[1-(0),6-(1,6),7-(6,25)]
   128       6.005552       6.005552       6.005552    6[1-(0),1-(0),6-(1,1,6),6-(6,6)]
   129       0.884175       0.884175       0.884175    6[6-(6,6),8-(0),8-(25)]
   130       1.795427       1.795427       1.795427    6[1-(0),6-(1,7),6-(6,6)]
   131       3.823257       3.823257       3.823257    6[1-(0),6-(1,7),6-(6,6)]
   132       8.948224       8.948224       8.948224    6[1-(0),6-(6,6),6-(6,6)]
   133       6.960181       6.960181       6.960181    6[1-(0),1-(0),6-(1,1,6),6-(6,6)]
   134       1.677694       1.677694       1.677694    6[1-(0),1-(0),6-(1,1,6),6-(6,6)]
   135       9.042873       9.042873       9.042873    6[1-(0),6-(6,6),6-(6,6)]
   136       5.182706       5.182706       5.182706    6[1-(0),1-(0),6-(1,1,6),6-(1,1,6)]
   137        4.47522        4.47522        4.47522    6[1-(0),6-(1,6),7-(6)]
   138       2.530013       2.530013       2.530013    6[1-(0),6-(1,6),7-(6)]
   139       2.446357       2.446357       2.446357    6[6-(1,1,6),6-(1,6),6-(1,6)]
   140      -0.555352      -0.555352      -0.555352    6[6-(1,6),6-(6,6),6-(8,8)]
   141      -1.022906      -1.022906      -1.022906    6[6-(1,6),6-(6,6),6-(8,8)]
   142      -2.624165      -2.624165      -2.624165    6[6-(6,6),8-(0),8-(25)]
   143       7.736961       7.736961       7.736961    6[6-(6,6),8-(0),8-(25)]
   144      -2.397073      -2.397073      -2.397073    6[6-(1,6),6-(6,6),6-(8,8)]
   145       9.641116       9.641116       9.641116    6[1-(0),6-(1,6),7-(6,25)]
   146       3.789481       3.789481       3.789481    6[1-(0),6-(1,6),7-(6,25)]
   147       4.154433       4.154433       4.154433    6[1-(0),6-(1,7),6-(6,6)]
   148        8.56559        8.56559        8.56559    6[6-(1,6),6-(6,6),6-(8,8)]
   149       5.429872       5.429872       5.429872    6[1-(0),6-(1,6),7-(6,25)]
   150       5.637992       5.637992       5.637992    6[1-(0),6-(1,6),7-(6,25)]
   151       6.066529       6.066529       6.066529    6[1-(0),6-(1,7),6-(6,6)]
   152       4.311451       4.311451       4.311451    6[1-(0),6-(1,7),6-(6,6)]
   153       3.647896       3.647896       3.647896    6[6-(1,1,6),6-(1,6),6-(1,6)]
   154       4.177302       4.177302       4.177302    6[1-(0),6-(1,7),6-(6,6)]
   155       6.078933       6.078933       6.078933    6[1-(0),6-(1,6),7-(6,25)]
   156       7.544917       7.544917       7.544917    6[6-(6,6),8-(0),8-(25)]
   157      -0.880376      -0.880376      -0.880376    6[1-(0),6-(1,7),6-(6,6)]
   158      -0.652693      -0.652693      -0.652693    6[6-(1,1,6),6-(1,6),6-(1,6)]
   159       5.320576       5.320576       5.320576    6[6-(1,1,6),6-(1,6),6-(1,6)]
   160       5.282147       5.282147       5.282147    6[1-(0),6-(1,6),7-(6,25)]
   161       2.355607       2.355607       2.355607    6[1-(0),1-(0),6-(1,1,6),6-(6,6)]
   162      -1.156685      -1.156685      -1.156685    6[1-(0),6-(1,6),7-(6,25)]
   163      -0.092512      -0.092512      -0.092512    6[1-(0),6-(1,7),6-(6,6)]
   164       0.147365       0.147365       0.147365    6[6-(1,1,6),6-(1,6),6-(1,6)]
   165      -0.715226      -0.715226      -0.715226    6[1-(0),6-(1,7),6-(6,6)]
   166      10.022576      10.022576      10.022576    6[1-(0),6-(1,7),6-(6,6)]
   167       1.756533       1.756533       1.756533    6[1-(0),1-(0),6-(1,1,6),6-(1,1,6)]
   168       8.522018       8.522018       8.522018    6[1-(0),6-(1,6),7-(6,25)]
   169       7.632842       7.632842       7.632842    6[1-(0),6-(1,7),6-(6,6)]
   170       7.831322       7.831322       7.831322    6[6-(1,1,6),6-(1,6),6-(1,6)]
   171        5.81701        5.81701        5.81701    6[1-(0),1-(0),6-(1,1,6),6-(6,6)]
   172       4.999277       4.999277       4.999277    6[1-(0),1-(0),6-(1,1,6),6-(1,1,6)]
   173       9.200017       9.200017       9.200017    6[1-(0),6-(1,6),7-(6,25)]
   174        5.23743        5.23743        5.23743    6[1-(0),6-(1,7),6-(6,6)]
   175       6.909997       6.909997       6.909997    6[1-(0),1-(0),6-(1,1,6),6-(6,6)]
   176      -1.763218      -1.763218      -1.763218    6[1-(0),6-(1,6),7-(6,25)]
   177       1.287534       1.287534       1.287534    6[1-(0),1-(0),6-(1,1,6),6-(6,6)]
   178       6.408911       6.408911       6.408911    6[6-(6,6),8-(0),8-(25)]
   179       5.497659       5.497659       5.497659    6[1-(0),6-(1,7),6-(6,6)]
   180       3.469829       3.469829       3.469829    6[1-(0),6-(1,7),6-(6,6)]
   181      -1.655138      -1.655138      -1.655138    6[1-(0),6-(6,6),6-(6,6)]
   182       0.332905       0.332905       0.332905    6[1-(0),1-(0),6-(1,1,6),6-(6,6)]
   183       5.615392       5.615392       5.615392    6[1-(0),1-(0),6-(1,1,6),6-(6,6)]
   184      -1.749787      -1.749787      -1.749787    6[1-(0),6-(6,6),6-(6,6)]
   185        2.11038        2.11038        2.11038    6[1-(0),1-(0),6-(1,1,6),6-(1,1,6)]
   186       2.817866       2.817866       2.817866    6[1-(0),6-(1,6),7-(6)]
   187       4.763073       4.763073       4.763073    6[1-(0),6-(1,6),7-(6)]
   188       4.846729       4.846729       4.846729    6[6-(1,1,6),6-(1,6),6-(1,6)]
   189       7.848438       7.848438       7.848438    6[6-(1,6),6-(6,6),6-(8,8)]
   190       8.315992       8.315992       8.315992    6[6-(1,6),6-(6,6),6-(8,8)]
   191       2.785809       2.785809       2.785809    7[6-(1,6),6-(1,6),25-(7,8,8)]
   192       1.391338       1.391338       1.391338    7[6-(1,6),6-(1,6),25-(7,8,8)]
   193       -1.71861       -1.71861       -1.71861    7[6-(1,6),6-(1,6),25-(7,7,8,8)]
   194       9.299438       9.299438       9.299438    7[6-(1,6),6-(1,6),25-(7,7,8,8)]
   195       3.859236       3.859236       3.859236    7[6-(1,6),6-(1,6)]
   196        1.37198        1.37198        1.37198    7[6-(1,6),6-(1,6),25-(7,7,8,8)]
   197       4.507277       4.507277       4.507277    7[6-(1,6),6-(1,6),25-(7,8,8)]
   198       9.594259       9.594259       9.594259    7[6-(1,6),6-(1,6),25-(7,8,8)]
   199       9.011696       9.011696       9.011696    7[6-(1,6),6-(1,6),25-(7,7,8,8)]
   200      -2.006352      -2.006352      -2.006352    7[6-(1,6),6-(1,6),25-(7,7,8,8)]
   201        3.43385        3.43385        3.43385    7[6-(1,6),6-(1,6)]
   202       5.921106       5.921106       5.921106    7[6-(1,6),6-(1,6),25-(7,7,8,8)]
   203      -0.590804      -0.590804      -0.590804    8[6-(6,8),25-(7,7,7,8)]
   204      -0.598351      -0.598351      -0.598351    8[6-(6,8),25-(7,7,8)]
   205       0.315795       0.315795       0.315795    8[6-(6,8)]
   206       9.196346       9.196346       9.196346    8[6-(6,8)]
   207       0.017291       0.017291       0.017291    8[6-(6,8),25-(7,7,7,8)]
   208       0.001416       0.001416       0.001416    8[6-(6,8)]
   209       1.749228       1.749228       1.749228    8[6-(6,8),25-(7,7,8)]
   210       1.113769       1.113769       1.113769    8[6-(6,8)]
   211        7.88389        7.88389        7.88389    8[6-(6,8),25-(7,7,7,8)]
   212       7.891437       7.891437       7.891437    8[6-(6,8),25-(7,7,8)]
   213       6.977291       6.977291       6.977291    8[6-(6,8)]
   214       -1.90326       -1.90326       -1.90326    8[6-(6,8)]
   215       7.275795       7.275795       7.275795    8[6-(6,8),25-(7,7,7,8)]
   216        7.29167        7.29167        7.29167    8[6-(6,8)]
   217       5.543858       5.543858       5.543858    8[6-(6,8),25-(7,7,8)]
   218       6.179317       6.179317       6.179317    8[6-(6,8)]
