# Supplementary material for: A collection of forcefield precursors for metal–organic frameworks
Source: RSC Adv. 2019 Nov 13;9(63):36492–507. doi: 10.1039/c9ra07327b (PMC9075174; doi:10.1039/c9ra07327b)
Supplement: RA-009-C9RA07327B-s1486 [file RA-009-C9RA07327B-s1486.txt]

MAKSUO_clean

10.058000    0.000000    0.000000
0.000000    16.679000    0.000000
-5.029004    -5.177280    17.063362

     1         2.0292         2.0292         2.0292    48[8-(6),8-(6),8-(6),8-(6),8-(6)]
     2       4.681594       4.681594       4.681594    48[7-(6,6),7-(6,6),8-(6),8-(6),8-(6)]
     3       7.058199       7.058199       7.058199    48[8-(6),8-(6),8-(6),8-(6),8-(6)]
     4      -0.347405      -0.347405      -0.347405    48[7-(6,6),7-(6,6),8-(6),8-(6),8-(6)]
     5       2.999796       2.999796       2.999796    48[8-(6),8-(6),8-(6),8-(6),8-(6)]
     6       0.347402       0.347402       0.347402    48[7-(6,6),7-(6,6),8-(6),8-(6),8-(6)]
     7      -2.029203      -2.029203      -2.029203    48[8-(6),8-(6),8-(6),8-(6),8-(6)]
     8       5.376401       5.376401       5.376401    48[7-(6,6),7-(6,6),8-(6),8-(6),8-(6)]
     9       4.059408       4.059408       4.059408    1[6-(6,6)]
    10      -3.007346      -3.007346      -3.007346    1[6-(6,6)]
    11       0.835819       0.835819       0.835819    1[6-(6,6)]
    12       7.055686       7.055686       7.055686    1[6-(1,6,8)]
    13       6.032787       6.032787       6.032787    1[6-(1,6,8)]
    14      -0.775473      -0.775473      -0.775473    1[6-(6,6)]
    15       0.585375       0.585375       0.585375    1[6-(6,7)]
    16       7.573673       7.573673       7.573673    1[6-(6,7)]
    17       6.151472       6.151472       6.151472    1[6-(6,6)]
    18       -1.28441       -1.28441       -1.28441    1[6-(1,6,8)]
    19      -1.260271      -1.260271      -1.260271    1[6-(1,6,8)]
    20      -0.433503      -0.433503      -0.433503    1[6-(6,6)]
    21       1.448349       1.448349       1.448349    1[6-(6,7)]
    22       3.688265       3.688265       3.688265    1[6-(6,7)]
    23       1.865755       1.865755       1.865755    1[6-(6,6)]
    24       6.414991       6.414991       6.414991    1[6-(6,6)]
    25      -0.757369      -0.757369      -0.757369    1[6-(6,6)]
    26       5.442382       5.442382       5.442382    1[6-(6,6)]
    27      -0.969594      -0.969594      -0.969594    1[6-(6,6)]
    28       2.021658       2.021658       2.021658    1[6-(6,6)]
    29      -4.193184      -4.193184      -4.193184    1[6-(6,6)]
    30       2.026684       2.026684       2.026684    1[6-(1,6,8)]
    31       1.003785       1.003785       1.003785    1[6-(1,6,8)]
    32       4.253525       4.253525       4.253525    1[6-(6,6)]
    33       5.614373       5.614373       5.614373    1[6-(6,7)]
    34       2.544671       2.544671       2.544671    1[6-(6,7)]
    35        1.12247        1.12247        1.12247    1[6-(6,6)]
    36       3.744593       3.744593       3.744593    1[6-(1,6,8)]
    37       3.768732       3.768732       3.768732    1[6-(1,6,8)]
    38       4.595499       4.595499       4.595499    1[6-(6,6)]
    39       6.477351       6.477351       6.477351    1[6-(6,7)]
    40       8.717268       8.717268       8.717268    1[6-(6,7)]
    41       6.894759       6.894759       6.894759    1[6-(6,6)]
    42        1.38599        1.38599        1.38599    1[6-(6,6)]
    43        4.27163        4.27163        4.27163    1[6-(6,6)]
    44       0.413382       0.413382       0.413382    1[6-(6,6)]
    45       0.969588       0.969588       0.969588    1[6-(6,6)]
    46       8.036342       8.036342       8.036342    1[6-(6,6)]
    47       4.193177       4.193177       4.193177    1[6-(6,6)]
    48       -2.02669       -2.02669       -2.02669    1[6-(1,6,8)]
    49      -1.003791      -1.003791      -1.003791    1[6-(1,6,8)]
    50       5.804469       5.804469       5.804469    1[6-(6,6)]
    51       4.443621       4.443621       4.443621    1[6-(6,7)]
    52      -2.544677      -2.544677      -2.544677    1[6-(6,7)]
    53      -1.122476      -1.122476      -1.122476    1[6-(6,6)]
    54       6.313406       6.313406       6.313406    1[6-(1,6,8)]
    55       6.289267       6.289267       6.289267    1[6-(1,6,8)]
    56       5.462499       5.462499       5.462499    1[6-(6,6)]
    57       3.580647       3.580647       3.580647    1[6-(6,7)]
    58       1.340731       1.340731       1.340731    1[6-(6,7)]
    59       3.163241       3.163241       3.163241    1[6-(6,6)]
    60      -1.385995      -1.385995      -1.385995    1[6-(6,6)]
    61       5.786365       5.786365       5.786365    1[6-(6,6)]
    62      -0.413386      -0.413386      -0.413386    1[6-(6,6)]
    63        5.99859        5.99859        5.99859    1[6-(6,6)]
    64       3.007338       3.007338       3.007338    1[6-(6,6)]
    65        9.22218        9.22218        9.22218    1[6-(6,6)]
    66       3.002312       3.002312       3.002312    1[6-(1,6,8)]
    67       4.025211       4.025211       4.025211    1[6-(1,6,8)]
    68       0.775471       0.775471       0.775471    1[6-(6,6)]
    69      -0.585377      -0.585377      -0.585377    1[6-(6,7)]
    70       2.484325       2.484325       2.484325    1[6-(6,7)]
    71       3.906526       3.906526       3.906526    1[6-(6,6)]
    72       1.284403       1.284403       1.284403    1[6-(1,6,8)]
    73       1.260264       1.260264       1.260264    1[6-(1,6,8)]
    74       0.433497       0.433497       0.433497    1[6-(6,6)]
    75      -1.448355      -1.448355      -1.448355    1[6-(6,7)]
    76      -3.688272      -3.688272      -3.688272    1[6-(6,7)]
    77      -1.865763      -1.865763      -1.865763    1[6-(6,6)]
    78       3.643006       3.643006       3.643006    1[6-(6,6)]
    79       0.757366       0.757366       0.757366    1[6-(6,6)]
    80       4.615614       4.615614       4.615614    1[6-(6,6)]
    81       1.529821       1.529821       1.529821    6[6-(6,6),8-(48),8-(48)]
    82       2.290206       2.290206       2.290206    6[6-(1,6),6-(1,6),6-(8,8)]
    83       3.657088       3.657088       3.657088    6[1-(0),6-(6,6),6-(6,8)]
    84       4.389311       4.389311       4.389311    6[6-(1,6),6-(6,8),8-(6)]
    85       3.800918       3.800918       3.800918    6[6-(1,6),6-(6,8),8-(6)]
    86       2.437053       2.437053       2.437053    6[1-(0),6-(1,6),6-(6,8)]
    87       1.732993       1.732993       1.732993    6[1-(0),6-(1,6),6-(6,6)]
    88       6.571896       6.571896       6.571896    6[1-(0),1-(0),6-(6,6),8-(6)]
    89       7.522377       7.522377       7.522377    6[6-(1,1,8),6-(1,6),6-(1,6)]
    90       8.910381       8.910381       8.910381    6[1-(0),6-(1,7),6-(6,6)]
    91      -0.330909      -0.330909      -0.330909    6[1-(0),6-(1,6),7-(6,48)]
    92       7.922686       7.922686       7.922686    6[1-(0),6-(1,6),7-(6,48)]
    93       7.065744       7.065744       7.065744    6[1-(0),6-(1,7),6-(6,6)]
    94      -0.738261      -0.738261      -0.738261    6[1-(0),1-(0),6-(6,6),8-(6)]
    95       0.510943       0.510943       0.510943    6[6-(1,1,8),6-(1,6),6-(1,6)]
    96       0.400305       0.400305       0.400305    6[1-(0),6-(1,7),6-(6,6)]
    97       1.541888       1.541888       1.541888    6[1-(0),6-(1,6),7-(6,48)]
    98       2.845405       2.845405       2.845405    6[1-(0),6-(1,6),7-(6,48)]
    99       1.762158       1.762158       1.762158    6[1-(0),6-(1,7),6-(6,6)]
   100       4.263585       4.263585       4.263585    6[6-(6,6),8-(48),8-(48)]
   101       5.695844       5.695844       5.695844    6[6-(1,6),6-(1,6),6-(8,8)]
   102       6.667447       6.667447       6.667447    6[1-(0),6-(6,6),6-(6,6)]
   103      -2.018642      -2.018642      -2.018642    6[6-(1,6),6-(1,6),6-(8,8)]
   104       -1.65756       -1.65756       -1.65756    6[1-(0),6-(6,6),6-(6,6)]
   105       7.449959       7.449959       7.449959    6[6-(1,6),6-(1,6),6-(8,8)]
   106         6.0871         6.0871         6.0871    6[1-(0),6-(6,6),6-(6,6)]
   107      -0.990715      -0.990715      -0.990715    6[6-(6,6),8-(48),8-(48)]
   108       7.795954       7.795954       7.795954    6[6-(6,6),8-(48),8-(48)]
   109      -3.499181      -3.499181      -3.499181    6[6-(6,6),8-(48),8-(48)]
   110      -2.738797      -2.738797      -2.738797    6[6-(1,6),6-(1,6),6-(8,8)]
   111      -1.371914      -1.371914      -1.371914    6[1-(0),6-(6,6),6-(6,8)]
   112      -0.639692      -0.639692      -0.639692    6[6-(1,6),6-(6,8),8-(6)]
   113      -1.228086      -1.228086      -1.228086    6[6-(1,6),6-(6,8),8-(6)]
   114       -2.59195       -2.59195       -2.59195    6[1-(0),6-(1,6),6-(6,8)]
   115       -3.29601       -3.29601       -3.29601    6[1-(0),6-(1,6),6-(6,6)]
   116       1.542894       1.542894       1.542894    6[1-(0),1-(0),6-(6,6),8-(6)]
   117       2.493375       2.493375       2.493375    6[6-(1,1,8),6-(1,6),6-(1,6)]
   118       3.881379       3.881379       3.881379    6[1-(0),6-(1,7),6-(6,6)]
   119       4.698089       4.698089       4.698089    6[1-(0),6-(1,6),7-(6,48)]
   120       2.893684       2.893684       2.893684    6[1-(0),6-(1,6),7-(6,48)]
   121       2.036742       2.036742       2.036742    6[1-(0),6-(1,7),6-(6,6)]
   122       4.290742       4.290742       4.290742    6[1-(0),1-(0),6-(6,6),8-(6)]
   123       5.539946       5.539946       5.539946    6[6-(1,1,8),6-(1,6),6-(1,6)]
   124       5.429308       5.429308       5.429308    6[1-(0),6-(1,7),6-(6,6)]
   125        6.57089        6.57089        6.57089    6[1-(0),6-(1,6),7-(6,48)]
   126       7.874408       7.874408       7.874408    6[1-(0),6-(1,6),7-(6,48)]
   127       6.791161       6.791161       6.791161    6[1-(0),6-(1,7),6-(6,6)]
   128      -0.765416      -0.765416      -0.765416    6[6-(6,6),8-(48),8-(48)]
   129       0.666843       0.666843       0.666843    6[6-(1,6),6-(1,6),6-(8,8)]
   130       1.638446       1.638446       1.638446    6[1-(0),6-(6,6),6-(6,6)]
   131       3.010357       3.010357       3.010357    6[6-(1,6),6-(1,6),6-(8,8)]
   132       3.371439       3.371439       3.371439    6[1-(0),6-(6,6),6-(6,6)]
   133       2.420958       2.420958       2.420958    6[6-(1,6),6-(1,6),6-(8,8)]
   134       1.058099       1.058099       1.058099    6[1-(0),6-(6,6),6-(6,6)]
   135       4.038285       4.038285       4.038285    6[6-(6,6),8-(48),8-(48)]
   136       2.766954       2.766954       2.766954    6[6-(6,6),8-(48),8-(48)]
   137       3.499175       3.499175       3.499175    6[6-(6,6),8-(48),8-(48)]
   138        2.73879        2.73879        2.73879    6[6-(1,6),6-(1,6),6-(8,8)]
   139       1.371908       1.371908       1.371908    6[1-(0),6-(6,6),6-(6,8)]
   140       0.639685       0.639685       0.639685    6[6-(1,6),6-(6,8),8-(6)]
   141       1.228078       1.228078       1.228078    6[6-(1,6),6-(6,8),8-(6)]
   142       2.591943       2.591943       2.591943    6[1-(0),6-(1,6),6-(6,8)]
   143       3.296003       3.296003       3.296003    6[1-(0),6-(1,6),6-(6,6)]
   144        -1.5429        -1.5429        -1.5429    6[1-(0),1-(0),6-(6,6),8-(6)]
   145      -2.493381      -2.493381      -2.493381    6[6-(1,1,8),6-(1,6),6-(1,6)]
   146      -3.881385      -3.881385      -3.881385    6[1-(0),6-(1,7),6-(6,6)]
   147       5.359905       5.359905       5.359905    6[1-(0),6-(1,6),7-(6,48)]
   148       -2.89369       -2.89369       -2.89369    6[1-(0),6-(1,6),7-(6,48)]
   149      -2.036748      -2.036748      -2.036748    6[1-(0),6-(1,7),6-(6,6)]
   150       5.767257       5.767257       5.767257    6[1-(0),1-(0),6-(6,6),8-(6)]
   151       4.518053       4.518053       4.518053    6[6-(1,1,8),6-(1,6),6-(1,6)]
   152       4.628691       4.628691       4.628691    6[1-(0),6-(1,7),6-(6,6)]
   153       3.487108       3.487108       3.487108    6[1-(0),6-(1,6),7-(6,48)]
   154       2.183591       2.183591       2.183591    6[1-(0),6-(1,6),7-(6,48)]
   155       3.266838       3.266838       3.266838    6[1-(0),6-(1,7),6-(6,6)]
   156       0.765411       0.765411       0.765411    6[6-(6,6),8-(48),8-(48)]
   157      -0.666848      -0.666848      -0.666848    6[6-(1,6),6-(1,6),6-(8,8)]
   158      -1.638451      -1.638451      -1.638451    6[1-(0),6-(6,6),6-(6,6)]
   159      -3.010362      -3.010362      -3.010362    6[6-(1,6),6-(1,6),6-(8,8)]
   160       6.686556       6.686556       6.686556    6[1-(0),6-(6,6),6-(6,6)]
   161      -2.420963      -2.420963      -2.420963    6[6-(1,6),6-(1,6),6-(8,8)]
   162      -1.058104      -1.058104      -1.058104    6[1-(0),6-(6,6),6-(6,6)]
   163       6.019711       6.019711       6.019711    6[6-(6,6),8-(48),8-(48)]
   164      -2.766958      -2.766958      -2.766958    6[6-(6,6),8-(48),8-(48)]
   165       8.528177       8.528177       8.528177    6[6-(6,6),8-(48),8-(48)]
   166       7.767793       7.767793       7.767793    6[6-(1,6),6-(1,6),6-(8,8)]
   167        6.40091        6.40091        6.40091    6[1-(0),6-(6,6),6-(6,8)]
   168       5.668688       5.668688       5.668688    6[6-(1,6),6-(6,8),8-(6)]
   169       6.257082       6.257082       6.257082    6[6-(1,6),6-(6,8),8-(6)]
   170       7.620946       7.620946       7.620946    6[1-(0),6-(1,6),6-(6,8)]
   171       8.325006       8.325006       8.325006    6[1-(0),6-(1,6),6-(6,6)]
   172       3.486102       3.486102       3.486102    6[1-(0),1-(0),6-(6,6),8-(6)]
   173       2.535621       2.535621       2.535621    6[6-(1,1,8),6-(1,6),6-(1,6)]
   174       1.147617       1.147617       1.147617    6[1-(0),6-(1,7),6-(6,6)]
   175       0.330907       0.330907       0.330907    6[1-(0),6-(1,6),7-(6,48)]
   176       2.135312       2.135312       2.135312    6[1-(0),6-(1,6),7-(6,48)]
   177       2.992254       2.992254       2.992254    6[1-(0),6-(1,7),6-(6,6)]
   178       0.738254       0.738254       0.738254    6[1-(0),1-(0),6-(6,6),8-(6)]
   179       -0.51095       -0.51095       -0.51095    6[6-(1,1,8),6-(1,6),6-(1,6)]
   180      -0.400312      -0.400312      -0.400312    6[1-(0),6-(1,7),6-(6,6)]
   181      -1.541894      -1.541894      -1.541894    6[1-(0),6-(1,6),7-(6,48)]
   182      -2.845412      -2.845412      -2.845412    6[1-(0),6-(1,6),7-(6,48)]
   183      -1.762165      -1.762165      -1.762165    6[1-(0),6-(1,7),6-(6,6)]
   184       5.794412       5.794412       5.794412    6[6-(6,6),8-(48),8-(48)]
   185       4.362153       4.362153       4.362153    6[6-(1,6),6-(1,6),6-(8,8)]
   186        3.39055        3.39055        3.39055    6[1-(0),6-(6,6),6-(6,6)]
   187       2.018639       2.018639       2.018639    6[6-(1,6),6-(1,6),6-(8,8)]
   188       1.657557       1.657557       1.657557    6[1-(0),6-(6,6),6-(6,6)]
   189       2.608038       2.608038       2.608038    6[6-(1,6),6-(1,6),6-(8,8)]
   190       3.970897       3.970897       3.970897    6[1-(0),6-(6,6),6-(6,6)]
   191       0.990711       0.990711       0.990711    6[6-(6,6),8-(48),8-(48)]
   192       2.262042       2.262042       2.262042    6[6-(6,6),8-(48),8-(48)]
   193       2.758906       2.758906       2.758906    7[6-(1,6),6-(1,6),48-(7,8,8,8)]
   194      -0.805647      -0.805647      -0.805647    7[6-(1,6),6-(1,6),48-(7,8,8,8)]
   195       7.787908       7.787908       7.787908    7[6-(1,6),6-(1,6),48-(7,8,8,8)]
   196       4.223351       4.223351       4.223351    7[6-(1,6),6-(1,6),48-(7,8,8,8)]
   197        2.27009        2.27009        2.27009    7[6-(1,6),6-(1,6),48-(7,8,8,8)]
   198       5.834643       5.834643       5.834643    7[6-(1,6),6-(1,6),48-(7,8,8,8)]
   199      -2.758912      -2.758912      -2.758912    7[6-(1,6),6-(1,6),48-(7,8,8,8)]
   200       0.805645       0.805645       0.805645    7[6-(1,6),6-(1,6),48-(7,8,8,8)]
   201       2.116202       2.116202       2.116202    8[6-(6,8),48-(8,8,8,8)]
   202       0.385221       0.385221       0.385221    8[6-(6,8),48-(7,7,8,8)]
   203       5.745129       5.745129       5.745129    8[6-(1,1,6),6-(6,6)]
   204       4.661883       4.661883       4.661883    8[6-(1,1,6),6-(6,6)]
   205       3.980955       3.980955       3.980955    8[6-(6,8),48-(8,8,8,8)]
   206       3.389544       3.389544       3.389544    8[6-(6,8),48-(8,8,8,8)]
   207      -1.356826      -1.356826      -1.356826    8[6-(6,8),48-(7,7,8,8)]
   208       0.221274       0.221274       0.221274    8[6-(6,8),48-(8,8,8,8)]
   209      -1.081237      -1.081237      -1.081237    8[6-(6,8),48-(7,7,8,8)]
   210       6.903809       6.903809       6.903809    8[6-(6,8),48-(8,8,8,8)]
   211        -2.9128        -2.9128        -2.9128    8[6-(6,8),48-(8,8,8,8)]
   212       5.414218       5.414218       5.414218    8[6-(6,8),48-(7,7,8,8)]
   213       0.716126       0.716126       0.716126    8[6-(1,1,6),6-(6,6)]
   214       4.661883       4.661883       4.661883    8[6-(1,1,6),6-(6,6)]
   215      -1.048046      -1.048046      -1.048046    8[6-(6,8),48-(8,8,8,8)]
   216      -1.639456      -1.639456      -1.639456    8[6-(6,8),48-(8,8,8,8)]
   217       3.672173       3.672173       3.672173    8[6-(6,8),48-(7,7,8,8)]
   218       5.250274       5.250274       5.250274    8[6-(6,8),48-(8,8,8,8)]
   219       3.947763       3.947763       3.947763    8[6-(6,8),48-(7,7,8,8)]
   220       1.874809       1.874809       1.874809    8[6-(6,8),48-(8,8,8,8)]
   221       2.912794       2.912794       2.912794    8[6-(6,8),48-(8,8,8,8)]
   222       4.643775       4.643775       4.643775    8[6-(6,8),48-(7,7,8,8)]
   223      -0.716133      -0.716133      -0.716133    8[6-(1,1,6),6-(6,6)]
   224       5.396117       5.396117       5.396117    8[6-(1,1,6),6-(6,6)]
   225       1.048041       1.048041       1.048041    8[6-(6,8),48-(8,8,8,8)]
   226       1.639452       1.639452       1.639452    8[6-(6,8),48-(8,8,8,8)]
   227       6.385822       6.385822       6.385822    8[6-(6,8),48-(7,7,8,8)]
   228       4.807722       4.807722       4.807722    8[6-(6,8),48-(8,8,8,8)]
   229       6.110233       6.110233       6.110233    8[6-(6,8),48-(7,7,8,8)]
   230      -1.874813      -1.874813      -1.874813    8[6-(6,8),48-(8,8,8,8)]
   231       7.941796       7.941796       7.941796    8[6-(6,8),48-(8,8,8,8)]
   232      -0.385222      -0.385222      -0.385222    8[6-(6,8),48-(7,7,8,8)]
   233        4.31287        4.31287        4.31287    8[6-(1,1,6),6-(6,6)]
   234       5.396117       5.396117       5.396117    8[6-(1,1,6),6-(6,6)]
   235       6.077042       6.077042       6.077042    8[6-(6,8),48-(8,8,8,8)]
   236       6.668452       6.668452       6.668452    8[6-(6,8),48-(8,8,8,8)]
   237       1.356823       1.356823       1.356823    8[6-(6,8),48-(7,7,8,8)]
   238      -0.221278      -0.221278      -0.221278    8[6-(6,8),48-(8,8,8,8)]
   239       1.081233       1.081233       1.081233    8[6-(6,8),48-(7,7,8,8)]
   240       3.154187       3.154187       3.154187    8[6-(6,8),48-(8,8,8,8)]
