# Supplementary material for: A collection of forcefield precursors for metal–organic frameworks
Source: RSC Adv. 2019 Nov 13;9(63):36492–507. doi: 10.1039/c9ra07327b (PMC9075174; doi:10.1039/c9ra07327b)
Supplement: RA-009-C9RA07327B-s1487 [file RA-009-C9RA07327B-s1487.txt]

MAKXAZ_clean

6.640000    0.000000    0.000000
3.319984    13.215457    0.000000
3.319986    5.318609    23.650553

     1      12.445125      12.445125      12.445125    30[7-(6,6),8-(6),8-(6),8-(6)]
     2       9.125136       9.125136       9.125136    30[7-(6,6),8-(6),8-(6),8-(6)]
     3       0.834845       0.834845       0.834845    30[7-(6,6),8-(6),8-(6),8-(6)]
     4       4.154834       4.154834       4.154834    30[7-(6,6),8-(6),8-(6),8-(6)]
     5       8.822541       8.822541       8.822541    1[6-(6,6)]
     6       6.720333       6.720333       6.720333    1[6-(6,6)]
     7       3.420251       3.420251       3.420251    1[6-(6,6)]
     8        8.82654        8.82654        8.82654    1[6-(6,6)]
     9        7.42351        7.42351        7.42351    1[6-(6,6)]
    10       8.780725       8.780725       8.780725    1[6-(6,6)]
    11       6.217681       6.217681       6.217681    1[6-(6,6)]
    12       4.862458       4.862458       4.862458    1[6-(6,6)]
    13       9.549621       9.549621       9.549621    1[6-(6,7)]
    14       8.280056       8.280056       8.280056    1[6-(6,6)]
    15       7.661887       7.661887       7.661887    1[6-(6,6)]
    16       8.931453       8.931453       8.931453    1[6-(6,7)]
    17       9.288011       9.288011       9.288011    1[6-(1,6,6)]
    18        8.06293        8.06293        8.06293    1[6-(1,6,6)]
    19        5.50255        5.50255        5.50255    1[6-(6,6)]
    20       6.720326       6.720326       6.720326    1[6-(6,6)]
    21      10.060248      10.060248      10.060248    1[6-(6,6)]
    22       8.826535       8.826535       8.826535    1[6-(6,6)]
    23       7.423501       7.423501       7.423501    1[6-(6,6)]
    24       8.780718       8.780718       8.780718    1[6-(6,6)]
    25       6.217682       6.217682       6.217682    1[6-(6,6)]
    26       4.862457       4.862457       4.862457    1[6-(6,6)]
    27        6.22963        6.22963        6.22963    1[6-(6,7)]
    28       4.960059       4.960059       4.960059    1[6-(6,6)]
    29       7.661874       7.661874       7.661874    1[6-(6,6)]
    30       8.931444       8.931444       8.931444    1[6-(6,7)]
    31       2.648024       2.648024       2.648024    1[6-(1,6,6)]
    32      11.382929      11.382929      11.382929    1[6-(1,6,6)]
    33       4.457429       4.457429       4.457429    1[6-(6,6)]
    34       6.559637       6.559637       6.559637    1[6-(6,6)]
    35       9.859719       9.859719       9.859719    1[6-(6,6)]
    36        4.45343        4.45343        4.45343    1[6-(6,6)]
    37        5.85646        5.85646        5.85646    1[6-(6,6)]
    38       4.499245       4.499245       4.499245    1[6-(6,6)]
    39       7.062289       7.062289       7.062289    1[6-(6,6)]
    40       8.417512       8.417512       8.417512    1[6-(6,6)]
    41       3.730349       3.730349       3.730349    1[6-(6,7)]
    42       4.999914       4.999914       4.999914    1[6-(6,6)]
    43       5.618083       5.618083       5.618083    1[6-(6,6)]
    44       4.348517       4.348517       4.348517    1[6-(6,7)]
    45       3.991959       3.991959       3.991959    1[6-(1,6,6)]
    46        5.21704        5.21704        5.21704    1[6-(1,6,6)]
    47        7.77742        7.77742        7.77742    1[6-(6,6)]
    48       6.559644       6.559644       6.559644    1[6-(6,6)]
    49       3.219722       3.219722       3.219722    1[6-(6,6)]
    50       4.453435       4.453435       4.453435    1[6-(6,6)]
    51       5.856469       5.856469       5.856469    1[6-(6,6)]
    52       4.499252       4.499252       4.499252    1[6-(6,6)]
    53       7.062288       7.062288       7.062288    1[6-(6,6)]
    54       8.417513       8.417513       8.417513    1[6-(6,6)]
    55        7.05034        7.05034        7.05034    1[6-(6,7)]
    56       8.319911       8.319911       8.319911    1[6-(6,6)]
    57       5.618096       5.618096       5.618096    1[6-(6,6)]
    58       4.348526       4.348526       4.348526    1[6-(6,7)]
    59      10.631946      10.631946      10.631946    1[6-(1,6,6)]
    60       1.897041       1.897041       1.897041    1[6-(1,6,6)]
    61        6.25618        6.25618        6.25618    6[6-(6,6),8-(0),8-(30)]
    62       3.719052       3.719052       3.719052    6[6-(1,6),6-(1,6),6-(8,8)]
    63       8.394261       8.394261       8.394261    6[1-(0),6-(1,6),6-(6,6)]
    64       5.802021       5.802021       5.802021    6[1-(0),6-(1,6),6-(6,6)]
    65       5.208404       5.208404       5.208404    6[6-(1,6),6-(1,6),6-(6,6)]
    66       3.849196       3.849196       3.849196    6[1-(0),6-(1,6),6-(6,6)]
    67       3.114148       3.114148       3.114148    6[1-(0),6-(1,6),6-(6,6)]
    68       6.020476       6.020476       6.020476    6[6-(1,6),6-(1,6),6-(6,6)]
    69       7.183805       7.183805       7.183805    6[1-(0),6-(1,6),6-(6,6)]
    70         7.9899         7.9899         7.9899    6[1-(0),6-(1,6),6-(6,6)]
    71       7.658563       7.658563       7.658563    6[6-(1,6),6-(1,6),6-(8,8)]
    72       6.475978       6.475978       6.475978    6[1-(0),6-(1,6),6-(6,6)]
    73       5.669882       5.669882       5.669882    6[1-(0),6-(1,6),6-(6,6)]
    74       8.568242       8.568242       8.568242    6[6-(6,6),8-(30),8-(30)]
    75       9.840454       9.840454       9.840454    6[1-(0),6-(1,6),7-(6,30)]
    76       9.086151       9.086151       9.086151    6[1-(0),6-(1,7),6-(6,6)]
    77       9.511113       9.511113       9.511113    6[6-(1,1,6),6-(1,6),6-(1,6)]
    78       7.371054       7.371054       7.371054    6[1-(0),6-(1,7),6-(6,6)]
    79       8.125357       8.125357       8.125357    6[1-(0),6-(1,6),7-(6,30)]
    80       8.684434       8.684434       8.684434    6[1-(0),1-(0),6-(1,1,6),6-(6,6)]
    81       9.576191       9.576191       9.576191    6[6-(6,6),8-(0),8-(30)]
    82      10.359047      10.359047      10.359047    6[6-(1,6),6-(1,6),6-(8,8)]
    83        5.07427        5.07427        5.07427    6[1-(0),6-(1,6),6-(6,6)]
    84       5.802014       5.802014       5.802014    6[1-(0),6-(1,6),6-(6,6)]
    85       5.208399       5.208399       5.208399    6[6-(1,6),6-(1,6),6-(6,6)]
    86       3.849191       3.849191       3.849191    6[1-(0),6-(1,6),6-(6,6)]
    87       9.754143       9.754143       9.754143    6[1-(0),6-(1,6),6-(6,6)]
    88       6.020471       6.020471       6.020471    6[6-(1,6),6-(1,6),6-(6,6)]
    89       7.183798       7.183798       7.183798    6[1-(0),6-(1,6),6-(6,6)]
    90       7.989895       7.989895       7.989895    6[1-(0),6-(1,6),6-(6,6)]
    91        7.65856        7.65856        7.65856    6[6-(1,6),6-(1,6),6-(8,8)]
    92       6.475977       6.475977       6.475977    6[1-(0),6-(1,6),6-(6,6)]
    93       5.669881       5.669881       5.669881    6[1-(0),6-(1,6),6-(6,6)]
    94       8.568241       8.568241       8.568241    6[6-(6,6),8-(30),8-(30)]
    95       6.520461       6.520461       6.520461    6[1-(0),6-(1,6),7-(6,30)]
    96       5.766156       5.766156       5.766156    6[1-(0),6-(1,7),6-(6,6)]
    97       6.191114       6.191114       6.191114    6[6-(1,1,6),6-(1,6),6-(1,6)]
    98       7.371043       7.371043       7.371043    6[1-(0),6-(1,7),6-(6,6)]
    99       8.125348       8.125348       8.125348    6[1-(0),6-(1,6),7-(6,30)]
   100       5.364433       5.364433       5.364433    6[1-(0),1-(0),6-(1,1,6),6-(6,6)]
   101        7.02379        7.02379        7.02379    6[6-(6,6),8-(0),8-(30)]
   102       9.560918       9.560918       9.560918    6[6-(1,6),6-(1,6),6-(8,8)]
   103       4.885709       4.885709       4.885709    6[1-(0),6-(1,6),6-(6,6)]
   104       7.477949       7.477949       7.477949    6[1-(0),6-(1,6),6-(6,6)]
   105       8.071566       8.071566       8.071566    6[6-(1,6),6-(1,6),6-(6,6)]
   106       9.430774       9.430774       9.430774    6[1-(0),6-(1,6),6-(6,6)]
   107      10.165822      10.165822      10.165822    6[1-(0),6-(1,6),6-(6,6)]
   108       7.259494       7.259494       7.259494    6[6-(1,6),6-(1,6),6-(6,6)]
   109       6.096165       6.096165       6.096165    6[1-(0),6-(1,6),6-(6,6)]
   110        5.29007        5.29007        5.29007    6[1-(0),6-(1,6),6-(6,6)]
   111       5.621407       5.621407       5.621407    6[6-(1,6),6-(1,6),6-(8,8)]
   112       6.803992       6.803992       6.803992    6[1-(0),6-(1,6),6-(6,6)]
   113       7.610088       7.610088       7.610088    6[1-(0),6-(1,6),6-(6,6)]
   114       4.711728       4.711728       4.711728    6[6-(6,6),8-(30),8-(30)]
   115       3.439516       3.439516       3.439516    6[1-(0),6-(1,6),7-(6,30)]
   116       4.193819       4.193819       4.193819    6[1-(0),6-(1,7),6-(6,6)]
   117       3.768857       3.768857       3.768857    6[6-(1,1,6),6-(1,6),6-(1,6)]
   118       5.908916       5.908916       5.908916    6[1-(0),6-(1,7),6-(6,6)]
   119       5.154613       5.154613       5.154613    6[1-(0),6-(1,6),7-(6,30)]
   120       4.595536       4.595536       4.595536    6[1-(0),1-(0),6-(1,1,6),6-(6,6)]
   121       3.703779       3.703779       3.703779    6[6-(6,6),8-(0),8-(30)]
   122       2.920923       2.920923       2.920923    6[6-(1,6),6-(1,6),6-(8,8)]
   123         8.2057         8.2057         8.2057    6[1-(0),6-(1,6),6-(6,6)]
   124       7.477956       7.477956       7.477956    6[1-(0),6-(1,6),6-(6,6)]
   125       8.071571       8.071571       8.071571    6[6-(1,6),6-(1,6),6-(6,6)]
   126       9.430779       9.430779       9.430779    6[1-(0),6-(1,6),6-(6,6)]
   127       3.525827       3.525827       3.525827    6[1-(0),6-(1,6),6-(6,6)]
   128       7.259499       7.259499       7.259499    6[6-(1,6),6-(1,6),6-(6,6)]
   129       6.096172       6.096172       6.096172    6[1-(0),6-(1,6),6-(6,6)]
   130       5.290075       5.290075       5.290075    6[1-(0),6-(1,6),6-(6,6)]
   131        5.62141        5.62141        5.62141    6[6-(1,6),6-(1,6),6-(8,8)]
   132       6.803993       6.803993       6.803993    6[1-(0),6-(1,6),6-(6,6)]
   133       7.610089       7.610089       7.610089    6[1-(0),6-(1,6),6-(6,6)]
   134       4.711729       4.711729       4.711729    6[6-(6,6),8-(30),8-(30)]
   135       6.759509       6.759509       6.759509    6[1-(0),6-(1,6),7-(6,30)]
   136       7.513814       7.513814       7.513814    6[1-(0),6-(1,7),6-(6,6)]
   137       7.088856       7.088856       7.088856    6[6-(1,1,6),6-(1,6),6-(1,6)]
   138       5.908927       5.908927       5.908927    6[1-(0),6-(1,7),6-(6,6)]
   139       5.154622       5.154622       5.154622    6[1-(0),6-(1,6),7-(6,30)]
   140       7.915537       7.915537       7.915537    6[1-(0),1-(0),6-(1,1,6),6-(6,6)]
   141      11.020382      11.020382      11.020382    7[6-(1,6),6-(1,6),30-(8,8,8)]
   142       7.700389       7.700389       7.700389    7[6-(1,6),6-(1,6),30-(8,8,8)]
   143       2.259588       2.259588       2.259588    7[6-(1,6),6-(1,6),30-(8,8,8)]
   144       5.579581       5.579581       5.579581    7[6-(1,6),6-(1,6),30-(8,8,8)]
   145       6.962676       6.962676       6.962676    8[6-(6,8),30-(7,8,8)]
   146      11.667117      11.667117      11.667117    8[6-(6,8)]
   147       8.216321       8.216321       8.216321    8[6-(6,8),30-(7,8,8)]
   148       3.020523       3.020523       3.020523    8[6-(6,8),30-(7,8,8)]
   149      10.282687      10.282687      10.282687    8[6-(6,8),30-(7,8,8)]
   150       8.347126       8.347126       8.347126    8[6-(6,8)]
   151       8.216322       8.216322       8.216322    8[6-(6,8),30-(7,8,8)]
   152        9.66052        9.66052        9.66052    8[6-(6,8),30-(7,8,8)]
   153       6.317294       6.317294       6.317294    8[6-(6,8),30-(7,8,8)]
   154       1.612853       1.612853       1.612853    8[6-(6,8)]
   155       5.063649       5.063649       5.063649    8[6-(6,8),30-(7,8,8)]
   156      10.259447      10.259447      10.259447    8[6-(6,8),30-(7,8,8)]
   157       2.997283       2.997283       2.997283    8[6-(6,8),30-(7,8,8)]
   158       4.932844       4.932844       4.932844    8[6-(6,8)]
   159       5.063648       5.063648       5.063648    8[6-(6,8),30-(7,8,8)]
   160        3.61945        3.61945        3.61945    8[6-(6,8),30-(7,8,8)]
