# Supplementary material for: A collection of forcefield precursors for metal–organic frameworks
Source: RSC Adv. 2019 Nov 13;9(63):36492–507. doi: 10.1039/c9ra07327b (PMC9075174; doi:10.1039/c9ra07327b)
Supplement: RA-009-C9RA07327B-s1488 [file RA-009-C9RA07327B-s1488.txt]

MANLAP_ion_b

13.583500    0.000000    0.000000
2.911763    13.267747    0.000000
-8.201092    -6.596440    12.708740

     1      -5.206169      -5.206169      -5.206169    7[6-(1,6),6-(1,6),47-(7,7,7)]
     2      -2.967103      -2.967103      -2.967103    7[6-(1,6),6-(1,6),47-(7,7,7)]
     3       9.303749       9.303749       9.303749    7[6-(1,6),6-(1,6),47-(7,7,7)]
     4      -0.439683      -0.439683      -0.439683    7[6-(1,6),6-(1,6),47-(7,7,7)]
     5       13.50034       13.50034       13.50034    7[6-(1,6),6-(1,6),47-(7,7,7)]
     6      11.261274      11.261274      11.261274    7[6-(1,6),6-(1,6),47-(7,7,7)]
     7      -1.009578      -1.009578      -1.009578    7[6-(1,6),6-(1,6),47-(7,7,7)]
     8       8.733854       8.733854       8.733854    7[6-(1,6),6-(1,6),47-(7,7,7)]
     9      -6.165929      -6.165929      -6.165929    6[1-(0),6-(1,6),7-(6,47)]
    10      -5.981997      -5.981997      -5.981997    6[1-(0),6-(1,7),6-(6,6)]
    11       -3.98375       -3.98375       -3.98375    6[1-(0),6-(1,6),7-(6,47)]
    12      -3.724433      -3.724433      -3.724433    6[1-(0),6-(1,7),6-(6,6)]
    13      -4.717319      -4.717319      -4.717319    6[6-(1,6),6-(1,6),6-(6,6)]
    14       3.767114       3.767114       3.767114    6[6-(6,6),6-(6,6),6-(6,6)]
    15      -4.187915      -4.187915      -4.187915    6[6-(1,1,1),6-(6,6),6-(6,6)]
    16       4.320606       4.320606       4.320606    6[6-(6,6),6-(6,6),6-(6,6)]
    17       4.384282       4.384282       4.384282    6[6-(1,1,1),6-(6,6),6-(6,6)]
    18       4.131285       4.131285       4.131285    6[6-(6,6),6-(6,6),6-(6,6)]
    19       3.830469       3.830469       3.830469    6[6-(1,1,1),6-(6,6),6-(6,6)]
    20      -4.239256      -4.239256      -4.239256    6[1-(0),1-(0),1-(0),6-(6,6)]
    21       3.593806       3.593806       3.593806    6[1-(0),1-(0),1-(0),6-(6,6)]
    22       4.746919       4.746919       4.746919    6[1-(0),1-(0),1-(0),6-(6,6)]
    23      -3.576095      -3.576095      -3.576095    6[6-(1,6),6-(1,6),6-(6,6)]
    24      -4.559947      -4.559947      -4.559947    6[1-(0),6-(1,7),6-(6,6)]
    25      -4.227435      -4.227435      -4.227435    6[1-(0),6-(1,6),7-(6,47)]
    26      -2.278112      -2.278112      -2.278112    6[1-(0),6-(1,7),6-(6,6)]
    27      -2.017468      -2.017468      -2.017468    6[1-(0),6-(1,6),7-(6,47)]
    28        8.68836        8.68836        8.68836    6[1-(0),6-(1,6),7-(6,47)]
    29       7.465001       7.465001       7.465001    6[1-(0),6-(1,7),6-(6,6)]
    30        8.74938        8.74938        8.74938    6[1-(0),6-(1,6),7-(6,47)]
    31       7.555219       7.555219       7.555219    6[1-(0),6-(1,7),6-(6,6)]
    32       6.879045       6.879045       6.879045    6[6-(1,6),6-(1,6),6-(6,6)]
    33       5.539202       5.539202       5.539202    6[6-(6,6),6-(6,6),6-(6,6)]
    34       4.383907       4.383907       4.383907    6[6-(1,1,1),6-(6,6),6-(6,6)]
    35         3.1395         3.1395         3.1395    6[6-(6,6),6-(6,6),6-(6,6)]
    36        3.03954        3.03954        3.03954    6[6-(1,1,1),6-(6,6),6-(6,6)]
    37       4.206038       4.206038       4.206038    6[6-(6,6),6-(6,6),6-(6,6)]
    38       5.458772       5.458772       5.458772    6[6-(1,1,1),6-(6,6),6-(6,6)]
    39        4.46086        4.46086        4.46086    6[1-(0),1-(0),1-(0),6-(6,6)]
    40       6.736997       6.736997       6.736997    6[1-(0),1-(0),1-(0),6-(6,6)]
    41        1.67376        1.67376        1.67376    6[1-(0),1-(0),1-(0),6-(6,6)]
    42       1.874653       1.874653       1.874653    6[6-(1,6),6-(1,6),6-(6,6)]
    43       1.360193       1.360193       1.360193    6[1-(0),6-(1,7),6-(6,6)]
    44       0.173942       0.173942       0.173942    6[1-(0),6-(1,6),7-(6,47)]
    45       1.236183       1.236183       1.236183    6[1-(0),6-(1,7),6-(6,6)]
    46       0.085516       0.085516       0.085516    6[1-(0),6-(1,6),7-(6,47)]
    47        14.4601        14.4601        14.4601    6[1-(0),6-(1,6),7-(6,47)]
    48      14.276168      14.276168      14.276168    6[1-(0),6-(1,7),6-(6,6)]
    49      12.277921      12.277921      12.277921    6[1-(0),6-(1,6),7-(6,47)]
    50      12.018604      12.018604      12.018604    6[1-(0),6-(1,7),6-(6,6)]
    51       13.01149       13.01149       13.01149    6[6-(1,6),6-(1,6),6-(6,6)]
    52       4.527057       4.527057       4.527057    6[6-(6,6),6-(6,6),6-(6,6)]
    53      12.482086      12.482086      12.482086    6[6-(1,1,1),6-(6,6),6-(6,6)]
    54       3.973565       3.973565       3.973565    6[6-(6,6),6-(6,6),6-(6,6)]
    55       3.909889       3.909889       3.909889    6[6-(1,1,1),6-(6,6),6-(6,6)]
    56       4.162886       4.162886       4.162886    6[6-(6,6),6-(6,6),6-(6,6)]
    57       4.463702       4.463702       4.463702    6[6-(1,1,1),6-(6,6),6-(6,6)]
    58      12.533427      12.533427      12.533427    6[1-(0),1-(0),1-(0),6-(6,6)]
    59       4.700365       4.700365       4.700365    6[1-(0),1-(0),1-(0),6-(6,6)]
    60       3.547252       3.547252       3.547252    6[1-(0),1-(0),1-(0),6-(6,6)]
    61      11.870266      11.870266      11.870266    6[6-(1,6),6-(1,6),6-(6,6)]
    62      12.854118      12.854118      12.854118    6[1-(0),6-(1,7),6-(6,6)]
    63      12.521606      12.521606      12.521606    6[1-(0),6-(1,6),7-(6,47)]
    64      10.572283      10.572283      10.572283    6[1-(0),6-(1,7),6-(6,6)]
    65      10.311639      10.311639      10.311639    6[1-(0),6-(1,6),7-(6,47)]
    66      -0.394189      -0.394189      -0.394189    6[1-(0),6-(1,6),7-(6,47)]
    67        0.82917        0.82917        0.82917    6[1-(0),6-(1,7),6-(6,6)]
    68      -0.455209      -0.455209      -0.455209    6[1-(0),6-(1,6),7-(6,47)]
    69       0.738952       0.738952       0.738952    6[1-(0),6-(1,7),6-(6,6)]
    70       1.415126       1.415126       1.415126    6[6-(1,6),6-(1,6),6-(6,6)]
    71       2.754969       2.754969       2.754969    6[6-(6,6),6-(6,6),6-(6,6)]
    72       3.910264       3.910264       3.910264    6[6-(1,1,1),6-(6,6),6-(6,6)]
    73       5.154671       5.154671       5.154671    6[6-(6,6),6-(6,6),6-(6,6)]
    74       5.254631       5.254631       5.254631    6[6-(1,1,1),6-(6,6),6-(6,6)]
    75       4.088133       4.088133       4.088133    6[6-(6,6),6-(6,6),6-(6,6)]
    76       2.835399       2.835399       2.835399    6[6-(1,1,1),6-(6,6),6-(6,6)]
    77       3.833311       3.833311       3.833311    6[1-(0),1-(0),1-(0),6-(6,6)]
    78       1.557174       1.557174       1.557174    6[1-(0),1-(0),1-(0),6-(6,6)]
    79       6.620411       6.620411       6.620411    6[1-(0),1-(0),1-(0),6-(6,6)]
    80       6.419518       6.419518       6.419518    6[6-(1,6),6-(1,6),6-(6,6)]
    81       6.933978       6.933978       6.933978    6[1-(0),6-(1,7),6-(6,6)]
    82       8.120229       8.120229       8.120229    6[1-(0),6-(1,6),7-(6,47)]
    83       7.057988       7.057988       7.057988    6[1-(0),6-(1,7),6-(6,6)]
    84       8.208655       8.208655       8.208655    6[1-(0),6-(1,6),7-(6,47)]
    85       6.540736       6.540736       6.540736    1[6-(6,7)]
    86      -6.713718      -6.713718      -6.713718    1[6-(6,6)]
    87      -3.271697      -3.271697      -3.271697    1[6-(6,7)]
    88      -2.850127      -2.850127      -2.850127    1[6-(6,6)]
    89      -4.098784      -4.098784      -4.098784    1[6-(1,1,6)]
    90      -3.537838      -3.537838      -3.537838    1[6-(1,1,6)]
    91      -5.116018      -5.116018      -5.116018    1[6-(1,1,6)]
    92       2.840146       2.840146       2.840146    1[6-(1,1,6)]
    93       3.387498       3.387498       3.387498    1[6-(1,1,6)]
    94       4.399729       4.399729       4.399729    1[6-(1,1,6)]
    95       4.593757       4.593757       4.593757    1[6-(1,1,6)]
    96       4.190638       4.190638       4.190638    1[6-(1,1,6)]
    97       5.691087       5.691087       5.691087    1[6-(1,1,6)]
    98       8.114374       8.114374       8.114374    1[6-(6,6)]
    99       8.661259       8.661259       8.661259    1[6-(6,7)]
   100      -1.560838      -1.560838      -1.560838    1[6-(6,6)]
   101      -1.113083      -1.113083      -1.113083    1[6-(6,7)]
   102       6.175338       6.175338       6.175338    1[6-(6,7)]
   103        7.05698        7.05698        7.05698    1[6-(6,6)]
   104       9.192009       9.192009       9.192009    1[6-(6,7)]
   105       7.208097       7.208097       7.208097    1[6-(6,6)]
   106       5.334204       5.334204       5.334204    1[6-(1,1,6)]
   107       3.753039       3.753039       3.753039    1[6-(1,1,6)]
   108       4.345151       4.345151       4.345151    1[6-(1,1,6)]
   109       7.388208       7.388208       7.388208    1[6-(1,1,6)]
   110       6.542048       6.542048       6.542048    1[6-(1,1,6)]
   111       7.109234       7.109234       7.109234    1[6-(1,1,6)]
   112       1.754354       1.754354       1.754354    1[6-(1,1,6)]
   113       1.098836       1.098836       1.098836    1[6-(1,1,6)]
   114       1.278119       1.278119       1.278119    1[6-(1,1,6)]
   115      -1.105545      -1.105545      -1.105545    1[6-(6,6)]
   116      -3.116592      -3.116592      -3.116592    1[6-(6,7)]
   117        1.57968        1.57968        1.57968    1[6-(6,6)]
   118      -0.345044      -0.345044      -0.345044    1[6-(6,7)]
   119       1.753435       1.753435       1.753435    1[6-(6,7)]
   120      15.007889      15.007889      15.007889    1[6-(6,6)]
   121      11.565868      11.565868      11.565868    1[6-(6,7)]
   122      11.144298      11.144298      11.144298    1[6-(6,6)]
   123      12.392955      12.392955      12.392955    1[6-(1,1,6)]
   124      11.832009      11.832009      11.832009    1[6-(1,1,6)]
   125      13.410189      13.410189      13.410189    1[6-(1,1,6)]
   126       5.454025       5.454025       5.454025    1[6-(1,1,6)]
   127       4.906673       4.906673       4.906673    1[6-(1,1,6)]
   128       3.894442       3.894442       3.894442    1[6-(1,1,6)]
   129       3.700414       3.700414       3.700414    1[6-(1,1,6)]
   130       4.103533       4.103533       4.103533    1[6-(1,1,6)]
   131       2.603084       2.603084       2.603084    1[6-(1,1,6)]
   132       0.179797       0.179797       0.179797    1[6-(6,6)]
   133      -0.367088      -0.367088      -0.367088    1[6-(6,7)]
   134       9.855009       9.855009       9.855009    1[6-(6,6)]
   135       9.407254       9.407254       9.407254    1[6-(6,7)]
   136       2.118833       2.118833       2.118833    1[6-(6,7)]
   137       1.237191       1.237191       1.237191    1[6-(6,6)]
   138      -0.897838      -0.897838      -0.897838    1[6-(6,7)]
   139       1.086074       1.086074       1.086074    1[6-(6,6)]
   140       2.959967       2.959967       2.959967    1[6-(1,1,6)]
   141       4.541132       4.541132       4.541132    1[6-(1,1,6)]
   142        3.94902        3.94902        3.94902    1[6-(1,1,6)]
   143       0.905963       0.905963       0.905963    1[6-(1,1,6)]
   144       1.752123       1.752123       1.752123    1[6-(1,1,6)]
   145       1.184937       1.184937       1.184937    1[6-(1,1,6)]
   146       6.539817       6.539817       6.539817    1[6-(1,1,6)]
   147       7.195335       7.195335       7.195335    1[6-(1,1,6)]
   148       7.016052       7.016052       7.016052    1[6-(1,1,6)]
   149       9.399716       9.399716       9.399716    1[6-(6,6)]
   150      11.410763      11.410763      11.410763    1[6-(6,7)]
   151       6.714491       6.714491       6.714491    1[6-(6,6)]
   152       8.639215       8.639215       8.639215    1[6-(6,7)]
   153      -2.502706      -2.502706      -2.502706    47[7-(6,6),7-(6,6),7-(6,6),7-(6,6)]
   154      10.796877      10.796877      10.796877    47[7-(6,6),7-(6,6),7-(6,6),7-(6,6)]
