# Supplementary material for: A collection of forcefield precursors for metal–organic frameworks
Source: RSC Adv. 2019 Nov 13;9(63):36492–507. doi: 10.1039/c9ra07327b (PMC9075174; doi:10.1039/c9ra07327b)
Supplement: RA-009-C9RA07327B-s1489 [file RA-009-C9RA07327B-s1489.txt]

MAPFIS_clean

10.762000    0.000000    0.000000
0.000000    16.137000    0.000000
0.000000    -7.514484    18.931137

     1       3.872168       3.872168       3.872168    22[8-(6),8-(6),8-(6),8-(6,22),8-(6,22),22-(8,8,8,8,8)]
     2       6.225817       6.225817       6.225817    22[8-(6),8-(6),8-(6),8-(6,22),8-(6,22),22-(8,8,8,8,8)]
     3       9.253168       9.253168       9.253168    22[8-(6),8-(6),8-(6),8-(6,22),8-(6,22),22-(8,8,8,8,8)]
     4       0.844817       0.844817       0.844817    22[8-(6),8-(6),8-(6),8-(6,22),8-(6,22),22-(8,8,8,8,8)]
     5       6.889832       6.889832       6.889832    22[8-(6),8-(6),8-(6),8-(6,22),8-(6,22),22-(8,8,8,8,8)]
     6       4.536183       4.536183       4.536183    22[8-(6),8-(6),8-(6),8-(6,22),8-(6,22),22-(8,8,8,8,8)]
     7       1.508832       1.508832       1.508832    22[8-(6),8-(6),8-(6),8-(6,22),8-(6,22),22-(8,8,8,8,8)]
     8       9.917183       9.917183       9.917183    22[8-(6),8-(6),8-(6),8-(6,22),8-(6,22),22-(8,8,8,8,8)]
     9       6.320523       6.320523       6.320523    1[6-(6,6)]
    10       7.682992       7.682992       7.682992    1[6-(6,6)]
    11       2.983226       2.983226       2.983226    1[6-(6,6)]
    12       7.022205       7.022205       7.022205    1[6-(6,6)]
    13       1.743444       1.743444       1.743444    1[6-(6,6)]
    14       3.147885       3.147885       3.147885    1[6-(6,6)]
    15       3.857101       3.857101       3.857101    1[6-(6,6)]
    16       2.382707       2.382707       2.382707    1[6-(6,6)]
    17       0.789931       0.789931       0.789931    1[6-(6,6)]
    18       9.466255       9.466255       9.466255    1[6-(6,6)]
    19       9.383388       9.383388       9.383388    1[6-(6,6)]
    20       0.709216       0.709216       0.709216    1[6-(6,6)]
    21       4.794471       4.794471       4.794471    1[6-(6,6)]
    22        5.27338        5.27338        5.27338    1[6-(6,6)]
    23       3.405097       3.405097       3.405097    1[6-(6,6)]
    24       7.409637       7.409637       7.409637    1[6-(6,6)]
    25       0.939523       0.939523       0.939523    1[6-(6,6)]
    26       2.301992       2.301992       2.301992    1[6-(6,6)]
    27       8.364226       8.364226       8.364226    1[6-(6,6)]
    28       1.641205       1.641205       1.641205    1[6-(6,6)]
    29       7.124444       7.124444       7.124444    1[6-(6,6)]
    30       8.528885       8.528885       8.528885    1[6-(6,6)]
    31       9.238101       9.238101       9.238101    1[6-(6,6)]
    32       7.763707       7.763707       7.763707    1[6-(6,6)]
    33       6.170931       6.170931       6.170931    1[6-(6,6)]
    34       4.085255       4.085255       4.085255    1[6-(6,6)]
    35       4.002388       4.002388       4.002388    1[6-(6,6)]
    36       6.090216       6.090216       6.090216    1[6-(6,6)]
    37      10.175471      10.175471      10.175471    1[6-(6,6)]
    38       10.65438       10.65438       10.65438    1[6-(6,6)]
    39       8.786097       8.786097       8.786097    1[6-(6,6)]
    40       2.028637       2.028637       2.028637    1[6-(6,6)]
    41       4.441477       4.441477       4.441477    1[6-(6,6)]
    42       3.079008       3.079008       3.079008    1[6-(6,6)]
    43       7.778774       7.778774       7.778774    1[6-(6,6)]
    44       3.739795       3.739795       3.739795    1[6-(6,6)]
    45       9.018556       9.018556       9.018556    1[6-(6,6)]
    46       7.614115       7.614115       7.614115    1[6-(6,6)]
    47       6.904899       6.904899       6.904899    1[6-(6,6)]
    48       8.379293       8.379293       8.379293    1[6-(6,6)]
    49       9.972069       9.972069       9.972069    1[6-(6,6)]
    50       1.295745       1.295745       1.295745    1[6-(6,6)]
    51       1.378612       1.378612       1.378612    1[6-(6,6)]
    52      10.052784      10.052784      10.052784    1[6-(6,6)]
    53       5.967529       5.967529       5.967529    1[6-(6,6)]
    54        5.48862        5.48862        5.48862    1[6-(6,6)]
    55       7.356903       7.356903       7.356903    1[6-(6,6)]
    56       3.352363       3.352363       3.352363    1[6-(6,6)]
    57       9.822477       9.822477       9.822477    1[6-(6,6)]
    58       8.460008       8.460008       8.460008    1[6-(6,6)]
    59       2.397774       2.397774       2.397774    1[6-(6,6)]
    60       9.120795       9.120795       9.120795    1[6-(6,6)]
    61       3.637556       3.637556       3.637556    1[6-(6,6)]
    62       2.233115       2.233115       2.233115    1[6-(6,6)]
    63       1.523899       1.523899       1.523899    1[6-(6,6)]
    64       2.998293       2.998293       2.998293    1[6-(6,6)]
    65       4.591069       4.591069       4.591069    1[6-(6,6)]
    66       6.676745       6.676745       6.676745    1[6-(6,6)]
    67       6.759612       6.759612       6.759612    1[6-(6,6)]
    68       4.671784       4.671784       4.671784    1[6-(6,6)]
    69       0.586529       0.586529       0.586529    1[6-(6,6)]
    70        0.10762        0.10762        0.10762    1[6-(6,6)]
    71       1.975903       1.975903       1.975903    1[6-(6,6)]
    72       8.733363       8.733363       8.733363    1[6-(6,6)]
    73       6.480876       6.480876       6.480876    6[6-(1,6),6-(1,6),8-(22,22)]
    74       6.716564       6.716564       6.716564    6[1-(0),6-(1,6),6-(6,8)]
    75       7.554924       7.554924       7.554924    6[1-(0),6-(1,6),6-(6,8)]
    76        2.80673        2.80673        2.80673    6[6-(1,6),6-(1,6),8-(22)]
    77       2.583956       2.583956       2.583956    6[1-(0),6-(1,6),6-(6,8)]
    78       7.135206       7.135206       7.135206    6[1-(0),6-(1,6),6-(6,8)]
    79       1.910255       1.910255       1.910255    6[6-(1,6),6-(1,6),8-(22)]
    80       2.150248       2.150248       2.150248    6[1-(0),6-(1,6),6-(6,8)]
    81       3.001522       3.001522       3.001522    6[1-(0),6-(1,6),6-(6,8)]
    82       3.618184       3.618184       3.618184    6[6-(1,6),6-(1,6),8-(22,22)]
    83       3.409402       3.409402       3.409402    6[1-(0),6-(1,6),6-(6,8)]
    84       2.541984       2.541984       2.541984    6[1-(0),6-(1,6),6-(6,8)]
    85       0.953513       0.953513       0.953513    6[6-(1,6),6-(1,6),8-(22)]
    86       0.351917       0.351917       0.351917    6[1-(0),6-(1,6),6-(6,8)]
    87       9.853687       9.853687       9.853687    6[1-(0),6-(1,6),6-(6,8)]
    88       9.186443       9.186443       9.186443    6[6-(1,6),6-(1,6),8-(22)]
    89       9.813868       9.813868       9.813868    6[1-(0),6-(1,6),6-(6,8)]
    90       0.303488       0.303488       0.303488    6[1-(0),6-(1,6),6-(6,8)]
    91       4.907472       4.907472       4.907472    6[6-(1,6),6-(1,6),8-(22)]
    92       5.016168       5.016168       5.016168    6[1-(0),6-(1,6),6-(6,8)]
    93       5.302437       5.302437       5.302437    6[1-(0),6-(1,6),6-(6,8)]
    94       5.386381       5.386381       5.386381    6[6-(1,6),6-(1,6),8-(22)]
    95        4.20579        4.20579        4.20579    6[1-(0),6-(1,6),6-(6,8)]
    96       6.604639       6.604639       6.604639    6[1-(0),6-(1,6),6-(6,8)]
    97       1.099876       1.099876       1.099876    6[6-(1,6),6-(1,6),8-(22,22)]
    98       1.335564       1.335564       1.335564    6[1-(0),6-(1,6),6-(6,8)]
    99       2.173924       2.173924       2.173924    6[1-(0),6-(1,6),6-(6,8)]
   100        8.18773        8.18773        8.18773    6[6-(1,6),6-(1,6),8-(22)]
   101       7.964956       7.964956       7.964956    6[1-(0),6-(1,6),6-(6,8)]
   102       1.754206       1.754206       1.754206    6[1-(0),6-(1,6),6-(6,8)]
   103       7.291255       7.291255       7.291255    6[6-(1,6),6-(1,6),8-(22)]
   104       7.531248       7.531248       7.531248    6[1-(0),6-(1,6),6-(6,8)]
   105       8.382522       8.382522       8.382522    6[1-(0),6-(1,6),6-(6,8)]
   106       8.999184       8.999184       8.999184    6[6-(1,6),6-(1,6),8-(22,22)]
   107       8.790402       8.790402       8.790402    6[1-(0),6-(1,6),6-(6,8)]
   108       7.922984       7.922984       7.922984    6[1-(0),6-(1,6),6-(6,8)]
   109       6.334513       6.334513       6.334513    6[6-(1,6),6-(1,6),8-(22)]
   110       5.732917       5.732917       5.732917    6[1-(0),6-(1,6),6-(6,8)]
   111       4.472687       4.472687       4.472687    6[1-(0),6-(1,6),6-(6,8)]
   112       3.805443       3.805443       3.805443    6[6-(1,6),6-(1,6),8-(22)]
   113       4.432868       4.432868       4.432868    6[1-(0),6-(1,6),6-(6,8)]
   114       5.684488       5.684488       5.684488    6[1-(0),6-(1,6),6-(6,8)]
   115      10.288472      10.288472      10.288472    6[6-(1,6),6-(1,6),8-(22)]
   116      10.397168      10.397168      10.397168    6[1-(0),6-(1,6),6-(6,8)]
   117      10.683437      10.683437      10.683437    6[1-(0),6-(1,6),6-(6,8)]
   118       0.005381       0.005381       0.005381    6[6-(1,6),6-(1,6),8-(22)]
   119        9.58679        9.58679        9.58679    6[1-(0),6-(1,6),6-(6,8)]
   120       1.223639       1.223639       1.223639    6[1-(0),6-(1,6),6-(6,8)]
   121       4.281124       4.281124       4.281124    6[6-(1,6),6-(1,6),8-(22,22)]
   122       4.045436       4.045436       4.045436    6[1-(0),6-(1,6),6-(6,8)]
   123       3.207076       3.207076       3.207076    6[1-(0),6-(1,6),6-(6,8)]
   124        7.95527        7.95527        7.95527    6[6-(1,6),6-(1,6),8-(22)]
   125       8.178044       8.178044       8.178044    6[1-(0),6-(1,6),6-(6,8)]
   126       3.626794       3.626794       3.626794    6[1-(0),6-(1,6),6-(6,8)]
   127       8.851745       8.851745       8.851745    6[6-(1,6),6-(1,6),8-(22)]
   128       8.611752       8.611752       8.611752    6[1-(0),6-(1,6),6-(6,8)]
   129       7.760478       7.760478       7.760478    6[1-(0),6-(1,6),6-(6,8)]
   130       7.143816       7.143816       7.143816    6[6-(1,6),6-(1,6),8-(22,22)]
   131       7.352598       7.352598       7.352598    6[1-(0),6-(1,6),6-(6,8)]
   132       8.220016       8.220016       8.220016    6[1-(0),6-(1,6),6-(6,8)]
   133       9.808487       9.808487       9.808487    6[6-(1,6),6-(1,6),8-(22)]
   134      10.410083      10.410083      10.410083    6[1-(0),6-(1,6),6-(6,8)]
   135       0.908313       0.908313       0.908313    6[1-(0),6-(1,6),6-(6,8)]
   136       1.575557       1.575557       1.575557    6[6-(1,6),6-(1,6),8-(22)]
   137       0.948132       0.948132       0.948132    6[1-(0),6-(1,6),6-(6,8)]
   138      10.458512      10.458512      10.458512    6[1-(0),6-(1,6),6-(6,8)]
   139       5.854528       5.854528       5.854528    6[6-(1,6),6-(1,6),8-(22)]
   140       5.745832       5.745832       5.745832    6[1-(0),6-(1,6),6-(6,8)]
   141       5.459563       5.459563       5.459563    6[1-(0),6-(1,6),6-(6,8)]
   142       5.375619       5.375619       5.375619    6[6-(1,6),6-(1,6),8-(22)]
   143        6.55621        6.55621        6.55621    6[1-(0),6-(1,6),6-(6,8)]
   144       4.157361       4.157361       4.157361    6[1-(0),6-(1,6),6-(6,8)]
   145       9.662124       9.662124       9.662124    6[6-(1,6),6-(1,6),8-(22,22)]
   146       9.426436       9.426436       9.426436    6[1-(0),6-(1,6),6-(6,8)]
   147       8.588076       8.588076       8.588076    6[1-(0),6-(1,6),6-(6,8)]
   148        2.57427        2.57427        2.57427    6[6-(1,6),6-(1,6),8-(22)]
   149       2.797044       2.797044       2.797044    6[1-(0),6-(1,6),6-(6,8)]
   150       9.007794       9.007794       9.007794    6[1-(0),6-(1,6),6-(6,8)]
   151       3.470745       3.470745       3.470745    6[6-(1,6),6-(1,6),8-(22)]
   152       3.230752       3.230752       3.230752    6[1-(0),6-(1,6),6-(6,8)]
   153       2.379478       2.379478       2.379478    6[1-(0),6-(1,6),6-(6,8)]
   154       1.762816       1.762816       1.762816    6[6-(1,6),6-(1,6),8-(22,22)]
   155       1.971598       1.971598       1.971598    6[1-(0),6-(1,6),6-(6,8)]
   156       2.839016       2.839016       2.839016    6[1-(0),6-(1,6),6-(6,8)]
   157       4.427487       4.427487       4.427487    6[6-(1,6),6-(1,6),8-(22)]
   158       5.029083       5.029083       5.029083    6[1-(0),6-(1,6),6-(6,8)]
   159       6.289313       6.289313       6.289313    6[1-(0),6-(1,6),6-(6,8)]
   160       6.956557       6.956557       6.956557    6[6-(1,6),6-(1,6),8-(22)]
   161       6.329132       6.329132       6.329132    6[1-(0),6-(1,6),6-(6,8)]
   162       5.077512       5.077512       5.077512    6[1-(0),6-(1,6),6-(6,8)]
   163       0.473528       0.473528       0.473528    6[6-(1,6),6-(1,6),8-(22)]
   164       0.364832       0.364832       0.364832    6[1-(0),6-(1,6),6-(6,8)]
   165       0.078563       0.078563       0.078563    6[1-(0),6-(1,6),6-(6,8)]
   166      -0.005381      -0.005381      -0.005381    6[6-(1,6),6-(1,6),8-(22)]
   167        1.17521        1.17521        1.17521    6[1-(0),6-(1,6),6-(6,8)]
   168       9.538361       9.538361       9.538361    6[1-(0),6-(1,6),6-(6,8)]
   169       2.170695       2.170695       2.170695    8[6-(6,6),22-(8,8,8,8,22)]
   170       5.720003       5.720003       5.720003    8[6-(6,6),22-(8,8,8,8,22),22-(8,8,8,8,22)]
   171       4.509278       4.509278       4.509278    8[6-(6,6),22-(8,8,8,8,22)]
   172       4.437173       4.437173       4.437173    8[6-(6,6),22-(8,8,8,8,22),22-(8,8,8,8,22)]
   173        3.60527        3.60527        3.60527    8[6-(6,6),22-(8,8,8,8,22)]
   174       1.026695       1.026695       1.026695    8[6-(6,6),22-(8,8,8,8,22)]
   175       7.943432       7.943432       7.943432    8[6-(6,6),22-(8,8,8,8,22)]
   176       5.390686       5.390686       5.390686    8[6-(6,6),22-(8,8,8,8,22)]
   177       7.551695       7.551695       7.551695    8[6-(6,6),22-(8,8,8,8,22)]
   178       0.339003       0.339003       0.339003    8[6-(6,6),22-(8,8,8,8,22),22-(8,8,8,8,22)]
   179       9.890278       9.890278       9.890278    8[6-(6,6),22-(8,8,8,8,22)]
   180       9.818173       9.818173       9.818173    8[6-(6,6),22-(8,8,8,8,22),22-(8,8,8,8,22)]
   181        8.98627        8.98627        8.98627    8[6-(6,6),22-(8,8,8,8,22)]
   182       6.407695       6.407695       6.407695    8[6-(6,6),22-(8,8,8,8,22)]
   183       2.562432       2.562432       2.562432    8[6-(6,6),22-(8,8,8,8,22)]
   184       0.009686       0.009686       0.009686    8[6-(6,6),22-(8,8,8,8,22)]
   185       8.591305       8.591305       8.591305    8[6-(6,6),22-(8,8,8,8,22)]
   186       5.041997       5.041997       5.041997    8[6-(6,6),22-(8,8,8,8,22),22-(8,8,8,8,22)]
   187       6.252722       6.252722       6.252722    8[6-(6,6),22-(8,8,8,8,22)]
   188       6.324827       6.324827       6.324827    8[6-(6,6),22-(8,8,8,8,22),22-(8,8,8,8,22)]
   189        7.15673        7.15673        7.15673    8[6-(6,6),22-(8,8,8,8,22)]
   190       9.735305       9.735305       9.735305    8[6-(6,6),22-(8,8,8,8,22)]
   191       2.818568       2.818568       2.818568    8[6-(6,6),22-(8,8,8,8,22)]
   192       5.371314       5.371314       5.371314    8[6-(6,6),22-(8,8,8,8,22)]
   193       3.210305       3.210305       3.210305    8[6-(6,6),22-(8,8,8,8,22)]
   194      10.422997      10.422997      10.422997    8[6-(6,6),22-(8,8,8,8,22),22-(8,8,8,8,22)]
   195       0.871722       0.871722       0.871722    8[6-(6,6),22-(8,8,8,8,22)]
   196       0.943827       0.943827       0.943827    8[6-(6,6),22-(8,8,8,8,22),22-(8,8,8,8,22)]
   197        1.77573        1.77573        1.77573    8[6-(6,6),22-(8,8,8,8,22)]
   198       4.354305       4.354305       4.354305    8[6-(6,6),22-(8,8,8,8,22)]
   199       8.199568       8.199568       8.199568    8[6-(6,6),22-(8,8,8,8,22)]
   200      -0.009686      -0.009686      -0.009686    8[6-(6,6),22-(8,8,8,8,22)]
