# Supplementary material for: A collection of forcefield precursors for metal–organic frameworks
Source: RSC Adv. 2019 Nov 13;9(63):36492–507. doi: 10.1039/c9ra07327b (PMC9075174; doi:10.1039/c9ra07327b)
Supplement: RA-009-C9RA07327B-s1490 [file RA-009-C9RA07327B-s1490.txt]

MAPFOY_clean

11.095000    0.000000    0.000000
0.000000    17.970000    0.000000
0.000000    0.000000    19.484000

     1       1.106172       1.106172       1.106172    22[8-(6),8-(6),8-(6),8-(6,22),8-(6,22)]
     2       4.441329       4.441329       4.441329    22[8-(6),8-(6),8-(6),8-(6,22),8-(6,22)]
     3       9.988829       9.988829       9.988829    22[8-(6),8-(6),8-(6),8-(6,22),8-(6,22)]
     4       6.653672       6.653672       6.653672    22[8-(6),8-(6),8-(6),8-(6,22),8-(6,22)]
     5       9.988829       9.988829       9.988829    22[8-(6),8-(6),8-(6),8-(6,22),8-(6,22)]
     6       6.653672       6.653672       6.653672    22[8-(6),8-(6),8-(6),8-(6,22),8-(6,22)]
     7       1.106172       1.106172       1.106172    22[8-(6),8-(6),8-(6),8-(6,22),8-(6,22)]
     8       4.441329       4.441329       4.441329    22[8-(6),8-(6),8-(6),8-(6,22),8-(6,22)]
     9        2.57515        2.57515        2.57515    1[6-(6,6)]
    10       1.411284       1.411284       1.411284    1[6-(6,6)]
    11       2.671676       2.671676       2.671676    1[6-(6,6)]
    12       4.348131       4.348131       4.348131    1[6-(6,6)]
    13       5.537515       5.537515       5.537515    1[6-(6,6)]
    14       5.741663       5.741663       5.741663    1[6-(6,6)]
    15       7.758733       7.758733       7.758733    1[6-(6,6)]
    16       7.576776       7.576776       7.576776    1[6-(6,6)]
    17       6.367421       6.367421       6.367421    1[6-(6,6)]
    18       4.744222       4.744222       4.744222    1[6-(6,6)]
    19       3.390632       3.390632       3.390632    1[6-(6,6)]
    20       4.523432       4.523432       4.523432    1[6-(6,6)]
    21       2.972351       2.972351       2.972351    1[6-(6,6)]
    22       4.136216       4.136216       4.136216    1[6-(6,6)]
    23       2.875824       2.875824       2.875824    1[6-(6,6)]
    24        1.19937        1.19937        1.19937    1[6-(6,6)]
    25       0.009986       0.009986       0.009986    1[6-(6,6)]
    26      10.900838      10.900838      10.900838    1[6-(6,6)]
    27       8.883767       8.883767       8.883767    1[6-(6,6)]
    28       9.065725       9.065725       9.065725    1[6-(6,6)]
    29       10.27508       10.27508       10.27508    1[6-(6,6)]
    30       0.803278       0.803278       0.803278    1[6-(6,6)]
    31       2.156868       2.156868       2.156868    1[6-(6,6)]
    32       1.024069       1.024069       1.024069    1[6-(6,6)]
    33       8.519851       8.519851       8.519851    1[6-(6,6)]
    34       9.683716       9.683716       9.683716    1[6-(6,6)]
    35       8.423324       8.423324       8.423324    1[6-(6,6)]
    36        6.74687        6.74687        6.74687    1[6-(6,6)]
    37       5.557486       5.557486       5.557486    1[6-(6,6)]
    38       5.353338       5.353338       5.353338    1[6-(6,6)]
    39       3.336267       3.336267       3.336267    1[6-(6,6)]
    40       3.518225       3.518225       3.518225    1[6-(6,6)]
    41        4.72758        4.72758        4.72758    1[6-(6,6)]
    42       6.350778       6.350778       6.350778    1[6-(6,6)]
    43       7.704368       7.704368       7.704368    1[6-(6,6)]
    44       6.571569       6.571569       6.571569    1[6-(6,6)]
    45        8.12265        8.12265        8.12265    1[6-(6,6)]
    46       6.958784       6.958784       6.958784    1[6-(6,6)]
    47       8.219176       8.219176       8.219176    1[6-(6,6)]
    48       9.895631       9.895631       9.895631    1[6-(6,6)]
    49      -0.009985      -0.009985      -0.009985    1[6-(6,6)]
    50       0.194163       0.194163       0.194163    1[6-(6,6)]
    51       2.211234       2.211234       2.211234    1[6-(6,6)]
    52       2.029276       2.029276       2.029276    1[6-(6,6)]
    53       0.819921       0.819921       0.819921    1[6-(6,6)]
    54      10.291722      10.291722      10.291722    1[6-(6,6)]
    55       8.938132       8.938132       8.938132    1[6-(6,6)]
    56      10.070932      10.070932      10.070932    1[6-(6,6)]
    57       8.519851       8.519851       8.519851    1[6-(6,6)]
    58       9.683716       9.683716       9.683716    1[6-(6,6)]
    59       8.423324       8.423324       8.423324    1[6-(6,6)]
    60        6.74687        6.74687        6.74687    1[6-(6,6)]
    61       5.557486       5.557486       5.557486    1[6-(6,6)]
    62       5.353338       5.353338       5.353338    1[6-(6,6)]
    63       3.336267       3.336267       3.336267    1[6-(6,6)]
    64       3.518225       3.518225       3.518225    1[6-(6,6)]
    65        4.72758        4.72758        4.72758    1[6-(6,6)]
    66       6.350778       6.350778       6.350778    1[6-(6,6)]
    67       7.704368       7.704368       7.704368    1[6-(6,6)]
    68       6.571569       6.571569       6.571569    1[6-(6,6)]
    69        8.12265        8.12265        8.12265    1[6-(6,6)]
    70       6.958784       6.958784       6.958784    1[6-(6,6)]
    71       8.219176       8.219176       8.219176    1[6-(6,6)]
    72       9.895631       9.895631       9.895631    1[6-(6,6)]
    73      -0.009985      -0.009985      -0.009985    1[6-(6,6)]
    74       0.194163       0.194163       0.194163    1[6-(6,6)]
    75       2.211234       2.211234       2.211234    1[6-(6,6)]
    76       2.029276       2.029276       2.029276    1[6-(6,6)]
    77       0.819921       0.819921       0.819921    1[6-(6,6)]
    78      10.291722      10.291722      10.291722    1[6-(6,6)]
    79       8.938132       8.938132       8.938132    1[6-(6,6)]
    80      10.070932      10.070932      10.070932    1[6-(6,6)]
    81        2.57515        2.57515        2.57515    1[6-(6,6)]
    82       1.411284       1.411284       1.411284    1[6-(6,6)]
    83       2.671676       2.671676       2.671676    1[6-(6,6)]
    84       4.348131       4.348131       4.348131    1[6-(6,6)]
    85       5.537515       5.537515       5.537515    1[6-(6,6)]
    86       5.741663       5.741663       5.741663    1[6-(6,6)]
    87       7.758733       7.758733       7.758733    1[6-(6,6)]
    88       7.576776       7.576776       7.576776    1[6-(6,6)]
    89       6.367421       6.367421       6.367421    1[6-(6,6)]
    90       4.744222       4.744222       4.744222    1[6-(6,6)]
    91       3.390632       3.390632       3.390632    1[6-(6,6)]
    92       4.523432       4.523432       4.523432    1[6-(6,6)]
    93       2.972351       2.972351       2.972351    1[6-(6,6)]
    94       4.136216       4.136216       4.136216    1[6-(6,6)]
    95       2.875824       2.875824       2.875824    1[6-(6,6)]
    96        1.19937        1.19937        1.19937    1[6-(6,6)]
    97       0.009986       0.009986       0.009986    1[6-(6,6)]
    98      10.900838      10.900838      10.900838    1[6-(6,6)]
    99       8.883767       8.883767       8.883767    1[6-(6,6)]
   100       9.065725       9.065725       9.065725    1[6-(6,6)]
   101       10.27508       10.27508       10.27508    1[6-(6,6)]
   102       0.803278       0.803278       0.803278    1[6-(6,6)]
   103       2.156868       2.156868       2.156868    1[6-(6,6)]
   104       1.024069       1.024069       1.024069    1[6-(6,6)]
   105       4.157297       4.157297       4.157297    6[6-(1,6),6-(1,6),8-(22)]
   106       3.158746       3.158746       3.158746    6[1-(0),6-(6,6),6-(6,8)]
   107       3.021169       3.021169       3.021169    6[6-(1,6),6-(1,6),6-(6,6)]
   108       1.995991       1.995991       1.995991    6[1-(0),6-(6,6),6-(6,8)]
   109        1.86507        1.86507        1.86507    6[6-(1,6),6-(1,6),8-(22,22)]
   110       2.762655       2.762655       2.762655    6[1-(0),6-(1,6),6-(6,8)]
   111       3.758986       3.758986       3.758986    6[1-(0),6-(1,6),6-(6,6)]
   112       3.913207       3.913207       3.913207    6[6-(1,6),6-(1,6),6-(6,6)]
   113       4.936166       4.936166       4.936166    6[1-(0),6-(1,6),6-(6,6)]
   114        5.06043        5.06043        5.06043    6[1-(0),6-(1,6),6-(6,8)]
   115        6.12444        6.12444        6.12444    6[6-(1,6),6-(1,6),8-(22)]
   116       7.071953       7.071953       7.071953    6[1-(0),6-(1,6),6-(6,8)]
   117       6.962112       6.962112       6.962112    6[1-(0),6-(1,6),6-(6,6)]
   118       5.935825       5.935825       5.935825    6[6-(1,6),6-(1,6),6-(6,6)]
   119       5.783824       5.783824       5.783824    6[1-(0),6-(1,6),6-(6,6)]
   120        4.81523        4.81523        4.81523    6[1-(0),6-(1,6),6-(6,8)]
   121       3.896564       3.896564       3.896564    6[6-(1,6),6-(1,6),8-(22)]
   122       4.000857       4.000857       4.000857    6[1-(0),6-(6,6),6-(6,8)]
   123       5.001626       5.001626       5.001626    6[6-(1,6),6-(1,6),6-(6,6)]
   124       5.130328       5.130328       5.130328    6[1-(0),6-(6,6),6-(6,8)]
   125       1.390204       1.390204       1.390204    6[6-(1,6),6-(1,6),8-(22)]
   126       2.388754       2.388754       2.388754    6[1-(0),6-(6,6),6-(6,8)]
   127       2.526332       2.526332       2.526332    6[6-(1,6),6-(1,6),6-(6,6)]
   128        3.55151        3.55151        3.55151    6[1-(0),6-(6,6),6-(6,8)]
   129       3.682431       3.682431       3.682431    6[6-(1,6),6-(1,6),8-(22,22)]
   130       2.784845       2.784845       2.784845    6[1-(0),6-(1,6),6-(6,8)]
   131       1.788514       1.788514       1.788514    6[1-(0),6-(1,6),6-(6,6)]
   132       1.634294       1.634294       1.634294    6[6-(1,6),6-(1,6),6-(6,6)]
   133       0.611335       0.611335       0.611335    6[1-(0),6-(1,6),6-(6,6)]
   134       0.487071       0.487071       0.487071    6[1-(0),6-(1,6),6-(6,8)]
   135       10.51806       10.51806       10.51806    6[6-(1,6),6-(1,6),8-(22)]
   136       9.570547       9.570547       9.570547    6[1-(0),6-(1,6),6-(6,8)]
   137       9.680388       9.680388       9.680388    6[1-(0),6-(1,6),6-(6,6)]
   138      10.706675      10.706675      10.706675    6[6-(1,6),6-(1,6),6-(6,6)]
   139      10.858677      10.858677      10.858677    6[1-(0),6-(1,6),6-(6,6)]
   140        0.73227        0.73227        0.73227    6[1-(0),6-(1,6),6-(6,8)]
   141       1.650936       1.650936       1.650936    6[6-(1,6),6-(1,6),8-(22)]
   142       1.546643       1.546643       1.546643    6[1-(0),6-(6,6),6-(6,8)]
   143       0.545874       0.545874       0.545874    6[6-(1,6),6-(1,6),6-(6,6)]
   144       0.417172       0.417172       0.417172    6[1-(0),6-(6,6),6-(6,8)]
   145       6.937704       6.937704       6.937704    6[6-(1,6),6-(1,6),8-(22)]
   146       7.936254       7.936254       7.936254    6[1-(0),6-(6,6),6-(6,8)]
   147       8.073832       8.073832       8.073832    6[6-(1,6),6-(1,6),6-(6,6)]
   148        9.09901        9.09901        9.09901    6[1-(0),6-(6,6),6-(6,8)]
   149       9.229931       9.229931       9.229931    6[6-(1,6),6-(1,6),8-(22,22)]
   150       8.332345       8.332345       8.332345    6[1-(0),6-(1,6),6-(6,8)]
   151       7.336014       7.336014       7.336014    6[1-(0),6-(1,6),6-(6,6)]
   152       7.181794       7.181794       7.181794    6[6-(1,6),6-(1,6),6-(6,6)]
   153       6.158835       6.158835       6.158835    6[1-(0),6-(1,6),6-(6,6)]
   154       6.034571       6.034571       6.034571    6[1-(0),6-(1,6),6-(6,8)]
   155        4.97056        4.97056        4.97056    6[6-(1,6),6-(1,6),8-(22)]
   156       4.023047       4.023047       4.023047    6[1-(0),6-(1,6),6-(6,8)]
   157       4.132887       4.132887       4.132887    6[1-(0),6-(1,6),6-(6,6)]
   158       5.159175       5.159175       5.159175    6[6-(1,6),6-(1,6),6-(6,6)]
   159       5.311177       5.311177       5.311177    6[1-(0),6-(1,6),6-(6,6)]
   160        6.27977        6.27977        6.27977    6[1-(0),6-(1,6),6-(6,8)]
   161       7.198436       7.198436       7.198436    6[6-(1,6),6-(1,6),8-(22)]
   162       7.094143       7.094143       7.094143    6[1-(0),6-(6,6),6-(6,8)]
   163       6.093374       6.093374       6.093374    6[6-(1,6),6-(1,6),6-(6,6)]
   164       5.964672       5.964672       5.964672    6[1-(0),6-(6,6),6-(6,8)]
   165       9.704797       9.704797       9.704797    6[6-(1,6),6-(1,6),8-(22)]
   166       8.706247       8.706247       8.706247    6[1-(0),6-(6,6),6-(6,8)]
   167       8.568669       8.568669       8.568669    6[6-(1,6),6-(1,6),6-(6,6)]
   168       7.543491       7.543491       7.543491    6[1-(0),6-(6,6),6-(6,8)]
   169        7.41257        7.41257        7.41257    6[6-(1,6),6-(1,6),8-(22,22)]
   170       8.310155       8.310155       8.310155    6[1-(0),6-(1,6),6-(6,8)]
   171       9.306486       9.306486       9.306486    6[1-(0),6-(1,6),6-(6,6)]
   172       9.460707       9.460707       9.460707    6[6-(1,6),6-(1,6),6-(6,6)]
   173      10.483666      10.483666      10.483666    6[1-(0),6-(1,6),6-(6,6)]
   174       10.60793       10.60793       10.60793    6[1-(0),6-(1,6),6-(6,8)]
   175        0.57694        0.57694        0.57694    6[6-(1,6),6-(1,6),8-(22)]
   176       1.524453       1.524453       1.524453    6[1-(0),6-(1,6),6-(6,8)]
   177       1.414613       1.414613       1.414613    6[1-(0),6-(1,6),6-(6,6)]
   178       0.388325       0.388325       0.388325    6[6-(1,6),6-(1,6),6-(6,6)]
   179       0.236324       0.236324       0.236324    6[1-(0),6-(1,6),6-(6,6)]
   180       10.36273       10.36273       10.36273    6[1-(0),6-(1,6),6-(6,8)]
   181       9.444064       9.444064       9.444064    6[6-(1,6),6-(1,6),8-(22)]
   182       9.548357       9.548357       9.548357    6[1-(0),6-(6,6),6-(6,8)]
   183      10.549126      10.549126      10.549126    6[6-(1,6),6-(1,6),6-(6,6)]
   184      10.677828      10.677828      10.677828    6[1-(0),6-(6,6),6-(6,8)]
   185       6.937704       6.937704       6.937704    6[6-(1,6),6-(1,6),8-(22)]
   186       7.936254       7.936254       7.936254    6[1-(0),6-(6,6),6-(6,8)]
   187       8.073832       8.073832       8.073832    6[6-(1,6),6-(1,6),6-(6,6)]
   188        9.09901        9.09901        9.09901    6[1-(0),6-(6,6),6-(6,8)]
   189       9.229931       9.229931       9.229931    6[6-(1,6),6-(1,6),8-(22,22)]
   190       8.332345       8.332345       8.332345    6[1-(0),6-(1,6),6-(6,8)]
   191       7.336014       7.336014       7.336014    6[1-(0),6-(1,6),6-(6,6)]
   192       7.181794       7.181794       7.181794    6[6-(1,6),6-(1,6),6-(6,6)]
   193       6.158835       6.158835       6.158835    6[1-(0),6-(1,6),6-(6,6)]
   194       6.034571       6.034571       6.034571    6[1-(0),6-(1,6),6-(6,8)]
   195        4.97056        4.97056        4.97056    6[6-(1,6),6-(1,6),8-(22)]
   196       4.023047       4.023047       4.023047    6[1-(0),6-(1,6),6-(6,8)]
   197       4.132887       4.132887       4.132887    6[1-(0),6-(1,6),6-(6,6)]
   198       5.159175       5.159175       5.159175    6[6-(1,6),6-(1,6),6-(6,6)]
   199       5.311177       5.311177       5.311177    6[1-(0),6-(1,6),6-(6,6)]
   200        6.27977        6.27977        6.27977    6[1-(0),6-(1,6),6-(6,8)]
   201       7.198436       7.198436       7.198436    6[6-(1,6),6-(1,6),8-(22)]
   202       7.094143       7.094143       7.094143    6[1-(0),6-(6,6),6-(6,8)]
   203       6.093374       6.093374       6.093374    6[6-(1,6),6-(1,6),6-(6,6)]
   204       5.964672       5.964672       5.964672    6[1-(0),6-(6,6),6-(6,8)]
   205       9.704797       9.704797       9.704797    6[6-(1,6),6-(1,6),8-(22)]
   206       8.706247       8.706247       8.706247    6[1-(0),6-(6,6),6-(6,8)]
   207       8.568669       8.568669       8.568669    6[6-(1,6),6-(1,6),6-(6,6)]
   208       7.543491       7.543491       7.543491    6[1-(0),6-(6,6),6-(6,8)]
   209        7.41257        7.41257        7.41257    6[6-(1,6),6-(1,6),8-(22,22)]
   210       8.310155       8.310155       8.310155    6[1-(0),6-(1,6),6-(6,8)]
   211       9.306486       9.306486       9.306486    6[1-(0),6-(1,6),6-(6,6)]
   212       9.460707       9.460707       9.460707    6[6-(1,6),6-(1,6),6-(6,6)]
   213      10.483666      10.483666      10.483666    6[1-(0),6-(1,6),6-(6,6)]
   214       10.60793       10.60793       10.60793    6[1-(0),6-(1,6),6-(6,8)]
   215        0.57694        0.57694        0.57694    6[6-(1,6),6-(1,6),8-(22)]
   216       1.524453       1.524453       1.524453    6[1-(0),6-(1,6),6-(6,8)]
   217       1.414613       1.414613       1.414613    6[1-(0),6-(1,6),6-(6,6)]
   218       0.388325       0.388325       0.388325    6[6-(1,6),6-(1,6),6-(6,6)]
   219       0.236324       0.236324       0.236324    6[1-(0),6-(1,6),6-(6,6)]
   220       10.36273       10.36273       10.36273    6[1-(0),6-(1,6),6-(6,8)]
   221       9.444064       9.444064       9.444064    6[6-(1,6),6-(1,6),8-(22)]
   222       9.548357       9.548357       9.548357    6[1-(0),6-(6,6),6-(6,8)]
   223      10.549126      10.549126      10.549126    6[6-(1,6),6-(1,6),6-(6,6)]
   224      10.677828      10.677828      10.677828    6[1-(0),6-(6,6),6-(6,8)]
   225       4.157297       4.157297       4.157297    6[6-(1,6),6-(1,6),8-(22)]
   226       3.158746       3.158746       3.158746    6[1-(0),6-(6,6),6-(6,8)]
   227       3.021169       3.021169       3.021169    6[6-(1,6),6-(1,6),6-(6,6)]
   228       1.995991       1.995991       1.995991    6[1-(0),6-(6,6),6-(6,8)]
   229        1.86507        1.86507        1.86507    6[6-(1,6),6-(1,6),8-(22,22)]
   230       2.762655       2.762655       2.762655    6[1-(0),6-(1,6),6-(6,8)]
   231       3.758986       3.758986       3.758986    6[1-(0),6-(1,6),6-(6,6)]
   232       3.913207       3.913207       3.913207    6[6-(1,6),6-(1,6),6-(6,6)]
   233       4.936166       4.936166       4.936166    6[1-(0),6-(1,6),6-(6,6)]
   234        5.06043        5.06043        5.06043    6[1-(0),6-(1,6),6-(6,8)]
   235        6.12444        6.12444        6.12444    6[6-(1,6),6-(1,6),8-(22)]
   236       7.071953       7.071953       7.071953    6[1-(0),6-(1,6),6-(6,8)]
   237       6.962112       6.962112       6.962112    6[1-(0),6-(1,6),6-(6,6)]
   238       5.935825       5.935825       5.935825    6[6-(1,6),6-(1,6),6-(6,6)]
   239       5.783824       5.783824       5.783824    6[1-(0),6-(1,6),6-(6,6)]
   240        4.81523        4.81523        4.81523    6[1-(0),6-(1,6),6-(6,8)]
   241       3.896564       3.896564       3.896564    6[6-(1,6),6-(1,6),8-(22)]
   242       4.000857       4.000857       4.000857    6[1-(0),6-(6,6),6-(6,8)]
   243       5.001626       5.001626       5.001626    6[6-(1,6),6-(1,6),6-(6,6)]
   244       5.130328       5.130328       5.130328    6[1-(0),6-(6,6),6-(6,8)]
   245       1.390204       1.390204       1.390204    6[6-(1,6),6-(1,6),8-(22)]
   246       2.388754       2.388754       2.388754    6[1-(0),6-(6,6),6-(6,8)]
   247       2.526332       2.526332       2.526332    6[6-(1,6),6-(1,6),6-(6,6)]
   248        3.55151        3.55151        3.55151    6[1-(0),6-(6,6),6-(6,8)]
   249       3.682431       3.682431       3.682431    6[6-(1,6),6-(1,6),8-(22,22)]
   250       2.784845       2.784845       2.784845    6[1-(0),6-(1,6),6-(6,8)]
   251       1.788514       1.788514       1.788514    6[1-(0),6-(1,6),6-(6,6)]
   252       1.634294       1.634294       1.634294    6[6-(1,6),6-(1,6),6-(6,6)]
   253       0.611335       0.611335       0.611335    6[1-(0),6-(1,6),6-(6,6)]
   254       0.487071       0.487071       0.487071    6[1-(0),6-(1,6),6-(6,8)]
   255       10.51806       10.51806       10.51806    6[6-(1,6),6-(1,6),8-(22)]
   256       9.570547       9.570547       9.570547    6[1-(0),6-(1,6),6-(6,8)]
   257       9.680388       9.680388       9.680388    6[1-(0),6-(1,6),6-(6,6)]
   258      10.706675      10.706675      10.706675    6[6-(1,6),6-(1,6),6-(6,6)]
   259      10.858677      10.858677      10.858677    6[1-(0),6-(1,6),6-(6,6)]
   260        0.73227        0.73227        0.73227    6[1-(0),6-(1,6),6-(6,8)]
   261       1.650936       1.650936       1.650936    6[6-(1,6),6-(1,6),8-(22)]
   262       1.546643       1.546643       1.546643    6[1-(0),6-(6,6),6-(6,8)]
   263       0.545874       0.545874       0.545874    6[6-(1,6),6-(1,6),6-(6,6)]
   264       0.417172       0.417172       0.417172    6[1-(0),6-(6,6),6-(6,8)]
   265       4.258261       4.258261       4.258261    8[6-(6,6),22-(8,8,8,8)]
   266       0.855425       0.855425       0.855425    8[6-(6,6),22-(8,8,8,8),22-(8,8,8,8)]
   267        6.21431        6.21431        6.21431    8[6-(6,6),22-(8,8,8,8)]
   268       2.922423       2.922423       2.922423    8[6-(6,6),22-(8,8,8,8)]
   269       1.289239       1.289239       1.289239    8[6-(6,6),22-(8,8,8,8)]
   270       4.692076       4.692076       4.692076    8[6-(6,6),22-(8,8,8,8),22-(8,8,8,8)]
   271      10.428191      10.428191      10.428191    8[6-(6,6),22-(8,8,8,8)]
   272       2.625077       2.625077       2.625077    8[6-(6,6),22-(8,8,8,8)]
   273       6.836739       6.836739       6.836739    8[6-(6,6),22-(8,8,8,8)]
   274      10.239576      10.239576      10.239576    8[6-(6,6),22-(8,8,8,8),22-(8,8,8,8)]
   275       4.880691       4.880691       4.880691    8[6-(6,6),22-(8,8,8,8)]
   276       8.172577       8.172577       8.172577    8[6-(6,6),22-(8,8,8,8)]
   277       9.805761       9.805761       9.805761    8[6-(6,6),22-(8,8,8,8)]
   278       6.402925       6.402925       6.402925    8[6-(6,6),22-(8,8,8,8),22-(8,8,8,8)]
   279        0.66681        0.66681        0.66681    8[6-(6,6),22-(8,8,8,8)]
   280       8.469923       8.469923       8.469923    8[6-(6,6),22-(8,8,8,8)]
   281       6.836739       6.836739       6.836739    8[6-(6,6),22-(8,8,8,8)]
   282      10.239576      10.239576      10.239576    8[6-(6,6),22-(8,8,8,8),22-(8,8,8,8)]
   283       4.880691       4.880691       4.880691    8[6-(6,6),22-(8,8,8,8)]
   284       8.172577       8.172577       8.172577    8[6-(6,6),22-(8,8,8,8)]
   285       9.805761       9.805761       9.805761    8[6-(6,6),22-(8,8,8,8)]
   286       6.402925       6.402925       6.402925    8[6-(6,6),22-(8,8,8,8),22-(8,8,8,8)]
   287        0.66681        0.66681        0.66681    8[6-(6,6),22-(8,8,8,8)]
   288       8.469923       8.469923       8.469923    8[6-(6,6),22-(8,8,8,8)]
   289       4.258261       4.258261       4.258261    8[6-(6,6),22-(8,8,8,8)]
   290       0.855425       0.855425       0.855425    8[6-(6,6),22-(8,8,8,8),22-(8,8,8,8)]
   291        6.21431        6.21431        6.21431    8[6-(6,6),22-(8,8,8,8)]
   292       2.922423       2.922423       2.922423    8[6-(6,6),22-(8,8,8,8)]
   293       1.289239       1.289239       1.289239    8[6-(6,6),22-(8,8,8,8)]
   294       4.692076       4.692076       4.692076    8[6-(6,6),22-(8,8,8,8),22-(8,8,8,8)]
   295      10.428191      10.428191      10.428191    8[6-(6,6),22-(8,8,8,8)]
   296       2.625077       2.625077       2.625077    8[6-(6,6),22-(8,8,8,8)]
