# Supplementary material for: A collection of forcefield precursors for metal–organic frameworks
Source: RSC Adv. 2019 Nov 13;9(63):36492–507. doi: 10.1039/c9ra07327b (PMC9075174; doi:10.1039/c9ra07327b)
Supplement: RA-009-C9RA07327B-s1491 [file RA-009-C9RA07327B-s1491.txt]

MAQZOV_clean

9.086200    0.000000    0.000000
1.799198    10.577979    0.000000
0.908302    0.035171    19.528456

     1       9.576334       9.576334       9.576334    27[8-(1,27,27),8-(1,27,27),8-(6),8-(6)]
     2       3.423865       3.423865       3.423865    27[8-(1,27,27),8-(1,27,27),8-(6),8-(6)]
     3      10.392595      10.392595      10.392595    27[8-(1,27,27),8-(6),8-(6,27),8-(6,27),8-(6,27),8-(6,27)]
     4        2.68974        2.68974        2.68974    27[8-(1,27,27),8-(6),8-(6,27),8-(6,27),8-(6,27),8-(6,27)]
     5       2.217366       2.217366       2.217366    27[8-(1,27,27),8-(1,27,27),8-(6),8-(6)]
     6       8.369835       8.369835       8.369835    27[8-(1,27,27),8-(1,27,27),8-(6),8-(6)]
     7       1.401105       1.401105       1.401105    27[8-(1,27,27),8-(6),8-(6,27),8-(6,27),8-(6,27),8-(6,27)]
     8        9.10396        9.10396        9.10396    27[8-(1,27,27),8-(6),8-(6,27),8-(6,27),8-(6,27),8-(6,27)]
     9        1.35375        1.35375        1.35375    27[8-(6),8-(6),8-(6,27),8-(6,27),8-(6,27),8-(6,27)]
    10            0.0            0.0            0.0    27[8-(6),8-(6),8-(6,27),8-(6,27),8-(6,27),8-(6,27)]
    11       0.899599       0.899599       0.899599    27[8-(6),8-(6),8-(6,27),8-(6,27),8-(6,27),8-(6,27)]
    12       0.454151       0.454151       0.454151    27[8-(6),8-(6),8-(6,27),8-(6,27),8-(6,27),8-(6,27)]
    13      10.592897      10.592897      10.592897    1[8-(27,27,27)]
    14       2.438925       2.438925       2.438925    1[8-(27,27,27)]
    15       9.279194       9.279194       9.279194    1[6-(1,6,6)]
    16       1.048125       1.048125       1.048125    1[6-(1,6,6)]
    17         6.2369         6.2369         6.2369    1[6-(1,6,6)]
    18       5.595108       5.595108       5.595108    1[6-(1,6,6)]
    19       7.632286       7.632286       7.632286    1[6-(1,6,6)]
    20       6.845888       6.845888       6.845888    1[6-(1,6,6)]
    21       6.005214       6.005214       6.005214    1[6-(1,6,6)]
    22       4.441298       4.441298       4.441298    1[6-(1,6,6)]
    23       8.290822       8.290822       8.290822    1[6-(1,6,6)]
    24       6.093649       6.093649       6.093649    1[6-(1,6,6)]
    25        7.63488        7.63488        7.63488    1[6-(1,6,6)]
    26       6.119928       6.119928       6.119928    1[6-(1,6,6)]
    27       6.143402       6.143402       6.143402    1[6-(1,6,6)]
    28        4.85211        4.85211        4.85211    1[6-(1,6,6)]
    29       6.937986       6.937986       6.937986    1[6-(1,6,6)]
    30       4.908949       4.908949       4.908949    1[6-(1,6,6)]
    31       7.442604       7.442604       7.442604    1[6-(1,6,6)]
    32       7.771922       7.771922       7.771922    1[6-(1,6,6)]
    33       6.424703       6.424703       6.424703    1[6-(1,6,6)]
    34       6.215405       6.215405       6.215405    1[6-(1,6,6)]
    35       3.682825       3.682825       3.682825    1[6-(1,6,6)]
    36       3.989367       3.989367       3.989367    1[6-(1,6,6)]
    37       1.227021       1.227021       1.227021    1[6-(1,6,6)]
    38        2.09529        2.09529        2.09529    1[6-(1,6,6)]
    39       1.200803       1.200803       1.200803    1[8-(27,27,27)]
    40       9.354775       9.354775       9.354775    1[8-(27,27,27)]
    41       2.514506       2.514506       2.514506    1[6-(1,6,6)]
    42       1.659375       1.659375       1.659375    1[6-(1,6,6)]
    43         5.5568         5.5568         5.5568    1[6-(1,6,6)]
    44       6.198592       6.198592       6.198592    1[6-(1,6,6)]
    45       4.161414       4.161414       4.161414    1[6-(1,6,6)]
    46       4.947812       4.947812       4.947812    1[6-(1,6,6)]
    47       5.788486       5.788486       5.788486    1[6-(1,6,6)]
    48       7.352402       7.352402       7.352402    1[6-(1,6,6)]
    49       3.502878       3.502878       3.502878    1[6-(1,6,6)]
    50       5.700051       5.700051       5.700051    1[6-(1,6,6)]
    51        4.15882        4.15882        4.15882    1[6-(1,6,6)]
    52       5.673772       5.673772       5.673772    1[6-(1,6,6)]
    53       5.650298       5.650298       5.650298    1[6-(1,6,6)]
    54        6.94159        6.94159        6.94159    1[6-(1,6,6)]
    55       4.855714       4.855714       4.855714    1[6-(1,6,6)]
    56       6.884751       6.884751       6.884751    1[6-(1,6,6)]
    57       4.351096       4.351096       4.351096    1[6-(1,6,6)]
    58       4.021778       4.021778       4.021778    1[6-(1,6,6)]
    59       5.368997       5.368997       5.368997    1[6-(1,6,6)]
    60       5.578295       5.578295       5.578295    1[6-(1,6,6)]
    61       8.110875       8.110875       8.110875    1[6-(1,6,6)]
    62       7.804333       7.804333       7.804333    1[6-(1,6,6)]
    63       1.480479       1.480479       1.480479    1[6-(1,6,6)]
    64        9.69841        9.69841        9.69841    1[6-(1,6,6)]
    65       9.427775       9.427775       9.427775    6[1-(0),1-(0),6-(1,1,6),6-(8,8)]
    66       7.458574       7.458574       7.458574    6[6-(1,1,6),8-(0),8-(27,27)]
    67       9.909457       9.909457       9.909457    6[6-(1,1,6),8-(27),8-(27,27)]
    68       8.046582       8.046582       8.046582    6[6-(1,1,6),8-(27),8-(27)]
    69       5.421166       5.421166       5.421166    6[1-(0),1-(0),6-(1,1,6),6-(8,8)]
    70       3.101771       3.101771       3.101771    6[6-(1,1,6),8-(0),8-(27,27)]
    71       1.565929       1.565929       1.565929    6[6-(1,1,6),8-(27),8-(27,27)]
    72       7.702831       7.702831       7.702831    6[1-(0),1-(0),6-(1,1,6),6-(8,8)]
    73      10.146934      10.146934      10.146934    6[6-(1,1,6),8-(27),8-(27,27)]
    74       2.975149       2.975149       2.975149    6[6-(1,1,6),8-(27),8-(27,27)]
    75       5.102778       5.102778       5.102778    6[6-(1,1,6),8-(27),8-(27)]
    76       5.196376       5.196376       5.196376    6[1-(0),1-(0),6-(1,1,6),6-(8,8)]
    77       7.328134       7.328134       7.328134    6[1-(0),1-(0),6-(1,1,6),6-(1,1,6)]
    78       6.982362       6.982362       6.982362    6[1-(0),1-(0),6-(1,1,6),6-(8,8)]
    79       5.814869       5.814869       5.814869    6[1-(0),1-(0),6-(1,1,6),6-(1,1,6)]
    80       8.810907       8.810907       8.810907    6[6-(1,1,6),8-(27),8-(27,27)]
    81       6.574586       6.574586       6.574586    6[1-(0),1-(0),6-(1,1,6),6-(8,8)]
    82       8.121661       8.121661       8.121661    6[1-(0),1-(0),6-(1,1,6),6-(8,8)]
    83       4.287321       4.287321       4.287321    6[6-(1,1,6),8-(27),8-(27,27)]
    84       6.568559       6.568559       6.568559    6[1-(0),1-(0),6-(1,1,6),6-(8,8)]
    85       3.311593       3.311593       3.311593    6[1-(0),1-(0),6-(1,1,6),6-(8,8)]
    86       1.958579       1.958579       1.958579    6[1-(0),1-(0),6-(1,1,6),6-(8,8)]
    87       2.365925       2.365925       2.365925    6[1-(0),1-(0),6-(1,1,6),6-(8,8)]
    88       4.335126       4.335126       4.335126    6[6-(1,1,6),8-(0),8-(27,27)]
    89       1.884243       1.884243       1.884243    6[6-(1,1,6),8-(27),8-(27,27)]
    90       3.747118       3.747118       3.747118    6[6-(1,1,6),8-(27),8-(27)]
    91       6.372534       6.372534       6.372534    6[1-(0),1-(0),6-(1,1,6),6-(8,8)]
    92       6.892731       6.892731       6.892731    6[6-(1,1,6),8-(0),8-(27,27)]
    93      10.227771      10.227771      10.227771    6[6-(1,1,6),8-(27),8-(27,27)]
    94       4.090869       4.090869       4.090869    6[1-(0),1-(0),6-(1,1,6),6-(8,8)]
    95       1.646766       1.646766       1.646766    6[6-(1,1,6),8-(27),8-(27,27)]
    96       8.818551       8.818551       8.818551    6[6-(1,1,6),8-(27),8-(27,27)]
    97       6.690922       6.690922       6.690922    6[6-(1,1,6),8-(27),8-(27)]
    98       6.597324       6.597324       6.597324    6[1-(0),1-(0),6-(1,1,6),6-(8,8)]
    99       4.465566       4.465566       4.465566    6[1-(0),1-(0),6-(1,1,6),6-(1,1,6)]
   100       4.811338       4.811338       4.811338    6[1-(0),1-(0),6-(1,1,6),6-(8,8)]
   101       5.978831       5.978831       5.978831    6[1-(0),1-(0),6-(1,1,6),6-(1,1,6)]
   102       2.982793       2.982793       2.982793    6[6-(1,1,6),8-(27),8-(27,27)]
   103       5.219114       5.219114       5.219114    6[1-(0),1-(0),6-(1,1,6),6-(8,8)]
   104       3.672039       3.672039       3.672039    6[1-(0),1-(0),6-(1,1,6),6-(8,8)]
   105       7.506379       7.506379       7.506379    6[6-(1,1,6),8-(27),8-(27,27)]
   106       5.225141       5.225141       5.225141    6[1-(0),1-(0),6-(1,1,6),6-(8,8)]
   107       8.482107       8.482107       8.482107    6[1-(0),1-(0),6-(1,1,6),6-(8,8)]
   108       9.835121       9.835121       9.835121    6[1-(0),1-(0),6-(1,1,6),6-(8,8)]
   109       10.59902       10.59902       10.59902    8[1-(0),27-(8,8,8),27-(8,8,8),27-(8,8,8,8,8)]
   110       7.025267       7.025267       7.025267    8[6-(6,8)]
   111       2.396978       2.396978       2.396978    8[1-(0),27-(8,8,8),27-(8,8,8),27-(8,8,8,8,8)]
   112       3.833235       3.833235       3.833235    8[6-(6,8)]
   113       9.602843       9.602843       9.602843    8[6-(6,8),27-(8,8,8)]
   114       1.080134       1.080134       1.080134    8[6-(6,8),27-(8,8,8,8,8)]
   115       8.558394       8.558394       8.558394    8[6-(6,8),27-(8,8,8,8,8)]
   116       3.436199       3.436199       3.436199    8[6-(6,8),27-(8,8,8)]
   117       4.612336       4.612336       4.612336    8[6-(6,8),27-(8,8,8,8,8)]
   118      10.011007      10.011007      10.011007    8[6-(6,8),27-(8,8,8,8,8),27-(8,8,8,8,8)]
   119       4.582555       4.582555       4.582555    8[6-(6,8),27-(8,8,8)]
   120      10.399261      10.399261      10.399261    8[6-(6,8),27-(8,8,8,8,8)]
   121       2.666188       2.666188       2.666188    8[6-(6,8),27-(8,8,8,8,8)]
   122       8.483765       8.483765       8.483765    8[6-(6,8),27-(8,8,8)]
   123      10.915024      10.915024      10.915024    8[6-(6,8),27-(8,8,8,8,8),27-(8,8,8,8,8)]
   124       1.647042       1.647042       1.647042    8[6-(6,8),27-(8,8,8,8,8),27-(8,8,8,8,8)]
   125       2.193677       2.193677       2.193677    8[6-(6,8),27-(8,8,8,8,8),27-(8,8,8,8,8)]
   126       2.075919       2.075919       2.075919    8[6-(6,8),27-(8,8,8,8,8),27-(8,8,8,8,8)]
   127       8.343418       8.343418       8.343418    8[6-(6,8),27-(8,8,8,8,8),27-(8,8,8,8,8)]
   128       3.089466       3.089466       3.089466    8[6-(6,8),27-(8,8,8,8,8),27-(8,8,8,8,8)]
   129       8.677824       8.677824       8.677824    8[6-(6,8),27-(8,8,8,8,8)]
   130       9.805053       9.805053       9.805053    8[6-(6,8),27-(8,8,8,8,8),27-(8,8,8,8,8)]
   131        1.19468        1.19468        1.19468    8[1-(0),27-(8,8,8),27-(8,8,8),27-(8,8,8,8,8)]
   132       4.768433       4.768433       4.768433    8[6-(6,8)]
   133       9.396722       9.396722       9.396722    8[1-(0),27-(8,8,8),27-(8,8,8),27-(8,8,8,8,8)]
   134       7.960465       7.960465       7.960465    8[6-(6,8)]
   135       2.190857       2.190857       2.190857    8[6-(6,8),27-(8,8,8)]
   136      10.713566      10.713566      10.713566    8[6-(6,8),27-(8,8,8,8,8)]
   137       3.235306       3.235306       3.235306    8[6-(6,8),27-(8,8,8,8,8)]
   138       8.357501       8.357501       8.357501    8[6-(6,8),27-(8,8,8)]
   139       7.181364       7.181364       7.181364    8[6-(6,8),27-(8,8,8,8,8)]
   140       1.782693       1.782693       1.782693    8[6-(6,8),27-(8,8,8,8,8),27-(8,8,8,8,8)]
   141       7.211145       7.211145       7.211145    8[6-(6,8),27-(8,8,8)]
   142       1.394439       1.394439       1.394439    8[6-(6,8),27-(8,8,8,8,8)]
   143       9.127512       9.127512       9.127512    8[6-(6,8),27-(8,8,8,8,8)]
   144       3.309935       3.309935       3.309935    8[6-(6,8),27-(8,8,8)]
   145       0.878676       0.878676       0.878676    8[6-(6,8),27-(8,8,8,8,8),27-(8,8,8,8,8)]
   146      10.146658      10.146658      10.146658    8[6-(6,8),27-(8,8,8,8,8),27-(8,8,8,8,8)]
   147       9.600023       9.600023       9.600023    8[6-(6,8),27-(8,8,8,8,8),27-(8,8,8,8,8)]
   148       9.717781       9.717781       9.717781    8[6-(6,8),27-(8,8,8,8,8),27-(8,8,8,8,8)]
   149       3.450282       3.450282       3.450282    8[6-(6,8),27-(8,8,8,8,8),27-(8,8,8,8,8)]
   150       8.704234       8.704234       8.704234    8[6-(6,8),27-(8,8,8,8,8),27-(8,8,8,8,8)]
   151       3.115876       3.115876       3.115876    8[6-(6,8),27-(8,8,8,8,8)]
   152       1.988647       1.988647       1.988647    8[6-(6,8),27-(8,8,8,8,8),27-(8,8,8,8,8)]
