# Supplementary material for: A collection of forcefield precursors for metal–organic frameworks
Source: RSC Adv. 2019 Nov 13;9(63):36492–507. doi: 10.1039/c9ra07327b (PMC9075174; doi:10.1039/c9ra07327b)
Supplement: RA-009-C9RA07327B-s1492 [file RA-009-C9RA07327B-s1492.txt]

MARJAQ_clean

10.074900    0.000000    0.000000
0.000000    17.494100    0.000000
0.000000    0.000000    32.393000

     1       9.464462       9.464462       9.464462    31[8-(15),8-(15),8-(15),8-(15),9-(31)]
     2        9.71845        9.71845        9.71845    31[8-(15),8-(15),8-(15),8-(15),9-(31),9-(31)]
     3       1.253821       1.253821       1.253821    31[8-(15),8-(15),8-(15),8-(15),9-(31)]
     4       4.088999       4.088999       4.088999    31[8-(15),8-(15),8-(15),8-(15),9-(31)]
     5       5.863693       5.863693       5.863693    31[8-(15),8-(15),8-(15),8-(15),9-(31)]
     6       5.627738       5.627738       5.627738    31[8-(15),8-(15),8-(15),8-(15),9-(31),9-(31)]
     7       4.041546       4.041546       4.041546    31[8-(15),8-(15),8-(15),8-(15)]
     8        1.26712        1.26712        1.26712    31[8-(15),8-(15),8-(15),8-(15),8-(31)]
     9       0.796622       0.796622       0.796622    31[8-(15),8-(15),8-(15),8-(15),8-(31)]
    10       4.427012       4.427012       4.427012    31[8-(15),8-(15),8-(15),8-(15),9-(31)]
    11          4.681          4.681          4.681    31[8-(15),8-(15),8-(15),8-(15),9-(31),9-(31)]
    12       6.291271       6.291271       6.291271    31[8-(15),8-(15),8-(15),8-(15),9-(31)]
    13       9.126449       9.126449       9.126449    31[8-(15),8-(15),8-(15),8-(15),9-(31)]
    14       0.826243       0.826243       0.826243    31[8-(15),8-(15),8-(15),8-(15),9-(31)]
    15       0.590288       0.590288       0.590288    31[8-(15),8-(15),8-(15),8-(15),9-(31),9-(31)]
    16       9.078996       9.078996       9.078996    31[8-(15),8-(15),8-(15),8-(15)]
    17        6.30457        6.30457        6.30457    31[8-(15),8-(15),8-(15),8-(15),8-(31)]
    18       5.834072       5.834072       5.834072    31[8-(15),8-(15),8-(15),8-(15),8-(31)]
    19       9.464462       9.464462       9.464462    31[8-(15),8-(15),8-(15),8-(15),9-(31)]
    20        9.71845        9.71845        9.71845    31[8-(15),8-(15),8-(15),8-(15),9-(31),9-(31)]
    21       1.253821       1.253821       1.253821    31[8-(15),8-(15),8-(15),8-(15),9-(31)]
    22       4.088999       4.088999       4.088999    31[8-(15),8-(15),8-(15),8-(15),9-(31)]
    23       5.863693       5.863693       5.863693    31[8-(15),8-(15),8-(15),8-(15),9-(31)]
    24       5.627738       5.627738       5.627738    31[8-(15),8-(15),8-(15),8-(15),9-(31),9-(31)]
    25       4.041546       4.041546       4.041546    31[8-(15),8-(15),8-(15),8-(15)]
    26        1.26712        1.26712        1.26712    31[8-(15),8-(15),8-(15),8-(15),8-(31)]
    27       0.796622       0.796622       0.796622    31[8-(15),8-(15),8-(15),8-(15),8-(31)]
    28       4.427012       4.427012       4.427012    31[8-(15),8-(15),8-(15),8-(15),9-(31)]
    29          4.681          4.681          4.681    31[8-(15),8-(15),8-(15),8-(15),9-(31),9-(31)]
    30       6.291271       6.291271       6.291271    31[8-(15),8-(15),8-(15),8-(15),9-(31)]
    31       9.126449       9.126449       9.126449    31[8-(15),8-(15),8-(15),8-(15),9-(31)]
    32       0.826243       0.826243       0.826243    31[8-(15),8-(15),8-(15),8-(15),9-(31)]
    33       0.590288       0.590288       0.590288    31[8-(15),8-(15),8-(15),8-(15),9-(31),9-(31)]
    34       9.078996       9.078996       9.078996    31[8-(15),8-(15),8-(15),8-(15)]
    35        6.30457        6.30457        6.30457    31[8-(15),8-(15),8-(15),8-(15),8-(31)]
    36       5.834072       5.834072       5.834072    31[8-(15),8-(15),8-(15),8-(15),8-(31)]
    37       9.465369       9.465369       9.465369    15[8-(31),8-(31),8-(31),8-(31)]
    38       1.668403       1.668403       1.668403    15[8-(31),8-(31),8-(31),8-(31)]
    39       1.466905       1.466905       1.466905    15[8-(31),8-(31),8-(31),8-(31)]
    40       3.613867       3.613867       3.613867    15[8-(31),8-(31),8-(31),8-(31)]
    41       5.955273       5.955273       5.955273    15[8-(31),8-(31),8-(31),8-(31)]
    42       3.770028       3.770028       3.770028    15[8-(31),8-(31),8-(31),8-(31)]
    43       3.882866       3.882866       3.882866    15[8-(31),8-(31),8-(31),8-(31)]
    44       9.598357       9.598357       9.598357    15[8-(31),8-(31),8-(31),8-(31)]
    45       0.891629       0.891629       0.891629    15[8-(31),8-(31),8-(31),8-(31)]
    46       4.427919       4.427919       4.427919    15[8-(31),8-(31),8-(31),8-(31)]
    47       6.705853       6.705853       6.705853    15[8-(31),8-(31),8-(31),8-(31)]
    48       6.504355       6.504355       6.504355    15[8-(31),8-(31),8-(31),8-(31)]
    49       8.651317       8.651317       8.651317    15[8-(31),8-(31),8-(31),8-(31)]
    50       0.917823       0.917823       0.917823    15[8-(31),8-(31),8-(31),8-(31)]
    51       8.807478       8.807478       8.807478    15[8-(31),8-(31),8-(31),8-(31)]
    52       8.920316       8.920316       8.920316    15[8-(31),8-(31),8-(31),8-(31)]
    53       4.560907       4.560907       4.560907    15[8-(31),8-(31),8-(31),8-(31)]
    54       5.929079       5.929079       5.929079    15[8-(31),8-(31),8-(31),8-(31)]
    55       9.465369       9.465369       9.465369    15[8-(31),8-(31),8-(31),8-(31)]
    56       1.668403       1.668403       1.668403    15[8-(31),8-(31),8-(31),8-(31)]
    57       1.466905       1.466905       1.466905    15[8-(31),8-(31),8-(31),8-(31)]
    58       3.613867       3.613867       3.613867    15[8-(31),8-(31),8-(31),8-(31)]
    59       5.955273       5.955273       5.955273    15[8-(31),8-(31),8-(31),8-(31)]
    60       3.770028       3.770028       3.770028    15[8-(31),8-(31),8-(31),8-(31)]
    61       3.882866       3.882866       3.882866    15[8-(31),8-(31),8-(31),8-(31)]
    62       9.598357       9.598357       9.598357    15[8-(31),8-(31),8-(31),8-(31)]
    63       0.891629       0.891629       0.891629    15[8-(31),8-(31),8-(31),8-(31)]
    64       4.427919       4.427919       4.427919    15[8-(31),8-(31),8-(31),8-(31)]
    65       6.705853       6.705853       6.705853    15[8-(31),8-(31),8-(31),8-(31)]
    66       6.504355       6.504355       6.504355    15[8-(31),8-(31),8-(31),8-(31)]
    67       8.651317       8.651317       8.651317    15[8-(31),8-(31),8-(31),8-(31)]
    68       0.917823       0.917823       0.917823    15[8-(31),8-(31),8-(31),8-(31)]
    69       8.807478       8.807478       8.807478    15[8-(31),8-(31),8-(31),8-(31)]
    70       8.920316       8.920316       8.920316    15[8-(31),8-(31),8-(31),8-(31)]
    71       4.560907       4.560907       4.560907    15[8-(31),8-(31),8-(31),8-(31)]
    72       5.929079       5.929079       5.929079    15[8-(31),8-(31),8-(31),8-(31)]
    73       3.645099       3.645099       3.645099    8[15-(8,8,8),31-(8,8,8,9)]
    74       1.669411       1.669411       1.669411    8[15-(8,8,8),31-(8,8,8,9)]
    75       5.635899       5.635899       5.635899    8[15-(8,8,8),31-(8,8,8,9,9)]
    76       2.419991       2.419991       2.419991    8[15-(8,8,8),31-(8,8,8,8)]
    77       4.004773       4.004773       4.004773    8[15-(8,8,8),31-(8,8,8,9,9)]
    78       1.747995       1.747995       1.747995    8[31-(8,8,8,8),31-(8,8,8,8)]
    79       9.700114       9.700114       9.700114    8[15-(8,8,8),31-(8,8,8,9,9)]
    80        1.25634        1.25634        1.25634    8[15-(8,8,8),31-(8,8,8,9,9)]
    81       4.181083       4.181083       4.181083    8[15-(8,8,8),31-(8,8,8,8)]
    82       0.313329       0.313329       0.313329    8[15-(8,8,8),31-(8,8,8,8)]
    83       5.084802       5.084802       5.084802    8[15-(8,8,8),31-(8,8,8,9)]
    84       0.593412       0.593412       0.593412    8[15-(8,8,8),31-(8,8,8,8)]
    85       0.296202       0.296202       0.296202    8[15-(8,8,8),31-(8,8,8,9)]
    86        0.71431        0.71431        0.71431    8[15-(8,8,8),31-(8,8,8,9,9)]
    87       9.810938       9.810938       9.810938    8[15-(8,8,8),31-(8,8,8,8)]
    88       4.471241       4.471241       4.471241    8[15-(8,8,8),31-(8,8,8,9,9)]
    89        0.77879        0.77879        0.77879    8[15-(8,8,8),31-(8,8,8,9)]
    90       4.437993       4.437993       4.437993    8[15-(8,8,8),31-(8,8,8,9)]
    91       1.531385       1.531385       1.531385    8[15-(8,8,8),31-(8,8,8,9)]
    92       9.824035       9.824035       9.824035    8[15-(8,8,8),31-(8,8,8,9)]
    93       5.553285       5.553285       5.553285    8[15-(8,8,8),31-(8,8,8,9)]
    94       3.866747       3.866747       3.866747    8[15-(8,8,8),31-(8,8,8,9)]
    95       2.429058       2.429058       2.429058    8[15-(8,8,8),31-(8,8,8)]
    96       3.099039       3.099039       3.099039    8[15-(8,8,8),31-(8,8,8,9,9)]
    97       8.003501       8.003501       8.003501    8[15-(8,8,8),31-(8,8,8,9)]
    98       7.438299       7.438299       7.438299    8[15-(8,8,8),31-(8,8,8,9)]
    99       8.099212       8.099212       8.099212    8[15-(8,8,8),31-(8,8,8,8)]
   100       2.354504       2.354504       2.354504    8[15-(8,8,8),31-(8,8,8,9)]
   101       2.130841       2.130841       2.130841    8[15-(8,8,8),31-(8,8,8,9,9)]
   102       4.605237       4.605237       4.605237    8[15-(8,8,8),31-(8,8,8)]
   103       2.900564       2.900564       2.900564    8[15-(8,8,8),31-(8,8,8,9)]
   104        0.75058        0.75058        0.75058    8[15-(8,8,8),31-(8,8,8,8)]
   105       0.079592       0.079592       0.079592    8[15-(8,8,8),31-(8,8,8,9)]
   106        0.27303        0.27303        0.27303    8[15-(8,8,8),31-(8,8,8,9)]
   107        4.77248        4.77248        4.77248    8[15-(8,8,8),31-(8,8,8,8)]
   108       0.326427       0.326427       0.326427    8[15-(8,8,8),31-(8,8,8)]
   109       4.120634       4.120634       4.120634    8[15-(8,8,8),31-(8,8,8)]
   110       8.682549       8.682549       8.682549    8[15-(8,8,8),31-(8,8,8,9)]
   111       6.706861       6.706861       6.706861    8[15-(8,8,8),31-(8,8,8,9)]
   112       0.598449       0.598449       0.598449    8[15-(8,8,8),31-(8,8,8,9,9)]
   113       7.457441       7.457441       7.457441    8[15-(8,8,8),31-(8,8,8,8)]
   114       9.042223       9.042223       9.042223    8[15-(8,8,8),31-(8,8,8,9,9)]
   115       6.785445       6.785445       6.785445    8[31-(8,8,8,8),31-(8,8,8,8)]
   116       4.662664       4.662664       4.662664    8[15-(8,8,8),31-(8,8,8,9,9)]
   117        6.29379        6.29379        6.29379    8[15-(8,8,8),31-(8,8,8,9,9)]
   118       9.218533       9.218533       9.218533    8[15-(8,8,8),31-(8,8,8,8)]
   119       5.350779       5.350779       5.350779    8[15-(8,8,8),31-(8,8,8,8)]
   120       0.047352       0.047352       0.047352    8[15-(8,8,8),31-(8,8,8,9)]
   121       5.630862       5.630862       5.630862    8[15-(8,8,8),31-(8,8,8,8)]
   122       5.333652       5.333652       5.333652    8[15-(8,8,8),31-(8,8,8,9)]
   123        5.75176        5.75176        5.75176    8[15-(8,8,8),31-(8,8,8,9,9)]
   124       4.773488       4.773488       4.773488    8[15-(8,8,8),31-(8,8,8,8)]
   125       9.508691       9.508691       9.508691    8[15-(8,8,8),31-(8,8,8,9,9)]
   126        5.81624        5.81624        5.81624    8[15-(8,8,8),31-(8,8,8,9)]
   127       9.475443       9.475443       9.475443    8[15-(8,8,8),31-(8,8,8,9)]
   128       6.568835       6.568835       6.568835    8[15-(8,8,8),31-(8,8,8,9)]
   129       4.786585       4.786585       4.786585    8[15-(8,8,8),31-(8,8,8,9)]
   130       0.515835       0.515835       0.515835    8[15-(8,8,8),31-(8,8,8,9)]
   131       8.904197       8.904197       8.904197    8[15-(8,8,8),31-(8,8,8,9)]
   132       7.466508       7.466508       7.466508    8[15-(8,8,8),31-(8,8,8)]
   133       8.136489       8.136489       8.136489    8[15-(8,8,8),31-(8,8,8,9,9)]
   134       2.966051       2.966051       2.966051    8[15-(8,8,8),31-(8,8,8,9)]
   135       2.400849       2.400849       2.400849    8[15-(8,8,8),31-(8,8,8,9)]
   136       3.061762       3.061762       3.061762    8[15-(8,8,8),31-(8,8,8,8)]
   137       7.391954       7.391954       7.391954    8[15-(8,8,8),31-(8,8,8,9)]
   138       7.168291       7.168291       7.168291    8[15-(8,8,8),31-(8,8,8,9,9)]
   139       9.642687       9.642687       9.642687    8[15-(8,8,8),31-(8,8,8)]
   140       7.938014       7.938014       7.938014    8[15-(8,8,8),31-(8,8,8,9)]
   141        5.78803        5.78803        5.78803    8[15-(8,8,8),31-(8,8,8,8)]
   142       5.117042       5.117042       5.117042    8[15-(8,8,8),31-(8,8,8,9)]
   143        5.31048        5.31048        5.31048    8[15-(8,8,8),31-(8,8,8,9)]
   144        9.80993        9.80993        9.80993    8[15-(8,8,8),31-(8,8,8,8)]
   145       5.363877       5.363877       5.363877    8[15-(8,8,8),31-(8,8,8)]
   146       9.158084       9.158084       9.158084    8[15-(8,8,8),31-(8,8,8)]
   147       3.645099       3.645099       3.645099    8[15-(8,8,8),31-(8,8,8,9)]
   148       1.669411       1.669411       1.669411    8[15-(8,8,8),31-(8,8,8,9)]
   149       5.635899       5.635899       5.635899    8[15-(8,8,8),31-(8,8,8,9,9)]
   150       2.419991       2.419991       2.419991    8[15-(8,8,8),31-(8,8,8,8)]
   151       4.004773       4.004773       4.004773    8[15-(8,8,8),31-(8,8,8,9,9)]
   152       1.747995       1.747995       1.747995    8[31-(8,8,8,8),31-(8,8,8,8)]
   153       9.700114       9.700114       9.700114    8[15-(8,8,8),31-(8,8,8,9,9)]
   154        1.25634        1.25634        1.25634    8[15-(8,8,8),31-(8,8,8,9,9)]
   155       4.181083       4.181083       4.181083    8[15-(8,8,8),31-(8,8,8,8)]
   156       0.313329       0.313329       0.313329    8[15-(8,8,8),31-(8,8,8,8)]
   157       5.084802       5.084802       5.084802    8[15-(8,8,8),31-(8,8,8,9)]
   158       0.593412       0.593412       0.593412    8[15-(8,8,8),31-(8,8,8,8)]
   159       0.296202       0.296202       0.296202    8[15-(8,8,8),31-(8,8,8,9)]
   160        0.71431        0.71431        0.71431    8[15-(8,8,8),31-(8,8,8,9,9)]
   161       9.810938       9.810938       9.810938    8[15-(8,8,8),31-(8,8,8,8)]
   162       4.471241       4.471241       4.471241    8[15-(8,8,8),31-(8,8,8,9,9)]
   163        0.77879        0.77879        0.77879    8[15-(8,8,8),31-(8,8,8,9)]
   164       4.437993       4.437993       4.437993    8[15-(8,8,8),31-(8,8,8,9)]
   165       1.531385       1.531385       1.531385    8[15-(8,8,8),31-(8,8,8,9)]
   166       9.824035       9.824035       9.824035    8[15-(8,8,8),31-(8,8,8,9)]
   167       5.553285       5.553285       5.553285    8[15-(8,8,8),31-(8,8,8,9)]
   168       3.866747       3.866747       3.866747    8[15-(8,8,8),31-(8,8,8,9)]
   169       2.429058       2.429058       2.429058    8[15-(8,8,8),31-(8,8,8)]
   170       3.099039       3.099039       3.099039    8[15-(8,8,8),31-(8,8,8,9,9)]
   171       8.003501       8.003501       8.003501    8[15-(8,8,8),31-(8,8,8,9)]
   172       7.438299       7.438299       7.438299    8[15-(8,8,8),31-(8,8,8,9)]
   173       8.099212       8.099212       8.099212    8[15-(8,8,8),31-(8,8,8,8)]
   174       2.354504       2.354504       2.354504    8[15-(8,8,8),31-(8,8,8,9)]
   175       2.130841       2.130841       2.130841    8[15-(8,8,8),31-(8,8,8,9,9)]
   176       4.605237       4.605237       4.605237    8[15-(8,8,8),31-(8,8,8)]
   177       2.900564       2.900564       2.900564    8[15-(8,8,8),31-(8,8,8,9)]
   178        0.75058        0.75058        0.75058    8[15-(8,8,8),31-(8,8,8,8)]
   179       0.079592       0.079592       0.079592    8[15-(8,8,8),31-(8,8,8,9)]
   180        0.27303        0.27303        0.27303    8[15-(8,8,8),31-(8,8,8,9)]
   181        4.77248        4.77248        4.77248    8[15-(8,8,8),31-(8,8,8,8)]
   182       0.326427       0.326427       0.326427    8[15-(8,8,8),31-(8,8,8)]
   183       4.120634       4.120634       4.120634    8[15-(8,8,8),31-(8,8,8)]
   184       8.682549       8.682549       8.682549    8[15-(8,8,8),31-(8,8,8,9)]
   185       6.706861       6.706861       6.706861    8[15-(8,8,8),31-(8,8,8,9)]
   186       0.598449       0.598449       0.598449    8[15-(8,8,8),31-(8,8,8,9,9)]
   187       7.457441       7.457441       7.457441    8[15-(8,8,8),31-(8,8,8,8)]
   188       9.042223       9.042223       9.042223    8[15-(8,8,8),31-(8,8,8,9,9)]
   189       6.785445       6.785445       6.785445    8[31-(8,8,8,8),31-(8,8,8,8)]
   190       4.662664       4.662664       4.662664    8[15-(8,8,8),31-(8,8,8,9,9)]
   191        6.29379        6.29379        6.29379    8[15-(8,8,8),31-(8,8,8,9,9)]
   192       9.218533       9.218533       9.218533    8[15-(8,8,8),31-(8,8,8,8)]
   193       5.350779       5.350779       5.350779    8[15-(8,8,8),31-(8,8,8,8)]
   194       0.047352       0.047352       0.047352    8[15-(8,8,8),31-(8,8,8,9)]
   195       5.630862       5.630862       5.630862    8[15-(8,8,8),31-(8,8,8,8)]
   196       5.333652       5.333652       5.333652    8[15-(8,8,8),31-(8,8,8,9)]
   197        5.75176        5.75176        5.75176    8[15-(8,8,8),31-(8,8,8,9,9)]
   198       4.773488       4.773488       4.773488    8[15-(8,8,8),31-(8,8,8,8)]
   199       9.508691       9.508691       9.508691    8[15-(8,8,8),31-(8,8,8,9,9)]
   200        5.81624        5.81624        5.81624    8[15-(8,8,8),31-(8,8,8,9)]
   201       9.475443       9.475443       9.475443    8[15-(8,8,8),31-(8,8,8,9)]
   202       6.568835       6.568835       6.568835    8[15-(8,8,8),31-(8,8,8,9)]
   203       4.786585       4.786585       4.786585    8[15-(8,8,8),31-(8,8,8,9)]
   204       0.515835       0.515835       0.515835    8[15-(8,8,8),31-(8,8,8,9)]
   205       8.904197       8.904197       8.904197    8[15-(8,8,8),31-(8,8,8,9)]
   206       7.466508       7.466508       7.466508    8[15-(8,8,8),31-(8,8,8)]
   207       8.136489       8.136489       8.136489    8[15-(8,8,8),31-(8,8,8,9,9)]
   208       2.966051       2.966051       2.966051    8[15-(8,8,8),31-(8,8,8,9)]
   209       2.400849       2.400849       2.400849    8[15-(8,8,8),31-(8,8,8,9)]
   210       3.061762       3.061762       3.061762    8[15-(8,8,8),31-(8,8,8,8)]
   211       7.391954       7.391954       7.391954    8[15-(8,8,8),31-(8,8,8,9)]
   212       7.168291       7.168291       7.168291    8[15-(8,8,8),31-(8,8,8,9,9)]
   213       9.642687       9.642687       9.642687    8[15-(8,8,8),31-(8,8,8)]
   214       7.938014       7.938014       7.938014    8[15-(8,8,8),31-(8,8,8,9)]
   215        5.78803        5.78803        5.78803    8[15-(8,8,8),31-(8,8,8,8)]
   216       5.117042       5.117042       5.117042    8[15-(8,8,8),31-(8,8,8,9)]
   217        5.31048        5.31048        5.31048    8[15-(8,8,8),31-(8,8,8,9)]
   218        9.80993        9.80993        9.80993    8[15-(8,8,8),31-(8,8,8,8)]
   219       5.363877       5.363877       5.363877    8[15-(8,8,8),31-(8,8,8)]
   220       9.158084       9.158084       9.158084    8[15-(8,8,8),31-(8,8,8)]
   221       9.655784       9.655784       9.655784    9[31-(8,8,8,8),31-(8,8,8,8,9)]
   222        6.55473        6.55473        6.55473    9[31-(8,8,8,8),31-(8,8,8,8,9)]
   223       8.752066       8.752066       8.752066    9[31-(8,8,8,8),31-(8,8,8,8,9)]
   224       5.752768       5.752768       5.752768    9[31-(8,8,8,8),31-(8,8,8,8,9)]
   225       4.618334       4.618334       4.618334    9[31-(8,8,8,8),31-(8,8,8,8,9)]
   226        1.51728        1.51728        1.51728    9[31-(8,8,8,8),31-(8,8,8,8,9)]
   227       3.714616       3.714616       3.714616    9[31-(8,8,8,8),31-(8,8,8,8,9)]
   228       0.715318       0.715318       0.715318    9[31-(8,8,8,8),31-(8,8,8,8,9)]
   229       9.655784       9.655784       9.655784    9[31-(8,8,8,8),31-(8,8,8,8,9)]
   230        6.55473        6.55473        6.55473    9[31-(8,8,8,8),31-(8,8,8,8,9)]
   231       8.752066       8.752066       8.752066    9[31-(8,8,8,8),31-(8,8,8,8,9)]
   232       5.752768       5.752768       5.752768    9[31-(8,8,8,8),31-(8,8,8,8,9)]
   233       4.618334       4.618334       4.618334    9[31-(8,8,8,8),31-(8,8,8,8,9)]
   234        1.51728        1.51728        1.51728    9[31-(8,8,8,8),31-(8,8,8,8,9)]
   235       3.714616       3.714616       3.714616    9[31-(8,8,8,8),31-(8,8,8,8,9)]
   236       0.715318       0.715318       0.715318    9[31-(8,8,8,8),31-(8,8,8,8,9)]
