# Supplementary material for: A collection of forcefield precursors for metal–organic frameworks
Source: RSC Adv. 2019 Nov 13;9(63):36492–507. doi: 10.1039/c9ra07327b (PMC9075174; doi:10.1039/c9ra07327b)
Supplement: RA-009-C9RA07327B-s1493 [file RA-009-C9RA07327B-s1493.txt]

MARXEK_clean

10.224500    0.000000    0.000000
0.000000    10.224500    0.000000
0.000000    0.000000    14.369000

     1       8.709331       8.709331       8.709331    71[8-(6),8-(6),8-(6),8-(6),8-(6),8-(6)]
     2       1.515169       1.515169       1.515169    71[8-(6),8-(6),8-(6),8-(6),8-(6),8-(6)]
     3       8.709331       8.709331       8.709331    71[8-(6),8-(6),8-(6),8-(6),8-(6),8-(6)]
     4       1.515169       1.515169       1.515169    71[8-(6),8-(6),8-(6),8-(6),8-(6),8-(6)]
     5       9.416765       9.416765       9.416765    1[6-(6,6)]
     6       0.807736       0.807736       0.807736    1[6-(6,6)]
     7       4.514117       4.514117       4.514117    1[6-(6,6)]
     8       5.710383       5.710383       5.710383    1[6-(6,6)]
     9       0.807736       0.807736       0.807736    1[6-(6,6)]
    10       9.416765       9.416765       9.416765    1[6-(6,6)]
    11       5.710383       5.710383       5.710383    1[6-(6,6)]
    12       4.514117       4.514117       4.514117    1[6-(6,6)]
    13            0.0            0.0            0.0    1[6-(6,6)]
    14            0.0            0.0            0.0    1[6-(6,6)]
    15        1.02245        1.02245        1.02245    1[6-(6,6)]
    16        9.20205        9.20205        9.20205    1[6-(6,6)]
    17       9.748038       9.748038       9.748038    6[1-(0),6-(6,6),6-(6,6)]
    18         9.7736         9.7736         9.7736    6[6-(1,6),6-(1,6),6-(8,8)]
    19       9.318609       9.318609       9.318609    6[6-(6,6),8-(71),8-(71)]
    20       0.476462       0.476462       0.476462    6[1-(0),6-(6,6),6-(6,6)]
    21         0.4509         0.4509         0.4509    6[6-(1,6),6-(1,6),6-(8,8)]
    22       0.905891       0.905891       0.905891    6[6-(6,6),8-(71),8-(71)]
    23        4.04788        4.04788        4.04788    6[1-(0),6-(6,6),6-(6,6)]
    24       2.651213       2.651213       2.651213    6[6-(1,6),6-(1,6),6-(8,8)]
    25       1.849612       1.849612       1.849612    6[6-(6,6),8-(71),8-(71)]
    26        6.17662        6.17662        6.17662    6[1-(0),6-(6,6),6-(6,6)]
    27       7.573287       7.573287       7.573287    6[6-(1,6),6-(1,6),6-(8,8)]
    28       8.374888       8.374888       8.374888    6[6-(6,6),8-(71),8-(71)]
    29       0.476462       0.476462       0.476462    6[1-(0),6-(6,6),6-(6,6)]
    30         0.4509         0.4509         0.4509    6[6-(1,6),6-(1,6),6-(8,8)]
    31       0.905891       0.905891       0.905891    6[6-(6,6),8-(71),8-(71)]
    32       9.748038       9.748038       9.748038    6[1-(0),6-(6,6),6-(6,6)]
    33         9.7736         9.7736         9.7736    6[6-(1,6),6-(1,6),6-(8,8)]
    34       9.318609       9.318609       9.318609    6[6-(6,6),8-(71),8-(71)]
    35        6.17662        6.17662        6.17662    6[1-(0),6-(6,6),6-(6,6)]
    36       7.573287       7.573287       7.573287    6[6-(1,6),6-(1,6),6-(8,8)]
    37       8.374888       8.374888       8.374888    6[6-(6,6),8-(71),8-(71)]
    38        4.04788        4.04788        4.04788    6[1-(0),6-(6,6),6-(6,6)]
    39       2.651213       2.651213       2.651213    6[6-(1,6),6-(1,6),6-(8,8)]
    40       1.849612       1.849612       1.849612    6[6-(6,6),8-(71),8-(71)]
    41            0.0            0.0            0.0    6[6-(6,6),8-(71),8-(71)]
    42            0.0            0.0            0.0    6[6-(1,6),6-(1,6),6-(8,8)]
    43            0.0            0.0            0.0    6[1-(0),6-(6,6),6-(6,6)]
    44            0.0            0.0            0.0    6[6-(6,6),8-(71),8-(71)]
    45            0.0            0.0            0.0    6[6-(1,6),6-(1,6),6-(8,8)]
    46            0.0            0.0            0.0    6[1-(0),6-(6,6),6-(6,6)]
    47       6.265574       6.265574       6.265574    6[6-(6,6),8-(71),8-(71)]
    48       4.735988       4.735988       4.735988    6[6-(1,6),6-(1,6),6-(8,8)]
    49       1.951857       1.951857       1.951857    6[1-(0),6-(6,6),6-(6,6)]
    50       3.958926       3.958926       3.958926    6[6-(6,6),8-(71),8-(71)]
    51       5.488512       5.488512       5.488512    6[6-(1,6),6-(1,6),6-(8,8)]
    52       8.272643       8.272643       8.272643    6[1-(0),6-(6,6),6-(6,6)]
    53       9.476067       9.476067       9.476067    8[6-(6,8),71-(8,8,8,8,8)]
    54       9.059929       9.059929       9.059929    8[6-(6,8),71-(8,8,8,8,8)]
    55        9.24397        9.24397        9.24397    8[6-(6,8),71-(8,8,8,8,8)]
    56       0.748433       0.748433       0.748433    8[6-(6,8),71-(8,8,8,8,8)]
    57       1.164571       1.164571       1.164571    8[6-(6,8),71-(8,8,8,8,8)]
    58        0.98053        0.98053        0.98053    8[6-(6,8),71-(8,8,8,8,8)]
    59       6.814629       6.814629       6.814629    8[6-(6,8),71-(8,8,8,8,8)]
    60       0.656413       0.656413       0.656413    8[6-(6,8),71-(8,8,8,8,8)]
    61       2.452858       2.452858       2.452858    8[6-(6,8),71-(8,8,8,8,8)]
    62       3.409871       3.409871       3.409871    8[6-(6,8),71-(8,8,8,8,8)]
    63       9.568087       9.568087       9.568087    8[6-(6,8),71-(8,8,8,8,8)]
    64       7.771642       7.771642       7.771642    8[6-(6,8),71-(8,8,8,8,8)]
    65       0.748433       0.748433       0.748433    8[6-(6,8),71-(8,8,8,8,8)]
    66       1.164571       1.164571       1.164571    8[6-(6,8),71-(8,8,8,8,8)]
    67        0.98053        0.98053        0.98053    8[6-(6,8),71-(8,8,8,8,8)]
    68       9.476067       9.476067       9.476067    8[6-(6,8),71-(8,8,8,8,8)]
    69       9.059929       9.059929       9.059929    8[6-(6,8),71-(8,8,8,8,8)]
    70        9.24397        9.24397        9.24397    8[6-(6,8),71-(8,8,8,8,8)]
    71       3.409871       3.409871       3.409871    8[6-(6,8),71-(8,8,8,8,8)]
    72       9.568087       9.568087       9.568087    8[6-(6,8),71-(8,8,8,8,8)]
    73       7.771642       7.771642       7.771642    8[6-(6,8),71-(8,8,8,8,8)]
    74       6.814629       6.814629       6.814629    8[6-(6,8),71-(8,8,8,8,8)]
    75       0.656413       0.656413       0.656413    8[6-(6,8),71-(8,8,8,8,8)]
    76       2.452858       2.452858       2.452858    8[6-(6,8),71-(8,8,8,8,8)]
