# Supplementary material for: A collection of forcefield precursors for metal–organic frameworks
Source: RSC Adv. 2019 Nov 13;9(63):36492–507. doi: 10.1039/c9ra07327b (PMC9075174; doi:10.1039/c9ra07327b)
Supplement: RA-009-C9RA07327B-s1494 [file RA-009-C9RA07327B-s1494.txt]

MASZOX_clean

15.018600    0.000000    0.000000
-0.075649    15.018409    0.000000
-1.423968    -1.431159    17.833085

     1       8.672009       8.672009       8.672009    29[16-(29,42),16-(29,42),42-(16,16,16,29,29),53-(0)]
     2      11.567956      11.567956      11.567956    29[7-(6,6),7-(6,6),16-(29,42),16-(29,42),42-(16,16,16,29,29)]
     3      10.773527      10.773527      10.773527    29[7-(6,6),7-(6,6),16-(29,42),16-(29,42),42-(16,16,16,29,29)]
     4       2.925615       2.925615       2.925615    29[16-(29,42),16-(29,42),42-(16,16,16,29,29),53-(0)]
     5       4.034172       4.034172       4.034172    29[7-(6,6),7-(6,6),16-(29,42),16-(29,42),42-(16,16,16,29,29)]
     6       4.692173       4.692173       4.692173    29[7-(6,6),7-(6,6),16-(29,42),16-(29,42),42-(16,16,16,29,29)]
     7       4.846974       4.846974       4.846974    29[16-(29,42),16-(29,42),42-(16,16,16,29,29),53-(0)]
     8       1.951027       1.951027       1.951027    29[7-(6,6),7-(6,6),16-(29,42),16-(29,42),42-(16,16,16,29,29)]
     9       2.745456       2.745456       2.745456    29[7-(6,6),7-(6,6),16-(29,42),16-(29,42),42-(16,16,16,29,29)]
    10      10.593368      10.593368      10.593368    29[16-(29,42),16-(29,42),42-(16,16,16,29,29),53-(0)]
    11       9.484811       9.484811       9.484811    29[7-(6,6),7-(6,6),16-(29,42),16-(29,42),42-(16,16,16,29,29)]
    12        8.82681        8.82681        8.82681    29[7-(6,6),7-(6,6),16-(29,42),16-(29,42),42-(16,16,16,29,29)]
    13      11.307268      11.307268      11.307268    42[16-(29,29),16-(29,29),16-(29,29),29-(16,16,53),29-(7,7,16,16),29-(7,7,16,16)]
    14       2.067577       2.067577       2.067577    42[16-(29,29),16-(29,29),16-(29,29),29-(16,16,53),29-(7,7,16,16),29-(7,7,16,16)]
    15       2.211715       2.211715       2.211715    42[16-(29,29),16-(29,29),16-(29,29),29-(16,16,53),29-(7,7,16,16),29-(7,7,16,16)]
    16      11.451406      11.451406      11.451406    42[16-(29,29),16-(29,29),16-(29,29),29-(16,16,53),29-(7,7,16,16),29-(7,7,16,16)]
    17       9.841526       9.841526       9.841526    1[6-(6,7)]
    18       9.304004       9.304004       9.304004    1[6-(6,6)]
    19        5.46852        5.46852        5.46852    1[6-(6,6)]
    20       6.188692       6.188692       6.188692    1[6-(6,7)]
    21       7.181004       7.181004       7.181004    1[6-(6,7)]
    22       8.059124       8.059124       8.059124    1[6-(6,6)]
    23       5.329187       5.329187       5.329187    1[6-(6,6)]
    24       4.506061       4.506061       4.506061    1[6-(6,7)]
    25      14.255266      14.255266      14.255266    1[6-(6,7)]
    26       0.662867       0.662867       0.662867    1[6-(6,6)]
    27      13.798056      13.798056      13.798056    1[6-(6,6)]
    28      12.277248      12.277248      12.277248    1[6-(6,7)]
    29      12.299078      12.299078      12.299078    1[6-(6,7)]
    30      11.276704      11.276704      11.276704    1[6-(6,6)]
    31       7.777377       7.777377       7.777377    1[6-(6,6)]
    32       8.812477       8.812477       8.812477    1[6-(6,7)]
    33       5.986116       5.986116       5.986116    1[6-(6,7)]
    34       7.015135       7.015135       7.015135    1[6-(6,6)]
    35      10.130461      10.130461      10.130461    1[6-(6,6)]
    36       8.949245       8.949245       8.949245    1[6-(6,7)]
    37      -0.479034      -0.479034      -0.479034    1[6-(6,7)]
    38      13.293125      13.293125      13.293125    1[6-(6,6)]
    39       -1.27714       -1.27714       -1.27714    1[6-(6,6)]
    40      -0.044295      -0.044295      -0.044295    1[6-(6,7)]
    41      12.493878      12.493878      12.493878    1[6-(6,7)]
    42      13.523672      13.523672      13.523672    1[6-(6,6)]
    43       11.60458       11.60458       11.60458    1[6-(6,6)]
    44      10.673754      10.673754      10.673754    1[6-(6,7)]
    45       2.876815       2.876815       2.876815    1[6-(6,7)]
    46         1.2844         1.2844         1.2844    1[6-(6,6)]
    47       1.018568       1.018568       1.018568    1[6-(6,6)]
    48       2.566545       2.566545       2.566545    1[6-(6,7)]
    49       5.952997       5.952997       5.952997    1[6-(6,7)]
    50       7.289332       7.289332       7.289332    1[6-(6,6)]
    51       5.922272       5.922272       5.922272    1[6-(6,6)]
    52       4.784532       4.784532       4.784532    1[6-(6,7)]
    53       8.045606       8.045606       8.045606    1[6-(6,7)]
    54       6.678477       6.678477       6.678477    1[6-(6,6)]
    55       9.187268       9.187268       9.187268    1[6-(6,6)]
    56       10.53754       10.53754       10.53754    1[6-(6,7)]
    57       3.677457       3.677457       3.677457    1[6-(6,7)]
    58       4.214979       4.214979       4.214979    1[6-(6,6)]
    59       8.126112       8.126112       8.126112    1[6-(6,6)]
    60       7.330291       7.330291       7.330291    1[6-(6,7)]
    61       6.337979       6.337979       6.337979    1[6-(6,7)]
    62       5.459859       5.459859       5.459859    1[6-(6,6)]
    63       8.189796       8.189796       8.189796    1[6-(6,6)]
    64       9.012922       9.012922       9.012922    1[6-(6,7)]
    65      -0.736283      -0.736283      -0.736283    1[6-(6,7)]
    66      12.856116      12.856116      12.856116    1[6-(6,6)]
    67      -0.279073      -0.279073      -0.279073    1[6-(6,6)]
    68       1.241735       1.241735       1.241735    1[6-(6,7)]
    69       1.219905       1.219905       1.219905    1[6-(6,7)]
    70       2.242279       2.242279       2.242279    1[6-(6,6)]
    71       5.741606       5.741606       5.741606    1[6-(6,6)]
    72       4.706506       4.706506       4.706506    1[6-(6,7)]
    73       7.532867       7.532867       7.532867    1[6-(6,7)]
    74       6.503848       6.503848       6.503848    1[6-(6,6)]
    75       3.388522       3.388522       3.388522    1[6-(6,6)]
    76       4.569738       4.569738       4.569738    1[6-(6,7)]
    77      13.998017      13.998017      13.998017    1[6-(6,7)]
    78       0.225858       0.225858       0.225858    1[6-(6,6)]
    79      -0.222477      -0.222477      -0.222477    1[6-(6,6)]
    80      13.563278      13.563278      13.563278    1[6-(6,7)]
    81       1.025105       1.025105       1.025105    1[6-(6,7)]
    82      -0.004689      -0.004689      -0.004689    1[6-(6,6)]
    83       1.914403       1.914403       1.914403    1[6-(6,6)]
    84       2.845229       2.845229       2.845229    1[6-(6,7)]
    85      10.642168      10.642168      10.642168    1[6-(6,7)]
    86      12.234583      12.234583      12.234583    1[6-(6,6)]
    87      12.500415      12.500415      12.500415    1[6-(6,6)]
    88      10.952438      10.952438      10.952438    1[6-(6,7)]
    89       7.565986       7.565986       7.565986    1[6-(6,7)]
    90       6.229651       6.229651       6.229651    1[6-(6,6)]
    91       7.596711       7.596711       7.596711    1[6-(6,6)]
    92       8.734451       8.734451       8.734451    1[6-(6,7)]
    93       5.473377       5.473377       5.473377    1[6-(6,7)]
    94       6.840506       6.840506       6.840506    1[6-(6,6)]
    95       4.331715       4.331715       4.331715    1[6-(6,6)]
    96       2.981443       2.981443       2.981443    1[6-(6,7)]
    97       8.935017       8.935017       8.935017    6[1-(0),6-(1,6),7-(6)]
    98        8.65833        8.65833        8.65833    6[1-(0),6-(1,7),6-(6,6)]
    99        7.28573        7.28573        7.28573    6[6-(1,6),6-(1,6),6-(6,6)]
   100       6.308028       6.308028       6.308028    6[1-(0),6-(1,7),6-(6,6)]
   101       6.794285       6.794285       6.794285    6[1-(0),6-(1,6),7-(6)]
   102       6.788517       6.788517       6.788517    6[1-(0),6-(1,6),7-(6,29)]
   103       7.340509       7.340509       7.340509    6[1-(0),6-(1,7),6-(6,6)]
   104       6.822778       6.822778       6.822778    6[6-(1,6),6-(1,6),6-(6,6)]
   105       5.725556       5.725556       5.725556    6[1-(0),6-(1,7),6-(6,6)]
   106       5.228661       5.228661       5.228661    6[1-(0),6-(1,6),7-(6,29)]
   107      14.149677      14.149677      14.149677    6[1-(0),6-(1,6),7-(6,29)]
   108      -0.022167      -0.022167      -0.022167    6[1-(0),6-(1,7),6-(6,6)]
   109      -0.104633      -0.104633      -0.104633    6[6-(1,6),6-(1,6),6-(6,6)]
   110      13.893501      13.893501      13.893501    6[1-(0),6-(1,7),6-(6,6)]
   111      12.990811      12.990811      12.990811    6[1-(0),6-(1,6),7-(6,29)]
   112      11.369751      11.369751      11.369751    6[1-(0),6-(1,6),7-(6,29)]
   113      10.758903      10.758903      10.758903    6[1-(0),6-(1,7),6-(6,6)]
   114        9.39867        9.39867        9.39867    6[6-(1,6),6-(1,6),6-(6,6)]
   115        8.70295        8.70295        8.70295    6[1-(0),6-(1,7),6-(6,6)]
   116       9.323248       9.323248       9.323248    6[1-(0),6-(1,6),7-(6,29)]
   117       6.825151       6.825151       6.825151    6[1-(0),6-(1,6),7-(6,29)]
   118       7.449309       7.449309       7.449309    6[1-(0),6-(1,7),6-(6,6)]
   119       8.709076       8.709076       8.709076    6[6-(1,6),6-(1,6),6-(6,6)]
   120       9.280889       9.280889       9.280889    6[1-(0),6-(1,7),6-(6,6)]
   121       8.552904       8.552904       8.552904    6[1-(0),6-(1,6),7-(6,29)]
   122      -0.644217      -0.644217      -0.644217    6[1-(0),6-(1,6),7-(6)]
   123       13.62182       13.62182       13.62182    6[1-(0),6-(1,7),6-(6,6)]
   124      13.367259      13.367259      13.367259    6[6-(1,6),6-(1,6),6-(6,6)]
   125      -1.126644      -1.126644      -1.126644    6[1-(0),6-(1,7),6-(6,6)]
   126      -0.393286      -0.393286      -0.393286    6[1-(0),6-(1,6),7-(6)]
   127      12.327878      12.327878      12.327878    6[1-(0),6-(1,6),7-(6,29)]
   128      12.935124      12.935124      12.935124    6[1-(0),6-(1,7),6-(6,6)]
   129      12.661917      12.661917      12.661917    6[6-(1,6),6-(1,6),6-(6,6)]
   130      11.802924      11.802924      11.802924    6[1-(0),6-(1,7),6-(6,6)]
   131      11.258316      11.258316      11.258316    6[1-(0),6-(1,6),7-(6,29)]
   132       2.493351       2.493351       2.493351    6[1-(0),6-(1,6),7-(6,29)]
   133       1.522645       1.522645       1.522645    6[1-(0),6-(1,7),6-(6,6)]
   134         0.8987         0.8987         0.8987    6[6-(1,6),6-(1,6),6-(6,6)]
   135        1.37595        1.37595        1.37595    6[1-(0),6-(1,7),6-(6,6)]
   136       2.326942       2.326942       2.326942    6[1-(0),6-(1,6),7-(6,29)]
   137       5.955537       5.955537       5.955537    6[1-(0),6-(1,6),7-(6,29)]
   138       6.777705       6.777705       6.777705    6[1-(0),6-(1,7),6-(6,6)]
   139        6.84587        6.84587        6.84587    6[6-(1,6),6-(1,6),6-(6,6)]
   140       5.983864       5.983864       5.983864    6[1-(0),6-(1,7),6-(6,6)]
   141       5.248849       5.248849       5.248849    6[1-(0),6-(1,6),7-(6,29)]
   142       8.293357       8.293357       8.293357    6[1-(0),6-(1,6),7-(6,29)]
   143        7.45788        7.45788        7.45788    6[1-(0),6-(1,7),6-(6,6)]
   144       7.722632       7.722632       7.722632    6[6-(1,6),6-(1,6),6-(6,6)]
   145        8.93496        8.93496        8.93496    6[1-(0),6-(1,7),6-(6,6)]
   146       9.744454       9.744454       9.744454    6[1-(0),6-(1,6),7-(6,29)]
   147       4.583966       4.583966       4.583966    6[1-(0),6-(1,6),7-(6)]
   148       4.860653       4.860653       4.860653    6[1-(0),6-(1,7),6-(6,6)]
   149       6.233253       6.233253       6.233253    6[6-(1,6),6-(1,6),6-(6,6)]
   150       7.210955       7.210955       7.210955    6[1-(0),6-(1,7),6-(6,6)]
   151       6.724698       6.724698       6.724698    6[1-(0),6-(1,6),7-(6)]
   152       6.730466       6.730466       6.730466    6[1-(0),6-(1,6),7-(6,29)]
   153       6.178474       6.178474       6.178474    6[1-(0),6-(1,7),6-(6,6)]
   154       6.696205       6.696205       6.696205    6[6-(1,6),6-(1,6),6-(6,6)]
   155       7.793427       7.793427       7.793427    6[1-(0),6-(1,7),6-(6,6)]
   156       8.290322       8.290322       8.290322    6[1-(0),6-(1,6),7-(6,29)]
   157      -0.630694      -0.630694      -0.630694    6[1-(0),6-(1,6),7-(6,29)]
   158       13.54115       13.54115       13.54115    6[1-(0),6-(1,7),6-(6,6)]
   159      13.623616      13.623616      13.623616    6[6-(1,6),6-(1,6),6-(6,6)]
   160      -0.374518      -0.374518      -0.374518    6[1-(0),6-(1,7),6-(6,6)]
   161       0.528172       0.528172       0.528172    6[1-(0),6-(1,6),7-(6,29)]
   162       2.149232       2.149232       2.149232    6[1-(0),6-(1,6),7-(6,29)]
   163        2.76008        2.76008        2.76008    6[1-(0),6-(1,7),6-(6,6)]
   164       4.120313       4.120313       4.120313    6[6-(1,6),6-(1,6),6-(6,6)]
   165       4.816033       4.816033       4.816033    6[1-(0),6-(1,7),6-(6,6)]
   166       4.195735       4.195735       4.195735    6[1-(0),6-(1,6),7-(6,29)]
   167       6.693832       6.693832       6.693832    6[1-(0),6-(1,6),7-(6,29)]
   168       6.069674       6.069674       6.069674    6[1-(0),6-(1,7),6-(6,6)]
   169       4.809907       4.809907       4.809907    6[6-(1,6),6-(1,6),6-(6,6)]
   170       4.238094       4.238094       4.238094    6[1-(0),6-(1,7),6-(6,6)]
   171       4.966079       4.966079       4.966079    6[1-(0),6-(1,6),7-(6,29)]
   172        14.1632        14.1632        14.1632    6[1-(0),6-(1,6),7-(6)]
   173      -0.102837      -0.102837      -0.102837    6[1-(0),6-(1,7),6-(6,6)]
   174       0.151724       0.151724       0.151724    6[6-(1,6),6-(1,6),6-(6,6)]
   175      14.645627      14.645627      14.645627    6[1-(0),6-(1,7),6-(6,6)]
   176      13.912269      13.912269      13.912269    6[1-(0),6-(1,6),7-(6)]
   177       1.191105       1.191105       1.191105    6[1-(0),6-(1,6),7-(6,29)]
   178       0.583859       0.583859       0.583859    6[1-(0),6-(1,7),6-(6,6)]
   179       0.857066       0.857066       0.857066    6[6-(1,6),6-(1,6),6-(6,6)]
   180       1.716059       1.716059       1.716059    6[1-(0),6-(1,7),6-(6,6)]
   181       2.260667       2.260667       2.260667    6[1-(0),6-(1,6),7-(6,29)]
   182      11.025632      11.025632      11.025632    6[1-(0),6-(1,6),7-(6,29)]
   183      11.996338      11.996338      11.996338    6[1-(0),6-(1,7),6-(6,6)]
   184      12.620283      12.620283      12.620283    6[6-(1,6),6-(1,6),6-(6,6)]
   185      12.143033      12.143033      12.143033    6[1-(0),6-(1,7),6-(6,6)]
   186      11.192041      11.192041      11.192041    6[1-(0),6-(1,6),7-(6,29)]
   187       7.563446       7.563446       7.563446    6[1-(0),6-(1,6),7-(6,29)]
   188       6.741278       6.741278       6.741278    6[1-(0),6-(1,7),6-(6,6)]
   189       6.673113       6.673113       6.673113    6[6-(1,6),6-(1,6),6-(6,6)]
   190       7.535119       7.535119       7.535119    6[1-(0),6-(1,7),6-(6,6)]
   191       8.270134       8.270134       8.270134    6[1-(0),6-(1,6),7-(6,29)]
   192       5.225626       5.225626       5.225626    6[1-(0),6-(1,6),7-(6,29)]
   193       6.061103       6.061103       6.061103    6[1-(0),6-(1,7),6-(6,6)]
   194       5.796351       5.796351       5.796351    6[6-(1,6),6-(1,6),6-(6,6)]
   195       4.584023       4.584023       4.584023    6[1-(0),6-(1,7),6-(6,6)]
   196       3.774529       3.774529       3.774529    6[1-(0),6-(1,6),7-(6,29)]
   197      10.357644      10.357644      10.357644    16[29-(16,42,53),29-(7,7,16,42),42-(16,16,29,29,29)]
   198      12.440707      12.440707      12.440707    16[29-(7,7,16,42),29-(7,7,16,42),42-(16,16,29,29,29)]
   199       9.637519       9.637519       9.637519    16[29-(16,42,53),29-(7,7,16,42),42-(16,16,29,29,29)]
   200       2.307445       2.307445       2.307445    16[29-(16,42,53),29-(7,7,16,42),42-(16,16,29,29,29)]
   201       5.263749       5.263749       5.263749    16[29-(7,7,16,42),29-(7,7,16,42),42-(16,16,29,29,29)]
   202       2.872727       2.872727       2.872727    16[29-(16,42,53),29-(7,7,16,42),42-(16,16,29,29,29)]
   203       3.161339       3.161339       3.161339    16[29-(16,42,53),29-(7,7,16,42),42-(16,16,29,29,29)]
   204       1.078276       1.078276       1.078276    16[29-(7,7,16,42),29-(7,7,16,42),42-(16,16,29,29,29)]
   205       3.881464       3.881464       3.881464    16[29-(16,42,53),29-(7,7,16,42),42-(16,16,29,29,29)]
   206      11.211538      11.211538      11.211538    16[29-(16,42,53),29-(7,7,16,42),42-(16,16,29,29,29)]
   207       8.255234       8.255234       8.255234    16[29-(7,7,16,42),29-(7,7,16,42),42-(16,16,29,29,29)]
   208      10.646256      10.646256      10.646256    16[29-(16,42,53),29-(7,7,16,42),42-(16,16,29,29,29)]
   209       6.572904       6.572904       6.572904    53[29-(16,16,42)]
   210       3.560276       3.560276       3.560276    53[29-(16,16,42)]
   211       6.946079       6.946079       6.946079    53[29-(16,16,42)]
   212       9.958707       9.958707       9.958707    53[29-(16,16,42)]
   213       8.120827       8.120827       8.120827    7[6-(1,6),6-(1,6)]
   214       5.723938       5.723938       5.723938    7[6-(1,6),6-(1,6),29-(7,16,16,42)]
   215       13.10581       13.10581       13.10581    7[6-(1,6),6-(1,6),29-(7,16,16,42)]
   216      10.670517      10.670517      10.670517    7[6-(1,6),6-(1,6),29-(7,16,16,42)]
   217       7.342516       7.342516       7.342516    7[6-(1,6),6-(1,6),29-(7,16,16,42)]
   218      -0.153044      -0.153044      -0.153044    7[6-(1,6),6-(1,6)]
   219      11.517751      11.517751      11.517751    7[6-(1,6),6-(1,6),29-(7,16,16,42)]
   220       2.906278       2.906278       2.906278    7[6-(1,6),6-(1,6),29-(7,16,16,42)]
   221       5.148365       5.148365       5.148365    7[6-(1,6),6-(1,6),29-(7,16,16,42)]
   222       9.472586       9.472586       9.472586    7[6-(1,6),6-(1,6),29-(7,16,16,42)]
   223       5.398156       5.398156       5.398156    7[6-(1,6),6-(1,6)]
   224       7.795045       7.795045       7.795045    7[6-(1,6),6-(1,6),29-(7,16,16,42)]
   225       0.413173       0.413173       0.413173    7[6-(1,6),6-(1,6),29-(7,16,16,42)]
   226       2.848466       2.848466       2.848466    7[6-(1,6),6-(1,6),29-(7,16,16,42)]
   227       6.176467       6.176467       6.176467    7[6-(1,6),6-(1,6),29-(7,16,16,42)]
   228      13.672027      13.672027      13.672027    7[6-(1,6),6-(1,6)]
   229       2.001232       2.001232       2.001232    7[6-(1,6),6-(1,6),29-(7,16,16,42)]
   230      10.612705      10.612705      10.612705    7[6-(1,6),6-(1,6),29-(7,16,16,42)]
   231       8.370618       8.370618       8.370618    7[6-(1,6),6-(1,6),29-(7,16,16,42)]
   232       4.046397       4.046397       4.046397    7[6-(1,6),6-(1,6),29-(7,16,16,42)]
