# Supplementary material for: A collection of forcefield precursors for metal–organic frameworks
Source: RSC Adv. 2019 Nov 13;9(63):36492–507. doi: 10.1039/c9ra07327b (PMC9075174; doi:10.1039/c9ra07327b)
Supplement: RA-009-C9RA07327B-s1495 [file RA-009-C9RA07327B-s1495.txt]

MATBAM_clean

9.700800    0.000000    0.000000
-4.850524    20.295935    0.000000
0.000000    -6.384748    23.912287

     1      -1.364903      -1.364903      -1.364903    29[7-(6,6),7-(6,6),16-(29,42),16-(29,42),42-(16,16,16,29,29)]
     2        2.03058        2.03058        2.03058    29[7-(6),7-(6,6),16-(29,42),16-(29,42),42-(16,16,16,29,29)]
     3       1.018589       1.018589       1.018589    29[7-(6,6),7-(6,6),16-(29,42),16-(29,42),42-(16,16,16,29,29)]
     4       3.485568       3.485568       3.485568    29[7-(6,6),7-(6,6),16-(29,42),16-(29,42),42-(16,16,16,29,29)]
     5       6.881033       6.881033       6.881033    29[7-(6),7-(6,6),16-(29,42),16-(29,42),42-(16,16,16,29,29)]
     6       5.869049       5.869049       5.869049    29[7-(6,6),7-(6,6),16-(29,42),16-(29,42),42-(16,16,16,29,29)]
     7       6.215179       6.215179       6.215179    29[7-(6,6),7-(6,6),16-(29,42),16-(29,42),42-(16,16,16,29,29)]
     8       2.819696       2.819696       2.819696    29[7-(6),7-(6,6),16-(29,42),16-(29,42),42-(16,16,16,29,29)]
     9       3.831687       3.831687       3.831687    29[7-(6,6),7-(6,6),16-(29,42),16-(29,42),42-(16,16,16,29,29)]
    10       1.364708       1.364708       1.364708    29[7-(6,6),7-(6,6),16-(29,42),16-(29,42),42-(16,16,16,29,29)]
    11      -2.030757      -2.030757      -2.030757    29[7-(6),7-(6,6),16-(29,42),16-(29,42),42-(16,16,16,29,29)]
    12      -1.018773      -1.018773      -1.018773    29[7-(6,6),7-(6,6),16-(29,42),16-(29,42),42-(16,16,16,29,29)]
    13       1.168069       1.168069       1.168069    42[16-(29,29),16-(29,29),16-(29,29),29-(7,7,16,16),29-(7,7,16,16),29-(7,7,16,16)]
    14       6.018548       6.018548       6.018548    42[16-(29,29),16-(29,29),16-(29,29),29-(7,7,16,16),29-(7,7,16,16),29-(7,7,16,16)]
    15       3.682207       3.682207       3.682207    42[16-(29,29),16-(29,29),16-(29,29),29-(7,7,16,16),29-(7,7,16,16),29-(7,7,16,16)]
    16      -1.168272      -1.168272      -1.168272    42[16-(29,29),16-(29,29),16-(29,29),29-(7,7,16,16),29-(7,7,16,16),29-(7,7,16,16)]
    17       5.839793       5.839793       5.839793    1[6-(6,7)]
    18       4.866816       4.866816       4.866816    1[6-(6,6)]
    19      -2.030445      -2.030445      -2.030445    1[6-(6,6)]
    20      -1.105002      -1.105002      -1.105002    1[6-(6,7)]
    21       2.999437       2.999437       2.999437    1[6-(6,7)]
    22       3.738624       3.738624       3.738624    1[6-(6,6)]
    23        7.33084        7.33084        7.33084    1[6-(6,6)]
    24       6.410247       6.410247       6.410247    1[6-(6,7)]
    25       5.492489       5.492489       5.492489    1[6-(6,7)]
    26       4.146007       4.146007       4.146007    1[6-(6,6)]
    27      -3.043263      -3.043263      -3.043263    1[6-(6,6)]
    28      -1.625966      -1.625966      -1.625966    1[6-(6,7)]
    29       3.439802       3.439802       3.439802    1[6-(6,7)]
    30       4.961856       4.961856       4.961856    1[6-(6,6)]
    31       5.722424       5.722424       5.722424    1[6-(6,6)]
    32       4.130523       4.130523       4.130523    1[6-(6,7)]
    33      -1.470744      -1.470744      -1.470744    1[6-(6,7)]
    34       -2.63096       -2.63096       -2.63096    1[6-(6,6)]
    35       6.109485       6.109485       6.109485    1[6-(6,6)]
    36      -2.183729      -2.183729      -2.183729    1[6-(6,7)]
    37       0.989446       0.989446       0.989446    1[6-(6,7)]
    38       0.016443       0.016443       0.016443    1[6-(6,6)]
    39       2.819966       2.819966       2.819966    1[6-(6,6)]
    40       3.745436       3.745436       3.745436    1[6-(6,7)]
    41      -1.850986      -1.850986      -1.850986    1[6-(6,7)]
    42      -1.111772      -1.111772      -1.111772    1[6-(6,6)]
    43       2.480425       2.480425       2.480425    1[6-(6,6)]
    44       1.559806       1.559806       1.559806    1[6-(6,7)]
    45       0.642173       0.642173       0.642173    1[6-(6,7)]
    46       8.996513       8.996513       8.996513    1[6-(6,6)]
    47       1.807257       1.807257       1.807257    1[6-(6,6)]
    48       3.224533       3.224533       3.224533    1[6-(6,7)]
    49       8.290281       8.290281       8.290281    1[6-(6,7)]
    50       0.111538       0.111538       0.111538    1[6-(6,6)]
    51       0.872056       0.872056       0.872056    1[6-(6,6)]
    52      -0.719846      -0.719846      -0.719846    1[6-(6,7)]
    53       3.379738       3.379738       3.379738    1[6-(6,7)]
    54       2.219522       2.219522       2.219522    1[6-(6,6)]
    55       1.259119       1.259119       1.259119    1[6-(6,6)]
    56       2.666705       2.666705       2.666705    1[6-(6,7)]
    57      -0.989517      -0.989517      -0.989517    1[6-(6,7)]
    58       -0.01654       -0.01654       -0.01654    1[6-(6,6)]
    59       6.880721       6.880721       6.880721    1[6-(6,6)]
    60       5.955278       5.955278       5.955278    1[6-(6,7)]
    61       1.850839       1.850839       1.850839    1[6-(6,7)]
    62       1.111652       1.111652       1.111652    1[6-(6,6)]
    63      -2.480564      -2.480564      -2.480564    1[6-(6,6)]
    64      -1.559971      -1.559971      -1.559971    1[6-(6,7)]
    65      -0.642213      -0.642213      -0.642213    1[6-(6,7)]
    66       0.704269       0.704269       0.704269    1[6-(6,6)]
    67       7.893539       7.893539       7.893539    1[6-(6,6)]
    68       6.476242       6.476242       6.476242    1[6-(6,7)]
    69       1.410474       1.410474       1.410474    1[6-(6,7)]
    70       -0.11158       -0.11158       -0.11158    1[6-(6,6)]
    71      -0.872148      -0.872148      -0.872148    1[6-(6,6)]
    72       0.719753       0.719753       0.719753    1[6-(6,7)]
    73        6.32102        6.32102        6.32102    1[6-(6,7)]
    74       7.481236       7.481236       7.481236    1[6-(6,6)]
    75      -1.259209      -1.259209      -1.259209    1[6-(6,6)]
    76       7.034005       7.034005       7.034005    1[6-(6,7)]
    77        3.86083        3.86083        3.86083    1[6-(6,7)]
    78       4.833833       4.833833       4.833833    1[6-(6,6)]
    79        2.03031        2.03031        2.03031    1[6-(6,6)]
    80        1.10484        1.10484        1.10484    1[6-(6,7)]
    81       6.701262       6.701262       6.701262    1[6-(6,7)]
    82       5.962048       5.962048       5.962048    1[6-(6,6)]
    83       2.369851       2.369851       2.369851    1[6-(6,6)]
    84        3.29047        3.29047        3.29047    1[6-(6,7)]
    85       4.208103       4.208103       4.208103    1[6-(6,7)]
    86      -4.146237      -4.146237      -4.146237    1[6-(6,6)]
    87       3.043019       3.043019       3.043019    1[6-(6,6)]
    88       1.625743       1.625743       1.625743    1[6-(6,7)]
    89      -3.440005      -3.440005      -3.440005    1[6-(6,7)]
    90       4.738738       4.738738       4.738738    1[6-(6,6)]
    91        3.97822        3.97822        3.97822    1[6-(6,6)]
    92       5.570122       5.570122       5.570122    1[6-(6,7)]
    93       1.470538       1.470538       1.470538    1[6-(6,7)]
    94       2.630754       2.630754       2.630754    1[6-(6,6)]
    95       3.591157       3.591157       3.591157    1[6-(6,6)]
    96       2.183571       2.183571       2.183571    1[6-(6,7)]
    97        6.23753        6.23753        6.23753    6[1-(0),6-(1,6),7-(6,29)]
    98       5.638999       5.638999       5.638999    6[1-(0),6-(1,7),6-(6,6)]
    99       6.195831       6.195831       6.195831    6[6-(1,6),6-(1,6),6-(6,6)]
   100       -2.40199       -2.40199       -2.40199    6[1-(0),6-(1,7),6-(6,6)]
   101      -1.862633      -1.862633      -1.862633    6[1-(0),6-(1,6),7-(6,29)]
   102       3.878328       3.878328       3.878328    6[1-(0),6-(1,6),7-(6,29)]
   103       4.314856       4.314856       4.314856    6[1-(0),6-(1,7),6-(6,6)]
   104       5.631253       5.631253       5.631253    6[6-(1,6),6-(1,6),6-(6,6)]
   105       6.437397       6.437397       6.437397    6[1-(0),6-(1,7),6-(6,6)]
   106       5.868938       5.868938       5.868938    6[1-(0),6-(1,6),7-(6,29)]
   107      -3.917291      -3.917291      -3.917291    6[1-(0),6-(1,6),7-(6,29)]
   108       4.950204       4.950204       4.950204    6[1-(0),6-(1,7),6-(6,6)]
   109      -4.412044      -4.412044      -4.412044    6[6-(1,6),6-(1,6),6-(6,6)]
   110      -3.270258      -3.270258      -3.270258    6[1-(0),6-(1,7),6-(6,6)]
   111      -2.431133      -2.431133      -2.431133    6[1-(0),6-(1,6),7-(6,29)]
   112       3.899625       3.899625       3.899625    6[1-(0),6-(1,6),7-(6,29)]
   113       4.813439       4.813439       4.813439    6[1-(0),6-(1,7),6-(6,6)]
   114       5.508024       5.508024       5.508024    6[6-(1,6),6-(1,6),6-(6,6)]
   115        5.25775        5.25775        5.25775    6[1-(0),6-(1,7),6-(6,6)]
   116       4.309012       4.309012       4.309012    6[1-(0),6-(1,6),7-(6,29)]
   117      -1.895634      -1.895634      -1.895634    6[1-(0),6-(1,6),7-(6,29)]
   118      -2.608643      -2.608643      -2.608643    6[1-(0),6-(1,7),6-(6,6)]
   119      -3.309034      -3.309034      -3.309034    6[6-(1,6),6-(1,6),6-(6,6)]
   120      -3.151874      -3.151874      -3.151874    6[1-(0),6-(1,7),6-(6,6)]
   121      -2.329246      -2.329246      -2.329246    6[1-(0),6-(1,6),7-(6,29)]
   122       1.293048       1.293048       1.293048    6[7-(29),16-(0)]
   123       1.387175       1.387175       1.387175    6[1-(0),6-(1,6),7-(6,29)]
   124       0.788627       0.788627       0.788627    6[1-(0),6-(1,7),6-(6,6)]
   125       1.345447       1.345447       1.345447    6[6-(1,6),6-(1,6),6-(6,6)]
   126        2.44843        2.44843        2.44843    6[1-(0),6-(1,7),6-(6,6)]
   127       2.987802       2.987802       2.987802    6[1-(0),6-(1,6),7-(6,29)]
   128      -0.972093      -0.972093      -0.972093    6[1-(0),6-(1,6),7-(6,29)]
   129      -0.535549      -0.535549      -0.535549    6[1-(0),6-(1,7),6-(6,6)]
   130       0.780852       0.780852       0.780852    6[6-(1,6),6-(1,6),6-(6,6)]
   131       1.586981       1.586981       1.586981    6[1-(0),6-(1,7),6-(6,6)]
   132       1.018506       1.018506       1.018506    6[1-(0),6-(1,6),7-(6,29)]
   133       0.933201       0.933201       0.933201    6[1-(0),6-(1,6),7-(6,29)]
   134       0.099909       0.099909       0.099909    6[1-(0),6-(1,7),6-(6,6)]
   135       0.438472       0.438472       0.438472    6[6-(1,6),6-(1,6),6-(6,6)]
   136       1.580255       1.580255       1.580255    6[1-(0),6-(1,7),6-(6,6)]
   137       2.419368       2.419368       2.419368    6[1-(0),6-(1,6),7-(6,29)]
   138      -0.950706      -0.950706      -0.950706    6[1-(0),6-(1,6),7-(6,29)]
   139      -0.036889      -0.036889      -0.036889    6[1-(0),6-(1,7),6-(6,6)]
   140       0.657681       0.657681       0.657681    6[6-(1,6),6-(1,6),6-(6,6)]
   141       0.407393       0.407393       0.407393    6[1-(0),6-(1,7),6-(6,6)]
   142      -0.541346      -0.541346      -0.541346    6[1-(0),6-(1,6),7-(6,29)]
   143       2.954838       2.954838       2.954838    6[1-(0),6-(1,6),7-(6,29)]
   144       2.241829       2.241829       2.241829    6[1-(0),6-(1,7),6-(6,6)]
   145       1.541424       1.541424       1.541424    6[6-(1,6),6-(1,6),6-(6,6)]
   146        1.69857        1.69857        1.69857    6[1-(0),6-(1,7),6-(6,6)]
   147       2.521198       2.521198       2.521198    6[1-(0),6-(1,6),7-(6,29)]
   148       6.143462       6.143462       6.143462    6[7-(29),16-(0)]
   149      -1.387254      -1.387254      -1.387254    6[1-(0),6-(1,6),7-(6,29)]
   150      -0.788723      -0.788723      -0.788723    6[1-(0),6-(1,7),6-(6,6)]
   151      -1.345555      -1.345555      -1.345555    6[6-(1,6),6-(1,6),6-(6,6)]
   152       7.252266       7.252266       7.252266    6[1-(0),6-(1,7),6-(6,6)]
   153       6.712909       6.712909       6.712909    6[1-(0),6-(1,6),7-(6,29)]
   154       0.971948       0.971948       0.971948    6[1-(0),6-(1,6),7-(6,29)]
   155        0.53542        0.53542        0.53542    6[1-(0),6-(1,7),6-(6,6)]
   156      -0.780977      -0.780977      -0.780977    6[6-(1,6),6-(1,6),6-(6,6)]
   157      -1.587121      -1.587121      -1.587121    6[1-(0),6-(1,7),6-(6,6)]
   158      -1.018662      -1.018662      -1.018662    6[1-(0),6-(1,6),7-(6,29)]
   159       8.767567       8.767567       8.767567    6[1-(0),6-(1,6),7-(6,29)]
   160      -0.099928      -0.099928      -0.099928    6[1-(0),6-(1,7),6-(6,6)]
   161        9.26232        9.26232        9.26232    6[6-(1,6),6-(1,6),6-(6,6)]
   162       8.120534       8.120534       8.120534    6[1-(0),6-(1,7),6-(6,6)]
   163       7.281409       7.281409       7.281409    6[1-(0),6-(1,6),7-(6,29)]
   164       0.950651       0.950651       0.950651    6[1-(0),6-(1,6),7-(6,29)]
   165       0.036837       0.036837       0.036837    6[1-(0),6-(1,7),6-(6,6)]
   166      -0.657748      -0.657748      -0.657748    6[6-(1,6),6-(1,6),6-(6,6)]
   167      -0.407474      -0.407474      -0.407474    6[1-(0),6-(1,7),6-(6,6)]
   168       0.541264       0.541264       0.541264    6[1-(0),6-(1,6),7-(6,29)]
   169        6.74591        6.74591        6.74591    6[1-(0),6-(1,6),7-(6,29)]
   170       7.458919       7.458919       7.458919    6[1-(0),6-(1,7),6-(6,6)]
   171        8.15931        8.15931        8.15931    6[6-(1,6),6-(1,6),6-(6,6)]
   172        8.00215        8.00215        8.00215    6[1-(0),6-(1,7),6-(6,6)]
   173       7.179522       7.179522       7.179522    6[1-(0),6-(1,6),7-(6,29)]
   174       3.557228       3.557228       3.557228    6[7-(29),16-(0)]
   175       3.463101       3.463101       3.463101    6[1-(0),6-(1,6),7-(6,29)]
   176       4.061649       4.061649       4.061649    6[1-(0),6-(1,7),6-(6,6)]
   177       3.504829       3.504829       3.504829    6[6-(1,6),6-(1,6),6-(6,6)]
   178       2.401846       2.401846       2.401846    6[1-(0),6-(1,7),6-(6,6)]
   179       1.862474       1.862474       1.862474    6[1-(0),6-(1,6),7-(6,29)]
   180       5.822369       5.822369       5.822369    6[1-(0),6-(1,6),7-(6,29)]
   181       5.385825       5.385825       5.385825    6[1-(0),6-(1,7),6-(6,6)]
   182       4.069424       4.069424       4.069424    6[6-(1,6),6-(1,6),6-(6,6)]
   183       3.263295       3.263295       3.263295    6[1-(0),6-(1,7),6-(6,6)]
   184        3.83177        3.83177        3.83177    6[1-(0),6-(1,6),7-(6,29)]
   185       3.917075       3.917075       3.917075    6[1-(0),6-(1,6),7-(6,29)]
   186       4.750367       4.750367       4.750367    6[1-(0),6-(1,7),6-(6,6)]
   187       4.411804       4.411804       4.411804    6[6-(1,6),6-(1,6),6-(6,6)]
   188       3.270021       3.270021       3.270021    6[1-(0),6-(1,7),6-(6,6)]
   189       2.430908       2.430908       2.430908    6[1-(0),6-(1,6),7-(6,29)]
   190       5.800982       5.800982       5.800982    6[1-(0),6-(1,6),7-(6,29)]
   191       4.887165       4.887165       4.887165    6[1-(0),6-(1,7),6-(6,6)]
   192       4.192595       4.192595       4.192595    6[6-(1,6),6-(1,6),6-(6,6)]
   193       4.442883       4.442883       4.442883    6[1-(0),6-(1,7),6-(6,6)]
   194       5.391622       5.391622       5.391622    6[1-(0),6-(1,6),7-(6,29)]
   195       1.895438       1.895438       1.895438    6[1-(0),6-(1,6),7-(6,29)]
   196       2.608447       2.608447       2.608447    6[1-(0),6-(1,7),6-(6,6)]
   197       3.308852       3.308852       3.308852    6[6-(1,6),6-(1,6),6-(6,6)]
   198       3.151706       3.151706       3.151706    6[1-(0),6-(1,7),6-(6,6)]
   199       2.329078       2.329078       2.329078    6[1-(0),6-(1,6),7-(6,29)]
   200      -1.293186      -1.293186      -1.293186    6[7-(29),16-(0)]
   201       0.391524       0.391524       0.391524    16[29-(7,7,16,42),29-(7,7,16,42),42-(16,16,29,29,29)]
   202       2.776664       2.776664       2.776664    16[29-(7,7,16,42),29-(7,7,16,42),42-(16,16,29,29,29)]
   203      -0.539078      -0.539078      -0.539078    16[29-(7,7,16,42),29-(7,7,16,42),42-(16,16,29,29,29)]
   204       0.776005       0.776005       0.776005    16[6-(7)]
   205       5.241995       5.241995       5.241995    16[29-(7,7,16,42),29-(7,7,16,42),42-(16,16,29,29,29)]
   206       7.627126       7.627126       7.627126    16[29-(7,7,16,42),29-(7,7,16,42),42-(16,16,29,29,29)]
   207       4.311401       4.311401       4.311401    16[29-(7,7,16,42),29-(7,7,16,42),42-(16,16,29,29,29)]
   208       5.626399       5.626399       5.626399    16[6-(7)]
   209       4.458752       4.458752       4.458752    16[29-(7,7,16,42),29-(7,7,16,42),42-(16,16,29,29,29)]
   210       2.073612       2.073612       2.073612    16[29-(7,7,16,42),29-(7,7,16,42),42-(16,16,29,29,29)]
   211       5.389354       5.389354       5.389354    16[29-(7,7,16,42),29-(7,7,16,42),42-(16,16,29,29,29)]
   212       4.074271       4.074271       4.074271    16[6-(7)]
   213      -0.391719      -0.391719      -0.391719    16[29-(7,7,16,42),29-(7,7,16,42),42-(16,16,29,29,29)]
   214       -2.77685       -2.77685       -2.77685    16[29-(7,7,16,42),29-(7,7,16,42),42-(16,16,29,29,29)]
   215       0.538875       0.538875       0.538875    16[29-(7,7,16,42),29-(7,7,16,42),42-(16,16,29,29,29)]
   216      -0.776123      -0.776123      -0.776123    16[6-(7)]
   217      -2.368051      -2.368051      -2.368051    7[6-(1,6),6-(1,6),29-(7,16,16,42)]
   218       4.612686       4.612686       4.612686    7[6-(1,6),6-(1,6),29-(7,16,16,42)]
   219      -2.728942      -2.728942      -2.728942    7[6-(1,6),6-(1,6),29-(7,16,16,42)]
   220        3.63674        3.63674        3.63674    7[6-(1,6),6-(1,6),29-(7,16,16,42)]
   221      -1.760787      -1.760787      -1.760787    7[6-(1,6),6-(1,6),29-(7,16,16,42)]
   222       1.685923       1.685923       1.685923    7[6-(16),29-(7,16,16,42)]
   223       2.482397       2.482397       2.482397    7[6-(1,6),6-(1,6),29-(7,16,16,42)]
   224      -0.237749      -0.237749      -0.237749    7[6-(1,6),6-(1,6),29-(7,16,16,42)]
   225       2.121548       2.121548       2.121548    7[6-(1,6),6-(1,6),29-(7,16,16,42)]
   226      -1.213604      -1.213604      -1.213604    7[6-(1,6),6-(1,6),29-(7,16,16,42)]
   227       3.089672       3.089672       3.089672    7[6-(1,6),6-(1,6),29-(7,16,16,42)]
   228       6.536351       6.536351       6.536351    7[6-(16),29-(7,16,16,42)]
   229       7.218327       7.218327       7.218327    7[6-(1,6),6-(1,6),29-(7,16,16,42)]
   230        0.23759        0.23759        0.23759    7[6-(1,6),6-(1,6),29-(7,16,16,42)]
   231       7.579218       7.579218       7.579218    7[6-(1,6),6-(1,6),29-(7,16,16,42)]
   232       1.213536       1.213536       1.213536    7[6-(1,6),6-(1,6),29-(7,16,16,42)]
   233       6.611063       6.611063       6.611063    7[6-(1,6),6-(1,6),29-(7,16,16,42)]
   234       3.164353       3.164353       3.164353    7[6-(16),29-(7,16,16,42)]
   235       2.367879       2.367879       2.367879    7[6-(1,6),6-(1,6),29-(7,16,16,42)]
   236       5.088025       5.088025       5.088025    7[6-(1,6),6-(1,6),29-(7,16,16,42)]
   237       2.728728       2.728728       2.728728    7[6-(1,6),6-(1,6),29-(7,16,16,42)]
   238        6.06388        6.06388        6.06388    7[6-(1,6),6-(1,6),29-(7,16,16,42)]
   239       1.760604       1.760604       1.760604    7[6-(1,6),6-(1,6),29-(7,16,16,42)]
   240      -1.686075      -1.686075      -1.686075    7[6-(16),29-(7,16,16,42)]
