# Supplementary material for: A collection of forcefield precursors for metal–organic frameworks
Source: RSC Adv. 2019 Nov 13;9(63):36492–507. doi: 10.1039/c9ra07327b (PMC9075174; doi:10.1039/c9ra07327b)
Supplement: RA-009-C9RA07327B-s1496 [file RA-009-C9RA07327B-s1496.txt]

MATTOR_clean

10.886000    0.000000    0.000000
1.954029    10.742734    0.000000
0.226004    0.135366    14.088537

     1       9.690166       9.690166       9.690166    30[7-(6,6),8-(6),8-(6),8-(6),8-(6)]
     2       9.695401       9.695401       9.695401    30[7-(6,6),8-(6),8-(6),8-(6),8-(6)]
     3       3.375867       3.375867       3.375867    30[7-(6,6),8-(6),8-(6),8-(6),8-(6)]
     4       3.370632       3.370632       3.370632    30[7-(6,6),8-(6),8-(6),8-(6),8-(6)]
     5       7.482233       7.482233       7.482233    1[6-(6,6)]
     6       7.895045       7.895045       7.895045    1[6-(6,6)]
     7       9.970931       9.970931       9.970931    1[6-(6,6)]
     8        9.24699        9.24699        9.24699    1[6-(6,6)]
     9       5.434038       5.434038       5.434038    1[6-(6,6)]
    10       3.082955       3.082955       3.082955    1[6-(6,6)]
    11       3.072557       3.072557       3.072557    1[6-(6,6)]
    12       5.437479       5.437479       5.437479    1[6-(6,6)]
    13      11.601096      11.601096      11.601096    1[6-(6,7)]
    14      11.658693      11.658693      11.658693    1[6-(6,6)]
    15       7.643749       7.643749       7.643749    1[6-(6,6)]
    16       7.745435       7.745435       7.745435    1[6-(6,7)]
    17      11.018073      11.018073      11.018073    1[6-(6,6)]
    18      10.909455      10.909455      10.909455    1[6-(6,7)]
    19       8.577571       8.577571       8.577571    1[6-(6,7)]
    20       8.236598       8.236598       8.236598    1[6-(6,6)]
    21         5.5838         5.5838         5.5838    1[6-(6,6)]
    22       5.170988       5.170988       5.170988    1[6-(6,6)]
    23       3.095102       3.095102       3.095102    1[6-(6,6)]
    24       3.819043       3.819043       3.819043    1[6-(6,6)]
    25       7.631995       7.631995       7.631995    1[6-(6,6)]
    26       9.983078       9.983078       9.983078    1[6-(6,6)]
    27       9.993476       9.993476       9.993476    1[6-(6,6)]
    28       7.628554       7.628554       7.628554    1[6-(6,6)]
    29       1.464937       1.464937       1.464937    1[6-(6,7)]
    30        1.40734        1.40734        1.40734    1[6-(6,6)]
    31       5.422284       5.422284       5.422284    1[6-(6,6)]
    32       5.320598       5.320598       5.320598    1[6-(6,7)]
    33        2.04796        2.04796        2.04796    1[6-(6,6)]
    34       2.156578       2.156578       2.156578    1[6-(6,7)]
    35       4.488462       4.488462       4.488462    1[6-(6,7)]
    36       4.829435       4.829435       4.829435    1[6-(6,6)]
    37       8.037482       8.037482       8.037482    6[6-(6,6),8-(30),8-(30)]
    38       8.427595       8.427595       8.427595    6[6-(1,6),6-(1,6),6-(8,8)]
    39       7.968903       7.968903       7.968903    6[1-(0),6-(1,6),6-(6,6)]
    40       8.250616       8.250616       8.250616    6[1-(0),6-(1,6),6-(6,6)]
    41        9.11175        9.11175        9.11175    6[6-(1,6),6-(1,6),6-(8,8)]
    42       9.439945       9.439945       9.439945    6[1-(0),6-(1,6),6-(6,6)]
    43       9.059943       9.059943       9.059943    6[1-(0),6-(1,6),6-(6,6)]
    44       9.419956       9.419956       9.419956    6[6-(6,6),8-(30),8-(30)]
    45       7.121349       7.121349       7.121349    6[6-(6,6),8-(30),8-(30)]
    46       5.643494       5.643494       5.643494    6[6-(1,6),6-(1,6),6-(8,8)]
    47       4.962309       4.962309       4.962309    6[1-(0),6-(1,6),6-(6,6)]
    48       3.562047       3.562047       3.562047    6[1-(0),6-(1,6),6-(6,6)]
    49       2.856478       2.856478       2.856478    6[6-(1,6),6-(1,6),6-(8,8)]
    50        3.55302        3.55302        3.55302    6[1-(0),6-(1,6),6-(6,6)]
    51         4.9651         4.9651         4.9651    6[1-(0),6-(1,6),6-(6,6)]
    52      12.246958      12.246958      12.246958    6[6-(6,6),8-(30),8-(30)]
    53      10.786247      10.786247      10.786247    6[1-(0),6-(1,6),7-(6,30)]
    54      10.836186      10.836186      10.836186    6[1-(0),6-(1,7),6-(6,6)]
    55       9.604761       9.604761       9.604761    6[6-(1,6),6-(1,6),6-(6,6)]
    56       8.480038       8.480038       8.480038    6[1-(0),6-(1,7),6-(6,6)]
    57       8.542461       8.542461       8.542461    6[1-(0),6-(1,6),7-(6,30)]
    58        9.57477        9.57477        9.57477    6[6-(1,6),6-(1,6),6-(6,6)]
    59      10.375853      10.375853      10.375853    6[1-(0),6-(1,7),6-(6,6)]
    60      10.462182      10.462182      10.462182    6[1-(0),6-(1,6),7-(6,30)]
    61       9.068794       9.068794       9.068794    6[1-(0),6-(1,6),7-(6,30)]
    62       8.799007       8.799007       8.799007    6[1-(0),6-(1,7),6-(6,6)]
    63       5.028551       5.028551       5.028551    6[6-(6,6),8-(30),8-(30)]
    64       4.638438       4.638438       4.638438    6[6-(1,6),6-(1,6),6-(8,8)]
    65        5.09713        5.09713        5.09713    6[1-(0),6-(1,6),6-(6,6)]
    66       4.815417       4.815417       4.815417    6[1-(0),6-(1,6),6-(6,6)]
    67       3.954283       3.954283       3.954283    6[6-(1,6),6-(1,6),6-(8,8)]
    68       3.626088       3.626088       3.626088    6[1-(0),6-(1,6),6-(6,6)]
    69        4.00609        4.00609        4.00609    6[1-(0),6-(1,6),6-(6,6)]
    70       3.646077       3.646077       3.646077    6[6-(6,6),8-(30),8-(30)]
    71       5.944684       5.944684       5.944684    6[6-(6,6),8-(30),8-(30)]
    72       7.422539       7.422539       7.422539    6[6-(1,6),6-(1,6),6-(8,8)]
    73       8.103724       8.103724       8.103724    6[1-(0),6-(1,6),6-(6,6)]
    74       9.503986       9.503986       9.503986    6[1-(0),6-(1,6),6-(6,6)]
    75      10.209555      10.209555      10.209555    6[6-(1,6),6-(1,6),6-(8,8)]
    76       9.513013       9.513013       9.513013    6[1-(0),6-(1,6),6-(6,6)]
    77       8.100933       8.100933       8.100933    6[1-(0),6-(1,6),6-(6,6)]
    78       0.819075       0.819075       0.819075    6[6-(6,6),8-(30),8-(30)]
    79       2.279786       2.279786       2.279786    6[1-(0),6-(1,6),7-(6,30)]
    80       2.229847       2.229847       2.229847    6[1-(0),6-(1,7),6-(6,6)]
    81       3.461272       3.461272       3.461272    6[6-(1,6),6-(1,6),6-(6,6)]
    82       4.585995       4.585995       4.585995    6[1-(0),6-(1,7),6-(6,6)]
    83       4.523572       4.523572       4.523572    6[1-(0),6-(1,6),7-(6,30)]
    84       3.491263       3.491263       3.491263    6[6-(1,6),6-(1,6),6-(6,6)]
    85        2.69018        2.69018        2.69018    6[1-(0),6-(1,7),6-(6,6)]
    86       2.603851       2.603851       2.603851    6[1-(0),6-(1,6),7-(6,30)]
    87       3.997239       3.997239       3.997239    6[1-(0),6-(1,6),7-(6,30)]
    88       4.267026       4.267026       4.267026    6[1-(0),6-(1,7),6-(6,6)]
    89       9.681431       9.681431       9.681431    7[6-(1,6),6-(1,6),30-(8,8,8,8)]
    90       9.725485       9.725485       9.725485    7[6-(1,6),6-(1,6),30-(8,8,8,8)]
    91       3.384602       3.384602       3.384602    7[6-(1,6),6-(1,6),30-(8,8,8,8)]
    92       3.340548       3.340548       3.340548    7[6-(1,6),6-(1,6),30-(8,8,8,8)]
    93       7.882363       7.882363       7.882363    8[6-(6,8),30-(7,8,8,8)]
    94       7.894623       7.894623       7.894623    8[6-(6,8),30-(7,8,8,8)]
    95       9.531396       9.531396       9.531396    8[6-(6,8),30-(7,8,8,8)]
    96       9.532789       9.532789       9.532789    8[6-(6,8),30-(7,8,8,8)]
    97       7.733566       7.733566       7.733566    8[6-(6,8),30-(7,8,8,8)]
    98       7.718238       7.718238       7.718238    8[6-(6,8),30-(7,8,8,8)]
    99      11.696691      11.696691      11.696691    8[6-(6,8),30-(7,8,8,8)]
   100      11.666969      11.666969      11.666969    8[6-(6,8),30-(7,8,8,8)]
   101        5.18367        5.18367        5.18367    8[6-(6,8),30-(7,8,8,8)]
   102        5.17141        5.17141        5.17141    8[6-(6,8),30-(7,8,8,8)]
   103       3.534637       3.534637       3.534637    8[6-(6,8),30-(7,8,8,8)]
   104       3.533244       3.533244       3.533244    8[6-(6,8),30-(7,8,8,8)]
   105       5.332467       5.332467       5.332467    8[6-(6,8),30-(7,8,8,8)]
   106       5.347795       5.347795       5.347795    8[6-(6,8),30-(7,8,8,8)]
   107       1.369342       1.369342       1.369342    8[6-(6,8),30-(7,8,8,8)]
   108       1.399064       1.399064       1.399064    8[6-(6,8),30-(7,8,8,8)]
