# Supplementary material for: A collection of forcefield precursors for metal–organic frameworks
Source: RSC Adv. 2019 Nov 13;9(63):36492–507. doi: 10.1039/c9ra07327b (PMC9075174; doi:10.1039/c9ra07327b)
Supplement: RA-009-C9RA07327B-s1497 [file RA-009-C9RA07327B-s1497.txt]

MATTUX_clean

12.975800    0.000000    0.000000
1.326391    13.042227    0.000000
4.600383    0.676652    13.126558

     1       5.971693       5.971693       5.971693    30[7-(6,6),8-(6),8-(6),8-(6),8-(6)]
     2       6.182879       6.182879       6.182879    30[7-(6,6),8-(6),8-(6),8-(6),8-(6)]
     3      12.930881      12.930881      12.930881    30[7-(6,6),8-(6),8-(6),8-(6),8-(6)]
     4      12.719695      12.719695      12.719695    30[7-(6,6),8-(6),8-(6),8-(6),8-(6)]
     5      14.787988      14.787988      14.787988    1[6-(6,6)]
     6      12.487919      12.487919      12.487919    1[6-(6,6)]
     7      14.795313      14.795313      14.795313    1[6-(6,6)]
     8      10.313685      10.313685      10.313685    1[6-(6,6)]
     9      10.315433      10.315433      10.315433    1[6-(6,6)]
    10      12.599749      12.599749      12.599749    1[6-(6,6)]
    11       6.913335       6.913335       6.913335    1[6-(6,6)]
    12       6.954669       6.954669       6.954669    1[6-(6,6)]
    13       5.921494       5.921494       5.921494    1[6-(6,6)]
    14       6.620516       6.620516       6.620516    1[6-(6,6)]
    15       5.837663       5.837663       5.837663    1[6-(6,6)]
    16       6.114345       6.114345       6.114345    1[6-(6,6)]
    17       2.052094       2.052094       2.052094    1[6-(6,7)]
    18       2.977982       2.977982       2.977982    1[6-(6,6)]
    19       2.899887       2.899887       2.899887    1[6-(6,6)]
    20       1.955185       1.955185       1.955185    1[6-(6,7)]
    21       4.344777       4.344777       4.344777    1[6-(6,6)]
    22       5.257278       5.257278       5.257278    1[6-(6,7)]
    23       4.205884       4.205884       4.205884    1[6-(6,7)]
    24       3.159566       3.159566       3.159566    1[6-(6,6)]
    25       4.114586       4.114586       4.114586    1[6-(6,6)]
    26       6.414655       6.414655       6.414655    1[6-(6,6)]
    27       4.107261       4.107261       4.107261    1[6-(6,6)]
    28       8.588889       8.588889       8.588889    1[6-(6,6)]
    29       8.587141       8.587141       8.587141    1[6-(6,6)]
    30       6.302825       6.302825       6.302825    1[6-(6,6)]
    31      11.989239      11.989239      11.989239    1[6-(6,6)]
    32      11.947905      11.947905      11.947905    1[6-(6,6)]
    33      11.654689      11.654689      11.654689    1[6-(6,6)]
    34      12.282058      12.282058      12.282058    1[6-(6,6)]
    35      13.064911      13.064911      13.064911    1[6-(6,6)]
    36      12.788229      12.788229      12.788229    1[6-(6,6)]
    37       16.85048       16.85048       16.85048    1[6-(6,7)]
    38      15.924592      15.924592      15.924592    1[6-(6,6)]
    39      16.002687      16.002687      16.002687    1[6-(6,6)]
    40      16.947389      16.947389      16.947389    1[6-(6,7)]
    41      14.557797      14.557797      14.557797    1[6-(6,6)]
    42      13.645296      13.645296      13.645296    1[6-(6,7)]
    43       14.69669       14.69669       14.69669    1[6-(6,7)]
    44      15.743008      15.743008      15.743008    1[6-(6,6)]
    45      16.492154      16.492154      16.492154    6[6-(6,6),8-(30),8-(30)]
    46      15.001159      15.001159      15.001159    6[6-(1,6),6-(1,6),6-(8,8)]
    47      14.305282      14.305282      14.305282    6[1-(0),6-(1,6),6-(6,6)]
    48      12.944729      12.944729      12.944729    6[1-(0),6-(1,6),6-(6,6)]
    49      12.197619      12.197619      12.197619    6[6-(1,6),6-(1,6),6-(6,6)]
    50      12.902438      12.902438      12.902438    6[6-(1,6),6-(1,6),6-(6,6)]
    51      14.315561      14.315561      14.315561    6[1-(0),6-(6,6),6-(6,6)]
    52      10.794704      10.794704      10.794704    6[1-(0),6-(6,6),6-(6,6)]
    53      10.096824      10.096824      10.096824    6[6-(1,6),6-(1,6),6-(8,8)]
    54      10.794773      10.794773      10.794773    6[1-(0),6-(1,6),6-(6,6)]
    55      12.143908      12.143908      12.143908    6[1-(0),6-(1,6),6-(6,6)]
    56       8.590533       8.590533       8.590533    6[6-(6,6),8-(30),8-(30)]
    57       5.916493       5.916493       5.916493    6[6-(6,6),8-(30),8-(30)]
    58        5.77515        5.77515        5.77515    6[6-(1,6),6-(1,6),6-(8,8)]
    59       6.920539       6.920539       6.920539    6[1-(0),6-(6,6),6-(6,6)]
    60       6.745151       6.745151       6.745151    6[6-(1,6),6-(1,6),6-(6,6)]
    61       6.765248       6.765248       6.765248    6[6-(1,6),6-(1,6),6-(6,6)]
    62       6.948479       6.948479       6.948479    6[1-(0),6-(1,6),6-(6,6)]
    63       7.117502       7.117502       7.117502    6[1-(0),6-(1,6),6-(6,6)]
    64       6.591174       6.591174       6.591174    6[1-(0),6-(6,6),6-(6,6)]
    65       6.383449       6.383449       6.383449    6[6-(1,6),6-(1,6),6-(8,8)]
    66        6.13681        6.13681        6.13681    6[1-(0),6-(1,6),6-(6,6)]
    67        6.28654        6.28654        6.28654    6[1-(0),6-(1,6),6-(6,6)]
    68       6.229667       6.229667       6.229667    6[6-(6,6),8-(30),8-(30)]
    69       2.386431       2.386431       2.386431    6[1-(0),6-(1,6),7-(6,30)]
    70       2.932026       2.932026       2.932026    6[1-(0),6-(1,7),6-(6,6)]
    71       3.444246       3.444246       3.444246    6[6-(1,6),6-(1,6),6-(6,6)]
    72       4.052408       4.052408       4.052408    6[6-(1,6),6-(1,6),6-(6,6)]
    73       2.901674       2.901674       2.901674    6[1-(0),6-(1,7),6-(6,6)]
    74       2.347391       2.347391       2.347391    6[1-(0),6-(1,6),7-(6,30)]
    75        4.44972        4.44972        4.44972    6[1-(0),6-(1,7),6-(6,6)]
    76       5.010143       5.010143       5.010143    6[1-(0),6-(1,6),7-(6,30)]
    77       4.386724       4.386724       4.386724    6[1-(0),6-(1,6),7-(6,30)]
    78       3.771181       3.771181       3.771181    6[1-(0),6-(1,7),6-(6,6)]
    79        2.41042        2.41042        2.41042    6[6-(6,6),8-(30),8-(30)]
    80       3.901415       3.901415       3.901415    6[6-(1,6),6-(1,6),6-(8,8)]
    81       4.597292       4.597292       4.597292    6[1-(0),6-(1,6),6-(6,6)]
    82       5.957845       5.957845       5.957845    6[1-(0),6-(1,6),6-(6,6)]
    83       6.704955       6.704955       6.704955    6[6-(1,6),6-(1,6),6-(6,6)]
    84       6.000136       6.000136       6.000136    6[6-(1,6),6-(1,6),6-(6,6)]
    85       4.587013       4.587013       4.587013    6[1-(0),6-(6,6),6-(6,6)]
    86        8.10787        8.10787        8.10787    6[1-(0),6-(6,6),6-(6,6)]
    87        8.80575        8.80575        8.80575    6[6-(1,6),6-(1,6),6-(8,8)]
    88       8.107801       8.107801       8.107801    6[1-(0),6-(1,6),6-(6,6)]
    89       6.758666       6.758666       6.758666    6[1-(0),6-(1,6),6-(6,6)]
    90      10.312041      10.312041      10.312041    6[6-(6,6),8-(30),8-(30)]
    91      12.986081      12.986081      12.986081    6[6-(6,6),8-(30),8-(30)]
    92      13.127424      13.127424      13.127424    6[6-(1,6),6-(1,6),6-(8,8)]
    93      11.982035      11.982035      11.982035    6[1-(0),6-(6,6),6-(6,6)]
    94      12.157423      12.157423      12.157423    6[6-(1,6),6-(1,6),6-(6,6)]
    95      12.137326      12.137326      12.137326    6[6-(1,6),6-(1,6),6-(6,6)]
    96      11.954095      11.954095      11.954095    6[1-(0),6-(1,6),6-(6,6)]
    97      11.785072      11.785072      11.785072    6[1-(0),6-(1,6),6-(6,6)]
    98        12.3114        12.3114        12.3114    6[1-(0),6-(6,6),6-(6,6)]
    99      12.519125      12.519125      12.519125    6[6-(1,6),6-(1,6),6-(8,8)]
   100      12.765764      12.765764      12.765764    6[1-(0),6-(1,6),6-(6,6)]
   101      12.616034      12.616034      12.616034    6[1-(0),6-(1,6),6-(6,6)]
   102      12.672907      12.672907      12.672907    6[6-(6,6),8-(30),8-(30)]
   103      16.516143      16.516143      16.516143    6[1-(0),6-(1,6),7-(6,30)]
   104      15.970548      15.970548      15.970548    6[1-(0),6-(1,7),6-(6,6)]
   105      15.458328      15.458328      15.458328    6[6-(1,6),6-(1,6),6-(6,6)]
   106      14.850166      14.850166      14.850166    6[6-(1,6),6-(1,6),6-(6,6)]
   107        16.0009        16.0009        16.0009    6[1-(0),6-(1,7),6-(6,6)]
   108      16.555183      16.555183      16.555183    6[1-(0),6-(1,6),7-(6,30)]
   109      14.452854      14.452854      14.452854    6[1-(0),6-(1,7),6-(6,6)]
   110      13.892431      13.892431      13.892431    6[1-(0),6-(1,6),7-(6,30)]
   111       14.51585       14.51585       14.51585    6[1-(0),6-(1,6),7-(6,30)]
   112      15.131393      15.131393      15.131393    6[1-(0),6-(1,7),6-(6,6)]
   113       2.304442       2.304442       2.304442    7[6-(1,6),6-(1,6),30-(8,8,8,8)]
   114       5.226699       5.226699       5.226699    7[6-(1,6),6-(1,6),30-(8,8,8,8)]
   115      16.598132      16.598132      16.598132    7[6-(1,6),6-(1,6),30-(8,8,8,8)]
   116      13.675875      13.675875      13.675875    7[6-(1,6),6-(1,6),30-(8,8,8,8)]
   117      17.112264      17.112264      17.112264    8[6-(6,8),30-(7,8,8,8)]
   118       4.078722       4.078722       4.078722    8[6-(6,8),30-(7,8,8,8)]
   119       8.030369       8.030369       8.030369    8[6-(6,8),30-(7,8,8,8)]
   120        7.99594        7.99594        7.99594    8[6-(6,8),30-(7,8,8,8)]
   121       5.936514       5.936514       5.936514    8[6-(6,8),30-(7,8,8,8)]
   122       5.969959       5.969959       5.969959    8[6-(6,8),30-(7,8,8,8)]
   123       6.097511       6.097511       6.097511    8[6-(6,8),30-(7,8,8,8)]
   124       6.242118       6.242118       6.242118    8[6-(6,8),30-(7,8,8,8)]
   125        1.79031        1.79031        1.79031    8[6-(6,8),30-(7,8,8,8)]
   126      14.823852      14.823852      14.823852    8[6-(6,8),30-(7,8,8,8)]
   127      10.872205      10.872205      10.872205    8[6-(6,8),30-(7,8,8,8)]
   128      10.906634      10.906634      10.906634    8[6-(6,8),30-(7,8,8,8)]
   129       12.96606       12.96606       12.96606    8[6-(6,8),30-(7,8,8,8)]
   130      12.932615      12.932615      12.932615    8[6-(6,8),30-(7,8,8,8)]
   131      12.805063      12.805063      12.805063    8[6-(6,8),30-(7,8,8,8)]
   132      12.660456      12.660456      12.660456    8[6-(6,8),30-(7,8,8,8)]
