# Supplementary material for: A collection of forcefield precursors for metal–organic frameworks
Source: RSC Adv. 2019 Nov 13;9(63):36492–507. doi: 10.1039/c9ra07327b (PMC9075174; doi:10.1039/c9ra07327b)
Supplement: RA-009-C9RA07327B-s1498 [file RA-009-C9RA07327B-s1498.txt]

MATVAF_clean

12.993800    0.000000    0.000000
-2.851656    12.776428    0.000000
0.000000    0.000000    22.318000

     1       2.580297       2.580297       2.580297    30[7-(6,6),8-(6),8-(6),8-(6),8-(6)]
     2       2.861848       2.861848       2.861848    30[7-(6,6),8-(6),8-(6),8-(6),8-(6)]
     3       7.561847       7.561847       7.561847    30[7-(6,6),8-(6),8-(6),8-(6),8-(6)]
     4       7.280296       7.280296       7.280296    30[7-(6,6),8-(6),8-(6),8-(6),8-(6)]
     5      -1.300936      -1.300936      -1.300936    1[6-(6,7)]
     6      -1.322081      -1.322081      -1.322081    1[6-(6,6)]
     7       3.232485       3.232485       3.232485    1[6-(6,6)]
     8       3.276061       3.276061       3.276061    1[6-(6,7)]
     9       5.735696       5.735696       5.735696    1[6-(6,6)]
    10       5.791039       5.791039       5.791039    1[6-(6,6)]
    11      12.312444      12.312444      12.312444    1[6-(6,6)]
    12      12.250892      12.250892      12.250892    1[6-(6,6)]
    13       3.138924       3.138924       3.138924    1[6-(6,6)]
    14       3.256505       3.256505       3.256505    1[6-(6,7)]
    15       2.253192       2.253192       2.253192    1[6-(6,7)]
    16      -0.768182      -0.768182      -0.768182    1[6-(6,6)]
    17       1.825219       1.825219       1.825219    1[6-(6,6)]
    18       1.285234       1.285234       1.285234    1[6-(6,6)]
    19       2.067374       2.067374       2.067374    1[6-(6,6)]
    20        0.72525        0.72525        0.72525    1[6-(6,6)]
    21       0.971173       0.971173       0.971173    1[6-(6,6)]
    22       1.498673       1.498673       1.498673    1[6-(6,6)]
    23      11.326492      11.326492      11.326492    1[6-(6,6)]
    24       9.379942       9.379942       9.379942    1[6-(6,6)]
    25      11.677935      11.677935      11.677935    1[6-(6,6)]
    26       9.069826       9.069826       9.069826    1[6-(6,6)]
    27       6.742327       6.742327       6.742327    1[6-(6,6)]
    28       7.120708       7.120708       7.120708    1[6-(6,6)]
    29       11.44308       11.44308       11.44308    1[6-(6,7)]
    30      11.464225      11.464225      11.464225    1[6-(6,6)]
    31       6.909659       6.909659       6.909659    1[6-(6,6)]
    32       6.866083       6.866083       6.866083    1[6-(6,7)]
    33       4.406448       4.406448       4.406448    1[6-(6,6)]
    34       4.351105       4.351105       4.351105    1[6-(6,6)]
    35        -2.1703        -2.1703        -2.1703    1[6-(6,6)]
    36      -2.108748      -2.108748      -2.108748    1[6-(6,6)]
    37        7.00322        7.00322        7.00322    1[6-(6,6)]
    38       6.885639       6.885639       6.885639    1[6-(6,7)]
    39       7.888952       7.888952       7.888952    1[6-(6,7)]
    40      10.910326      10.910326      10.910326    1[6-(6,6)]
    41       8.316925       8.316925       8.316925    1[6-(6,6)]
    42        8.85691        8.85691        8.85691    1[6-(6,6)]
    43        8.07477        8.07477        8.07477    1[6-(6,6)]
    44       9.416894       9.416894       9.416894    1[6-(6,6)]
    45       9.170971       9.170971       9.170971    1[6-(6,6)]
    46       8.643471       8.643471       8.643471    1[6-(6,6)]
    47      -1.184348      -1.184348      -1.184348    1[6-(6,6)]
    48       0.762202       0.762202       0.762202    1[6-(6,6)]
    49      -1.535791      -1.535791      -1.535791    1[6-(6,6)]
    50       1.072318       1.072318       1.072318    1[6-(6,6)]
    51       3.399817       3.399817       3.399817    1[6-(6,6)]
    52       3.021436       3.021436       3.021436    1[6-(6,6)]
    53       1.909924       1.909924       1.909924    6[1-(0),6-(1,6),7-(6,30)]
    54       1.891507       1.891507       1.891507    6[1-(0),6-(1,7),6-(6,7)]
    55       2.401613       2.401613       2.401613    6[6-(1,6),6-(1,6),7-(6,6)]
    56       2.900789       2.900789       2.900789    6[1-(0),6-(1,7),6-(6,7)]
    57       2.903641       2.903641       2.903641    6[1-(0),6-(1,6),7-(6,30)]
    58       1.205933       1.205933       1.205933    6[6-(6,6),7-(6,6),8-(0)]
    59       1.266818       1.266818       1.266818    6[6-(1,6),6-(6,6),6-(7,8)]
    60       2.517583       2.517583       2.517583    6[6-(6,6),6-(6,6),6-(6,6)]
    61       3.712819       3.712819       3.712819    6[6-(1,6),6-(6,6),6-(7,8)]
    62       3.709265       3.709265       3.709265    6[6-(6,6),7-(6,6),8-(0)]
    63       4.926819       4.926819       4.926819    6[1-(0),6-(1,6),6-(6,6)]
    64       4.955949       4.955949       4.955949    6[1-(0),6-(1,6),6-(6,6)]
    65       3.793356       3.793356       3.793356    6[6-(1,6),6-(6,6),6-(7,8)]
    66       2.531626       2.531626       2.531626    6[6-(6,6),6-(6,6),6-(6,6)]
    67       1.322223       1.322223       1.322223    6[6-(1,6),6-(6,6),6-(7,8)]
    68       0.128916       0.128916       0.128916    6[1-(0),6-(1,6),6-(6,6)]
    69       0.091611       0.091611       0.091611    6[1-(0),6-(1,6),6-(6,6)]
    70       1.338897       1.338897       1.338897    6[6-(6,6),7-(6,6),8-(0)]
    71       3.831991       3.831991       3.831991    6[6-(6,6),7-(6,6),8-(0)]
    72       2.652509       2.652509       2.652509    6[6-(1,6),6-(1,6),7-(6,6)]
    73       2.969838       2.969838       2.969838    6[1-(0),6-(1,7),6-(6,7)]
    74       3.040831       3.040831       3.040831    6[1-(0),6-(1,6),7-(6,30)]
    75       2.448233       2.448233       2.448233    6[1-(0),6-(1,6),7-(6,30)]
    76       2.349222       2.349222       2.349222    6[1-(0),6-(1,7),6-(6,7)]
    77       2.337074       2.337074       2.337074    6[6-(6,6),8-(30),8-(30)]
    78       1.999309       1.999309       1.999309    6[6-(1,6),6-(1,6),6-(8,8)]
    79       1.757839       1.757839       1.757839    6[1-(0),6-(1,6),6-(6,6)]
    80       1.419116       1.419116       1.419116    6[1-(0),6-(1,6),6-(6,6)]
    81       1.275118       1.275118       1.275118    6[6-(1,6),6-(1,6),6-(6,6)]
    82       1.523591       1.523591       1.523591    6[6-(1,6),6-(1,6),6-(6,6)]
    83       1.892102       1.892102       1.892102    6[1-(0),6-(6,6),6-(6,6)]
    84       0.892883       0.892883       0.892883    6[1-(0),6-(6,6),6-(6,6)]
    85       0.765172       0.765172       0.765172    6[6-(1,6),6-(1,6),6-(8,8)]
    86       1.029934       1.029934       1.029934    6[1-(0),6-(1,6),6-(6,6)]
    87       1.368277       1.368277       1.368277    6[1-(0),6-(1,6),6-(6,6)]
    88        0.36494        0.36494        0.36494    6[6-(6,6),8-(30),8-(30)]
    89       0.192199       0.192199       0.192199    6[6-(6,6),8-(30),8-(30)]
    90      11.690321      11.690321      11.690321    6[6-(1,6),6-(1,6),6-(8,8)]
    91      10.923878      10.923878      10.923878    6[1-(0),6-(6,6),6-(6,6)]
    92       9.515831       9.515831       9.515831    6[6-(1,6),6-(1,6),6-(6,6)]
    93       8.954884       8.954884       8.954884    6[6-(1,6),6-(1,6),6-(6,6)]
    94       9.766108       9.766108       9.766108    6[1-(0),6-(1,6),6-(6,6)]
    95      11.119772      11.119772      11.119772    6[1-(0),6-(1,6),6-(6,6)]
    96       8.680997       8.680997       8.680997    6[1-(0),6-(1,6),6-(6,6)]
    97       7.300014       7.300014       7.300014    6[1-(0),6-(1,6),6-(6,6)]
    98       6.736436       6.736436       6.736436    6[6-(1,6),6-(1,6),6-(8,8)]
    99       7.527188       7.527188       7.527188    6[1-(0),6-(6,6),6-(6,6)]
   100       5.241328       5.241328       5.241328    6[6-(6,6),8-(30),8-(30)]
   101        8.23222        8.23222        8.23222    6[1-(0),6-(1,6),7-(6,30)]
   102       8.250637       8.250637       8.250637    6[1-(0),6-(1,7),6-(6,7)]
   103       7.740531       7.740531       7.740531    6[6-(1,6),6-(1,6),7-(6,6)]
   104       7.241355       7.241355       7.241355    6[1-(0),6-(1,7),6-(6,7)]
   105       7.238503       7.238503       7.238503    6[1-(0),6-(1,6),7-(6,30)]
   106       8.936211       8.936211       8.936211    6[6-(6,6),7-(6,6),8-(0)]
   107       8.875326       8.875326       8.875326    6[6-(1,6),6-(6,6),6-(7,8)]
   108       7.624561       7.624561       7.624561    6[6-(6,6),6-(6,6),6-(6,6)]
   109       6.429325       6.429325       6.429325    6[6-(1,6),6-(6,6),6-(7,8)]
   110       6.432879       6.432879       6.432879    6[6-(6,6),7-(6,6),8-(0)]
   111       5.215325       5.215325       5.215325    6[1-(0),6-(1,6),6-(6,6)]
   112       5.186195       5.186195       5.186195    6[1-(0),6-(1,6),6-(6,6)]
   113       6.348788       6.348788       6.348788    6[6-(1,6),6-(6,6),6-(7,8)]
   114       7.610518       7.610518       7.610518    6[6-(6,6),6-(6,6),6-(6,6)]
   115       8.819921       8.819921       8.819921    6[6-(1,6),6-(6,6),6-(7,8)]
   116      10.013228      10.013228      10.013228    6[1-(0),6-(1,6),6-(6,6)]
   117      10.050533      10.050533      10.050533    6[1-(0),6-(1,6),6-(6,6)]
   118       8.803247       8.803247       8.803247    6[6-(6,6),7-(6,6),8-(0)]
   119       6.310153       6.310153       6.310153    6[6-(6,6),7-(6,6),8-(0)]
   120       7.489635       7.489635       7.489635    6[6-(1,6),6-(1,6),7-(6,6)]
   121       7.172306       7.172306       7.172306    6[1-(0),6-(1,7),6-(6,7)]
   122       7.101313       7.101313       7.101313    6[1-(0),6-(1,6),7-(6,30)]
   123       7.693911       7.693911       7.693911    6[1-(0),6-(1,6),7-(6,30)]
   124       7.792922       7.792922       7.792922    6[1-(0),6-(1,7),6-(6,7)]
   125        7.80507        7.80507        7.80507    6[6-(6,6),8-(30),8-(30)]
   126       8.142835       8.142835       8.142835    6[6-(1,6),6-(1,6),6-(8,8)]
   127       8.384305       8.384305       8.384305    6[1-(0),6-(1,6),6-(6,6)]
   128       8.723028       8.723028       8.723028    6[1-(0),6-(1,6),6-(6,6)]
   129       8.867026       8.867026       8.867026    6[6-(1,6),6-(1,6),6-(6,6)]
   130       8.618553       8.618553       8.618553    6[6-(1,6),6-(1,6),6-(6,6)]
   131       8.250042       8.250042       8.250042    6[1-(0),6-(6,6),6-(6,6)]
   132       9.249261       9.249261       9.249261    6[1-(0),6-(6,6),6-(6,6)]
   133       9.376972       9.376972       9.376972    6[6-(1,6),6-(1,6),6-(8,8)]
   134        9.11221        9.11221        9.11221    6[1-(0),6-(1,6),6-(6,6)]
   135       8.773867       8.773867       8.773867    6[1-(0),6-(1,6),6-(6,6)]
   136       9.777204       9.777204       9.777204    6[6-(6,6),8-(30),8-(30)]
   137       9.949945       9.949945       9.949945    6[6-(6,6),8-(30),8-(30)]
   138      -1.548177      -1.548177      -1.548177    6[6-(1,6),6-(1,6),6-(8,8)]
   139      -0.781734      -0.781734      -0.781734    6[1-(0),6-(6,6),6-(6,6)]
   140       0.626313       0.626313       0.626313    6[6-(1,6),6-(1,6),6-(6,6)]
   141        1.18726        1.18726        1.18726    6[6-(1,6),6-(1,6),6-(6,6)]
   142       0.376036       0.376036       0.376036    6[1-(0),6-(1,6),6-(6,6)]
   143      -0.977628      -0.977628      -0.977628    6[1-(0),6-(1,6),6-(6,6)]
   144       1.461147       1.461147       1.461147    6[1-(0),6-(1,6),6-(6,6)]
   145        2.84213        2.84213        2.84213    6[1-(0),6-(1,6),6-(6,6)]
   146       3.405708       3.405708       3.405708    6[6-(1,6),6-(1,6),6-(8,8)]
   147       2.614956       2.614956       2.614956    6[1-(0),6-(6,6),6-(6,6)]
   148       4.900816       4.900816       4.900816    6[6-(6,6),8-(30),8-(30)]
   149       2.419524       2.419524       2.419524    7[6-(1,6),6-(1,6),30-(8,8,8,8)]
   150       2.453427       2.453427       2.453427    7[6-(6,6),6-(6,8),6-(6,8)]
   151       2.592038       2.592038       2.592038    7[6-(6,6),6-(6,8),6-(6,8)]
   152       2.804256       2.804256       2.804256    7[6-(1,6),6-(1,6),30-(8,8,8,8)]
   153        7.72262        7.72262        7.72262    7[6-(1,6),6-(1,6),30-(8,8,8,8)]
   154       7.688717       7.688717       7.688717    7[6-(6,6),6-(6,8),6-(6,8)]
   155       7.550106       7.550106       7.550106    7[6-(6,6),6-(6,8),6-(6,8)]
   156       7.337888       7.337888       7.337888    7[6-(1,6),6-(1,6),30-(8,8,8,8)]
   157       0.175366       0.175366       0.175366    8[6-(6,7)]
   158       4.705379       4.705379       4.705379    8[6-(6,7)]
   159       0.322373       0.322373       0.322373    8[6-(6,7)]
   160       4.862684       4.862684       4.862684    8[6-(6,7)]
   161       4.802651       4.802651       4.802651    8[6-(6,8),30-(7,8,8,8)]
   162       4.566876       4.566876       4.566876    8[6-(6,8),30-(7,8,8,8)]
   163       0.650017       0.650017       0.650017    8[6-(6,8),30-(7,8,8,8)]
   164       0.868312       0.868312       0.868312    8[6-(6,8),30-(7,8,8,8)]
   165       3.151787       3.151787       3.151787    8[6-(6,8),30-(7,8,8,8)]
   166       0.091045       0.091045       0.091045    8[6-(6,8),30-(7,8,8,8)]
   167       2.533101       2.533101       2.533101    8[6-(6,8),30-(7,8,8,8)]
   168       2.341826       2.341826       2.341826    8[6-(6,8),30-(7,8,8,8)]
   169       9.966778       9.966778       9.966778    8[6-(6,7)]
   170       5.436765       5.436765       5.436765    8[6-(6,7)]
   171       9.819771       9.819771       9.819771    8[6-(6,7)]
   172        5.27946        5.27946        5.27946    8[6-(6,7)]
   173       5.339493       5.339493       5.339493    8[6-(6,8),30-(7,8,8,8)]
   174       5.575268       5.575268       5.575268    8[6-(6,8),30-(7,8,8,8)]
   175       9.492127       9.492127       9.492127    8[6-(6,8),30-(7,8,8,8)]
   176       9.273832       9.273832       9.273832    8[6-(6,8),30-(7,8,8,8)]
   177       9.842013       9.842013       9.842013    8[6-(6,8),30-(7,8,8,8)]
   178      10.051099      10.051099      10.051099    8[6-(6,8),30-(7,8,8,8)]
   179       7.609043       7.609043       7.609043    8[6-(6,8),30-(7,8,8,8)]
   180       7.800318       7.800318       7.800318    8[6-(6,8),30-(7,8,8,8)]
