# Supplementary material for: A collection of forcefield precursors for metal–organic frameworks
Source: RSC Adv. 2019 Nov 13;9(63):36492–507. doi: 10.1039/c9ra07327b (PMC9075174; doi:10.1039/c9ra07327b)
Supplement: RA-009-C9RA07327B-s1499 [file RA-009-C9RA07327B-s1499.txt]

MATVEJ_clean

15.164400    0.000000    0.000000
4.494084    14.492070    0.000000
4.461090    1.463755    21.772520

     1      19.580919      19.580919      19.580919    30[7-(6,6),8-(6),8-(6),8-(6),8-(6)]
     2      19.572568      19.572568      19.572568    30[7-(6,6),8-(6),8-(6),8-(6),8-(6)]
     3         4.5387         4.5387         4.5387    30[7-(6,6),8-(6),8-(6),8-(6),8-(6)]
     4       4.547006       4.547006       4.547006    30[7-(6,6),8-(6),8-(6),8-(6),8-(6)]
     5       18.63046       18.63046       18.63046    1[6-(6,7)]
     6      14.746034      14.746034      14.746034    1[6-(6,6)]
     7      21.988762      21.988762      21.988762    1[6-(6,6)]
     8      21.295282      21.295282      21.295282    1[6-(6,7)]
     9      16.465068      16.465068      16.465068    1[6-(6,6)]
    10      17.020424      17.020424      17.020424    1[6-(6,6)]
    11      18.836855      18.836855      18.836855    1[6-(6,6)]
    12      18.200995      18.200995      18.200995    1[6-(6,6)]
    13       17.52167       17.52167       17.52167    1[6-(6,6)]
    14      17.933579      17.933579      17.933579    1[6-(6,7)]
    15       5.445283       5.445283       5.445283    1[6-(6,7)]
    16       5.098037       5.098037       5.098037    1[6-(6,6)]
    17       8.634647       8.634647       8.634647    1[6-(6,6)]
    18      10.928447      10.928447      10.928447    1[6-(6,6)]
    19       11.08117       11.08117       11.08117    1[6-(6,6)]
    20       8.771946       8.771946       8.771946    1[6-(6,6)]
    21      12.973683      12.973683      12.973683    1[6-(6,6)]
    22      15.247996      15.247996      15.247996    1[6-(6,6)]
    23      15.313508      15.313508      15.313508    1[6-(6,6)]
    24      13.021828      13.021828      13.021828    1[6-(6,6)]
    25       15.56507       15.56507       15.56507    1[6-(6,6)]
    26      16.338181      16.338181      16.338181    1[6-(6,6)]
    27       17.38029       17.38029       17.38029    1[6-(6,6)]
    28       21.03753       21.03753       21.03753    1[6-(6,6)]
    29      18.051567      18.051567      18.051567    1[6-(6,6)]
    30      18.914894      18.914894      18.914894    1[6-(6,6)]
    31      18.045184      18.045184      18.045184    1[6-(6,6)]
    32      17.191502      17.191502      17.191502    1[6-(6,6)]
    33       5.489114       5.489114       5.489114    1[6-(6,7)]
    34        9.37354        9.37354        9.37354    1[6-(6,6)]
    35       2.130812       2.130812       2.130812    1[6-(6,6)]
    36       2.824292       2.824292       2.824292    1[6-(6,7)]
    37       7.654506       7.654506       7.654506    1[6-(6,6)]
    38        7.09915        7.09915        7.09915    1[6-(6,6)]
    39       5.282719       5.282719       5.282719    1[6-(6,6)]
    40       5.918579       5.918579       5.918579    1[6-(6,6)]
    41       6.597904       6.597904       6.597904    1[6-(6,6)]
    42       6.185995       6.185995       6.185995    1[6-(6,7)]
    43      18.674291      18.674291      18.674291    1[6-(6,7)]
    44      19.021537      19.021537      19.021537    1[6-(6,6)]
    45      15.484927      15.484927      15.484927    1[6-(6,6)]
    46      13.191127      13.191127      13.191127    1[6-(6,6)]
    47      13.038404      13.038404      13.038404    1[6-(6,6)]
    48      15.347628      15.347628      15.347628    1[6-(6,6)]
    49      11.145891      11.145891      11.145891    1[6-(6,6)]
    50       8.871578       8.871578       8.871578    1[6-(6,6)]
    51       8.806066       8.806066       8.806066    1[6-(6,6)]
    52      11.097746      11.097746      11.097746    1[6-(6,6)]
    53        4.06042        4.06042        4.06042    1[6-(6,6)]
    54       7.781393       7.781393       7.781393    1[6-(6,6)]
    55       6.739284       6.739284       6.739284    1[6-(6,6)]
    56       3.082044       3.082044       3.082044    1[6-(6,6)]
    57       6.068007       6.068007       6.068007    1[6-(6,6)]
    58        5.20468        5.20468        5.20468    1[6-(6,6)]
    59        6.07439        6.07439        6.07439    1[6-(6,6)]
    60       6.928072       6.928072       6.928072    1[6-(6,6)]
    61       19.31019       19.31019       19.31019    6[1-(0),6-(1,6),7-(6,30)]
    62      19.656454      19.656454      19.656454    6[1-(0),6-(1,7),6-(6,7)]
    63       16.22495       16.22495       16.22495    6[6-(1,6),6-(1,6),7-(6,6)]
    64      21.304362      21.304362      21.304362    6[1-(0),6-(1,7),6-(6,7)]
    65      20.886033      20.886033      20.886033    6[1-(0),6-(1,6),7-(6,30)]
    66      17.211106      17.211106      17.211106    6[6-(6,6),7-(6,6),8-(0)]
    67      17.605395      17.605395      17.605395    6[6-(1,6),6-(6,6),6-(7,8)]
    68      17.429089      17.429089      17.429089    6[6-(6,6),6-(6,6),6-(6,6)]
    69      16.942087      16.942087      16.942087    6[6-(1,6),6-(6,6),6-(7,8)]
    70      16.554914      16.554914      16.554914    6[6-(6,6),7-(6,6),8-(0)]
    71      16.789846      16.789846      16.789846    6[1-(0),6-(1,6),6-(6,6)]
    72      17.124482      17.124482      17.124482    6[1-(0),6-(1,6),6-(6,6)]
    73      17.594636      17.594636      17.594636    6[6-(1,6),6-(6,6),6-(7,8)]
    74      17.783374      17.783374      17.783374    6[6-(6,6),6-(6,6),6-(6,6)]
    75      18.300325      18.300325      18.300325    6[6-(1,6),6-(6,6),6-(7,8)]
    76      18.477176      18.477176      18.477176    6[1-(0),6-(1,6),6-(6,6)]
    77      18.104836      18.104836      18.104836    6[1-(0),6-(1,6),6-(6,6)]
    78      18.686598      18.686598      18.686598    6[6-(6,6),7-(6,6),8-(0)]
    79      17.961366      17.961366      17.961366    6[6-(6,6),7-(6,6),8-(0)]
    80      18.812059      18.812059      18.812059    6[6-(1,6),6-(1,6),7-(6,6)]
    81      18.147296      18.147296      18.147296    6[1-(0),6-(1,7),6-(6,7)]
    82      18.414244      18.414244      18.414244    6[1-(0),6-(1,6),7-(6,30)]
    83      19.984379      19.984379      19.984379    6[1-(0),6-(1,6),7-(6,30)]
    84      19.770837      19.770837      19.770837    6[1-(0),6-(1,7),6-(6,7)]
    85       6.965421       6.965421       6.965421    6[6-(6,6),8-(30),8-(30)]
    86       8.456619       8.456619       8.456619    6[6-(1,6),6-(1,6),6-(8,8)]
    87       9.121473       9.121473       9.121473    6[1-(0),6-(1,6),6-(6,6)]
    88      10.503826      10.503826      10.503826    6[1-(0),6-(1,6),6-(6,6)]
    89      11.268928      11.268928      11.268928    6[6-(1,6),6-(1,6),6-(6,6)]
    90      10.595335      10.595335      10.595335    6[1-(0),6-(1,6),6-(6,6)]
    91       9.205033       9.205033       9.205033    6[1-(0),6-(1,6),6-(6,6)]
    92       12.74535       12.74535       12.74535    6[6-(1,6),6-(1,6),6-(6,6)]
    93      13.441943      13.441943      13.441943    6[1-(0),6-(1,6),6-(6,6)]
    94      14.804853      14.804853      14.804853    6[1-(0),6-(1,6),6-(6,6)]
    95      15.531557      15.531557      15.531557    6[6-(1,6),6-(1,6),6-(8,8)]
    96      14.842245      14.842245      14.842245    6[1-(0),6-(1,6),6-(6,6)]
    97      13.468407      13.468407      13.468407    6[1-(0),6-(1,6),6-(6,6)]
    98      17.028073      17.028073      17.028073    6[6-(6,6),8-(30),8-(30)]
    99      20.044456      20.044456      20.044456    6[6-(6,6),8-(30),8-(30)]
   100      20.489812      20.489812      20.489812    6[6-(1,6),6-(1,6),6-(8,8)]
   101      15.930149      15.930149      15.930149    6[1-(0),6-(1,6),6-(6,6)]
   102      16.402642      16.402642      16.402642    6[1-(0),6-(1,6),6-(6,6)]
   103      16.971442      16.971442      16.971442    6[6-(1,6),6-(1,6),6-(6,6)]
   104       17.01477       17.01477       17.01477    6[1-(0),6-(1,6),6-(6,6)]
   105      16.520333      16.520333      16.520333    6[1-(0),6-(1,6),6-(6,6)]
   106      17.526043      17.526043      17.526043    6[6-(1,6),6-(1,6),6-(6,6)]
   107      18.048055      18.048055      18.048055    6[1-(0),6-(1,6),6-(6,6)]
   108      18.568443      18.568443      18.568443    6[1-(0),6-(1,6),6-(6,6)]
   109      18.569406      18.569406      18.569406    6[6-(1,6),6-(1,6),6-(8,8)]
   110      18.048145      18.048145      18.048145    6[1-(0),6-(1,6),6-(6,6)]
   111      17.534711      17.534711      17.534711    6[1-(0),6-(1,6),6-(6,6)]
   112      19.077563      19.077563      19.077563    6[6-(6,6),8-(30),8-(30)]
   113       4.809384       4.809384       4.809384    6[1-(0),6-(1,6),7-(6,30)]
   114        4.46312        4.46312        4.46312    6[1-(0),6-(1,7),6-(6,7)]
   115       7.894624       7.894624       7.894624    6[6-(1,6),6-(1,6),7-(6,6)]
   116       2.815212       2.815212       2.815212    6[1-(0),6-(1,7),6-(6,7)]
   117       3.233541       3.233541       3.233541    6[1-(0),6-(1,6),7-(6,30)]
   118       6.908468       6.908468       6.908468    6[6-(6,6),7-(6,6),8-(0)]
   119       6.514179       6.514179       6.514179    6[6-(1,6),6-(6,6),6-(7,8)]
   120       6.690485       6.690485       6.690485    6[6-(6,6),6-(6,6),6-(6,6)]
   121       7.177487       7.177487       7.177487    6[6-(1,6),6-(6,6),6-(7,8)]
   122        7.56466        7.56466        7.56466    6[6-(6,6),7-(6,6),8-(0)]
   123       7.329728       7.329728       7.329728    6[1-(0),6-(1,6),6-(6,6)]
   124       6.995092       6.995092       6.995092    6[1-(0),6-(1,6),6-(6,6)]
   125       6.524938       6.524938       6.524938    6[6-(1,6),6-(6,6),6-(7,8)]
   126         6.3362         6.3362         6.3362    6[6-(6,6),6-(6,6),6-(6,6)]
   127       5.819249       5.819249       5.819249    6[6-(1,6),6-(6,6),6-(7,8)]
   128       5.642398       5.642398       5.642398    6[1-(0),6-(1,6),6-(6,6)]
   129       6.014738       6.014738       6.014738    6[1-(0),6-(1,6),6-(6,6)]
   130       5.432976       5.432976       5.432976    6[6-(6,6),7-(6,6),8-(0)]
   131       6.158208       6.158208       6.158208    6[6-(6,6),7-(6,6),8-(0)]
   132       5.307515       5.307515       5.307515    6[6-(1,6),6-(1,6),7-(6,6)]
   133       5.972278       5.972278       5.972278    6[1-(0),6-(1,7),6-(6,7)]
   134        5.70533        5.70533        5.70533    6[1-(0),6-(1,6),7-(6,30)]
   135       4.135195       4.135195       4.135195    6[1-(0),6-(1,6),7-(6,30)]
   136       4.348737       4.348737       4.348737    6[1-(0),6-(1,7),6-(6,7)]
   137      17.154153      17.154153      17.154153    6[6-(6,6),8-(30),8-(30)]
   138      15.662955      15.662955      15.662955    6[6-(1,6),6-(1,6),6-(8,8)]
   139      14.998101      14.998101      14.998101    6[1-(0),6-(1,6),6-(6,6)]
   140      13.615748      13.615748      13.615748    6[1-(0),6-(1,6),6-(6,6)]
   141      12.850646      12.850646      12.850646    6[6-(1,6),6-(1,6),6-(6,6)]
   142      13.524239      13.524239      13.524239    6[1-(0),6-(1,6),6-(6,6)]
   143      14.914541      14.914541      14.914541    6[1-(0),6-(1,6),6-(6,6)]
   144      11.374224      11.374224      11.374224    6[6-(1,6),6-(1,6),6-(6,6)]
   145      10.677631      10.677631      10.677631    6[1-(0),6-(1,6),6-(6,6)]
   146       9.314721       9.314721       9.314721    6[1-(0),6-(1,6),6-(6,6)]
   147       8.588017       8.588017       8.588017    6[6-(1,6),6-(1,6),6-(8,8)]
   148       9.277329       9.277329       9.277329    6[1-(0),6-(1,6),6-(6,6)]
   149      10.651167      10.651167      10.651167    6[1-(0),6-(1,6),6-(6,6)]
   150       7.091501       7.091501       7.091501    6[6-(6,6),8-(30),8-(30)]
   151       4.075118       4.075118       4.075118    6[6-(6,6),8-(30),8-(30)]
   152       3.629762       3.629762       3.629762    6[6-(1,6),6-(1,6),6-(8,8)]
   153       8.189425       8.189425       8.189425    6[1-(0),6-(1,6),6-(6,6)]
   154       7.716932       7.716932       7.716932    6[1-(0),6-(1,6),6-(6,6)]
   155       7.148132       7.148132       7.148132    6[6-(1,6),6-(1,6),6-(6,6)]
   156       7.104804       7.104804       7.104804    6[1-(0),6-(1,6),6-(6,6)]
   157       7.599241       7.599241       7.599241    6[1-(0),6-(1,6),6-(6,6)]
   158       6.593531       6.593531       6.593531    6[6-(1,6),6-(1,6),6-(6,6)]
   159       6.071519       6.071519       6.071519    6[1-(0),6-(1,6),6-(6,6)]
   160       5.551131       5.551131       5.551131    6[1-(0),6-(1,6),6-(6,6)]
   161       5.550168       5.550168       5.550168    6[6-(1,6),6-(1,6),6-(8,8)]
   162       6.071429       6.071429       6.071429    6[1-(0),6-(1,6),6-(6,6)]
   163       6.584863       6.584863       6.584863    6[1-(0),6-(1,6),6-(6,6)]
   164       5.042011       5.042011       5.042011    6[6-(6,6),8-(30),8-(30)]
   165      19.925772      19.925772      19.925772    7[6-(1,6),6-(1,6),30-(8,8,8,8)]
   166      16.643316      16.643316      16.643316    7[6-(6,6),6-(6,8),6-(6,8)]
   167      18.508001      18.508001      18.508001    7[6-(6,6),6-(6,8),6-(6,8)]
   168      19.328085      19.328085      19.328085    7[6-(1,6),6-(1,6),30-(8,8,8,8)]
   169       4.193802       4.193802       4.193802    7[6-(1,6),6-(1,6),30-(8,8,8,8)]
   170       7.476258       7.476258       7.476258    7[6-(6,6),6-(6,8),6-(6,8)]
   171       5.611573       5.611573       5.611573    7[6-(6,6),6-(6,8),6-(6,8)]
   172       4.791489       4.791489       4.791489    7[6-(1,6),6-(1,6),30-(8,8,8,8)]
   173      17.358673      17.358673      17.358673    8[6-(6,7)]
   174      16.148422      16.148422      16.148422    8[6-(6,7)]
   175      19.168659      19.168659      19.168659    8[6-(6,7)]
   176      17.800497      17.800497      17.800497    8[6-(6,7)]
   177      19.089588      19.089588      19.089588    8[6-(6,8),30-(7,8,8,8)]
   178      19.434606      19.434606      19.434606    8[6-(6,8),30-(7,8,8,8)]
   179      19.691482      19.691482      19.691482    8[6-(6,8),30-(7,8,8,8)]
   180      20.085862      20.085862      20.085862    8[6-(6,8),30-(7,8,8,8)]
   181       6.407009       6.407009       6.407009    8[6-(6,8),30-(7,8,8,8)]
   182      21.540122      21.540122      21.540122    8[6-(6,8),30-(7,8,8,8)]
   183      17.632301      17.632301      17.632301    8[6-(6,8),30-(7,8,8,8)]
   184      17.573512      17.573512      17.573512    8[6-(6,8),30-(7,8,8,8)]
   185       6.760901       6.760901       6.760901    8[6-(6,7)]
   186       7.971152       7.971152       7.971152    8[6-(6,7)]
   187       4.950915       4.950915       4.950915    8[6-(6,7)]
   188       6.319077       6.319077       6.319077    8[6-(6,7)]
   189       5.029986       5.029986       5.029986    8[6-(6,8),30-(7,8,8,8)]
   190       4.684968       4.684968       4.684968    8[6-(6,8),30-(7,8,8,8)]
   191       4.428092       4.428092       4.428092    8[6-(6,8),30-(7,8,8,8)]
   192       4.033712       4.033712       4.033712    8[6-(6,8),30-(7,8,8,8)]
   193      17.712565      17.712565      17.712565    8[6-(6,8),30-(7,8,8,8)]
   194       2.579452       2.579452       2.579452    8[6-(6,8),30-(7,8,8,8)]
   195       6.487273       6.487273       6.487273    8[6-(6,8),30-(7,8,8,8)]
   196       6.546062       6.546062       6.546062    8[6-(6,8),30-(7,8,8,8)]
