# Supplementary material for: A collection of forcefield precursors for metal–organic frameworks
Source: RSC Adv. 2019 Nov 13;9(63):36492–507. doi: 10.1039/c9ra07327b (PMC9075174; doi:10.1039/c9ra07327b)
Supplement: RA-009-C9RA07327B-s1500 [file RA-009-C9RA07327B-s1500.txt]

MATVIN_clean

8.873700    0.000000    0.000000
1.313072    8.776012    0.000000
2.826047    2.434670    13.535829

     1       9.404202       9.404202       9.404202    30[7-(6,6),8-(6),8-(6),8-(6),8-(6)]
     2       9.706063       9.706063       9.706063    30[7-(6,6),8-(6),8-(6),8-(6),8-(6)]
     3       3.608617       3.608617       3.608617    30[7-(6,6),8-(6),8-(6),8-(6),8-(6)]
     4       3.306756       3.306756       3.306756    30[7-(6,6),8-(6),8-(6),8-(6),8-(6)]
     5       5.170578       5.170578       5.170578    1[6-(6,6)]
     6       5.056187       5.056187       5.056187    1[6-(6,6)]
     7      10.182928      10.182928      10.182928    1[6-(6,7)]
     8       9.657609       9.657609       9.657609    1[6-(6,6)]
     9       9.070773       9.070773       9.070773    1[6-(6,6)]
    10      11.295641      11.295641      11.295641    1[6-(6,7)]
    11        9.04918        9.04918        9.04918    1[6-(6,6)]
    12       8.834989       8.834989       8.834989    1[6-(6,6)]
    13       7.621387       7.621387       7.621387    1[6-(6,7)]
    14       7.044656       7.044656       7.044656    1[6-(6,6)]
    15       6.568205       6.568205       6.568205    1[6-(6,6)]
    16       8.915555       8.915555       8.915555    1[6-(6,7)]
    17       3.963639       3.963639       3.963639    1[6-(6,6)]
    18        4.17783        4.17783        4.17783    1[6-(6,6)]
    19       5.391432       5.391432       5.391432    1[6-(6,7)]
    20       5.968163       5.968163       5.968163    1[6-(6,6)]
    21       6.444614       6.444614       6.444614    1[6-(6,6)]
    22       4.097264       4.097264       4.097264    1[6-(6,7)]
    23       7.842241       7.842241       7.842241    1[6-(6,6)]
    24       7.956632       7.956632       7.956632    1[6-(6,6)]
    25       2.829891       2.829891       2.829891    1[6-(6,7)]
    26        3.35521        3.35521        3.35521    1[6-(6,6)]
    27       3.942046       3.942046       3.942046    1[6-(6,6)]
    28       1.717178       1.717178       1.717178    1[6-(6,7)]
    29       7.007141       7.007141       7.007141    6[6-(1,6),8-(30),8-(30)]
    30       5.528247       5.528247       5.528247    6[1-(0),6-(1,6),6-(8,8)]
    31       4.697634       4.697634       4.697634    6[1-(0),6-(1,6),6-(8,8)]
    32       3.214678       3.214678       3.214678    6[6-(1,6),8-(30),8-(30)]
    33       9.538964       9.538964       9.538964    6[1-(0),6-(1,6),7-(6,30)]
    34       9.216809       9.216809       9.216809    6[1-(0),6-(1,7),6-(6,6)]
    35       8.415145       8.415145       8.415145    6[1-(0),6-(1,7),6-(6,6)]
    36      10.862728      10.862728      10.862728    6[1-(0),6-(1,6),7-(6,30)]
    37       9.325229       9.325229       9.325229    6[6-(1,6),8-(30),8-(30)]
    38       9.049988       9.049988       9.049988    6[1-(0),6-(1,6),6-(8,8)]
    39       8.810616       8.810616       8.810616    6[1-(0),6-(1,6),6-(8,8)]
    40       8.501069       8.501069       8.501069    6[6-(1,6),8-(30),8-(30)]
    41       8.049521       8.049521       8.049521    6[1-(0),6-(1,6),7-(6,30)]
    42        7.68805        7.68805        7.68805    6[1-(0),6-(1,7),6-(6,6)]
    43       7.017941       7.017941       7.017941    6[1-(0),6-(1,7),6-(6,6)]
    44       9.565324       9.565324       9.565324    6[1-(0),6-(1,6),7-(6,30)]
    45       8.263979       8.263979       8.263979    6[6-(1,6),6-(1,6),6-(6,6)]
    46       7.878902       7.878902       7.878902    6[6-(1,6),6-(1,6),6-(6,6)]
    47        3.68759        3.68759        3.68759    6[6-(1,6),8-(30),8-(30)]
    48       3.962831       3.962831       3.962831    6[1-(0),6-(1,6),6-(8,8)]
    49       4.202203       4.202203       4.202203    6[1-(0),6-(1,6),6-(8,8)]
    50        4.51175        4.51175        4.51175    6[6-(1,6),8-(30),8-(30)]
    51       4.963298       4.963298       4.963298    6[1-(0),6-(1,6),7-(6,30)]
    52       5.324769       5.324769       5.324769    6[1-(0),6-(1,7),6-(6,6)]
    53       5.994878       5.994878       5.994878    6[1-(0),6-(1,7),6-(6,6)]
    54       3.447495       3.447495       3.447495    6[1-(0),6-(1,6),7-(6,30)]
    55       6.005678       6.005678       6.005678    6[6-(1,6),8-(30),8-(30)]
    56       7.484572       7.484572       7.484572    6[1-(0),6-(1,6),6-(8,8)]
    57       8.315185       8.315185       8.315185    6[1-(0),6-(1,6),6-(8,8)]
    58       9.798141       9.798141       9.798141    6[6-(1,6),8-(30),8-(30)]
    59       3.473855       3.473855       3.473855    6[1-(0),6-(1,6),7-(6,30)]
    60        3.79601        3.79601        3.79601    6[1-(0),6-(1,7),6-(6,6)]
    61       4.597674       4.597674       4.597674    6[1-(0),6-(1,7),6-(6,6)]
    62       2.150091       2.150091       2.150091    6[1-(0),6-(1,6),7-(6,30)]
    63        4.74884        4.74884        4.74884    6[6-(1,6),6-(1,6),6-(6,6)]
    64       5.133917       5.133917       5.133917    6[6-(1,6),6-(1,6),6-(6,6)]
    65       8.975904       8.975904       8.975904    7[6-(1,6),6-(1,6),30-(8,8,8,8)]
    66      10.052061      10.052061      10.052061    7[6-(1,6),6-(1,6),30-(8,8,8,8)]
    67       4.036915       4.036915       4.036915    7[6-(1,6),6-(1,6),30-(8,8,8,8)]
    68       2.960758       2.960758       2.960758    7[6-(1,6),6-(1,6),30-(8,8,8,8)]
    69       7.484876       7.484876       7.484876    8[6-(6,8),30-(7,8,8,8)]
    70       7.679998       7.679998       7.679998    8[6-(6,8),30-(7,8,8,8)]
    71      11.634229      11.634229      11.634229    8[6-(6,8),30-(7,8,8,8)]
    72      11.428674      11.428674      11.428674    8[6-(6,8),30-(7,8,8,8)]
    73       9.331181       9.331181       9.331181    8[6-(6,8),30-(7,8,8,8)]
    74       9.512694       9.512694       9.512694    8[6-(6,8),30-(7,8,8,8)]
    75       9.798509       9.798509       9.798509    8[6-(6,8),30-(7,8,8,8)]
    76       9.591441       9.591441       9.591441    8[6-(6,8),30-(7,8,8,8)]
    77       3.681638       3.681638       3.681638    8[6-(6,8),30-(7,8,8,8)]
    78       3.500125       3.500125       3.500125    8[6-(6,8),30-(7,8,8,8)]
    79        3.21431        3.21431        3.21431    8[6-(6,8),30-(7,8,8,8)]
    80       3.421378       3.421378       3.421378    8[6-(6,8),30-(7,8,8,8)]
    81       5.527943       5.527943       5.527943    8[6-(6,8),30-(7,8,8,8)]
    82       5.332821       5.332821       5.332821    8[6-(6,8),30-(7,8,8,8)]
    83        1.37859        1.37859        1.37859    8[6-(6,8),30-(7,8,8,8)]
    84       1.584145       1.584145       1.584145    8[6-(6,8),30-(7,8,8,8)]
