# Supplementary material for: A collection of forcefield precursors for metal–organic frameworks
Source: RSC Adv. 2019 Nov 13;9(63):36492–507. doi: 10.1039/c9ra07327b (PMC9075174; doi:10.1039/c9ra07327b)
Supplement: RA-009-C9RA07327B-s1501 [file RA-009-C9RA07327B-s1501.txt]

MAXFIA_charged

11.396000    0.000000    0.000000
0.000000    11.396000    0.000000
0.000000    0.000000    13.913000

     1      10.151671      10.151671      10.151671    47[7-(6,6),7-(6,6),7-(6,6),7-(6,6)]
     2       1.244329       1.244329       1.244329    47[7-(6,6),7-(6,6),7-(6,6),7-(6,6)]
     3       6.942329       6.942329       6.942329    47[7-(6,6),7-(6,6),7-(6,6),7-(6,6)]
     4       4.453671       4.453671       4.453671    47[7-(6,6),7-(6,6),7-(6,6),7-(6,6)]
     5        6.69401        6.69401        6.69401    1[6-(6,7)]
     6       6.655264       6.655264       6.655264    1[6-(6,7)]
     7       10.25526       10.25526       10.25526    1[6-(6,7)]
     8        4.70199        4.70199        4.70199    1[6-(6,7)]
     9       4.740736       4.740736       4.740736    1[6-(6,7)]
    10        1.14074        1.14074        1.14074    1[6-(6,7)]
    11      10.784035      10.784035      10.784035    1[6-(6,7)]
    12        7.89173        7.89173        7.89173    1[6-(6,7)]
    13       8.709963       8.709963       8.709963    1[6-(6,7)]
    14       0.611965       0.611965       0.611965    1[6-(6,7)]
    15        3.50427        3.50427        3.50427    1[6-(6,7)]
    16       2.686037       2.686037       2.686037    1[6-(6,7)]
    17       10.39999       10.39999       10.39999    1[6-(6,7)]
    18      10.438736      10.438736      10.438736    1[6-(6,7)]
    19        6.83874        6.83874        6.83874    1[6-(6,7)]
    20        0.99601        0.99601        0.99601    1[6-(6,7)]
    21       0.957264       0.957264       0.957264    1[6-(6,7)]
    22        4.55726        4.55726        4.55726    1[6-(6,7)]
    23       6.309965       6.309965       6.309965    1[6-(6,7)]
    24        9.20227        9.20227        9.20227    1[6-(6,7)]
    25       8.384037       8.384037       8.384037    1[6-(6,7)]
    26       5.086035       5.086035       5.086035    1[6-(6,7)]
    27        2.19373        2.19373        2.19373    1[6-(6,7)]
    28       3.011963       3.011963       3.011963    1[6-(6,7)]
    29       7.717371       7.717371       7.717371    6[6-(1,7),6-(6,7),7-(6,47)]
    30       6.719082       6.719082       6.719082    6[1-(0),6-(6,7),7-(6,47)]
    31       6.925349       6.925349       6.925349    6[1-(0),6-(1,7),7-(6,47)]
    32       9.531614       9.531614       9.531614    6[1-(0),6-(1,7),7-(6,47)]
    33       3.678629       3.678629       3.678629    6[6-(1,7),6-(6,7),7-(6,47)]
    34       4.676918       4.676918       4.676918    6[1-(0),6-(6,7),7-(6,47)]
    35       4.470651       4.470651       4.470651    6[1-(0),6-(1,7),7-(6,47)]
    36       1.864386       1.864386       1.864386    6[1-(0),6-(1,7),7-(6,47)]
    37       8.978908       8.978908       8.978908    6[6-(1,7),6-(6,7),7-(6,47)]
    38       9.650133       9.650133       9.650133    6[1-(0),6-(6,7),7-(6,47)]
    39       8.210818       8.210818       8.210818    6[1-(0),6-(1,7),7-(6,47)]
    40       9.155546       9.155546       9.155546    6[1-(0),6-(1,7),7-(6,47)]
    41       2.417092       2.417092       2.417092    6[6-(1,7),6-(6,7),7-(6,47)]
    42       1.745867       1.745867       1.745867    6[1-(0),6-(6,7),7-(6,47)]
    43       3.185182       3.185182       3.185182    6[1-(0),6-(1,7),7-(6,47)]
    44       2.240454       2.240454       2.240454    6[1-(0),6-(1,7),7-(6,47)]
    45       9.376629       9.376629       9.376629    6[6-(1,7),6-(6,7),7-(6,47)]
    46      10.374918      10.374918      10.374918    6[1-(0),6-(6,7),7-(6,47)]
    47      10.168651      10.168651      10.168651    6[1-(0),6-(1,7),7-(6,47)]
    48       7.562386       7.562386       7.562386    6[1-(0),6-(1,7),7-(6,47)]
    49       2.019371       2.019371       2.019371    6[6-(1,7),6-(6,7),7-(6,47)]
    50       1.021082       1.021082       1.021082    6[1-(0),6-(6,7),7-(6,47)]
    51       1.227349       1.227349       1.227349    6[1-(0),6-(1,7),7-(6,47)]
    52       3.833614       3.833614       3.833614    6[1-(0),6-(1,7),7-(6,47)]
    53       8.115092       8.115092       8.115092    6[6-(1,7),6-(6,7),7-(6,47)]
    54       7.443867       7.443867       7.443867    6[1-(0),6-(6,7),7-(6,47)]
    55       8.883182       8.883182       8.883182    6[1-(0),6-(1,7),7-(6,47)]
    56       7.938454       7.938454       7.938454    6[1-(0),6-(1,7),7-(6,47)]
    57       3.280908       3.280908       3.280908    6[6-(1,7),6-(6,7),7-(6,47)]
    58       3.952133       3.952133       3.952133    6[1-(0),6-(6,7),7-(6,47)]
    59       2.512818       2.512818       2.512818    6[1-(0),6-(1,7),7-(6,47)]
    60       3.457546       3.457546       3.457546    6[1-(0),6-(1,7),7-(6,47)]
    61       8.308824       8.308824       8.308824    7[6-(1,6),6-(6,6),47-(7,7,7)]
    62       6.301988       6.301988       6.301988    7[6-(1,6),6-(1,6),47-(7,7,7)]
    63       3.087176       3.087176       3.087176    7[6-(1,6),6-(6,6),47-(7,7,7)]
    64       5.094012       5.094012       5.094012    7[6-(1,6),6-(1,6),47-(7,7,7)]
    65        7.92136        7.92136        7.92136    7[6-(1,6),6-(6,6),47-(7,7,7)]
    66       9.285461       9.285461       9.285461    7[6-(1,6),6-(1,6),47-(7,7,7)]
    67        3.47464        3.47464        3.47464    7[6-(1,6),6-(6,6),47-(7,7,7)]
    68       2.110539       2.110539       2.110539    7[6-(1,6),6-(1,6),47-(7,7,7)]
    69       8.785176       8.785176       8.785176    7[6-(1,6),6-(6,6),47-(7,7,7)]
    70      10.792012      10.792012      10.792012    7[6-(1,6),6-(1,6),47-(7,7,7)]
    71       2.610824       2.610824       2.610824    7[6-(1,6),6-(6,6),47-(7,7,7)]
    72       0.603988       0.603988       0.603988    7[6-(1,6),6-(1,6),47-(7,7,7)]
    73        9.17264        9.17264        9.17264    7[6-(1,6),6-(6,6),47-(7,7,7)]
    74       7.808539       7.808539       7.808539    7[6-(1,6),6-(1,6),47-(7,7,7)]
    75        2.22336        2.22336        2.22336    7[6-(1,6),6-(6,6),47-(7,7,7)]
    76       3.587461       3.587461       3.587461    7[6-(1,6),6-(1,6),47-(7,7,7)]
    77       9.962383       9.962383       9.962383    5[9-(0),9-(0),9-(0),9-(0)]
    78       1.433617       1.433617       1.433617    5[9-(0),9-(0),9-(0),9-(0)]
    79       4.264383       4.264383       4.264383    5[9-(0),9-(0),9-(0),9-(0)]
    80       7.131617       7.131617       7.131617    5[9-(0),9-(0),9-(0),9-(0)]
    81      10.738451      10.738451      10.738451    9[5-(9,9,9)]
    82       8.645006       8.645006       8.645006    9[5-(9,9,9)]
    83      10.272354      10.272354      10.272354    9[5-(9,9,9)]
    84       10.17093       10.17093       10.17093    9[5-(9,9,9)]
    85       0.657549       0.657549       0.657549    9[5-(9,9,9)]
    86       2.750994       2.750994       2.750994    9[5-(9,9,9)]
    87       1.123646       1.123646       1.123646    9[5-(9,9,9)]
    88        1.22507        1.22507        1.22507    9[5-(9,9,9)]
    89       4.574354       4.574354       4.574354    9[5-(9,9,9)]
    90        4.47293        4.47293        4.47293    9[5-(9,9,9)]
    91       5.040451       5.040451       5.040451    9[5-(9,9,9)]
    92       2.947006       2.947006       2.947006    9[5-(9,9,9)]
    93       6.821646       6.821646       6.821646    9[5-(9,9,9)]
    94        6.92307        6.92307        6.92307    9[5-(9,9,9)]
    95       6.355549       6.355549       6.355549    9[5-(9,9,9)]
    96       8.448994       8.448994       8.448994    9[5-(9,9,9)]
