# Supplementary material for: A collection of forcefield precursors for metal–organic frameworks
Source: RSC Adv. 2019 Nov 13;9(63):36492–507. doi: 10.1039/c9ra07327b (PMC9075174; doi:10.1039/c9ra07327b)
Supplement: RA-009-C9RA07327B-s1502 [file RA-009-C9RA07327B-s1502.txt]

MAYKOO_clean

19.156000    0.000000    0.000000
0.000033    19.156000    0.000000
9.577991    9.577974    30.645988

     1       4.788998       4.788998       4.788998    29[8-(6),8-(6),8-(6),8-(6)]
     2        4.78901        4.78901        4.78901    29[8-(6),8-(6),8-(6),8-(6)]
     3      20.472025      20.472025      20.472025    29[8-(6),8-(6),8-(6),8-(6)]
     4       27.41799       27.41799       27.41799    29[8-(6),8-(6),8-(6),8-(6)]
     5      23.945026      23.945026      23.945026    29[8-(6),8-(6),8-(6),8-(6)]
     6      23.945014      23.945014      23.945014    29[8-(6),8-(6),8-(6),8-(6)]
     7       1.316034       1.316034       1.316034    29[8-(6),8-(6),8-(6),8-(6)]
     8       8.261999       8.261999       8.261999    29[8-(6),8-(6),8-(6),8-(6)]
     9      14.366998      14.366998      14.366998    29[8-(6),8-(6),8-(6),8-(6)]
    10      14.367028      14.367028      14.367028    29[8-(6),8-(6),8-(6),8-(6)]
    11      14.367026      14.367026      14.367026    29[8-(6),8-(6),8-(6),8-(6)]
    12      14.366996      14.366996      14.366996    29[8-(6),8-(6),8-(6),8-(6)]
    13      21.244027      21.244027      21.244027    1[6-(6,6)]
    14       19.94908       19.94908       19.94908    1[6-(6,6)]
    15      19.849443      19.849443      19.849443    1[6-(6,6)]
    16      21.159715      21.159715      21.159715    1[6-(6,6)]
    17      17.759522      17.759522      17.759522    1[6-(6,6)]
    18      22.797559      22.797559      22.797559    1[6-(1,6,7)]
    19      22.017909      22.017909      22.017909    1[6-(1,6,7)]
    20       5.566734       5.566734       5.566734    1[6-(1,6,7)]
    21       7.490008       7.490008       7.490008    1[6-(6,6)]
    22       8.784952       8.784952       8.784952    1[6-(6,6)]
    23       8.884556       8.884556       8.884556    1[6-(6,6)]
    24       7.574288       7.574288       7.574288    1[6-(6,6)]
    25      10.974476      10.974476      10.974476    1[6-(6,6)]
    26       5.936451       5.936451       5.936451    1[6-(1,6,7)]
    27         6.7161         6.7161         6.7161    1[6-(1,6,7)]
    28      23.167271      23.167271      23.167271    1[6-(1,6,7)]
    29        7.89229        7.89229        7.89229    1[6-(6,6)]
    30       8.147066       8.147066       8.147066    1[6-(6,6)]
    31      12.091287      12.091287      12.091287    1[6-(6,6)]
    32       11.84992       11.84992       11.84992    1[6-(6,6)]
    33      11.788625      11.788625      11.788625    1[6-(6,6)]
    34      22.849288      22.849288      22.849288    1[6-(1,6,7)]
    35      22.849288      22.849288      22.849288    1[6-(1,6,7)]
    36      13.259797      13.259797      13.259797    1[6-(1,6,7)]
    37       1.685737       1.685737       1.685737    1[6-(6,6)]
    38      20.586958      20.586958      20.586958    1[6-(6,6)]
    39      16.642738      16.642738      16.642738    1[6-(6,6)]
    40      16.884108      16.884108      16.884108    1[6-(6,6)]
    41      16.945399      16.945399      16.945399    1[6-(6,6)]
    42       25.04073       25.04073       25.04073    1[6-(1,6,7)]
    43      25.040728      25.040728      25.040728    1[6-(1,6,7)]
    44      15.474233      15.474233      15.474233    1[6-(1,6,7)]
    45      21.244005      21.244005      21.244005    1[6-(6,6)]
    46      19.949061      19.949061      19.949061    1[6-(6,6)]
    47      19.849475      19.849475      19.849475    1[6-(6,6)]
    48      21.159745      21.159745      21.159745    1[6-(6,6)]
    49      17.759557      17.759557      17.759557    1[6-(6,6)]
    50      22.797576      22.797576      22.797576    1[6-(1,6,7)]
    51      22.017928      22.017928      22.017928    1[6-(1,6,7)]
    52       5.566757       5.566757       5.566757    1[6-(1,6,7)]
    53       7.490008       7.490008       7.490008    1[6-(6,6)]
    54       8.784956       8.784956       8.784956    1[6-(6,6)]
    55       8.884573       8.884573       8.884573    1[6-(6,6)]
    56       7.574301       7.574301       7.574301    1[6-(6,6)]
    57      10.974493      10.974493      10.974493    1[6-(6,6)]
    58       5.936461       5.936461       5.936461    1[6-(1,6,7)]
    59       6.716112       6.716112       6.716112    1[6-(1,6,7)]
    60      23.167286      23.167286      23.167286    1[6-(1,6,7)]
    61      27.048278      27.048278      27.048278    1[6-(6,6)]
    62       8.147052       8.147052       8.147052    1[6-(6,6)]
    63      12.091272      12.091272      12.091272    1[6-(6,6)]
    64      11.849907      11.849907      11.849907    1[6-(6,6)]
    65      11.788604      11.788604      11.788604    1[6-(6,6)]
    66        3.69329        3.69329        3.69329    1[6-(1,6,7)]
    67        3.69329        3.69329        3.69329    1[6-(1,6,7)]
    68      13.259793      13.259793      13.259793    1[6-(1,6,7)]
    69      20.841743      20.841743      20.841743    1[6-(6,6)]
    70      20.586972      20.586972      20.586972    1[6-(6,6)]
    71      16.642751      16.642751      16.642751    1[6-(6,6)]
    72      16.884113      16.884113      16.884113    1[6-(6,6)]
    73      16.945421      16.945421      16.945421    1[6-(6,6)]
    74        5.88474        5.88474        5.88474    1[6-(1,6,7)]
    75       5.884743       5.884743       5.884743    1[6-(1,6,7)]
    76      15.474224      15.474224      15.474224    1[6-(1,6,7)]
    77       7.489997       7.489997       7.489997    1[6-(6,6)]
    78       8.784944       8.784944       8.784944    1[6-(6,6)]
    79       8.884581       8.884581       8.884581    1[6-(6,6)]
    80       7.574309       7.574309       7.574309    1[6-(6,6)]
    81      10.974502      10.974502      10.974502    1[6-(6,6)]
    82       5.936465       5.936465       5.936465    1[6-(1,6,7)]
    83       6.716115       6.716115       6.716115    1[6-(1,6,7)]
    84       23.16729       23.16729       23.16729    1[6-(1,6,7)]
    85      21.244016      21.244016      21.244016    1[6-(6,6)]
    86      19.949072      19.949072      19.949072    1[6-(6,6)]
    87      19.849468      19.849468      19.849468    1[6-(6,6)]
    88      21.159736      21.159736      21.159736    1[6-(6,6)]
    89      17.759548      17.759548      17.759548    1[6-(6,6)]
    90      22.797573      22.797573      22.797573    1[6-(1,6,7)]
    91      22.017924      22.017924      22.017924    1[6-(1,6,7)]
    92       5.566753       5.566753       5.566753    1[6-(1,6,7)]
    93      20.841734      20.841734      20.841734    1[6-(6,6)]
    94      20.586958      20.586958      20.586958    1[6-(6,6)]
    95      16.642737      16.642737      16.642737    1[6-(6,6)]
    96      16.884104      16.884104      16.884104    1[6-(6,6)]
    97      16.945399      16.945399      16.945399    1[6-(6,6)]
    98       5.884736       5.884736       5.884736    1[6-(1,6,7)]
    99       5.884736       5.884736       5.884736    1[6-(1,6,7)]
   100      15.474227      15.474227      15.474227    1[6-(1,6,7)]
   101      27.048287      27.048287      27.048287    1[6-(6,6)]
   102       8.147066       8.147066       8.147066    1[6-(6,6)]
   103      12.091286      12.091286      12.091286    1[6-(6,6)]
   104      11.849916      11.849916      11.849916    1[6-(6,6)]
   105      11.788625      11.788625      11.788625    1[6-(6,6)]
   106       3.693294       3.693294       3.693294    1[6-(1,6,7)]
   107       3.693296       3.693296       3.693296    1[6-(1,6,7)]
   108      13.259791      13.259791      13.259791    1[6-(1,6,7)]
   109       7.490019       7.490019       7.490019    1[6-(6,6)]
   110       8.784963       8.784963       8.784963    1[6-(6,6)]
   111       8.884549       8.884549       8.884549    1[6-(6,6)]
   112       7.574279       7.574279       7.574279    1[6-(6,6)]
   113      10.974467      10.974467      10.974467    1[6-(6,6)]
   114       5.936448       5.936448       5.936448    1[6-(1,6,7)]
   115       6.716096       6.716096       6.716096    1[6-(1,6,7)]
   116      23.167267      23.167267      23.167267    1[6-(1,6,7)]
   117      21.244016      21.244016      21.244016    1[6-(6,6)]
   118      19.949068      19.949068      19.949068    1[6-(6,6)]
   119      19.849451      19.849451      19.849451    1[6-(6,6)]
   120      21.159723      21.159723      21.159723    1[6-(6,6)]
   121      17.759531      17.759531      17.759531    1[6-(6,6)]
   122      22.797563      22.797563      22.797563    1[6-(1,6,7)]
   123      22.017912      22.017912      22.017912    1[6-(1,6,7)]
   124       5.566738       5.566738       5.566738    1[6-(1,6,7)]
   125       1.685746       1.685746       1.685746    1[6-(6,6)]
   126      20.586972      20.586972      20.586972    1[6-(6,6)]
   127      16.642752      16.642752      16.642752    1[6-(6,6)]
   128      16.884117      16.884117      16.884117    1[6-(6,6)]
   129       16.94542       16.94542       16.94542    1[6-(6,6)]
   130      25.040734      25.040734      25.040734    1[6-(1,6,7)]
   131      25.040734      25.040734      25.040734    1[6-(1,6,7)]
   132      15.474231      15.474231      15.474231    1[6-(1,6,7)]
   133       7.892281       7.892281       7.892281    1[6-(6,6)]
   134       8.147052       8.147052       8.147052    1[6-(6,6)]
   135      12.091273      12.091273      12.091273    1[6-(6,6)]
   136      11.849911      11.849911      11.849911    1[6-(6,6)]
   137      11.788603      11.788603      11.788603    1[6-(6,6)]
   138      22.849284      22.849284      22.849284    1[6-(1,6,7)]
   139      22.849281      22.849281      22.849281    1[6-(1,6,7)]
   140        13.2598        13.2598        13.2598    1[6-(1,6,7)]
   141      19.805409      19.805409      19.805409    1[6-(6,6)]
   142       8.928618       8.928618       8.928618    1[6-(6,6)]
   143       8.928629       8.928629       8.928629    1[6-(6,6)]
   144      19.805391      19.805391      19.805391    1[6-(6,6)]
   145       8.928615       8.928615       8.928615    1[6-(6,6)]
   146      19.805406      19.805406      19.805406    1[6-(6,6)]
   147      19.805395      19.805395      19.805395    1[6-(6,6)]
   148       8.928633       8.928633       8.928633    1[6-(6,6)]
   149      22.229033      22.229033      22.229033    6[6-(6,6),8-(29),8-(29)]
   150      21.340194      21.340194      21.340194    6[6-(1,6),6-(1,6),6-(8,8)]
   151      20.968373      20.968373      20.968373    6[1-(0),6-(1,6),6-(6,6)]
   152      20.186999      20.186999      20.186999    6[1-(0),6-(1,6),6-(6,6)]
   153      19.756757      19.756757      19.756757    6[6-(1,6),6-(1,6),6-(6,6)]
   154      20.131227      20.131227      20.131227    6[1-(0),6-(1,6),6-(6,6)]
   155      20.916432      20.916432      20.916432    6[1-(0),6-(1,6),6-(6,6)]
   156       18.93324       18.93324       18.93324    6[6-(1,6),6-(1,6),6-(6,6)]
   157      17.935597      17.935597      17.935597    6[1-(0),6-(6,6),6-(6,6)]
   158      22.816715      22.816715      22.816715    6[1-(0),1-(0),6-(1,1,7),7-(6,6)]
   159       6.505005       6.505005       6.505005    6[6-(6,6),8-(29),8-(29)]
   160       7.393842       7.393842       7.393842    6[6-(1,6),6-(1,6),6-(8,8)]
   161       7.765661       7.765661       7.765661    6[1-(0),6-(1,6),6-(6,6)]
   162       8.547033       8.547033       8.547033    6[1-(0),6-(1,6),6-(6,6)]
   163       8.977274       8.977274       8.977274    6[6-(1,6),6-(1,6),6-(6,6)]
   164       8.602773       8.602773       8.602773    6[1-(0),6-(1,6),6-(6,6)]
   165        7.81757        7.81757        7.81757    6[1-(0),6-(1,6),6-(6,6)]
   166        9.80079        9.80079        9.80079    6[6-(1,6),6-(1,6),6-(6,6)]
   167      10.798432      10.798432      10.798432    6[1-(0),6-(6,6),6-(6,6)]
   168       5.917294       5.917294       5.917294    6[1-(0),1-(0),6-(1,1,7),7-(6,6)]
   169       9.698509       9.698509       9.698509    6[6-(6,6),8-(29),8-(29)]
   170       9.845245       9.845245       9.845245    6[6-(1,6),6-(1,6),6-(8,8)]
   171       8.741859       8.741859       8.741859    6[1-(0),6-(1,6),6-(6,6)]
   172       8.894341       8.894341       8.894341    6[1-(0),6-(1,6),6-(6,6)]
   173      10.148293      10.148293      10.148293    6[6-(1,6),6-(1,6),6-(6,6)]
   174      11.241909      11.241909      11.241909    6[1-(0),6-(1,6),6-(6,6)]
   175      11.101112      11.101112      11.101112    6[1-(0),6-(1,6),6-(6,6)]
   176      10.343302      10.343302      10.343302    6[6-(1,6),6-(1,6),6-(6,6)]
   177      11.300337      11.300337      11.300337    6[1-(0),6-(6,6),6-(6,6)]
   178      23.170916      23.170916      23.170916    6[1-(0),1-(0),6-(1,1,7),7-(6,6)]
   179      19.035521      19.035521      19.035521    6[6-(6,6),8-(29),8-(29)]
   180      18.888783      18.888783      18.888783    6[6-(1,6),6-(1,6),6-(8,8)]
   181      19.992168      19.992168      19.992168    6[1-(0),6-(1,6),6-(6,6)]
   182      19.839684      19.839684      19.839684    6[1-(0),6-(1,6),6-(6,6)]
   183      18.585731      18.585731      18.585731    6[6-(1,6),6-(1,6),6-(6,6)]
   184      17.492116      17.492116      17.492116    6[1-(0),6-(1,6),6-(6,6)]
   185      17.632915      17.632915      17.632915    6[1-(0),6-(1,6),6-(6,6)]
   186       18.39072       18.39072       18.39072    6[6-(1,6),6-(1,6),6-(6,6)]
   187      17.433685      17.433685      17.433685    6[1-(0),6-(6,6),6-(6,6)]
   188        24.7191        24.7191        24.7191    6[1-(0),1-(0),6-(1,1,7),7-(6,6)]
   189      22.229002      22.229002      22.229002    6[6-(6,6),8-(29),8-(29)]
   190      21.340165      21.340165      21.340165    6[6-(1,6),6-(1,6),6-(8,8)]
   191      20.968349      20.968349      20.968349    6[1-(0),6-(1,6),6-(6,6)]
   192      20.186977      20.186977      20.186977    6[1-(0),6-(1,6),6-(6,6)]
   193      19.756731      19.756731      19.756731    6[6-(1,6),6-(1,6),6-(6,6)]
   194      20.131261      20.131261      20.131261    6[1-(0),6-(1,6),6-(6,6)]
   195      20.916465      20.916465      20.916465    6[1-(0),6-(1,6),6-(6,6)]
   196      18.933215      18.933215      18.933215    6[6-(1,6),6-(1,6),6-(6,6)]
   197      17.935569      17.935569      17.935569    6[1-(0),6-(6,6),6-(6,6)]
   198      22.816732      22.816732      22.816732    6[1-(0),1-(0),6-(1,1,7),7-(6,6)]
   199       6.505008       6.505008       6.505008    6[6-(6,6),8-(29),8-(29)]
   200       7.393848       7.393848       7.393848    6[6-(1,6),6-(1,6),6-(8,8)]
   201       7.765665       7.765665       7.765665    6[1-(0),6-(1,6),6-(6,6)]
   202       8.547039       8.547039       8.547039    6[1-(0),6-(1,6),6-(6,6)]
   203       8.977285       8.977285       8.977285    6[6-(1,6),6-(1,6),6-(6,6)]
   204       8.602787       8.602787       8.602787    6[1-(0),6-(1,6),6-(6,6)]
   205       7.817581       7.817581       7.817581    6[1-(0),6-(1,6),6-(6,6)]
   206       9.800803       9.800803       9.800803    6[6-(1,6),6-(1,6),6-(6,6)]
   207      10.798449      10.798449      10.798449    6[1-(0),6-(6,6),6-(6,6)]
   208       5.917307       5.917307       5.917307    6[1-(0),1-(0),6-(1,1,7),7-(6,6)]
   209       9.698497       9.698497       9.698497    6[6-(6,6),8-(29),8-(29)]
   210       9.845232       9.845232       9.845232    6[6-(1,6),6-(1,6),6-(8,8)]
   211       8.741846       8.741846       8.741846    6[1-(0),6-(1,6),6-(6,6)]
   212       8.894327       8.894327       8.894327    6[1-(0),6-(1,6),6-(6,6)]
   213      10.148279      10.148279      10.148279    6[6-(1,6),6-(1,6),6-(6,6)]
   214      11.241895      11.241895      11.241895    6[1-(0),6-(1,6),6-(6,6)]
   215      11.101099      11.101099      11.101099    6[1-(0),6-(1,6),6-(6,6)]
   216      10.343286      10.343286      10.343286    6[6-(1,6),6-(1,6),6-(6,6)]
   217      11.300319      11.300319      11.300319    6[1-(0),6-(6,6),6-(6,6)]
   218        4.01492        4.01492        4.01492    6[1-(0),1-(0),6-(1,1,7),7-(6,6)]
   219      19.035521      19.035521      19.035521    6[6-(6,6),8-(29),8-(29)]
   220      18.888788      18.888788      18.888788    6[6-(1,6),6-(1,6),6-(8,8)]
   221      19.992175      19.992175      19.992175    6[1-(0),6-(1,6),6-(6,6)]
   222      19.839696      19.839696      19.839696    6[1-(0),6-(1,6),6-(6,6)]
   223      18.585745      18.585745      18.585745    6[6-(1,6),6-(1,6),6-(6,6)]
   224      17.492128      17.492128      17.492128    6[1-(0),6-(1,6),6-(6,6)]
   225      17.632922      17.632922      17.632922    6[1-(0),6-(1,6),6-(6,6)]
   226      18.390739      18.390739      18.390739    6[6-(1,6),6-(1,6),6-(6,6)]
   227      17.433707      17.433707      17.433707    6[1-(0),6-(6,6),6-(6,6)]
   228       5.563112       5.563112       5.563112    6[1-(0),1-(0),6-(1,1,7),7-(6,6)]
   229       6.504991       6.504991       6.504991    6[6-(6,6),8-(29),8-(29)]
   230        7.39383        7.39383        7.39383    6[6-(1,6),6-(1,6),6-(8,8)]
   231       7.765651       7.765651       7.765651    6[1-(0),6-(1,6),6-(6,6)]
   232       8.547025       8.547025       8.547025    6[1-(0),6-(1,6),6-(6,6)]
   233       8.977267       8.977267       8.977267    6[6-(1,6),6-(1,6),6-(6,6)]
   234       8.602797       8.602797       8.602797    6[1-(0),6-(1,6),6-(6,6)]
   235       7.817592       7.817592       7.817592    6[1-(0),6-(1,6),6-(6,6)]
   236       9.800784       9.800784       9.800784    6[6-(1,6),6-(1,6),6-(6,6)]
   237      10.798427      10.798427      10.798427    6[1-(0),6-(6,6),6-(6,6)]
   238       5.917309       5.917309       5.917309    6[1-(0),1-(0),6-(1,1,7),7-(6,6)]
   239      22.229019      22.229019      22.229019    6[6-(6,6),8-(29),8-(29)]
   240      21.340182      21.340182      21.340182    6[6-(1,6),6-(1,6),6-(8,8)]
   241      20.968363      20.968363      20.968363    6[1-(0),6-(1,6),6-(6,6)]
   242      20.186991      20.186991      20.186991    6[1-(0),6-(1,6),6-(6,6)]
   243       19.75675       19.75675       19.75675    6[6-(1,6),6-(1,6),6-(6,6)]
   244      20.131251      20.131251      20.131251    6[1-(0),6-(1,6),6-(6,6)]
   245      20.916454      20.916454      20.916454    6[1-(0),6-(1,6),6-(6,6)]
   246      18.933234      18.933234      18.933234    6[6-(1,6),6-(1,6),6-(6,6)]
   247      17.935592      17.935592      17.935592    6[1-(0),6-(6,6),6-(6,6)]
   248       22.81673       22.81673       22.81673    6[1-(0),1-(0),6-(1,1,7),7-(6,6)]
   249      19.035515      19.035515      19.035515    6[6-(6,6),8-(29),8-(29)]
   250      18.888779      18.888779      18.888779    6[6-(1,6),6-(1,6),6-(8,8)]
   251      19.992165      19.992165      19.992165    6[1-(0),6-(1,6),6-(6,6)]
   252      19.839683      19.839683      19.839683    6[1-(0),6-(1,6),6-(6,6)]
   253      18.585731      18.585731      18.585731    6[6-(1,6),6-(1,6),6-(6,6)]
   254      17.492115      17.492115      17.492115    6[1-(0),6-(1,6),6-(6,6)]
   255      17.632912      17.632912      17.632912    6[1-(0),6-(1,6),6-(6,6)]
   256      18.390722      18.390722      18.390722    6[6-(1,6),6-(1,6),6-(6,6)]
   257      17.433687      17.433687      17.433687    6[1-(0),6-(6,6),6-(6,6)]
   258       5.563108       5.563108       5.563108    6[1-(0),1-(0),6-(1,1,7),7-(6,6)]
   259       9.698503       9.698503       9.698503    6[6-(6,6),8-(29),8-(29)]
   260       9.845241       9.845241       9.845241    6[6-(1,6),6-(1,6),6-(8,8)]
   261       8.741856       8.741856       8.741856    6[1-(0),6-(1,6),6-(6,6)]
   262        8.89434        8.89434        8.89434    6[1-(0),6-(1,6),6-(6,6)]
   263      10.148293      10.148293      10.148293    6[6-(1,6),6-(1,6),6-(6,6)]
   264      11.241908      11.241908      11.241908    6[1-(0),6-(1,6),6-(6,6)]
   265      11.101109      11.101109      11.101109    6[1-(0),6-(1,6),6-(6,6)]
   266      10.343304      10.343304      10.343304    6[6-(1,6),6-(1,6),6-(6,6)]
   267      11.300339      11.300339      11.300339    6[1-(0),6-(6,6),6-(6,6)]
   268       4.014924       4.014924       4.014924    6[1-(0),1-(0),6-(1,1,7),7-(6,6)]
   269       6.505022       6.505022       6.505022    6[6-(6,6),8-(29),8-(29)]
   270       7.393859       7.393859       7.393859    6[6-(1,6),6-(1,6),6-(8,8)]
   271       7.765675       7.765675       7.765675    6[1-(0),6-(1,6),6-(6,6)]
   272       8.547047       8.547047       8.547047    6[1-(0),6-(1,6),6-(6,6)]
   273       8.977293       8.977293       8.977293    6[6-(1,6),6-(1,6),6-(6,6)]
   274       8.602763       8.602763       8.602763    6[1-(0),6-(1,6),6-(6,6)]
   275       7.817559       7.817559       7.817559    6[1-(0),6-(1,6),6-(6,6)]
   276       9.800809       9.800809       9.800809    6[6-(1,6),6-(1,6),6-(6,6)]
   277      10.798455      10.798455      10.798455    6[1-(0),6-(6,6),6-(6,6)]
   278       5.917292       5.917292       5.917292    6[1-(0),1-(0),6-(1,1,7),7-(6,6)]
   279      22.229016      22.229016      22.229016    6[6-(6,6),8-(29),8-(29)]
   280      21.340176      21.340176      21.340176    6[6-(1,6),6-(1,6),6-(8,8)]
   281      20.968359      20.968359      20.968359    6[1-(0),6-(1,6),6-(6,6)]
   282      20.186985      20.186985      20.186985    6[1-(0),6-(1,6),6-(6,6)]
   283      19.756739      19.756739      19.756739    6[6-(1,6),6-(1,6),6-(6,6)]
   284      20.131237      20.131237      20.131237    6[1-(0),6-(1,6),6-(6,6)]
   285      20.916443      20.916443      20.916443    6[1-(0),6-(1,6),6-(6,6)]
   286      18.933221      18.933221      18.933221    6[6-(1,6),6-(1,6),6-(6,6)]
   287      17.935575      17.935575      17.935575    6[1-(0),6-(6,6),6-(6,6)]
   288      22.816717      22.816717      22.816717    6[1-(0),1-(0),6-(1,1,7),7-(6,6)]
   289      19.035527      19.035527      19.035527    6[6-(6,6),8-(29),8-(29)]
   290      18.888792      18.888792      18.888792    6[6-(1,6),6-(1,6),6-(8,8)]
   291      19.992178      19.992178      19.992178    6[1-(0),6-(1,6),6-(6,6)]
   292      19.839697      19.839697      19.839697    6[1-(0),6-(1,6),6-(6,6)]
   293      18.585745      18.585745      18.585745    6[6-(1,6),6-(1,6),6-(6,6)]
   294      17.492129      17.492129      17.492129    6[1-(0),6-(1,6),6-(6,6)]
   295      17.632925      17.632925      17.632925    6[1-(0),6-(1,6),6-(6,6)]
   296      18.390738      18.390738      18.390738    6[6-(1,6),6-(1,6),6-(6,6)]
   297      17.433705      17.433705      17.433705    6[1-(0),6-(6,6),6-(6,6)]
   298      24.719104      24.719104      24.719104    6[1-(0),1-(0),6-(1,1,7),7-(6,6)]
   299       9.698503       9.698503       9.698503    6[6-(6,6),8-(29),8-(29)]
   300       9.845236       9.845236       9.845236    6[6-(1,6),6-(1,6),6-(8,8)]
   301       8.741849       8.741849       8.741849    6[1-(0),6-(1,6),6-(6,6)]
   302       8.894328       8.894328       8.894328    6[1-(0),6-(1,6),6-(6,6)]
   303      10.148279      10.148279      10.148279    6[6-(1,6),6-(1,6),6-(6,6)]
   304      11.241896      11.241896      11.241896    6[1-(0),6-(1,6),6-(6,6)]
   305      11.101102      11.101102      11.101102    6[1-(0),6-(1,6),6-(6,6)]
   306      10.343285      10.343285      10.343285    6[6-(1,6),6-(1,6),6-(6,6)]
   307      11.300317      11.300317      11.300317    6[1-(0),6-(6,6),6-(6,6)]
   308      23.170912      23.170912      23.170912    6[1-(0),1-(0),6-(1,1,7),7-(6,6)]
   309      23.945001      23.945001      23.945001    6[1-(0),1-(0),6-(1,1,7),7-(6,6)]
   310      23.945004      23.945004      23.945004    6[1-(0),1-(0),6-(1,1,7),7-(6,6)]
   311       13.58162       13.58162       13.58162    6[1-(0),1-(0),6-(1,1,7),7-(6,6)]
   312      15.152412      15.152412      15.152412    6[1-(0),1-(0),6-(1,1,7),7-(6,6)]
   313       4.789023       4.789023       4.789023    6[1-(0),1-(0),6-(1,1,7),7-(6,6)]
   314        4.78902        4.78902        4.78902    6[1-(0),1-(0),6-(1,1,7),7-(6,6)]
   315      13.581612      13.581612      13.581612    6[1-(0),1-(0),6-(1,1,7),7-(6,6)]
   316      15.152404      15.152404      15.152404    6[1-(0),1-(0),6-(1,1,7),7-(6,6)]
   317      19.148551      19.148551      19.148551    6[1-(0),6-(6,6),6-(6,6)]
   318      17.196558      17.196558      17.196558    6[6-(1,6),6-(1,6),6-(8,8)]
   319       16.13835       16.13835       16.13835    6[6-(6,6),8-(29),8-(29)]
   320       9.585476       9.585476       9.585476    6[1-(0),6-(6,6),6-(6,6)]
   321      11.537469      11.537469      11.537469    6[6-(1,6),6-(1,6),6-(8,8)]
   322      12.595645      12.595645      12.595645    6[6-(6,6),8-(29),8-(29)]
   323       9.585489       9.585489       9.585489    6[1-(0),6-(6,6),6-(6,6)]
   324      11.537489      11.537489      11.537489    6[6-(1,6),6-(1,6),6-(8,8)]
   325      12.595668      12.595668      12.595668    6[6-(6,6),8-(29),8-(29)]
   326      19.148531      19.148531      19.148531    6[1-(0),6-(6,6),6-(6,6)]
   327      17.196531      17.196531      17.196531    6[6-(1,6),6-(1,6),6-(8,8)]
   328      16.138385      16.138385      16.138385    6[6-(6,6),8-(29),8-(29)]
   329       9.585473       9.585473       9.585473    6[1-(0),6-(6,6),6-(6,6)]
   330      11.537466      11.537466      11.537466    6[6-(1,6),6-(1,6),6-(8,8)]
   331      12.595674      12.595674      12.595674    6[6-(6,6),8-(29),8-(29)]
   332      19.148548      19.148548      19.148548    6[1-(0),6-(6,6),6-(6,6)]
   333      17.196555      17.196555      17.196555    6[6-(1,6),6-(1,6),6-(8,8)]
   334      16.138379      16.138379      16.138379    6[6-(6,6),8-(29),8-(29)]
   335      19.148535      19.148535      19.148535    6[1-(0),6-(6,6),6-(6,6)]
   336      17.196535      17.196535      17.196535    6[6-(1,6),6-(1,6),6-(8,8)]
   337      16.138356      16.138356      16.138356    6[6-(6,6),8-(29),8-(29)]
   338       9.585493       9.585493       9.585493    6[1-(0),6-(6,6),6-(6,6)]
   339      11.537493      11.537493      11.537493    6[6-(1,6),6-(1,6),6-(8,8)]
   340      12.595639      12.595639      12.595639    6[6-(6,6),8-(29),8-(29)]
   341       4.789002       4.789002       4.789002    7[6-(1,1,6),6-(1,1,6),6-(1,1,6)]
   342       4.789006       4.789006       4.789006    7[6-(1,1,6),6-(1,1,6),6-(1,1,6)]
   343      22.657724      22.657724      22.657724    7[6-(1,1,6),6-(1,1,6),6-(1,1,6)]
   344      25.232291      25.232291      25.232291    7[6-(1,1,6),6-(1,1,6),6-(1,1,6)]
   345      23.945022      23.945022      23.945022    7[6-(1,1,6),6-(1,1,6),6-(1,1,6)]
   346      23.945018      23.945018      23.945018    7[6-(1,1,6),6-(1,1,6),6-(1,1,6)]
   347       3.501733       3.501733       3.501733    7[6-(1,1,6),6-(1,1,6),6-(1,1,6)]
   348         6.0763         6.0763         6.0763    7[6-(1,1,6),6-(1,1,6),6-(1,1,6)]
   349      22.577641      22.577641      22.577641    8[6-(6,8),29-(8,8,8)]
   350      22.589738      22.589738      22.589738    8[6-(6,8),29-(8,8,8)]
   351      15.742014      15.742014      15.742014    8[6-(6,8),29-(8,8,8)]
   352       6.156364       6.156364       6.156364    8[6-(6,8),29-(8,8,8)]
   353         6.1443         6.1443         6.1443    8[6-(6,8),29-(8,8,8)]
   354      12.991983      12.991983      12.991983    8[6-(6,8),29-(8,8,8)]
   355      10.753238      10.753238      10.753238    8[6-(6,8),29-(8,8,8)]
   356        8.54072        8.54072        8.54072    8[6-(6,8),29-(8,8,8)]
   357      13.003693      13.003693      13.003693    8[6-(6,8),29-(8,8,8)]
   358      17.980792      17.980792      17.980792    8[6-(6,8),29-(8,8,8)]
   359        1.03731        1.03731        1.03731    8[6-(6,8),29-(8,8,8)]
   360      15.730362      15.730362      15.730362    8[6-(6,8),29-(8,8,8)]
   361      22.577672      22.577672      22.577672    8[6-(6,8),29-(8,8,8)]
   362      22.589712      22.589712      22.589712    8[6-(6,8),29-(8,8,8)]
   363      15.742046      15.742046      15.742046    8[6-(6,8),29-(8,8,8)]
   364        6.15637        6.15637        6.15637    8[6-(6,8),29-(8,8,8)]
   365       6.144298       6.144298       6.144298    8[6-(6,8),29-(8,8,8)]
   366      12.992006      12.992006      12.992006    8[6-(6,8),29-(8,8,8)]
   367      10.753227      10.753227      10.753227    8[6-(6,8),29-(8,8,8)]
   368      27.696709      27.696709      27.696709    8[6-(6,8),29-(8,8,8)]
   369      13.003666      13.003666      13.003666    8[6-(6,8),29-(8,8,8)]
   370       17.98079       17.98079       17.98079    8[6-(6,8),29-(8,8,8)]
   371      20.193308      20.193308      20.193308    8[6-(6,8),29-(8,8,8)]
   372      15.730327      15.730327      15.730327    8[6-(6,8),29-(8,8,8)]
   373       6.156383       6.156383       6.156383    8[6-(6,8),29-(8,8,8)]
   374       6.144286       6.144286       6.144286    8[6-(6,8),29-(8,8,8)]
   375       12.99201       12.99201       12.99201    8[6-(6,8),29-(8,8,8)]
   376       22.57766       22.57766       22.57766    8[6-(6,8),29-(8,8,8)]
   377      22.589724      22.589724      22.589724    8[6-(6,8),29-(8,8,8)]
   378      15.742041      15.742041      15.742041    8[6-(6,8),29-(8,8,8)]
   379      17.980786      17.980786      17.980786    8[6-(6,8),29-(8,8,8)]
   380      20.193304      20.193304      20.193304    8[6-(6,8),29-(8,8,8)]
   381      15.730331      15.730331      15.730331    8[6-(6,8),29-(8,8,8)]
   382      10.753232      10.753232      10.753232    8[6-(6,8),29-(8,8,8)]
   383      27.696714      27.696714      27.696714    8[6-(6,8),29-(8,8,8)]
   384      13.003662      13.003662      13.003662    8[6-(6,8),29-(8,8,8)]
   385       6.156352       6.156352       6.156352    8[6-(6,8),29-(8,8,8)]
   386       6.144312       6.144312       6.144312    8[6-(6,8),29-(8,8,8)]
   387      12.991978      12.991978      12.991978    8[6-(6,8),29-(8,8,8)]
   388      22.577654      22.577654      22.577654    8[6-(6,8),29-(8,8,8)]
   389      22.589726      22.589726      22.589726    8[6-(6,8),29-(8,8,8)]
   390      15.742018      15.742018      15.742018    8[6-(6,8),29-(8,8,8)]
   391      17.980797      17.980797      17.980797    8[6-(6,8),29-(8,8,8)]
   392       1.037315       1.037315       1.037315    8[6-(6,8),29-(8,8,8)]
   393      15.730358      15.730358      15.730358    8[6-(6,8),29-(8,8,8)]
   394      10.753234      10.753234      10.753234    8[6-(6,8),29-(8,8,8)]
   395       8.540716       8.540716       8.540716    8[6-(6,8),29-(8,8,8)]
   396      13.003697      13.003697      13.003697    8[6-(6,8),29-(8,8,8)]
