# Supplementary material for: A collection of forcefield precursors for metal–organic frameworks
Source: RSC Adv. 2019 Nov 13;9(63):36492–507. doi: 10.1039/c9ra07327b (PMC9075174; doi:10.1039/c9ra07327b)
Supplement: RA-009-C9RA07327B-s1503 [file RA-009-C9RA07327B-s1503.txt]

MAYXUG_clean

5.956500    0.000000    0.000000
-0.100994    7.370908    0.000000
-2.657919    -2.984043    12.556339

     1       4.963622       4.963622       4.963622    68[8-(1,6),8-(1,6),8-(6),8-(6),8-(6),8-(6),8-(6),8-(6)]
     2      -1.766137      -1.766137      -1.766137    68[8-(1,6),8-(1,6),8-(6),8-(6),8-(6),8-(6),8-(6),8-(6)]
     3       1.345155       1.345155       1.345155    1[6-(6,6,8)]
     4        1.95174        1.95174        1.95174    1[6-(6,6,8)]
     5       1.791534       1.791534       1.791534    1[6-(6,6,8)]
     6       2.356344       2.356344       2.356344    1[6-(6,6,8)]
     7       1.378074       1.378074       1.378074    1[6-(6,6,8)]
     8       0.687374       0.687374       0.687374    1[6-(6,6,8)]
     9       2.181647       2.181647       2.181647    1[8-(6)]
    10       1.003875       1.003875       1.003875    1[8-(6)]
    11       3.062128       3.062128       3.062128    1[8-(6,68)]
    12       4.236691       4.236691       4.236691    1[8-(6,68)]
    13       0.036473       0.036473       0.036473    1[8-(6,68)]
    14      -1.193484      -1.193484      -1.193484    1[8-(6,68)]
    15       4.415027       4.415027       4.415027    6[6-(1,6,8),8-(68),8-(68)]
    16       0.999183       0.999183       0.999183    6[1-(0),6-(1,6,8),6-(8,8),8-(1)]
    17       2.130723       2.130723       2.130723    6[1-(0),6-(1,6,8),6-(8,8),8-(1)]
    18      -1.172108      -1.172108      -1.172108    6[6-(1,6,8),8-(68),8-(68)]
    19       3.808635       3.808635       3.808635    6[6-(1,6,8),8-(68),8-(68)]
    20       2.654527       2.654527       2.654527    6[1-(0),6-(1,6,8),6-(8,8),8-(1,68)]
    21       2.708845       2.708845       2.708845    6[1-(0),6-(1,6,8),6-(8,8),8-(1,68)]
    22       1.995677       1.995677       1.995677    6[6-(1,6,8),8-(68),8-(68)]
    23      -0.622715      -0.622715      -0.622715    6[6-(1,6,8),8-(68),8-(68)]
    24       0.495753       0.495753       0.495753    6[1-(0),6-(1,6,8),6-(8,8),8-(1,68)]
    25       0.373515       0.373515       0.373515    6[1-(0),6-(1,6,8),6-(8,8),8-(1,68)]
    26       1.183211       1.183211       1.183211    6[6-(1,6,8),8-(68),8-(68)]
    27       4.002388       4.002388       4.002388    8[6-(6,8),68-(8,8,8,8,8,8,8)]
    28       5.223164       5.223164       5.223164    8[6-(6,8),68-(8,8,8,8,8,8,8)]
    29       1.394544       1.394544       1.394544    8[1-(0),6-(1,6,6)]
    30       1.793004       1.793004       1.793004    8[1-(0),6-(1,6,6)]
    31      -0.727215      -0.727215      -0.727215    8[6-(6,8),68-(8,8,8,8,8,8,8)]
    32      -1.935919      -1.935919      -1.935919    8[6-(6,8),68-(8,8,8,8,8,8,8)]
    33       3.901765       3.901765       3.901765    8[6-(6,8),68-(8,8,8,8,8,8,8)]
    34      -1.315935      -1.315935      -1.315935    8[6-(6,8),68-(8,8,8,8,8,8,8)]
    35       2.745592       2.745592       2.745592    8[1-(0),6-(1,6,6),68-(8,8,8,8,8,8,8)]
    36       4.078067       4.078067       4.078067    8[1-(0),6-(1,6,6),68-(8,8,8,8,8,8,8)]
    37       2.640437       2.640437       2.640437    8[6-(6,8),68-(8,8,8,8,8,8,8)]
    38       0.666845       0.666845       0.666845    8[6-(6,8),68-(8,8,8,8,8,8,8)]
    39       4.488562       4.488562       4.488562    8[6-(6,8),68-(8,8,8,8,8,8,8)]
    40      -0.660393      -0.660393      -0.660393    8[6-(6,8),68-(8,8,8,8,8,8,8)]
    41       0.389306       0.389306       0.389306    8[1-(0),6-(1,6,6),68-(8,8,8,8,8,8,8)]
    42      -0.997178      -0.997178      -0.997178    8[1-(0),6-(1,6,6),68-(8,8,8,8,8,8,8)]
    43       0.545982       0.545982       0.545982    8[6-(6,8),68-(8,8,8,8,8,8,8)]
    44       2.434223       2.434223       2.434223    8[6-(6,8),68-(8,8,8,8,8,8,8)]
