# Supplementary material for: A collection of forcefield precursors for metal–organic frameworks
Source: RSC Adv. 2019 Nov 13;9(63):36492–507. doi: 10.1039/c9ra07327b (PMC9075174; doi:10.1039/c9ra07327b)
Supplement: RA-009-C9RA07327B-s1504 [file RA-009-C9RA07327B-s1504.txt]

MAYYAN_clean

6.100800    0.000000    0.000000
0.000000    7.580200    0.000000
0.000000    0.000000    28.044000

     1       3.466597       3.466597       3.466597    59[8-(1,6),8-(1,6),8-(6),8-(6),8-(6),8-(6),8-(6),8-(6)]
     2       3.466597       3.466597       3.466597    59[8-(1,6),8-(1,6),8-(6),8-(6),8-(6),8-(6),8-(6),8-(6)]
     3       2.634203       2.634203       2.634203    59[8-(1,6),8-(1,6),8-(6),8-(6),8-(6),8-(6),8-(6),8-(6)]
     4       2.634203       2.634203       2.634203    59[8-(1,6),8-(1,6),8-(6),8-(6),8-(6),8-(6),8-(6),8-(6)]
     5       2.877137       2.877137       2.877137    1[8-(6,59)]
     6       0.890107       0.890107       0.890107    1[6-(6,6,8)]
     7       1.739338       1.739338       1.739338    1[8-(6,59)]
     8       0.280027       0.280027       0.280027    1[6-(6,6,8)]
     9       4.290693       4.290693       4.290693    1[6-(1,6,6)]
    10       2.691673       2.691673       2.691673    1[6-(1,6,6)]
    11       2.877137       2.877137       2.877137    1[8-(6,59)]
    12       0.890107       0.890107       0.890107    1[6-(6,6,8)]
    13       1.739338       1.739338       1.739338    1[8-(6,59)]
    14       0.280027       0.280027       0.280027    1[6-(6,6,8)]
    15       4.290693       4.290693       4.290693    1[6-(1,6,6)]
    16       2.691673       2.691673       2.691673    1[6-(1,6,6)]
    17       3.223663       3.223663       3.223663    1[8-(6,59)]
    18       5.210693       5.210693       5.210693    1[6-(6,6,8)]
    19       4.361462       4.361462       4.361462    1[8-(6,59)]
    20       5.820773       5.820773       5.820773    1[6-(6,6,8)]
    21       1.810107       1.810107       1.810107    1[6-(1,6,6)]
    22       3.409127       3.409127       3.409127    1[6-(1,6,6)]
    23       3.223663       3.223663       3.223663    1[8-(6,59)]
    24       5.210693       5.210693       5.210693    1[6-(6,6,8)]
    25       4.361462       4.361462       4.361462    1[8-(6,59)]
    26       5.820773       5.820773       5.820773    1[6-(6,6,8)]
    27       1.810107       1.810107       1.810107    1[6-(1,6,6)]
    28       3.409127       3.409127       3.409127    1[6-(1,6,6)]
    29       0.437427       0.437427       0.437427    6[6-(1,6,8),8-(59),8-(59)]
    30       1.250664       1.250664       1.250664    6[1-(0),6-(1,6,8),6-(8,8),8-(1,59)]
    31       1.164643       1.164643       1.164643    6[1-(0),6-(1,6,8),6-(8,8),8-(1,59)]
    32       2.274378       2.274378       2.274378    6[6-(1,6,8),8-(59),8-(59)]
    33       3.466475       3.466475       3.466475    6[6-(1,1,6),8-(59),8-(59)]
    34       3.483557       3.483557       3.483557    6[1-(0),1-(0),6-(1,1,6),6-(8,8)]
    35       0.437427       0.437427       0.437427    6[6-(1,6,8),8-(59),8-(59)]
    36       1.250664       1.250664       1.250664    6[1-(0),6-(1,6,8),6-(8,8),8-(1,59)]
    37       1.164643       1.164643       1.164643    6[1-(0),6-(1,6,8),6-(8,8),8-(1,59)]
    38       2.274378       2.274378       2.274378    6[6-(1,6,8),8-(59),8-(59)]
    39       3.466475       3.466475       3.466475    6[6-(1,1,6),8-(59),8-(59)]
    40       3.483557       3.483557       3.483557    6[1-(0),1-(0),6-(1,1,6),6-(8,8)]
    41       5.663373       5.663373       5.663373    6[6-(1,6,8),8-(59),8-(59)]
    42       4.850136       4.850136       4.850136    6[1-(0),6-(1,6,8),6-(8,8),8-(1,59)]
    43       4.936157       4.936157       4.936157    6[1-(0),6-(1,6,8),6-(8,8),8-(1,59)]
    44       3.826422       3.826422       3.826422    6[6-(1,6,8),8-(59),8-(59)]
    45       2.634325       2.634325       2.634325    6[6-(1,1,6),8-(59),8-(59)]
    46       2.617243       2.617243       2.617243    6[1-(0),1-(0),6-(1,1,6),6-(8,8)]
    47       5.663373       5.663373       5.663373    6[6-(1,6,8),8-(59),8-(59)]
    48       4.850136       4.850136       4.850136    6[1-(0),6-(1,6,8),6-(8,8),8-(1,59)]
    49       4.936157       4.936157       4.936157    6[1-(0),6-(1,6,8),6-(8,8),8-(1,59)]
    50       3.826422       3.826422       3.826422    6[6-(1,6,8),8-(59),8-(59)]
    51       2.634325       2.634325       2.634325    6[6-(1,1,6),8-(59),8-(59)]
    52       2.617243       2.617243       2.617243    6[1-(0),1-(0),6-(1,1,6),6-(8,8)]
    53       1.051778       1.051778       1.051778    8[6-(6,8),59-(8,8,8,8,8,8,8)]
    54       5.291834       5.291834       5.291834    8[6-(6,8),59-(8,8,8,8,8,8,8)]
    55       2.603821       2.603821       2.603821    8[1-(0),6-(1,6,6),59-(8,8,8,8,8,8,8)]
    56        1.29642        1.29642        1.29642    8[1-(0),6-(1,6,6),59-(8,8,8,8,8,8,8)]
    57        2.28475        2.28475        2.28475    8[6-(6,8),59-(8,8,8,8,8,8,8)]
    58       3.105307       3.105307       3.105307    8[6-(6,8),59-(8,8,8,8,8,8,8)]
    59       4.140613       4.140613       4.140613    8[6-(6,8),59-(8,8,8,8,8,8,8)]
    60       2.763662       2.763662       2.763662    8[6-(6,8),59-(8,8,8,8,8,8,8)]
    61       1.051778       1.051778       1.051778    8[6-(6,8),59-(8,8,8,8,8,8,8)]
    62       5.291834       5.291834       5.291834    8[6-(6,8),59-(8,8,8,8,8,8,8)]
    63       2.603821       2.603821       2.603821    8[1-(0),6-(1,6,6),59-(8,8,8,8,8,8,8)]
    64        1.29642        1.29642        1.29642    8[1-(0),6-(1,6,6),59-(8,8,8,8,8,8,8)]
    65        2.28475        2.28475        2.28475    8[6-(6,8),59-(8,8,8,8,8,8,8)]
    66       3.105307       3.105307       3.105307    8[6-(6,8),59-(8,8,8,8,8,8,8)]
    67       4.140613       4.140613       4.140613    8[6-(6,8),59-(8,8,8,8,8,8,8)]
    68       2.763662       2.763662       2.763662    8[6-(6,8),59-(8,8,8,8,8,8,8)]
    69       5.049022       5.049022       5.049022    8[6-(6,8),59-(8,8,8,8,8,8,8)]
    70       0.808966       0.808966       0.808966    8[6-(6,8),59-(8,8,8,8,8,8,8)]
    71       3.496979       3.496979       3.496979    8[1-(0),6-(1,6,6),59-(8,8,8,8,8,8,8)]
    72        4.80438        4.80438        4.80438    8[1-(0),6-(1,6,6),59-(8,8,8,8,8,8,8)]
    73        3.81605        3.81605        3.81605    8[6-(6,8),59-(8,8,8,8,8,8,8)]
    74       2.995493       2.995493       2.995493    8[6-(6,8),59-(8,8,8,8,8,8,8)]
    75       1.960187       1.960187       1.960187    8[6-(6,8),59-(8,8,8,8,8,8,8)]
    76       3.337138       3.337138       3.337138    8[6-(6,8),59-(8,8,8,8,8,8,8)]
    77       5.049022       5.049022       5.049022    8[6-(6,8),59-(8,8,8,8,8,8,8)]
    78       0.808966       0.808966       0.808966    8[6-(6,8),59-(8,8,8,8,8,8,8)]
    79       3.496979       3.496979       3.496979    8[1-(0),6-(1,6,6),59-(8,8,8,8,8,8,8)]
    80        4.80438        4.80438        4.80438    8[1-(0),6-(1,6,6),59-(8,8,8,8,8,8,8)]
    81        3.81605        3.81605        3.81605    8[6-(6,8),59-(8,8,8,8,8,8,8)]
    82       2.995493       2.995493       2.995493    8[6-(6,8),59-(8,8,8,8,8,8,8)]
    83       1.960187       1.960187       1.960187    8[6-(6,8),59-(8,8,8,8,8,8,8)]
    84       3.337138       3.337138       3.337138    8[6-(6,8),59-(8,8,8,8,8,8,8)]
