# Supplementary material for: A collection of forcefield precursors for metal–organic frameworks
Source: RSC Adv. 2019 Nov 13;9(63):36492–507. doi: 10.1039/c9ra07327b (PMC9075174; doi:10.1039/c9ra07327b)
Supplement: RA-009-C9RA07327B-s1505 [file RA-009-C9RA07327B-s1505.txt]

MAZJAY_clean

9.046200    0.000000    0.000000
-4.017874    8.104963    0.000000
0.000000    0.000000    16.986000

     1         -5e-05         -5e-05         -5e-05    63[8-(6),8-(6),8-(6),8-(6),8-(6),8-(6),8-(6,6),8-(6,6),8-(6,6)]
     2         -5e-05         -5e-05         -5e-05    63[8-(6),8-(6),8-(6),8-(6),8-(6),8-(6),8-(6,6),8-(6,6),8-(6,6)]
     3       0.595046       0.595046       0.595046    63[8-(6),8-(6),8-(6),8-(6),8-(6),8-(6)]
     4       4.474814       4.474814       4.474814    63[8-(6),8-(6),8-(6),8-(6),8-(6),8-(6)]
     5       1.135605       1.135605       1.135605    1[6-(1,6,8)]
     6       1.337462       1.337462       1.337462    1[6-(1,6,8)]
     7       1.384459       1.384459       1.384459    1[6-(1,6,8)]
     8       5.059083       5.059083       5.059083    1[6-(1,6,8)]
     9       1.971621       1.971621       1.971621    1[6-(1,6,8)]
    10       0.961106       0.961106       0.961106    1[6-(1,6,8)]
    11       6.371686       6.371686       6.371686    1[6-(1,6,8)]
    12       5.256684       5.256684       5.256684    1[6-(1,6,8)]
    13       6.489899       6.489899       6.489899    1[6-(1,6,8)]
    14      -1.297895      -1.297895      -1.297895    1[6-(1,6,8)]
    15       2.010813       2.010813       2.010813    1[6-(1,6,8)]
    16       3.134968       3.134968       3.134968    1[6-(1,6,8)]
    17       6.371686       6.371686       6.371686    1[6-(1,6,8)]
    18       5.256684       5.256684       5.256684    1[6-(1,6,8)]
    19       6.489899       6.489899       6.489899    1[6-(1,6,8)]
    20      -1.297895      -1.297895      -1.297895    1[6-(1,6,8)]
    21       2.010813       2.010813       2.010813    1[6-(1,6,8)]
    22       3.134968       3.134968       3.134968    1[6-(1,6,8)]
    23       1.135605       1.135605       1.135605    1[6-(1,6,8)]
    24       1.337462       1.337462       1.337462    1[6-(1,6,8)]
    25       1.384459       1.384459       1.384459    1[6-(1,6,8)]
    26       5.059083       5.059083       5.059083    1[6-(1,6,8)]
    27       1.971621       1.971621       1.971621    1[6-(1,6,8)]
    28       0.961106       0.961106       0.961106    1[6-(1,6,8)]
    29       2.743429       2.743429       2.743429    6[6-(1,1,8),8-(63),8-(63)]
    30       1.797826       1.797826       1.797826    6[1-(0),1-(0),6-(8,8),8-(6,63)]
    31        5.78552        5.78552        5.78552    6[1-(0),1-(0),6-(8,8),8-(6,63)]
    32       6.673439       6.673439       6.673439    6[6-(1,1,8),8-(63),8-(63)]
    33       0.019904       0.019904       0.019904    6[6-(1,1,8),8-(63),8-(63)]
    34         1.1511         1.1511         1.1511    6[1-(0),1-(0),6-(8,8),8-(6,63)]
    35       4.595915       4.595915       4.595915    6[6-(1,1,8),8-(63),8-(63)]
    36       5.636051       5.636051       5.636051    6[1-(0),1-(0),6-(8,8),8-(6,63)]
    37      -2.094729      -2.094729      -2.094729    6[1-(0),1-(0),6-(8,8),8-(6,63)]
    38       -1.70847       -1.70847       -1.70847    6[6-(1,1,8),8-(63),8-(63)]
    39       2.468112       2.468112       2.468112    6[6-(1,1,8),8-(63),8-(63)]
    40       2.290287       2.290287       2.290287    6[1-(0),1-(0),6-(8,8),8-(6,63)]
    41       4.595915       4.595915       4.595915    6[6-(1,1,8),8-(63),8-(63)]
    42       5.636051       5.636051       5.636051    6[1-(0),1-(0),6-(8,8),8-(6,63)]
    43      -2.094729      -2.094729      -2.094729    6[1-(0),1-(0),6-(8,8),8-(6,63)]
    44       -1.70847       -1.70847       -1.70847    6[6-(1,1,8),8-(63),8-(63)]
    45       2.468112       2.468112       2.468112    6[6-(1,1,8),8-(63),8-(63)]
    46       2.290287       2.290287       2.290287    6[1-(0),1-(0),6-(8,8),8-(6,63)]
    47       2.743429       2.743429       2.743429    6[6-(1,1,8),8-(63),8-(63)]
    48       1.797826       1.797826       1.797826    6[1-(0),1-(0),6-(8,8),8-(6,63)]
    49        5.78552        5.78552        5.78552    6[1-(0),1-(0),6-(8,8),8-(6,63)]
    50       6.673439       6.673439       6.673439    6[6-(1,1,8),8-(63),8-(63)]
    51       0.019904       0.019904       0.019904    6[6-(1,1,8),8-(63),8-(63)]
    52         1.1511         1.1511         1.1511    6[1-(0),1-(0),6-(8,8),8-(6,63)]
    53       3.959118       3.959118       3.959118    8[6-(6,8),63-(8,8,8,8,8,8,8,8)]
    54       2.223618       2.223618       2.223618    8[6-(6,8),63-(8,8,8,8,8)]
    55       2.536086       2.536086       2.536086    8[6-(1,1,6),6-(1,1,6),63-(8,8,8,8,8,8,8,8)]
    56       6.120013       6.120013       6.120013    8[6-(6,8),63-(8,8,8,8,8)]
    57       7.907548       7.907548       7.907548    8[6-(6,8),63-(8,8,8,8,8,8,8,8)]
    58      -0.574896      -0.574896      -0.574896    8[6-(6,8),63-(8,8,8,8,8,8,8,8)]
    59      -0.253841      -0.253841      -0.253841    8[6-(6,8),63-(8,8,8,8,8)]
    60       4.275269       4.275269       4.275269    8[6-(6,8),63-(8,8,8,8,8,8,8,8)]
    61       4.123135       4.123135       4.123135    8[6-(6,8),63-(8,8,8,8,8)]
    62       6.102578       6.102578       6.102578    8[6-(1,1,6),6-(1,1,6),63-(8,8,8,8,8,8,8,8)]
    63      -0.913684      -0.913684      -0.913684    8[6-(6,8),63-(8,8,8,8,8)]
    64      -2.240625      -2.240625      -2.240625    8[6-(6,8),63-(8,8,8,8,8,8,8,8)]
    65       1.737445       1.737445       1.737445    8[6-(6,8),63-(8,8,8,8,8,8,8,8)]
    66        3.28391        3.28391        3.28391    8[6-(6,8),63-(8,8,8,8,8)]
    67       4.275269       4.275269       4.275269    8[6-(6,8),63-(8,8,8,8,8,8,8,8)]
    68       4.123135       4.123135       4.123135    8[6-(6,8),63-(8,8,8,8,8)]
    69       6.102578       6.102578       6.102578    8[6-(1,1,6),6-(1,1,6),63-(8,8,8,8,8,8,8,8)]
    70      -0.913684      -0.913684      -0.913684    8[6-(6,8),63-(8,8,8,8,8)]
    71      -2.240625      -2.240625      -2.240625    8[6-(6,8),63-(8,8,8,8,8,8,8,8)]
    72       1.737445       1.737445       1.737445    8[6-(6,8),63-(8,8,8,8,8,8,8,8)]
    73        3.28391        3.28391        3.28391    8[6-(6,8),63-(8,8,8,8,8)]
    74       3.959118       3.959118       3.959118    8[6-(6,8),63-(8,8,8,8,8,8,8,8)]
    75       2.223618       2.223618       2.223618    8[6-(6,8),63-(8,8,8,8,8)]
    76       2.536086       2.536086       2.536086    8[6-(1,1,6),6-(1,1,6),63-(8,8,8,8,8,8,8,8)]
    77       6.120013       6.120013       6.120013    8[6-(6,8),63-(8,8,8,8,8)]
    78       7.907548       7.907548       7.907548    8[6-(6,8),63-(8,8,8,8,8,8,8,8)]
    79      -0.574896      -0.574896      -0.574896    8[6-(6,8),63-(8,8,8,8,8,8,8,8)]
    80      -0.253841      -0.253841      -0.253841    8[6-(6,8),63-(8,8,8,8,8)]
    81       1.308873       1.308873       1.308873    8[6-(1,1,6),6-(1,1,6),63-(8,8,8,8,8,8,8,8)]
    82       1.308873       1.308873       1.308873    8[6-(1,1,6),6-(1,1,6),63-(8,8,8,8,8,8,8,8)]
