# Supplementary material for: A collection of forcefield precursors for metal–organic frameworks
Source: RSC Adv. 2019 Nov 13;9(63):36492–507. doi: 10.1039/c9ra07327b (PMC9075174; doi:10.1039/c9ra07327b)
Supplement: RA-009-C9RA07327B-s1506 [file RA-009-C9RA07327B-s1506.txt]

MAZJEC_clean

9.016400    0.000000    0.000000
-4.097706    8.031455    0.000000
0.000000    0.000000    17.078000

     1            0.0            0.0            0.0    64[8-(6),8-(6),8-(6),8-(6),8-(6),8-(6),8-(6,6),8-(6,6),8-(6,6)]
     2            0.0            0.0            0.0    64[8-(6),8-(6),8-(6),8-(6),8-(6),8-(6),8-(6,6),8-(6,6),8-(6,6)]
     3       0.470562       0.470562       0.470562    64[8-(6),8-(6),8-(6),8-(6),8-(6),8-(6)]
     4       4.472725       4.472725       4.472725    64[8-(6),8-(6),8-(6),8-(6),8-(6),8-(6)]
     5       1.112111       1.112111       1.112111    1[6-(1,6,8)]
     6       1.171687       1.171687       1.171687    1[6-(1,6,8)]
     7       1.239499       1.239499       1.239499    1[6-(1,6,8)]
     8       5.060423       5.060423       5.060423    1[6-(1,6,8)]
     9       1.905511       1.905511       1.905511    1[6-(1,6,8)]
    10       0.846224       0.846224       0.846224    1[6-(1,6,8)]
    11       6.399719       6.399719       6.399719    1[6-(1,6,8)]
    12       5.328859       5.328859       5.328859    1[6-(1,6,8)]
    13        6.45629        6.45629        6.45629    1[6-(1,6,8)]
    14      -1.302541      -1.302541      -1.302541    1[6-(1,6,8)]
    15       2.007801       2.007801       2.007801    1[6-(1,6,8)]
    16       3.112341       3.112341       3.112341    1[6-(1,6,8)]
    17       6.399719       6.399719       6.399719    1[6-(1,6,8)]
    18       5.328859       5.328859       5.328859    1[6-(1,6,8)]
    19        6.45629        6.45629        6.45629    1[6-(1,6,8)]
    20      -1.302541      -1.302541      -1.302541    1[6-(1,6,8)]
    21       2.007801       2.007801       2.007801    1[6-(1,6,8)]
    22       3.112341       3.112341       3.112341    1[6-(1,6,8)]
    23       1.112111       1.112111       1.112111    1[6-(1,6,8)]
    24       1.171687       1.171687       1.171687    1[6-(1,6,8)]
    25       1.239499       1.239499       1.239499    1[6-(1,6,8)]
    26       5.060423       5.060423       5.060423    1[6-(1,6,8)]
    27       1.905511       1.905511       1.905511    1[6-(1,6,8)]
    28       0.846224       0.846224       0.846224    1[6-(1,6,8)]
    29       2.603808       2.603808       2.603808    6[6-(1,1,8),8-(64),8-(64)]
    30       1.709771       1.709771       1.709771    6[1-(0),1-(0),6-(8,8),8-(6,64)]
    31       5.754476       5.754476       5.754476    6[1-(0),1-(0),6-(8,8),8-(6,64)]
    32       6.655854       6.655854       6.655854    6[6-(1,1,8),8-(64),8-(64)]
    33      -0.012893      -0.012893      -0.012893    6[6-(1,1,8),8-(64),8-(64)]
    34       1.082221       1.082221       1.082221    6[1-(0),1-(0),6-(8,8),8-(6,64)]
    35        4.55781        4.55781        4.55781    6[6-(1,1,8),8-(64),8-(64)]
    36       5.638757       5.638757       5.638757    6[1-(0),1-(0),6-(8,8),8-(6,64)]
    37      -2.124479      -2.124479      -2.124479    6[1-(0),1-(0),6-(8,8),8-(6,64)]
    38      -1.815859      -1.815859      -1.815859    6[6-(1,1,8),8-(64),8-(64)]
    39       2.413216       2.413216       2.413216    6[6-(1,1,8),8-(64),8-(64)]
    40       2.262491       2.262491       2.262491    6[1-(0),1-(0),6-(8,8),8-(6,64)]
    41        4.55781        4.55781        4.55781    6[6-(1,1,8),8-(64),8-(64)]
    42       5.638757       5.638757       5.638757    6[1-(0),1-(0),6-(8,8),8-(6,64)]
    43      -2.124479      -2.124479      -2.124479    6[1-(0),1-(0),6-(8,8),8-(6,64)]
    44      -1.815859      -1.815859      -1.815859    6[6-(1,1,8),8-(64),8-(64)]
    45       2.413216       2.413216       2.413216    6[6-(1,1,8),8-(64),8-(64)]
    46       2.262491       2.262491       2.262491    6[1-(0),1-(0),6-(8,8),8-(6,64)]
    47       2.603808       2.603808       2.603808    6[6-(1,1,8),8-(64),8-(64)]
    48       1.709771       1.709771       1.709771    6[1-(0),1-(0),6-(8,8),8-(6,64)]
    49       5.754476       5.754476       5.754476    6[1-(0),1-(0),6-(8,8),8-(6,64)]
    50       6.655854       6.655854       6.655854    6[6-(1,1,8),8-(64),8-(64)]
    51      -0.012893      -0.012893      -0.012893    6[6-(1,1,8),8-(64),8-(64)]
    52       1.082221       1.082221       1.082221    6[1-(0),1-(0),6-(8,8),8-(6,64)]
    53        3.83153        3.83153        3.83153    8[6-(6,8),64-(8,8,8,8,8,8,8,8)]
    54       2.112598       2.112598       2.112598    8[6-(6,8),64-(8,8,8,8,8)]
    55        6.53066        6.53066        6.53066    8[6-(1,1,6),6-(1,1,6),64-(8,8,8,8,8,8,8,8)]
    56       6.138856       6.138856       6.138856    8[6-(6,8),64-(8,8,8,8,8)]
    57       7.904712       7.904712       7.904712    8[6-(6,8),64-(8,8,8,8,8,8,8,8)]
    58      -0.612654      -0.612654      -0.612654    8[6-(6,8),64-(8,8,8,8,8,8,8,8)]
    59      -0.248893      -0.248893      -0.248893    8[6-(6,8),64-(8,8,8,8,8)]
    60        4.17512        4.17512        4.17512    8[6-(6,8),64-(8,8,8,8,8,8,8,8)]
    61       4.100696       4.100696       4.100696    8[6-(6,8),64-(8,8,8,8,8)]
    62      -2.974444      -2.974444      -2.974444    8[6-(1,1,6),6-(1,1,6),64-(8,8,8,8,8,8,8,8)]
    63      -1.013577      -1.013577      -1.013577    8[6-(6,8),64-(8,8,8,8,8)]
    64      -2.326913      -2.326913      -2.326913    8[6-(6,8),64-(8,8,8,8,8,8,8,8)]
    65       1.732148       1.732148       1.732148    8[6-(6,8),64-(8,8,8,8,8,8,8,8)]
    66       3.239459       3.239459       3.239459    8[6-(6,8),64-(8,8,8,8,8)]
    67        4.17512        4.17512        4.17512    8[6-(6,8),64-(8,8,8,8,8,8,8,8)]
    68       4.100696       4.100696       4.100696    8[6-(6,8),64-(8,8,8,8,8)]
    69      -2.974444      -2.974444      -2.974444    8[6-(1,1,6),6-(1,1,6),64-(8,8,8,8,8,8,8,8)]
    70      -1.013577      -1.013577      -1.013577    8[6-(6,8),64-(8,8,8,8,8)]
    71      -2.326913      -2.326913      -2.326913    8[6-(6,8),64-(8,8,8,8,8,8,8,8)]
    72       1.732148       1.732148       1.732148    8[6-(6,8),64-(8,8,8,8,8,8,8,8)]
    73       3.239459       3.239459       3.239459    8[6-(6,8),64-(8,8,8,8,8)]
    74        3.83153        3.83153        3.83153    8[6-(6,8),64-(8,8,8,8,8,8,8,8)]
    75       2.112598       2.112598       2.112598    8[6-(6,8),64-(8,8,8,8,8)]
    76        6.53066        6.53066        6.53066    8[6-(1,1,6),6-(1,1,6),64-(8,8,8,8,8,8,8,8)]
    77       6.138856       6.138856       6.138856    8[6-(6,8),64-(8,8,8,8,8)]
    78       7.904712       7.904712       7.904712    8[6-(6,8),64-(8,8,8,8,8,8,8,8)]
    79      -0.612654      -0.612654      -0.612654    8[6-(6,8),64-(8,8,8,8,8,8,8,8)]
    80      -0.248893      -0.248893      -0.248893    8[6-(6,8),64-(8,8,8,8,8)]
    81       1.288698       1.288698       1.288698    8[6-(1,1,6),6-(1,1,6),64-(8,8,8,8,8,8,8,8)]
    82       1.288698       1.288698       1.288698    8[6-(1,1,6),6-(1,1,6),64-(8,8,8,8,8,8,8,8)]
