# Supplementary material for: A collection of forcefield precursors for metal–organic frameworks
Source: RSC Adv. 2019 Nov 13;9(63):36492–507. doi: 10.1039/c9ra07327b (PMC9075174; doi:10.1039/c9ra07327b)
Supplement: RA-009-C9RA07327B-s1507 [file RA-009-C9RA07327B-s1507.txt]

MECWEX_clean5b

14.732800    0.000000    0.000000
-4.910880    13.890236    0.000000
-4.910880    -6.945005    12.029363

     1       7.291769       7.291769       7.291769    1[6-(6,7)]
     2       7.878481       7.878481       7.878481    1[6-(6,7)]
     3       0.069938       0.069938       0.069938    1[6-(6,7)]
     4      -5.418108      -5.418108      -5.418108    1[6-(6,7)]
     5       4.980887       4.980887       4.980887    1[6-(6,7)]
     6      -0.507209      -0.507209      -0.507209    1[6-(6,7)]
     7       2.380821       2.380821       2.380821    1[6-(6,7)]
     8       2.967582       2.967582       2.967582    1[6-(6,7)]
     9      -1.943314      -1.943314      -1.943314    1[6-(6,7)]
    10      -2.530116      -2.530116      -2.530116    1[6-(6,7)]
    11       4.403727       4.403727       4.403727    1[6-(6,7)]
    12       9.891783       9.891783       9.891783    1[6-(6,7)]
    13      -1.943314      -1.943314      -1.943314    1[6-(6,7)]
    14      -2.530116      -2.530116      -2.530116    1[6-(6,7)]
    15       4.403727       4.403727       4.403727    1[6-(6,7)]
    16       9.891783       9.891783       9.891783    1[6-(6,7)]
    17       7.291769       7.291769       7.291769    1[6-(6,7)]
    18       7.878481       7.878481       7.878481    1[6-(6,7)]
    19       0.069938       0.069938       0.069938    1[6-(6,7)]
    20      -5.418108      -5.418108      -5.418108    1[6-(6,7)]
    21       4.980887       4.980887       4.980887    1[6-(6,7)]
    22      -0.507209      -0.507209      -0.507209    1[6-(6,7)]
    23       2.380821       2.380821       2.380821    1[6-(6,7)]
    24       2.967582       2.967582       2.967582    1[6-(6,7)]
    25       1.959628       1.959628       1.959628    1[6-(1,1,6)]
    26       0.562526       0.562526       0.562526    1[6-(1,1,6)]
    27       0.593409       0.593409       0.593409    1[6-(1,1,6)]
    28       10.26099       10.26099       10.26099    1[6-(1,1,6)]
    29      -2.966797      -2.966797      -2.966797    1[6-(1,1,6)]
    30       10.55423       10.55423       10.55423    1[6-(1,1,6)]
    31       8.109874       8.109874       8.109874    1[6-(1,1,6)]
    32       6.420118       6.420118       6.420118    1[6-(1,1,6)]
    33       6.630748       6.630748       6.630748    1[6-(1,1,6)]
    34      -3.776476      -3.776476      -3.776476    1[6-(1,1,6)]
    35      -4.235164      -4.235164      -4.235164    1[6-(1,1,6)]
    36      -4.646461      -4.646461      -4.646461    1[6-(1,1,6)]
    37      10.384409      10.384409      10.384409    1[6-(1,1,6)]
    38      -2.951327      -2.951327      -2.951327    1[6-(1,1,6)]
    39      10.415193      10.415193      10.415193    1[6-(1,1,6)]
    40       6.037666       6.037666       6.037666    1[6-(1,1,6)]
    41       5.167258       5.167258       5.167258    1[6-(1,1,6)]
    42       0.691522       0.691522       0.691522    1[6-(1,1,6)]
    43       1.920782       1.920782       1.920782    1[6-(1,1,6)]
    44       0.367851       0.367851       0.367851    1[6-(1,1,6)]
    45        0.82693        0.82693        0.82693    1[6-(1,1,6)]
    46       5.278765       5.278765       5.278765    1[6-(1,1,6)]
    47       6.831697       6.831697       6.831697    1[6-(1,1,6)]
    48       5.737678       5.737678       5.737678    1[6-(1,1,6)]
    49        3.06342        3.06342        3.06342    1[6-(1,1,6)]
    50       1.221821       1.221821       1.221821    1[6-(1,1,6)]
    51      -2.768319      -2.768319      -2.768319    1[6-(1,1,6)]
    52       1.509162       1.509162       1.509162    1[6-(1,1,6)]
    53        3.19891        3.19891        3.19891    1[6-(1,1,6)]
    54      -3.191101      -3.191101      -3.191101    1[6-(1,1,6)]
    55       6.855073       6.855073       6.855073    1[6-(1,1,6)]
    56       5.350072       5.350072       5.350072    1[6-(1,1,6)]
    57       5.643192       5.643192       5.643192    1[6-(1,1,6)]
    58       5.586554       5.586554       5.586554    1[6-(1,1,6)]
    59        1.13444        1.13444        1.13444    1[6-(1,1,6)]
    60       0.264474       0.264474       0.264474    1[6-(1,1,6)]
    61       8.274984       8.274984       8.274984    6[1-(0),6-(1,7),7-(6,30)]
    62       7.697422       7.697422       7.697422    6[1-(0),6-(1,7),7-(6,30)]
    63      -0.784708      -0.784708      -0.784708    6[1-(0),6-(1,7),7-(6,30)]
    64      -5.365619      -5.365619      -5.365619    6[1-(0),6-(1,7),7-(6,30)]
    65       4.126239       4.126239       4.126239    6[1-(0),6-(1,7),7-(6,30)]
    66      -0.454705      -0.454705      -0.454705    6[1-(0),6-(1,7),7-(6,30)]
    67       3.364038       3.364038       3.364038    6[1-(0),6-(1,7),7-(6,30)]
    68       2.786509       2.786509       2.786509    6[1-(0),6-(1,7),7-(6,30)]
    69       -2.12438       -2.12438       -2.12438    6[1-(0),6-(1,7),7-(6,30)]
    70      -1.546893      -1.546893      -1.546893    6[1-(0),6-(1,7),7-(6,30)]
    71       4.456226       4.456226       4.456226    6[1-(0),6-(1,7),7-(6,30)]
    72       9.037128       9.037128       9.037128    6[1-(0),6-(1,7),7-(6,30)]
    73       -2.12438       -2.12438       -2.12438    6[1-(0),6-(1,7),7-(6,30)]
    74      -1.546893      -1.546893      -1.546893    6[1-(0),6-(1,7),7-(6,30)]
    75       4.456226       4.456226       4.456226    6[1-(0),6-(1,7),7-(6,30)]
    76       9.037128       9.037128       9.037128    6[1-(0),6-(1,7),7-(6,30)]
    77       8.274984       8.274984       8.274984    6[1-(0),6-(1,7),7-(6,30)]
    78       7.697422       7.697422       7.697422    6[1-(0),6-(1,7),7-(6,30)]
    79      -0.784708      -0.784708      -0.784708    6[1-(0),6-(1,7),7-(6,30)]
    80      -5.365619      -5.365619      -5.365619    6[1-(0),6-(1,7),7-(6,30)]
    81       4.126239       4.126239       4.126239    6[1-(0),6-(1,7),7-(6,30)]
    82      -0.454705      -0.454705      -0.454705    6[1-(0),6-(1,7),7-(6,30)]
    83       3.364038       3.364038       3.364038    6[1-(0),6-(1,7),7-(6,30)]
    84       2.786509       2.786509       2.786509    6[1-(0),6-(1,7),7-(6,30)]
    85      -4.829359      -4.829359      -4.829359    6[6-(1,1,1),7-(6,30),7-(6,30)]
    86       7.325189       7.325189       7.325189    6[6-(1,1,1),7-(6,30),7-(6,30)]
    87       -2.57719       -2.57719       -2.57719    6[6-(1,1,1),7-(6,30),7-(6,30)]
    88      -4.829359      -4.829359      -4.829359    6[6-(1,1,1),7-(6,30),7-(6,30)]
    89       7.244629       7.244629       7.244629    6[6-(1,1,1),7-(6,30),7-(6,30)]
    90       0.081582       0.081582       0.081582    6[6-(1,1,1),7-(6,30),7-(6,30)]
    91       4.992502       4.992502       4.992502    6[6-(1,1,1),7-(6,30),7-(6,30)]
    92       2.414248       2.414248       2.414248    6[6-(1,1,1),7-(6,30),7-(6,30)]
    93       2.414248       2.414248       2.414248    6[6-(1,1,1),7-(6,30),7-(6,30)]
    94       0.081582       0.081582       0.081582    6[6-(1,1,1),7-(6,30),7-(6,30)]
    95       4.992502       4.992502       4.992502    6[6-(1,1,1),7-(6,30),7-(6,30)]
    96       7.244629       7.244629       7.244629    6[6-(1,1,1),7-(6,30),7-(6,30)]
    97      -4.068173      -4.068173      -4.068173    6[1-(0),1-(0),1-(0),6-(7,7)]
    98       7.109119       7.109119       7.109119    6[1-(0),1-(0),1-(0),6-(7,7)]
    99      -3.883493      -3.883493      -3.883493    6[1-(0),1-(0),1-(0),6-(7,7)]
   100      -4.068173      -4.068173      -4.068173    6[1-(0),1-(0),1-(0),6-(7,7)]
   101       5.938318       5.938318       5.938318    6[1-(0),1-(0),1-(0),6-(7,7)]
   102       0.842786       0.842786       0.842786    6[1-(0),1-(0),1-(0),6-(7,7)]
   103       5.753696       5.753696       5.753696    6[1-(0),1-(0),1-(0),6-(7,7)]
   104       2.198161       2.198161       2.198161    6[1-(0),1-(0),1-(0),6-(7,7)]
   105       2.198161       2.198161       2.198161    6[1-(0),1-(0),1-(0),6-(7,7)]
   106       0.842786       0.842786       0.842786    6[1-(0),1-(0),1-(0),6-(7,7)]
   107       5.753696       5.753696       5.753696    6[1-(0),1-(0),1-(0),6-(7,7)]
   108       5.938318       5.938318       5.938318    6[1-(0),1-(0),1-(0),6-(7,7)]
   109       8.600471       8.600471       8.600471    7[6-(1,6),6-(6,7),30-(7,7,7)]
   110       7.455814       7.455814       7.455814    7[6-(1,6),6-(6,7),30-(7,7,7)]
   111      -1.925414      -1.925414      -1.925414    7[6-(1,6),6-(6,7),30-(7,7,7)]
   112      -4.308791      -4.308791      -4.308791    7[6-(1,6),6-(6,7),30-(7,7,7)]
   113       2.985522       2.985522       2.985522    7[6-(1,6),6-(6,7),30-(7,7,7)]
   114       0.602134       0.602134       0.602134    7[6-(1,6),6-(6,7),30-(7,7,7)]
   115       3.689535       3.689535       3.689535    7[6-(1,6),6-(6,7),30-(7,7,7)]
   116       2.544889       2.544889       2.544889    7[6-(1,6),6-(6,7),30-(7,7,7)]
   117      -2.366006      -2.366006      -2.366006    7[6-(1,6),6-(6,7),30-(7,7,7)]
   118      -1.221388      -1.221388      -1.221388    7[6-(1,6),6-(6,7),30-(7,7,7)]
   119       5.513058       5.513058       5.513058    7[6-(1,6),6-(6,7),30-(7,7,7)]
   120       7.896416       7.896416       7.896416    7[6-(1,6),6-(6,7),30-(7,7,7)]
   121      -2.366006      -2.366006      -2.366006    7[6-(1,6),6-(6,7),30-(7,7,7)]
   122      -1.221388      -1.221388      -1.221388    7[6-(1,6),6-(6,7),30-(7,7,7)]
   123       5.513058       5.513058       5.513058    7[6-(1,6),6-(6,7),30-(7,7,7)]
   124       7.896416       7.896416       7.896416    7[6-(1,6),6-(6,7),30-(7,7,7)]
   125       8.600471       8.600471       8.600471    7[6-(1,6),6-(6,7),30-(7,7,7)]
   126       7.455814       7.455814       7.455814    7[6-(1,6),6-(6,7),30-(7,7,7)]
   127      -1.925414      -1.925414      -1.925414    7[6-(1,6),6-(6,7),30-(7,7,7)]
   128      -4.308791      -4.308791      -4.308791    7[6-(1,6),6-(6,7),30-(7,7,7)]
   129       2.985522       2.985522       2.985522    7[6-(1,6),6-(6,7),30-(7,7,7)]
   130       0.602134       0.602134       0.602134    7[6-(1,6),6-(6,7),30-(7,7,7)]
   131       3.689535       3.689535       3.689535    7[6-(1,6),6-(6,7),30-(7,7,7)]
   132       2.544889       2.544889       2.544889    7[6-(1,6),6-(6,7),30-(7,7,7)]
   133        7.36644        7.36644        7.36644    30[7-(6,6),7-(6,6),7-(6,6),7-(6,6)]
   134        -2.4554        -2.4554        -2.4554    30[7-(6,6),7-(6,6),7-(6,6),7-(6,6)]
   135        2.45552        2.45552        2.45552    30[7-(6,6),7-(6,6),7-(6,6),7-(6,6)]
   136        2.45552        2.45552        2.45552    30[7-(6,6),7-(6,6),7-(6,6),7-(6,6)]
   137        -2.4554        -2.4554        -2.4554    30[7-(6,6),7-(6,6),7-(6,6),7-(6,6)]
   138        7.36644        7.36644        7.36644    30[7-(6,6),7-(6,6),7-(6,6),7-(6,6)]
