# Supplementary material for: A collection of forcefield precursors for metal–organic frameworks
Source: RSC Adv. 2019 Nov 13;9(63):36492–507. doi: 10.1039/c9ra07327b (PMC9075174; doi:10.1039/c9ra07327b)
Supplement: RA-009-C9RA07327B-s1508 [file RA-009-C9RA07327B-s1508.txt]

MECWIB_clean

22.976500    0.000000    0.000000
-7.658750    21.662481    0.000000
-7.658750    -10.831064    18.760361

     1      -0.802006      -0.802006      -0.802006    30[7-(6,6),7-(6,6),7-(6,6),7-(6,6)]
     2      -1.914625      -1.914625      -1.914625    30[7-(6,6),7-(6,6),7-(6,6),7-(6,6)]
     3      -1.914625      -1.914625      -1.914625    30[7-(6,6),7-(6,6),7-(6,6),7-(6,6)]
     4      -3.027244      -3.027244      -3.027244    30[7-(6,6),7-(6,6),7-(6,6),7-(6,6)]
     5      -8.460765      -8.460765      -8.460765    30[7-(6,6),7-(6,6),7-(6,6),7-(6,6)]
     6       5.744178       5.744178       5.744178    30[7-(6,6),7-(6,6),7-(6,6),7-(6,6)]
     7      13.403009      13.403009      13.403009    30[7-(6,6),7-(6,6),7-(6,6),7-(6,6)]
     8      12.290328      12.290328      12.290328    30[7-(6,6),7-(6,6),7-(6,6),7-(6,6)]
     9       6.856922       6.856922       6.856922    30[7-(6,6),7-(6,6),7-(6,6),7-(6,6)]
    10      -9.573428      -9.573428      -9.573428    30[7-(6,6),7-(6,6),7-(6,6),7-(6,6)]
    11       5.744241       5.744241       5.744241    30[7-(6,6),7-(6,6),7-(6,6),7-(6,6)]
    12       4.631515       4.631515       4.631515    30[7-(6,6),7-(6,6),7-(6,6),7-(6,6)]
    13       8.461006       8.461006       8.461006    30[7-(6,6),7-(6,6),7-(6,6),7-(6,6)]
    14       9.573625       9.573625       9.573625    30[7-(6,6),7-(6,6),7-(6,6),7-(6,6)]
    15       9.573625       9.573625       9.573625    30[7-(6,6),7-(6,6),7-(6,6),7-(6,6)]
    16      10.686244      10.686244      10.686244    30[7-(6,6),7-(6,6),7-(6,6),7-(6,6)]
    17      16.119765      16.119765      16.119765    30[7-(6,6),7-(6,6),7-(6,6),7-(6,6)]
    18       1.914822       1.914822       1.914822    30[7-(6,6),7-(6,6),7-(6,6),7-(6,6)]
    19      -5.744009      -5.744009      -5.744009    30[7-(6,6),7-(6,6),7-(6,6),7-(6,6)]
    20      -4.631328      -4.631328      -4.631328    30[7-(6,6),7-(6,6),7-(6,6),7-(6,6)]
    21       0.802078       0.802078       0.802078    30[7-(6,6),7-(6,6),7-(6,6),7-(6,6)]
    22      17.232428      17.232428      17.232428    30[7-(6,6),7-(6,6),7-(6,6),7-(6,6)]
    23       1.914759       1.914759       1.914759    30[7-(6,6),7-(6,6),7-(6,6),7-(6,6)]
    24       3.027485       3.027485       3.027485    30[7-(6,6),7-(6,6),7-(6,6),7-(6,6)]
    25        2.16442        2.16442        2.16442    1[6-(6,7)]
    26       2.801643       2.801643       2.801643    1[6-(6,7)]
    27      -1.306569      -1.306569      -1.306569    1[6-(1,6,6)]
    28      -1.833499      -1.833499      -1.833499    1[6-(1,6,6)]
    29      -3.233522      -3.233522      -3.233522    1[6-(1,1,6)]
    30      -2.012696      -2.012696      -2.012696    1[6-(1,1,6)]
    31      -2.550349      -2.550349      -2.550349    1[6-(1,1,6)]
    32      -1.851813      -1.851813      -1.851813    1[6-(6,7)]
    33       0.173189       0.173189       0.173189    1[6-(6,7)]
    34        1.82137        1.82137        1.82137    1[6-(1,6,6)]
    35       0.681729       0.681729       0.681729    1[6-(1,6,6)]
    36        2.70978        2.70978        2.70978    1[6-(1,1,6)]
    37       2.953331       2.953331       2.953331    1[6-(1,1,6)]
    38       1.784586       1.784586       1.784586    1[6-(1,1,6)]
    39      -3.064979      -3.064979      -3.064979    1[6-(6,7)]
    40      -4.575314      -4.575314      -4.575314    1[6-(6,7)]
    41      -5.178841      -5.178841      -5.178841    1[6-(1,6,6)]
    42      -3.965676      -3.965676      -3.965676    1[6-(1,6,6)]
    43      -3.656277      -3.656277      -3.656277    1[6-(1,1,6)]
    44       -3.76197       -3.76197       -3.76197    1[6-(1,1,6)]
    45      -2.519701      -2.519701      -2.519701    1[6-(1,1,6)]
    46      -4.906128      -4.906128      -4.906128    1[6-(6,7)]
    47      -6.058019      -6.058019      -6.058019    1[6-(6,7)]
    48        4.66429        4.66429        4.66429    1[6-(1,6,6)]
    49       5.117696       5.117696       5.117696    1[6-(1,6,6)]
    50       4.180269       4.180269       4.180269    1[6-(1,1,6)]
    51       2.821585       2.821585       2.821585    1[6-(1,1,6)]
    52       3.285714       3.285714       3.285714    1[6-(1,1,6)]
    53      -5.494354      -5.494354      -5.494354    1[6-(6,7)]
    54      -4.857158      -4.857158      -4.857158    1[6-(6,7)]
    55      14.011142      14.011142      14.011142    1[6-(1,6,6)]
    56      13.484225      13.484225      13.484225    1[6-(1,6,6)]
    57      12.084177      12.084177      12.084177    1[6-(1,1,6)]
    58       13.30499       13.30499       13.30499    1[6-(1,1,6)]
    59      12.767351      12.767351      12.767351    1[6-(1,1,6)]
    60       5.806956       5.806956       5.806956    1[6-(6,7)]
    61       7.831941       7.831941       7.831941    1[6-(6,7)]
    62       9.480151       9.480151       9.480151    1[6-(1,6,6)]
    63       8.340524       8.340524       8.340524    1[6-(1,6,6)]
    64      10.368589      10.368589      10.368589    1[6-(1,1,6)]
    65       10.61213       10.61213       10.61213    1[6-(1,1,6)]
    66       9.443399       9.443399       9.443399    1[6-(1,1,6)]
    67      12.252671      12.252671      12.252671    1[6-(6,7)]
    68      10.742362      10.742362      10.742362    1[6-(6,7)]
    69      10.138823      10.138823      10.138823    1[6-(1,6,6)]
    70      11.351975      11.351975      11.351975    1[6-(1,6,6)]
    71      11.661399      11.661399      11.661399    1[6-(1,1,6)]
    72      11.555718      11.555718      11.555718    1[6-(1,1,6)]
    73      12.797974      12.797974      12.797974    1[6-(1,1,6)]
    74      10.411477      10.411477      10.411477    1[6-(6,7)]
    75       9.259604       9.259604       9.259604    1[6-(6,7)]
    76      12.323134      12.323134      12.323134    1[6-(1,6,6)]
    77      12.776526      12.776526      12.776526    1[6-(1,6,6)]
    78      11.839085      11.839085      11.839085    1[6-(1,1,6)]
    79      10.480412      10.480412      10.480412    1[6-(1,1,6)]
    80      10.944526      10.944526      10.944526    1[6-(1,1,6)]
    81       9.823343       9.823343       9.823343    1[6-(6,7)]
    82      10.460568      10.460568      10.460568    1[6-(6,7)]
    83       6.352386       6.352386       6.352386    1[6-(1,6,6)]
    84        5.82545        5.82545        5.82545    1[6-(1,6,6)]
    85       4.425417       4.425417       4.425417    1[6-(1,1,6)]
    86       5.646232       5.646232       5.646232    1[6-(1,1,6)]
    87       5.108574       5.108574       5.108574    1[6-(1,1,6)]
    88      -9.510611      -9.510611      -9.510611    1[6-(6,7)]
    89      -7.485611      -7.485611      -7.485611    1[6-(6,7)]
    90       -5.83746       -5.83746       -5.83746    1[6-(1,6,6)]
    91      -6.977095      -6.977095      -6.977095    1[6-(1,6,6)]
    92      -4.949034      -4.949034      -4.949034    1[6-(1,1,6)]
    93      -4.705472      -4.705472      -4.705472    1[6-(1,1,6)]
    94      -5.874211      -5.874211      -5.874211    1[6-(1,1,6)]
    95       4.593863       4.593863       4.593863    1[6-(6,7)]
    96        3.08354        3.08354        3.08354    1[6-(6,7)]
    97       2.480059       2.480059       2.480059    1[6-(1,6,6)]
    98       3.693219       3.693219       3.693219    1[6-(1,6,6)]
    99       4.002647       4.002647       4.002647    1[6-(1,1,6)]
   100       3.896945       3.896945       3.896945    1[6-(1,1,6)]
   101       5.139209       5.139209       5.139209    1[6-(1,1,6)]
   102       2.752655       2.752655       2.752655    1[6-(6,7)]
   103       1.600753       1.600753       1.600753    1[6-(6,7)]
   104      -2.994486      -2.994486      -2.994486    1[6-(1,6,6)]
   105      -2.541075      -2.541075      -2.541075    1[6-(1,6,6)]
   106       -3.47853       -3.47853       -3.47853    1[6-(1,1,6)]
   107      -4.837205      -4.837205      -4.837205    1[6-(1,1,6)]
   108      -4.373072      -4.373072      -4.373072    1[6-(1,1,6)]
   109       5.681361       5.681361       5.681361    1[6-(6,7)]
   110       3.656361       3.656361       3.656361    1[6-(6,7)]
   111        2.00821        2.00821        2.00821    1[6-(1,6,6)]
   112       3.147845       3.147845       3.147845    1[6-(1,6,6)]
   113       1.119784       1.119784       1.119784    1[6-(1,1,6)]
   114       0.876222       0.876222       0.876222    1[6-(1,1,6)]
   115       2.044961       2.044961       2.044961    1[6-(1,1,6)]
   116       9.323907       9.323907       9.323907    1[6-(6,7)]
   117       8.686682       8.686682       8.686682    1[6-(6,7)]
   118      12.794864      12.794864      12.794864    1[6-(1,6,6)]
   119        13.3218        13.3218        13.3218    1[6-(1,6,6)]
   120      14.721833      14.721833      14.721833    1[6-(1,1,6)]
   121      13.501018      13.501018      13.501018    1[6-(1,1,6)]
   122      14.038677      14.038677      14.038677    1[6-(1,1,6)]
   123      -6.581905      -6.581905      -6.581905    1[6-(6,7)]
   124      -5.430003      -5.430003      -5.430003    1[6-(6,7)]
   125      -0.834764      -0.834764      -0.834764    1[6-(1,6,6)]
   126      -1.288175      -1.288175      -1.288175    1[6-(1,6,6)]
   127       -0.35072       -0.35072       -0.35072    1[6-(1,1,6)]
   128       1.007955       1.007955       1.007955    1[6-(1,1,6)]
   129       0.543822       0.543822       0.543822    1[6-(1,1,6)]
   130      14.553387      14.553387      14.553387    1[6-(6,7)]
   131       16.06371       16.06371       16.06371    1[6-(6,7)]
   132      16.667191      16.667191      16.667191    1[6-(1,6,6)]
   133      15.454031      15.454031      15.454031    1[6-(1,6,6)]
   134      15.144603      15.144603      15.144603    1[6-(1,1,6)]
   135      15.250305      15.250305      15.250305    1[6-(1,1,6)]
   136      14.008041      14.008041      14.008041    1[6-(1,1,6)]
   137      -0.764271      -0.764271      -0.764271    1[6-(6,7)]
   138       0.746064       0.746064       0.746064    1[6-(6,7)]
   139       1.349591       1.349591       1.349591    1[6-(1,6,6)]
   140       0.136426       0.136426       0.136426    1[6-(1,6,6)]
   141      -0.172973      -0.172973      -0.172973    1[6-(1,1,6)]
   142       -0.06728       -0.06728       -0.06728    1[6-(1,1,6)]
   143      -1.309549      -1.309549      -1.309549    1[6-(1,1,6)]
   144       1.076878       1.076878       1.076878    1[6-(6,7)]
   145       2.228769       2.228769       2.228769    1[6-(6,7)]
   146       -8.49354       -8.49354       -8.49354    1[6-(1,6,6)]
   147      -8.946946      -8.946946      -8.946946    1[6-(1,6,6)]
   148      -8.009519      -8.009519      -8.009519    1[6-(1,1,6)]
   149      -6.650835      -6.650835      -6.650835    1[6-(1,1,6)]
   150      -7.114964      -7.114964      -7.114964    1[6-(1,1,6)]
   151       -5.99367       -5.99367       -5.99367    1[6-(6,7)]
   152      -6.630893      -6.630893      -6.630893    1[6-(6,7)]
   153      -2.522681      -2.522681      -2.522681    1[6-(1,6,6)]
   154      -1.995751      -1.995751      -1.995751    1[6-(1,6,6)]
   155      -0.595728      -0.595728      -0.595728    1[6-(1,1,6)]
   156      -1.816554      -1.816554      -1.816554    1[6-(1,1,6)]
   157      -1.278901      -1.278901      -1.278901    1[6-(1,1,6)]
   158      -1.977437      -1.977437      -1.977437    1[6-(6,7)]
   159      -4.002439      -4.002439      -4.002439    1[6-(6,7)]
   160       -5.65062       -5.65062       -5.65062    1[6-(1,6,6)]
   161      -4.510979      -4.510979      -4.510979    1[6-(1,6,6)]
   162       -6.53903       -6.53903       -6.53903    1[6-(1,1,6)]
   163      -6.782581      -6.782581      -6.782581    1[6-(1,1,6)]
   164      -5.613836      -5.613836      -5.613836    1[6-(1,1,6)]
   165       8.735773       8.735773       8.735773    1[6-(6,7)]
   166       9.887646       9.887646       9.887646    1[6-(6,7)]
   167       6.824116       6.824116       6.824116    1[6-(1,6,6)]
   168       6.370724       6.370724       6.370724    1[6-(1,6,6)]
   169       7.308165       7.308165       7.308165    1[6-(1,1,6)]
   170       8.666838       8.666838       8.666838    1[6-(1,1,6)]
   171       8.202724       8.202724       8.202724    1[6-(1,1,6)]
   172       6.894579       6.894579       6.894579    1[6-(6,7)]
   173       8.404888       8.404888       8.404888    1[6-(6,7)]
   174       9.008427       9.008427       9.008427    1[6-(1,6,6)]
   175       7.795275       7.795275       7.795275    1[6-(1,6,6)]
   176       7.485851       7.485851       7.485851    1[6-(1,1,6)]
   177       7.591532       7.591532       7.591532    1[6-(1,1,6)]
   178       6.349276       6.349276       6.349276    1[6-(1,1,6)]
   179      -9.636206      -9.636206      -9.636206    1[6-(6,7)]
   180     -11.661191     -11.661191     -11.661191    1[6-(6,7)]
   181       9.667099       9.667099       9.667099    1[6-(1,6,6)]
   182      10.806726      10.806726      10.806726    1[6-(1,6,6)]
   183       8.778661       8.778661       8.778661    1[6-(1,1,6)]
   184        8.53512        8.53512        8.53512    1[6-(1,1,6)]
   185       9.703851       9.703851       9.703851    1[6-(1,1,6)]
   186       1.665104       1.665104       1.665104    1[6-(6,7)]
   187       1.027908       1.027908       1.027908    1[6-(6,7)]
   188       5.136108       5.136108       5.136108    1[6-(1,6,6)]
   189       5.663025       5.663025       5.663025    1[6-(1,6,6)]
   190       7.063073       7.063073       7.063073    1[6-(1,1,6)]
   191        5.84226        5.84226        5.84226    1[6-(1,1,6)]
   192       6.379899       6.379899       6.379899    1[6-(1,1,6)]
   193        5.49458        5.49458        5.49458    1[6-(6,7)]
   194       4.857357       4.857357       4.857357    1[6-(6,7)]
   195       8.965569       8.965569       8.965569    1[6-(1,6,6)]
   196       9.492499       9.492499       9.492499    1[6-(1,6,6)]
   197      10.892522      10.892522      10.892522    1[6-(1,1,6)]
   198       9.671696       9.671696       9.671696    1[6-(1,1,6)]
   199      10.209349      10.209349      10.209349    1[6-(1,1,6)]
   200       9.510813       9.510813       9.510813    1[6-(6,7)]
   201       7.485811       7.485811       7.485811    1[6-(6,7)]
   202        5.83763        5.83763        5.83763    1[6-(1,6,6)]
   203       6.977271       6.977271       6.977271    1[6-(1,6,6)]
   204        4.94922        4.94922        4.94922    1[6-(1,1,6)]
   205       4.705669       4.705669       4.705669    1[6-(1,1,6)]
   206       5.874414       5.874414       5.874414    1[6-(1,1,6)]
   207      10.723979      10.723979      10.723979    1[6-(6,7)]
   208      12.234314      12.234314      12.234314    1[6-(6,7)]
   209      12.837841      12.837841      12.837841    1[6-(1,6,6)]
   210      11.624676      11.624676      11.624676    1[6-(1,6,6)]
   211      11.315277      11.315277      11.315277    1[6-(1,1,6)]
   212       11.42097       11.42097       11.42097    1[6-(1,1,6)]
   213      10.178701      10.178701      10.178701    1[6-(1,1,6)]
   214      12.565128      12.565128      12.565128    1[6-(6,7)]
   215      13.717019      13.717019      13.717019    1[6-(6,7)]
   216        2.99471        2.99471        2.99471    1[6-(1,6,6)]
   217       2.541304       2.541304       2.541304    1[6-(1,6,6)]
   218       3.478731       3.478731       3.478731    1[6-(1,1,6)]
   219       4.837415       4.837415       4.837415    1[6-(1,1,6)]
   220       4.373286       4.373286       4.373286    1[6-(1,1,6)]
   221      13.153354      13.153354      13.153354    1[6-(6,7)]
   222      12.516158      12.516158      12.516158    1[6-(6,7)]
   223      -6.352142      -6.352142      -6.352142    1[6-(1,6,6)]
   224      -5.825225      -5.825225      -5.825225    1[6-(1,6,6)]
   225      -4.425177      -4.425177      -4.425177    1[6-(1,1,6)]
   226       -5.64599       -5.64599       -5.64599    1[6-(1,1,6)]
   227      -5.108351      -5.108351      -5.108351    1[6-(1,1,6)]
   228       1.852044       1.852044       1.852044    1[6-(6,7)]
   229      -0.172941      -0.172941      -0.172941    1[6-(6,7)]
   230      -1.821151      -1.821151      -1.821151    1[6-(1,6,6)]
   231      -0.681524      -0.681524      -0.681524    1[6-(1,6,6)]
   232      -2.709589      -2.709589      -2.709589    1[6-(1,1,6)]
   233       -2.95313       -2.95313       -2.95313    1[6-(1,1,6)]
   234      -1.784399      -1.784399      -1.784399    1[6-(1,1,6)]
   235      -4.593671      -4.593671      -4.593671    1[6-(6,7)]
   236      -3.083362      -3.083362      -3.083362    1[6-(6,7)]
   237      -2.479823      -2.479823      -2.479823    1[6-(1,6,6)]
   238      -3.692975      -3.692975      -3.692975    1[6-(1,6,6)]
   239      -4.002399      -4.002399      -4.002399    1[6-(1,1,6)]
   240      -3.896718      -3.896718      -3.896718    1[6-(1,1,6)]
   241      -5.138974      -5.138974      -5.138974    1[6-(1,1,6)]
   242      -2.752477      -2.752477      -2.752477    1[6-(6,7)]
   243      -1.600604      -1.600604      -1.600604    1[6-(6,7)]
   244      -4.664134      -4.664134      -4.664134    1[6-(1,6,6)]
   245      -5.117526      -5.117526      -5.117526    1[6-(1,6,6)]
   246      -4.180085      -4.180085      -4.180085    1[6-(1,1,6)]
   247      -2.821412      -2.821412      -2.821412    1[6-(1,1,6)]
   248      -3.285526      -3.285526      -3.285526    1[6-(1,1,6)]
   249      -2.164343      -2.164343      -2.164343    1[6-(6,7)]
   250      -2.801568      -2.801568      -2.801568    1[6-(6,7)]
   251       1.306614       1.306614       1.306614    1[6-(1,6,6)]
   252        1.83355        1.83355        1.83355    1[6-(1,6,6)]
   253       3.233583       3.233583       3.233583    1[6-(1,1,6)]
   254       2.012768       2.012768       2.012768    1[6-(1,1,6)]
   255       2.550427       2.550427       2.550427    1[6-(1,1,6)]
   256      17.169611      17.169611      17.169611    1[6-(6,7)]
   257      15.144611      15.144611      15.144611    1[6-(6,7)]
   258       13.49646       13.49646       13.49646    1[6-(1,6,6)]
   259      14.636095      14.636095      14.636095    1[6-(1,6,6)]
   260      12.608034      12.608034      12.608034    1[6-(1,1,6)]
   261      12.364472      12.364472      12.364472    1[6-(1,1,6)]
   262      13.533211      13.533211      13.533211    1[6-(1,1,6)]
   263       3.065137       3.065137       3.065137    1[6-(6,7)]
   264        4.57546        4.57546        4.57546    1[6-(6,7)]
   265       5.178941       5.178941       5.178941    1[6-(1,6,6)]
   266       3.965781       3.965781       3.965781    1[6-(1,6,6)]
   267       3.656353       3.656353       3.656353    1[6-(1,1,6)]
   268       3.762055       3.762055       3.762055    1[6-(1,1,6)]
   269       2.519791       2.519791       2.519791    1[6-(1,1,6)]
   270       4.906345       4.906345       4.906345    1[6-(6,7)]
   271       6.058247       6.058247       6.058247    1[6-(6,7)]
   272      10.653486      10.653486      10.653486    1[6-(1,6,6)]
   273      10.200075      10.200075      10.200075    1[6-(1,6,6)]
   274       11.13753       11.13753       11.13753    1[6-(1,1,6)]
   275      12.496205      12.496205      12.496205    1[6-(1,1,6)]
   276      12.032071      12.032071      12.032071    1[6-(1,1,6)]
   277       1.977639       1.977639       1.977639    1[6-(6,7)]
   278       4.002639       4.002639       4.002639    1[6-(6,7)]
   279        5.65079        5.65079        5.65079    1[6-(1,6,6)]
   280       4.511155       4.511155       4.511155    1[6-(1,6,6)]
   281       6.539216       6.539216       6.539216    1[6-(1,1,6)]
   282       6.782778       6.782778       6.782778    1[6-(1,1,6)]
   283       5.614039       5.614039       5.614039    1[6-(1,1,6)]
   284      -1.664907      -1.664907      -1.664907    1[6-(6,7)]
   285      -1.027682      -1.027682      -1.027682    1[6-(6,7)]
   286      -5.135864      -5.135864      -5.135864    1[6-(1,6,6)]
   287        -5.6628        -5.6628        -5.6628    1[6-(1,6,6)]
   288      -7.062833      -7.062833      -7.062833    1[6-(1,1,6)]
   289      -5.842018      -5.842018      -5.842018    1[6-(1,1,6)]
   290      -6.379676      -6.379676      -6.379676    1[6-(1,1,6)]
   291      14.240905      14.240905      14.240905    1[6-(6,7)]
   292      13.089003      13.089003      13.089003    1[6-(6,7)]
   293       8.493764       8.493764       8.493764    1[6-(1,6,6)]
   294       8.947175       8.947175       8.947175    1[6-(1,6,6)]
   295        8.00972        8.00972        8.00972    1[6-(1,1,6)]
   296       6.651045       6.651045       6.651045    1[6-(1,1,6)]
   297       7.115179       7.115179       7.115179    1[6-(1,1,6)]
   298      -6.894387      -6.894387      -6.894387    1[6-(6,7)]
   299       -8.40471       -8.40471       -8.40471    1[6-(6,7)]
   300      -9.008191      -9.008191      -9.008191    1[6-(1,6,6)]
   301      -7.795031      -7.795031      -7.795031    1[6-(1,6,6)]
   302      -7.485603      -7.485603      -7.485603    1[6-(1,1,6)]
   303      -7.591305      -7.591305      -7.591305    1[6-(1,1,6)]
   304      -6.349041      -6.349041      -6.349041    1[6-(1,1,6)]
   305       8.423271       8.423271       8.423271    1[6-(6,7)]
   306       6.912937       6.912937       6.912937    1[6-(6,7)]
   307       6.309409       6.309409       6.309409    1[6-(1,6,6)]
   308       7.522574       7.522574       7.522574    1[6-(1,6,6)]
   309       7.831973       7.831973       7.831973    1[6-(1,1,6)]
   310        7.72628        7.72628        7.72628    1[6-(1,1,6)]
   311       8.968549       8.968549       8.968549    1[6-(1,1,6)]
   312       6.582122       6.582122       6.582122    1[6-(6,7)]
   313       5.430231       5.430231       5.430231    1[6-(6,7)]
   314       16.15254       16.15254       16.15254    1[6-(1,6,6)]
   315      16.605946      16.605946      16.605946    1[6-(1,6,6)]
   316      15.668519      15.668519      15.668519    1[6-(1,1,6)]
   317      14.309835      14.309835      14.309835    1[6-(1,1,6)]
   318      14.773964      14.773964      14.773964    1[6-(1,1,6)]
   319       13.65267       13.65267       13.65267    1[6-(6,7)]
   320      14.289893      14.289893      14.289893    1[6-(6,7)]
   321      10.181681      10.181681      10.181681    1[6-(1,6,6)]
   322       9.654751       9.654751       9.654751    1[6-(1,6,6)]
   323       8.254728       8.254728       8.254728    1[6-(1,1,6)]
   324       9.475554       9.475554       9.475554    1[6-(1,1,6)]
   325       8.937901       8.937901       8.937901    1[6-(1,1,6)]
   326       9.636437       9.636437       9.636437    1[6-(6,7)]
   327      11.661439      11.661439      11.661439    1[6-(6,7)]
   328       13.30962       13.30962       13.30962    1[6-(1,6,6)]
   329      12.169979      12.169979      12.169979    1[6-(1,6,6)]
   330       14.19803       14.19803       14.19803    1[6-(1,1,6)]
   331      14.441581      14.441581      14.441581    1[6-(1,1,6)]
   332      13.272836      13.272836      13.272836    1[6-(1,1,6)]
   333      -1.076773      -1.076773      -1.076773    1[6-(6,7)]
   334      -2.228646      -2.228646      -2.228646    1[6-(6,7)]
   335       0.834884       0.834884       0.834884    1[6-(1,6,6)]
   336       1.288276       1.288276       1.288276    1[6-(1,6,6)]
   337       0.350835       0.350835       0.350835    1[6-(1,1,6)]
   338      -1.007838      -1.007838      -1.007838    1[6-(1,1,6)]
   339      -0.543724      -0.543724      -0.543724    1[6-(1,1,6)]
   340       0.764421       0.764421       0.764421    1[6-(6,7)]
   341      -0.745888      -0.745888      -0.745888    1[6-(6,7)]
   342      -1.349427      -1.349427      -1.349427    1[6-(1,6,6)]
   343      -0.136275      -0.136275      -0.136275    1[6-(1,6,6)]
   344       0.173149       0.173149       0.173149    1[6-(1,1,6)]
   345       0.067468       0.067468       0.067468    1[6-(1,1,6)]
   346       1.309724       1.309724       1.309724    1[6-(1,1,6)]
   347      17.295206      17.295206      17.295206    1[6-(6,7)]
   348      19.320191      19.320191      19.320191    1[6-(6,7)]
   349      -2.008099      -2.008099      -2.008099    1[6-(1,6,6)]
   350      -3.147726      -3.147726      -3.147726    1[6-(1,6,6)]
   351      -1.119661      -1.119661      -1.119661    1[6-(1,1,6)]
   352       -0.87612       -0.87612       -0.87612    1[6-(1,1,6)]
   353      -2.044851      -2.044851      -2.044851    1[6-(1,1,6)]
   354       5.993896       5.993896       5.993896    1[6-(6,7)]
   355       6.631092       6.631092       6.631092    1[6-(6,7)]
   356       2.522892       2.522892       2.522892    1[6-(1,6,6)]
   357       1.995975       1.995975       1.995975    1[6-(1,6,6)]
   358       0.595927       0.595927       0.595927    1[6-(1,1,6)]
   359        1.81674        1.81674        1.81674    1[6-(1,1,6)]
   360       1.279101       1.279101       1.279101    1[6-(1,1,6)]
   361       1.602416       1.602416       1.602416    6[1-(0),6-(1,7),7-(6,30)]
   362       1.955339       1.955339       1.955339    6[1-(0),6-(1,7),7-(6,30)]
   363      -0.094476      -0.094476      -0.094476    6[6-(1,1,6),7-(6,30),7-(6,30)]
   364      -1.434469      -1.434469      -1.434469    6[1-(0),1-(0),6-(1,1,1),6-(7,7)]
   365      -2.389516      -2.389516      -2.389516    6[1-(0),1-(0),1-(0),6-(1,1,6)]
   366      -1.005205      -1.005205      -1.005205    6[1-(0),6-(1,7),7-(6,30)]
   367       0.107168       0.107168       0.107168    6[1-(0),6-(1,7),7-(6,30)]
   368       0.587833       0.587833       0.587833    6[6-(1,1,6),7-(6,30),7-(6,30)]
   369       1.328901       1.328901       1.328901    6[1-(0),1-(0),6-(1,1,1),6-(7,7)]
   370        2.27629        2.27629        2.27629    6[1-(0),1-(0),1-(0),6-(1,1,6)]
   371      -3.465542      -3.465542      -3.465542    6[1-(0),6-(1,7),7-(6,30)]
   372      -4.301587      -4.301587      -4.301587    6[1-(0),6-(1,7),7-(6,30)]
   373      -4.057734      -4.057734      -4.057734    6[6-(1,1,6),7-(6,30),7-(6,30)]
   374      -4.234812      -4.234812      -4.234812    6[1-(0),1-(0),6-(1,1,1),6-(7,7)]
   375       -3.48012       -3.48012       -3.48012    6[1-(0),1-(0),1-(0),6-(1,1,6)]
   376      -4.790169      -4.790169      -4.790169    6[1-(0),6-(1,7),7-(6,30)]
   377       -5.41942       -5.41942       -5.41942    6[1-(0),6-(1,7),7-(6,30)]
   378       3.564628       3.564628       3.564628    6[6-(1,1,6),7-(6,30),7-(6,30)]
   379        4.34063        4.34063        4.34063    6[1-(0),1-(0),6-(1,1,1),6-(7,7)]
   380       3.593597       3.593597       3.593597    6[1-(0),1-(0),1-(0),6-(1,1,6)]
   381      -6.056365      -6.056365      -6.056365    6[1-(0),6-(1,7),7-(6,30)]
   382      -5.703456      -5.703456      -5.703456    6[1-(0),6-(1,7),7-(6,30)]
   383      15.223235      15.223235      15.223235    6[6-(1,1,6),7-(6,30),7-(6,30)]
   384      13.883244      13.883244      13.883244    6[1-(0),1-(0),6-(1,1,1),6-(7,7)]
   385      12.928182      12.928182      12.928182    6[1-(0),1-(0),1-(0),6-(1,1,6)]
   386       6.653566       6.653566       6.653566    6[1-(0),6-(1,7),7-(6,30)]
   387       7.765929       7.765929       7.765929    6[1-(0),6-(1,7),7-(6,30)]
   388       8.246613       8.246613       8.246613    6[6-(1,1,6),7-(6,30),7-(6,30)]
   389       8.987691       8.987691       8.987691    6[1-(0),1-(0),6-(1,1,1),6-(7,7)]
   390       9.935094       9.935094       9.935094    6[1-(0),1-(0),1-(0),6-(1,1,6)]
   391      11.852114      11.852114      11.852114    6[1-(0),6-(1,7),7-(6,30)]
   392      11.016083      11.016083      11.016083    6[1-(0),6-(1,7),7-(6,30)]
   393      11.259929      11.259929      11.259929    6[6-(1,1,6),7-(6,30),7-(6,30)]
   394      11.082851      11.082851      11.082851    6[1-(0),1-(0),6-(1,1,1),6-(7,7)]
   395      11.837556      11.837556      11.837556    6[1-(0),1-(0),1-(0),6-(1,1,6)]
   396      10.527435      10.527435      10.527435    6[1-(0),6-(1,7),7-(6,30)]
   397       9.898194       9.898194       9.898194    6[1-(0),6-(1,7),7-(6,30)]
   398      11.223473      11.223473      11.223473    6[6-(1,1,6),7-(6,30),7-(6,30)]
   399      11.999465      11.999465      11.999465    6[1-(0),1-(0),6-(1,1,1),6-(7,7)]
   400      11.252418      11.252418      11.252418    6[1-(0),1-(0),1-(0),6-(1,1,6)]
   401       9.261343       9.261343       9.261343    6[1-(0),6-(1,7),7-(6,30)]
   402       9.614267       9.614267       9.614267    6[1-(0),6-(1,7),7-(6,30)]
   403       7.564461       7.564461       7.564461    6[6-(1,1,6),7-(6,30),7-(6,30)]
   404       6.224476       6.224476       6.224476    6[1-(0),1-(0),6-(1,1,1),6-(7,7)]
   405       5.269416       5.269416       5.269416    6[1-(0),1-(0),1-(0),6-(1,1,6)]
   406      -8.664007      -8.664007      -8.664007    6[1-(0),6-(1,7),7-(6,30)]
   407      -7.551636      -7.551636      -7.551636    6[1-(0),6-(1,7),7-(6,30)]
   408      -7.070979      -7.070979      -7.070979    6[6-(1,1,6),7-(6,30),7-(6,30)]
   409      -6.329919      -6.329919      -6.329919    6[1-(0),1-(0),6-(1,1,1),6-(7,7)]
   410      -5.382518      -5.382518      -5.382518    6[1-(0),1-(0),1-(0),6-(1,1,6)]
   411       4.193312       4.193312       4.193312    6[1-(0),6-(1,7),7-(6,30)]
   412       3.357273       3.357273       3.357273    6[1-(0),6-(1,7),7-(6,30)]
   413       3.601146       3.601146       3.601146    6[6-(1,1,6),7-(6,30),7-(6,30)]
   414       3.424085       3.424085       3.424085    6[1-(0),1-(0),6-(1,1,1),6-(7,7)]
   415       4.178793       4.178793       4.178793    6[1-(0),1-(0),1-(0),6-(1,1,6)]
   416       2.868602       2.868602       2.868602    6[1-(0),6-(1,7),7-(6,30)]
   417       2.239345       2.239345       2.239345    6[1-(0),6-(1,7),7-(6,30)]
   418      -4.094128      -4.094128      -4.094128    6[6-(1,1,6),7-(6,30),7-(6,30)]
   419      -3.318143      -3.318143      -3.318143    6[1-(0),1-(0),6-(1,1,1),6-(7,7)]
   420      -4.065191      -4.065191      -4.065191    6[1-(0),1-(0),1-(0),6-(1,1,6)]
   421       4.834757       4.834757       4.834757    6[1-(0),6-(1,7),7-(6,30)]
   422       3.722386       3.722386       3.722386    6[1-(0),6-(1,7),7-(6,30)]
   423       3.241729       3.241729       3.241729    6[6-(1,1,6),7-(6,30),7-(6,30)]
   424       2.500669       2.500669       2.500669    6[1-(0),1-(0),6-(1,1,1),6-(7,7)]
   425       1.553268       1.553268       1.553268    6[1-(0),1-(0),1-(0),6-(1,1,6)]
   426       9.885907       9.885907       9.885907    6[1-(0),6-(1,7),7-(6,30)]
   427       9.532983       9.532983       9.532983    6[1-(0),6-(1,7),7-(6,30)]
   428      11.582789      11.582789      11.582789    6[6-(1,1,6),7-(6,30),7-(6,30)]
   429      12.922774      12.922774      12.922774    6[1-(0),1-(0),6-(1,1,1),6-(7,7)]
   430      13.877834      13.877834      13.877834    6[1-(0),1-(0),1-(0),6-(1,1,6)]
   431      -6.697852      -6.697852      -6.697852    6[1-(0),6-(1,7),7-(6,30)]
   432      -6.068595      -6.068595      -6.068595    6[1-(0),6-(1,7),7-(6,30)]
   433       0.264878       0.264878       0.264878    6[6-(1,1,6),7-(6,30),7-(6,30)]
   434      -0.511107      -0.511107      -0.511107    6[1-(0),1-(0),6-(1,1,1),6-(7,7)]
   435       0.235941       0.235941       0.235941    6[1-(0),1-(0),1-(0),6-(1,1,6)]
   436      14.953938      14.953938      14.953938    6[1-(0),6-(1,7),7-(6,30)]
   437      15.789977      15.789977      15.789977    6[1-(0),6-(1,7),7-(6,30)]
   438      15.546104      15.546104      15.546104    6[6-(1,1,6),7-(6,30),7-(6,30)]
   439      15.723165      15.723165      15.723165    6[1-(0),1-(0),6-(1,1,1),6-(7,7)]
   440      14.968457      14.968457      14.968457    6[1-(0),1-(0),1-(0),6-(1,1,6)]
   441      -0.363708      -0.363708      -0.363708    6[1-(0),6-(1,7),7-(6,30)]
   442       0.472337       0.472337       0.472337    6[1-(0),6-(1,7),7-(6,30)]
   443       0.228484       0.228484       0.228484    6[6-(1,1,6),7-(6,30),7-(6,30)]
   444       0.405562       0.405562       0.405562    6[1-(0),1-(0),6-(1,1,1),6-(7,7)]
   445       -0.34913       -0.34913       -0.34913    6[1-(0),1-(0),1-(0),6-(1,1,6)]
   446       0.960919       0.960919       0.960919    6[1-(0),6-(1,7),7-(6,30)]
   447        1.59017        1.59017        1.59017    6[1-(0),6-(1,7),7-(6,30)]
   448      -7.393878      -7.393878      -7.393878    6[6-(1,1,6),7-(6,30),7-(6,30)]
   449       -8.16988       -8.16988       -8.16988    6[1-(0),1-(0),6-(1,1,1),6-(7,7)]
   450      -7.422847      -7.422847      -7.422847    6[1-(0),1-(0),1-(0),6-(1,1,6)]
   451      -5.431666      -5.431666      -5.431666    6[1-(0),6-(1,7),7-(6,30)]
   452      -5.784589      -5.784589      -5.784589    6[1-(0),6-(1,7),7-(6,30)]
   453      -3.734774      -3.734774      -3.734774    6[6-(1,1,6),7-(6,30),7-(6,30)]
   454      -2.394781      -2.394781      -2.394781    6[1-(0),1-(0),6-(1,1,1),6-(7,7)]
   455      -1.439734      -1.439734      -1.439734    6[1-(0),1-(0),1-(0),6-(1,1,6)]
   456      -2.824045      -2.824045      -2.824045    6[1-(0),6-(1,7),7-(6,30)]
   457      -3.936418      -3.936418      -3.936418    6[1-(0),6-(1,7),7-(6,30)]
   458      -4.417083      -4.417083      -4.417083    6[6-(1,1,6),7-(6,30),7-(6,30)]
   459      -5.158151      -5.158151      -5.158151    6[1-(0),1-(0),6-(1,1,1),6-(7,7)]
   460       -6.10554       -6.10554       -6.10554    6[1-(0),1-(0),1-(0),6-(1,1,6)]
   461       8.619815       8.619815       8.619815    6[1-(0),6-(1,7),7-(6,30)]
   462       9.249056       9.249056       9.249056    6[1-(0),6-(1,7),7-(6,30)]
   463       7.923777       7.923777       7.923777    6[6-(1,1,6),7-(6,30),7-(6,30)]
   464       7.147785       7.147785       7.147785    6[1-(0),1-(0),6-(1,1,1),6-(7,7)]
   465       7.894832       7.894832       7.894832    6[1-(0),1-(0),1-(0),6-(1,1,6)]
   466       7.295136       7.295136       7.295136    6[1-(0),6-(1,7),7-(6,30)]
   467       8.131167       8.131167       8.131167    6[1-(0),6-(1,7),7-(6,30)]
   468       7.887321       7.887321       7.887321    6[6-(1,1,6),7-(6,30),7-(6,30)]
   469       8.064399       8.064399       8.064399    6[1-(0),1-(0),6-(1,1,1),6-(7,7)]
   470       7.309694       7.309694       7.309694    6[1-(0),1-(0),1-(0),6-(1,1,6)]
   471     -10.482816     -10.482816     -10.482816    6[1-(0),6-(1,7),7-(6,30)]
   472     -11.595179     -11.595179     -11.595179    6[1-(0),6-(1,7),7-(6,30)]
   473      10.900637      10.900637      10.900637    6[6-(1,1,6),7-(6,30),7-(6,30)]
   474      10.159559      10.159559      10.159559    6[1-(0),1-(0),6-(1,1,1),6-(7,7)]
   475       9.212156       9.212156       9.212156    6[1-(0),1-(0),1-(0),6-(1,1,6)]
   476       2.227115       2.227115       2.227115    6[1-(0),6-(1,7),7-(6,30)]
   477       1.874206       1.874206       1.874206    6[1-(0),6-(1,7),7-(6,30)]
   478       3.924015       3.924015       3.924015    6[6-(1,1,6),7-(6,30),7-(6,30)]
   479       5.264006       5.264006       5.264006    6[1-(0),1-(0),6-(1,1,1),6-(7,7)]
   480       6.219068       6.219068       6.219068    6[1-(0),1-(0),1-(0),6-(1,1,6)]
   481       6.056584       6.056584       6.056584    6[1-(0),6-(1,7),7-(6,30)]
   482       5.703661       5.703661       5.703661    6[1-(0),6-(1,7),7-(6,30)]
   483       7.753476       7.753476       7.753476    6[6-(1,1,6),7-(6,30),7-(6,30)]
   484       9.093469       9.093469       9.093469    6[1-(0),1-(0),6-(1,1,1),6-(7,7)]
   485      10.048516      10.048516      10.048516    6[1-(0),1-(0),1-(0),6-(1,1,6)]
   486       8.664205       8.664205       8.664205    6[1-(0),6-(1,7),7-(6,30)]
   487       7.551832       7.551832       7.551832    6[1-(0),6-(1,7),7-(6,30)]
   488       7.071167       7.071167       7.071167    6[6-(1,1,6),7-(6,30),7-(6,30)]
   489       6.330099       6.330099       6.330099    6[1-(0),1-(0),6-(1,1,1),6-(7,7)]
   490        5.38271        5.38271        5.38271    6[1-(0),1-(0),1-(0),6-(1,1,6)]
   491      11.124542      11.124542      11.124542    6[1-(0),6-(1,7),7-(6,30)]
   492      11.960587      11.960587      11.960587    6[1-(0),6-(1,7),7-(6,30)]
   493      11.716734      11.716734      11.716734    6[6-(1,1,6),7-(6,30),7-(6,30)]
   494      11.893812      11.893812      11.893812    6[1-(0),1-(0),6-(1,1,1),6-(7,7)]
   495       11.13912       11.13912       11.13912    6[1-(0),1-(0),1-(0),6-(1,1,6)]
   496      12.449169      12.449169      12.449169    6[1-(0),6-(1,7),7-(6,30)]
   497       13.07842       13.07842       13.07842    6[1-(0),6-(1,7),7-(6,30)]
   498       4.094372       4.094372       4.094372    6[6-(1,1,6),7-(6,30),7-(6,30)]
   499        3.31837        3.31837        3.31837    6[1-(0),1-(0),6-(1,1,1),6-(7,7)]
   500       4.065403       4.065403       4.065403    6[1-(0),1-(0),1-(0),6-(1,1,6)]
   501      13.715365      13.715365      13.715365    6[1-(0),6-(1,7),7-(6,30)]
   502      13.362456      13.362456      13.362456    6[1-(0),6-(1,7),7-(6,30)]
   503      -7.564235      -7.564235      -7.564235    6[6-(1,1,6),7-(6,30),7-(6,30)]
   504      -6.224244      -6.224244      -6.224244    6[1-(0),1-(0),6-(1,1,1),6-(7,7)]
   505      -5.269182      -5.269182      -5.269182    6[1-(0),1-(0),1-(0),6-(1,1,6)]
   506       1.005434       1.005434       1.005434    6[1-(0),6-(1,7),7-(6,30)]
   507      -0.106929      -0.106929      -0.106929    6[1-(0),6-(1,7),7-(6,30)]
   508      -0.587613      -0.587613      -0.587613    6[6-(1,1,6),7-(6,30),7-(6,30)]
   509      -1.328691      -1.328691      -1.328691    6[1-(0),1-(0),6-(1,1,1),6-(7,7)]
   510      -2.276094      -2.276094      -2.276094    6[1-(0),1-(0),1-(0),6-(1,1,6)]
   511      -4.193114      -4.193114      -4.193114    6[1-(0),6-(1,7),7-(6,30)]
   512      -3.357083      -3.357083      -3.357083    6[1-(0),6-(1,7),7-(6,30)]
   513      -3.600929      -3.600929      -3.600929    6[6-(1,1,6),7-(6,30),7-(6,30)]
   514      -3.423851      -3.423851      -3.423851    6[1-(0),1-(0),6-(1,1,1),6-(7,7)]
   515      -4.178556      -4.178556      -4.178556    6[1-(0),1-(0),1-(0),6-(1,1,6)]
   516      -2.868435      -2.868435      -2.868435    6[1-(0),6-(1,7),7-(6,30)]
   517      -2.239194      -2.239194      -2.239194    6[1-(0),6-(1,7),7-(6,30)]
   518      -3.564473      -3.564473      -3.564473    6[6-(1,1,6),7-(6,30),7-(6,30)]
   519      -4.340465      -4.340465      -4.340465    6[1-(0),1-(0),6-(1,1,1),6-(7,7)]
   520      -3.593418      -3.593418      -3.593418    6[1-(0),1-(0),1-(0),6-(1,1,6)]
   521      -1.602343      -1.602343      -1.602343    6[1-(0),6-(1,7),7-(6,30)]
   522      -1.955267      -1.955267      -1.955267    6[1-(0),6-(1,7),7-(6,30)]
   523       0.094539       0.094539       0.094539    6[6-(1,1,6),7-(6,30),7-(6,30)]
   524       1.434524       1.434524       1.434524    6[1-(0),1-(0),6-(1,1,1),6-(7,7)]
   525       2.389584       2.389584       2.389584    6[1-(0),1-(0),1-(0),6-(1,1,6)]
   526      16.323007      16.323007      16.323007    6[1-(0),6-(1,7),7-(6,30)]
   527      15.210636      15.210636      15.210636    6[1-(0),6-(1,7),7-(6,30)]
   528      14.729979      14.729979      14.729979    6[6-(1,1,6),7-(6,30),7-(6,30)]
   529      13.988919      13.988919      13.988919    6[1-(0),1-(0),6-(1,1,1),6-(7,7)]
   530      13.041518      13.041518      13.041518    6[1-(0),1-(0),1-(0),6-(1,1,6)]
   531       3.465688       3.465688       3.465688    6[1-(0),6-(1,7),7-(6,30)]
   532       4.301727       4.301727       4.301727    6[1-(0),6-(1,7),7-(6,30)]
   533       4.057854       4.057854       4.057854    6[6-(1,1,6),7-(6,30),7-(6,30)]
   534       4.234915       4.234915       4.234915    6[1-(0),1-(0),6-(1,1,1),6-(7,7)]
   535       3.480207       3.480207       3.480207    6[1-(0),1-(0),1-(0),6-(1,1,6)]
   536       4.790398       4.790398       4.790398    6[1-(0),6-(1,7),7-(6,30)]
   537       5.419655       5.419655       5.419655    6[1-(0),6-(1,7),7-(6,30)]
   538      11.753128      11.753128      11.753128    6[6-(1,1,6),7-(6,30),7-(6,30)]
   539      10.977143      10.977143      10.977143    6[1-(0),1-(0),6-(1,1,1),6-(7,7)]
   540      11.724191      11.724191      11.724191    6[1-(0),1-(0),1-(0),6-(1,1,6)]
   541       2.824243       2.824243       2.824243    6[1-(0),6-(1,7),7-(6,30)]
   542       3.936614       3.936614       3.936614    6[1-(0),6-(1,7),7-(6,30)]
   543       4.417271       4.417271       4.417271    6[6-(1,1,6),7-(6,30),7-(6,30)]
   544       5.158331       5.158331       5.158331    6[1-(0),1-(0),6-(1,1,1),6-(7,7)]
   545       6.105732       6.105732       6.105732    6[1-(0),1-(0),1-(0),6-(1,1,6)]
   546      -2.226907      -2.226907      -2.226907    6[1-(0),6-(1,7),7-(6,30)]
   547      -1.873983      -1.873983      -1.873983    6[1-(0),6-(1,7),7-(6,30)]
   548      -3.923789      -3.923789      -3.923789    6[6-(1,1,6),7-(6,30),7-(6,30)]
   549      -5.263774      -5.263774      -5.263774    6[1-(0),1-(0),6-(1,1,1),6-(7,7)]
   550      -6.218834      -6.218834      -6.218834    6[1-(0),1-(0),1-(0),6-(1,1,6)]
   551      14.356852      14.356852      14.356852    6[1-(0),6-(1,7),7-(6,30)]
   552      13.727595      13.727595      13.727595    6[1-(0),6-(1,7),7-(6,30)]
   553       7.394122       7.394122       7.394122    6[6-(1,1,6),7-(6,30),7-(6,30)]
   554       8.170107       8.170107       8.170107    6[1-(0),1-(0),6-(1,1,1),6-(7,7)]
   555       7.423059       7.423059       7.423059    6[1-(0),1-(0),1-(0),6-(1,1,6)]
   556      -7.294938      -7.294938      -7.294938    6[1-(0),6-(1,7),7-(6,30)]
   557      -8.130977      -8.130977      -8.130977    6[1-(0),6-(1,7),7-(6,30)]
   558      -7.887104      -7.887104      -7.887104    6[6-(1,1,6),7-(6,30),7-(6,30)]
   559      -8.064165      -8.064165      -8.064165    6[1-(0),1-(0),6-(1,1,1),6-(7,7)]
   560      -7.309457      -7.309457      -7.309457    6[1-(0),1-(0),1-(0),6-(1,1,6)]
   561       8.022708       8.022708       8.022708    6[1-(0),6-(1,7),7-(6,30)]
   562       7.186663       7.186663       7.186663    6[1-(0),6-(1,7),7-(6,30)]
   563       7.430516       7.430516       7.430516    6[6-(1,1,6),7-(6,30),7-(6,30)]
   564       7.253438       7.253438       7.253438    6[1-(0),1-(0),6-(1,1,1),6-(7,7)]
   565        8.00813        8.00813        8.00813    6[1-(0),1-(0),1-(0),6-(1,1,6)]
   566       6.698081       6.698081       6.698081    6[1-(0),6-(1,7),7-(6,30)]
   567        6.06883        6.06883        6.06883    6[1-(0),6-(1,7),7-(6,30)]
   568      15.052878      15.052878      15.052878    6[6-(1,1,6),7-(6,30),7-(6,30)]
   569       15.82888       15.82888       15.82888    6[1-(0),1-(0),6-(1,1,1),6-(7,7)]
   570      15.081847      15.081847      15.081847    6[1-(0),1-(0),1-(0),6-(1,1,6)]
   571      13.090666      13.090666      13.090666    6[1-(0),6-(1,7),7-(6,30)]
   572      13.443589      13.443589      13.443589    6[1-(0),6-(1,7),7-(6,30)]
   573      11.393774      11.393774      11.393774    6[6-(1,1,6),7-(6,30),7-(6,30)]
   574      10.053781      10.053781      10.053781    6[1-(0),1-(0),6-(1,1,1),6-(7,7)]
   575       9.098734       9.098734       9.098734    6[1-(0),1-(0),1-(0),6-(1,1,6)]
   576      10.483045      10.483045      10.483045    6[1-(0),6-(1,7),7-(6,30)]
   577      11.595418      11.595418      11.595418    6[1-(0),6-(1,7),7-(6,30)]
   578      12.076083      12.076083      12.076083    6[6-(1,1,6),7-(6,30),7-(6,30)]
   579      12.817151      12.817151      12.817151    6[1-(0),1-(0),6-(1,1,1),6-(7,7)]
   580       13.76454       13.76454       13.76454    6[1-(0),1-(0),1-(0),6-(1,1,6)]
   581      -0.960815      -0.960815      -0.960815    6[1-(0),6-(1,7),7-(6,30)]
   582      -1.590056      -1.590056      -1.590056    6[1-(0),6-(1,7),7-(6,30)]
   583      -0.264777      -0.264777      -0.264777    6[6-(1,1,6),7-(6,30),7-(6,30)]
   584       0.511215       0.511215       0.511215    6[1-(0),1-(0),6-(1,1,1),6-(7,7)]
   585      -0.235832      -0.235832      -0.235832    6[1-(0),1-(0),1-(0),6-(1,1,6)]
   586       0.363864       0.363864       0.363864    6[1-(0),6-(1,7),7-(6,30)]
   587      -0.472167      -0.472167      -0.472167    6[1-(0),6-(1,7),7-(6,30)]
   588      -0.228321      -0.228321      -0.228321    6[6-(1,1,6),7-(6,30),7-(6,30)]
   589      -0.405399      -0.405399      -0.405399    6[1-(0),1-(0),6-(1,1,1),6-(7,7)]
   590       0.349306       0.349306       0.349306    6[1-(0),1-(0),1-(0),6-(1,1,6)]
   591      18.141816      18.141816      18.141816    6[1-(0),6-(1,7),7-(6,30)]
   592      19.254179      19.254179      19.254179    6[1-(0),6-(1,7),7-(6,30)]
   593      -3.241637      -3.241637      -3.241637    6[6-(1,1,6),7-(6,30),7-(6,30)]
   594      -2.500559      -2.500559      -2.500559    6[1-(0),1-(0),6-(1,1,1),6-(7,7)]
   595      -1.553156      -1.553156      -1.553156    6[1-(0),1-(0),1-(0),6-(1,1,6)]
   596       5.431885       5.431885       5.431885    6[1-(0),6-(1,7),7-(6,30)]
   597       5.784794       5.784794       5.784794    6[1-(0),6-(1,7),7-(6,30)]
   598       3.734985       3.734985       3.734985    6[6-(1,1,6),7-(6,30),7-(6,30)]
   599       2.394994       2.394994       2.394994    6[1-(0),1-(0),6-(1,1,1),6-(7,7)]
   600       1.439932       1.439932       1.439932    6[1-(0),1-(0),1-(0),6-(1,1,6)]
   601       0.290914       0.290914       0.290914    7[6-(1,6),6-(6,7),30-(7,7,7)]
   602       0.876209       0.876209       0.876209    7[6-(1,6),6-(6,7),30-(7,7,7)]
   603       -0.70253       -0.70253       -0.70253    7[6-(1,6),6-(6,7),30-(7,7,7)]
   604       1.124721       1.124721       1.124721    7[6-(1,6),6-(6,7),30-(7,7,7)]
   605      -3.293374      -3.293374      -3.293374    7[6-(1,6),6-(6,7),30-(7,7,7)]
   606      -4.685302      -4.685302      -4.685302    7[6-(1,6),6-(6,7),30-(7,7,7)]
   607       -3.95351       -3.95351       -3.95351    7[6-(1,6),6-(6,7),30-(7,7,7)]
   608       2.684622       2.684622       2.684622    7[6-(1,6),6-(6,7),30-(7,7,7)]
   609      -7.367863      -7.367863      -7.367863    7[6-(1,6),6-(6,7),30-(7,7,7)]
   610      16.193909      16.193909      16.193909    7[6-(1,6),6-(6,7),30-(7,7,7)]
   611       6.956253       6.956253       6.956253    7[6-(1,6),6-(6,7),30-(7,7,7)]
   612       8.783488       8.783488       8.783488    7[6-(1,6),6-(6,7),30-(7,7,7)]
   613      12.024277      12.024277      12.024277    7[6-(1,6),6-(6,7),30-(7,7,7)]
   614      10.632373      10.632373      10.632373    7[6-(1,6),6-(6,7),30-(7,7,7)]
   615      11.364082      11.364082      11.364082    7[6-(1,6),6-(6,7),30-(7,7,7)]
   616       10.34348       10.34348       10.34348    7[6-(1,6),6-(6,7),30-(7,7,7)]
   617       7.949846       7.949846       7.949846    7[6-(1,6),6-(6,7),30-(7,7,7)]
   618       8.535144       8.535144       8.535144    7[6-(1,6),6-(6,7),30-(7,7,7)]
   619      -8.361337      -8.361337      -8.361337    7[6-(1,6),6-(6,7),30-(7,7,7)]
   620      -6.534089      -6.534089      -6.534089    7[6-(1,6),6-(6,7),30-(7,7,7)]
   621       4.365493       4.365493       4.365493    7[6-(1,6),6-(6,7),30-(7,7,7)]
   622       2.973575       2.973575       2.973575    7[6-(1,6),6-(6,7),30-(7,7,7)]
   623       3.705249       3.705249       3.705249    7[6-(1,6),6-(6,7),30-(7,7,7)]
   624       -4.97413       -4.97413       -4.97413    7[6-(1,6),6-(6,7),30-(7,7,7)]
   625       4.532087       4.532087       4.532087    7[6-(1,6),6-(6,7),30-(7,7,7)]
   626       2.704839       2.704839       2.704839    7[6-(1,6),6-(6,7),30-(7,7,7)]
   627      11.197404      11.197404      11.197404    7[6-(1,6),6-(6,7),30-(7,7,7)]
   628      10.612106      10.612106      10.612106    7[6-(1,6),6-(6,7),30-(7,7,7)]
   629      -7.534499      -7.534499      -7.534499    7[6-(1,6),6-(6,7),30-(7,7,7)]
   630        1.14488        1.14488        1.14488    7[6-(1,6),6-(6,7),30-(7,7,7)]
   631      14.781757      14.781757      14.781757    7[6-(1,6),6-(6,7),30-(7,7,7)]
   632      16.173675      16.173675      16.173675    7[6-(1,6),6-(6,7),30-(7,7,7)]
   633      -0.535876      -0.535876      -0.535876    7[6-(1,6),6-(6,7),30-(7,7,7)]
   634       0.856052       0.856052       0.856052    7[6-(1,6),6-(6,7),30-(7,7,7)]
   635        0.12426        0.12426        0.12426    7[6-(1,6),6-(6,7),30-(7,7,7)]
   636      -6.513872      -6.513872      -6.513872    7[6-(1,6),6-(6,7),30-(7,7,7)]
   637      -4.120164      -4.120164      -4.120164    7[6-(1,6),6-(6,7),30-(7,7,7)]
   638      -4.705459      -4.705459      -4.705459    7[6-(1,6),6-(6,7),30-(7,7,7)]
   639       -3.12672       -3.12672       -3.12672    7[6-(1,6),6-(6,7),30-(7,7,7)]
   640      -4.953971      -4.953971      -4.953971    7[6-(1,6),6-(6,7),30-(7,7,7)]
   641       7.783168       7.783168       7.783168    7[6-(1,6),6-(6,7),30-(7,7,7)]
   642        8.80377        8.80377        8.80377    7[6-(1,6),6-(6,7),30-(7,7,7)]
   643       7.122973       7.122973       7.122973    7[6-(1,6),6-(6,7),30-(7,7,7)]
   644       8.514877       8.514877       8.514877    7[6-(1,6),6-(6,7),30-(7,7,7)]
   645     -10.785503     -10.785503     -10.785503    7[6-(1,6),6-(6,7),30-(7,7,7)]
   646      10.363762      10.363762      10.363762    7[6-(1,6),6-(6,7),30-(7,7,7)]
   647       3.538613       3.538613       3.538613    7[6-(1,6),6-(6,7),30-(7,7,7)]
   648       2.953341       2.953341       2.953341    7[6-(1,6),6-(6,7),30-(7,7,7)]
   649       7.368086       7.368086       7.368086    7[6-(1,6),6-(6,7),30-(7,7,7)]
   650       6.782791       6.782791       6.782791    7[6-(1,6),6-(6,7),30-(7,7,7)]
   651        8.36153        8.36153        8.36153    7[6-(1,6),6-(6,7),30-(7,7,7)]
   652       6.534279       6.534279       6.534279    7[6-(1,6),6-(6,7),30-(7,7,7)]
   653      10.952374      10.952374      10.952374    7[6-(1,6),6-(6,7),30-(7,7,7)]
   654      12.344302      12.344302      12.344302    7[6-(1,6),6-(6,7),30-(7,7,7)]
   655       11.61251       11.61251       11.61251    7[6-(1,6),6-(6,7),30-(7,7,7)]
   656       4.974378       4.974378       4.974378    7[6-(1,6),6-(6,7),30-(7,7,7)]
   657      15.026863      15.026863      15.026863    7[6-(1,6),6-(6,7),30-(7,7,7)]
   658      -8.534909      -8.534909      -8.534909    7[6-(1,6),6-(6,7),30-(7,7,7)]
   659       0.702747       0.702747       0.702747    7[6-(1,6),6-(6,7),30-(7,7,7)]
   660      -1.124488      -1.124488      -1.124488    7[6-(1,6),6-(6,7),30-(7,7,7)]
   661      -4.365277      -4.365277      -4.365277    7[6-(1,6),6-(6,7),30-(7,7,7)]
   662      -2.973373      -2.973373      -2.973373    7[6-(1,6),6-(6,7),30-(7,7,7)]
   663      -3.705082      -3.705082      -3.705082    7[6-(1,6),6-(6,7),30-(7,7,7)]
   664       -2.68448       -2.68448       -2.68448    7[6-(1,6),6-(6,7),30-(7,7,7)]
   665      -0.290846      -0.290846      -0.290846    7[6-(1,6),6-(6,7),30-(7,7,7)]
   666      -0.876144      -0.876144      -0.876144    7[6-(1,6),6-(6,7),30-(7,7,7)]
   667      16.020337      16.020337      16.020337    7[6-(1,6),6-(6,7),30-(7,7,7)]
   668      14.193089      14.193089      14.193089    7[6-(1,6),6-(6,7),30-(7,7,7)]
   669       3.293507       3.293507       3.293507    7[6-(1,6),6-(6,7),30-(7,7,7)]
   670       4.685425       4.685425       4.685425    7[6-(1,6),6-(6,7),30-(7,7,7)]
   671       3.953751       3.953751       3.953751    7[6-(1,6),6-(6,7),30-(7,7,7)]
   672       12.63313       12.63313       12.63313    7[6-(1,6),6-(6,7),30-(7,7,7)]
   673       3.126913       3.126913       3.126913    7[6-(1,6),6-(6,7),30-(7,7,7)]
   674       4.954161       4.954161       4.954161    7[6-(1,6),6-(6,7),30-(7,7,7)]
   675      -3.538404      -3.538404      -3.538404    7[6-(1,6),6-(6,7),30-(7,7,7)]
   676      -2.953106      -2.953106      -2.953106    7[6-(1,6),6-(6,7),30-(7,7,7)]
   677      15.193499      15.193499      15.193499    7[6-(1,6),6-(6,7),30-(7,7,7)]
   678        6.51412        6.51412        6.51412    7[6-(1,6),6-(6,7),30-(7,7,7)]
   679      -7.122757      -7.122757      -7.122757    7[6-(1,6),6-(6,7),30-(7,7,7)]
   680      -8.514675      -8.514675      -8.514675    7[6-(1,6),6-(6,7),30-(7,7,7)]
   681       8.194876       8.194876       8.194876    7[6-(1,6),6-(6,7),30-(7,7,7)]
   682       6.802948       6.802948       6.802948    7[6-(1,6),6-(6,7),30-(7,7,7)]
   683        7.53474        7.53474        7.53474    7[6-(1,6),6-(6,7),30-(7,7,7)]
   684      14.172872      14.172872      14.172872    7[6-(1,6),6-(6,7),30-(7,7,7)]
   685      11.779164      11.779164      11.779164    7[6-(1,6),6-(6,7),30-(7,7,7)]
   686      12.364459      12.364459      12.364459    7[6-(1,6),6-(6,7),30-(7,7,7)]
   687       10.78572       10.78572       10.78572    7[6-(1,6),6-(6,7),30-(7,7,7)]
   688      12.612971      12.612971      12.612971    7[6-(1,6),6-(6,7),30-(7,7,7)]
   689      -0.124168      -0.124168      -0.124168    7[6-(1,6),6-(6,7),30-(7,7,7)]
   690       -1.14477       -1.14477       -1.14477    7[6-(1,6),6-(6,7),30-(7,7,7)]
   691       0.536027       0.536027       0.536027    7[6-(1,6),6-(6,7),30-(7,7,7)]
   692      -0.855877      -0.855877      -0.855877    7[6-(1,6),6-(6,7),30-(7,7,7)]
   693      18.444503      18.444503      18.444503    7[6-(1,6),6-(6,7),30-(7,7,7)]
   694      -2.704762      -2.704762      -2.704762    7[6-(1,6),6-(6,7),30-(7,7,7)]
   695       4.120387       4.120387       4.120387    7[6-(1,6),6-(6,7),30-(7,7,7)]
   696       4.705659       4.705659       4.705659    7[6-(1,6),6-(6,7),30-(7,7,7)]
