# Supplementary material for: A collection of forcefield precursors for metal–organic frameworks
Source: RSC Adv. 2019 Nov 13;9(63):36492–507. doi: 10.1039/c9ra07327b (PMC9075174; doi:10.1039/c9ra07327b)
Supplement: RA-009-C9RA07327B-s1509 [file RA-009-C9RA07327B-s1509.txt]

MEFJUE_clean

20.220200    0.000000    0.000000
-6.739993    19.063813    0.000000
-6.739993    -9.531751    16.509837

     1       -3.19043       -3.19043       -3.19043    30[8-(30,30),8-(6),8-(6),8-(6)]
     2      -3.827414      -3.827414      -3.827414    30[8-(30,30),8-(6),8-(6),8-(6)]
     3       5.012795       5.012795       5.012795    30[8-(30,30),8-(6),8-(6),8-(6)]
     4      15.485477      15.485477      15.485477    30[8-(30,30),8-(6),8-(6),8-(6)]
     5       3.549666       3.549666       3.549666    30[8-(30,30),8-(6),8-(6),8-(6)]
     6       2.912591       2.912591       2.912591    30[8-(30,30),8-(6),8-(6),8-(6)]
     7      -1.727301      -1.727301      -1.727301    30[8-(30,30),8-(6),8-(6),8-(6)]
     8       8.745472       8.745472       8.745472    30[8-(30,30),8-(6),8-(6),8-(6)]
     9      10.289752      10.289752      10.289752    30[8-(30,30),8-(6),8-(6),8-(6)]
    10       9.652597       9.652597       9.652597    30[8-(30,30),8-(6),8-(6),8-(6)]
    11      -8.467306      -8.467306      -8.467306    30[8-(30,30),8-(6),8-(6),8-(6)]
    12       2.005386       2.005386       2.005386    30[8-(30,30),8-(6),8-(6),8-(6)]
    13      -5.910017      -5.910017      -5.910017    29[8-(6),8-(6),8-(6),8-(6)]
    14      12.650231      12.650231      12.650231    29[8-(6),8-(6),8-(6),8-(6)]
    15       0.830073       0.830073       0.830073    29[8-(6),8-(6),8-(6),8-(6)]
    16       5.910141       5.910141       5.910141    29[8-(6),8-(6),8-(6),8-(6)]
    17        7.57008        7.57008        7.57008    29[8-(6),8-(6),8-(6),8-(6)]
    18      -0.829866      -0.829866      -0.829866    29[8-(6),8-(6),8-(6),8-(6)]
    19      14.888859      14.888859      14.888859    1[6-(6,6)]
    20      13.512509      13.512509      13.512509    1[6-(6,6)]
    21      12.062063      12.062063      12.062063    1[6-(6,6)]
    22      -5.730296      -5.730296      -5.730296    1[6-(6,6)]
    23      -6.456858      -6.456858      -6.456858    1[6-(6,6)]
    24      -7.454418      -7.454418      -7.454418    1[6-(6,6)]
    25       8.841698       8.841698       8.841698    1[6-(6,6)]
    26       7.023238       7.023238       7.023238    1[6-(6,6)]
    27      10.991787      10.991787      10.991787    1[6-(6,6)]
    28      -4.519833      -4.519833      -4.519833    1[6-(6,6)]
    29      -0.598461      -0.598461      -0.598461    1[6-(6,6)]
    30      -2.119004      -2.119004      -2.119004    1[6-(6,6)]
    31       1.408772       1.408772       1.408772    1[6-(6,6)]
    32        0.03246        0.03246        0.03246    1[6-(6,6)]
    33       -1.41799       -1.41799       -1.41799    1[6-(6,6)]
    34       7.749751       7.749751       7.749751    1[6-(6,6)]
    35       7.023185       7.023185       7.023185    1[6-(6,6)]
    36        6.02567        6.02567        6.02567    1[6-(6,6)]
    37      -4.638409      -4.638409      -4.638409    1[6-(6,6)]
    38      -6.456906      -6.456906      -6.456906    1[6-(6,6)]
    39      -2.488353      -2.488353      -2.488353    1[6-(6,6)]
    40       8.960313       8.960313       8.960313    1[6-(6,6)]
    41      12.881688      12.881688      12.881688    1[6-(6,6)]
    42      11.361101      11.361101      11.361101    1[6-(6,6)]
    43       8.148812       8.148812       8.148812    1[6-(6,6)]
    44       6.772509       6.772509       6.772509    1[6-(6,6)]
    45       5.322018       5.322018       5.322018    1[6-(6,6)]
    46       1.009752       1.009752       1.009752    1[6-(6,6)]
    47       0.283142       0.283142       0.283142    1[6-(6,6)]
    48      -0.714372      -0.714372      -0.714372    1[6-(6,6)]
    49       2.101591       2.101591       2.101591    1[6-(6,6)]
    50       0.283137       0.283137       0.283137    1[6-(6,6)]
    51       4.251689       4.251689       4.251689    1[6-(6,6)]
    52       2.220274       2.220274       2.220274    1[6-(6,6)]
    53        6.14164        6.14164        6.14164    1[6-(6,6)]
    54       4.621093       4.621093       4.621093    1[6-(6,6)]
    55      13.496357      13.496357      13.496357    6[6-(1,6),6-(1,6),6-(8,8)]
    56      14.330776      14.330776      14.330776    6[1-(0),6-(6,6),6-(6,6)]
    57      14.336159      14.336159      14.336159    6[6-(1,6),6-(1,6),6-(8,8)]
    58      13.504427      13.504427      13.504427    6[1-(0),6-(6,6),6-(6,6)]
    59      12.641699      12.641699      12.641699    6[6-(1,6),6-(1,6),6-(8,8)]
    60      12.645752      12.645752      12.645752    6[1-(0),6-(6,6),6-(6,6)]
    61       13.50041       13.50041       13.50041    6[6-(6,6),8-(29),8-(29)]
    62      15.174623      15.174623      15.174623    6[6-(6,6),8-(30),8-(30)]
    63      11.750654      11.750654      11.750654    6[6-(6,6),8-(0),8-(30)]
    64      -6.645605      -6.645605      -6.645605    6[6-(1,6),6-(1,6),6-(8,8)]
    65      -6.069995      -6.069995      -6.069995    6[1-(0),6-(6,6),6-(6,6)]
    66      -5.997192      -5.997192      -5.997192    6[6-(1,6),6-(1,6),6-(8,8)]
    67      -6.491913      -6.491913      -6.491913    6[1-(0),6-(6,6),6-(6,6)]
    68      -7.049999      -7.049999      -7.049999    6[6-(1,6),6-(1,6),6-(8,8)]
    69       -7.10258       -7.10258       -7.10258    6[1-(0),6-(6,6),6-(6,6)]
    70       -6.71706       -6.71706       -6.71706    6[6-(6,6),8-(29),8-(29)]
    71      -5.274649      -5.274649      -5.274649    6[6-(6,6),8-(30),8-(30)]
    72      -7.568983      -7.568983      -7.568983    6[6-(6,6),8-(0),8-(30)]
    73      10.134446      10.134446      10.134446    6[6-(1,6),6-(1,6),6-(8,8)]
    74       8.887533       8.887533       8.887533    6[1-(0),6-(6,6),6-(6,6)]
    75       7.722852       7.722852       7.722852    6[6-(1,6),6-(1,6),6-(8,8)]
    76       7.802388       7.802388       7.802388    6[1-(0),6-(6,6),6-(6,6)]
    77       9.031778       9.031778       9.031778    6[6-(1,6),6-(1,6),6-(8,8)]
    78      10.170846      10.170846      10.170846    6[1-(0),6-(6,6),6-(6,6)]
    79      11.389444      11.389444      11.389444    6[6-(6,6),8-(29),8-(29)]
    80       6.404492       6.404492       6.404492    6[6-(6,6),8-(30),8-(30)]
    81        9.07357        9.07357        9.07357    6[6-(6,6),8-(0),8-(30)]
    82       -3.50477       -3.50477       -3.50477    6[6-(1,6),6-(1,6),6-(8,8)]
    83      -3.667886      -3.667886      -3.667886    6[1-(0),6-(6,6),6-(6,6)]
    84       -2.58139       -2.58139       -2.58139    6[6-(1,6),6-(1,6),6-(8,8)]
    85      -1.334475      -1.334475      -1.334475    6[1-(0),6-(6,6),6-(6,6)]
    86       -1.14305       -1.14305       -1.14305    6[6-(1,6),6-(1,6),6-(8,8)]
    87       -2.23359       -2.23359       -2.23359    6[1-(0),6-(6,6),6-(6,6)]
    88      -4.692367      -4.692367      -4.692367    6[6-(6,6),8-(29),8-(29)]
    89      -2.824039      -2.824039      -2.824039    6[6-(6,6),8-(30),8-(30)]
    90       0.225187       0.225187       0.225187    6[6-(6,6),8-(0),8-(30)]
    91       0.016286       0.016286       0.016286    6[6-(1,6),6-(1,6),6-(8,8)]
    92       0.850699       0.850699       0.850699    6[1-(0),6-(6,6),6-(6,6)]
    93       0.856091       0.856091       0.856091    6[6-(1,6),6-(1,6),6-(8,8)]
    94       0.024373       0.024373       0.024373    6[1-(0),6-(6,6),6-(6,6)]
    95      -0.838349      -0.838349      -0.838349    6[6-(1,6),6-(1,6),6-(8,8)]
    96      -0.834305      -0.834305      -0.834305    6[1-(0),6-(6,6),6-(6,6)]
    97        0.02033        0.02033        0.02033    6[6-(6,6),8-(29),8-(29)]
    98       1.694547       1.694547       1.694547    6[6-(6,6),8-(30),8-(30)]
    99      -1.729379      -1.729379      -1.729379    6[6-(6,6),8-(0),8-(30)]
   100       6.834464       6.834464       6.834464    6[6-(1,6),6-(1,6),6-(8,8)]
   101       7.410057       7.410057       7.410057    6[1-(0),6-(6,6),6-(6,6)]
   102        7.48285        7.48285        7.48285    6[6-(1,6),6-(1,6),6-(8,8)]
   103       6.988137       6.988137       6.988137    6[1-(0),6-(6,6),6-(6,6)]
   104       6.430068       6.430068       6.430068    6[6-(1,6),6-(1,6),6-(8,8)]
   105       6.377496       6.377496       6.377496    6[1-(0),6-(6,6),6-(6,6)]
   106       6.763019       6.763019       6.763019    6[6-(6,6),8-(29),8-(29)]
   107       8.205376       8.205376       8.205376    6[6-(6,6),8-(30),8-(30)]
   108       5.911092       5.911092       5.911092    6[6-(6,6),8-(0),8-(30)]
   109      -3.345676      -3.345676      -3.345676    6[6-(1,6),6-(1,6),6-(8,8)]
   110      -4.592584      -4.592584      -4.592584    6[1-(0),6-(6,6),6-(6,6)]
   111      -5.757273      -5.757273      -5.757273    6[6-(1,6),6-(1,6),6-(8,8)]
   112       -5.67775       -5.67775       -5.67775    6[1-(0),6-(6,6),6-(6,6)]
   113      -4.448367      -4.448367      -4.448367    6[6-(1,6),6-(1,6),6-(8,8)]
   114       -3.30929       -3.30929       -3.30929    6[1-(0),6-(6,6),6-(6,6)]
   115      -2.090669      -2.090669      -2.090669    6[6-(6,6),8-(29),8-(29)]
   116      -7.075624      -7.075624      -7.075624    6[6-(6,6),8-(30),8-(30)]
   117       -4.40659       -4.40659       -4.40659    6[6-(6,6),8-(0),8-(30)]
   118       9.975354       9.975354       9.975354    6[6-(1,6),6-(1,6),6-(8,8)]
   119       9.812255       9.812255       9.812255    6[1-(0),6-(6,6),6-(6,6)]
   120       10.89876       10.89876       10.89876    6[6-(1,6),6-(1,6),6-(8,8)]
   121      12.145669      12.145669      12.145669    6[1-(0),6-(6,6),6-(6,6)]
   122      12.337076      12.337076      12.337076    6[6-(1,6),6-(1,6),6-(8,8)]
   123      11.246527      11.246527      11.246527    6[1-(0),6-(6,6),6-(6,6)]
   124       8.787747       8.787747       8.787747    6[6-(6,6),8-(29),8-(29)]
   125       10.65613       10.65613       10.65613    6[6-(6,6),8-(30),8-(30)]
   126      13.705305      13.705305      13.705305    6[6-(6,6),8-(0),8-(30)]
   127       6.756307       6.756307       6.756307    6[6-(1,6),6-(1,6),6-(8,8)]
   128       7.590735       7.590735       7.590735    6[1-(0),6-(6,6),6-(6,6)]
   129       7.596137       7.596137       7.596137    6[6-(1,6),6-(1,6),6-(8,8)]
   130       6.764414       6.764414       6.764414    6[1-(0),6-(6,6),6-(6,6)]
   131       5.901678       5.901678       5.901678    6[6-(1,6),6-(1,6),6-(8,8)]
   132       5.905713       5.905713       5.905713    6[1-(0),6-(6,6),6-(6,6)]
   133       6.760341       6.760341       6.760341    6[6-(6,6),8-(29),8-(29)]
   134        8.43461        8.43461        8.43461    6[6-(6,6),8-(30),8-(30)]
   135       5.010643       5.010643       5.010643    6[6-(6,6),8-(0),8-(30)]
   136       0.094445       0.094445       0.094445    6[6-(1,6),6-(1,6),6-(8,8)]
   137       0.670046       0.670046       0.670046    6[1-(0),6-(6,6),6-(6,6)]
   138        0.74283        0.74283        0.74283    6[6-(1,6),6-(1,6),6-(8,8)]
   139         0.2481         0.2481         0.2481    6[1-(0),6-(6,6),6-(6,6)]
   140      -0.309978      -0.309978      -0.309978    6[6-(1,6),6-(1,6),6-(8,8)]
   141      -0.362541      -0.362541      -0.362541    6[1-(0),6-(6,6),6-(6,6)]
   142        0.02301        0.02301        0.02301    6[6-(6,6),8-(29),8-(29)]
   143       1.465365       1.465365       1.465365    6[6-(6,6),8-(30),8-(30)]
   144      -0.828973      -0.828973      -0.828973    6[6-(6,6),8-(0),8-(30)]
   145       3.394343       3.394343       3.394343    6[6-(1,6),6-(1,6),6-(8,8)]
   146       2.147428       2.147428       2.147428    6[1-(0),6-(6,6),6-(6,6)]
   147       0.982747       0.982747       0.982747    6[6-(1,6),6-(1,6),6-(8,8)]
   148       1.062287       1.062287       1.062287    6[1-(0),6-(6,6),6-(6,6)]
   149       2.291679       2.291679       2.291679    6[6-(1,6),6-(1,6),6-(8,8)]
   150       3.430747       3.430747       3.430747    6[1-(0),6-(6,6),6-(6,6)]
   151        4.64934        4.64934        4.64934    6[6-(6,6),8-(29),8-(29)]
   152      -0.335613      -0.335613      -0.335613    6[6-(6,6),8-(30),8-(30)]
   153       2.333474       2.333474       2.333474    6[6-(6,6),8-(0),8-(30)]
   154       3.235333       3.235333       3.235333    6[6-(1,6),6-(1,6),6-(8,8)]
   155       3.072219       3.072219       3.072219    6[1-(0),6-(6,6),6-(6,6)]
   156       4.158714       4.158714       4.158714    6[6-(1,6),6-(1,6),6-(8,8)]
   157       5.405627       5.405627       5.405627    6[1-(0),6-(6,6),6-(6,6)]
   158       5.597049       5.597049       5.597049    6[6-(1,6),6-(1,6),6-(8,8)]
   159        4.50651        4.50651        4.50651    6[1-(0),6-(6,6),6-(6,6)]
   160       2.047737       2.047737       2.047737    6[6-(6,6),8-(29),8-(29)]
   161       3.916067       3.916067       3.916067    6[6-(6,6),8-(30),8-(30)]
   162       6.965283       6.965283       6.965283    6[6-(6,6),8-(0),8-(30)]
   163      14.250048      14.250048      14.250048    8[6-(6,8),29-(8,8,8)]
   164      12.740536      12.740536      12.740536    8[6-(6,8),29-(8,8,8)]
   165      15.966453      15.966453      15.966453    8[6-(6,8),30-(8,8,8)]
   166      15.016493      15.016493      15.016493    8[6-(6,8),30-(8,8,8)]
   167      11.712901      11.712901      11.712901    8[6-(6,8)]
   168      10.941847      10.941847      10.941847    8[6-(6,8),30-(8,8,8)]
   169      -6.208994      -6.208994      -6.208994    8[6-(6,8),29-(8,8,8)]
   170      -7.239422      -7.239422      -7.239422    8[6-(6,8),29-(8,8,8)]
   171      -4.961102      -4.961102      -4.961102    8[6-(6,8),30-(8,8,8)]
   172      -5.092254      -5.092254      -5.092254    8[6-(6,8),30-(8,8,8)]
   173      -7.512358      -7.512358      -7.512358    8[6-(6,8)]
   174      -7.981483      -7.981483      -7.981483    8[6-(6,8),30-(8,8,8)]
   175      11.253426      11.253426      11.253426    8[6-(6,8),29-(8,8,8)]
   176       12.46179       12.46179       12.46179    8[6-(6,8),29-(8,8,8)]
   177       6.427945       6.427945       6.427945    8[6-(6,8),30-(8,8,8)]
   178       5.378251       5.378251       5.378251    8[6-(6,8),30-(8,8,8)]
   179       8.089523       8.089523       8.089523    8[6-(6,8)]
   180      10.243646      10.243646      10.243646    8[6-(6,8),30-(8,8,8)]
   181      -5.814051      -5.814051      -5.814051    8[6-(6,8),29-(8,8,8)]
   182      -4.482475      -4.482475      -4.482475    8[6-(6,8),29-(8,8,8)]
   183      -3.952869      -3.952869      -3.952869    8[6-(6,8),30-(8,8,8)]
   184      -1.822062      -1.822062      -1.822062    8[6-(6,8),30-(8,8,8)]
   185       1.190362       1.190362       1.190362    8[6-(6,8)]
   186       0.276418       0.276418       0.276418    8[6-(6,8),30-(8,8,8)]
   187       0.769954       0.769954       0.769954    8[6-(6,8),29-(8,8,8)]
   188      -0.739538      -0.739538      -0.739538    8[6-(6,8),29-(8,8,8)]
   189       2.486365       2.486365       2.486365    8[6-(6,8),30-(8,8,8)]
   190       1.536424       1.536424       1.536424    8[6-(6,8),30-(8,8,8)]
   191      -1.767124      -1.767124      -1.767124    8[6-(6,8)]
   192      -2.538181      -2.538181      -2.538181    8[6-(6,8),30-(8,8,8)]
   193       7.271078       7.271078       7.271078    8[6-(6,8),29-(8,8,8)]
   194       6.240672       6.240672       6.240672    8[6-(6,8),29-(8,8,8)]
   195       8.518917       8.518917       8.518917    8[6-(6,8),30-(8,8,8)]
   196       8.387763       8.387763       8.387763    8[6-(6,8),30-(8,8,8)]
   197       5.967708       5.967708       5.967708    8[6-(6,8)]
   198       5.498607       5.498607       5.498607    8[6-(6,8),30-(8,8,8)]
   199      -2.226674      -2.226674      -2.226674    8[6-(6,8),29-(8,8,8)]
   200      -1.018329      -1.018329      -1.018329    8[6-(6,8),29-(8,8,8)]
   201       -7.05216       -7.05216       -7.05216    8[6-(6,8),30-(8,8,8)]
   202      -8.101872      -8.101872      -8.101872    8[6-(6,8),30-(8,8,8)]
   203      -5.390645      -5.390645      -5.390645    8[6-(6,8)]
   204      -3.236518      -3.236518      -3.236518    8[6-(6,8),30-(8,8,8)]
   205        7.66607        7.66607        7.66607    8[6-(6,8),29-(8,8,8)]
   206       8.997624       8.997624       8.997624    8[6-(6,8),29-(8,8,8)]
   207       9.527306       9.527306       9.527306    8[6-(6,8),30-(8,8,8)]
   208      11.658114      11.658114      11.658114    8[6-(6,8),30-(8,8,8)]
   209      14.670488      14.670488      14.670488    8[6-(6,8)]
   210       13.75652       13.75652       13.75652    8[6-(6,8),30-(8,8,8)]
   211        7.50997        7.50997        7.50997    8[6-(6,8),29-(8,8,8)]
   212       6.000459       6.000459       6.000459    8[6-(6,8),29-(8,8,8)]
   213        9.22643        9.22643        9.22643    8[6-(6,8),30-(8,8,8)]
   214       8.276497       8.276497       8.276497    8[6-(6,8),30-(8,8,8)]
   215       4.972907       4.972907       4.972907    8[6-(6,8)]
   216       4.201828       4.201828       4.201828    8[6-(6,8),30-(8,8,8)]
   217       0.531084       0.531084       0.531084    8[6-(6,8),29-(8,8,8)]
   218      -0.499346      -0.499346      -0.499346    8[6-(6,8),29-(8,8,8)]
   219       1.778921       1.778921       1.778921    8[6-(6,8),30-(8,8,8)]
   220       1.647742       1.647742       1.647742    8[6-(6,8),30-(8,8,8)]
   221      -0.772364      -0.772364      -0.772364    8[6-(6,8)]
   222      -1.241464      -1.241464      -1.241464    8[6-(6,8),30-(8,8,8)]
   223        4.51332        4.51332        4.51332    8[6-(6,8),29-(8,8,8)]
   224       5.721688       5.721688       5.721688    8[6-(6,8),29-(8,8,8)]
   225      -0.312164      -0.312164      -0.312164    8[6-(6,8),30-(8,8,8)]
   226      -1.361851      -1.361851      -1.361851    8[6-(6,8),30-(8,8,8)]
   227       1.349427       1.349427       1.349427    8[6-(6,8)]
   228       3.503553       3.503553       3.503553    8[6-(6,8),30-(8,8,8)]
   229       0.926054       0.926054       0.926054    8[6-(6,8),29-(8,8,8)]
   230       2.257626       2.257626       2.257626    8[6-(6,8),29-(8,8,8)]
   231       2.787241       2.787241       2.787241    8[6-(6,8),30-(8,8,8)]
   232       4.918041       4.918041       4.918041    8[6-(6,8),30-(8,8,8)]
   233       7.930458       7.930458       7.930458    8[6-(6,8)]
   234       7.016511       7.016511       7.016511    8[6-(6,8),30-(8,8,8)]
   235      -3.425669      -3.425669      -3.425669    8[30-(8,8,8),30-(8,8,8),30-(8,8,8)]
   236      10.277119      10.277119      10.277119    8[30-(8,8,8),30-(8,8,8),30-(8,8,8)]
   237       3.314433       3.314433       3.314433    8[30-(8,8,8),30-(8,8,8),30-(8,8,8)]
   238      -3.425669      -3.425669      -3.425669    8[30-(8,8,8),30-(8,8,8),30-(8,8,8)]
