# Supplementary material for: A collection of forcefield precursors for metal–organic frameworks
Source: RSC Adv. 2019 Nov 13;9(63):36492–507. doi: 10.1039/c9ra07327b (PMC9075174; doi:10.1039/c9ra07327b)
Supplement: RA-009-C9RA07327B-s1510 [file RA-009-C9RA07327B-s1510.txt]

MEFYUT_clean

10.161000    0.000000    0.000000
-1.962526    12.870231    0.000000
0.000000    0.000000    18.705000

     1       8.044412       8.044412       8.044412    30[8-(6),8-(6),8-(6),8-(6),8-(6)]
     2       5.935058       5.935058       5.935058    30[8-(6),8-(6),8-(6)]
     3       6.215825       6.215825       6.215825    30[8-(6),8-(6),8-(6),8-(6),8-(6)]
     4       8.325179       8.325179       8.325179    30[8-(6),8-(6),8-(6)]
     5       0.154062       0.154062       0.154062    30[8-(6),8-(6),8-(6),8-(6),8-(6)]
     6       2.263416       2.263416       2.263416    30[8-(6),8-(6),8-(6)]
     7       1.982649       1.982649       1.982649    30[8-(6),8-(6),8-(6),8-(6),8-(6)]
     8      -0.126705      -0.126705      -0.126705    30[8-(6),8-(6),8-(6)]
     9       2.658784       2.658784       2.658784    1[6-(1,6,6)]
    10       2.596305       2.596305       2.596305    1[6-(1,6,6)]
    11      -0.350267      -0.350267      -0.350267    1[6-(1,6,6)]
    12      -1.071758      -1.071758      -1.071758    1[6-(1,6,6)]
    13       0.315005       0.315005       0.315005    1[6-(1,6,6)]
    14       1.909121       1.909121       1.909121    1[6-(1,6,6)]
    15       3.957862       3.957862       3.957862    1[6-(1,6,6)]
    16       2.929388       2.929388       2.929388    1[6-(1,6,6)]
    17       3.039244       3.039244       3.039244    1[6-(1,6,6)]
    18       4.129412       4.129412       4.129412    1[6-(1,6,6)]
    19      -1.174859      -1.174859      -1.174859    1[6-(1,6,6)]
    20      -0.525454      -0.525454      -0.525454    1[6-(1,6,6)]
    21       1.440453       1.440453       1.440453    1[6-(1,6,6)]
    22       1.502932       1.502932       1.502932    1[6-(1,6,6)]
    23       2.486978       2.486978       2.486978    1[6-(1,6,6)]
    24       3.208469       3.208469       3.208469    1[6-(1,6,6)]
    25       1.821706       1.821706       1.821706    1[6-(1,6,6)]
    26        0.22759        0.22759        0.22759    1[6-(1,6,6)]
    27       0.141375       0.141375       0.141375    1[6-(1,6,6)]
    28      -0.792677      -0.792677      -0.792677    1[6-(1,6,6)]
    29      -0.902533      -0.902533      -0.902533    1[6-(1,6,6)]
    30      -0.030175      -0.030175      -0.030175    1[6-(1,6,6)]
    31        3.31157        3.31157        3.31157    1[6-(1,6,6)]
    32       2.662165       2.662165       2.662165    1[6-(1,6,6)]
    33        5.53969        5.53969        5.53969    1[6-(1,6,6)]
    34       5.602169       5.602169       5.602169    1[6-(1,6,6)]
    35       8.548741       8.548741       8.548741    1[6-(1,6,6)]
    36       9.270232       9.270232       9.270232    1[6-(1,6,6)]
    37       7.883469       7.883469       7.883469    1[6-(1,6,6)]
    38       6.289353       6.289353       6.289353    1[6-(1,6,6)]
    39       4.240612       4.240612       4.240612    1[6-(1,6,6)]
    40       5.269086       5.269086       5.269086    1[6-(1,6,6)]
    41        5.15923        5.15923        5.15923    1[6-(1,6,6)]
    42       4.069062       4.069062       4.069062    1[6-(1,6,6)]
    43       9.373333       9.373333       9.373333    1[6-(1,6,6)]
    44       8.723928       8.723928       8.723928    1[6-(1,6,6)]
    45       6.758021       6.758021       6.758021    1[6-(1,6,6)]
    46       6.695542       6.695542       6.695542    1[6-(1,6,6)]
    47       5.711496       5.711496       5.711496    1[6-(1,6,6)]
    48       4.990005       4.990005       4.990005    1[6-(1,6,6)]
    49       6.376768       6.376768       6.376768    1[6-(1,6,6)]
    50       7.970884       7.970884       7.970884    1[6-(1,6,6)]
    51       8.057099       8.057099       8.057099    1[6-(1,6,6)]
    52       8.991151       8.991151       8.991151    1[6-(1,6,6)]
    53       9.101007       9.101007       9.101007    1[6-(1,6,6)]
    54       8.228649       8.228649       8.228649    1[6-(1,6,6)]
    55       4.886904       4.886904       4.886904    1[6-(1,6,6)]
    56       5.536309       5.536309       5.536309    1[6-(1,6,6)]
    57       5.203202       5.203202       5.203202    6[6-(6,6,6),8-(30),8-(30)]
    58       0.179925       0.179925       0.179925    6[6-(6,6,6),8-(30),8-(30)]
    59       1.191287       1.191287       1.191287    6[6-(6,6,6),8-(30),8-(30)]
    60       1.032114       1.032114       1.032114    6[6-(6,6,6),8-(30),8-(30)]
    61       4.016819       4.016819       4.016819    6[6-(1,1,6),6-(1,1,6),6-(1,1,6),6-(8,8)]
    62       1.519988       1.519988       1.519988    6[6-(1,1,6),6-(1,1,6),6-(1,1,6),6-(8,8)]
    63       1.015631       1.015631       1.015631    6[6-(1,1,6),6-(1,1,6),6-(1,1,6),6-(8,8)]
    64        0.91178        0.91178        0.91178    6[6-(1,1,6),6-(1,1,6),6-(1,1,6),6-(8,8)]
    65       2.683245       2.683245       2.683245    6[1-(0),1-(0),6-(6,6,6),6-(6,6,6)]
    66      -0.316788      -0.316788      -0.316788    6[1-(0),1-(0),6-(6,6,6),6-(6,6,6)]
    67       1.053002       1.053002       1.053002    6[1-(0),1-(0),6-(6,6,6),6-(6,6,6)]
    68        2.07163        2.07163        2.07163    6[1-(0),1-(0),6-(6,6,6),6-(6,6,6)]
    69       2.178403       2.178403       2.178403    6[1-(0),1-(0),6-(6,6,6),6-(6,6,6)]
    70      -0.422313      -0.422313      -0.422313    6[1-(0),1-(0),6-(6,6,6),6-(6,6,6)]
    71       9.057035       9.057035       9.057035    6[6-(6,6,6),8-(30),8-(30)]
    72       3.919312       3.919312       3.919312    6[6-(6,6,6),8-(30),8-(30)]
    73       0.945424       0.945424       0.945424    6[6-(6,6,6),8-(30),8-(30)]
    74       1.104597       1.104597       1.104597    6[6-(6,6,6),8-(30),8-(30)]
    75       0.082418       0.082418       0.082418    6[6-(1,1,6),6-(1,1,6),6-(1,1,6),6-(8,8)]
    76       2.579249       2.579249       2.579249    6[6-(1,1,6),6-(1,1,6),6-(1,1,6),6-(8,8)]
    77        1.12108        1.12108        1.12108    6[6-(1,1,6),6-(1,1,6),6-(1,1,6),6-(8,8)]
    78       1.224931       1.224931       1.224931    6[6-(1,1,6),6-(1,1,6),6-(1,1,6),6-(8,8)]
    79       1.415992       1.415992       1.415992    6[1-(0),1-(0),6-(6,6,6),6-(6,6,6)]
    80       2.453499       2.453499       2.453499    6[1-(0),1-(0),6-(6,6,6),6-(6,6,6)]
    81       1.083709       1.083709       1.083709    6[1-(0),1-(0),6-(6,6,6),6-(6,6,6)]
    82       0.065081       0.065081       0.065081    6[1-(0),1-(0),6-(6,6,6),6-(6,6,6)]
    83      -0.041692      -0.041692      -0.041692    6[1-(0),1-(0),6-(6,6,6),6-(6,6,6)]
    84       2.559024       2.559024       2.559024    6[1-(0),1-(0),6-(6,6,6),6-(6,6,6)]
    85       2.995272       2.995272       2.995272    6[6-(6,6,6),8-(30),8-(30)]
    86       8.018549       8.018549       8.018549    6[6-(6,6,6),8-(30),8-(30)]
    87       7.007187       7.007187       7.007187    6[6-(6,6,6),8-(30),8-(30)]
    88        7.16636        7.16636        7.16636    6[6-(6,6,6),8-(30),8-(30)]
    89       4.181655       4.181655       4.181655    6[6-(1,1,6),6-(1,1,6),6-(1,1,6),6-(8,8)]
    90       6.678486       6.678486       6.678486    6[6-(1,1,6),6-(1,1,6),6-(1,1,6),6-(8,8)]
    91       7.182843       7.182843       7.182843    6[6-(1,1,6),6-(1,1,6),6-(1,1,6),6-(8,8)]
    92       7.286694       7.286694       7.286694    6[6-(1,1,6),6-(1,1,6),6-(1,1,6),6-(8,8)]
    93       5.515229       5.515229       5.515229    6[1-(0),1-(0),6-(6,6,6),6-(6,6,6)]
    94       8.515262       8.515262       8.515262    6[1-(0),1-(0),6-(6,6,6),6-(6,6,6)]
    95       7.145472       7.145472       7.145472    6[1-(0),1-(0),6-(6,6,6),6-(6,6,6)]
    96       6.126844       6.126844       6.126844    6[1-(0),1-(0),6-(6,6,6),6-(6,6,6)]
    97       6.020071       6.020071       6.020071    6[1-(0),1-(0),6-(6,6,6),6-(6,6,6)]
    98       8.620787       8.620787       8.620787    6[1-(0),1-(0),6-(6,6,6),6-(6,6,6)]
    99      -0.858561      -0.858561      -0.858561    6[6-(6,6,6),8-(30),8-(30)]
   100       4.279162       4.279162       4.279162    6[6-(6,6,6),8-(30),8-(30)]
   101        7.25305        7.25305        7.25305    6[6-(6,6,6),8-(30),8-(30)]
   102       7.093877       7.093877       7.093877    6[6-(6,6,6),8-(30),8-(30)]
   103       8.116056       8.116056       8.116056    6[6-(1,1,6),6-(1,1,6),6-(1,1,6),6-(8,8)]
   104       5.619225       5.619225       5.619225    6[6-(1,1,6),6-(1,1,6),6-(1,1,6),6-(8,8)]
   105       7.077394       7.077394       7.077394    6[6-(1,1,6),6-(1,1,6),6-(1,1,6),6-(8,8)]
   106       6.973543       6.973543       6.973543    6[6-(1,1,6),6-(1,1,6),6-(1,1,6),6-(8,8)]
   107       6.782482       6.782482       6.782482    6[1-(0),1-(0),6-(6,6,6),6-(6,6,6)]
   108       5.744975       5.744975       5.744975    6[1-(0),1-(0),6-(6,6,6),6-(6,6,6)]
   109       7.114765       7.114765       7.114765    6[1-(0),1-(0),6-(6,6,6),6-(6,6,6)]
   110       8.133393       8.133393       8.133393    6[1-(0),1-(0),6-(6,6,6),6-(6,6,6)]
   111       8.240166       8.240166       8.240166    6[1-(0),1-(0),6-(6,6,6),6-(6,6,6)]
   112        5.63945        5.63945        5.63945    6[1-(0),1-(0),6-(6,6,6),6-(6,6,6)]
   113        6.34542        6.34542        6.34542    8[6-(6,8),30-(8,8,8,8)]
   114       5.004603       5.004603       5.004603    8[6-(6,8),30-(8,8)]
   115       1.682155       1.682155       1.682155    8[6-(6,8),30-(8,8,8,8)]
   116        0.90159        0.90159        0.90159    8[6-(6,8),30-(8,8)]
   117       0.140497       0.140497       0.140497    8[6-(6,8),30-(8,8,8,8)]
   118       9.291251       9.291251       9.291251    8[6-(6,8),30-(8,8,8,8)]
   119       0.168973       0.168973       0.168973    8[6-(6,8),30-(8,8,8,8)]
   120       2.051516       2.051516       2.051516    8[6-(6,8),30-(8,8)]
   121       7.914817       7.914817       7.914817    8[6-(6,8),30-(8,8,8,8)]
   122       9.255634       9.255634       9.255634    8[6-(6,8),30-(8,8)]
   123       0.454556       0.454556       0.454556    8[6-(6,8),30-(8,8,8,8)]
   124       1.235121       1.235121       1.235121    8[6-(6,8),30-(8,8)]
   125        3.95874        3.95874        3.95874    8[6-(6,8),30-(8,8,8,8)]
   126       4.968986       4.968986       4.968986    8[6-(6,8),30-(8,8,8,8)]
   127       1.967738       1.967738       1.967738    8[6-(6,8),30-(8,8,8,8)]
   128       0.085195       0.085195       0.085195    8[6-(6,8),30-(8,8)]
   129       1.853054       1.853054       1.853054    8[6-(6,8),30-(8,8,8,8)]
   130       3.193871       3.193871       3.193871    8[6-(6,8),30-(8,8)]
   131       6.516319       6.516319       6.516319    8[6-(6,8),30-(8,8,8,8)]
   132       7.296884       7.296884       7.296884    8[6-(6,8),30-(8,8)]
   133       8.057977       8.057977       8.057977    8[6-(6,8),30-(8,8,8,8)]
   134      -1.092777      -1.092777      -1.092777    8[6-(6,8),30-(8,8,8,8)]
   135       8.029501       8.029501       8.029501    8[6-(6,8),30-(8,8,8,8)]
   136       6.146958       6.146958       6.146958    8[6-(6,8),30-(8,8)]
   137       0.283657       0.283657       0.283657    8[6-(6,8),30-(8,8,8,8)]
   138       -1.05716       -1.05716       -1.05716    8[6-(6,8),30-(8,8)]
   139       7.743918       7.743918       7.743918    8[6-(6,8),30-(8,8,8,8)]
   140       6.963353       6.963353       6.963353    8[6-(6,8),30-(8,8)]
   141       4.239734       4.239734       4.239734    8[6-(6,8),30-(8,8,8,8)]
   142       3.229488       3.229488       3.229488    8[6-(6,8),30-(8,8,8,8)]
   143       6.230736       6.230736       6.230736    8[6-(6,8),30-(8,8,8,8)]
   144       8.113279       8.113279       8.113279    8[6-(6,8),30-(8,8)]
