# Supplementary material for: A collection of forcefield precursors for metal–organic frameworks
Source: RSC Adv. 2019 Nov 13;9(63):36492–507. doi: 10.1039/c9ra07327b (PMC9075174; doi:10.1039/c9ra07327b)
Supplement: RA-009-C9RA07327B-s1511 [file RA-009-C9RA07327B-s1511.txt]

MEGBEH_clean5b

18.941600    0.000000    0.000000
-3.565537    18.602988    0.000000
-7.688143    -9.301629    15.916433

     1       -5.62684       -5.62684       -5.62684    25[7-(6,6),7-(6,6),7-(6,6),7-(6,6),17-(0)]
     2       5.626729       5.626729       5.626729    25[7-(6,6),7-(6,6),7-(6,6),7-(6,6),17-(0)]
     3       9.724684       9.724684       9.724684    48[8-(6),8-(6),8-(6),8-(6)]
     4       5.651379       5.651379       5.651379    48[8-(6),8-(6),8-(6),8-(6)]
     5      15.622941      15.622941      15.622941    48[8-(6),8-(6),8-(6),8-(6)]
     6      -0.246878      -0.246878      -0.246878    48[8-(6),8-(6),8-(6),8-(6)]
     7      -3.844072      -3.844072      -3.844072    48[8-(6),8-(6),8-(6),8-(6),17-(48),17-(48)]
     8        3.84396        3.84396        3.84396    48[8-(6),8-(6),8-(6),8-(6),17-(48),17-(48)]
     9      10.194295      10.194295      10.194295    48[8-(6),8-(6),17-(48)]
    10       5.181699       5.181699       5.181699    48[8-(6),8-(6),17-(48)]
    11      -2.506375      -2.506375      -2.506375    48[8-(6),8-(6),17-(48)]
    12       2.506221       2.506221       2.506221    48[8-(6),8-(6),17-(48)]
    13      15.069345      15.069345      15.069345    1[6-(6,6)]
    14       10.84395       10.84395       10.84395    1[6-(6,6)]
    15      11.874059      11.874059      11.874059    1[6-(6,6)]
    16       8.651647       8.651647       8.651647    1[6-(6,6)]
    17      13.823247      13.823247      13.823247    1[6-(6,6)]
    18       3.872195       3.872195       3.872195    1[6-(6,6)]
    19       8.097554       8.097554       8.097554    1[6-(6,6)]
    20       7.067491       7.067491       7.067491    1[6-(6,6)]
    21        6.72437        6.72437        6.72437    1[6-(6,6)]
    22       5.118263       5.118263       5.118263    1[6-(6,6)]
    23       9.017275       9.017275       9.017275    1[6-(6,6)]
    24        9.33093        9.33093        9.33093    1[6-(6,6)]
    25       8.620422       8.620422       8.620422    1[6-(6,6)]
    26       -6.33393       -6.33393       -6.33393    1[6-(6,6)]
    27      10.997105      10.997105      10.997105    1[6-(6,6)]
    28       9.924162       9.924162       9.924162    1[6-(6,6)]
    29       9.610544       9.610544       9.610544    1[6-(6,6)]
    30      10.321005      10.321005      10.321005    1[6-(6,6)]
    31       6.333753       6.333753       6.333753    1[6-(6,6)]
    32       7.944362       7.944362       7.944362    1[6-(6,6)]
    33      -7.381425      -7.381425      -7.381425    1[6-(6,6)]
    34       -3.15603       -3.15603       -3.15603    1[6-(6,6)]
    35      -4.186139      -4.186139      -4.186139    1[6-(6,6)]
    36      -0.963727      -0.963727      -0.963727    1[6-(6,6)]
    37      -6.135327      -6.135327      -6.135327    1[6-(6,6)]
    38       3.815725       3.815725       3.815725    1[6-(6,6)]
    39      -0.409634      -0.409634      -0.409634    1[6-(6,6)]
    40       0.620429       0.620429       0.620429    1[6-(6,6)]
    41        0.96355        0.96355        0.96355    1[6-(6,6)]
    42       2.569657       2.569657       2.569657    1[6-(6,6)]
    43      -1.329355      -1.329355      -1.329355    1[6-(6,6)]
    44       -1.64301       -1.64301       -1.64301    1[6-(6,6)]
    45      -0.932502      -0.932502      -0.932502    1[6-(6,6)]
    46       14.02185       14.02185       14.02185    1[6-(6,6)]
    47      -3.309185      -3.309185      -3.309185    1[6-(6,6)]
    48      -2.236242      -2.236242      -2.236242    1[6-(6,6)]
    49      -1.922624      -1.922624      -1.922624    1[6-(6,6)]
    50      -2.633085      -2.633085      -2.633085    1[6-(6,6)]
    51       1.354167       1.354167       1.354167    1[6-(6,6)]
    52      -0.256442      -0.256442      -0.256442    1[6-(6,6)]
    53      15.007924      15.007924      15.007924    6[1-(0),6-(1,6),6-(6,7)]
    54      13.899631      13.899631      13.899631    6[6-(1,6),6-(6,6),7-(6,25)]
    55      12.946312      12.946312      12.946312    6[6-(6,6),6-(6,7),6-(6,7)]
    56      12.104271      12.104271      12.104271    6[6-(1,6),6-(6,6),7-(6,25)]
    57      11.028881      11.028881      11.028881    6[1-(0),6-(1,6),6-(6,7)]
    58      12.890769      12.890769      12.890769    6[6-(1,6),6-(1,6),6-(6,6)]
    59      12.180333      12.180333      12.180333    6[1-(0),6-(6,6),6-(6,6)]
    60      11.926703      11.926703      11.926703    6[6-(1,6),6-(1,6),6-(8,8)]
    61      12.385045      12.385045      12.385045    6[1-(0),6-(6,6),6-(6,6)]
    62       13.09548       13.09548       13.09548    6[6-(1,6),6-(1,6),6-(8,8)]
    63      13.349111      13.349111      13.349111    6[1-(0),6-(6,6),6-(6,6)]
    64      11.134973      11.134973      11.134973    6[6-(6,6),8-(48),8-(48)]
    65      13.626113      13.626113      13.626113    6[6-(6,6),8-(48),8-(48)]
    66       3.933609       3.933609       3.933609    6[1-(0),6-(1,6),6-(6,7)]
    67       5.041887       5.041887       5.041887    6[6-(1,6),6-(6,6),7-(6,25)]
    68       5.995202       5.995202       5.995202    6[6-(6,6),6-(6,7),6-(6,7)]
    69       6.837227       6.837227       6.837227    6[6-(1,6),6-(6,6),7-(6,25)]
    70       7.912616       7.912616       7.912616    6[1-(0),6-(1,6),6-(6,7)]
    71        6.05076        6.05076        6.05076    6[6-(1,6),6-(1,6),6-(6,6)]
    72       6.761212       6.761212       6.761212    6[1-(0),6-(6,6),6-(6,6)]
    73       7.014852       7.014852       7.014852    6[6-(1,6),6-(1,6),6-(8,8)]
    74       6.556502       6.556502       6.556502    6[1-(0),6-(6,6),6-(6,6)]
    75        5.84605        5.84605        5.84605    6[6-(1,6),6-(1,6),6-(8,8)]
    76        5.59241        5.59241        5.59241    6[1-(0),6-(6,6),6-(6,6)]
    77       7.806599       7.806599       7.806599    6[6-(6,6),8-(48),8-(48)]
    78        5.31541        5.31541        5.31541    6[6-(6,6),8-(48),8-(48)]
    79       8.263938       8.263938       8.263938    6[1-(0),6-(1,6),6-(6,7)]
    80       7.792229       7.792229       7.792229    6[6-(1,6),6-(6,6),7-(6,25)]
    81        8.43495        8.43495        8.43495    6[6-(6,6),6-(6,7),6-(6,7)]
    82       7.863543       7.863543       7.863543    6[6-(1,6),6-(6,6),7-(6,25)]
    83       8.614831       8.614831       8.614831    6[1-(0),6-(1,6),6-(6,7)]
    84       9.624853       9.624853       9.624853    6[6-(1,6),6-(1,6),6-(6,6)]
    85       9.471014       9.471014       9.471014    6[1-(0),6-(6,6),6-(6,6)]
    86      10.588919      10.588919      10.588919    6[6-(1,6),6-(1,6),6-(8,8)]
    87      11.859125      11.859125      11.859125    6[1-(0),6-(6,6),6-(6,6)]
    88      12.012964      12.012964      12.012964    6[6-(1,6),6-(1,6),6-(8,8)]
    89      10.895059      10.895059      10.895059    6[1-(0),6-(6,6),6-(6,6)]
    90      10.003212      10.003212      10.003212    6[6-(6,6),8-(48),8-(48)]
    91      13.395438      13.395438      13.395438    6[6-(6,6),8-(48),8-(48)]
    92      10.677506      10.677506      10.677506    6[1-(0),6-(1,6),6-(6,7)]
    93       11.14923       11.14923       11.14923    6[6-(1,6),6-(6,6),7-(6,25)]
    94      10.506513      10.506513      10.506513    6[6-(6,6),6-(6,7),6-(6,7)]
    95      11.077936      11.077936      11.077936    6[6-(1,6),6-(6,6),7-(6,25)]
    96       10.32665       10.32665       10.32665    6[1-(0),6-(1,6),6-(6,7)]
    97       9.316596       9.316596       9.316596    6[6-(1,6),6-(1,6),6-(6,6)]
    98       9.470417       9.470417       9.470417    6[1-(0),6-(6,6),6-(6,6)]
    99       8.352503       8.352503       8.352503    6[6-(1,6),6-(1,6),6-(8,8)]
   100       7.082305       7.082305       7.082305    6[1-(0),6-(6,6),6-(6,6)]
   101       6.928483       6.928483       6.928483    6[6-(1,6),6-(1,6),6-(8,8)]
   102       8.046397       8.046397       8.046397    6[1-(0),6-(6,6),6-(6,6)]
   103       8.938193       8.938193       8.938193    6[6-(6,6),8-(48),8-(48)]
   104       5.546017       5.546017       5.546017    6[6-(6,6),8-(48),8-(48)]
   105      -7.320004      -7.320004      -7.320004    6[1-(0),6-(1,6),6-(6,7)]
   106      -6.211711      -6.211711      -6.211711    6[6-(1,6),6-(6,6),7-(6,25)]
   107      -5.258392      -5.258392      -5.258392    6[6-(6,6),6-(6,7),6-(6,7)]
   108      -4.416351      -4.416351      -4.416351    6[6-(1,6),6-(6,6),7-(6,25)]
   109      -3.340961      -3.340961      -3.340961    6[1-(0),6-(1,6),6-(6,7)]
   110      -5.202849      -5.202849      -5.202849    6[6-(1,6),6-(1,6),6-(6,6)]
   111      -4.492413      -4.492413      -4.492413    6[1-(0),6-(6,6),6-(6,6)]
   112      -4.238783      -4.238783      -4.238783    6[6-(1,6),6-(1,6),6-(8,8)]
   113      -4.697125      -4.697125      -4.697125    6[1-(0),6-(6,6),6-(6,6)]
   114       -5.40756       -5.40756       -5.40756    6[6-(1,6),6-(1,6),6-(8,8)]
   115      -5.661191      -5.661191      -5.661191    6[1-(0),6-(6,6),6-(6,6)]
   116      -3.447053      -3.447053      -3.447053    6[6-(6,6),8-(48),8-(48)]
   117      -5.938193      -5.938193      -5.938193    6[6-(6,6),8-(48),8-(48)]
   118       3.754311       3.754311       3.754311    6[1-(0),6-(1,6),6-(6,7)]
   119       2.646033       2.646033       2.646033    6[6-(1,6),6-(6,6),7-(6,25)]
   120       1.692718       1.692718       1.692718    6[6-(6,6),6-(6,7),6-(6,7)]
   121       0.850693       0.850693       0.850693    6[6-(1,6),6-(6,6),7-(6,25)]
   122      -0.224696      -0.224696      -0.224696    6[1-(0),6-(1,6),6-(6,7)]
   123        1.63716        1.63716        1.63716    6[6-(1,6),6-(1,6),6-(6,6)]
   124       0.926708       0.926708       0.926708    6[1-(0),6-(6,6),6-(6,6)]
   125       0.673068       0.673068       0.673068    6[6-(1,6),6-(1,6),6-(8,8)]
   126       1.131418       1.131418       1.131418    6[1-(0),6-(6,6),6-(6,6)]
   127        1.84187        1.84187        1.84187    6[6-(1,6),6-(1,6),6-(8,8)]
   128        2.09551        2.09551        2.09551    6[1-(0),6-(6,6),6-(6,6)]
   129      -0.118679      -0.118679      -0.118679    6[6-(6,6),8-(48),8-(48)]
   130        2.37251        2.37251        2.37251    6[6-(6,6),8-(48),8-(48)]
   131      -0.576018      -0.576018      -0.576018    6[1-(0),6-(1,6),6-(6,7)]
   132      -0.104309      -0.104309      -0.104309    6[6-(1,6),6-(6,6),7-(6,25)]
   133       -0.74703       -0.74703       -0.74703    6[6-(6,6),6-(6,7),6-(6,7)]
   134      -0.175623      -0.175623      -0.175623    6[6-(1,6),6-(6,6),7-(6,25)]
   135      -0.926911      -0.926911      -0.926911    6[1-(0),6-(1,6),6-(6,7)]
   136      -1.936933      -1.936933      -1.936933    6[6-(1,6),6-(1,6),6-(6,6)]
   137      -1.783094      -1.783094      -1.783094    6[1-(0),6-(6,6),6-(6,6)]
   138      -2.900999      -2.900999      -2.900999    6[6-(1,6),6-(1,6),6-(8,8)]
   139      -4.171205      -4.171205      -4.171205    6[1-(0),6-(6,6),6-(6,6)]
   140      -4.325044      -4.325044      -4.325044    6[6-(1,6),6-(1,6),6-(8,8)]
   141      -3.207139      -3.207139      -3.207139    6[1-(0),6-(6,6),6-(6,6)]
   142      -2.315292      -2.315292      -2.315292    6[6-(6,6),8-(48),8-(48)]
   143      -5.707518      -5.707518      -5.707518    6[6-(6,6),8-(48),8-(48)]
   144      -2.989586      -2.989586      -2.989586    6[1-(0),6-(1,6),6-(6,7)]
   145       -3.46131       -3.46131       -3.46131    6[6-(1,6),6-(6,6),7-(6,25)]
   146      -2.818593      -2.818593      -2.818593    6[6-(6,6),6-(6,7),6-(6,7)]
   147      -3.390016      -3.390016      -3.390016    6[6-(1,6),6-(6,6),7-(6,25)]
   148       -2.63873       -2.63873       -2.63873    6[1-(0),6-(1,6),6-(6,7)]
   149      -1.628676      -1.628676      -1.628676    6[6-(1,6),6-(1,6),6-(6,6)]
   150      -1.782497      -1.782497      -1.782497    6[1-(0),6-(6,6),6-(6,6)]
   151      -0.664583      -0.664583      -0.664583    6[6-(1,6),6-(1,6),6-(8,8)]
   152       0.605615       0.605615       0.605615    6[1-(0),6-(6,6),6-(6,6)]
   153       0.759437       0.759437       0.759437    6[6-(1,6),6-(1,6),6-(8,8)]
   154      -0.358477      -0.358477      -0.358477    6[1-(0),6-(6,6),6-(6,6)]
   155      -1.250273      -1.250273      -1.250273    6[6-(6,6),8-(48),8-(48)]
   156       2.141903       2.141903       2.141903    6[6-(6,6),8-(48),8-(48)]
   157      -4.571245      -4.571245      -4.571245    7[6-(6,6),6-(6,6),25-(7,7,7,17)]
   158       4.571154       4.571154       4.571154    7[6-(6,6),6-(6,6),25-(7,7,7,17)]
   159       3.116766       3.116766       3.116766    7[6-(6,6),6-(6,6),25-(7,7,7,17)]
   160      12.259165      12.259165      12.259165    7[6-(6,6),6-(6,6),25-(7,7,7,17)]
   161      12.289177      12.289177      12.289177    7[6-(6,6),6-(6,6),25-(7,7,7,17)]
   162       6.652312       6.652312       6.652312    7[6-(6,6),6-(6,6),25-(7,7,7,17)]
   163      -4.601257      -4.601257      -4.601257    7[6-(6,6),6-(6,6),25-(7,7,7,17)]
   164       1.035608       1.035608       1.035608    7[6-(6,6),6-(6,6),25-(7,7,7,17)]
   165      10.026678      10.026678      10.026678    17[48-(8,8),48-(8,8,8,8,17)]
   166        5.34928        5.34928        5.34928    17[48-(8,8),48-(8,8,8,8,17)]
   167      -2.338758      -2.338758      -2.338758    17[48-(8,8),48-(8,8,8,8,17)]
   168        2.33864        2.33864        2.33864    17[48-(8,8),48-(8,8,8,8,17)]
   169       3.395877       3.395877       3.395877    17[25-(7,7,7,7)]
   170      -4.292179      -4.292179      -4.292179    17[25-(7,7,7,7)]
   171      10.762136      10.762136      10.762136    8[6-(6,8),48-(8,8,8)]
   172       7.382145       7.382145       7.382145    8[6-(6,8),48-(8,8,8)]
   173       9.796872       9.796872       9.796872    8[6-(6,8),48-(8,17)]
   174      14.265774      14.265774      14.265774    8[6-(6,8),48-(8,8,8,17,17)]
   175       8.179443       8.179443       8.179443    8[6-(6,8),48-(8,8,8)]
   176       7.993898       7.993898       7.993898    8[6-(6,8),48-(8,8,8)]
   177       5.579122       5.579122       5.579122    8[6-(6,8),48-(8,17)]
   178       4.675733       4.675733       4.675733    8[6-(6,8),48-(8,8,8,17,17)]
   179       8.944595       8.944595       8.944595    8[6-(6,8),48-(8,8,8)]
   180      -7.904828      -7.904828      -7.904828    8[6-(6,8),48-(8,8,8)]
   181      -4.598241      -4.598241      -4.598241    8[6-(6,8),48-(8,17)]
   182      13.561532      13.561532      13.561532    8[6-(6,8),48-(8,8,8,17,17)]
   183       9.996803       9.996803       9.996803    8[6-(6,8),48-(8,8,8)]
   184       7.904626       7.904626       7.904626    8[6-(6,8),48-(8,8,8)]
   185       4.598087       4.598087       4.598087    8[6-(6,8),48-(8,17)]
   186       5.379938       5.379938       5.379938    8[6-(6,8),48-(8,8,8,17,17)]
   187      -3.074216      -3.074216      -3.074216    8[6-(6,8),48-(8,8,8)]
   188       0.305775       0.305775       0.305775    8[6-(6,8),48-(8,8,8)]
   189      -2.108952      -2.108952      -2.108952    8[6-(6,8),48-(8,17)]
   190      -6.577854      -6.577854      -6.577854    8[6-(6,8),48-(8,8,8,17,17)]
   191      -0.491523      -0.491523      -0.491523    8[6-(6,8),48-(8,8,8)]
   192      -0.305978      -0.305978      -0.305978    8[6-(6,8),48-(8,8,8)]
   193       2.108798       2.108798       2.108798    8[6-(6,8),48-(8,17)]
   194       3.012187       3.012187       3.012187    8[6-(6,8),48-(8,8,8,17,17)]
   195      -1.256675      -1.256675      -1.256675    8[6-(6,8),48-(8,8,8)]
   196      15.592748      15.592748      15.592748    8[6-(6,8),48-(8,8,8)]
   197      12.286161      12.286161      12.286161    8[6-(6,8),48-(8,17)]
   198      -5.873612      -5.873612      -5.873612    8[6-(6,8),48-(8,8,8,17,17)]
   199      -2.308883      -2.308883      -2.308883    8[6-(6,8),48-(8,8,8)]
   200      -0.216706      -0.216706      -0.216706    8[6-(6,8),48-(8,8,8)]
   201       3.089833       3.089833       3.089833    8[6-(6,8),48-(8,17)]
   202       2.307982       2.307982       2.307982    8[6-(6,8),48-(8,8,8,17,17)]
