# Supplementary material for: A collection of forcefield precursors for metal–organic frameworks
Source: RSC Adv. 2019 Nov 13;9(63):36492–507. doi: 10.1039/c9ra07327b (PMC9075174; doi:10.1039/c9ra07327b)
Supplement: RA-009-C9RA07327B-s1512 [file RA-009-C9RA07327B-s1512.txt]

MEGFIN_clean

17.813000    0.000000    0.000000
8.906433    28.533162    0.000000
8.906483    -0.000013    28.533147

     1      12.740325      12.740325      12.740325    25[7-(6,6),7-(6,7),7-(6,7),8-(6),8-(6),8-(6)]
     2       16.28814       16.28814       16.28814    25[7-(6,7),7-(6,7),8-(6),8-(6),8-(6)]
     3       8.881908       8.881908       8.881908    25[7-(6,6),7-(6,7),7-(6,7),8-(6),8-(6),8-(6)]
     4       21.64685       21.64685       21.64685    25[7-(6,6),7-(6,7),7-(6,7),8-(6),8-(6),8-(6)]
     5       7.381665       7.381665       7.381665    25[7-(6,7),7-(6,7),8-(6),8-(6),8-(6)]
     6      17.788369      17.788369      17.788369    25[7-(6,6),7-(6,7),7-(6,7),8-(6),8-(6),8-(6)]
     7      17.193592      17.193592      17.193592    25[7-(6,6),7-(6,7),7-(6,7),8-(6),8-(6),8-(6)]
     8      20.741415      20.741415      20.741415    25[7-(6,7),7-(6,7),8-(6),8-(6),8-(6)]
     9      22.241631      22.241631      22.241631    25[7-(6,6),7-(6,7),7-(6,7),8-(6),8-(6),8-(6)]
    10      26.100083      26.100083      26.100083    25[7-(6,6),7-(6,7),7-(6,7),8-(6),8-(6),8-(6)]
    11       11.83489       11.83489       11.83489    25[7-(6,7),7-(6,7),8-(6),8-(6),8-(6)]
    12      13.335146      13.335146      13.335146    25[7-(6,6),7-(6,7),7-(6,7),8-(6),8-(6),8-(6)]
    13      22.885591      22.885591      22.885591    25[7-(6,6),7-(6,7),7-(6,7),8-(6),8-(6),8-(6)]
    14      19.337776      19.337776      19.337776    25[7-(6,7),7-(6,7),8-(6),8-(6),8-(6)]
    15      26.744008      26.744008      26.744008    25[7-(6,6),7-(6,7),7-(6,7),8-(6),8-(6),8-(6)]
    16      13.979066      13.979066      13.979066    25[7-(6,6),7-(6,7),7-(6,7),8-(6),8-(6),8-(6)]
    17      28.244251      28.244251      28.244251    25[7-(6,7),7-(6,7),8-(6),8-(6),8-(6)]
    18      17.837547      17.837547      17.837547    25[7-(6,6),7-(6,7),7-(6,7),8-(6),8-(6),8-(6)]
    19      18.432324      18.432324      18.432324    25[7-(6,6),7-(6,7),7-(6,7),8-(6),8-(6),8-(6)]
    20      14.884501      14.884501      14.884501    25[7-(6,7),7-(6,7),8-(6),8-(6),8-(6)]
    21      13.384285      13.384285      13.384285    25[7-(6,6),7-(6,7),7-(6,7),8-(6),8-(6),8-(6)]
    22       9.525833       9.525833       9.525833    25[7-(6,6),7-(6,7),7-(6,7),8-(6),8-(6),8-(6)]
    23      23.791026      23.791026      23.791026    25[7-(6,7),7-(6,7),8-(6),8-(6),8-(6)]
    24       22.29077       22.29077       22.29077    25[7-(6,6),7-(6,7),7-(6,7),8-(6),8-(6),8-(6)]
    25      14.911205      14.911205      14.911205    1[6-(6,6)]
    26      13.931495      13.931495      13.931495    1[6-(6,6)]
    27      12.187602      12.187602      12.187602    1[6-(6,6)]
    28      11.389575      11.389575      11.389575    1[6-(6,6)]
    29       5.281545       5.281545       5.281545    1[6-(1,1,6)]
    30      15.484767      15.484767      15.484767    1[6-(1,1,6)]
    31       6.519549       6.519549       6.519549    1[6-(1,1,6)]
    32      15.333398      15.333398      15.333398    1[6-(6,7)]
    33      13.801484      13.801484      13.801484    1[6-(6,6)]
    34      16.722822      16.722822      16.722822    1[6-(6,6)]
    35      18.185265      18.185265      18.185265    1[6-(6,7)]
    36      13.858492      13.858492      13.858492    1[6-(1,6,6)]
    37       14.64761       14.64761       14.64761    1[6-(1,6,6)]
    38       20.62738       20.62738       20.62738    1[6-(6,6)]
    39      21.763851      21.763851      21.763851    1[6-(6,6)]
    40      20.834017      20.834017      20.834017    1[6-(6,6)]
    41      18.885277      18.885277      18.885277    1[6-(6,6)]
    42      14.893379      14.893379      14.893379    1[6-(1,1,6)]
    43      15.313762      15.313762      15.313762    1[6-(1,1,6)]
    44      13.974226      13.974226      13.974226    1[6-(1,1,6)]
    45        28.3226        28.3226        28.3226    1[6-(6,6)]
    46      18.058814      18.058814      18.058814    1[6-(6,6)]
    47      16.231197      16.231197      16.231197    1[6-(6,6)]
    48      15.821497      15.821497      15.821497    1[6-(6,6)]
    49      11.957801      11.957801      11.957801    1[6-(1,1,6)]
    50      28.703801      28.703801      28.703801    1[6-(1,1,6)]
    51      29.972084      29.972084      29.972084    1[6-(1,1,6)]
    52      10.452653      10.452653      10.452653    1[6-(6,7)]
    53      11.897283      11.897283      11.897283    1[6-(6,6)]
    54      12.180512      12.180512      12.180512    1[6-(6,6)]
    55      10.682443      10.682443      10.682443    1[6-(6,7)]
    56      13.447011      13.447011      13.447011    1[6-(1,6,6)]
    57      12.593767      12.593767      12.593767    1[6-(1,6,6)]
    58      23.817711      23.817711      23.817711    1[6-(6,6)]
    59      22.837991      22.837991      22.837991    1[6-(6,6)]
    60      21.094098      21.094098      21.094098    1[6-(6,6)]
    61      20.296081      20.296081      20.296081    1[6-(6,6)]
    62       5.281522       5.281522       5.281522    1[6-(1,1,6)]
    63       6.578306       6.578306       6.578306    1[6-(1,1,6)]
    64       6.519525       6.519525       6.519525    1[6-(1,1,6)]
    65      24.239904      24.239904      24.239904    1[6-(6,7)]
    66      22.707982      22.707982      22.707982    1[6-(6,6)]
    67      25.629308      25.629308      25.629308    1[6-(6,6)]
    68      27.091759      27.091759      27.091759    1[6-(6,7)]
    69      22.764977      22.764977      22.764977    1[6-(1,6,6)]
    70      23.554091      23.554091      23.554091    1[6-(1,6,6)]
    71      11.720919      11.720919      11.720919    1[6-(6,6)]
    72      12.857386      12.857386      12.857386    1[6-(6,6)]
    73      11.927543      11.927543      11.927543    1[6-(6,6)]
    74       9.978799       9.978799       9.978799    1[6-(6,6)]
    75      14.893394      14.893394      14.893394    1[6-(1,1,6)]
    76      15.313784      15.313784      15.313784    1[6-(1,1,6)]
    77      13.974245      13.974245      13.974245    1[6-(1,1,6)]
    78      19.416131      19.416131      19.416131    1[6-(6,6)]
    79      18.058783      18.058783      18.058783    1[6-(6,6)]
    80      16.231172      16.231172      16.231172    1[6-(6,6)]
    81      15.821474      15.821474      15.821474    1[6-(6,6)]
    82      20.864324      20.864324      20.864324    1[6-(1,1,6)]
    83       28.70381       28.70381       28.70381    1[6-(1,1,6)]
    84      21.065614      21.065614      21.065614    1[6-(1,1,6)]
    85      19.359125      19.359125      19.359125    1[6-(6,7)]
    86      20.803764      20.803764      20.803764    1[6-(6,6)]
    87      21.086988      21.086988      21.086988    1[6-(6,6)]
    88      19.588911      19.588911      19.588911    1[6-(6,7)]
    89      22.353498      22.353498      22.353498    1[6-(1,6,6)]
    90      21.500256      21.500256      21.500256    1[6-(1,6,6)]
    91      19.364468      19.364468      19.364468    1[6-(6,6)]
    92      18.384751      18.384751      18.384751    1[6-(6,6)]
    93      16.640855      16.640855      16.640855    1[6-(6,6)]
    94      15.842831      15.842831      15.842831    1[6-(6,6)]
    95      18.641259      18.641259      18.641259    1[6-(1,1,6)]
    96      19.938047      19.938047      19.938047    1[6-(1,1,6)]
    97      19.879261      19.879261      19.879261    1[6-(1,1,6)]
    98      28.693138      28.693138      28.693138    1[6-(6,7)]
    99       27.16122       27.16122       27.16122    1[6-(6,6)]
   100      12.269555      12.269555      12.269555    1[6-(6,6)]
   101      13.732002      13.732002      13.732002    1[6-(6,7)]
   102      27.218221      27.218221      27.218221    1[6-(1,6,6)]
   103       10.19434       10.19434       10.19434    1[6-(1,6,6)]
   104       25.08066       25.08066       25.08066    1[6-(6,6)]
   105      26.217125      26.217125      26.217125    1[6-(6,6)]
   106      25.287283      25.287283      25.287283    1[6-(6,6)]
   107      23.338542      23.338542      23.338542    1[6-(6,6)]
   108      19.346667      19.346667      19.346667    1[6-(1,1,6)]
   109      19.767053      19.767053      19.767053    1[6-(1,1,6)]
   110      18.427514      18.427514      18.427514    1[6-(1,1,6)]
   111      14.962861      14.962861      14.962861    1[6-(6,6)]
   112      13.605507      13.605507      13.605507    1[6-(6,6)]
   113      29.590895      29.590895      29.590895    1[6-(6,6)]
   114      11.368201      11.368201      11.368201    1[6-(6,6)]
   115      16.411075      16.411075      16.411075    1[6-(1,1,6)]
   116      15.344078      15.344078      15.344078    1[6-(1,1,6)]
   117      16.612363      16.612363      16.612363    1[6-(1,1,6)]
   118      23.812385      23.812385      23.812385    1[6-(6,7)]
   119      25.257019      25.257019      25.257019    1[6-(6,6)]
   120      25.540236      25.540236      25.540236    1[6-(6,6)]
   121      24.042164      24.042164      24.042164    1[6-(6,7)]
   122      26.806747      26.806747      26.806747    1[6-(1,6,6)]
   123      25.953501      25.953501      25.953501    1[6-(1,6,6)]
   124      10.457948      10.457948      10.457948    1[6-(6,6)]
   125      27.291234      27.291234      27.291234    1[6-(6,6)]
   126      25.547345      25.547345      25.547345    1[6-(6,6)]
   127      24.749325      24.749325      24.749325    1[6-(6,6)]
   128      18.641224      18.641224      18.641224    1[6-(1,1,6)]
   129      11.031526      11.031526      11.031526    1[6-(1,1,6)]
   130      19.879229      19.879229      19.879229    1[6-(1,1,6)]
   131      19.786664      19.786664      19.786664    1[6-(6,7)]
   132      18.254746      18.254746      18.254746    1[6-(6,6)]
   133      21.176075      21.176075      21.176075    1[6-(6,6)]
   134      22.638523      22.638523      22.638523    1[6-(6,7)]
   135      18.311748      18.311748      18.311748    1[6-(1,6,6)]
   136      19.100861      19.100861      19.100861    1[6-(1,6,6)]
   137      16.174139      16.174139      16.174139    1[6-(6,6)]
   138      17.310613      17.310613      17.310613    1[6-(6,6)]
   139      16.380778      16.380778      16.380778    1[6-(6,6)]
   140      14.432034      14.432034      14.432034    1[6-(6,6)]
   141       19.34669       19.34669       19.34669    1[6-(1,1,6)]
   142       1.954077       1.954077       1.954077    1[6-(1,1,6)]
   143      18.427541      18.427541      18.427541    1[6-(1,1,6)]
   144       23.86937       23.86937       23.86937    1[6-(6,6)]
   145      31.418506      31.418506      31.418506    1[6-(6,6)]
   146      29.590891      29.590891      29.590891    1[6-(6,6)]
   147      29.181186      29.181186      29.181186    1[6-(6,6)]
   148       25.31755       25.31755       25.31755    1[6-(1,1,6)]
   149      15.344116      15.344116      15.344116    1[6-(1,1,6)]
   150      16.612402      16.612402      16.612402    1[6-(1,1,6)]
   151      14.905893      14.905893      14.905893    1[6-(6,7)]
   152      16.350528      16.350528      16.350528    1[6-(6,6)]
   153      16.633764      16.633764      16.633764    1[6-(6,6)]
   154       15.13569       15.13569       15.13569    1[6-(6,7)]
   155      17.900262      17.900262      17.900262    1[6-(1,6,6)]
   156      17.047022      17.047022      17.047022    1[6-(1,6,6)]
   157      20.714711      20.714711      20.714711    1[6-(6,6)]
   158      21.694421      21.694421      21.694421    1[6-(6,6)]
   159      23.438314      23.438314      23.438314    1[6-(6,6)]
   160      24.236341      24.236341      24.236341    1[6-(6,6)]
   161      30.344371      30.344371      30.344371    1[6-(1,1,6)]
   162      20.141149      20.141149      20.141149    1[6-(1,1,6)]
   163      29.106367      29.106367      29.106367    1[6-(1,1,6)]
   164      20.292518      20.292518      20.292518    1[6-(6,7)]
   165      21.824432      21.824432      21.824432    1[6-(6,6)]
   166      18.903094      18.903094      18.903094    1[6-(6,6)]
   167      17.440651      17.440651      17.440651    1[6-(6,7)]
   168      21.767424      21.767424      21.767424    1[6-(1,6,6)]
   169      20.978306      20.978306      20.978306    1[6-(1,6,6)]
   170      14.998536      14.998536      14.998536    1[6-(6,6)]
   171      13.862065      13.862065      13.862065    1[6-(6,6)]
   172      14.791899      14.791899      14.791899    1[6-(6,6)]
   173      16.740639      16.740639      16.740639    1[6-(6,6)]
   174      20.732537      20.732537      20.732537    1[6-(1,1,6)]
   175      20.312154      20.312154      20.312154    1[6-(1,1,6)]
   176       21.65169       21.65169       21.65169    1[6-(1,1,6)]
   177       7.303316       7.303316       7.303316    1[6-(6,6)]
   178      17.567102      17.567102      17.567102    1[6-(6,6)]
   179      19.394719      19.394719      19.394719    1[6-(6,6)]
   180      19.804419      19.804419      19.804419    1[6-(6,6)]
   181      23.668115      23.668115      23.668115    1[6-(1,1,6)]
   182       6.922115       6.922115       6.922115    1[6-(1,1,6)]
   183       5.653832       5.653832       5.653832    1[6-(1,1,6)]
   184      25.173263      25.173263      25.173263    1[6-(6,7)]
   185      23.728633      23.728633      23.728633    1[6-(6,6)]
   186      23.445404      23.445404      23.445404    1[6-(6,6)]
   187      24.943473      24.943473      24.943473    1[6-(6,7)]
   188      22.178905      22.178905      22.178905    1[6-(1,6,6)]
   189      23.032149      23.032149      23.032149    1[6-(1,6,6)]
   190      11.808205      11.808205      11.808205    1[6-(6,6)]
   191      12.787925      12.787925      12.787925    1[6-(6,6)]
   192      14.531818      14.531818      14.531818    1[6-(6,6)]
   193      15.329835      15.329835      15.329835    1[6-(6,6)]
   194      30.344394      30.344394      30.344394    1[6-(1,1,6)]
   195       29.04761       29.04761       29.04761    1[6-(1,1,6)]
   196      29.106391      29.106391      29.106391    1[6-(1,1,6)]
   197      11.386012      11.386012      11.386012    1[6-(6,7)]
   198      12.917934      12.917934      12.917934    1[6-(6,6)]
   199       9.996608       9.996608       9.996608    1[6-(6,6)]
   200       8.534157       8.534157       8.534157    1[6-(6,7)]
   201      12.860939      12.860939      12.860939    1[6-(1,6,6)]
   202      12.071825      12.071825      12.071825    1[6-(1,6,6)]
   203      23.904997      23.904997      23.904997    1[6-(6,6)]
   204       22.76853       22.76853       22.76853    1[6-(6,6)]
   205      23.698373      23.698373      23.698373    1[6-(6,6)]
   206      25.647117      25.647117      25.647117    1[6-(6,6)]
   207      20.732522      20.732522      20.732522    1[6-(1,1,6)]
   208      20.312132      20.312132      20.312132    1[6-(1,1,6)]
   209      21.651671      21.651671      21.651671    1[6-(1,1,6)]
   210      16.209785      16.209785      16.209785    1[6-(6,6)]
   211      17.567133      17.567133      17.567133    1[6-(6,6)]
   212      19.394744      19.394744      19.394744    1[6-(6,6)]
   213      19.804442      19.804442      19.804442    1[6-(6,6)]
   214      14.761592      14.761592      14.761592    1[6-(1,1,6)]
   215       6.922106       6.922106       6.922106    1[6-(1,1,6)]
   216       5.653819       5.653819       5.653819    1[6-(1,1,6)]
   217      16.266791      16.266791      16.266791    1[6-(6,7)]
   218      14.822152      14.822152      14.822152    1[6-(6,6)]
   219      14.538928      14.538928      14.538928    1[6-(6,6)]
   220      16.037005      16.037005      16.037005    1[6-(6,7)]
   221      13.272418      13.272418      13.272418    1[6-(1,6,6)]
   222       14.12566       14.12566       14.12566    1[6-(1,6,6)]
   223      16.261448      16.261448      16.261448    1[6-(6,6)]
   224      17.241165      17.241165      17.241165    1[6-(6,6)]
   225      18.985061      18.985061      18.985061    1[6-(6,6)]
   226      19.783085      19.783085      19.783085    1[6-(6,6)]
   227      16.984657      16.984657      16.984657    1[6-(1,1,6)]
   228      15.687869      15.687869      15.687869    1[6-(1,1,6)]
   229      15.746655      15.746655      15.746655    1[6-(1,1,6)]
   230       6.932778       6.932778       6.932778    1[6-(6,7)]
   231       8.464696       8.464696       8.464696    1[6-(6,6)]
   232      23.356361      23.356361      23.356361    1[6-(6,6)]
   233      21.893914      21.893914      21.893914    1[6-(6,7)]
   234       8.407695       8.407695       8.407695    1[6-(1,6,6)]
   235      25.431576      25.431576      25.431576    1[6-(1,6,6)]
   236      10.545256      10.545256      10.545256    1[6-(6,6)]
   237       9.408791       9.408791       9.408791    1[6-(6,6)]
   238      10.338633      10.338633      10.338633    1[6-(6,6)]
   239      12.287374      12.287374      12.287374    1[6-(6,6)]
   240      16.279249      16.279249      16.279249    1[6-(1,1,6)]
   241      15.858863      15.858863      15.858863    1[6-(1,1,6)]
   242      17.198402      17.198402      17.198402    1[6-(1,1,6)]
   243      20.663055      20.663055      20.663055    1[6-(6,6)]
   244      22.020409      22.020409      22.020409    1[6-(6,6)]
   245       6.035021       6.035021       6.035021    1[6-(6,6)]
   246      24.257715      24.257715      24.257715    1[6-(6,6)]
   247      19.214841      19.214841      19.214841    1[6-(1,1,6)]
   248      20.281838      20.281838      20.281838    1[6-(1,1,6)]
   249      19.013553      19.013553      19.013553    1[6-(1,1,6)]
   250      11.813531      11.813531      11.813531    1[6-(6,7)]
   251      10.368897      10.368897      10.368897    1[6-(6,6)]
   252       10.08568       10.08568       10.08568    1[6-(6,6)]
   253      11.583752      11.583752      11.583752    1[6-(6,7)]
   254       8.819169       8.819169       8.819169    1[6-(1,6,6)]
   255       9.672415       9.672415       9.672415    1[6-(1,6,6)]
   256      25.167968      25.167968      25.167968    1[6-(6,6)]
   257       8.334682       8.334682       8.334682    1[6-(6,6)]
   258      10.078571      10.078571      10.078571    1[6-(6,6)]
   259      10.876591      10.876591      10.876591    1[6-(6,6)]
   260      16.984692      16.984692      16.984692    1[6-(1,1,6)]
   261       24.59439       24.59439       24.59439    1[6-(1,1,6)]
   262      15.746687      15.746687      15.746687    1[6-(1,1,6)]
   263      15.839252      15.839252      15.839252    1[6-(6,7)]
   264       17.37117       17.37117       17.37117    1[6-(6,6)]
   265      14.449841      14.449841      14.449841    1[6-(6,6)]
   266      12.987393      12.987393      12.987393    1[6-(6,7)]
   267      17.314168      17.314168      17.314168    1[6-(1,6,6)]
   268      16.525055      16.525055      16.525055    1[6-(1,6,6)]
   269      19.451777      19.451777      19.451777    1[6-(6,6)]
   270      18.315303      18.315303      18.315303    1[6-(6,6)]
   271      19.245138      19.245138      19.245138    1[6-(6,6)]
   272      21.193882      21.193882      21.193882    1[6-(6,6)]
   273      16.279226      16.279226      16.279226    1[6-(1,1,6)]
   274      33.671839      33.671839      33.671839    1[6-(1,1,6)]
   275      17.198375      17.198375      17.198375    1[6-(1,1,6)]
   276      11.756546      11.756546      11.756546    1[6-(6,6)]
   277        4.20741        4.20741        4.20741    1[6-(6,6)]
   278       6.035025       6.035025       6.035025    1[6-(6,6)]
   279        6.44473        6.44473        6.44473    1[6-(6,6)]
   280      10.308366      10.308366      10.308366    1[6-(1,1,6)]
   281        20.2818        20.2818        20.2818    1[6-(1,1,6)]
   282      10.107081      10.107081      10.107081    1[6-(1,1,6)]
   283      20.720023      20.720023      20.720023    1[6-(6,7)]
   284      19.275388      19.275388      19.275388    1[6-(6,6)]
   285      18.992152      18.992152      18.992152    1[6-(6,6)]
   286      20.490226      20.490226      20.490226    1[6-(6,7)]
   287      17.725654      17.725654      17.725654    1[6-(1,6,6)]
   288      18.578894      18.578894      18.578894    1[6-(1,6,6)]
   289      12.641826      12.641826      12.641826    6[6-(1,6),6-(6,6),8-(25)]
   290       13.71595       13.71595       13.71595    6[6-(1,6),6-(6,8),6-(7,8)]
   291       14.19156       14.19156       14.19156    6[1-(0),6-(1,6),6-(6,6)]
   292      13.616203      13.616203      13.616203    6[1-(0),6-(1,6),6-(1,6)]
   293      12.575923      12.575923      12.575923    6[1-(0),6-(1,6),6-(1,6)]
   294      12.094969      12.094969      12.094969    6[1-(0),6-(1,6),6-(6,8)]
   295       14.36434       14.36434       14.36434    6[6-(6,6),7-(7,25),8-(25)]
   296      14.383926      14.383926      14.383926    6[6-(1,1,1),7-(7,25),8-(25)]
   297        6.01188        6.01188        6.01188    6[1-(0),1-(0),1-(0),6-(7,8)]
   298      15.627315      15.627315      15.627315    6[1-(0),6-(1,6),7-(6,25)]
   299       14.69926       14.69926       14.69926    6[1-(0),6-(1,7),6-(6,6)]
   300      15.094711      15.094711      15.094711    6[6-(1,1,6),6-(1,6),6-(1,6)]
   301      16.416436      16.416436      16.416436    6[1-(0),6-(1,7),6-(6,6)]
   302      17.282146      17.282146      17.282146    6[1-(0),6-(1,6),7-(6,25)]
   303      14.163094      14.163094      14.163094    6[1-(0),1-(0),6-(1,1,6),6-(6,6)]
   304      18.561078      18.561078      18.561078    6[6-(1,6),6-(6,6),8-(25)]
   305      19.054495      19.054495      19.054495    6[6-(1,6),6-(6,8),6-(7,8)]
   306      20.271122      20.271122      20.271122    6[1-(0),6-(1,6),6-(6,6)]
   307       20.96583       20.96583       20.96583    6[1-(0),6-(1,6),6-(1,6)]
   308      20.390473      20.390473      20.390473    6[1-(0),6-(1,6),6-(1,6)]
   309      19.245098      19.245098      19.245098    6[1-(0),6-(1,6),6-(6,8)]
   310       18.39185       18.39185       18.39185    6[6-(6,6),7-(7,25),8-(25)]
   311       15.62193       15.62193       15.62193    6[6-(1,1,1),7-(7,25),8-(25)]
   312       14.88269       14.88269       14.88269    6[1-(0),1-(0),1-(0),6-(7,8)]
   313      17.396168      17.396168      17.396168    6[6-(1,6),6-(6,6),8-(25)]
   314      18.489889      18.489889      18.489889    6[6-(1,6),6-(6,8),6-(7,8)]
   315      18.700083      18.700083      18.700083    6[1-(0),6-(1,6),6-(6,6)]
   316      17.886027      17.886027      17.886027    6[1-(0),6-(1,6),6-(1,6)]
   317      16.794089      16.794089      16.794089    6[1-(0),6-(1,6),6-(1,6)]
   318      16.557175      16.557175      16.557175    6[1-(0),6-(1,6),6-(6,8)]
   319      28.265598      28.265598      28.265598    6[6-(6,6),7-(7,25),8-(25)]
   320      28.584451      28.584451      28.584451    6[6-(1,1,1),7-(7,25),8-(25)]
   321      29.323692      29.323692      29.323692    6[1-(0),1-(0),1-(0),6-(7,8)]
   322      10.816038      10.816038      10.816038    6[1-(0),6-(1,6),7-(6,25)]
   323      11.690653      11.690653      11.690653    6[1-(0),6-(1,7),6-(6,6)]
   324      12.225043      12.225043      12.225043    6[6-(1,1,6),6-(1,6),6-(1,6)]
   325      11.838503      11.838503      11.838503    6[1-(0),6-(1,7),6-(6,6)]
   326       10.95498       10.95498       10.95498    6[1-(0),6-(1,6),7-(6,25)]
   327      13.133503      13.133503      13.133503    6[1-(0),1-(0),6-(1,1,6),6-(6,6)]
   328      21.548338      21.548338      21.548338    6[6-(1,6),6-(6,6),8-(25)]
   329      22.622461      22.622461      22.622461    6[6-(1,6),6-(6,8),6-(7,8)]
   330      23.098066      23.098066      23.098066    6[1-(0),6-(1,6),6-(6,6)]
   331      22.522703      22.522703      22.522703    6[1-(0),6-(1,6),6-(1,6)]
   332      21.482424      21.482424      21.482424    6[1-(0),6-(1,6),6-(1,6)]
   333      21.001476      21.001476      21.001476    6[1-(0),6-(1,6),6-(6,8)]
   334      23.270858      23.270858      23.270858    6[6-(6,6),7-(7,25),8-(25)]
   335       23.29046       23.29046       23.29046    6[6-(1,1,1),7-(7,25),8-(25)]
   336       6.011853       6.011853       6.011853    6[1-(0),1-(0),1-(0),6-(7,8)]
   337      24.533816      24.533816      24.533816    6[1-(0),6-(1,6),7-(6,25)]
   338      23.605756      23.605756      23.605756    6[1-(0),6-(1,7),6-(6,6)]
   339      24.001202      24.001202      24.001202    6[6-(1,1,6),6-(1,6),6-(1,6)]
   340      25.322926      25.322926      25.322926    6[1-(0),6-(1,7),6-(6,6)]
   341      26.188641      26.188641      26.188641    6[1-(0),6-(1,6),7-(6,25)]
   342      23.069579      23.069579      23.069579    6[1-(0),1-(0),6-(1,1,6),6-(6,6)]
   343       9.654605       9.654605       9.654605    6[6-(1,6),6-(6,6),8-(25)]
   344      10.148028      10.148028      10.148028    6[6-(1,6),6-(6,8),6-(7,8)]
   345      11.364657      11.364657      11.364657    6[1-(0),6-(1,6),6-(6,6)]
   346      12.059363      12.059363      12.059363    6[1-(0),6-(1,6),6-(1,6)]
   347      11.484001      11.484001      11.484001    6[1-(0),6-(1,6),6-(1,6)]
   348      10.338623      10.338623      10.338623    6[1-(0),6-(1,6),6-(6,8)]
   349       9.485386       9.485386       9.485386    6[6-(6,6),7-(7,25),8-(25)]
   350      15.621946      15.621946      15.621946    6[6-(1,1,1),7-(7,25),8-(25)]
   351      14.882707      14.882707      14.882707    6[1-(0),1-(0),1-(0),6-(7,8)]
   352      17.396141      17.396141      17.396141    6[6-(1,6),6-(6,6),8-(25)]
   353      18.489857      18.489857      18.489857    6[6-(1,6),6-(6,8),6-(7,8)]
   354       18.70005       18.70005       18.70005    6[1-(0),6-(1,6),6-(6,6)]
   355      17.885997      17.885997      17.885997    6[1-(0),6-(1,6),6-(1,6)]
   356      16.794062      16.794062      16.794062    6[1-(0),6-(1,6),6-(1,6)]
   357       16.55715       16.55715       16.55715    6[1-(0),6-(1,6),6-(6,8)]
   358       19.35913       19.35913       19.35913    6[6-(6,6),7-(7,25),8-(25)]
   359      19.677982      19.677982      19.677982    6[6-(1,1,1),7-(7,25),8-(25)]
   360       20.41722       20.41722       20.41722    6[1-(0),1-(0),1-(0),6-(7,8)]
   361      19.722511      19.722511      19.722511    6[1-(0),6-(1,6),7-(6,25)]
   362      20.597132      20.597132      20.597132    6[1-(0),6-(1,7),6-(6,6)]
   363      21.131522      21.131522      21.131522    6[6-(1,1,6),6-(1,6),6-(1,6)]
   364      20.744978      20.744978      20.744978    6[1-(0),6-(1,7),6-(6,6)]
   365      19.861451      19.861451      19.861451    6[1-(0),6-(1,6),7-(6,25)]
   366      22.039988      22.039988      22.039988    6[1-(0),1-(0),6-(1,1,6),6-(6,6)]
   367      17.095087      17.095087      17.095087    6[6-(1,6),6-(6,6),8-(25)]
   368      18.169213      18.169213      18.169213    6[6-(1,6),6-(6,8),6-(7,8)]
   369      18.644821      18.644821      18.644821    6[1-(0),6-(1,6),6-(6,6)]
   370      18.069461      18.069461      18.069461    6[1-(0),6-(1,6),6-(1,6)]
   371      17.029179      17.029179      17.029179    6[1-(0),6-(1,6),6-(1,6)]
   372      16.548227      16.548227      16.548227    6[1-(0),6-(1,6),6-(6,8)]
   373      18.817608      18.817608      18.817608    6[6-(6,6),7-(7,25),8-(25)]
   374      18.837201      18.837201      18.837201    6[6-(1,1,1),7-(7,25),8-(25)]
   375      19.371592      19.371592      19.371592    6[1-(0),1-(0),1-(0),6-(7,8)]
   376      11.174053      11.174053      11.174053    6[1-(0),6-(1,6),7-(6,25)]
   377      28.058996      28.058996      28.058996    6[1-(0),6-(1,7),6-(6,6)]
   378      10.641445      10.641445      10.641445    6[6-(1,1,6),6-(1,6),6-(1,6)]
   379      11.963171      11.963171      11.963171    6[1-(0),6-(1,7),6-(6,6)]
   380      12.828882      12.828882      12.828882    6[1-(0),6-(1,6),7-(6,25)]
   381      27.522825      27.522825      27.522825    6[1-(0),1-(0),6-(1,1,6),6-(6,6)]
   382       23.01435       23.01435       23.01435    6[6-(1,6),6-(6,6),8-(25)]
   383      23.507772      23.507772      23.507772    6[6-(1,6),6-(6,8),6-(7,8)]
   384      24.724399      24.724399      24.724399    6[1-(0),6-(1,6),6-(6,6)]
   385      25.419103      25.419103      25.419103    6[1-(0),6-(1,6),6-(1,6)]
   386      24.843741      24.843741      24.843741    6[1-(0),6-(1,6),6-(1,6)]
   387      23.698366      23.698366      23.698366    6[1-(0),6-(1,6),6-(6,8)]
   388      22.845131      22.845131      22.845131    6[6-(6,6),7-(7,25),8-(25)]
   389      20.075214      20.075214      20.075214    6[6-(1,1,1),7-(7,25),8-(25)]
   390      19.335978      19.335978      19.335978    6[1-(0),1-(0),1-(0),6-(7,8)]
   391      12.942872      12.942872      12.942872    6[6-(1,6),6-(6,6),8-(25)]
   392      14.036589      14.036589      14.036589    6[6-(1,6),6-(6,8),6-(7,8)]
   393      14.246779      14.246779      14.246779    6[1-(0),6-(1,6),6-(6,6)]
   394      13.432723      13.432723      13.432723    6[1-(0),6-(1,6),6-(1,6)]
   395      12.340787      12.340787      12.340787    6[1-(0),6-(1,6),6-(1,6)]
   396      12.103877      12.103877      12.103877    6[1-(0),6-(1,6),6-(6,8)]
   397      14.905866      14.905866      14.905866    6[6-(6,6),7-(7,25),8-(25)]
   398      15.224727      15.224727      15.224727    6[6-(1,1,1),7-(7,25),8-(25)]
   399      15.963969      15.963969      15.963969    6[1-(0),1-(0),1-(0),6-(7,8)]
   400      24.175768      24.175768      24.175768    6[1-(0),6-(1,6),7-(6,25)]
   401      25.050386      25.050386      25.050386    6[1-(0),6-(1,7),6-(6,6)]
   402      25.584773      25.584773      25.584773    6[6-(1,1,6),6-(1,6),6-(1,6)]
   403      25.198229      25.198229      25.198229    6[1-(0),6-(1,7),6-(6,6)]
   404      24.314704      24.314704      24.314704    6[1-(0),6-(1,6),7-(6,25)]
   405      26.493236      26.493236      26.493236    6[1-(0),1-(0),6-(1,1,6),6-(6,6)]
   406      26.001576      26.001576      26.001576    6[6-(1,6),6-(6,6),8-(25)]
   407      27.075698      27.075698      27.075698    6[6-(1,6),6-(6,8),6-(7,8)]
   408      27.551304      27.551304      27.551304    6[1-(0),6-(1,6),6-(6,6)]
   409      26.975945      26.975945      26.975945    6[1-(0),6-(1,6),6-(1,6)]
   410      25.935668      25.935668      25.935668    6[1-(0),6-(1,6),6-(1,6)]
   411      25.454718      25.454718      25.454718    6[1-(0),6-(1,6),6-(6,8)]
   412        9.91109        9.91109        9.91109    6[6-(6,6),7-(7,25),8-(25)]
   413       9.930685       9.930685       9.930685    6[6-(1,1,1),7-(7,25),8-(25)]
   414      19.371557      19.371557      19.371557    6[1-(0),1-(0),1-(0),6-(7,8)]
   415      20.080578      20.080578      20.080578    6[1-(0),6-(1,6),7-(6,25)]
   416       19.15252       19.15252       19.15252    6[1-(0),6-(1,7),6-(6,6)]
   417      19.547968      19.547968      19.547968    6[6-(1,1,6),6-(1,6),6-(1,6)]
   418      20.869692      20.869692      20.869692    6[1-(0),6-(1,7),6-(6,6)]
   419      21.735404      21.735404      21.735404    6[1-(0),6-(1,6),7-(6,25)]
   420      18.616348      18.616348      18.616348    6[1-(0),1-(0),6-(1,1,6),6-(6,6)]
   421      14.107833      14.107833      14.107833    6[6-(1,6),6-(6,6),8-(25)]
   422      14.601252      14.601252      14.601252    6[6-(1,6),6-(6,8),6-(7,8)]
   423       15.81788       15.81788       15.81788    6[1-(0),6-(1,6),6-(6,6)]
   424       16.51259       16.51259       16.51259    6[1-(0),6-(1,6),6-(1,6)]
   425      15.937232      15.937232      15.937232    6[1-(0),6-(1,6),6-(1,6)]
   426      14.791855      14.791855      14.791855    6[1-(0),6-(1,6),6-(6,8)]
   427      13.938605      13.938605      13.938605    6[6-(6,6),7-(7,25),8-(25)]
   428       2.262246       2.262246       2.262246    6[6-(1,1,1),7-(7,25),8-(25)]
   429      19.336003      19.336003      19.336003    6[1-(0),1-(0),1-(0),6-(7,8)]
   430      30.755854      30.755854      30.755854    6[6-(1,6),6-(6,6),8-(25)]
   431       22.94309       22.94309       22.94309    6[6-(1,6),6-(6,8),6-(7,8)]
   432      32.059769      32.059769      32.059769    6[1-(0),6-(1,6),6-(6,6)]
   433      31.245718      31.245718      31.245718    6[1-(0),6-(1,6),6-(1,6)]
   434       30.15378       30.15378       30.15378    6[1-(0),6-(1,6),6-(1,6)]
   435      29.916864      29.916864      29.916864    6[1-(0),6-(1,6),6-(6,8)]
   436      23.812362      23.812362      23.812362    6[6-(6,6),7-(7,25),8-(25)]
   437      24.131206      24.131206      24.131206    6[6-(1,1,1),7-(7,25),8-(25)]
   438      24.870443      24.870443      24.870443    6[1-(0),1-(0),1-(0),6-(7,8)]
   439       15.26928       15.26928       15.26928    6[1-(0),6-(1,6),7-(6,25)]
   440      16.143899      16.143899      16.143899    6[1-(0),6-(1,7),6-(6,6)]
   441      16.678292      16.678292      16.678292    6[6-(1,1,6),6-(1,6),6-(1,6)]
   442      16.291752      16.291752      16.291752    6[1-(0),6-(1,7),6-(6,6)]
   443      15.408227      15.408227      15.408227    6[1-(0),6-(1,6),7-(6,25)]
   444      17.586755      17.586755      17.586755    6[1-(0),1-(0),6-(1,1,6),6-(6,6)]
   445       22.98409       22.98409       22.98409    6[6-(1,6),6-(6,6),8-(25)]
   446      21.909966      21.909966      21.909966    6[6-(1,6),6-(6,8),6-(7,8)]
   447      21.434356      21.434356      21.434356    6[1-(0),6-(1,6),6-(6,6)]
   448      22.009713      22.009713      22.009713    6[1-(0),6-(1,6),6-(1,6)]
   449      23.049993      23.049993      23.049993    6[1-(0),6-(1,6),6-(1,6)]
   450      23.530947      23.530947      23.530947    6[1-(0),6-(1,6),6-(6,8)]
   451      21.261576      21.261576      21.261576    6[6-(6,6),7-(7,25),8-(25)]
   452       21.24199       21.24199       21.24199    6[6-(1,1,1),7-(7,25),8-(25)]
   453      29.614036      29.614036      29.614036    6[1-(0),1-(0),1-(0),6-(7,8)]
   454      19.998601      19.998601      19.998601    6[1-(0),6-(1,6),7-(6,25)]
   455      20.926656      20.926656      20.926656    6[1-(0),6-(1,7),6-(6,6)]
   456      20.531205      20.531205      20.531205    6[6-(1,1,6),6-(1,6),6-(1,6)]
   457       19.20948       19.20948       19.20948    6[1-(0),6-(1,7),6-(6,6)]
   458       18.34377       18.34377       18.34377    6[1-(0),6-(1,6),7-(6,25)]
   459      21.462822      21.462822      21.462822    6[1-(0),1-(0),6-(1,1,6),6-(6,6)]
   460      17.064838      17.064838      17.064838    6[6-(1,6),6-(6,6),8-(25)]
   461      16.571421      16.571421      16.571421    6[6-(1,6),6-(6,8),6-(7,8)]
   462      15.354794      15.354794      15.354794    6[1-(0),6-(1,6),6-(6,6)]
   463      14.660086      14.660086      14.660086    6[1-(0),6-(1,6),6-(1,6)]
   464      15.235443      15.235443      15.235443    6[1-(0),6-(1,6),6-(1,6)]
   465      16.380818      16.380818      16.380818    6[1-(0),6-(1,6),6-(6,8)]
   466      17.234066      17.234066      17.234066    6[6-(6,6),7-(7,25),8-(25)]
   467      20.003986      20.003986      20.003986    6[6-(1,1,1),7-(7,25),8-(25)]
   468      20.743226      20.743226      20.743226    6[1-(0),1-(0),1-(0),6-(7,8)]
   469      18.229748      18.229748      18.229748    6[6-(1,6),6-(6,6),8-(25)]
   470       8.229594       8.229594       8.229594    6[6-(1,6),6-(6,8),6-(7,8)]
   471      16.925833      16.925833      16.925833    6[1-(0),6-(1,6),6-(6,6)]
   472      17.739889      17.739889      17.739889    6[1-(0),6-(1,6),6-(1,6)]
   473      18.831827      18.831827      18.831827    6[1-(0),6-(1,6),6-(1,6)]
   474      19.068741      19.068741      19.068741    6[1-(0),6-(1,6),6-(6,8)]
   475       7.360318       7.360318       7.360318    6[6-(6,6),7-(7,25),8-(25)]
   476       7.041465       7.041465       7.041465    6[6-(1,1,1),7-(7,25),8-(25)]
   477       6.302224       6.302224       6.302224    6[1-(0),1-(0),1-(0),6-(7,8)]
   478      24.809878      24.809878      24.809878    6[1-(0),6-(1,6),7-(6,25)]
   479      23.935263      23.935263      23.935263    6[1-(0),6-(1,7),6-(6,6)]
   480      23.400873      23.400873      23.400873    6[6-(1,1,6),6-(1,6),6-(1,6)]
   481      23.787413      23.787413      23.787413    6[1-(0),6-(1,7),6-(6,6)]
   482      24.670936      24.670936      24.670936    6[1-(0),6-(1,6),7-(6,25)]
   483      22.492413      22.492413      22.492413    6[1-(0),1-(0),6-(1,1,6),6-(6,6)]
   484      14.077578      14.077578      14.077578    6[6-(1,6),6-(6,6),8-(25)]
   485      13.003455      13.003455      13.003455    6[6-(1,6),6-(6,8),6-(7,8)]
   486       12.52785       12.52785       12.52785    6[1-(0),6-(1,6),6-(6,6)]
   487      13.103213      13.103213      13.103213    6[1-(0),6-(1,6),6-(1,6)]
   488      14.143492      14.143492      14.143492    6[1-(0),6-(1,6),6-(1,6)]
   489       14.62444       14.62444       14.62444    6[1-(0),6-(1,6),6-(6,8)]
   490      12.355058      12.355058      12.355058    6[6-(6,6),7-(7,25),8-(25)]
   491      12.335456      12.335456      12.335456    6[6-(1,1,1),7-(7,25),8-(25)]
   492      29.614063      29.614063      29.614063    6[1-(0),1-(0),1-(0),6-(7,8)]
   493        11.0921        11.0921        11.0921    6[1-(0),6-(1,6),7-(6,25)]
   494       12.02016       12.02016       12.02016    6[1-(0),6-(1,7),6-(6,6)]
   495      11.624714      11.624714      11.624714    6[6-(1,1,6),6-(1,6),6-(1,6)]
   496       10.30299       10.30299       10.30299    6[1-(0),6-(1,7),6-(6,6)]
   497       9.437275       9.437275       9.437275    6[1-(0),6-(1,6),7-(6,25)]
   498      12.556337      12.556337      12.556337    6[1-(0),1-(0),6-(1,1,6),6-(6,6)]
   499      25.971311      25.971311      25.971311    6[6-(1,6),6-(6,6),8-(25)]
   500      25.477888      25.477888      25.477888    6[6-(1,6),6-(6,8),6-(7,8)]
   501      24.261259      24.261259      24.261259    6[1-(0),6-(1,6),6-(6,6)]
   502      23.566553      23.566553      23.566553    6[1-(0),6-(1,6),6-(1,6)]
   503      24.141915      24.141915      24.141915    6[1-(0),6-(1,6),6-(1,6)]
   504      25.287293      25.287293      25.287293    6[1-(0),6-(1,6),6-(6,8)]
   505       26.14053       26.14053       26.14053    6[6-(6,6),7-(7,25),8-(25)]
   506       20.00397       20.00397       20.00397    6[6-(1,1,1),7-(7,25),8-(25)]
   507      20.743209      20.743209      20.743209    6[1-(0),1-(0),1-(0),6-(7,8)]
   508      18.229775      18.229775      18.229775    6[6-(1,6),6-(6,6),8-(25)]
   509      17.136059      17.136059      17.136059    6[6-(1,6),6-(6,8),6-(7,8)]
   510      16.925866      16.925866      16.925866    6[1-(0),6-(1,6),6-(6,6)]
   511      17.739919      17.739919      17.739919    6[1-(0),6-(1,6),6-(1,6)]
   512      18.831854      18.831854      18.831854    6[1-(0),6-(1,6),6-(1,6)]
   513      19.068766      19.068766      19.068766    6[1-(0),6-(1,6),6-(6,8)]
   514      16.266786      16.266786      16.266786    6[6-(6,6),7-(7,25),8-(25)]
   515      15.947934      15.947934      15.947934    6[6-(1,1,1),7-(7,25),8-(25)]
   516      15.208696      15.208696      15.208696    6[1-(0),1-(0),1-(0),6-(7,8)]
   517      15.903405      15.903405      15.903405    6[1-(0),6-(1,6),7-(6,25)]
   518      15.028784      15.028784      15.028784    6[1-(0),6-(1,7),6-(6,6)]
   519      14.494394      14.494394      14.494394    6[6-(1,1,6),6-(1,6),6-(1,6)]
   520      14.880938      14.880938      14.880938    6[1-(0),6-(1,7),6-(6,6)]
   521      15.764465      15.764465      15.764465    6[1-(0),6-(1,6),7-(6,25)]
   522      13.585928      13.585928      13.585928    6[1-(0),1-(0),6-(1,1,6),6-(6,6)]
   523      18.530829      18.530829      18.530829    6[6-(1,6),6-(6,6),8-(25)]
   524      17.456703      17.456703      17.456703    6[6-(1,6),6-(6,8),6-(7,8)]
   525      16.981095      16.981095      16.981095    6[1-(0),6-(1,6),6-(6,6)]
   526      17.556455      17.556455      17.556455    6[1-(0),6-(1,6),6-(1,6)]
   527      18.596737      18.596737      18.596737    6[1-(0),6-(1,6),6-(1,6)]
   528      19.077689      19.077689      19.077689    6[1-(0),6-(1,6),6-(6,8)]
   529      16.808308      16.808308      16.808308    6[6-(6,6),7-(7,25),8-(25)]
   530      16.788715      16.788715      16.788715    6[6-(1,1,1),7-(7,25),8-(25)]
   531      16.254324      16.254324      16.254324    6[1-(0),1-(0),1-(0),6-(7,8)]
   532      24.451863      24.451863      24.451863    6[1-(0),6-(1,6),7-(6,25)]
   533        7.56692        7.56692        7.56692    6[1-(0),6-(1,7),6-(6,6)]
   534      24.984471      24.984471      24.984471    6[6-(1,1,6),6-(1,6),6-(1,6)]
   535      23.662745      23.662745      23.662745    6[1-(0),6-(1,7),6-(6,6)]
   536      22.797034      22.797034      22.797034    6[1-(0),6-(1,6),7-(6,25)]
   537       8.103091       8.103091       8.103091    6[1-(0),1-(0),6-(1,1,6),6-(6,6)]
   538      12.611566      12.611566      12.611566    6[6-(1,6),6-(6,6),8-(25)]
   539      12.118144      12.118144      12.118144    6[6-(1,6),6-(6,8),6-(7,8)]
   540      10.901517      10.901517      10.901517    6[1-(0),6-(1,6),6-(6,6)]
   541      10.206813      10.206813      10.206813    6[1-(0),6-(1,6),6-(1,6)]
   542      10.782175      10.782175      10.782175    6[1-(0),6-(1,6),6-(1,6)]
   543       11.92755       11.92755       11.92755    6[1-(0),6-(1,6),6-(6,8)]
   544      12.780785      12.780785      12.780785    6[6-(6,6),7-(7,25),8-(25)]
   545      15.550702      15.550702      15.550702    6[6-(1,1,1),7-(7,25),8-(25)]
   546      16.289938      16.289938      16.289938    6[1-(0),1-(0),1-(0),6-(7,8)]
   547      22.683044      22.683044      22.683044    6[6-(1,6),6-(6,6),8-(25)]
   548      21.589327      21.589327      21.589327    6[6-(1,6),6-(6,8),6-(7,8)]
   549      21.379137      21.379137      21.379137    6[1-(0),6-(1,6),6-(6,6)]
   550      22.193193      22.193193      22.193193    6[1-(0),6-(1,6),6-(1,6)]
   551      23.285129      23.285129      23.285129    6[1-(0),6-(1,6),6-(1,6)]
   552      23.522039      23.522039      23.522039    6[1-(0),6-(1,6),6-(6,8)]
   553       20.72005       20.72005       20.72005    6[6-(6,6),7-(7,25),8-(25)]
   554      20.401189      20.401189      20.401189    6[6-(1,1,1),7-(7,25),8-(25)]
   555      19.661947      19.661947      19.661947    6[1-(0),1-(0),1-(0),6-(7,8)]
   556      11.450148      11.450148      11.450148    6[1-(0),6-(1,6),7-(6,25)]
   557       10.57553       10.57553       10.57553    6[1-(0),6-(1,7),6-(6,6)]
   558      10.041143      10.041143      10.041143    6[6-(1,1,6),6-(1,6),6-(1,6)]
   559      10.427687      10.427687      10.427687    6[1-(0),6-(1,7),6-(6,6)]
   560      11.311212      11.311212      11.311212    6[1-(0),6-(1,6),7-(6,25)]
   561        9.13268        9.13268        9.13268    6[1-(0),1-(0),6-(1,1,6),6-(6,6)]
   562        9.62434        9.62434        9.62434    6[6-(1,6),6-(6,6),8-(25)]
   563       8.550218       8.550218       8.550218    6[6-(1,6),6-(6,8),6-(7,8)]
   564       8.074612       8.074612       8.074612    6[1-(0),6-(1,6),6-(6,6)]
   565       8.649971       8.649971       8.649971    6[1-(0),6-(1,6),6-(1,6)]
   566       9.690248       9.690248       9.690248    6[1-(0),6-(1,6),6-(1,6)]
   567      10.171198      10.171198      10.171198    6[1-(0),6-(1,6),6-(6,8)]
   568      25.714826      25.714826      25.714826    6[6-(6,6),7-(7,25),8-(25)]
   569      25.695231      25.695231      25.695231    6[6-(1,1,1),7-(7,25),8-(25)]
   570      16.254359      16.254359      16.254359    6[1-(0),1-(0),1-(0),6-(7,8)]
   571      15.545338      15.545338      15.545338    6[1-(0),6-(1,6),7-(6,25)]
   572      16.473396      16.473396      16.473396    6[1-(0),6-(1,7),6-(6,6)]
   573      16.077948      16.077948      16.077948    6[6-(1,1,6),6-(1,6),6-(1,6)]
   574      14.756224      14.756224      14.756224    6[1-(0),6-(1,7),6-(6,6)]
   575      13.890512      13.890512      13.890512    6[1-(0),6-(1,6),7-(6,25)]
   576      17.009568      17.009568      17.009568    6[1-(0),1-(0),6-(1,1,6),6-(6,6)]
   577      21.518083      21.518083      21.518083    6[6-(1,6),6-(6,6),8-(25)]
   578      21.024664      21.024664      21.024664    6[6-(1,6),6-(6,8),6-(7,8)]
   579      19.808036      19.808036      19.808036    6[1-(0),6-(1,6),6-(6,6)]
   580      19.113326      19.113326      19.113326    6[1-(0),6-(1,6),6-(1,6)]
   581      19.688684      19.688684      19.688684    6[1-(0),6-(1,6),6-(1,6)]
   582      20.834061      20.834061      20.834061    6[1-(0),6-(1,6),6-(6,8)]
   583      21.687311      21.687311      21.687311    6[6-(6,6),7-(7,25),8-(25)]
   584       33.36367       33.36367       33.36367    6[6-(1,1,1),7-(7,25),8-(25)]
   585      16.289913      16.289913      16.289913    6[1-(0),1-(0),1-(0),6-(7,8)]
   586       4.870062       4.870062       4.870062    6[6-(1,6),6-(6,6),8-(25)]
   587       3.776343       3.776343       3.776343    6[6-(1,6),6-(6,8),6-(7,8)]
   588       3.566147       3.566147       3.566147    6[1-(0),6-(1,6),6-(6,6)]
   589       4.380198       4.380198       4.380198    6[1-(0),6-(1,6),6-(1,6)]
   590       5.472136       5.472136       5.472136    6[1-(0),6-(1,6),6-(1,6)]
   591       5.709052       5.709052       5.709052    6[1-(0),6-(1,6),6-(6,8)]
   592      11.813554      11.813554      11.813554    6[6-(6,6),7-(7,25),8-(25)]
   593       11.49471       11.49471       11.49471    6[6-(1,1,1),7-(7,25),8-(25)]
   594      10.755473      10.755473      10.755473    6[1-(0),1-(0),1-(0),6-(7,8)]
   595      20.356636      20.356636      20.356636    6[1-(0),6-(1,6),7-(6,25)]
   596      19.482017      19.482017      19.482017    6[1-(0),6-(1,7),6-(6,6)]
   597      18.947624      18.947624      18.947624    6[6-(1,1,6),6-(1,6),6-(1,6)]
   598      19.334164      19.334164      19.334164    6[1-(0),6-(1,7),6-(6,6)]
   599      20.217689      20.217689      20.217689    6[1-(0),6-(1,6),7-(6,25)]
   600      18.039161      18.039161      18.039161    6[1-(0),1-(0),6-(1,1,6),6-(6,6)]
   601       14.02589       14.02589       14.02589    7[6-(6,8),7-(6,25),25-(7,7,8,8,8)]
   602      14.704563      14.704563      14.704563    7[6-(6,8),7-(6,25),25-(7,8,8,8)]
   603      16.933008      16.933008      16.933008    7[6-(1,6),6-(1,6),25-(7,7,8,8,8)]
   604      17.230444      17.230444      17.230444    7[6-(6,8),7-(6,25),25-(7,8,8,8)]
   605      16.683583      16.683583      16.683583    7[6-(6,8),7-(6,25),25-(7,7,8,8,8)]
   606       28.00909       28.00909       28.00909    7[6-(6,8),7-(6,25),25-(7,7,8,8,8)]
   607      28.839178      28.839178      28.839178    7[6-(6,8),7-(6,25),25-(7,7,8,8,8)]
   608      10.477593      10.477593      10.477593    7[6-(1,6),6-(1,6),25-(7,7,8,8,8)]
   609      22.932413      22.932413      22.932413    7[6-(6,8),7-(6,25),25-(7,7,8,8,8)]
   610       5.798091       5.798091       5.798091    7[6-(6,8),7-(6,25),25-(7,8,8,8)]
   611      25.839509      25.839509      25.839509    7[6-(1,6),6-(1,6),25-(7,7,8,8,8)]
   612       17.23046       17.23046       17.23046    7[6-(6,8),7-(6,25),25-(7,8,8,8)]
   613      16.683602      16.683602      16.683602    7[6-(6,8),7-(6,25),25-(7,7,8,8,8)]
   614      19.102623      19.102623      19.102623    7[6-(6,8),7-(6,25),25-(7,7,8,8,8)]
   615      19.932707      19.932707      19.932707    7[6-(6,8),7-(6,25),25-(7,7,8,8,8)]
   616      19.384062      19.384062      19.384062    7[6-(1,6),6-(1,6),25-(7,7,8,8,8)]
   617      18.479159      18.479159      18.479159    7[6-(6,8),7-(6,25),25-(7,7,8,8,8)]
   618      19.157836      19.157836      19.157836    7[6-(6,8),7-(6,25),25-(7,8,8,8)]
   619      12.479746      12.479746      12.479746    7[6-(1,6),6-(1,6),25-(7,7,8,8,8)]
   620      21.683724      21.683724      21.683724    7[6-(6,8),7-(6,25),25-(7,8,8,8)]
   621      21.136868      21.136868      21.136868    7[6-(6,8),7-(6,25),25-(7,7,8,8,8)]
   622      14.649362      14.649362      14.649362    7[6-(6,8),7-(6,25),25-(7,7,8,8,8)]
   623       15.47945       15.47945       15.47945    7[6-(6,8),7-(6,25),25-(7,7,8,8,8)]
   624      23.837319      23.837319      23.837319    7[6-(1,6),6-(1,6),25-(7,7,8,8,8)]
   625       9.572644       9.572644       9.572644    7[6-(6,8),7-(6,25),25-(7,7,8,8,8)]
   626      10.251318      10.251318      10.251318    7[6-(6,8),7-(6,25),25-(7,8,8,8)]
   627       21.38627       21.38627       21.38627    7[6-(1,6),6-(1,6),25-(7,7,8,8,8)]
   628       3.870764       3.870764       3.870764    7[6-(6,8),7-(6,25),25-(7,8,8,8)]
   629       3.323902       3.323902       3.323902    7[6-(6,8),7-(6,25),25-(7,7,8,8,8)]
   630      23.555851      23.555851      23.555851    7[6-(6,8),7-(6,25),25-(7,7,8,8,8)]
   631      24.385935      24.385935      24.385935    7[6-(6,8),7-(6,25),25-(7,7,8,8,8)]
   632      14.930835      14.930835      14.930835    7[6-(1,6),6-(1,6),25-(7,7,8,8,8)]
   633      21.600026      21.600026      21.600026    7[6-(6,8),7-(6,25),25-(7,7,8,8,8)]
   634      20.921353      20.921353      20.921353    7[6-(6,8),7-(6,25),25-(7,8,8,8)]
   635      18.692908      18.692908      18.692908    7[6-(1,6),6-(1,6),25-(7,7,8,8,8)]
   636      18.395472      18.395472      18.395472    7[6-(6,8),7-(6,25),25-(7,8,8,8)]
   637      18.942333      18.942333      18.942333    7[6-(6,8),7-(6,25),25-(7,7,8,8,8)]
   638       7.616826       7.616826       7.616826    7[6-(6,8),7-(6,25),25-(7,7,8,8,8)]
   639       6.786738       6.786738       6.786738    7[6-(6,8),7-(6,25),25-(7,7,8,8,8)]
   640      25.148323      25.148323      25.148323    7[6-(1,6),6-(1,6),25-(7,7,8,8,8)]
   641      12.693503      12.693503      12.693503    7[6-(6,8),7-(6,25),25-(7,7,8,8,8)]
   642      12.014825      12.014825      12.014825    7[6-(6,8),7-(6,25),25-(7,8,8,8)]
   643       9.786407       9.786407       9.786407    7[6-(1,6),6-(1,6),25-(7,7,8,8,8)]
   644      18.395456      18.395456      18.395456    7[6-(6,8),7-(6,25),25-(7,8,8,8)]
   645      18.942314      18.942314      18.942314    7[6-(6,8),7-(6,25),25-(7,7,8,8,8)]
   646      16.523293      16.523293      16.523293    7[6-(6,8),7-(6,25),25-(7,7,8,8,8)]
   647      15.693209      15.693209      15.693209    7[6-(6,8),7-(6,25),25-(7,7,8,8,8)]
   648      16.241854      16.241854      16.241854    7[6-(1,6),6-(1,6),25-(7,7,8,8,8)]
   649      17.146757      17.146757      17.146757    7[6-(6,8),7-(6,25),25-(7,7,8,8,8)]
   650       16.46808       16.46808       16.46808    7[6-(6,8),7-(6,25),25-(7,8,8,8)]
   651       23.14617       23.14617       23.14617    7[6-(1,6),6-(1,6),25-(7,7,8,8,8)]
   652      13.942192      13.942192      13.942192    7[6-(6,8),7-(6,25),25-(7,8,8,8)]
   653      14.489048      14.489048      14.489048    7[6-(6,8),7-(6,25),25-(7,7,8,8,8)]
   654      20.976554      20.976554      20.976554    7[6-(6,8),7-(6,25),25-(7,7,8,8,8)]
   655      20.146466      20.146466      20.146466    7[6-(6,8),7-(6,25),25-(7,7,8,8,8)]
   656      11.788597      11.788597      11.788597    7[6-(1,6),6-(1,6),25-(7,7,8,8,8)]
   657      26.053272      26.053272      26.053272    7[6-(6,8),7-(6,25),25-(7,7,8,8,8)]
   658      25.374598      25.374598      25.374598    7[6-(6,8),7-(6,25),25-(7,8,8,8)]
   659      14.239646      14.239646      14.239646    7[6-(1,6),6-(1,6),25-(7,7,8,8,8)]
   660      31.755152      31.755152      31.755152    7[6-(6,8),7-(6,25),25-(7,8,8,8)]
   661      32.302014      32.302014      32.302014    7[6-(6,8),7-(6,25),25-(7,7,8,8,8)]
   662      12.070065      12.070065      12.070065    7[6-(6,8),7-(6,25),25-(7,7,8,8,8)]
   663      11.239981      11.239981      11.239981    7[6-(6,8),7-(6,25),25-(7,7,8,8,8)]
   664      20.695081      20.695081      20.695081    7[6-(1,6),6-(1,6),25-(7,7,8,8,8)]
   665      12.118121      12.118121      12.118121    8[6-(6,6),25-(7,7,7,8,8)]
   666      15.251428      15.251428      15.251428    8[6-(6,7),25-(7,7,8,8)]
   667      13.546715      13.546715      13.546715    8[6-(6,7),25-(7,7,7,8,8)]
   668      17.478049      17.478049      17.478049    8[6-(6,6),25-(7,7,8,8)]
   669      18.911988      18.911988      18.911988    8[6-(6,7),25-(7,7,7,8,8)]
   670      15.217578      15.217578      15.217578    8[6-(6,7),25-(7,7,8,8)]
   671      17.080878      17.080878      17.080878    8[6-(6,6),25-(7,7,7,8,8)]
   672      11.435877      11.435877      11.435877    8[6-(6,7),25-(7,7,7,8,8)]
   673      27.686674      27.686674      27.686674    8[6-(6,7),25-(7,7,7,8,8)]
   674      21.024638      21.024638      21.024638    8[6-(6,6),25-(7,7,7,8,8)]
   675      24.157945      24.157945      24.157945    8[6-(6,7),25-(7,7,8,8)]
   676      22.453249      22.453249      22.453249    8[6-(6,7),25-(7,7,7,8,8)]
   677       8.571573       8.571573       8.571573    8[6-(6,6),25-(7,7,8,8)]
   678      18.912011      18.912011      18.912011    8[6-(6,7),25-(7,7,7,8,8)]
   679      15.217588      15.217588      15.217588    8[6-(6,7),25-(7,7,8,8)]
   680      17.080852      17.080852      17.080852    8[6-(6,6),25-(7,7,7,8,8)]
   681      20.342406      20.342406      20.342406    8[6-(6,7),25-(7,7,7,8,8)]
   682      18.780209      18.780209      18.780209    8[6-(6,7),25-(7,7,7,8,8)]
   683      16.571384      16.571384      16.571384    8[6-(6,6),25-(7,7,7,8,8)]
   684      19.704697      19.704697      19.704697    8[6-(6,7),25-(7,7,8,8)]
   685      17.999987      17.999987      17.999987    8[6-(6,7),25-(7,7,7,8,8)]
   686       21.93132       21.93132       21.93132    8[6-(6,6),25-(7,7,8,8)]
   687      23.365272      23.365272      23.365272    8[6-(6,7),25-(7,7,7,8,8)]
   688      19.670858      19.670858      19.670858    8[6-(6,7),25-(7,7,8,8)]
   689      12.627585      12.627585      12.627585    8[6-(6,6),25-(7,7,7,8,8)]
   690      15.889143      15.889143      15.889143    8[6-(6,7),25-(7,7,7,8,8)]
   691      14.326953      14.326953      14.326953    8[6-(6,7),25-(7,7,7,8,8)]
   692      25.477875      25.477875      25.477875    8[6-(6,6),25-(7,7,7,8,8)]
   693      10.798175      10.798175      10.798175    8[6-(6,7),25-(7,7,8,8)]
   694       9.093477       9.093477       9.093477    8[6-(6,7),25-(7,7,7,8,8)]
   695      13.024802      13.024802      13.024802    8[6-(6,6),25-(7,7,8,8)]
   696        5.55231        5.55231        5.55231    8[6-(6,7),25-(7,7,7,8,8)]
   697       1.857892       1.857892       1.857892    8[6-(6,7),25-(7,7,8,8)]
   698       30.44056       30.44056       30.44056    8[6-(6,6),25-(7,7,7,8,8)]
   699       24.79564       24.79564       24.79564    8[6-(6,7),25-(7,7,7,8,8)]
   700       23.23343       23.23343       23.23343    8[6-(6,7),25-(7,7,7,8,8)]
   701      23.507795      23.507795      23.507795    8[6-(6,6),25-(7,7,7,8,8)]
   702      20.374488      20.374488      20.374488    8[6-(6,7),25-(7,7,8,8)]
   703      22.079201      22.079201      22.079201    8[6-(6,7),25-(7,7,7,8,8)]
   704      18.147867      18.147867      18.147867    8[6-(6,6),25-(7,7,8,8)]
   705      16.713928      16.713928      16.713928    8[6-(6,7),25-(7,7,7,8,8)]
   706      20.408338      20.408338      20.408338    8[6-(6,7),25-(7,7,8,8)]
   707      18.545038      18.545038      18.545038    8[6-(6,6),25-(7,7,7,8,8)]
   708      24.190039      24.190039      24.190039    8[6-(6,7),25-(7,7,7,8,8)]
   709       7.939242       7.939242       7.939242    8[6-(6,7),25-(7,7,7,8,8)]
   710      14.601278      14.601278      14.601278    8[6-(6,6),25-(7,7,7,8,8)]
   711      11.467971      11.467971      11.467971    8[6-(6,7),25-(7,7,8,8)]
   712      13.172667      13.172667      13.172667    8[6-(6,7),25-(7,7,7,8,8)]
   713      27.054343      27.054343      27.054343    8[6-(6,6),25-(7,7,8,8)]
   714      16.713905      16.713905      16.713905    8[6-(6,7),25-(7,7,7,8,8)]
   715      20.408328      20.408328      20.408328    8[6-(6,7),25-(7,7,8,8)]
   716      18.545064      18.545064      18.545064    8[6-(6,6),25-(7,7,7,8,8)]
   717       15.28351       15.28351       15.28351    8[6-(6,7),25-(7,7,7,8,8)]
   718      16.845707      16.845707      16.845707    8[6-(6,7),25-(7,7,7,8,8)]
   719      19.054532      19.054532      19.054532    8[6-(6,6),25-(7,7,7,8,8)]
   720      15.921219      15.921219      15.921219    8[6-(6,7),25-(7,7,8,8)]
   721      17.625929      17.625929      17.625929    8[6-(6,7),25-(7,7,7,8,8)]
   722      13.694596      13.694596      13.694596    8[6-(6,6),25-(7,7,8,8)]
   723      12.260644      12.260644      12.260644    8[6-(6,7),25-(7,7,7,8,8)]
   724      15.955058      15.955058      15.955058    8[6-(6,7),25-(7,7,8,8)]
   725      22.998331      22.998331      22.998331    8[6-(6,6),25-(7,7,7,8,8)]
   726      19.736773      19.736773      19.736773    8[6-(6,7),25-(7,7,7,8,8)]
   727      21.298963      21.298963      21.298963    8[6-(6,7),25-(7,7,7,8,8)]
   728      10.148041      10.148041      10.148041    8[6-(6,6),25-(7,7,7,8,8)]
   729      24.827741      24.827741      24.827741    8[6-(6,7),25-(7,7,8,8)]
   730      26.532439      26.532439      26.532439    8[6-(6,7),25-(7,7,7,8,8)]
   731      22.601114      22.601114      22.601114    8[6-(6,6),25-(7,7,8,8)]
   732      30.073606      30.073606      30.073606    8[6-(6,7),25-(7,7,7,8,8)]
   733      33.768024      33.768024      33.768024    8[6-(6,7),25-(7,7,8,8)]
   734       5.185356       5.185356       5.185356    8[6-(6,6),25-(7,7,7,8,8)]
   735      10.830276      10.830276      10.830276    8[6-(6,7),25-(7,7,7,8,8)]
   736      12.392486      12.392486      12.392486    8[6-(6,7),25-(7,7,7,8,8)]
