# Supplementary material for: A collection of forcefield precursors for metal–organic frameworks
Source: RSC Adv. 2019 Nov 13;9(63):36492–507. doi: 10.1039/c9ra07327b (PMC9075174; doi:10.1039/c9ra07327b)
Supplement: RA-009-C9RA07327B-s1513 [file RA-009-C9RA07327B-s1513.txt]

MEHMET_clean

34.572600    0.000000    0.000000
17.286300    29.940750    0.000000
17.286300    9.980250    28.228410

     1      26.638188      26.638188      26.638188    29[8-(6),8-(6),8-(6),8-(6)]
     2      23.979555      23.979555      23.979555    29[8-(6),8-(6),8-(6),8-(6)]
     3        17.2863        17.2863        17.2863    29[8-(6),8-(6),8-(6),8-(6)]
     4        17.2863        17.2863        17.2863    29[8-(6),8-(6),8-(6),8-(6)]
     5        17.2863        17.2863        17.2863    29[8-(6),8-(6),8-(6),8-(6)]
     6        17.2863        17.2863        17.2863    29[8-(6),8-(6),8-(6),8-(6)]
     7       7.934412       7.934412       7.934412    29[8-(6),8-(6),8-(6),8-(6)]
     8      10.593045      10.593045      10.593045    29[8-(6),8-(6),8-(6),8-(6)]
     9      30.605394      30.605394      30.605394    29[8-(6),8-(6),8-(6),8-(6)]
    10      29.276078      29.276078      29.276078    29[8-(6),8-(6),8-(6),8-(6)]
    11       3.967206       3.967206       3.967206    29[8-(6),8-(6),8-(6),8-(6)]
    12       5.296522       5.296522       5.296522    29[8-(6),8-(6),8-(6),8-(6)]
    13      13.319094      13.319094      13.319094    29[8-(6),8-(6),8-(6),8-(6)]
    14      11.989778      11.989778      11.989778    29[8-(6),8-(6),8-(6),8-(6)]
    15      21.253506      21.253506      21.253506    29[8-(6),8-(6),8-(6),8-(6)]
    16      22.582822      22.582822      22.582822    29[8-(6),8-(6),8-(6),8-(6)]
    17      30.605394      30.605394      30.605394    29[8-(6),8-(6),8-(6),8-(6)]
    18      29.276078      29.276078      29.276078    29[8-(6),8-(6),8-(6),8-(6)]
    19      13.319094      13.319094      13.319094    29[8-(6),8-(6),8-(6),8-(6)]
    20      11.989778      11.989778      11.989778    29[8-(6),8-(6),8-(6),8-(6)]
    21       3.967206       3.967206       3.967206    29[8-(6),8-(6),8-(6),8-(6)]
    22       5.296522       5.296522       5.296522    29[8-(6),8-(6),8-(6),8-(6)]
    23      21.253506      21.253506      21.253506    29[8-(6),8-(6),8-(6),8-(6)]
    24      22.582822      22.582822      22.582822    29[8-(6),8-(6),8-(6),8-(6)]
    25      40.643549      40.643549      40.643549    1[6-(6,6)]
    26      48.940973      48.940973      48.940973    1[6-(6,6)]
    27      20.204227      20.204227      20.204227    1[6-(6,6)]
    28      28.501651      28.501651      28.501651    1[6-(6,6)]
    29      32.498244      32.498244      32.498244    1[6-(6,6)]
    30      36.646956      36.646956      36.646956    1[6-(6,6)]
    31      28.349532      28.349532      28.349532    1[6-(6,6)]
    32      40.795668      40.795668      40.795668    1[6-(6,6)]
    33      46.866617      46.866617      46.866617    1[6-(6,6)]
    34      42.717905      42.717905      42.717905    1[6-(6,6)]
    35      22.278583      22.278583      22.278583    1[6-(6,6)]
    36      26.427295      26.427295      26.427295    1[6-(6,6)]
    37      26.427295      26.427295      26.427295    1[6-(6,6)]
    38      22.278583      22.278583      22.278583    1[6-(6,6)]
    39      42.717905      42.717905      42.717905    1[6-(6,6)]
    40      46.866617      46.866617      46.866617    1[6-(6,6)]
    41      48.940973      48.940973      48.940973    1[6-(6,6)]
    42      40.643549      40.643549      40.643549    1[6-(6,6)]
    43      28.501651      28.501651      28.501651    1[6-(6,6)]
    44      20.204227      20.204227      20.204227    1[6-(6,6)]
    45      28.349532      28.349532      28.349532    1[6-(6,6)]
    46      40.795668      40.795668      40.795668    1[6-(6,6)]
    47      32.498244      32.498244      32.498244    1[6-(6,6)]
    48      36.646956      36.646956      36.646956    1[6-(6,6)]
    49      28.501651      28.501651      28.501651    1[6-(6,6)]
    50      20.204227      20.204227      20.204227    1[6-(6,6)]
    51      48.940973      48.940973      48.940973    1[6-(6,6)]
    52      40.643549      40.643549      40.643549    1[6-(6,6)]
    53      36.646956      36.646956      36.646956    1[6-(6,6)]
    54      32.498244      32.498244      32.498244    1[6-(6,6)]
    55      40.795668      40.795668      40.795668    1[6-(6,6)]
    56      28.349532      28.349532      28.349532    1[6-(6,6)]
    57      22.278583      22.278583      22.278583    1[6-(6,6)]
    58      26.427295      26.427295      26.427295    1[6-(6,6)]
    59      46.866617      46.866617      46.866617    1[6-(6,6)]
    60      42.717905      42.717905      42.717905    1[6-(6,6)]
    61      42.717905      42.717905      42.717905    1[6-(6,6)]
    62      46.866617      46.866617      46.866617    1[6-(6,6)]
    63      26.427295      26.427295      26.427295    1[6-(6,6)]
    64      22.278583      22.278583      22.278583    1[6-(6,6)]
    65      20.204227      20.204227      20.204227    1[6-(6,6)]
    66      28.501651      28.501651      28.501651    1[6-(6,6)]
    67      40.643549      40.643549      40.643549    1[6-(6,6)]
    68      48.940973      48.940973      48.940973    1[6-(6,6)]
    69      40.795668      40.795668      40.795668    1[6-(6,6)]
    70      28.349532      28.349532      28.349532    1[6-(6,6)]
    71      36.646956      36.646956      36.646956    1[6-(6,6)]
    72      32.498244      32.498244      32.498244    1[6-(6,6)]
    73      44.605569      44.605569      44.605569    1[6-(6,6)]
    74      49.203724      49.203724      49.203724    1[6-(6,6)]
    75      19.941476      19.941476      19.941476    1[6-(6,6)]
    76      24.539631      24.539631      24.539631    1[6-(6,6)]
    77        34.5726        34.5726        34.5726    1[6-(6,6)]
    78        34.5726        34.5726        34.5726    1[6-(6,6)]
    79      29.974444      29.974444      29.974444    1[6-(6,6)]
    80      39.170756      39.170756      39.170756    1[6-(6,6)]
    81      49.203724      49.203724      49.203724    1[6-(6,6)]
    82      44.605569      44.605569      44.605569    1[6-(6,6)]
    83      19.941476      19.941476      19.941476    1[6-(6,6)]
    84      24.539631      24.539631      24.539631    1[6-(6,6)]
    85      24.539631      24.539631      24.539631    1[6-(6,6)]
    86      19.941476      19.941476      19.941476    1[6-(6,6)]
    87      44.605569      44.605569      44.605569    1[6-(6,6)]
    88      49.203724      49.203724      49.203724    1[6-(6,6)]
    89      49.203724      49.203724      49.203724    1[6-(6,6)]
    90      44.605569      44.605569      44.605569    1[6-(6,6)]
    91      24.539631      24.539631      24.539631    1[6-(6,6)]
    92      19.941476      19.941476      19.941476    1[6-(6,6)]
    93      29.974444      29.974444      29.974444    1[6-(6,6)]
    94      39.170756      39.170756      39.170756    1[6-(6,6)]
    95        34.5726        34.5726        34.5726    1[6-(6,6)]
    96        34.5726        34.5726        34.5726    1[6-(6,6)]
    97        34.5726        34.5726        34.5726    1[6-(6,6)]
    98       46.30654       46.30654       46.30654    1[6-(6,6)]
    99       22.83866       22.83866       22.83866    1[6-(6,6)]
   100        34.5726        34.5726        34.5726    1[6-(6,6)]
   101      32.563932      32.563932      32.563932    1[6-(6,6)]
   102      36.581268      36.581268      36.581268    1[6-(6,6)]
   103      24.847328      24.847328      24.847328    1[6-(6,6)]
   104      44.297872      44.297872      44.297872    1[6-(6,6)]
   105      44.297872      44.297872      44.297872    1[6-(6,6)]
   106      36.581268      36.581268      36.581268    1[6-(6,6)]
   107      24.847328      24.847328      24.847328    1[6-(6,6)]
   108      32.563932      32.563932      32.563932    1[6-(6,6)]
   109      32.563932      32.563932      32.563932    1[6-(6,6)]
   110      24.847328      24.847328      24.847328    1[6-(6,6)]
   111      36.581268      36.581268      36.581268    1[6-(6,6)]
   112      44.297872      44.297872      44.297872    1[6-(6,6)]
   113       46.30654       46.30654       46.30654    1[6-(6,6)]
   114        34.5726        34.5726        34.5726    1[6-(6,6)]
   115        34.5726        34.5726        34.5726    1[6-(6,6)]
   116       22.83866       22.83866       22.83866    1[6-(6,6)]
   117      24.847328      24.847328      24.847328    1[6-(6,6)]
   118      44.297872      44.297872      44.297872    1[6-(6,6)]
   119      32.563932      32.563932      32.563932    1[6-(6,6)]
   120      36.581268      36.581268      36.581268    1[6-(6,6)]
   121      42.611767      42.611767      42.611767    6[6-(6,6),8-(29),8-(29)]
   122      42.592406      42.592406      42.592406    6[6-(1,6),6-(1,6),6-(8,8)]
   123      41.450473      41.450473      41.450473    6[1-(0),6-(6,6),6-(6,6)]
   124      50.208058      50.208058      50.208058    6[6-(6,6),8-(29),8-(29)]
   125      49.053334      49.053334      49.053334    6[6-(1,6),6-(1,6),6-(8,8)]
   126      48.613224      48.613224      48.613224    6[1-(0),6-(6,6),6-(6,6)]
   127      18.937142      18.937142      18.937142    6[6-(6,6),8-(29),8-(29)]
   128      20.091866      20.091866      20.091866    6[6-(1,6),6-(1,6),6-(8,8)]
   129      20.531976      20.531976      20.531976    6[1-(0),6-(6,6),6-(6,6)]
   130      26.533433      26.533433      26.533433    6[6-(6,6),8-(29),8-(29)]
   131      26.552794      26.552794      26.552794    6[6-(1,6),6-(1,6),6-(8,8)]
   132      27.694727      27.694727      27.694727    6[1-(0),6-(6,6),6-(6,6)]
   133      32.040849      32.040849      32.040849    6[6-(6,6),8-(29),8-(29)]
   134      33.379154      33.379154      33.379154    6[6-(1,6),6-(1,6),6-(8,8)]
   135      33.317269      33.317269      33.317269    6[1-(0),6-(6,6),6-(6,6)]
   136      37.104351      37.104351      37.104351    6[6-(6,6),8-(29),8-(29)]
   137      35.766046      35.766046      35.766046    6[6-(1,6),6-(1,6),6-(8,8)]
   138      35.827931      35.827931      35.827931    6[1-(0),6-(6,6),6-(6,6)]
   139       29.50806       29.50806       29.50806    6[6-(6,6),8-(29),8-(29)]
   140      29.305119      29.305119      29.305119    6[6-(1,6),6-(1,6),6-(8,8)]
   141       28.66518       28.66518       28.66518    6[1-(0),6-(6,6),6-(6,6)]
   142       39.63714       39.63714       39.63714    6[6-(6,6),8-(29),8-(29)]
   143      39.840081      39.840081      39.840081    6[6-(1,6),6-(1,6),6-(8,8)]
   144       40.48002       40.48002       40.48002    6[1-(0),6-(6,6),6-(6,6)]
   145      47.676307      47.676307      47.676307    6[6-(6,6),8-(29),8-(29)]
   146      47.859887      47.859887      47.859887    6[6-(1,6),6-(1,6),6-(8,8)]
   147      47.357893      47.357893      47.357893    6[1-(0),6-(6,6),6-(6,6)]
   148      45.143518      45.143518      45.143518    6[6-(6,6),8-(29),8-(29)]
   149      43.785852      43.785852      43.785852    6[6-(1,6),6-(1,6),6-(8,8)]
   150      42.705804      42.705804      42.705804    6[1-(0),6-(6,6),6-(6,6)]
   151      21.468893      21.468893      21.468893    6[6-(6,6),8-(29),8-(29)]
   152      21.285313      21.285313      21.285313    6[6-(1,6),6-(1,6),6-(8,8)]
   153      21.787307      21.787307      21.787307    6[1-(0),6-(6,6),6-(6,6)]
   154      24.001682      24.001682      24.001682    6[6-(6,6),8-(29),8-(29)]
   155      25.359348      25.359348      25.359348    6[6-(1,6),6-(1,6),6-(8,8)]
   156      26.439396      26.439396      26.439396    6[1-(0),6-(6,6),6-(6,6)]
   157      24.001682      24.001682      24.001682    6[6-(6,6),8-(29),8-(29)]
   158      25.359348      25.359348      25.359348    6[6-(1,6),6-(1,6),6-(8,8)]
   159      26.439396      26.439396      26.439396    6[1-(0),6-(6,6),6-(6,6)]
   160      21.468893      21.468893      21.468893    6[6-(6,6),8-(29),8-(29)]
   161      21.285313      21.285313      21.285313    6[6-(1,6),6-(1,6),6-(8,8)]
   162      21.787307      21.787307      21.787307    6[1-(0),6-(6,6),6-(6,6)]
   163      45.143518      45.143518      45.143518    6[6-(6,6),8-(29),8-(29)]
   164      43.785852      43.785852      43.785852    6[6-(1,6),6-(1,6),6-(8,8)]
   165      42.705804      42.705804      42.705804    6[1-(0),6-(6,6),6-(6,6)]
   166      47.676307      47.676307      47.676307    6[6-(6,6),8-(29),8-(29)]
   167      47.859887      47.859887      47.859887    6[6-(1,6),6-(1,6),6-(8,8)]
   168      47.357893      47.357893      47.357893    6[1-(0),6-(6,6),6-(6,6)]
   169      50.208058      50.208058      50.208058    6[6-(6,6),8-(29),8-(29)]
   170      49.053334      49.053334      49.053334    6[6-(1,6),6-(1,6),6-(8,8)]
   171      48.613224      48.613224      48.613224    6[1-(0),6-(6,6),6-(6,6)]
   172      42.611767      42.611767      42.611767    6[6-(6,6),8-(29),8-(29)]
   173      42.592406      42.592406      42.592406    6[6-(1,6),6-(1,6),6-(8,8)]
   174      41.450473      41.450473      41.450473    6[1-(0),6-(6,6),6-(6,6)]
   175      26.533433      26.533433      26.533433    6[6-(6,6),8-(29),8-(29)]
   176      26.552794      26.552794      26.552794    6[6-(1,6),6-(1,6),6-(8,8)]
   177      27.694727      27.694727      27.694727    6[1-(0),6-(6,6),6-(6,6)]
   178      18.937142      18.937142      18.937142    6[6-(6,6),8-(29),8-(29)]
   179      20.091866      20.091866      20.091866    6[6-(1,6),6-(1,6),6-(8,8)]
   180      20.531976      20.531976      20.531976    6[1-(0),6-(6,6),6-(6,6)]
   181       29.50806       29.50806       29.50806    6[6-(6,6),8-(29),8-(29)]
   182      29.305119      29.305119      29.305119    6[6-(1,6),6-(1,6),6-(8,8)]
   183       28.66518       28.66518       28.66518    6[1-(0),6-(6,6),6-(6,6)]
   184       39.63714       39.63714       39.63714    6[6-(6,6),8-(29),8-(29)]
   185      39.840081      39.840081      39.840081    6[6-(1,6),6-(1,6),6-(8,8)]
   186       40.48002       40.48002       40.48002    6[1-(0),6-(6,6),6-(6,6)]
   187      32.040849      32.040849      32.040849    6[6-(6,6),8-(29),8-(29)]
   188      33.379154      33.379154      33.379154    6[6-(1,6),6-(1,6),6-(8,8)]
   189      33.317269      33.317269      33.317269    6[1-(0),6-(6,6),6-(6,6)]
   190      37.104351      37.104351      37.104351    6[6-(6,6),8-(29),8-(29)]
   191      35.766046      35.766046      35.766046    6[6-(1,6),6-(1,6),6-(8,8)]
   192      35.827931      35.827931      35.827931    6[1-(0),6-(6,6),6-(6,6)]
   193      26.533433      26.533433      26.533433    6[6-(6,6),8-(29),8-(29)]
   194      26.552794      26.552794      26.552794    6[6-(1,6),6-(1,6),6-(8,8)]
   195      27.694727      27.694727      27.694727    6[1-(0),6-(6,6),6-(6,6)]
   196      18.937142      18.937142      18.937142    6[6-(6,6),8-(29),8-(29)]
   197      20.091866      20.091866      20.091866    6[6-(1,6),6-(1,6),6-(8,8)]
   198      20.531976      20.531976      20.531976    6[1-(0),6-(6,6),6-(6,6)]
   199      50.208058      50.208058      50.208058    6[6-(6,6),8-(29),8-(29)]
   200      49.053334      49.053334      49.053334    6[6-(1,6),6-(1,6),6-(8,8)]
   201      48.613224      48.613224      48.613224    6[1-(0),6-(6,6),6-(6,6)]
   202      42.611767      42.611767      42.611767    6[6-(6,6),8-(29),8-(29)]
   203      42.592406      42.592406      42.592406    6[6-(1,6),6-(1,6),6-(8,8)]
   204      41.450473      41.450473      41.450473    6[1-(0),6-(6,6),6-(6,6)]
   205      37.104351      37.104351      37.104351    6[6-(6,6),8-(29),8-(29)]
   206      35.766046      35.766046      35.766046    6[6-(1,6),6-(1,6),6-(8,8)]
   207      35.827931      35.827931      35.827931    6[1-(0),6-(6,6),6-(6,6)]
   208      32.040849      32.040849      32.040849    6[6-(6,6),8-(29),8-(29)]
   209      33.379154      33.379154      33.379154    6[6-(1,6),6-(1,6),6-(8,8)]
   210      33.317269      33.317269      33.317269    6[1-(0),6-(6,6),6-(6,6)]
   211       39.63714       39.63714       39.63714    6[6-(6,6),8-(29),8-(29)]
   212      39.840081      39.840081      39.840081    6[6-(1,6),6-(1,6),6-(8,8)]
   213       40.48002       40.48002       40.48002    6[1-(0),6-(6,6),6-(6,6)]
   214       29.50806       29.50806       29.50806    6[6-(6,6),8-(29),8-(29)]
   215      29.305119      29.305119      29.305119    6[6-(1,6),6-(1,6),6-(8,8)]
   216       28.66518       28.66518       28.66518    6[1-(0),6-(6,6),6-(6,6)]
   217      21.468893      21.468893      21.468893    6[6-(6,6),8-(29),8-(29)]
   218      21.285313      21.285313      21.285313    6[6-(1,6),6-(1,6),6-(8,8)]
   219      21.787307      21.787307      21.787307    6[1-(0),6-(6,6),6-(6,6)]
   220      24.001682      24.001682      24.001682    6[6-(6,6),8-(29),8-(29)]
   221      25.359348      25.359348      25.359348    6[6-(1,6),6-(1,6),6-(8,8)]
   222      26.439396      26.439396      26.439396    6[1-(0),6-(6,6),6-(6,6)]
   223      47.676307      47.676307      47.676307    6[6-(6,6),8-(29),8-(29)]
   224      47.859887      47.859887      47.859887    6[6-(1,6),6-(1,6),6-(8,8)]
   225      47.357893      47.357893      47.357893    6[1-(0),6-(6,6),6-(6,6)]
   226      45.143518      45.143518      45.143518    6[6-(6,6),8-(29),8-(29)]
   227      43.785852      43.785852      43.785852    6[6-(1,6),6-(1,6),6-(8,8)]
   228      42.705804      42.705804      42.705804    6[1-(0),6-(6,6),6-(6,6)]
   229      45.143518      45.143518      45.143518    6[6-(6,6),8-(29),8-(29)]
   230      43.785852      43.785852      43.785852    6[6-(1,6),6-(1,6),6-(8,8)]
   231      42.705804      42.705804      42.705804    6[1-(0),6-(6,6),6-(6,6)]
   232      47.676307      47.676307      47.676307    6[6-(6,6),8-(29),8-(29)]
   233      47.859887      47.859887      47.859887    6[6-(1,6),6-(1,6),6-(8,8)]
   234      47.357893      47.357893      47.357893    6[1-(0),6-(6,6),6-(6,6)]
   235      24.001682      24.001682      24.001682    6[6-(6,6),8-(29),8-(29)]
   236      25.359348      25.359348      25.359348    6[6-(1,6),6-(1,6),6-(8,8)]
   237      26.439396      26.439396      26.439396    6[1-(0),6-(6,6),6-(6,6)]
   238      21.468893      21.468893      21.468893    6[6-(6,6),8-(29),8-(29)]
   239      21.285313      21.285313      21.285313    6[6-(1,6),6-(1,6),6-(8,8)]
   240      21.787307      21.787307      21.787307    6[1-(0),6-(6,6),6-(6,6)]
   241      18.937142      18.937142      18.937142    6[6-(6,6),8-(29),8-(29)]
   242      20.091866      20.091866      20.091866    6[6-(1,6),6-(1,6),6-(8,8)]
   243      20.531976      20.531976      20.531976    6[1-(0),6-(6,6),6-(6,6)]
   244      26.533433      26.533433      26.533433    6[6-(6,6),8-(29),8-(29)]
   245      26.552794      26.552794      26.552794    6[6-(1,6),6-(1,6),6-(8,8)]
   246      27.694727      27.694727      27.694727    6[1-(0),6-(6,6),6-(6,6)]
   247      42.611767      42.611767      42.611767    6[6-(6,6),8-(29),8-(29)]
   248      42.592406      42.592406      42.592406    6[6-(1,6),6-(1,6),6-(8,8)]
   249      41.450473      41.450473      41.450473    6[1-(0),6-(6,6),6-(6,6)]
   250      50.208058      50.208058      50.208058    6[6-(6,6),8-(29),8-(29)]
   251      49.053334      49.053334      49.053334    6[6-(1,6),6-(1,6),6-(8,8)]
   252      48.613224      48.613224      48.613224    6[1-(0),6-(6,6),6-(6,6)]
   253       39.63714       39.63714       39.63714    6[6-(6,6),8-(29),8-(29)]
   254      39.840081      39.840081      39.840081    6[6-(1,6),6-(1,6),6-(8,8)]
   255       40.48002       40.48002       40.48002    6[1-(0),6-(6,6),6-(6,6)]
   256       29.50806       29.50806       29.50806    6[6-(6,6),8-(29),8-(29)]
   257      29.305119      29.305119      29.305119    6[6-(1,6),6-(1,6),6-(8,8)]
   258       28.66518       28.66518       28.66518    6[1-(0),6-(6,6),6-(6,6)]
   259      37.104351      37.104351      37.104351    6[6-(6,6),8-(29),8-(29)]
   260      35.766046      35.766046      35.766046    6[6-(1,6),6-(1,6),6-(8,8)]
   261      35.827931      35.827931      35.827931    6[1-(0),6-(6,6),6-(6,6)]
   262      32.040849      32.040849      32.040849    6[6-(6,6),8-(29),8-(29)]
   263      33.379154      33.379154      33.379154    6[6-(1,6),6-(1,6),6-(8,8)]
   264      33.317269      33.317269      33.317269    6[1-(0),6-(6,6),6-(6,6)]
   265      43.808324      43.808324      43.808324    6[1-(0),6-(6,6),6-(6,6)]
   266      41.466376      41.466376      41.466376    6[6-(1,6),6-(1,6),6-(6)]
   267      40.185116      40.185116      40.185116    6[6-(6),6-(6,6)]
   268      39.181128      39.181128      39.181128    6[6-(6),6-(6)]
   269      38.002202      38.002202      38.002202    6[6-(6),6-(6)]
   270      36.989225      36.989225      36.989225    6[6-(6),6-(6,6)]
   271      35.748068      35.748068      35.748068    6[6-(1,6),6-(1,6),6-(6)]
   272       48.78263       48.78263       48.78263    6[1-(0),6-(6,6),6-(6,6)]
   273      47.585727      47.585727      47.585727    6[6-(1,6),6-(1,6),6-(6)]
   274      47.110699      47.110699      47.110699    6[6-(6),6-(6,6)]
   275      46.593493      46.593493      46.593493    6[6-(6),6-(6)]
   276      46.188994      46.188994      46.188994    6[6-(6),6-(6)]
   277      45.673862      45.673862      45.673862    6[6-(6),6-(6,6)]
   278      45.200217      45.200217      45.200217    6[6-(1,6),6-(1,6),6-(6)]
   279       20.36257       20.36257       20.36257    6[1-(0),6-(6,6),6-(6,6)]
   280      21.559473      21.559473      21.559473    6[6-(1,6),6-(1,6),6-(6)]
   281      22.034501      22.034501      22.034501    6[6-(6),6-(6,6)]
   282      22.551707      22.551707      22.551707    6[6-(6),6-(6)]
   283      22.956206      22.956206      22.956206    6[6-(6),6-(6)]
   284      23.471338      23.471338      23.471338    6[6-(6),6-(6,6)]
   285      23.944983      23.944983      23.944983    6[6-(1,6),6-(1,6),6-(6)]
   286      25.336876      25.336876      25.336876    6[1-(0),6-(6,6),6-(6,6)]
   287      27.678824      27.678824      27.678824    6[6-(1,6),6-(1,6),6-(6)]
   288      28.960084      28.960084      28.960084    6[6-(6),6-(6,6)]
   289      29.964072      29.964072      29.964072    6[6-(6),6-(6)]
   290      31.142998      31.142998      31.142998    6[6-(6),6-(6)]
   291      32.155975      32.155975      32.155975    6[6-(6),6-(6,6)]
   292      33.397132      33.397132      33.397132    6[6-(1,6),6-(1,6),6-(6)]
   293        34.5726        34.5726        34.5726    6[1-(0),6-(6,6),6-(6,6)]
   294        34.5726        34.5726        34.5726    6[6-(1,6),6-(1,6),6-(6)]
   295        34.5726        34.5726        34.5726    6[6-(6),6-(6,6)]
   296        34.5726        34.5726        34.5726    6[6-(6),6-(6)]
   297        34.5726        34.5726        34.5726    6[6-(6),6-(6)]
   298        34.5726        34.5726        34.5726    6[6-(6),6-(6,6)]
   299        34.5726        34.5726        34.5726    6[6-(1,6),6-(1,6),6-(6)]
   300        34.5726        34.5726        34.5726    6[1-(0),6-(6,6),6-(6,6)]
   301        34.5726        34.5726        34.5726    6[6-(1,6),6-(1,6),6-(6)]
   302        34.5726        34.5726        34.5726    6[6-(6),6-(6,6)]
   303        34.5726        34.5726        34.5726    6[6-(6),6-(6)]
   304        34.5726        34.5726        34.5726    6[6-(6),6-(6)]
   305        34.5726        34.5726        34.5726    6[6-(6),6-(6,6)]
   306        34.5726        34.5726        34.5726    6[6-(1,6),6-(1,6),6-(6)]
   307      29.598294      29.598294      29.598294    6[1-(0),6-(6,6),6-(6,6)]
   308       28.45325       28.45325       28.45325    6[6-(1,6),6-(1,6),6-(6)]
   309      27.647017      27.647017      27.647017    6[6-(6),6-(6,6)]
   310      27.160235      27.160235      27.160235    6[6-(6),6-(6)]
   311      26.385808      26.385808      26.385808    6[6-(6),6-(6)]
   312      25.887963      25.887963      25.887963    6[6-(6),6-(6,6)]
   313      25.120451      25.120451      25.120451    6[6-(1,6),6-(1,6),6-(6)]
   314      39.546906      39.546906      39.546906    6[1-(0),6-(6,6),6-(6,6)]
   315       40.69195       40.69195       40.69195    6[6-(1,6),6-(1,6),6-(6)]
   316      41.498183      41.498183      41.498183    6[6-(6),6-(6,6)]
   317      41.984965      41.984965      41.984965    6[6-(6),6-(6)]
   318      42.759392      42.759392      42.759392    6[6-(6),6-(6)]
   319      43.257237      43.257237      43.257237    6[6-(6),6-(6,6)]
   320      44.024749      44.024749      44.024749    6[6-(1,6),6-(1,6),6-(6)]
   321       48.78263       48.78263       48.78263    6[1-(0),6-(6,6),6-(6,6)]
   322      47.585727      47.585727      47.585727    6[6-(1,6),6-(1,6),6-(6)]
   323      47.110699      47.110699      47.110699    6[6-(6),6-(6,6)]
   324      46.593493      46.593493      46.593493    6[6-(6),6-(6)]
   325      46.188994      46.188994      46.188994    6[6-(6),6-(6)]
   326      45.673862      45.673862      45.673862    6[6-(6),6-(6,6)]
   327      45.200217      45.200217      45.200217    6[6-(1,6),6-(1,6),6-(6)]
   328      43.808324      43.808324      43.808324    6[1-(0),6-(6,6),6-(6,6)]
   329      41.466376      41.466376      41.466376    6[6-(1,6),6-(1,6),6-(6)]
   330      40.185116      40.185116      40.185116    6[6-(6),6-(6,6)]
   331      39.181128      39.181128      39.181128    6[6-(6),6-(6)]
   332      38.002202      38.002202      38.002202    6[6-(6),6-(6)]
   333      36.989225      36.989225      36.989225    6[6-(6),6-(6,6)]
   334      35.748068      35.748068      35.748068    6[6-(1,6),6-(1,6),6-(6)]
   335       20.36257       20.36257       20.36257    6[1-(0),6-(6,6),6-(6,6)]
   336      21.559473      21.559473      21.559473    6[6-(1,6),6-(1,6),6-(6)]
   337      22.034501      22.034501      22.034501    6[6-(6),6-(6,6)]
   338      22.551707      22.551707      22.551707    6[6-(6),6-(6)]
   339      22.956206      22.956206      22.956206    6[6-(6),6-(6)]
   340      23.471338      23.471338      23.471338    6[6-(6),6-(6,6)]
   341      23.944983      23.944983      23.944983    6[6-(1,6),6-(1,6),6-(6)]
   342      25.336876      25.336876      25.336876    6[1-(0),6-(6,6),6-(6,6)]
   343      27.678824      27.678824      27.678824    6[6-(1,6),6-(1,6),6-(6)]
   344      28.960084      28.960084      28.960084    6[6-(6),6-(6,6)]
   345      29.964072      29.964072      29.964072    6[6-(6),6-(6)]
   346      31.142998      31.142998      31.142998    6[6-(6),6-(6)]
   347      32.155975      32.155975      32.155975    6[6-(6),6-(6,6)]
   348      33.397132      33.397132      33.397132    6[6-(1,6),6-(1,6),6-(6)]
   349      25.336876      25.336876      25.336876    6[1-(0),6-(6,6),6-(6,6)]
   350      27.678824      27.678824      27.678824    6[6-(1,6),6-(1,6),6-(6)]
   351      28.960084      28.960084      28.960084    6[6-(6),6-(6,6)]
   352      29.964072      29.964072      29.964072    6[6-(6),6-(6)]
   353      31.142998      31.142998      31.142998    6[6-(6),6-(6)]
   354      32.155975      32.155975      32.155975    6[6-(6),6-(6,6)]
   355      33.397132      33.397132      33.397132    6[6-(1,6),6-(1,6),6-(6)]
   356       20.36257       20.36257       20.36257    6[1-(0),6-(6,6),6-(6,6)]
   357      21.559473      21.559473      21.559473    6[6-(1,6),6-(1,6),6-(6)]
   358      22.034501      22.034501      22.034501    6[6-(6),6-(6,6)]
   359      22.551707      22.551707      22.551707    6[6-(6),6-(6)]
   360      22.956206      22.956206      22.956206    6[6-(6),6-(6)]
   361      23.471338      23.471338      23.471338    6[6-(6),6-(6,6)]
   362      23.944983      23.944983      23.944983    6[6-(1,6),6-(1,6),6-(6)]
   363      43.808324      43.808324      43.808324    6[1-(0),6-(6,6),6-(6,6)]
   364      41.466376      41.466376      41.466376    6[6-(1,6),6-(1,6),6-(6)]
   365      40.185116      40.185116      40.185116    6[6-(6),6-(6,6)]
   366      39.181128      39.181128      39.181128    6[6-(6),6-(6)]
   367      38.002202      38.002202      38.002202    6[6-(6),6-(6)]
   368      36.989225      36.989225      36.989225    6[6-(6),6-(6,6)]
   369      35.748068      35.748068      35.748068    6[6-(1,6),6-(1,6),6-(6)]
   370       48.78263       48.78263       48.78263    6[1-(0),6-(6,6),6-(6,6)]
   371      47.585727      47.585727      47.585727    6[6-(1,6),6-(1,6),6-(6)]
   372      47.110699      47.110699      47.110699    6[6-(6),6-(6,6)]
   373      46.593493      46.593493      46.593493    6[6-(6),6-(6)]
   374      46.188994      46.188994      46.188994    6[6-(6),6-(6)]
   375      45.673862      45.673862      45.673862    6[6-(6),6-(6,6)]
   376      45.200217      45.200217      45.200217    6[6-(1,6),6-(1,6),6-(6)]
   377       48.78263       48.78263       48.78263    6[1-(0),6-(6,6),6-(6,6)]
   378      47.585727      47.585727      47.585727    6[6-(1,6),6-(1,6),6-(6)]
   379      47.110699      47.110699      47.110699    6[6-(6),6-(6,6)]
   380      46.593493      46.593493      46.593493    6[6-(6),6-(6)]
   381      46.188994      46.188994      46.188994    6[6-(6),6-(6)]
   382      45.673862      45.673862      45.673862    6[6-(6),6-(6,6)]
   383      45.200217      45.200217      45.200217    6[6-(1,6),6-(1,6),6-(6)]
   384      43.808324      43.808324      43.808324    6[1-(0),6-(6,6),6-(6,6)]
   385      41.466376      41.466376      41.466376    6[6-(1,6),6-(1,6),6-(6)]
   386      40.185116      40.185116      40.185116    6[6-(6),6-(6,6)]
   387      39.181128      39.181128      39.181128    6[6-(6),6-(6)]
   388      38.002202      38.002202      38.002202    6[6-(6),6-(6)]
   389      36.989225      36.989225      36.989225    6[6-(6),6-(6,6)]
   390      35.748068      35.748068      35.748068    6[6-(1,6),6-(1,6),6-(6)]
   391      25.336876      25.336876      25.336876    6[1-(0),6-(6,6),6-(6,6)]
   392      27.678824      27.678824      27.678824    6[6-(1,6),6-(1,6),6-(6)]
   393      28.960084      28.960084      28.960084    6[6-(6),6-(6,6)]
   394      29.964072      29.964072      29.964072    6[6-(6),6-(6)]
   395      31.142998      31.142998      31.142998    6[6-(6),6-(6)]
   396      32.155975      32.155975      32.155975    6[6-(6),6-(6,6)]
   397      33.397132      33.397132      33.397132    6[6-(1,6),6-(1,6),6-(6)]
   398       20.36257       20.36257       20.36257    6[1-(0),6-(6,6),6-(6,6)]
   399      21.559473      21.559473      21.559473    6[6-(1,6),6-(1,6),6-(6)]
   400      22.034501      22.034501      22.034501    6[6-(6),6-(6,6)]
   401      22.551707      22.551707      22.551707    6[6-(6),6-(6)]
   402      22.956206      22.956206      22.956206    6[6-(6),6-(6)]
   403      23.471338      23.471338      23.471338    6[6-(6),6-(6,6)]
   404      23.944983      23.944983      23.944983    6[6-(1,6),6-(1,6),6-(6)]
   405      29.598294      29.598294      29.598294    6[1-(0),6-(6,6),6-(6,6)]
   406       28.45325       28.45325       28.45325    6[6-(1,6),6-(1,6),6-(6)]
   407      27.647017      27.647017      27.647017    6[6-(6),6-(6,6)]
   408      27.160235      27.160235      27.160235    6[6-(6),6-(6)]
   409      26.385808      26.385808      26.385808    6[6-(6),6-(6)]
   410      25.887963      25.887963      25.887963    6[6-(6),6-(6,6)]
   411      25.120451      25.120451      25.120451    6[6-(1,6),6-(1,6),6-(6)]
   412      39.546906      39.546906      39.546906    6[1-(0),6-(6,6),6-(6,6)]
   413       40.69195       40.69195       40.69195    6[6-(1,6),6-(1,6),6-(6)]
   414      41.498183      41.498183      41.498183    6[6-(6),6-(6,6)]
   415      41.984965      41.984965      41.984965    6[6-(6),6-(6)]
   416      42.759392      42.759392      42.759392    6[6-(6),6-(6)]
   417      43.257237      43.257237      43.257237    6[6-(6),6-(6,6)]
   418      44.024749      44.024749      44.024749    6[6-(1,6),6-(1,6),6-(6)]
   419        34.5726        34.5726        34.5726    6[1-(0),6-(6,6),6-(6,6)]
   420        34.5726        34.5726        34.5726    6[6-(1,6),6-(1,6),6-(6)]
   421        34.5726        34.5726        34.5726    6[6-(6),6-(6,6)]
   422        34.5726        34.5726        34.5726    6[6-(6),6-(6)]
   423        34.5726        34.5726        34.5726    6[6-(6),6-(6)]
   424        34.5726        34.5726        34.5726    6[6-(6),6-(6,6)]
   425        34.5726        34.5726        34.5726    6[6-(1,6),6-(1,6),6-(6)]
   426        34.5726        34.5726        34.5726    6[1-(0),6-(6,6),6-(6,6)]
   427        34.5726        34.5726        34.5726    6[6-(1,6),6-(1,6),6-(6)]
   428        34.5726        34.5726        34.5726    6[6-(6),6-(6,6)]
   429        34.5726        34.5726        34.5726    6[6-(6),6-(6)]
   430        34.5726        34.5726        34.5726    6[6-(6),6-(6)]
   431        34.5726        34.5726        34.5726    6[6-(6),6-(6,6)]
   432        34.5726        34.5726        34.5726    6[6-(1,6),6-(1,6),6-(6)]
   433        34.5726        34.5726        34.5726    6[1-(0),6-(6,6),6-(6,6)]
   434      45.677319      45.677319      45.677319    6[1-(0),6-(6,6),6-(6,6)]
   435      23.467881      23.467881      23.467881    6[1-(0),6-(6,6),6-(6,6)]
   436        34.5726        34.5726        34.5726    6[1-(0),6-(6,6),6-(6,6)]
   437      33.372931      33.372931      33.372931    6[1-(0),6-(6,6),6-(6,6)]
   438      35.772269      35.772269      35.772269    6[1-(0),6-(6,6),6-(6,6)]
   439       24.66755       24.66755       24.66755    6[1-(0),6-(6,6),6-(6,6)]
   440       44.47765       44.47765       44.47765    6[1-(0),6-(6,6),6-(6,6)]
   441       44.47765       44.47765       44.47765    6[1-(0),6-(6,6),6-(6,6)]
   442      35.772269      35.772269      35.772269    6[1-(0),6-(6,6),6-(6,6)]
   443       24.66755       24.66755       24.66755    6[1-(0),6-(6,6),6-(6,6)]
   444      33.372931      33.372931      33.372931    6[1-(0),6-(6,6),6-(6,6)]
   445      33.372931      33.372931      33.372931    6[1-(0),6-(6,6),6-(6,6)]
   446       24.66755       24.66755       24.66755    6[1-(0),6-(6,6),6-(6,6)]
   447      35.772269      35.772269      35.772269    6[1-(0),6-(6,6),6-(6,6)]
   448       44.47765       44.47765       44.47765    6[1-(0),6-(6,6),6-(6,6)]
   449      45.677319      45.677319      45.677319    6[1-(0),6-(6,6),6-(6,6)]
   450        34.5726        34.5726        34.5726    6[1-(0),6-(6,6),6-(6,6)]
   451        34.5726        34.5726        34.5726    6[1-(0),6-(6,6),6-(6,6)]
   452      23.467881      23.467881      23.467881    6[1-(0),6-(6,6),6-(6,6)]
   453       24.66755       24.66755       24.66755    6[1-(0),6-(6,6),6-(6,6)]
   454       44.47765       44.47765       44.47765    6[1-(0),6-(6,6),6-(6,6)]
   455      33.372931      33.372931      33.372931    6[1-(0),6-(6,6),6-(6,6)]
   456      35.772269      35.772269      35.772269    6[1-(0),6-(6,6),6-(6,6)]
   457      43.710138      43.710138      43.710138    8[6-(6,8),29-(8,8,8)]
   458       41.45635       41.45635       41.45635    8[6-(6,8),29-(8,8,8)]
   459      50.500197      50.500197      50.500197    8[6-(6,8),29-(8,8,8)]
   460      50.487405      50.487405      50.487405    8[6-(6,8),29-(8,8,8)]
   461      18.645003      18.645003      18.645003    8[6-(6,8),29-(8,8,8)]
   462      18.657795      18.657795      18.657795    8[6-(6,8),29-(8,8,8)]
   463      25.435062      25.435062      25.435062    8[6-(6,8),29-(8,8,8)]
   464       27.68885       27.68885       27.68885    8[6-(6,8),29-(8,8,8)]
   465      32.148369      32.148369      32.148369    8[6-(6,8),29-(8,8,8)]
   466      31.053109      31.053109      31.053109    8[6-(6,8),29-(8,8,8)]
   467      36.996831      36.996831      36.996831    8[6-(6,8),29-(8,8,8)]
   468      38.092091      38.092091      38.092091    8[6-(6,8),29-(8,8,8)]
   469      30.206772      30.206772      30.206772    8[6-(6,8),29-(8,8,8)]
   470      29.061036      29.061036      29.061036    8[6-(6,8),29-(8,8,8)]
   471      38.938428      38.938428      38.938428    8[6-(6,8),29-(8,8,8)]
   472      40.084164      40.084164      40.084164    8[6-(6,8),29-(8,8,8)]
   473      48.075966      48.075966      48.075966    8[6-(6,8),29-(8,8,8)]
   474      46.967914      46.967914      46.967914    8[6-(6,8),29-(8,8,8)]
   475      46.134369      46.134369      46.134369    8[6-(6,8),29-(8,8,8)]
   476      44.975841      44.975841      44.975841    8[6-(6,8),29-(8,8,8)]
   477      21.069234      21.069234      21.069234    8[6-(6,8),29-(8,8,8)]
   478      22.177286      22.177286      22.177286    8[6-(6,8),29-(8,8,8)]
   479      23.010831      23.010831      23.010831    8[6-(6,8),29-(8,8,8)]
   480      24.169359      24.169359      24.169359    8[6-(6,8),29-(8,8,8)]
   481      23.010831      23.010831      23.010831    8[6-(6,8),29-(8,8,8)]
   482      24.169359      24.169359      24.169359    8[6-(6,8),29-(8,8,8)]
   483      21.069234      21.069234      21.069234    8[6-(6,8),29-(8,8,8)]
   484      22.177286      22.177286      22.177286    8[6-(6,8),29-(8,8,8)]
   485      46.134369      46.134369      46.134369    8[6-(6,8),29-(8,8,8)]
   486      44.975841      44.975841      44.975841    8[6-(6,8),29-(8,8,8)]
   487      48.075966      48.075966      48.075966    8[6-(6,8),29-(8,8,8)]
   488      46.967914      46.967914      46.967914    8[6-(6,8),29-(8,8,8)]
   489      50.500197      50.500197      50.500197    8[6-(6,8),29-(8,8,8)]
   490      50.487405      50.487405      50.487405    8[6-(6,8),29-(8,8,8)]
   491      43.710138      43.710138      43.710138    8[6-(6,8),29-(8,8,8)]
   492       41.45635       41.45635       41.45635    8[6-(6,8),29-(8,8,8)]
   493      25.435062      25.435062      25.435062    8[6-(6,8),29-(8,8,8)]
   494       27.68885       27.68885       27.68885    8[6-(6,8),29-(8,8,8)]
   495      18.645003      18.645003      18.645003    8[6-(6,8),29-(8,8,8)]
   496      18.657795      18.657795      18.657795    8[6-(6,8),29-(8,8,8)]
   497      30.206772      30.206772      30.206772    8[6-(6,8),29-(8,8,8)]
   498      29.061036      29.061036      29.061036    8[6-(6,8),29-(8,8,8)]
   499      38.938428      38.938428      38.938428    8[6-(6,8),29-(8,8,8)]
   500      40.084164      40.084164      40.084164    8[6-(6,8),29-(8,8,8)]
   501      32.148369      32.148369      32.148369    8[6-(6,8),29-(8,8,8)]
   502      31.053109      31.053109      31.053109    8[6-(6,8),29-(8,8,8)]
   503      36.996831      36.996831      36.996831    8[6-(6,8),29-(8,8,8)]
   504      38.092091      38.092091      38.092091    8[6-(6,8),29-(8,8,8)]
   505      25.435062      25.435062      25.435062    8[6-(6,8),29-(8,8,8)]
   506       27.68885       27.68885       27.68885    8[6-(6,8),29-(8,8,8)]
   507      18.645003      18.645003      18.645003    8[6-(6,8),29-(8,8,8)]
   508      18.657795      18.657795      18.657795    8[6-(6,8),29-(8,8,8)]
   509      50.500197      50.500197      50.500197    8[6-(6,8),29-(8,8,8)]
   510      50.487405      50.487405      50.487405    8[6-(6,8),29-(8,8,8)]
   511      43.710138      43.710138      43.710138    8[6-(6,8),29-(8,8,8)]
   512       41.45635       41.45635       41.45635    8[6-(6,8),29-(8,8,8)]
   513      36.996831      36.996831      36.996831    8[6-(6,8),29-(8,8,8)]
   514      38.092091      38.092091      38.092091    8[6-(6,8),29-(8,8,8)]
   515      32.148369      32.148369      32.148369    8[6-(6,8),29-(8,8,8)]
   516      31.053109      31.053109      31.053109    8[6-(6,8),29-(8,8,8)]
   517      38.938428      38.938428      38.938428    8[6-(6,8),29-(8,8,8)]
   518      40.084164      40.084164      40.084164    8[6-(6,8),29-(8,8,8)]
   519      30.206772      30.206772      30.206772    8[6-(6,8),29-(8,8,8)]
   520      29.061036      29.061036      29.061036    8[6-(6,8),29-(8,8,8)]
   521      21.069234      21.069234      21.069234    8[6-(6,8),29-(8,8,8)]
   522      22.177286      22.177286      22.177286    8[6-(6,8),29-(8,8,8)]
   523      23.010831      23.010831      23.010831    8[6-(6,8),29-(8,8,8)]
   524      24.169359      24.169359      24.169359    8[6-(6,8),29-(8,8,8)]
   525      48.075966      48.075966      48.075966    8[6-(6,8),29-(8,8,8)]
   526      46.967914      46.967914      46.967914    8[6-(6,8),29-(8,8,8)]
   527      46.134369      46.134369      46.134369    8[6-(6,8),29-(8,8,8)]
   528      44.975841      44.975841      44.975841    8[6-(6,8),29-(8,8,8)]
   529      46.134369      46.134369      46.134369    8[6-(6,8),29-(8,8,8)]
   530      44.975841      44.975841      44.975841    8[6-(6,8),29-(8,8,8)]
   531      48.075966      48.075966      48.075966    8[6-(6,8),29-(8,8,8)]
   532      46.967914      46.967914      46.967914    8[6-(6,8),29-(8,8,8)]
   533      23.010831      23.010831      23.010831    8[6-(6,8),29-(8,8,8)]
   534      24.169359      24.169359      24.169359    8[6-(6,8),29-(8,8,8)]
   535      21.069234      21.069234      21.069234    8[6-(6,8),29-(8,8,8)]
   536      22.177286      22.177286      22.177286    8[6-(6,8),29-(8,8,8)]
   537      18.645003      18.645003      18.645003    8[6-(6,8),29-(8,8,8)]
   538      18.657795      18.657795      18.657795    8[6-(6,8),29-(8,8,8)]
   539      25.435062      25.435062      25.435062    8[6-(6,8),29-(8,8,8)]
   540       27.68885       27.68885       27.68885    8[6-(6,8),29-(8,8,8)]
   541      43.710138      43.710138      43.710138    8[6-(6,8),29-(8,8,8)]
   542       41.45635       41.45635       41.45635    8[6-(6,8),29-(8,8,8)]
   543      50.500197      50.500197      50.500197    8[6-(6,8),29-(8,8,8)]
   544      50.487405      50.487405      50.487405    8[6-(6,8),29-(8,8,8)]
   545      38.938428      38.938428      38.938428    8[6-(6,8),29-(8,8,8)]
   546      40.084164      40.084164      40.084164    8[6-(6,8),29-(8,8,8)]
   547      30.206772      30.206772      30.206772    8[6-(6,8),29-(8,8,8)]
   548      29.061036      29.061036      29.061036    8[6-(6,8),29-(8,8,8)]
   549      36.996831      36.996831      36.996831    8[6-(6,8),29-(8,8,8)]
   550      38.092091      38.092091      38.092091    8[6-(6,8),29-(8,8,8)]
   551      32.148369      32.148369      32.148369    8[6-(6,8),29-(8,8,8)]
   552      31.053109      31.053109      31.053109    8[6-(6,8),29-(8,8,8)]
