# Supplementary material for: A collection of forcefield precursors for metal–organic frameworks
Source: RSC Adv. 2019 Nov 13;9(63):36492–507. doi: 10.1039/c9ra07327b (PMC9075174; doi:10.1039/c9ra07327b)
Supplement: RA-009-C9RA07327B-s1514 [file RA-009-C9RA07327B-s1514.txt]

MEHPAQ_clean

7.221400    0.000000    0.000000
0.000000    10.295000    0.000000
0.000000    0.000000    11.041000

     1       2.884227       2.884227       2.884227    29[7-(1,1,6),8-(6),8-(6)]
     2       0.726473       0.726473       0.726473    29[7-(1,1,6),8-(6),8-(6)]
     3       4.337173       4.337173       4.337173    29[7-(1,1,6),8-(6),8-(6)]
     4       6.494927       6.494927       6.494927    29[7-(1,1,6),8-(6),8-(6)]
     5       2.384506       2.384506       2.384506    1[6-(6,6,7)]
     6        2.31157        2.31157        2.31157    1[7-(1,6,29)]
     7        1.32296        1.32296        1.32296    1[7-(1,6,29)]
     8       3.653306       3.653306       3.653306    1[6-(1,6,6)]
     9       4.415886       4.415886       4.415886    1[6-(1,6,6)]
    10       4.810175       4.810175       4.810175    1[6-(1,6,6)]
    11       5.565533       5.565533       5.565533    1[6-(1,6,6)]
    12       1.226194       1.226194       1.226194    1[6-(6,6,7)]
    13        1.29913        1.29913        1.29913    1[7-(1,6,29)]
    14        2.28774        2.28774        2.28774    1[7-(1,6,29)]
    15       7.178794       7.178794       7.178794    1[6-(1,6,6)]
    16       6.416214       6.416214       6.416214    1[6-(1,6,6)]
    17       6.021925       6.021925       6.021925    1[6-(1,6,6)]
    18       5.266567       5.266567       5.266567    1[6-(1,6,6)]
    19       4.836894       4.836894       4.836894    1[6-(6,6,7)]
    20        4.90983        4.90983        4.90983    1[7-(1,6,29)]
    21        5.89844        5.89844        5.89844    1[7-(1,6,29)]
    22       3.568094       3.568094       3.568094    1[6-(1,6,6)]
    23       2.805514       2.805514       2.805514    1[6-(1,6,6)]
    24       2.411225       2.411225       2.411225    1[6-(1,6,6)]
    25       1.655867       1.655867       1.655867    1[6-(1,6,6)]
    26       5.995206       5.995206       5.995206    1[6-(6,6,7)]
    27        5.92227        5.92227        5.92227    1[7-(1,6,29)]
    28        4.93366        4.93366        4.93366    1[7-(1,6,29)]
    29       0.042606       0.042606       0.042606    1[6-(1,6,6)]
    30       0.805186       0.805186       0.805186    1[6-(1,6,6)]
    31       1.199475       1.199475       1.199475    1[6-(1,6,6)]
    32       1.954833       1.954833       1.954833    1[6-(1,6,6)]
    33       3.812899       3.812899       3.812899    6[6-(1,6,7),8-(0),8-(29)]
    34       3.040932       3.040932       3.040932    6[1-(0),6-(1,1,6),6-(8,8),7-(1,1,29)]
    35       3.968159       3.968159       3.968159    6[1-(0),1-(0),6-(1,1,6),6-(1,6,7)]
    36       5.112751       5.112751       5.112751    6[1-(0),1-(0),6-(1,1,6),6-(8,8)]
    37       5.972098       5.972098       5.972098    6[6-(1,1,6),8-(0),8-(29)]
    38       7.019201       7.019201       7.019201    6[6-(1,6,7),8-(0),8-(29)]
    39       0.569768       0.569768       0.569768    6[1-(0),6-(1,1,6),6-(8,8),7-(1,1,29)]
    40       6.863941       6.863941       6.863941    6[1-(0),1-(0),6-(1,1,6),6-(1,6,7)]
    41       5.719349       5.719349       5.719349    6[1-(0),1-(0),6-(1,1,6),6-(8,8)]
    42       4.860002       4.860002       4.860002    6[6-(1,1,6),8-(0),8-(29)]
    43       3.408501       3.408501       3.408501    6[6-(1,6,7),8-(0),8-(29)]
    44       4.180468       4.180468       4.180468    6[1-(0),6-(1,1,6),6-(8,8),7-(1,1,29)]
    45       3.253241       3.253241       3.253241    6[1-(0),1-(0),6-(1,1,6),6-(1,6,7)]
    46       2.108649       2.108649       2.108649    6[1-(0),1-(0),6-(1,1,6),6-(8,8)]
    47       1.249302       1.249302       1.249302    6[6-(1,1,6),8-(0),8-(29)]
    48       0.202199       0.202199       0.202199    6[6-(1,6,7),8-(0),8-(29)]
    49       6.651632       6.651632       6.651632    6[1-(0),6-(1,1,6),6-(8,8),7-(1,1,29)]
    50       0.357459       0.357459       0.357459    6[1-(0),1-(0),6-(1,1,6),6-(1,6,7)]
    51       1.502051       1.502051       1.502051    6[1-(0),1-(0),6-(1,1,6),6-(8,8)]
    52       2.361398       2.361398       2.361398    6[6-(1,1,6),8-(0),8-(29)]
    53       2.228524       2.228524       2.228524    7[1-(0),1-(0),6-(1,6,6),29-(8,8)]
    54       1.382176       1.382176       1.382176    7[1-(0),1-(0),6-(1,6,6),29-(8,8)]
    55       4.992876       4.992876       4.992876    7[1-(0),1-(0),6-(1,6,6),29-(8,8)]
    56       5.839224       5.839224       5.839224    7[1-(0),1-(0),6-(1,6,6),29-(8,8)]
    57       3.745018       3.745018       3.745018    8[6-(6,8),29-(7,8)]
    58       4.510486       4.510486       4.510486    8[6-(6,8)]
    59       7.041587       7.041587       7.041587    8[6-(6,8),29-(7,8)]
    60       5.669521       5.669521       5.669521    8[6-(6,8)]
    61       7.087082       7.087082       7.087082    8[6-(6,8),29-(7,8)]
    62       6.321614       6.321614       6.321614    8[6-(6,8)]
    63       3.790513       3.790513       3.790513    8[6-(6,8),29-(7,8)]
    64       5.162579       5.162579       5.162579    8[6-(6,8)]
    65       3.476382       3.476382       3.476382    8[6-(6,8),29-(7,8)]
    66       2.710914       2.710914       2.710914    8[6-(6,8)]
    67       0.179813       0.179813       0.179813    8[6-(6,8),29-(7,8)]
    68       1.551879       1.551879       1.551879    8[6-(6,8)]
    69       0.134318       0.134318       0.134318    8[6-(6,8),29-(7,8)]
    70       0.899786       0.899786       0.899786    8[6-(6,8)]
    71       3.430887       3.430887       3.430887    8[6-(6,8),29-(7,8)]
    72       2.058821       2.058821       2.058821    8[6-(6,8)]
