# Supplementary material for: A collection of forcefield precursors for metal–organic frameworks
Source: RSC Adv. 2019 Nov 13;9(63):36492–507. doi: 10.1039/c9ra07327b (PMC9075174; doi:10.1039/c9ra07327b)
Supplement: RA-009-C9RA07327B-s1515 [file RA-009-C9RA07327B-s1515.txt]

MEJZEI_clean

15.268800    0.000000    0.000000
-3.505069    14.949805    0.000000
-7.006944    -6.212063    12.229694

     1       7.141131       7.141131       7.141131    57[8-(15),8-(15,57),8-(15,57),8-(15,57),8-(6),8-(6),8-(6),8-(6),8-(6)]
     2       4.811708       4.811708       4.811708    57[8-(15),8-(15,57),8-(15,57),8-(15,57),8-(6),8-(6),8-(6),8-(6),8-(6)]
     3       9.513086       9.513086       9.513086    57[8-(15),8-(15),8-(15),8-(15,57),8-(15,57),8-(6),8-(6)]
     4      -2.384344      -2.384344      -2.384344    57[8-(15),8-(15,57),8-(15,57),8-(15,57),8-(6),8-(6),8-(6),8-(6),8-(6)]
     5      -0.054921      -0.054921      -0.054921    57[8-(15),8-(15,57),8-(15,57),8-(15,57),8-(6),8-(6),8-(6),8-(6),8-(6)]
     6      -4.756299      -4.756299      -4.756299    57[8-(15),8-(15),8-(15),8-(15,57),8-(15,57),8-(6),8-(6)]
     7       5.058476       5.058476       5.058476    15[6-(1,1,7),8-(57),8-(57),8-(57,57)]
     8        7.56196        7.56196        7.56196    15[6-(1,1,7),8-(57),8-(57),8-(57,57)]
     9      -2.805664      -2.805664      -2.805664    15[6-(1,1,7),8-(57),8-(57,57),8-(57,57)]
    10      -0.301689      -0.301689      -0.301689    15[6-(1,1,7),8-(57),8-(57),8-(57,57)]
    11      -2.805173      -2.805173      -2.805173    15[6-(1,1,7),8-(57),8-(57),8-(57,57)]
    12       7.562451       7.562451       7.562451    15[6-(1,1,7),8-(57),8-(57,57),8-(57,57)]
    13       1.401102       1.401102       1.401102    1[8-(6)]
    14       2.536986       2.536986       2.536986    1[7-(6,6,6)]
    15       8.042885       8.042885       8.042885    1[7-(6,6,6)]
    16      -2.619005      -2.619005      -2.619005    1[7-(6,6,6)]
    17        6.87308        6.87308        6.87308    1[6-(1,7,15)]
    18       3.543162       3.543162       3.543162    1[6-(1,7,15)]
    19       1.759748       1.759748       1.759748    1[6-(1,6,7)]
    20       0.999227       0.999227       0.999227    1[6-(1,6,7)]
    21      -0.512453      -0.512453      -0.512453    1[6-(1,6,6)]
    22       0.421503       0.421503       0.421503    1[6-(1,6,6)]
    23      -0.953301      -0.953301      -0.953301    1[6-(6,6,6)]
    24       3.492845       3.492845       3.492845    1[6-(1,6,6)]
    25       4.243119       4.243119       4.243119    1[6-(1,6,6)]
    26       4.847426       4.847426       4.847426    1[6-(1,6,7)]
    27       5.779629       5.779629       5.779629    1[6-(1,6,7)]
    28       7.484626       7.484626       7.484626    1[6-(1,7,15)]
    29       6.240656       6.240656       6.240656    1[6-(1,7,15)]
    30       9.055261       9.055261       9.055261    1[6-(1,6,7)]
    31       9.759722       9.759722       9.759722    1[6-(1,6,7)]
    32      10.211016      10.211016      10.211016    1[6-(1,6,6)]
    33      10.727182      10.727182      10.727182    1[6-(1,6,6)]
    34       8.916803       8.916803       8.916803    1[6-(6,6,6)]
    35       7.832654       7.832654       7.832654    1[6-(1,6,6)]
    36        7.16141        7.16141        7.16141    1[6-(1,6,6)]
    37       6.189755       6.189755       6.189755    1[6-(1,6,7)]
    38       6.876261       6.876261       6.876261    1[6-(1,6,7)]
    39      -1.653775      -1.653775      -1.653775    1[6-(1,7,15)]
    40      -3.140517      -3.140517      -3.140517    1[6-(1,7,15)]
    41      -4.832328      -4.832328      -4.832328    1[6-(1,6,7)]
    42      -4.612041      -4.612041      -4.612041    1[6-(1,6,7)]
    43      -4.433849      -4.433849      -4.433849    1[6-(1,6,6)]
    44      -5.597332      -5.597332      -5.597332    1[6-(1,6,6)]
    45       2.844678       2.844678       2.844678    1[6-(6,6,6)]
    46      -1.990282      -1.990282      -1.990282    1[6-(1,6,6)]
    47       5.108592       5.108592       5.108592    1[6-(1,6,6)]
    48       4.566141       4.566141       4.566141    1[6-(1,6,7)]
    49      -1.185945      -1.185945      -1.185945    1[6-(1,6,7)]
    50       1.414932       1.414932       1.414932    1[6-(6,6)]
    51      -6.816432      -6.816432      -6.816432    1[6-(6,6)]
    52      -4.575014      -4.575014      -4.575014    1[6-(6,6)]
    53       3.595809       3.595809       3.595809    1[6-(6,6)]
    54       1.186738       1.186738       1.186738    1[6-(6,6)]
    55       2.617987       2.617987       2.617987    1[6-(6,6)]
    56       5.593661       5.593661       5.593661    1[6-(6,6)]
    57       4.180653       4.180653       4.180653    1[6-(6,6)]
    58       3.355685       3.355685       3.355685    1[8-(6)]
    59       2.219801       2.219801       2.219801    1[7-(6,6,6)]
    60      -3.286098      -3.286098      -3.286098    1[7-(6,6,6)]
    61       7.375792       7.375792       7.375792    1[7-(6,6,6)]
    62      -2.116293      -2.116293      -2.116293    1[6-(1,7,15)]
    63       1.213625       1.213625       1.213625    1[6-(1,7,15)]
    64       2.997039       2.997039       2.997039    1[6-(1,6,7)]
    65        3.75756        3.75756        3.75756    1[6-(1,6,7)]
    66        5.26924        5.26924        5.26924    1[6-(1,6,6)]
    67       4.335284       4.335284       4.335284    1[6-(1,6,6)]
    68       5.710088       5.710088       5.710088    1[6-(6,6,6)]
    69       1.263942       1.263942       1.263942    1[6-(1,6,6)]
    70       0.513668       0.513668       0.513668    1[6-(1,6,6)]
    71      -0.090639      -0.090639      -0.090639    1[6-(1,6,7)]
    72      -1.022842      -1.022842      -1.022842    1[6-(1,6,7)]
    73      -2.727839      -2.727839      -2.727839    1[6-(1,7,15)]
    74      -1.483869      -1.483869      -1.483869    1[6-(1,7,15)]
    75      -4.298474      -4.298474      -4.298474    1[6-(1,6,7)]
    76      -5.002935      -5.002935      -5.002935    1[6-(1,6,7)]
    77      -5.454229      -5.454229      -5.454229    1[6-(1,6,6)]
    78      -5.970395      -5.970395      -5.970395    1[6-(1,6,6)]
    79      -4.160016      -4.160016      -4.160016    1[6-(6,6,6)]
    80      -3.075867      -3.075867      -3.075867    1[6-(1,6,6)]
    81      -2.404623      -2.404623      -2.404623    1[6-(1,6,6)]
    82      -1.432968      -1.432968      -1.432968    1[6-(1,6,7)]
    83      -2.119474      -2.119474      -2.119474    1[6-(1,6,7)]
    84       6.410562       6.410562       6.410562    1[6-(1,7,15)]
    85       7.897304       7.897304       7.897304    1[6-(1,7,15)]
    86       9.589115       9.589115       9.589115    1[6-(1,6,7)]
    87       9.368828       9.368828       9.368828    1[6-(1,6,7)]
    88       9.190636       9.190636       9.190636    1[6-(1,6,6)]
    89      10.354119      10.354119      10.354119    1[6-(1,6,6)]
    90       1.912109       1.912109       1.912109    1[6-(6,6,6)]
    91       6.747069       6.747069       6.747069    1[6-(1,6,6)]
    92      -0.351805      -0.351805      -0.351805    1[6-(1,6,6)]
    93       0.190646       0.190646       0.190646    1[6-(1,6,7)]
    94       5.942732       5.942732       5.942732    1[6-(1,6,7)]
    95       3.341855       3.341855       3.341855    1[6-(6,6)]
    96      11.573219      11.573219      11.573219    1[6-(6,6)]
    97       9.331801       9.331801       9.331801    1[6-(6,6)]
    98       1.160978       1.160978       1.160978    1[6-(6,6)]
    99       3.570049       3.570049       3.570049    1[6-(6,6)]
   100         2.1388         2.1388         2.1388    1[6-(6,6)]
   101      -0.836874      -0.836874      -0.836874    1[6-(6,6)]
   102       0.576134       0.576134       0.576134    1[6-(6,6)]
   103       3.485267       3.485267       3.485267    6[1-(0),1-(0),7-(1,6,6),15-(8,8,8)]
   104       1.313177       1.313177       1.313177    6[1-(0),1-(0),6-(1,1,6),7-(1,6,6)]
   105       0.115611       0.115611       0.115611    6[1-(0),1-(0),6-(1,1,7),6-(1,6,6)]
   106      -0.586034      -0.586034      -0.586034    6[1-(0),6-(1,1,6),6-(1,1,6),6-(8,8)]
   107       3.935578       3.935578       3.935578    6[1-(0),1-(0),6-(1,1,7),6-(1,6,6)]
   108       5.131014       5.131014       5.131014    6[1-(0),1-(0),6-(1,1,6),7-(1,6,6)]
   109      -1.752789      -1.752789      -1.752789    6[6-(1,6,6),8-(57),8-(57)]
   110       7.199501       7.199501       7.199501    6[1-(0),1-(0),7-(1,6,6),15-(8,8,8)]
   111       9.206008       9.206008       9.206008    6[1-(0),1-(0),6-(1,1,6),7-(1,6,6)]
   112       9.930618       9.930618       9.930618    6[1-(0),1-(0),6-(1,1,7),6-(1,6,6)]
   113       9.084238       9.084238       9.084238    6[1-(0),6-(1,1,6),6-(1,1,6),6-(8,8)]
   114       7.721582       7.721582       7.721582    6[1-(0),1-(0),6-(1,1,7),6-(1,6,6)]
   115       7.045076       7.045076       7.045076    6[1-(0),1-(0),6-(1,1,6),7-(1,6,6)]
   116       9.782095       9.782095       9.782095    6[6-(1,6,6),8-(57),8-(57)]
   117      -2.573865      -2.573865      -2.573865    6[1-(0),1-(0),7-(1,6,6),15-(8,8,8)]
   118      -4.334627      -4.334627      -4.334627    6[1-(0),1-(0),6-(1,1,6),7-(1,6,6)]
   119      -4.647257      -4.647257      -4.647257    6[1-(0),1-(0),6-(1,1,7),6-(1,6,6)]
   120       3.164916       3.164916       3.164916    6[1-(0),6-(1,1,6),6-(1,1,6),6-(8,8)]
   121       4.644149       4.644149       4.644149    6[1-(0),1-(0),6-(1,1,7),6-(1,6,6)]
   122      -2.133099      -2.133099      -2.133099    6[1-(0),1-(0),6-(1,1,6),7-(1,6,6)]
   123       2.872326       2.872326       2.872326    6[6-(1,6,6),8-(0),8-(1)]
   124        3.48036        3.48036        3.48036    6[6-(6,6),8-(57),8-(57)]
   125       2.688705       2.688705       2.688705    6[6-(1,6),6-(1,6),6-(8,8)]
   126       1.630346       1.630346       1.630346    6[1-(0),6-(1,6),6-(6,6)]
   127       -6.13257       -6.13257       -6.13257    6[1-(0),6-(1,6),6-(6,6)]
   128      -5.875363      -5.875363      -5.875363    6[6-(1,6),6-(1,6),6-(8,8)]
   129      -4.806145      -4.806145      -4.806145    6[1-(0),6-(1,6),6-(6,6)]
   130       2.940479       2.940479       2.940479    6[1-(0),6-(1,6),6-(6,6)]
   131      -6.693954      -6.693954      -6.693954    6[6-(6,6),8-(57),8-(57)]
   132       1.620076       1.620076       1.620076    6[6-(6,6),8-(57),8-(57)]
   133       2.514399       2.514399       2.514399    6[6-(1,6),6-(1,6),6-(8,8)]
   134       2.061511       2.061511       2.061511    6[1-(0),6-(1,6),6-(6,6)]
   135       2.935312       2.935312       2.935312    6[1-(0),6-(1,6),6-(6,6)]
   136       4.247442       4.247442       4.247442    6[6-(1,6),6-(1,6),6-(8,8)]
   137       4.705092       4.705092       4.705092    6[1-(0),6-(1,6),6-(6,6)]
   138       3.854391       3.854391       3.854391    6[1-(0),6-(1,6),6-(6,6)]
   139       5.176982       5.176982       5.176982    6[6-(6,6),8-(57),8-(57)]
   140        1.27152        1.27152        1.27152    6[1-(0),1-(0),7-(1,6,6),15-(8,8,8)]
   141        3.44361        3.44361        3.44361    6[1-(0),1-(0),6-(1,1,6),7-(1,6,6)]
   142       4.641176       4.641176       4.641176    6[1-(0),1-(0),6-(1,1,7),6-(1,6,6)]
   143       5.342821       5.342821       5.342821    6[1-(0),6-(1,1,6),6-(1,1,6),6-(8,8)]
   144       0.821209       0.821209       0.821209    6[1-(0),1-(0),6-(1,1,7),6-(1,6,6)]
   145      -0.374227      -0.374227      -0.374227    6[1-(0),1-(0),6-(1,1,6),7-(1,6,6)]
   146       6.509576       6.509576       6.509576    6[6-(1,6,6),8-(57),8-(57)]
   147      -2.442714      -2.442714      -2.442714    6[1-(0),1-(0),7-(1,6,6),15-(8,8,8)]
   148      -4.449221      -4.449221      -4.449221    6[1-(0),1-(0),6-(1,1,6),7-(1,6,6)]
   149      -5.173831      -5.173831      -5.173831    6[1-(0),1-(0),6-(1,1,7),6-(1,6,6)]
   150      -4.327451      -4.327451      -4.327451    6[1-(0),6-(1,1,6),6-(1,1,6),6-(8,8)]
   151      -2.964795      -2.964795      -2.964795    6[1-(0),1-(0),6-(1,1,7),6-(1,6,6)]
   152      -2.288289      -2.288289      -2.288289    6[1-(0),1-(0),6-(1,1,6),7-(1,6,6)]
   153      -5.025308      -5.025308      -5.025308    6[6-(1,6,6),8-(57),8-(57)]
   154       7.330652       7.330652       7.330652    6[1-(0),1-(0),7-(1,6,6),15-(8,8,8)]
   155       9.091414       9.091414       9.091414    6[1-(0),1-(0),6-(1,1,6),7-(1,6,6)]
   156       9.404044       9.404044       9.404044    6[1-(0),1-(0),6-(1,1,7),6-(1,6,6)]
   157       1.591871       1.591871       1.591871    6[1-(0),6-(1,1,6),6-(1,1,6),6-(8,8)]
   158       0.112638       0.112638       0.112638    6[1-(0),1-(0),6-(1,1,7),6-(1,6,6)]
   159       6.889886       6.889886       6.889886    6[1-(0),1-(0),6-(1,1,6),7-(1,6,6)]
   160       1.884461       1.884461       1.884461    6[6-(1,6,6),8-(0),8-(1)]
   161       1.276427       1.276427       1.276427    6[6-(6,6),8-(57),8-(57)]
   162       2.068082       2.068082       2.068082    6[6-(1,6),6-(1,6),6-(8,8)]
   163       3.126441       3.126441       3.126441    6[1-(0),6-(1,6),6-(6,6)]
   164      10.889357      10.889357      10.889357    6[1-(0),6-(1,6),6-(6,6)]
   165       10.63215       10.63215       10.63215    6[6-(1,6),6-(1,6),6-(8,8)]
   166       9.562932       9.562932       9.562932    6[1-(0),6-(1,6),6-(6,6)]
   167       1.816308       1.816308       1.816308    6[1-(0),6-(1,6),6-(6,6)]
   168      11.450741      11.450741      11.450741    6[6-(6,6),8-(57),8-(57)]
   169       3.136711       3.136711       3.136711    6[6-(6,6),8-(57),8-(57)]
   170       2.242388       2.242388       2.242388    6[6-(1,6),6-(1,6),6-(8,8)]
   171       2.695276       2.695276       2.695276    6[1-(0),6-(1,6),6-(6,6)]
   172       1.821475       1.821475       1.821475    6[1-(0),6-(1,6),6-(6,6)]
   173       0.509345       0.509345       0.509345    6[6-(1,6),6-(1,6),6-(8,8)]
   174       0.051695       0.051695       0.051695    6[1-(0),6-(1,6),6-(6,6)]
   175       0.902396       0.902396       0.902396    6[1-(0),6-(1,6),6-(6,6)]
   176      -0.420195      -0.420195      -0.420195    6[6-(6,6),8-(57),8-(57)]
   177       2.262101       2.262101       2.262101    7[1-(0),6-(1,1,15),6-(1,1,6),6-(1,1,6)]
   178       7.882334       7.882334       7.882334    7[1-(0),6-(1,1,15),6-(1,1,6),6-(1,1,6)]
   179      -2.870575      -2.870575      -2.870575    7[1-(0),6-(1,1,15),6-(1,1,6),6-(1,1,6)]
   180       2.494686       2.494686       2.494686    7[1-(0),6-(1,1,15),6-(1,1,6),6-(1,1,6)]
   181      -3.125547      -3.125547      -3.125547    7[1-(0),6-(1,1,15),6-(1,1,6),6-(1,1,6)]
   182       7.627362       7.627362       7.627362    7[1-(0),6-(1,1,15),6-(1,1,6),6-(1,1,6)]
   183       6.123345       6.123345       6.123345    8[15-(6,8,8),57-(8,8,8,8,8,8,8,8)]
   184       5.239128       5.239128       5.239128    8[15-(6,8,8),57-(8,8,8,8,8,8,8,8),57-(8,8,8,8,8,8,8,8)]
   185       8.447543       8.447543       8.447543    8[15-(6,8,8),57-(8,8,8,8,8,8)]
   186       -2.55169       -2.55169       -2.55169    8[6-(6,8),57-(8,8,8,8,8,8)]
   187       1.633711       1.633711       1.633711    8[6-(6,8),57-(8,8,8,8,8,8,8,8)]
   188       6.720902       6.720902       6.720902    8[15-(6,8,8),57-(8,8,8,8,8,8,8,8)]
   189       6.918169       6.918169       6.918169    8[15-(6,8,8),57-(8,8,8,8,8,8,8,8),57-(8,8,8,8,8,8,8,8)]
   190       9.047926       9.047926       9.047926    8[15-(6,8,8),57-(8,8,8,8,8,8)]
   191       9.092091       9.092091       9.092091    8[6-(6,8),57-(8,8,8,8,8,8)]
   192      -4.232996      -4.232996      -4.232996    8[6-(6,8),57-(8,8,8,8,8,8,8,8)]
   193      -6.507568      -6.507568      -6.507568    8[15-(6,8,8),57-(8,8,8,8,8,8),57-(8,8,8,8,8,8,8,8)]
   194      -3.971317      -3.971317      -3.971317    8[15-(6,8,8),57-(8,8,8,8,8,8)]
   195      -1.508789      -1.508789      -1.508789    8[15-(6,8,8),57-(8,8,8,8,8,8),57-(8,8,8,8,8,8,8,8)]
   196       1.662903       1.662903       1.662903    8[1-(0),6-(6,8)]
   197       3.823781       3.823781       3.823781    8[6-(6,8)]
   198       3.242369       3.242369       3.242369    8[6-(6,8),57-(8,8,8,8,8,8,8,8)]
   199       4.322853       4.322853       4.322853    8[6-(6,8),57-(8,8,8,8,8,8,8,8)]
   200      -7.768312      -7.768312      -7.768312    8[6-(6,8),57-(8,8,8,8,8,8,8,8)]
   201      -6.234905      -6.234905      -6.234905    8[6-(6,8),57-(8,8,8,8,8,8,8,8)]
   202       0.459022       0.459022       0.459022    8[6-(6,8),57-(8,8,8,8,8,8,8,8)]
   203       2.009547       2.009547       2.009547    8[6-(6,8),57-(8,8,8,8,8,8,8,8)]
   204       4.851953       4.851953       4.851953    8[6-(6,8),57-(8,8,8,8,8,8,8,8)]
   205       6.262228       6.262228       6.262228    8[6-(6,8),57-(8,8,8,8,8,8,8,8)]
   206      -1.366558      -1.366558      -1.366558    8[15-(6,8,8),57-(8,8,8,8,8,8,8,8)]
   207      -0.482341      -0.482341      -0.482341    8[15-(6,8,8),57-(8,8,8,8,8,8,8,8),57-(8,8,8,8,8,8,8,8)]
   208      -3.690756      -3.690756      -3.690756    8[15-(6,8,8),57-(8,8,8,8,8,8)]
   209       7.308477       7.308477       7.308477    8[6-(6,8),57-(8,8,8,8,8,8)]
   210       3.123076       3.123076       3.123076    8[6-(6,8),57-(8,8,8,8,8,8,8,8)]
   211      -1.964115      -1.964115      -1.964115    8[15-(6,8,8),57-(8,8,8,8,8,8,8,8)]
   212      -2.161382      -2.161382      -2.161382    8[15-(6,8,8),57-(8,8,8,8,8,8,8,8),57-(8,8,8,8,8,8,8,8)]
   213      -4.291139      -4.291139      -4.291139    8[15-(6,8,8),57-(8,8,8,8,8,8)]
   214      -4.335304      -4.335304      -4.335304    8[6-(6,8),57-(8,8,8,8,8,8)]
   215       8.989783       8.989783       8.989783    8[6-(6,8),57-(8,8,8,8,8,8,8,8)]
   216      11.264355      11.264355      11.264355    8[15-(6,8,8),57-(8,8,8,8,8,8),57-(8,8,8,8,8,8,8,8)]
   217       8.728104       8.728104       8.728104    8[15-(6,8,8),57-(8,8,8,8,8,8)]
   218       6.265576       6.265576       6.265576    8[15-(6,8,8),57-(8,8,8,8,8,8),57-(8,8,8,8,8,8,8,8)]
   219       3.093884       3.093884       3.093884    8[1-(0),6-(6,8)]
   220       0.933006       0.933006       0.933006    8[6-(6,8)]
   221       1.514418       1.514418       1.514418    8[6-(6,8),57-(8,8,8,8,8,8,8,8)]
   222       0.433934       0.433934       0.433934    8[6-(6,8),57-(8,8,8,8,8,8,8,8)]
   223      12.525099      12.525099      12.525099    8[6-(6,8),57-(8,8,8,8,8,8,8,8)]
   224      10.991692      10.991692      10.991692    8[6-(6,8),57-(8,8,8,8,8,8,8,8)]
   225       4.297765       4.297765       4.297765    8[6-(6,8),57-(8,8,8,8,8,8,8,8)]
   226        2.74724        2.74724        2.74724    8[6-(6,8),57-(8,8,8,8,8,8,8,8)]
   227      -0.095166      -0.095166      -0.095166    8[6-(6,8),57-(8,8,8,8,8,8,8,8)]
   228      -1.505441      -1.505441      -1.505441    8[6-(6,8),57-(8,8,8,8,8,8,8,8)]
