# Supplementary material for: A collection of forcefield precursors for metal–organic frameworks
Source: RSC Adv. 2019 Nov 13;9(63):36492–507. doi: 10.1039/c9ra07327b (PMC9075174; doi:10.1039/c9ra07327b)
Supplement: RA-009-C9RA07327B-s1516 [file RA-009-C9RA07327B-s1516.txt]

MEJZOS_clean

15.122000    0.000000    0.000000
-6.883315    13.515098    0.000000
-3.519361    -6.564280    13.298229

     1       9.196643       9.196643       9.196643    59[8-(15),8-(15,59),8-(15,59),8-(15,59),8-(6),8-(6),8-(6),8-(6),8-(6)]
     2       0.009521       0.009521       0.009521    59[8-(15),8-(15,59),8-(15,59),8-(15,59),8-(6),8-(6),8-(6),8-(6),8-(6)]
     3       3.573467       3.573467       3.573467    59[8-(15),8-(15),8-(15),8-(15,59),8-(15,59),8-(6),8-(6)]
     4      -4.477319      -4.477319      -4.477319    59[8-(15),8-(15,59),8-(15,59),8-(15,59),8-(6),8-(6),8-(6),8-(6),8-(6)]
     5       4.709803       4.709803       4.709803    59[8-(15),8-(15,59),8-(15,59),8-(15,59),8-(6),8-(6),8-(6),8-(6),8-(6)]
     6       1.145857       1.145857       1.145857    59[8-(15),8-(15),8-(15),8-(15,59),8-(15,59),8-(6),8-(6)]
     7       6.502816       6.502816       6.502816    15[6-(1,1,7),8-(59),8-(59,59),8-(59,59)]
     8       6.480694       6.480694       6.480694    15[6-(1,1,7),8-(59),8-(59),8-(59,59)]
     9       2.066526       2.066526       2.066526    15[6-(1,1,7),8-(59),8-(59),8-(59,59)]
    10      -1.783492      -1.783492      -1.783492    15[6-(1,1,7),8-(59),8-(59,59),8-(59,59)]
    11       -1.76137       -1.76137       -1.76137    15[6-(1,1,7),8-(59),8-(59),8-(59,59)]
    12       2.652798       2.652798       2.652798    15[6-(1,1,7),8-(59),8-(59),8-(59,59)]
    13       7.539026       7.539026       7.539026    1[8-(6)]
    14       6.662075       6.662075       6.662075    1[7-(6,6,6)]
    15       5.983812       5.983812       5.983812    1[7-(6,6,6)]
    16       4.598806       4.598806       4.598806    1[7-(6,6,6)]
    17       6.154185       6.154185       6.154185    1[6-(1,7,15)]
    18        7.64083        7.64083        7.64083    1[6-(1,7,15)]
    19       6.824925       6.824925       6.824925    1[6-(1,6,7)]
    20       8.092036       8.092036       8.092036    1[6-(1,6,7)]
    21       7.462776       7.462776       7.462776    1[6-(1,6,6)]
    22       7.317915       7.317915       7.317915    1[6-(1,6,6)]
    23       5.102166       5.102166       5.102166    1[6-(6,6,6)]
    24       3.713444       3.713444       3.713444    1[6-(1,6,6)]
    25       4.898706       4.898706       4.898706    1[6-(1,6,6)]
    26       4.421277       4.421277       4.421277    1[6-(1,6,7)]
    27       4.691773       4.691773       4.691773    1[6-(1,6,7)]
    28        7.80113        7.80113        7.80113    1[6-(1,7,15)]
    29       6.611763       6.611763       6.611763    1[6-(1,7,15)]
    30       8.554692       8.554692       8.554692    1[6-(1,6,7)]
    31       4.304018       4.304018       4.304018    1[6-(1,6,7)]
    32       6.844615       6.844615       6.844615    1[6-(1,6,6)]
    33       7.356513       7.356513       7.356513    1[6-(1,6,6)]
    34         8.6529         8.6529         8.6529    1[6-(6,6,6)]
    35      10.405008      10.405008      10.405008    1[6-(1,6,6)]
    36       9.721818       9.721818       9.721818    1[6-(1,6,6)]
    37      11.333455      11.333455      11.333455    1[6-(1,6,7)]
    38      10.722113      10.722113      10.722113    1[6-(1,6,7)]
    39       3.738987       3.738987       3.738987    1[6-(1,7,15)]
    40       3.608266       3.608266       3.608266    1[6-(1,7,15)]
    41       6.115817       6.115817       6.115817    1[6-(1,6,7)]
    42       5.393829       5.393829       5.393829    1[6-(1,6,7)]
    43      -7.463411      -7.463411      -7.463411    1[6-(1,6,6)]
    44      -8.399827      -8.399827      -8.399827    1[6-(1,6,6)]
    45      -7.103352      -7.103352      -7.103352    1[6-(6,6,6)]
    46        7.06382        7.06382        7.06382    1[6-(1,6,6)]
    47       6.348891       6.348891       6.348891    1[6-(1,6,6)]
    48       4.832755       4.832755       4.832755    1[6-(1,6,7)]
    49        5.77595        5.77595        5.77595    1[6-(1,6,7)]
    50      -1.238578      -1.238578      -1.238578    1[6-(6,6)]
    51       0.187778       0.187778       0.187778    1[6-(6,6)]
    52      -0.225631      -0.225631      -0.225631    1[6-(6,6)]
    53      -2.191956      -2.191956      -2.191956    1[6-(6,6)]
    54      -4.698477      -4.698477      -4.698477    1[6-(6,6)]
    55      -3.417295      -3.417295      -3.417295    1[6-(6,6)]
    56      -1.273728      -1.273728      -1.273728    1[6-(6,6)]
    57      -2.693428      -2.693428      -2.693428    1[6-(6,6)]
    58      -2.819702      -2.819702      -2.819702    1[8-(6)]
    59      -1.942751      -1.942751      -1.942751    1[7-(6,6,6)]
    60      -1.264488      -1.264488      -1.264488    1[7-(6,6,6)]
    61       0.120518       0.120518       0.120518    1[7-(6,6,6)]
    62      -1.434861      -1.434861      -1.434861    1[6-(1,7,15)]
    63      -2.921506      -2.921506      -2.921506    1[6-(1,7,15)]
    64      -2.105601      -2.105601      -2.105601    1[6-(1,6,7)]
    65      -3.372712      -3.372712      -3.372712    1[6-(1,6,7)]
    66      -2.743452      -2.743452      -2.743452    1[6-(1,6,6)]
    67      -2.598591      -2.598591      -2.598591    1[6-(1,6,6)]
    68      -0.382842      -0.382842      -0.382842    1[6-(6,6,6)]
    69        1.00588        1.00588        1.00588    1[6-(1,6,6)]
    70      -0.179382      -0.179382      -0.179382    1[6-(1,6,6)]
    71       0.298047       0.298047       0.298047    1[6-(1,6,7)]
    72       0.027551       0.027551       0.027551    1[6-(1,6,7)]
    73      -3.081806      -3.081806      -3.081806    1[6-(1,7,15)]
    74      -1.892439      -1.892439      -1.892439    1[6-(1,7,15)]
    75      -3.835368      -3.835368      -3.835368    1[6-(1,6,7)]
    76       0.415306       0.415306       0.415306    1[6-(1,6,7)]
    77      -2.125291      -2.125291      -2.125291    1[6-(1,6,6)]
    78      -2.637189      -2.637189      -2.637189    1[6-(1,6,6)]
    79      -3.933576      -3.933576      -3.933576    1[6-(6,6,6)]
    80      -5.685684      -5.685684      -5.685684    1[6-(1,6,6)]
    81      -5.002494      -5.002494      -5.002494    1[6-(1,6,6)]
    82      -6.614131      -6.614131      -6.614131    1[6-(1,6,7)]
    83      -6.002789      -6.002789      -6.002789    1[6-(1,6,7)]
    84       0.980337       0.980337       0.980337    1[6-(1,7,15)]
    85       1.111058       1.111058       1.111058    1[6-(1,7,15)]
    86      -1.396493      -1.396493      -1.396493    1[6-(1,6,7)]
    87      -0.674505      -0.674505      -0.674505    1[6-(1,6,7)]
    88      12.182735      12.182735      12.182735    1[6-(1,6,6)]
    89      13.119151      13.119151      13.119151    1[6-(1,6,6)]
    90      11.822676      11.822676      11.822676    1[6-(6,6,6)]
    91      -2.344496      -2.344496      -2.344496    1[6-(1,6,6)]
    92      -1.629567      -1.629567      -1.629567    1[6-(1,6,6)]
    93      -0.113431      -0.113431      -0.113431    1[6-(1,6,7)]
    94      -1.056626      -1.056626      -1.056626    1[6-(1,6,7)]
    95      -9.164098      -9.164098      -9.164098    1[6-(6,6)]
    96       4.531546       4.531546       4.531546    1[6-(6,6)]
    97       4.944955       4.944955       4.944955    1[6-(6,6)]
    98        6.91128        6.91128        6.91128    1[6-(6,6)]
    99       9.417801       9.417801       9.417801    1[6-(6,6)]
   100       8.136619       8.136619       8.136619    1[6-(6,6)]
   101       5.993052       5.993052       5.993052    1[6-(6,6)]
   102       7.412752       7.412752       7.412752    1[6-(6,6)]
   103       6.720859       6.720859       6.720859    6[1-(0),1-(0),7-(1,6,6),15-(8,8,8)]
   104       7.149905       7.149905       7.149905    6[1-(0),1-(0),6-(1,1,6),7-(1,6,6)]
   105       6.973438       6.973438       6.973438    6[1-(0),1-(0),6-(1,1,7),6-(1,6,6)]
   106       5.420009       5.420009       5.420009    6[1-(0),6-(1,1,6),6-(1,1,6),6-(8,8)]
   107       4.659498       4.659498       4.659498    6[1-(0),1-(0),6-(1,1,7),6-(1,6,6)]
   108        4.93991        4.93991        4.93991    6[1-(0),1-(0),6-(1,1,6),7-(1,6,6)]
   109       5.243555       5.243555       5.243555    6[6-(1,6,6),8-(0),8-(1)]
   110       6.847117       6.847117       6.847117    6[1-(0),1-(0),7-(1,6,6),15-(8,8,8)]
   111       8.369791       8.369791       8.369791    6[1-(0),1-(0),6-(1,1,6),7-(1,6,6)]
   112        7.64083        7.64083        7.64083    6[1-(0),1-(0),6-(1,1,7),6-(1,6,6)]
   113       8.487342       8.487342       8.487342    6[1-(0),6-(1,1,6),6-(1,1,6),6-(8,8)]
   114       9.842771       9.842771       9.842771    6[1-(0),1-(0),6-(1,1,7),6-(1,6,6)]
   115       10.50522       10.50522       10.50522    6[1-(0),1-(0),6-(1,1,6),7-(1,6,6)]
   116       7.788995       7.788995       7.788995    6[6-(1,6,6),8-(59),8-(59)]
   117       3.640178       3.640178       3.640178    6[1-(0),1-(0),7-(1,6,6),15-(8,8,8)]
   118       5.807251       5.807251       5.807251    6[1-(0),1-(0),6-(1,1,6),7-(1,6,6)]
   119      -8.103374      -8.103374      -8.103374    6[1-(0),1-(0),6-(1,1,7),6-(1,6,6)]
   120      -7.442562      -7.442562      -7.442562    6[1-(0),6-(1,1,6),6-(1,1,6),6-(8,8)]
   121       6.647852       6.647852       6.647852    6[1-(0),1-(0),6-(1,1,7),6-(1,6,6)]
   122        5.48944        5.48944        5.48944    6[1-(0),1-(0),6-(1,1,6),7-(1,6,6)]
   123      -6.288905      -6.288905      -6.288905    6[6-(1,6,6),8-(59),8-(59)]
   124      10.836833      10.836833      10.836833    6[6-(6,6),8-(59),8-(59)]
   125      -3.365906      -3.365906      -3.365906    6[6-(1,6),6-(1,6),6-(8,8)]
   126      -0.317255      -0.317255      -0.317255    6[1-(0),6-(1,6),6-(6,6)]
   127        0.52787        0.52787        0.52787    6[1-(0),6-(1,6),6-(6,6)]
   128       1.891088       1.891088       1.891088    6[6-(1,6),6-(1,6),6-(8,8)]
   129      -1.156045      -1.156045      -1.156045    6[1-(0),6-(1,6),6-(6,6)]
   130       -2.00544       -2.00544       -2.00544    6[1-(0),6-(1,6),6-(6,6)]
   131       2.818937       2.818937       2.818937    6[6-(6,6),8-(59),8-(59)]
   132      -4.585089      -4.585089      -4.585089    6[6-(6,6),8-(59),8-(59)]
   133       -3.78765       -3.78765       -3.78765    6[6-(1,6),6-(1,6),6-(8,8)]
   134      -4.011612      -4.011612      -4.011612    6[1-(0),6-(1,6),6-(6,6)]
   135      -3.267993      -3.267993      -3.267993    6[1-(0),6-(1,6),6-(6,6)]
   136      -2.257861      -2.257861      -2.257861    6[6-(1,6),6-(1,6),6-(8,8)]
   137      -1.980009      -1.980009      -1.980009    6[1-(0),6-(1,6),6-(6,6)]
   138       -2.78498       -2.78498       -2.78498    6[1-(0),6-(1,6),6-(6,6)]
   139      -1.428067      -1.428067      -1.428067    6[6-(6,6),8-(59),8-(59)]
   140      -2.001535      -2.001535      -2.001535    6[1-(0),1-(0),7-(1,6,6),15-(8,8,8)]
   141      -2.430581      -2.430581      -2.430581    6[1-(0),1-(0),6-(1,1,6),7-(1,6,6)]
   142      -2.254114      -2.254114      -2.254114    6[1-(0),1-(0),6-(1,1,7),6-(1,6,6)]
   143      -0.700685      -0.700685      -0.700685    6[1-(0),6-(1,1,6),6-(1,1,6),6-(8,8)]
   144       0.059826       0.059826       0.059826    6[1-(0),1-(0),6-(1,1,7),6-(1,6,6)]
   145      -0.220586      -0.220586      -0.220586    6[1-(0),1-(0),6-(1,1,6),7-(1,6,6)]
   146      -0.524231      -0.524231      -0.524231    6[6-(1,6,6),8-(0),8-(1)]
   147      -2.127793      -2.127793      -2.127793    6[1-(0),1-(0),7-(1,6,6),15-(8,8,8)]
   148      -3.650467      -3.650467      -3.650467    6[1-(0),1-(0),6-(1,1,6),7-(1,6,6)]
   149      -2.921506      -2.921506      -2.921506    6[1-(0),1-(0),6-(1,1,7),6-(1,6,6)]
   150      -3.768018      -3.768018      -3.768018    6[1-(0),6-(1,1,6),6-(1,1,6),6-(8,8)]
   151      -5.123447      -5.123447      -5.123447    6[1-(0),1-(0),6-(1,1,7),6-(1,6,6)]
   152      -5.785896      -5.785896      -5.785896    6[1-(0),1-(0),6-(1,1,6),7-(1,6,6)]
   153      -3.069671      -3.069671      -3.069671    6[6-(1,6,6),8-(59),8-(59)]
   154       1.079146       1.079146       1.079146    6[1-(0),1-(0),7-(1,6,6),15-(8,8,8)]
   155      -1.087927      -1.087927      -1.087927    6[1-(0),1-(0),6-(1,1,6),7-(1,6,6)]
   156      12.822698      12.822698      12.822698    6[1-(0),1-(0),6-(1,1,7),6-(1,6,6)]
   157      12.161886      12.161886      12.161886    6[1-(0),6-(1,1,6),6-(1,1,6),6-(8,8)]
   158      -1.928528      -1.928528      -1.928528    6[1-(0),1-(0),6-(1,1,7),6-(1,6,6)]
   159      -0.770116      -0.770116      -0.770116    6[1-(0),1-(0),6-(1,1,6),7-(1,6,6)]
   160      11.008229      11.008229      11.008229    6[6-(1,6,6),8-(59),8-(59)]
   161      -6.117509      -6.117509      -6.117509    6[6-(6,6),8-(59),8-(59)]
   162        8.08523        8.08523        8.08523    6[6-(1,6),6-(1,6),6-(8,8)]
   163       5.036579       5.036579       5.036579    6[1-(0),6-(1,6),6-(6,6)]
   164       4.191454       4.191454       4.191454    6[1-(0),6-(1,6),6-(6,6)]
   165       2.828236       2.828236       2.828236    6[6-(1,6),6-(1,6),6-(8,8)]
   166       5.875369       5.875369       5.875369    6[1-(0),6-(1,6),6-(6,6)]
   167       6.724764       6.724764       6.724764    6[1-(0),6-(1,6),6-(6,6)]
   168       1.900387       1.900387       1.900387    6[6-(6,6),8-(59),8-(59)]
   169       9.304413       9.304413       9.304413    6[6-(6,6),8-(59),8-(59)]
   170       8.506974       8.506974       8.506974    6[6-(1,6),6-(1,6),6-(8,8)]
   171       8.730936       8.730936       8.730936    6[1-(0),6-(1,6),6-(6,6)]
   172       7.987317       7.987317       7.987317    6[1-(0),6-(1,6),6-(6,6)]
   173       6.977185       6.977185       6.977185    6[6-(1,6),6-(1,6),6-(8,8)]
   174       6.699333       6.699333       6.699333    6[1-(0),6-(1,6),6-(6,6)]
   175       7.504304       7.504304       7.504304    6[1-(0),6-(1,6),6-(6,6)]
   176       6.147391       6.147391       6.147391    6[6-(6,6),8-(59),8-(59)]
   177       6.418407       6.418407       6.418407    7[1-(0),6-(1,1,15),6-(1,1,6),6-(1,1,6)]
   178       6.166044       6.166044       6.166044    7[1-(0),6-(1,1,15),6-(1,1,6),6-(1,1,6)]
   179       4.866647       4.866647       4.866647    7[1-(0),6-(1,1,15),6-(1,1,6),6-(1,1,6)]
   180      -1.699083      -1.699083      -1.699083    7[1-(0),6-(1,1,15),6-(1,1,6),6-(1,1,6)]
   181       -1.44672       -1.44672       -1.44672    7[1-(0),6-(1,1,15),6-(1,1,6),6-(1,1,6)]
   182      -0.147323      -0.147323      -0.147323    7[1-(0),6-(1,1,15),6-(1,1,6),6-(1,1,6)]
   183       6.316957       6.316957       6.316957    8[15-(6,8,8),59-(8,8,8,8,8,8),59-(8,8,8,8,8,8,8,8)]
   184       5.334626       5.334626       5.334626    8[15-(6,8,8),59-(8,8,8,8,8,8)]
   185       7.799973       7.799973       7.799973    8[15-(6,8,8),59-(8,8,8,8,8,8),59-(8,8,8,8,8,8,8,8)]
   186       9.710789       9.710789       9.710789    8[6-(6,8)]
   187       7.548862       7.548862       7.548862    8[1-(0),6-(6,8)]
   188       7.350085       7.350085       7.350085    8[15-(6,8,8),59-(8,8,8,8,8,8,8,8)]
   189       7.108968       7.108968       7.108968    8[15-(6,8,8),59-(8,8,8,8,8,8,8,8),59-(8,8,8,8,8,8,8,8)]
   190       4.991694       4.991694       4.991694    8[15-(6,8,8),59-(8,8,8,8,8,8)]
   191       6.549234       6.549234       6.549234    8[6-(6,8),59-(8,8,8,8,8,8,8,8)]
   192       8.460605       8.460605       8.460605    8[6-(6,8),59-(8,8,8,8,8,8)]
   193       2.174278       2.174278       2.174278    8[15-(6,8,8),59-(8,8,8,8,8,8)]
   194        1.90678        1.90678        1.90678    8[15-(6,8,8),59-(8,8,8,8,8,8,8,8),59-(8,8,8,8,8,8,8,8)]
   195       0.988579       0.988579       0.988579    8[15-(6,8,8),59-(8,8,8,8,8,8,8,8)]
   196      -5.493924      -5.493924      -5.493924    8[6-(6,8),59-(8,8,8,8,8,8)]
   197      -6.157878      -6.157878      -6.157878    8[6-(6,8),59-(8,8,8,8,8,8,8,8)]
   198       9.690078       9.690078       9.690078    8[6-(6,8),59-(8,8,8,8,8,8,8,8)]
   199      -4.404963      -4.404963      -4.404963    8[6-(6,8),59-(8,8,8,8,8,8,8,8)]
   200      -1.886291      -1.886291      -1.886291    8[6-(6,8),59-(8,8,8,8,8,8,8,8)]
   201      -0.341086      -0.341086      -0.341086    8[6-(6,8),59-(8,8,8,8,8,8,8,8)]
   202      11.254839      11.254839      11.254839    8[6-(6,8),59-(8,8,8,8,8,8,8,8)]
   203       9.700212       9.700212       9.700212    8[6-(6,8),59-(8,8,8,8,8,8,8,8)]
   204       2.471362       2.471362       2.471362    8[6-(6,8),59-(8,8,8,8,8,8,8,8)]
   205       3.870853       3.870853       3.870853    8[6-(6,8),59-(8,8,8,8,8,8,8,8)]
   206      -1.597633      -1.597633      -1.597633    8[15-(6,8,8),59-(8,8,8,8,8,8),59-(8,8,8,8,8,8,8,8)]
   207      -0.615302      -0.615302      -0.615302    8[15-(6,8,8),59-(8,8,8,8,8,8)]
   208      -3.080649      -3.080649      -3.080649    8[15-(6,8,8),59-(8,8,8,8,8,8),59-(8,8,8,8,8,8,8,8)]
   209      -4.991465      -4.991465      -4.991465    8[6-(6,8)]
   210       0.689823       0.689823       0.689823    8[1-(0),6-(6,8)]
   211      -2.630761      -2.630761      -2.630761    8[15-(6,8,8),59-(8,8,8,8,8,8,8,8)]
   212      -2.389644      -2.389644      -2.389644    8[15-(6,8,8),59-(8,8,8,8,8,8,8,8),59-(8,8,8,8,8,8,8,8)]
   213       -0.27237       -0.27237       -0.27237    8[15-(6,8,8),59-(8,8,8,8,8,8)]
   214       -1.82991       -1.82991       -1.82991    8[6-(6,8),59-(8,8,8,8,8,8,8,8)]
   215      -3.741281      -3.741281      -3.741281    8[6-(6,8),59-(8,8,8,8,8,8)]
   216       2.545046       2.545046       2.545046    8[15-(6,8,8),59-(8,8,8,8,8,8)]
   217       2.812544       2.812544       2.812544    8[15-(6,8,8),59-(8,8,8,8,8,8,8,8),59-(8,8,8,8,8,8,8,8)]
   218       3.730745       3.730745       3.730745    8[15-(6,8,8),59-(8,8,8,8,8,8,8,8)]
   219      10.213248      10.213248      10.213248    8[6-(6,8),59-(8,8,8,8,8,8)]
   220      10.877202      10.877202      10.877202    8[6-(6,8),59-(8,8,8,8,8,8,8,8)]
   221      -4.970754      -4.970754      -4.970754    8[6-(6,8),59-(8,8,8,8,8,8,8,8)]
   222       9.124287       9.124287       9.124287    8[6-(6,8),59-(8,8,8,8,8,8,8,8)]
   223       6.605615       6.605615       6.605615    8[6-(6,8),59-(8,8,8,8,8,8,8,8)]
   224        5.06041        5.06041        5.06041    8[6-(6,8),59-(8,8,8,8,8,8,8,8)]
   225      -6.535515      -6.535515      -6.535515    8[6-(6,8),59-(8,8,8,8,8,8,8,8)]
   226      -4.980888      -4.980888      -4.980888    8[6-(6,8),59-(8,8,8,8,8,8,8,8)]
   227       2.247962       2.247962       2.247962    8[6-(6,8),59-(8,8,8,8,8,8,8,8)]
   228       0.848471       0.848471       0.848471    8[6-(6,8),59-(8,8,8,8,8,8,8,8)]
