# Supplementary material for: A collection of forcefield precursors for metal–organic frameworks
Source: RSC Adv. 2019 Nov 13;9(63):36492–507. doi: 10.1039/c9ra07327b (PMC9075174; doi:10.1039/c9ra07327b)
Supplement: RA-009-C9RA07327B-s1517 [file RA-009-C9RA07327B-s1517.txt]

MEJZUY_clean

15.040000    0.000000    0.000000
-6.876752    13.431991    0.000000
-3.558664    -6.433227    13.279742

     1       9.097578       9.097578       9.097578    62[8-(15),8-(15,62),8-(15,62),8-(15,62),8-(6),8-(6),8-(6),8-(6),8-(6),15-(6,8,8,8)]
     2       -0.06329       -0.06329       -0.06329    62[8-(15),8-(15,62),8-(15,62),8-(15,62),8-(6),8-(6),8-(6),8-(6),8-(6),15-(6,8,8,8)]
     3       3.535768       3.535768       3.535768    62[8-(15),8-(15),8-(15),8-(15,62),8-(15,62),8-(6),8-(6),15-(6,8,8,8)]
     4      -4.492994      -4.492994      -4.492994    62[8-(15),8-(15,62),8-(15,62),8-(15,62),8-(6),8-(6),8-(6),8-(6),8-(6),15-(6,8,8,8)]
     5       4.667874       4.667874       4.667874    62[8-(15),8-(15,62),8-(15,62),8-(15,62),8-(6),8-(6),8-(6),8-(6),8-(6),15-(6,8,8,8)]
     6       1.068816       1.068816       1.068816    62[8-(15),8-(15),8-(15),8-(15,62),8-(15,62),8-(6),8-(6),15-(6,8,8,8)]
     7       6.443982       6.443982       6.443982    15[6-(1,1,7),8-(62),8-(62,62),8-(62,62),62-(8,8,8,8,8,8,8)]
     8       6.414536       6.414536       6.414536    15[6-(1,1,7),8-(62),8-(62),8-(62,62),62-(8,8,8,8,8,8,8,8,8)]
     9       1.971617       1.971617       1.971617    15[6-(1,1,7),8-(62),8-(62),8-(62,62),62-(8,8,8,8,8,8,8,8,8)]
    10      -1.839398      -1.839398      -1.839398    15[6-(1,1,7),8-(62),8-(62,62),8-(62,62),62-(8,8,8,8,8,8,8)]
    11      -1.809952      -1.809952      -1.809952    15[6-(1,1,7),8-(62),8-(62),8-(62,62),62-(8,8,8,8,8,8,8,8,8)]
    12       2.632967       2.632967       2.632967    15[6-(1,1,7),8-(62),8-(62),8-(62,62),62-(8,8,8,8,8,8,8,8,8)]
    13       7.469093       7.469093       7.469093    1[8-(6)]
    14       6.548784       6.548784       6.548784    1[7-(6,6,6)]
    15       5.905364       5.905364       5.905364    1[7-(6,6,6)]
    16       4.478628       4.478628       4.478628    1[7-(6,6,6)]
    17       6.104585       6.104585       6.104585    1[6-(1,7,15)]
    18       7.581818       7.581818       7.581818    1[6-(1,7,15)]
    19       6.802347       6.802347       6.802347    1[6-(1,6,7)]
    20       8.063542       8.063542       8.063542    1[6-(1,6,7)]
    21       7.363133       7.363133       7.363133    1[6-(1,6,6)]
    22       7.222514       7.222514       7.222514    1[6-(1,6,6)]
    23       5.067584       5.067584       5.067584    1[6-(6,6,6)]
    24       3.614728       3.614728       3.614728    1[6-(1,6,6)]
    25       4.795212       4.795212       4.795212    1[6-(1,6,6)]
    26       4.333651       4.333651       4.333651    1[6-(1,6,7)]
    27       4.598666       4.598666       4.598666    1[6-(1,6,7)]
    28       7.699163       7.699163       7.699163    1[6-(1,7,15)]
    29       6.510087       6.510087       6.510087    1[6-(1,7,15)]
    30        8.52467        8.52467        8.52467    1[6-(1,6,7)]
    31       4.246098       4.246098       4.246098    1[6-(1,6,7)]
    32       6.766631       6.766631       6.766631    1[6-(1,6,6)]
    33       7.284009       7.284009       7.284009    1[6-(1,6,6)]
    34       8.584881       8.584881       8.584881    1[6-(6,6,6)]
    35      10.340766      10.340766      10.340766    1[6-(1,6,6)]
    36       9.669944       9.669944       9.669944    1[6-(1,6,6)]
    37      11.295927      11.295927      11.295927    1[6-(1,6,7)]
    38      10.679903      10.679903      10.679903    1[6-(1,6,7)]
    39       3.641352       3.641352       3.641352    1[6-(1,7,15)]
    40       3.504023       3.504023       3.504023    1[6-(1,7,15)]
    41       6.031095       6.031095       6.031095    1[6-(1,6,7)]
    42       5.305922       5.305922       5.305922    1[6-(1,6,7)]
    43      -7.495638      -7.495638      -7.495638    1[6-(1,6,6)]
    44       -8.42681       -8.42681       -8.42681    1[6-(1,6,6)]
    45       -7.10099       -7.10099       -7.10099    1[6-(6,6,6)]
    46       6.990983       6.990983       6.990983    1[6-(1,6,6)]
    47       6.272247       6.272247       6.272247    1[6-(1,6,6)]
    48         4.7602         4.7602         4.7602    1[6-(1,6,7)]
    49        5.69809        5.69809        5.69809    1[6-(1,6,7)]
    50      -1.224401      -1.224401      -1.224401    1[6-(6,6)]
    51       0.200213       0.200213       0.200213    1[6-(6,6)]
    52      -0.295877      -0.295877      -0.295877    1[6-(6,6)]
    53      -1.689089      -1.689089      -1.689089    1[6-(6,6)]
    54      -4.695302      -4.695302      -4.695302    1[6-(6,6)]
    55      -3.386077      -3.386077      -3.386077    1[6-(6,6)]
    56      -1.400016      -1.400016      -1.400016    1[6-(6,6)]
    57      -2.759917      -2.759917      -2.759917    1[6-(6,6)]
    58      -2.864509      -2.864509      -2.864509    1[8-(6)]
    59        -1.9442        -1.9442        -1.9442    1[7-(6,6,6)]
    60       -1.30078       -1.30078       -1.30078    1[7-(6,6,6)]
    61       0.125956       0.125956       0.125956    1[7-(6,6,6)]
    62      -1.500001      -1.500001      -1.500001    1[6-(1,7,15)]
    63      -2.977234      -2.977234      -2.977234    1[6-(1,7,15)]
    64      -2.197763      -2.197763      -2.197763    1[6-(1,6,7)]
    65      -3.458958      -3.458958      -3.458958    1[6-(1,6,7)]
    66      -2.758549      -2.758549      -2.758549    1[6-(1,6,6)]
    67       -2.61793       -2.61793       -2.61793    1[6-(1,6,6)]
    68         -0.463         -0.463         -0.463    1[6-(6,6,6)]
    69       0.989856       0.989856       0.989856    1[6-(1,6,6)]
    70      -0.190628      -0.190628      -0.190628    1[6-(1,6,6)]
    71       0.270933       0.270933       0.270933    1[6-(1,6,7)]
    72       0.005918       0.005918       0.005918    1[6-(1,6,7)]
    73      -3.094579      -3.094579      -3.094579    1[6-(1,7,15)]
    74      -1.905503      -1.905503      -1.905503    1[6-(1,7,15)]
    75      -3.920086      -3.920086      -3.920086    1[6-(1,6,7)]
    76       0.358486       0.358486       0.358486    1[6-(1,6,7)]
    77      -2.162047      -2.162047      -2.162047    1[6-(1,6,6)]
    78      -2.679425      -2.679425      -2.679425    1[6-(1,6,6)]
    79      -3.980297      -3.980297      -3.980297    1[6-(6,6,6)]
    80      -5.736182      -5.736182      -5.736182    1[6-(1,6,6)]
    81       -5.06536       -5.06536       -5.06536    1[6-(1,6,6)]
    82      -6.691343      -6.691343      -6.691343    1[6-(1,6,7)]
    83      -6.075319      -6.075319      -6.075319    1[6-(1,6,7)]
    84       0.963232       0.963232       0.963232    1[6-(1,7,15)]
    85       1.100561       1.100561       1.100561    1[6-(1,7,15)]
    86      -1.426511      -1.426511      -1.426511    1[6-(1,6,7)]
    87      -0.701338      -0.701338      -0.701338    1[6-(1,6,7)]
    88      12.100222      12.100222      12.100222    1[6-(1,6,6)]
    89      13.031394      13.031394      13.031394    1[6-(1,6,6)]
    90      11.705574      11.705574      11.705574    1[6-(6,6,6)]
    91      -2.386399      -2.386399      -2.386399    1[6-(1,6,6)]
    92      -1.667663      -1.667663      -1.667663    1[6-(1,6,6)]
    93      -0.155616      -0.155616      -0.155616    1[6-(1,6,7)]
    94      -1.093506      -1.093506      -1.093506    1[6-(1,6,7)]
    95      -9.211015      -9.211015      -9.211015    1[6-(6,6)]
    96       4.404371       4.404371       4.404371    1[6-(6,6)]
    97       4.900461       4.900461       4.900461    1[6-(6,6)]
    98       6.293673       6.293673       6.293673    1[6-(6,6)]
    99       9.299886       9.299886       9.299886    1[6-(6,6)]
   100       7.990661       7.990661       7.990661    1[6-(6,6)]
   101         6.0046         6.0046         6.0046    1[6-(6,6)]
   102       7.364501       7.364501       7.364501    1[6-(6,6)]
   103       6.664785       6.664785       6.664785    6[1-(0),1-(0),7-(1,6,6),15-(8,8,8,62)]
   104       7.125271       7.125271       7.125271    6[1-(0),1-(0),6-(1,1,6),7-(1,6,6)]
   105       6.880923       6.880923       6.880923    6[1-(0),1-(0),6-(1,1,7),6-(1,6,6)]
   106       5.384003       5.384003       5.384003    6[1-(0),6-(1,1,6),6-(1,1,6),6-(8,8)]
   107       4.556725       4.556725       4.556725    6[1-(0),1-(0),6-(1,1,7),6-(1,6,6)]
   108       4.845403       4.845403       4.845403    6[1-(0),1-(0),6-(1,1,6),7-(1,6,6)]
   109       5.147134       5.147134       5.147134    6[6-(1,6,6),8-(0),8-(1)]
   110       6.750669       6.750669       6.750669    6[1-(0),1-(0),7-(1,6,6),15-(8,8,8,62)]
   111       8.345592       8.345592       8.345592    6[1-(0),1-(0),6-(1,1,6),7-(1,6,6)]
   112       7.560923       7.560923       7.560923    6[1-(0),1-(0),6-(1,1,7),6-(1,6,6)]
   113       8.426288       8.426288       8.426288    6[1-(0),6-(1,1,6),6-(1,1,6),6-(8,8)]
   114       9.785066       9.785066       9.785066    6[1-(0),1-(0),6-(1,1,7),6-(1,6,6)]
   115      10.469722      10.469722      10.469722    6[1-(0),1-(0),6-(1,1,6),7-(1,6,6)]
   116       7.719762       7.719762       7.719762    6[6-(1,6,6),8-(62),8-(62)]
   117         3.5384         3.5384         3.5384    6[1-(0),1-(0),7-(1,6,6),15-(8,8,8,62)]
   118        5.72123        5.72123        5.72123    6[1-(0),1-(0),6-(1,1,6),7-(1,6,6)]
   119      -8.128182      -8.128182      -8.128182    6[1-(0),1-(0),6-(1,1,7),6-(1,6,6)]
   120      -7.440814      -7.440814      -7.440814    6[1-(0),6-(1,1,6),6-(1,1,6),6-(8,8)]
   121       6.572454       6.572454       6.572454    6[1-(0),1-(0),6-(1,1,7),6-(1,6,6)]
   122       5.410302       5.410302       5.410302    6[1-(0),1-(0),6-(1,1,6),7-(1,6,6)]
   123      -6.259301      -6.259301      -6.259301    6[6-(1,6,6),8-(62),8-(62)]
   124      10.700566      10.700566      10.700566    6[6-(6,6),8-(62),8-(62)]
   125      -3.383791      -3.383791      -3.383791    6[6-(1,6),6-(1,6),6-(8,8)]
   126      -0.305929      -0.305929      -0.305929    6[1-(0),6-(1,6),6-(6,6)]
   127       0.543095       0.543095       0.543095    6[1-(0),6-(1,6),6-(6,6)]
   128       1.908084       1.908084       1.908084    6[6-(1,6),6-(1,6),6-(8,8)]
   129      -1.222603      -1.222603      -1.222603    6[1-(0),6-(1,6),6-(6,6)]
   130      -2.049003      -2.049003      -2.049003    6[1-(0),6-(1,6),6-(6,6)]
   131       2.780319       2.780319       2.780319    6[6-(6,6),8-(62),8-(62)]
   132       -4.68453       -4.68453       -4.68453    6[6-(6,6),8-(62),8-(62)]
   133      -3.815543      -3.815543      -3.815543    6[6-(1,6),6-(1,6),6-(8,8)]
   134      -4.016219      -4.016219      -4.016219    6[1-(0),6-(1,6),6-(6,6)]
   135      -3.237754      -3.237754      -3.237754    6[1-(0),6-(1,6),6-(6,6)]
   136      -2.260626      -2.260626      -2.260626    6[6-(1,6),6-(1,6),6-(8,8)]
   137      -2.096001      -2.096001      -2.096001    6[1-(0),6-(1,6),6-(6,6)]
   138      -2.847958      -2.847958      -2.847958    6[1-(0),6-(1,6),6-(6,6)]
   139      -1.460751      -1.460751      -1.460751    6[6-(6,6),8-(62),8-(62)]
   140      -2.060201      -2.060201      -2.060201    6[1-(0),1-(0),7-(1,6,6),15-(8,8,8,62)]
   141      -2.520687      -2.520687      -2.520687    6[1-(0),1-(0),6-(1,1,6),7-(1,6,6)]
   142      -2.276339      -2.276339      -2.276339    6[1-(0),1-(0),6-(1,1,7),6-(1,6,6)]
   143      -0.779419      -0.779419      -0.779419    6[1-(0),6-(1,1,6),6-(1,1,6),6-(8,8)]
   144       0.047859       0.047859       0.047859    6[1-(0),1-(0),6-(1,1,7),6-(1,6,6)]
   145      -0.240819      -0.240819      -0.240819    6[1-(0),1-(0),6-(1,1,6),7-(1,6,6)]
   146       -0.54255       -0.54255       -0.54255    6[6-(1,6,6),8-(0),8-(1)]
   147      -2.146085      -2.146085      -2.146085    6[1-(0),1-(0),7-(1,6,6),15-(8,8,8,62)]
   148      -3.741008      -3.741008      -3.741008    6[1-(0),1-(0),6-(1,1,6),7-(1,6,6)]
   149      -2.956339      -2.956339      -2.956339    6[1-(0),1-(0),6-(1,1,7),6-(1,6,6)]
   150      -3.821704      -3.821704      -3.821704    6[1-(0),6-(1,1,6),6-(1,1,6),6-(8,8)]
   151      -5.180482      -5.180482      -5.180482    6[1-(0),1-(0),6-(1,1,7),6-(1,6,6)]
   152      -5.865138      -5.865138      -5.865138    6[1-(0),1-(0),6-(1,1,6),7-(1,6,6)]
   153      -3.115178      -3.115178      -3.115178    6[6-(1,6,6),8-(62),8-(62)]
   154       1.066184       1.066184       1.066184    6[1-(0),1-(0),7-(1,6,6),15-(8,8,8,62)]
   155      -1.116646      -1.116646      -1.116646    6[1-(0),1-(0),6-(1,1,6),7-(1,6,6)]
   156      12.732766      12.732766      12.732766    6[1-(0),1-(0),6-(1,1,7),6-(1,6,6)]
   157      12.045398      12.045398      12.045398    6[1-(0),6-(1,1,6),6-(1,1,6),6-(8,8)]
   158       -1.96787       -1.96787       -1.96787    6[1-(0),1-(0),6-(1,1,7),6-(1,6,6)]
   159      -0.805718      -0.805718      -0.805718    6[1-(0),1-(0),6-(1,1,6),7-(1,6,6)]
   160      10.863885      10.863885      10.863885    6[6-(1,6,6),8-(62),8-(62)]
   161      -6.095982      -6.095982      -6.095982    6[6-(6,6),8-(62),8-(62)]
   162       7.988375       7.988375       7.988375    6[6-(1,6),6-(1,6),6-(8,8)]
   163       4.910513       4.910513       4.910513    6[1-(0),6-(1,6),6-(6,6)]
   164       4.061489       4.061489       4.061489    6[1-(0),6-(1,6),6-(6,6)]
   165         2.6965         2.6965         2.6965    6[6-(1,6),6-(1,6),6-(8,8)]
   166       5.827187       5.827187       5.827187    6[1-(0),6-(1,6),6-(6,6)]
   167       6.653587       6.653587       6.653587    6[1-(0),6-(1,6),6-(6,6)]
   168       1.824265       1.824265       1.824265    6[6-(6,6),8-(62),8-(62)]
   169      -5.750886      -5.750886      -5.750886    6[6-(6,6),8-(62),8-(62)]
   170       8.420127       8.420127       8.420127    6[6-(1,6),6-(1,6),6-(8,8)]
   171       8.620803       8.620803       8.620803    6[1-(0),6-(1,6),6-(6,6)]
   172       7.842338       7.842338       7.842338    6[1-(0),6-(1,6),6-(6,6)]
   173        6.86521        6.86521        6.86521    6[6-(1,6),6-(1,6),6-(8,8)]
   174       6.700585       6.700585       6.700585    6[1-(0),6-(1,6),6-(6,6)]
   175       7.452542       7.452542       7.452542    6[1-(0),6-(1,6),6-(6,6)]
   176       6.065335       6.065335       6.065335    6[6-(6,6),8-(62),8-(62)]
   177       6.309387       6.309387       6.309387    7[1-(0),6-(1,1,15),6-(1,1,6),6-(1,1,6)]
   178        6.08207        6.08207        6.08207    7[1-(0),6-(1,1,15),6-(1,1,6),6-(1,1,6)]
   179       4.748019       4.748019       4.748019    7[1-(0),6-(1,1,15),6-(1,1,6),6-(1,1,6)]
   180      -1.704803      -1.704803      -1.704803    7[1-(0),6-(1,1,15),6-(1,1,6),6-(1,1,6)]
   181      -1.477486      -1.477486      -1.477486    7[1-(0),6-(1,1,15),6-(1,1,6),6-(1,1,6)]
   182      -0.143435      -0.143435      -0.143435    7[1-(0),6-(1,1,15),6-(1,1,6),6-(1,1,6)]
   183       6.229256       6.229256       6.229256    8[15-(6,8,8,62),62-(8,8,8,8,8,8,15),62-(8,8,8,8,8,8,8,8,15)]
   184       5.283073       5.283073       5.283073    8[15-(6,8,8,62),62-(8,8,8,8,8,8,15)]
   185       7.726879       7.726879       7.726879    8[15-(6,8,8,62),62-(8,8,8,8,8,8,15),62-(8,8,8,8,8,8,8,8,15)]
   186       9.631987       9.631987       9.631987    8[6-(6,8)]
   187       7.486681       7.486681       7.486681    8[1-(0),6-(6,8)]
   188       7.272398       7.272398       7.272398    8[15-(6,8,8,62),62-(8,8,8,8,8,8,8,8,15)]
   189       7.029426       7.029426       7.029426    8[15-(6,8,8,62),62-(8,8,8,8,8,8,8,8,15),62-(8,8,8,8,8,8,8,8,15)]
   190       4.946075       4.946075       4.946075    8[15-(6,8,8,62),62-(8,8,8,8,8,8,15)]
   191       6.455445       6.455445       6.455445    8[6-(6,8),62-(8,8,8,8,8,8,8,8,15)]
   192       8.412663       8.412663       8.412663    8[6-(6,8),62-(8,8,8,8,8,8,15)]
   193       2.065943       2.065943       2.065943    8[15-(6,8,8,62),62-(8,8,8,8,8,8,15)]
   194       1.821099       1.821099       1.821099    8[15-(6,8,8,62),62-(8,8,8,8,8,8,8,8,15),62-(8,8,8,8,8,8,8,8,15)]
   195       0.891604       0.891604       0.891604    8[15-(6,8,8,62),62-(8,8,8,8,8,8,8,8,15)]
   196      -5.487777      -5.487777      -5.487777    8[6-(6,8),62-(8,8,8,8,8,8,15)]
   197      -6.111541      -6.111541      -6.111541    8[6-(6,8),62-(8,8,8,8,8,8,8,8,15)]
   198       9.586196       9.586196       9.586196    8[6-(6,8),62-(8,8,8,8,8,8,8,8,15)]
   199      -4.459182      -4.459182      -4.459182    8[6-(6,8),62-(8,8,8,8,8,8,8,8,15)]
   200       -1.90332       -1.90332       -1.90332    8[6-(6,8),62-(8,8,8,8,8,8,8,8,15)]
   201      -0.364165      -0.364165      -0.364165    8[6-(6,8),62-(8,8,8,8,8,8,8,8,15)]
   202      11.191489      11.191489      11.191489    8[6-(6,8),62-(8,8,8,8,8,8,8,8,15)]
   203       9.573958       9.573958       9.573958    8[6-(6,8),62-(8,8,8,8,8,8,8,8,15)]
   204       2.434569       2.434569       2.434569    8[6-(6,8),62-(8,8,8,8,8,8,8,8,15)]
   205        3.85048        3.85048        3.85048    8[6-(6,8),62-(8,8,8,8,8,8,8,8,15)]
   206      -1.624672      -1.624672      -1.624672    8[15-(6,8,8,62),62-(8,8,8,8,8,8,15),62-(8,8,8,8,8,8,8,8,15)]
   207      -0.678489      -0.678489      -0.678489    8[15-(6,8,8,62),62-(8,8,8,8,8,8,15)]
   208      -3.122295      -3.122295      -3.122295    8[15-(6,8,8,62),62-(8,8,8,8,8,8,15),62-(8,8,8,8,8,8,8,8,15)]
   209      -5.027403      -5.027403      -5.027403    8[6-(6,8)]
   210      -2.882097      -2.882097      -2.882097    8[1-(0),6-(6,8)]
   211      -2.667814      -2.667814      -2.667814    8[15-(6,8,8,62),62-(8,8,8,8,8,8,8,8,15)]
   212      -2.424842      -2.424842      -2.424842    8[15-(6,8,8,62),62-(8,8,8,8,8,8,8,8,15),62-(8,8,8,8,8,8,8,8,15)]
   213      -0.341491      -0.341491      -0.341491    8[15-(6,8,8,62),62-(8,8,8,8,8,8,15)]
   214      -1.850861      -1.850861      -1.850861    8[6-(6,8),62-(8,8,8,8,8,8,8,8,15)]
   215      -3.808079      -3.808079      -3.808079    8[6-(6,8),62-(8,8,8,8,8,8,15)]
   216       2.538641       2.538641       2.538641    8[15-(6,8,8,62),62-(8,8,8,8,8,8,15)]
   217       2.783485       2.783485       2.783485    8[15-(6,8,8,62),62-(8,8,8,8,8,8,8,8,15),62-(8,8,8,8,8,8,8,8,15)]
   218        3.71298        3.71298        3.71298    8[15-(6,8,8,62),62-(8,8,8,8,8,8,8,8,15)]
   219      10.092361      10.092361      10.092361    8[6-(6,8),62-(8,8,8,8,8,8,15)]
   220      10.716125      10.716125      10.716125    8[6-(6,8),62-(8,8,8,8,8,8,8,8,15)]
   221      -4.981612      -4.981612      -4.981612    8[6-(6,8),62-(8,8,8,8,8,8,8,8,15)]
   222       9.063766       9.063766       9.063766    8[6-(6,8),62-(8,8,8,8,8,8,8,8,15)]
   223       6.507904       6.507904       6.507904    8[6-(6,8),62-(8,8,8,8,8,8,8,8,15)]
   224       4.968749       4.968749       4.968749    8[6-(6,8),62-(8,8,8,8,8,8,8,8,15)]
   225      -6.586905      -6.586905      -6.586905    8[6-(6,8),62-(8,8,8,8,8,8,8,8,15)]
   226      -4.969374      -4.969374      -4.969374    8[6-(6,8),62-(8,8,8,8,8,8,8,8,15)]
   227       2.170015       2.170015       2.170015    8[6-(6,8),62-(8,8,8,8,8,8,8,8,15)]
   228       0.754104       0.754104       0.754104    8[6-(6,8),62-(8,8,8,8,8,8,8,8,15)]
