# Supplementary material for: A collection of forcefield precursors for metal–organic frameworks
Source: RSC Adv. 2019 Nov 13;9(63):36492–507. doi: 10.1039/c9ra07327b (PMC9075174; doi:10.1039/c9ra07327b)
Supplement: RA-009-C9RA07327B-s1518 [file RA-009-C9RA07327B-s1518.txt]

MEKBAH_clean

14.976000    0.000000    0.000000
-6.925321    13.395758    0.000000
-3.598497    -6.319603    13.251675

     1       9.011334       9.011334       9.011334    65[8-(15),8-(15,65),8-(15,65),8-(15,65),8-(6),8-(6),8-(6),8-(6),8-(6),15-(6,8,8,8)]
     2      -0.173894      -0.173894      -0.173894    65[8-(15),8-(15,65),8-(15,65),8-(15,65),8-(6),8-(6),8-(6),8-(6),8-(6),15-(6,8,8,8)]
     3       3.501797       3.501797       3.501797    65[8-(15),8-(15),8-(15),8-(15,65),8-(15,65),8-(6),8-(6)]
     4      -4.559152      -4.559152      -4.559152    65[8-(15),8-(15,65),8-(15,65),8-(15,65),8-(6),8-(6),8-(6),8-(6),8-(6),15-(6,8,8,8)]
     5       4.626076       4.626076       4.626076    65[8-(15),8-(15,65),8-(15,65),8-(15,65),8-(6),8-(6),8-(6),8-(6),8-(6),15-(6,8,8,8)]
     6       0.950385       0.950385       0.950385    65[8-(15),8-(15),8-(15),8-(15,65),8-(15,65),8-(6),8-(6)]
     7       6.379913       6.379913       6.379913    15[6-(1,1,7),8-(65),8-(65,65),8-(65,65)]
     8       6.343934       6.343934       6.343934    15[6-(1,1,7),8-(65),8-(65),8-(65,65),65-(8,8,8,8,8,8,8,8,8)]
     9       1.855611       1.855611       1.855611    15[6-(1,1,7),8-(65),8-(65),8-(65,65),65-(8,8,8,8,8,8,8,8,8)]
    10      -1.927731      -1.927731      -1.927731    15[6-(1,1,7),8-(65),8-(65,65),8-(65,65)]
    11      -1.891752      -1.891752      -1.891752    15[6-(1,1,7),8-(65),8-(65),8-(65,65),65-(8,8,8,8,8,8,8,8,8)]
    12       2.596571       2.596571       2.596571    15[6-(1,1,7),8-(65),8-(65),8-(65,65),65-(8,8,8,8,8,8,8,8,8)]
    13       7.424241       7.424241       7.424241    1[8-(6)]
    14       6.517437       6.517437       6.517437    1[7-(6,6,6)]
    15       5.825117       5.825117       5.825117    1[7-(6,6,6)]
    16       4.338852       4.338852       4.338852    1[7-(6,6,6)]
    17       6.032975       6.032975       6.032975    1[6-(1,7,15)]
    18       7.503149       7.503149       7.503149    1[6-(1,7,15)]
    19       6.681691       6.681691       6.681691    1[6-(1,6,7)]
    20       7.941325       7.941325       7.941325    1[6-(1,6,7)]
    21       7.265261       7.265261       7.265261    1[6-(1,6,6)]
    22       7.134806       7.134806       7.134806    1[6-(1,6,6)]
    23       4.979052       4.979052       4.979052    1[6-(6,6,6)]
    24       3.552048       3.552048       3.552048    1[6-(1,6,6)]
    25       4.730924       4.730924       4.730924    1[6-(1,6,6)]
    26       4.301546       4.301546       4.301546    1[6-(1,6,7)]
    27       4.556599       4.556599       4.556599    1[6-(1,6,7)]
    28       7.643997       7.643997       7.643997    1[6-(1,7,15)]
    29       6.452234       6.452234       6.452234    1[6-(1,7,15)]
    30        8.45589        8.45589        8.45589    1[6-(1,6,7)]
    31       4.153121       4.153121       4.153121    1[6-(1,6,7)]
    32       6.737745       6.737745       6.737745    1[6-(1,6,6)]
    33       7.266107       7.266107       7.266107    1[6-(1,6,6)]
    34       8.515013       8.515013       8.515013    1[6-(6,6,6)]
    35      10.296795      10.296795      10.296795    1[6-(1,6,6)]
    36       9.640344       9.640344       9.640344    1[6-(1,6,6)]
    37      11.254808      11.254808      11.254808    1[6-(1,6,7)]
    38       10.62823       10.62823       10.62823    1[6-(1,6,7)]
    39       3.540591       3.540591       3.540591    1[6-(1,7,15)]
    40       3.392296       3.392296       3.392296    1[6-(1,7,15)]
    41       5.925637       5.925637       5.925637    1[6-(1,6,7)]
    42       5.189354       5.189354       5.189354    1[6-(1,6,7)]
    43       -7.54643       -7.54643       -7.54643    1[6-(1,6,6)]
    44      -8.477744      -8.477744      -8.477744    1[6-(1,6,6)]
    45       -7.14691       -7.14691       -7.14691    1[6-(6,6,6)]
    46       6.891468       6.891468       6.891468    1[6-(1,6,6)]
    47       6.163392       6.163392       6.163392    1[6-(1,6,6)]
    48        4.59977        4.59977        4.59977    1[6-(1,6,7)]
    49       5.537937       5.537937       5.537937    1[6-(1,6,7)]
    50      -1.238886      -1.238886      -1.238886    1[6-(6,6)]
    51       0.163665       0.163665       0.163665    1[6-(6,6)]
    52      -0.337101      -0.337101      -0.337101    1[6-(6,6)]
    53      -1.728873      -1.728873      -1.728873    1[6-(6,6)]
    54      -4.742451      -4.742451      -4.742451    1[6-(6,6)]
    55      -3.457574      -3.457574      -3.457574    1[6-(6,6)]
    56      -1.470457      -1.470457      -1.470457    1[6-(6,6)]
    57       -2.86628       -2.86628       -2.86628    1[6-(6,6)]
    58      -2.972059      -2.972059      -2.972059    1[8-(6)]
    59      -2.065255      -2.065255      -2.065255    1[7-(6,6,6)]
    60      -1.372935      -1.372935      -1.372935    1[7-(6,6,6)]
    61        0.11333        0.11333        0.11333    1[7-(6,6,6)]
    62      -1.580793      -1.580793      -1.580793    1[6-(1,7,15)]
    63      -3.050967      -3.050967      -3.050967    1[6-(1,7,15)]
    64      -2.229509      -2.229509      -2.229509    1[6-(1,6,7)]
    65      -3.489143      -3.489143      -3.489143    1[6-(1,6,7)]
    66      -2.813079      -2.813079      -2.813079    1[6-(1,6,6)]
    67      -2.682624      -2.682624      -2.682624    1[6-(1,6,6)]
    68       -0.52687       -0.52687       -0.52687    1[6-(6,6,6)]
    69       0.900134       0.900134       0.900134    1[6-(1,6,6)]
    70      -0.278742      -0.278742      -0.278742    1[6-(1,6,6)]
    71       0.150636       0.150636       0.150636    1[6-(1,6,7)]
    72      -0.104417      -0.104417      -0.104417    1[6-(1,6,7)]
    73      -3.191815      -3.191815      -3.191815    1[6-(1,7,15)]
    74      -2.000052      -2.000052      -2.000052    1[6-(1,7,15)]
    75      -4.003708      -4.003708      -4.003708    1[6-(1,6,7)]
    76       0.299061       0.299061       0.299061    1[6-(1,6,7)]
    77      -2.285563      -2.285563      -2.285563    1[6-(1,6,6)]
    78      -2.813925      -2.813925      -2.813925    1[6-(1,6,6)]
    79      -4.062831      -4.062831      -4.062831    1[6-(6,6,6)]
    80      -5.844613      -5.844613      -5.844613    1[6-(1,6,6)]
    81      -5.188162      -5.188162      -5.188162    1[6-(1,6,6)]
    82      -6.802626      -6.802626      -6.802626    1[6-(1,6,7)]
    83      -6.176048      -6.176048      -6.176048    1[6-(1,6,7)]
    84       0.911591       0.911591       0.911591    1[6-(1,7,15)]
    85       1.059886       1.059886       1.059886    1[6-(1,7,15)]
    86      -1.473455      -1.473455      -1.473455    1[6-(1,6,7)]
    87      -0.737172      -0.737172      -0.737172    1[6-(1,6,7)]
    88      11.998612      11.998612      11.998612    1[6-(1,6,6)]
    89      12.929926      12.929926      12.929926    1[6-(1,6,6)]
    90      11.599092      11.599092      11.599092    1[6-(6,6,6)]
    91      -2.439286      -2.439286      -2.439286    1[6-(1,6,6)]
    92       -1.71121       -1.71121       -1.71121    1[6-(1,6,6)]
    93      -0.147588      -0.147588      -0.147588    1[6-(1,6,7)]
    94      -1.085755      -1.085755      -1.085755    1[6-(1,6,7)]
    95      -9.284932      -9.284932      -9.284932    1[6-(6,6)]
    96       4.288517       4.288517       4.288517    1[6-(6,6)]
    97       4.789283       4.789283       4.789283    1[6-(6,6)]
    98       6.181055       6.181055       6.181055    1[6-(6,6)]
    99       9.194633       9.194633       9.194633    1[6-(6,6)]
   100       7.909756       7.909756       7.909756    1[6-(6,6)]
   101       5.922639       5.922639       5.922639    1[6-(6,6)]
   102       7.318462       7.318462       7.318462    1[6-(6,6)]
   103       6.590903       6.590903       6.590903    6[1-(0),1-(0),7-(1,6,6),15-(8,8,8)]
   104       7.003753       7.003753       7.003753    6[1-(0),1-(0),6-(1,1,6),7-(1,6,6)]
   105       6.792048       6.792048       6.792048    6[1-(0),1-(0),6-(1,1,7),6-(1,6,6)]
   106       5.298048       5.298048       5.298048    6[1-(0),6-(1,1,6),6-(1,1,6),6-(8,8)]
   107         4.4911         4.4911         4.4911    6[1-(0),1-(0),6-(1,1,7),6-(1,6,6)]
   108       4.802157       4.802157       4.802157    6[1-(0),1-(0),6-(1,1,6),7-(1,6,6)]
   109       5.014669       5.014669       5.014669    6[6-(1,6,6),8-(0),8-(1)]
   110       6.699604       6.699604       6.699604    6[1-(0),1-(0),7-(1,6,6),15-(8,8,8,65)]
   111       8.286422       8.286422       8.286422    6[1-(0),1-(0),6-(1,1,6),7-(1,6,6)]
   112       7.534207       7.534207       7.534207    6[1-(0),1-(0),6-(1,1,7),6-(1,6,6)]
   113       8.363475       8.363475       8.363475    6[1-(0),6-(1,1,6),6-(1,1,6),6-(8,8)]
   114       9.747112       9.747112       9.747112    6[1-(0),1-(0),6-(1,1,7),6-(1,6,6)]
   115      10.427039      10.427039      10.427039    6[1-(0),1-(0),6-(1,1,6),7-(1,6,6)]
   116       7.632684       7.632684       7.632684    6[6-(1,6,6),8-(65),8-(65)]
   117        3.42947        3.42947        3.42947    6[1-(0),1-(0),7-(1,6,6),15-(8,8,8,65)]
   118       5.609998       5.609998       5.609998    6[1-(0),1-(0),6-(1,1,6),7-(1,6,6)]
   119      -8.173878      -8.173878      -8.173878    6[1-(0),1-(0),6-(1,1,7),6-(1,6,6)]
   120       -7.49178       -7.49178       -7.49178    6[1-(0),6-(1,1,6),6-(1,1,6),6-(8,8)]
   121         6.4675         6.4675         6.4675    6[1-(0),1-(0),6-(1,1,7),6-(1,6,6)]
   122       5.245578       5.245578       5.245578    6[1-(0),1-(0),6-(1,1,6),7-(1,6,6)]
   123      -6.302964      -6.302964      -6.302964    6[6-(1,6,6),8-(65),8-(65)]
   124      10.647614      10.647614      10.647614    6[6-(6,6),8-(65),8-(65)]
   125      -3.435503      -3.435503      -3.435503    6[6-(1,6),6-(1,6),6-(8,8)]
   126      -0.321823      -0.321823      -0.321823    6[1-(0),6-(1,6),6-(6,6)]
   127         0.5106         0.5106         0.5106    6[1-(0),6-(1,6),6-(6,6)]
   128       1.832679       1.832679       1.832679    6[6-(1,6),6-(1,6),6-(8,8)]
   129      -1.261788      -1.261788      -1.261788    6[1-(0),6-(1,6),6-(6,6)]
   130      -2.092454      -2.092454      -2.092454    6[1-(0),6-(1,6),6-(6,6)]
   131       2.736074       2.736074       2.736074    6[6-(6,6),8-(65),8-(65)]
   132      -4.683419      -4.683419      -4.683419    6[6-(6,6),8-(65),8-(65)]
   133      -3.873401      -3.873401      -3.873401    6[6-(1,6),6-(1,6),6-(8,8)]
   134      -4.071886      -4.071886      -4.071886    6[1-(0),6-(1,6),6-(6,6)]
   135      -3.311328      -3.311328      -3.311328    6[1-(0),6-(1,6),6-(6,6)]
   136      -2.336304      -2.336304      -2.336304    6[6-(1,6),6-(1,6),6-(8,8)]
   137      -2.160297      -2.160297      -2.160297    6[1-(0),6-(1,6),6-(6,6)]
   138      -2.954227      -2.954227      -2.954227    6[1-(0),6-(1,6),6-(6,6)]
   139      -1.549509      -1.549509      -1.549509    6[6-(6,6),8-(65),8-(65)]
   140      -2.138721      -2.138721      -2.138721    6[1-(0),1-(0),7-(1,6,6),15-(8,8,8)]
   141      -2.551571      -2.551571      -2.551571    6[1-(0),1-(0),6-(1,1,6),7-(1,6,6)]
   142      -2.339866      -2.339866      -2.339866    6[1-(0),1-(0),6-(1,1,7),6-(1,6,6)]
   143      -0.845866      -0.845866      -0.845866    6[1-(0),6-(1,1,6),6-(1,1,6),6-(8,8)]
   144      -0.038918      -0.038918      -0.038918    6[1-(0),1-(0),6-(1,1,7),6-(1,6,6)]
   145      -0.349975      -0.349975      -0.349975    6[1-(0),1-(0),6-(1,1,6),7-(1,6,6)]
   146      -0.562487      -0.562487      -0.562487    6[6-(1,6,6),8-(0),8-(1)]
   147      -2.247422      -2.247422      -2.247422    6[1-(0),1-(0),7-(1,6,6),15-(8,8,8,65)]
   148       -3.83424       -3.83424       -3.83424    6[1-(0),1-(0),6-(1,1,6),7-(1,6,6)]
   149      -3.082025      -3.082025      -3.082025    6[1-(0),1-(0),6-(1,1,7),6-(1,6,6)]
   150      -3.911293      -3.911293      -3.911293    6[1-(0),6-(1,1,6),6-(1,1,6),6-(8,8)]
   151       -5.29493       -5.29493       -5.29493    6[1-(0),1-(0),6-(1,1,7),6-(1,6,6)]
   152      -5.974857      -5.974857      -5.974857    6[1-(0),1-(0),6-(1,1,6),7-(1,6,6)]
   153      -3.180502      -3.180502      -3.180502    6[6-(1,6,6),8-(65),8-(65)]
   154       1.022712       1.022712       1.022712    6[1-(0),1-(0),7-(1,6,6),15-(8,8,8,65)]
   155      -1.157816      -1.157816      -1.157816    6[1-(0),1-(0),6-(1,1,6),7-(1,6,6)]
   156       12.62606       12.62606       12.62606    6[1-(0),1-(0),6-(1,1,7),6-(1,6,6)]
   157      11.943962      11.943962      11.943962    6[1-(0),6-(1,1,6),6-(1,1,6),6-(8,8)]
   158      -2.015318      -2.015318      -2.015318    6[1-(0),1-(0),6-(1,1,7),6-(1,6,6)]
   159      -0.793396      -0.793396      -0.793396    6[1-(0),1-(0),6-(1,1,6),7-(1,6,6)]
   160      10.755146      10.755146      10.755146    6[6-(1,6,6),8-(65),8-(65)]
   161      -6.195432      -6.195432      -6.195432    6[6-(6,6),8-(65),8-(65)]
   162       7.887685       7.887685       7.887685    6[6-(1,6),6-(1,6),6-(8,8)]
   163       4.774005       4.774005       4.774005    6[1-(0),6-(1,6),6-(6,6)]
   164       3.941582       3.941582       3.941582    6[1-(0),6-(1,6),6-(6,6)]
   165       2.619503       2.619503       2.619503    6[6-(1,6),6-(1,6),6-(8,8)]
   166        5.71397        5.71397        5.71397    6[1-(0),6-(1,6),6-(6,6)]
   167       6.544636       6.544636       6.544636    6[1-(0),6-(1,6),6-(6,6)]
   168       1.716108       1.716108       1.716108    6[6-(6,6),8-(65),8-(65)]
   169       9.135601       9.135601       9.135601    6[6-(6,6),8-(65),8-(65)]
   170       8.325583       8.325583       8.325583    6[6-(1,6),6-(1,6),6-(8,8)]
   171       8.524068       8.524068       8.524068    6[1-(0),6-(1,6),6-(6,6)]
   172        7.76351        7.76351        7.76351    6[1-(0),6-(1,6),6-(6,6)]
   173       6.788486       6.788486       6.788486    6[6-(1,6),6-(1,6),6-(8,8)]
   174       6.612479       6.612479       6.612479    6[1-(0),6-(1,6),6-(6,6)]
   175       7.406409       7.406409       7.406409    6[1-(0),6-(1,6),6-(6,6)]
   176       6.001691       6.001691       6.001691    6[6-(6,6),8-(65),8-(65)]
   177       6.276352       6.276352       6.276352    7[1-(0),6-(1,1,15),6-(1,1,6),6-(1,1,6)]
   178       5.992061       5.992061       5.992061    7[1-(0),6-(1,1,15),6-(1,1,6),6-(1,1,6)]
   179        4.61331        4.61331        4.61331    7[1-(0),6-(1,1,15),6-(1,1,6),6-(1,1,6)]
   180       -1.82417       -1.82417       -1.82417    7[1-(0),6-(1,1,15),6-(1,1,6),6-(1,1,6)]
   181      -1.539879      -1.539879      -1.539879    7[1-(0),6-(1,1,15),6-(1,1,6),6-(1,1,6)]
   182      -0.161128      -0.161128      -0.161128    7[1-(0),6-(1,1,15),6-(1,1,6),6-(1,1,6)]
   183       6.207867       6.207867       6.207867    8[15-(6,8,8),65-(8,8,8,8,8,8),65-(8,8,8,8,8,8,8,8,15)]
   184       5.200483       5.200483       5.200483    8[15-(6,8,8),65-(8,8,8,8,8,8)]
   185       7.675435       7.675435       7.675435    8[15-(6,8,8),65-(8,8,8,8,8,8),65-(8,8,8,8,8,8,8,8,15)]
   186       9.621645       9.621645       9.621645    8[6-(6,8)]
   187       7.447131       7.447131       7.447131    8[1-(0),6-(6,8)]
   188       7.230868       7.230868       7.230868    8[15-(6,8,8,65),65-(8,8,8,8,8,8,8,8,15)]
   189       6.998279       6.998279       6.998279    8[15-(6,8,8,65),65-(8,8,8,8,8,8,8,8,15),65-(8,8,8,8,8,8,8,8,15)]
   190       4.878434       4.878434       4.878434    8[15-(6,8,8,65),65-(8,8,8,8,8,8)]
   191       6.397469       6.397469       6.397469    8[6-(6,8),65-(8,8,8,8,8,8,8,8,15)]
   192       8.343852       8.343852       8.343852    8[6-(6,8),65-(8,8,8,8,8,8)]
   193        1.94971        1.94971        1.94971    8[15-(6,8,8,65),65-(8,8,8,8,8,8)]
   194       1.712598       1.712598       1.712598    8[15-(6,8,8,65),65-(8,8,8,8,8,8,8,8,15),65-(8,8,8,8,8,8,8,8,15)]
   195       0.757272       0.757272       0.757272    8[15-(6,8,8,65),65-(8,8,8,8,8,8,8,8,15)]
   196      -5.540337      -5.540337      -5.540337    8[6-(6,8),65-(8,8,8,8,8,8)]
   197      -6.179593      -6.179593      -6.179593    8[6-(6,8),65-(8,8,8,8,8,8,8,8,15)]
   198       9.479612       9.479612       9.479612    8[6-(6,8),65-(8,8,8,8,8,8,8,8,15)]
   199      -4.504627      -4.504627      -4.504627    8[6-(6,8),65-(8,8,8,8,8,8,8,8,15)]
   200      -2.003785      -2.003785      -2.003785    8[6-(6,8),65-(8,8,8,8,8,8,8,8,15)]
   201      -0.452796      -0.452796      -0.452796    8[6-(6,8),65-(8,8,8,8,8,8,8,8,15)]
   202      11.059968      11.059968      11.059968    8[6-(6,8),65-(8,8,8,8,8,8,8,8,15)]
   203       9.468721       9.468721       9.468721    8[6-(6,8),65-(8,8,8,8,8,8,8,8,15)]
   204       2.432335       2.432335       2.432335    8[6-(6,8),65-(8,8,8,8,8,8,8,8,15)]
   205       3.819551       3.819551       3.819551    8[6-(6,8),65-(8,8,8,8,8,8,8,8,15)]
   206      -1.755685      -1.755685      -1.755685    8[15-(6,8,8),65-(8,8,8,8,8,8),65-(8,8,8,8,8,8,8,8,15)]
   207      -0.748301      -0.748301      -0.748301    8[15-(6,8,8),65-(8,8,8,8,8,8)]
   208      -3.223253      -3.223253      -3.223253    8[15-(6,8,8),65-(8,8,8,8,8,8),65-(8,8,8,8,8,8,8,8,15)]
   209      -5.169463      -5.169463      -5.169463    8[6-(6,8)]
   210       0.603548       0.603548       0.603548    8[1-(0),6-(6,8)]
   211      -2.778686      -2.778686      -2.778686    8[15-(6,8,8,65),65-(8,8,8,8,8,8,8,8,15)]
   212      -2.546097      -2.546097      -2.546097    8[15-(6,8,8,65),65-(8,8,8,8,8,8,8,8,15),65-(8,8,8,8,8,8,8,8,15)]
   213      -0.426252      -0.426252      -0.426252    8[15-(6,8,8,65),65-(8,8,8,8,8,8)]
   214      -1.945287      -1.945287      -1.945287    8[6-(6,8),65-(8,8,8,8,8,8,8,8,15)]
   215       -3.89167       -3.89167       -3.89167    8[6-(6,8),65-(8,8,8,8,8,8)]
   216       2.502472       2.502472       2.502472    8[15-(6,8,8,65),65-(8,8,8,8,8,8)]
   217       2.739584       2.739584       2.739584    8[15-(6,8,8,65),65-(8,8,8,8,8,8,8,8,15),65-(8,8,8,8,8,8,8,8,15)]
   218        3.69491        3.69491        3.69491    8[15-(6,8,8,65),65-(8,8,8,8,8,8,8,8,15)]
   219       9.992519       9.992519       9.992519    8[6-(6,8),65-(8,8,8,8,8,8)]
   220      10.631775      10.631775      10.631775    8[6-(6,8),65-(8,8,8,8,8,8,8,8,15)]
   221       -5.02743       -5.02743       -5.02743    8[6-(6,8),65-(8,8,8,8,8,8,8,8,15)]
   222       8.956809       8.956809       8.956809    8[6-(6,8),65-(8,8,8,8,8,8,8,8,15)]
   223       6.455967       6.455967       6.455967    8[6-(6,8),65-(8,8,8,8,8,8,8,8,15)]
   224       4.904978       4.904978       4.904978    8[6-(6,8),65-(8,8,8,8,8,8,8,8,15)]
   225      -6.607786      -6.607786      -6.607786    8[6-(6,8),65-(8,8,8,8,8,8,8,8,15)]
   226      -5.016539      -5.016539      -5.016539    8[6-(6,8),65-(8,8,8,8,8,8,8,8,15)]
   227       2.019847       2.019847       2.019847    8[6-(6,8),65-(8,8,8,8,8,8,8,8,15)]
   228       0.632631       0.632631       0.632631    8[6-(6,8),65-(8,8,8,8,8,8,8,8,15)]
