# Supplementary material for: A collection of forcefield precursors for metal–organic frameworks
Source: RSC Adv. 2019 Nov 13;9(63):36492–507. doi: 10.1039/c9ra07327b (PMC9075174; doi:10.1039/c9ra07327b)
Supplement: RA-009-C9RA07327B-s1519 [file RA-009-C9RA07327B-s1519.txt]

MEKDUC_clean

10.982500    0.000000    0.000000
-0.962289    11.561221    0.000000
0.000000    0.000000    16.857800

     1       8.471291       8.471291       8.471291    48[7-(6,6),7-(6,6),7-(6,7),7-(6,7),16-(6),16-(6)]
     2        7.04017        7.04017        7.04017    48[7-(6,6),7-(6,6),7-(6,7),7-(6,7),16-(6),16-(6)]
     3        1.54892        1.54892        1.54892    48[7-(6,6),7-(6,6),7-(6,7),7-(6,7),16-(6),16-(6)]
     4       2.980041       2.980041       2.980041    48[7-(6,6),7-(6,6),7-(6,7),7-(6,7),16-(6),16-(6)]
     5       2.691678       2.691678       2.691678    1[6-(6,7)]
     6        1.94821        1.94821        1.94821    1[6-(6,6)]
     7       0.365066       0.365066       0.365066    1[6-(6,6)]
     8       0.316531       0.316531       0.316531    1[6-(6,7)]
     9      -0.094195      -0.094195      -0.094195    1[6-(6,7)]
    10       -0.34744       -0.34744       -0.34744    1[6-(6,6)]
    11       2.756816       2.756816       2.756816    1[6-(6,6)]
    12        2.90447        2.90447        2.90447    1[6-(6,7)]
    13       1.837283       1.837283       1.837283    1[6-(6,7)]
    14       2.580751       2.580751       2.580751    1[6-(6,6)]
    15       4.163895       4.163895       4.163895    1[6-(6,6)]
    16        4.21243        4.21243        4.21243    1[6-(6,7)]
    17       4.623156       4.623156       4.623156    1[6-(6,7)]
    18       4.876401       4.876401       4.876401    1[6-(6,6)]
    19       1.772145       1.772145       1.772145    1[6-(6,6)]
    20       1.624491       1.624491       1.624491    1[6-(6,7)]
    21       7.328533       7.328533       7.328533    1[6-(6,7)]
    22       8.072001       8.072001       8.072001    1[6-(6,6)]
    23       9.655145       9.655145       9.655145    1[6-(6,6)]
    24        9.70368        9.70368        9.70368    1[6-(6,7)]
    25      10.114406      10.114406      10.114406    1[6-(6,7)]
    26      -0.614849      -0.614849      -0.614849    1[6-(6,6)]
    27       7.263395       7.263395       7.263395    1[6-(6,6)]
    28       7.115741       7.115741       7.115741    1[6-(6,7)]
    29       8.182928       8.182928       8.182928    1[6-(6,7)]
    30        7.43946        7.43946        7.43946    1[6-(6,6)]
    31       5.856316       5.856316       5.856316    1[6-(6,6)]
    32       5.807781       5.807781       5.807781    1[6-(6,7)]
    33       5.397055       5.397055       5.397055    1[6-(6,7)]
    34        5.14381        5.14381        5.14381    1[6-(6,6)]
    35       8.248066       8.248066       8.248066    1[6-(6,6)]
    36        8.39572        8.39572        8.39572    1[6-(6,7)]
    37       2.241603       2.241603       2.241603    6[1-(0),6-(1,6),7-(6,48)]
    38       2.360905       2.360905       2.360905    6[1-(0),6-(1,7),6-(6,6)]
    39       1.653234       1.653234       1.653234    6[6-(1,6),6-(1,6),6-(7,8)]
    40       0.865894       0.865894       0.865894    6[1-(0),6-(1,7),6-(6,6)]
    41       0.836914       0.836914       0.836914    6[1-(0),6-(1,6),7-(6,48)]
    42       0.766848       0.766848       0.766848    6[6-(6,6),7-(7),8-(6)]
    43       0.170566       0.170566       0.170566    6[7-(7,48),8-(6),16-(48)]
    44       0.483281       0.483281       0.483281    6[1-(0),6-(1,6),7-(6,48)]
    45       0.320802       0.320802       0.320802    6[1-(0),6-(1,7),6-(6,6)]
    46       1.163219       1.163219       1.163219    6[6-(1,6),6-(1,6),6-(7,8)]
    47       2.153639       2.153639       2.153639    6[1-(0),6-(1,7),6-(6,6)]
    48       2.238697       2.238697       2.238697    6[1-(0),6-(1,6),7-(6,48)]
    49       1.056723       1.056723       1.056723    6[6-(6,6),7-(7),8-(6)]
    50       0.237633       0.237633       0.237633    6[7-(7,48),8-(6),16-(48)]
    51       2.287358       2.287358       2.287358    6[1-(0),6-(1,6),7-(6,48)]
    52       2.168056       2.168056       2.168056    6[1-(0),6-(1,7),6-(6,6)]
    53       2.875727       2.875727       2.875727    6[6-(1,6),6-(1,6),6-(7,8)]
    54       3.663067       3.663067       3.663067    6[1-(0),6-(1,7),6-(6,6)]
    55       3.692047       3.692047       3.692047    6[1-(0),6-(1,6),7-(6,48)]
    56       3.762113       3.762113       3.762113    6[6-(6,6),7-(7),8-(6)]
    57       4.358395       4.358395       4.358395    6[7-(7,48),8-(6),16-(48)]
    58        4.04568        4.04568        4.04568    6[1-(0),6-(1,6),7-(6,48)]
    59       4.208159       4.208159       4.208159    6[1-(0),6-(1,7),6-(6,6)]
    60       3.365742       3.365742       3.365742    6[6-(1,6),6-(1,6),6-(7,8)]
    61       2.375322       2.375322       2.375322    6[1-(0),6-(1,7),6-(6,6)]
    62       2.290264       2.290264       2.290264    6[1-(0),6-(1,6),7-(6,48)]
    63       3.472238       3.472238       3.472238    6[6-(6,6),7-(7),8-(6)]
    64       4.291328       4.291328       4.291328    6[7-(7,48),8-(6),16-(48)]
    65       7.778608       7.778608       7.778608    6[1-(0),6-(1,6),7-(6,48)]
    66       7.659306       7.659306       7.659306    6[1-(0),6-(1,7),6-(6,6)]
    67       8.366977       8.366977       8.366977    6[6-(1,6),6-(1,6),6-(7,8)]
    68       9.154317       9.154317       9.154317    6[1-(0),6-(1,7),6-(6,6)]
    69       9.183297       9.183297       9.183297    6[1-(0),6-(1,6),7-(6,48)]
    70       9.253363       9.253363       9.253363    6[6-(6,6),7-(7),8-(6)]
    71       9.849645       9.849645       9.849645    6[7-(7,48),8-(6),16-(48)]
    72        9.53693        9.53693        9.53693    6[1-(0),6-(1,6),7-(6,48)]
    73       9.699409       9.699409       9.699409    6[1-(0),6-(1,7),6-(6,6)]
    74       8.856992       8.856992       8.856992    6[6-(1,6),6-(1,6),6-(7,8)]
    75       7.866572       7.866572       7.866572    6[1-(0),6-(1,7),6-(6,6)]
    76       7.781514       7.781514       7.781514    6[1-(0),6-(1,6),7-(6,48)]
    77       8.963488       8.963488       8.963488    6[6-(6,6),7-(7),8-(6)]
    78       9.782578       9.782578       9.782578    6[7-(7,48),8-(6),16-(48)]
    79       7.732853       7.732853       7.732853    6[1-(0),6-(1,6),7-(6,48)]
    80       7.852155       7.852155       7.852155    6[1-(0),6-(1,7),6-(6,6)]
    81       7.144484       7.144484       7.144484    6[6-(1,6),6-(1,6),6-(7,8)]
    82       6.357144       6.357144       6.357144    6[1-(0),6-(1,7),6-(6,6)]
    83       6.328164       6.328164       6.328164    6[1-(0),6-(1,6),7-(6,48)]
    84       6.258098       6.258098       6.258098    6[6-(6,6),7-(7),8-(6)]
    85       5.661816       5.661816       5.661816    6[7-(7,48),8-(6),16-(48)]
    86       5.974531       5.974531       5.974531    6[1-(0),6-(1,6),7-(6,48)]
    87       5.812052       5.812052       5.812052    6[1-(0),6-(1,7),6-(6,6)]
    88       6.654469       6.654469       6.654469    6[6-(1,6),6-(1,6),6-(7,8)]
    89       7.644889       7.644889       7.644889    6[1-(0),6-(1,7),6-(6,6)]
    90       7.729947       7.729947       7.729947    6[1-(0),6-(1,6),7-(6,48)]
    91       6.547973       6.547973       6.547973    6[6-(6,6),7-(7),8-(6)]
    92       5.728883       5.728883       5.728883    6[7-(7,48),8-(6),16-(48)]
    93      -0.789597      -0.789597      -0.789597    16[6-(7,8),48-(7,7,7,7,16)]
    94      10.136279      10.136279      10.136279    16[6-(7,8),48-(7,7,7,7,16)]
    95       5.318558       5.318558       5.318558    16[6-(7,8),48-(7,7,7,7,16)]
    96       5.375182       5.375182       5.375182    16[6-(7,8),48-(7,7,7,7,16)]
    97      10.809808      10.809808      10.809808    16[6-(7,8),48-(7,7,7,7,16)]
    98      -0.116068      -0.116068      -0.116068    16[6-(7,8),48-(7,7,7,7,16)]
    99       4.701653       4.701653       4.701653    16[6-(7,8),48-(7,7,7,7,16)]
   100       4.645029       4.645029       4.645029    16[6-(7,8),48-(7,7,7,7,16)]
   101        1.51401        1.51401        1.51401    7[6-(1,6),6-(1,6),48-(7,7,7,16,16)]
   102        1.64209        1.64209        1.64209    7[6-(6,8),7-(6,48)]
   103       1.263054       1.263054       1.263054    7[6-(8,16),7-(6),48-(7,7,7,16,16)]
   104       1.425282       1.425282       1.425282    7[6-(1,6),6-(1,6),48-(7,7,7,16,16)]
   105       1.876314       1.876314       1.876314    7[6-(6,8),7-(6,48)]
   106       1.358833       1.358833       1.358833    7[6-(8,16),7-(6),48-(7,7,7,16,16)]
   107       3.014951       3.014951       3.014951    7[6-(1,6),6-(1,6),48-(7,7,7,16,16)]
   108       2.886871       2.886871       2.886871    7[6-(6,8),7-(6,48)]
   109       3.265907       3.265907       3.265907    7[6-(8,16),7-(6),48-(7,7,7,16,16)]
   110       3.103679       3.103679       3.103679    7[6-(1,6),6-(1,6),48-(7,7,7,16,16)]
   111       2.652647       2.652647       2.652647    7[6-(6,8),7-(6,48)]
   112       3.170128       3.170128       3.170128    7[6-(8,16),7-(6),48-(7,7,7,16,16)]
   113       8.506201       8.506201       8.506201    7[6-(1,6),6-(1,6),48-(7,7,7,16,16)]
   114       8.378121       8.378121       8.378121    7[6-(6,8),7-(6,48)]
   115       8.757157       8.757157       8.757157    7[6-(8,16),7-(6),48-(7,7,7,16,16)]
   116       8.594929       8.594929       8.594929    7[6-(1,6),6-(1,6),48-(7,7,7,16,16)]
   117       8.143897       8.143897       8.143897    7[6-(6,8),7-(6,48)]
   118       8.661378       8.661378       8.661378    7[6-(8,16),7-(6),48-(7,7,7,16,16)]
   119        7.00526        7.00526        7.00526    7[6-(1,6),6-(1,6),48-(7,7,7,16,16)]
   120        7.13334        7.13334        7.13334    7[6-(6,8),7-(6,48)]
   121       6.754304       6.754304       6.754304    7[6-(8,16),7-(6),48-(7,7,7,16,16)]
   122       6.916532       6.916532       6.916532    7[6-(1,6),6-(1,6),48-(7,7,7,16,16)]
   123       7.367564       7.367564       7.367564    7[6-(6,8),7-(6,48)]
   124       6.850083       6.850083       6.850083    7[6-(8,16),7-(6),48-(7,7,7,16,16)]
   125       0.780202       0.780202       0.780202    8[6-(6,7),6-(7,16)]
   126       0.001322       0.001322       0.001322    8[6-(6,7),6-(7,16)]
   127       3.748759       3.748759       3.748759    8[6-(6,7),6-(7,16)]
   128       4.527639       4.527639       4.527639    8[6-(6,7),6-(7,16)]
   129       9.240009       9.240009       9.240009    8[6-(6,7),6-(7,16)]
   130      10.018889      10.018889      10.018889    8[6-(6,7),6-(7,16)]
   131       6.271452       6.271452       6.271452    8[6-(6,7),6-(7,16)]
   132       5.492572       5.492572       5.492572    8[6-(6,7),6-(7,16)]
