# Supplementary material for: A collection of forcefield precursors for metal–organic frameworks
Source: RSC Adv. 2019 Nov 13;9(63):36492–507. doi: 10.1039/c9ra07327b (PMC9075174; doi:10.1039/c9ra07327b)
Supplement: RA-009-C9RA07327B-s1520 [file RA-009-C9RA07327B-s1520.txt]

METYIU_clean

17.350400    0.000000    0.000000
-7.340005    15.721345    0.000000
2.670404    9.347343    14.371239

     1         1.9866         1.9866         1.9866    48[7-(6,6),7-(6,6),8-(6),8-(6)]
     2       3.412235       3.412235       3.412235    48[7-(6,6),7-(6,6),8-(6),8-(6)]
     3       9.268564       9.268564       9.268564    48[7-(6,6),7-(6,6),8-(6),8-(6)]
     4      10.694199      10.694199      10.694199    48[7-(6,6),7-(6,6),8-(6),8-(6)]
     5      -0.930619      -0.930619      -0.930619    48[7-(6,6),7-(6,6),8-(6),8-(6)]
     6       7.835013       7.835013       7.835013    48[7-(6,6),7-(6,6),8-(6),8-(6)]
     7       4.845786       4.845786       4.845786    48[7-(6,6),7-(6,6),8-(6),8-(6)]
     8      13.611418      13.611418      13.611418    48[7-(6,6),7-(6,6),8-(6),8-(6)]
     9        1.41019        1.41019        1.41019    1[6-(6,7)]
    10       4.630817       4.630817       4.630817    1[6-(7,7)]
    11         2.2645         2.2645         2.2645    1[6-(6,6)]
    12       4.674441       4.674441       4.674441    1[6-(6,6)]
    13       0.414642       0.414642       0.414642    1[6-(6,7)]
    14       5.755066       5.755066       5.755066    1[6-(7,7)]
    15       2.944418       2.944418       2.944418    1[6-(6,6)]
    16       4.885151       4.885151       4.885151    1[6-(6,6)]
    17       5.017921       5.017921       5.017921    1[7-(6,6)]
    18       5.361429       5.361429       5.361429    1[7-(6,6)]
    19      -1.238763      -1.238763      -1.238763    1[6-(6,7)]
    20       -5.56817       -5.56817       -5.56817    1[6-(7,7)]
    21       0.966108       0.966108       0.966108    1[6-(6,6)]
    22      -1.795827      -1.795827      -1.795827    1[6-(6,6)]
    23      11.349203      11.349203      11.349203    1[6-(6,7)]
    24      18.009253      18.009253      18.009253    1[6-(7,7)]
    25       8.933175       8.933175       8.933175    1[6-(6,6)]
    26       7.565037       7.565037       7.565037    1[6-(6,6)]
    27      -3.630858      -3.630858      -3.630858    1[7-(6,6)]
    28       8.810546       8.810546       8.810546    1[7-(6,6)]
    29      13.919562      13.919562      13.919562    1[6-(6,7)]
    30      18.248969      18.248969      18.248969    1[6-(7,7)]
    31      11.714691      11.714691      11.714691    1[6-(6,6)]
    32      14.476626      14.476626      14.476626    1[6-(6,6)]
    33       1.331596       1.331596       1.331596    1[6-(6,7)]
    34      -5.328454      -5.328454      -5.328454    1[6-(7,7)]
    35       3.747624       3.747624       3.747624    1[6-(6,6)]
    36       5.115762       5.115762       5.115762    1[6-(6,6)]
    37      16.311657      16.311657      16.311657    1[7-(6,6)]
    38       3.870253       3.870253       3.870253    1[7-(6,6)]
    39      11.270609      11.270609      11.270609    1[6-(6,7)]
    40       8.049982       8.049982       8.049982    1[6-(7,7)]
    41      10.416299      10.416299      10.416299    1[6-(6,6)]
    42       8.006358       8.006358       8.006358    1[6-(6,6)]
    43      12.266157      12.266157      12.266157    1[6-(6,7)]
    44       6.925733       6.925733       6.925733    1[6-(7,7)]
    45       9.736381       9.736381       9.736381    1[6-(6,6)]
    46       7.795648       7.795648       7.795648    1[6-(6,6)]
    47       7.662878       7.662878       7.662878    1[7-(6,6)]
    48        7.31937        7.31937        7.31937    1[7-(6,6)]
    49      -1.136646      -1.136646      -1.136646    1[6-(6,7)]
    50       8.683215       8.683215       8.683215    1[6-(7,7)]
    51        6.67527        6.67527        6.67527    1[6-(6,6)]
    52       8.846962       8.846962       8.846962    1[6-(6,6)]
    53       1.249322       1.249322       1.249322    1[6-(6,7)]
    54       0.920226       0.920226       0.920226    1[6-(7,7)]
    55       3.495174       3.495174       3.495174    1[6-(6,6)]
    56       4.484918       4.484918       4.484918    1[6-(6,6)]
    57       8.910152       8.910152       8.910152    1[7-(6,6)]
    58       2.758908       2.758908       2.758908    1[7-(6,6)]
    59      10.894404      10.894404      10.894404    1[6-(6,7)]
    60        8.49463        8.49463        8.49463    1[6-(7,7)]
    61      12.716875      12.716875      12.716875    1[6-(6,6)]
    62      12.387096      12.387096      12.387096    1[6-(6,6)]
    63       9.513485       9.513485       9.513485    1[6-(6,7)]
    64       5.834414       5.834414       5.834414    1[6-(7,7)]
    65       9.483938       9.483938       9.483938    1[6-(6,6)]
    66       7.164811       7.164811       7.164811    1[6-(6,6)]
    67      10.271774      10.271774      10.271774    1[7-(6,6)]
    68       6.208033       6.208033       6.208033    1[7-(6,6)]
    69       1.786395       1.786395       1.786395    1[6-(6,7)]
    70       4.186169       4.186169       4.186169    1[6-(7,7)]
    71      -0.036076      -0.036076      -0.036076    1[6-(6,6)]
    72       0.293703       0.293703       0.293703    1[6-(6,6)]
    73       3.167314       3.167314       3.167314    1[6-(6,7)]
    74       6.846385       6.846385       6.846385    1[6-(7,7)]
    75       3.196861       3.196861       3.196861    1[6-(6,6)]
    76       5.515988       5.515988       5.515988    1[6-(6,6)]
    77       2.409025       2.409025       2.409025    1[7-(6,6)]
    78       6.472766       6.472766       6.472766    1[7-(6,6)]
    79      13.817445      13.817445      13.817445    1[6-(6,7)]
    80       3.997584       3.997584       3.997584    1[6-(7,7)]
    81       6.005529       6.005529       6.005529    1[6-(6,6)]
    82       3.833837       3.833837       3.833837    1[6-(6,6)]
    83      11.431477      11.431477      11.431477    1[6-(6,7)]
    84      11.760573      11.760573      11.760573    1[6-(7,7)]
    85       9.185625       9.185625       9.185625    1[6-(6,6)]
    86       8.195881       8.195881       8.195881    1[6-(6,6)]
    87       3.770647       3.770647       3.770647    1[7-(6,6)]
    88       9.921891       9.921891       9.921891    1[7-(6,6)]
    89        3.16514        3.16514        3.16514    6[6-(1,6),6-(1,7),7-(1,6)]
    90       2.264878       2.264878       2.264878    6[1-(0),6-(6,7),7-(6,48)]
    91        4.02026        4.02026        4.02026    6[1-(0),7-(1,6),7-(6,48)]
    92       3.028753       3.028753       3.028753    6[1-(0),6-(1,6),6-(6,7)]
    93       3.883426       3.883426       3.883426    6[1-(0),6-(1,6),6-(8,8)]
    94       3.613442       3.613442       3.613442    6[6-(1,6),8-(0),8-(48)]
    95       4.039535       4.039535       4.039535    6[6-(1,6),6-(1,7),7-(1,6)]
    96       3.709894       3.709894       3.709894    6[1-(0),6-(6,7),7-(6,48)]
    97       5.172026       5.172026       5.172026    6[1-(0),7-(1,6),7-(6,48)]
    98       3.641353       3.641353       3.641353    6[1-(0),6-(1,6),6-(6,7)]
    99       4.186214       4.186214       4.186214    6[1-(0),6-(1,6),6-(8,8)]
   100       3.768344       3.768344       3.768344    6[6-(1,6),8-(0),8-(48)]
   101      -0.611236      -0.611236      -0.611236    6[6-(1,6),6-(1,7),7-(1,6)]
   102      -1.408739      -1.408739      -1.408739    6[1-(0),6-(6,7),7-(6,48)]
   103      -2.319243      -2.319243      -2.319243    6[1-(0),7-(1,6),7-(6,48)]
   104       0.588257       0.588257       0.588257    6[1-(0),6-(1,6),6-(6,7)]
   105       -1.46529       -1.46529       -1.46529    6[1-(0),6-(1,6),6-(8,8)]
   106      -0.264339      -0.264339      -0.264339    6[6-(1,6),8-(0),8-(48)]
   107       9.720012       9.720012       9.720012    6[6-(1,6),6-(1,7),7-(1,6)]
   108      10.940579      10.940579      10.940579    6[1-(0),6-(6,7),7-(6,48)]
   109      10.573583      10.573583      10.573583    6[1-(0),7-(1,6),7-(6,48)]
   110       8.772798       8.772798       8.772798    6[1-(0),6-(1,6),6-(6,7)]
   111       7.723412       7.723412       7.723412    6[1-(0),6-(1,6),6-(8,8)]
   112        6.74183        6.74183        6.74183    6[6-(1,6),8-(0),8-(48)]
   113      13.292035      13.292035      13.292035    6[6-(1,6),6-(1,7),7-(1,6)]
   114      14.089538      14.089538      14.089538    6[1-(0),6-(6,7),7-(6,48)]
   115      15.000042      15.000042      15.000042    6[1-(0),7-(1,6),7-(6,48)]
   116      12.092542      12.092542      12.092542    6[1-(0),6-(1,6),6-(6,7)]
   117      14.146089      14.146089      14.146089    6[1-(0),6-(1,6),6-(8,8)]
   118      12.945138      12.945138      12.945138    6[6-(1,6),8-(0),8-(48)]
   119       2.960787       2.960787       2.960787    6[6-(1,6),6-(1,7),7-(1,6)]
   120        1.74022        1.74022        1.74022    6[1-(0),6-(6,7),7-(6,48)]
   121       2.107216       2.107216       2.107216    6[1-(0),7-(1,6),7-(6,48)]
   122       3.908001       3.908001       3.908001    6[1-(0),6-(1,6),6-(6,7)]
   123       4.957387       4.957387       4.957387    6[1-(0),6-(1,6),6-(8,8)]
   124       5.938969       5.938969       5.938969    6[6-(1,6),8-(0),8-(48)]
   125       9.515659       9.515659       9.515659    6[6-(1,6),6-(1,7),7-(1,6)]
   126      10.415921      10.415921      10.415921    6[1-(0),6-(6,7),7-(6,48)]
   127       8.660539       8.660539       8.660539    6[1-(0),7-(1,6),7-(6,48)]
   128       9.652046       9.652046       9.652046    6[1-(0),6-(1,6),6-(6,7)]
   129       8.797373       8.797373       8.797373    6[1-(0),6-(1,6),6-(8,8)]
   130       9.067357       9.067357       9.067357    6[6-(1,6),8-(0),8-(48)]
   131       8.641264       8.641264       8.641264    6[6-(1,6),6-(1,7),7-(1,6)]
   132       8.970905       8.970905       8.970905    6[1-(0),6-(6,7),7-(6,48)]
   133       7.508773       7.508773       7.508773    6[1-(0),7-(1,6),7-(6,48)]
   134       9.039446       9.039446       9.039446    6[1-(0),6-(1,6),6-(6,7)]
   135       8.494585       8.494585       8.494585    6[1-(0),6-(1,6),6-(8,8)]
   136       8.912455       8.912455       8.912455    6[6-(1,6),8-(0),8-(48)]
   137       7.501833       7.501833       7.501833    6[6-(1,6),6-(1,7),7-(1,6)]
   138       6.863844       6.863844       6.863844    6[1-(0),6-(6,7),7-(6,48)]
   139       8.216809       8.216809       8.216809    6[1-(0),7-(1,6),7-(6,48)]
   140       7.375456       7.375456       7.375456    6[1-(0),6-(1,6),6-(6,7)]
   141       8.156051       8.156051       8.156051    6[1-(0),6-(1,6),6-(8,8)]
   142       7.960143       7.960143       7.960143    6[6-(1,6),8-(0),8-(48)]
   143       2.418033       2.418033       2.418033    6[6-(1,6),6-(1,7),7-(1,6)]
   144       1.415693       1.415693       1.415693    6[1-(0),6-(6,7),7-(6,48)]
   145       1.228111       1.228111       1.228111    6[1-(0),7-(1,6),7-(6,48)]
   146       3.503392       3.503392       3.503392    6[1-(0),6-(1,6),6-(6,7)]
   147       4.476699       4.476699       4.476699    6[1-(0),6-(1,6),6-(8,8)]
   148       5.594424       5.594424       5.594424    6[6-(1,6),8-(0),8-(48)]
   149      11.065455      11.065455      11.065455    6[6-(1,6),6-(1,7),7-(1,6)]
   150      10.530226      10.530226      10.530226    6[1-(0),6-(6,7),7-(6,48)]
   151       9.217303       9.217303       9.217303    6[1-(0),7-(1,6),7-(6,48)]
   152      12.274957      12.274957      12.274957    6[1-(0),6-(1,6),6-(6,7)]
   153      -4.532663      -4.532663      -4.532663    6[1-(0),6-(1,6),6-(8,8)]
   154      -3.257635      -3.257635      -3.257635    6[6-(1,6),8-(0),8-(48)]
   155       8.098518       8.098518       8.098518    6[6-(1,6),6-(1,7),7-(1,6)]
   156       8.646385       8.646385       8.646385    6[1-(0),6-(6,7),7-(6,48)]
   157       6.629676       6.629676       6.629676    6[1-(0),7-(1,6),7-(6,48)]
   158       8.634845       8.634845       8.634845    6[1-(0),6-(1,6),6-(6,7)]
   159       8.013904       8.013904       8.013904    6[1-(0),6-(1,6),6-(8,8)]
   160       8.567917       8.567917       8.567917    6[6-(1,6),8-(0),8-(48)]
   161       1.615344       1.615344       1.615344    6[6-(1,6),6-(1,7),7-(1,6)]
   162       2.150573       2.150573       2.150573    6[1-(0),6-(6,7),7-(6,48)]
   163       3.463496       3.463496       3.463496    6[1-(0),7-(1,6),7-(6,48)]
   164       0.405842       0.405842       0.405842    6[1-(0),6-(1,6),6-(6,7)]
   165      17.213462      17.213462      17.213462    6[1-(0),6-(1,6),6-(8,8)]
   166      15.938434      15.938434      15.938434    6[6-(1,6),8-(0),8-(48)]
   167       4.582281       4.582281       4.582281    6[6-(1,6),6-(1,7),7-(1,6)]
   168       4.034414       4.034414       4.034414    6[1-(0),6-(6,7),7-(6,48)]
   169       6.051123       6.051123       6.051123    6[1-(0),7-(1,6),7-(6,48)]
   170       4.045954       4.045954       4.045954    6[1-(0),6-(1,6),6-(6,7)]
   171       4.666895       4.666895       4.666895    6[1-(0),6-(1,6),6-(8,8)]
   172       4.112882       4.112882       4.112882    6[6-(1,6),8-(0),8-(48)]
   173       5.178966       5.178966       5.178966    6[6-(1,6),6-(1,7),7-(1,6)]
   174       5.816955       5.816955       5.816955    6[1-(0),6-(6,7),7-(6,48)]
   175        4.46399        4.46399        4.46399    6[1-(0),7-(1,6),7-(6,48)]
   176       5.305343       5.305343       5.305343    6[1-(0),6-(1,6),6-(6,7)]
   177       4.524748       4.524748       4.524748    6[1-(0),6-(1,6),6-(8,8)]
   178       4.720656       4.720656       4.720656    6[6-(1,6),8-(0),8-(48)]
   179      10.262766      10.262766      10.262766    6[6-(1,6),6-(1,7),7-(1,6)]
   180      11.265106      11.265106      11.265106    6[1-(0),6-(6,7),7-(6,48)]
   181      11.452688      11.452688      11.452688    6[1-(0),7-(1,6),7-(6,48)]
   182       9.177407       9.177407       9.177407    6[1-(0),6-(1,6),6-(6,7)]
   183         8.2041         8.2041         8.2041    6[1-(0),6-(1,6),6-(8,8)]
   184       7.086375       7.086375       7.086375    6[6-(1,6),8-(0),8-(48)]
   185       2.787649       2.787649       2.787649    7[6-(1,6),6-(1,7),48-(7,8,8)]
   186       4.278984       4.278984       4.278984    7[1-(0),6-(1,7),6-(6,6)]
   187       4.433967       4.433967       4.433967    7[6-(1,6),6-(1,7),48-(7,8,8)]
   188       4.975899       4.975899       4.975899    7[1-(0),6-(1,7),6-(6,6)]
   189      -2.486087      -2.486087      -2.486087    7[6-(1,6),6-(1,7),48-(7,8,8)]
   190      -3.902972      -3.902972      -3.902972    7[1-(0),6-(1,7),6-(6,6)]
   191      11.473812      11.473812      11.473812    7[6-(1,6),6-(1,7),48-(7,8,8)]
   192       9.508401       9.508401       9.508401    7[1-(0),6-(1,7),6-(6,6)]
   193      15.166886      15.166886      15.166886    7[6-(1,6),6-(1,7),48-(7,8,8)]
   194      16.583771      16.583771      16.583771    7[1-(0),6-(1,7),6-(6,6)]
   195       1.206987       1.206987       1.206987    7[6-(1,6),6-(1,7),48-(7,8,8)]
   196       3.172398       3.172398       3.172398    7[1-(0),6-(1,7),6-(6,6)]
   197        9.89315        9.89315        9.89315    7[6-(1,6),6-(1,7),48-(7,8,8)]
   198       8.401815       8.401815       8.401815    7[1-(0),6-(1,7),6-(6,6)]
   199       8.246832       8.246832       8.246832    7[6-(1,6),6-(1,7),48-(7,8,8)]
   200         7.7049         7.7049         7.7049    7[1-(0),6-(1,7),6-(6,6)]
   201       7.324552       7.324552       7.324552    7[6-(1,6),6-(1,7),48-(7,8,8)]
   202       8.365417       8.365417       8.365417    7[1-(0),6-(1,7),6-(6,6)]
   203       0.692262       0.692262       0.692262    7[6-(1,6),6-(1,7),48-(7,8,8)]
   204       2.267268       2.267268       2.267268    7[1-(0),6-(1,7),6-(6,6)]
   205       9.390814       9.390814       9.390814    7[6-(1,6),6-(1,7),48-(7,8,8)]
   206      10.193863      10.193863      10.193863    7[1-(0),6-(1,7),6-(6,6)]
   207       7.732114       7.732114       7.732114    7[6-(1,6),6-(1,7),48-(7,8,8)]
   208       6.799777       6.799777       6.799777    7[1-(0),6-(1,7),6-(6,6)]
   209       3.289985       3.289985       3.289985    7[6-(1,6),6-(1,7),48-(7,8,8)]
   210       2.486936       2.486936       2.486936    7[1-(0),6-(1,7),6-(6,6)]
   211       4.948685       4.948685       4.948685    7[6-(1,6),6-(1,7),48-(7,8,8)]
   212       5.881022       5.881022       5.881022    7[1-(0),6-(1,7),6-(6,6)]
   213      12.696252      12.696252      12.696252    7[6-(1,6),6-(1,7),48-(7,8,8)]
   214       4.315382       4.315382       4.315382    7[1-(0),6-(1,7),6-(6,6)]
   215      11.988537      11.988537      11.988537    7[6-(1,6),6-(1,7),48-(7,8,8)]
   216      10.413531      10.413531      10.413531    7[1-(0),6-(1,7),6-(6,6)]
   217        2.75476        2.75476        2.75476    8[6-(6,8)]
   218       4.544644       4.544644       4.544644    8[6-(6,8),48-(7,7,8)]
   219       2.741103       2.741103       2.741103    8[6-(6,8)]
   220       4.302202       4.302202       4.302202    8[6-(6,8),48-(7,7,8)]
   221       6.776397       6.776397       6.776397    8[6-(6,8)]
   222       3.227055       3.227055       3.227055    8[6-(6,8),48-(7,7,8)]
   223        3.07219        3.07219        3.07219    8[6-(6,8)]
   224       0.077974       0.077974       0.077974    8[6-(6,8),48-(7,7,8)]
   225       5.904402       5.904402       5.904402    8[6-(6,8)]
   226       9.453744       9.453744       9.453744    8[6-(6,8),48-(7,7,8)]
   227       9.608609       9.608609       9.608609    8[6-(6,8)]
   228      12.602825      12.602825      12.602825    8[6-(6,8),48-(7,7,8)]
   229       9.926039       9.926039       9.926039    8[6-(6,8)]
   230       8.136155       8.136155       8.136155    8[6-(6,8),48-(7,7,8)]
   231       9.939696       9.939696       9.939696    8[6-(6,8)]
   232       8.378597       8.378597       8.378597    8[6-(6,8),48-(7,7,8)]
   233       5.573872       5.573872       5.573872    8[6-(6,8)]
   234       6.562925       6.562925       6.562925    8[6-(6,8),48-(7,7,8)]
   235       6.901611       6.901611       6.901611    8[6-(6,8)]
   236       8.949215       8.949215       8.949215    8[6-(6,8),48-(7,7,8)]
   237       2.255512       2.255512       2.255512    8[6-(6,8)]
   238       5.245342       5.245342       5.245342    8[6-(6,8),48-(7,7,8)]
   239      -2.777704      -2.777704      -2.777704    8[6-(6,8)]
   240      -2.615012      -2.615012      -2.615012    8[6-(6,8),48-(7,7,8)]
   241      10.425287      10.425287      10.425287    8[6-(6,8)]
   242       7.435457       7.435457       7.435457    8[6-(6,8),48-(7,7,8)]
   243      15.458503      15.458503      15.458503    8[6-(6,8)]
   244      15.295811      15.295811      15.295811    8[6-(6,8),48-(7,7,8)]
   245       7.106927       7.106927       7.106927    8[6-(6,8)]
   246       6.117874       6.117874       6.117874    8[6-(6,8),48-(7,7,8)]
   247       5.779188       5.779188       5.779188    8[6-(6,8)]
   248       3.731584       3.731584       3.731584    8[6-(6,8),48-(7,7,8)]
