# Supplementary material for: A collection of forcefield precursors for metal–organic frameworks
Source: RSC Adv. 2019 Nov 13;9(63):36492–507. doi: 10.1039/c9ra07327b (PMC9075174; doi:10.1039/c9ra07327b)
Supplement: RA-009-C9RA07327B-s1521 [file RA-009-C9RA07327B-s1521.txt]

MEWNEH_clean

10.374000    0.000000    0.000000
0.000000    18.443000    0.000000
0.000000    0.000000    18.443000

     1       6.766441       6.766441       6.766441    69[8-(6),8-(6),8-(6),8-(6),8-(6)]
     2       6.766441       6.766441       6.766441    69[8-(6),8-(6),8-(6),8-(6),8-(6)]
     3       6.766441       6.766441       6.766441    69[8-(6),8-(6),8-(6),8-(6),8-(6)]
     4       6.766441       6.766441       6.766441    69[8-(6),8-(6),8-(6),8-(6),8-(6)]
     5       8.794559       8.794559       8.794559    69[8-(6),8-(6),8-(6),8-(6),8-(6)]
     6       8.794559       8.794559       8.794559    69[8-(6),8-(6),8-(6),8-(6),8-(6)]
     7       8.794559       8.794559       8.794559    69[8-(6),8-(6),8-(6),8-(6),8-(6)]
     8       8.794559       8.794559       8.794559    69[8-(6),8-(6),8-(6),8-(6),8-(6)]
     9       3.607559       3.607559       3.607559    69[8-(6),8-(6),8-(6),8-(6),8-(6)]
    10       3.607559       3.607559       3.607559    69[8-(6),8-(6),8-(6),8-(6),8-(6)]
    11       3.607559       3.607559       3.607559    69[8-(6),8-(6),8-(6),8-(6),8-(6)]
    12       3.607559       3.607559       3.607559    69[8-(6),8-(6),8-(6),8-(6),8-(6)]
    13       1.579442       1.579442       1.579442    69[8-(6),8-(6),8-(6),8-(6),8-(6)]
    14       1.579442       1.579442       1.579442    69[8-(6),8-(6),8-(6),8-(6),8-(6)]
    15       1.579442       1.579442       1.579442    69[8-(6),8-(6),8-(6),8-(6),8-(6)]
    16       1.579442       1.579442       1.579442    69[8-(6),8-(6),8-(6),8-(6),8-(6)]
    17       9.629147       9.629147       9.629147    6[6-(6,6),6-(6,6),6-(8,8)]
    18      10.163408      10.163408      10.163408    6[6-(6,6),6-(6,6),6-(8,8)]
    19       9.862562       9.862562       9.862562    6[6-(6,6),6-(6,6),6-(8,8)]
    20       8.715197       8.715197       8.715197    6[6-(6,6),8-(0),8-(69)]
    21      10.085603      10.085603      10.085603    6[6-(6,6),8-(69),8-(69)]
    22       9.323114       9.323114       9.323114    6[6-(6,6),8-(69),8-(69)]
    23       9.629147       9.629147       9.629147    6[6-(6,6),6-(6,6),6-(8,8)]
    24      10.163408      10.163408      10.163408    6[6-(6,6),6-(6,6),6-(8,8)]
    25       9.862562       9.862562       9.862562    6[6-(6,6),6-(6,6),6-(8,8)]
    26       8.715197       8.715197       8.715197    6[6-(6,6),8-(0),8-(69)]
    27      10.085603      10.085603      10.085603    6[6-(6,6),8-(69),8-(69)]
    28       9.323114       9.323114       9.323114    6[6-(6,6),8-(69),8-(69)]
    29       9.629147       9.629147       9.629147    6[6-(6,6),6-(6,6),6-(8,8)]
    30      10.163408      10.163408      10.163408    6[6-(6,6),6-(6,6),6-(8,8)]
    31       9.862562       9.862562       9.862562    6[6-(6,6),6-(6,6),6-(8,8)]
    32       8.715197       8.715197       8.715197    6[6-(6,6),8-(0),8-(69)]
    33      10.085603      10.085603      10.085603    6[6-(6,6),8-(69),8-(69)]
    34       9.323114       9.323114       9.323114    6[6-(6,6),8-(69),8-(69)]
    35       9.629147       9.629147       9.629147    6[6-(6,6),6-(6,6),6-(8,8)]
    36      10.163408      10.163408      10.163408    6[6-(6,6),6-(6,6),6-(8,8)]
    37       9.862562       9.862562       9.862562    6[6-(6,6),6-(6,6),6-(8,8)]
    38       8.715197       8.715197       8.715197    6[6-(6,6),8-(0),8-(69)]
    39      10.085603      10.085603      10.085603    6[6-(6,6),8-(69),8-(69)]
    40       9.323114       9.323114       9.323114    6[6-(6,6),8-(69),8-(69)]
    41       5.931853       5.931853       5.931853    6[6-(6,6),6-(6,6),6-(8,8)]
    42       5.397592       5.397592       5.397592    6[6-(6,6),6-(6,6),6-(8,8)]
    43       5.698438       5.698438       5.698438    6[6-(6,6),6-(6,6),6-(8,8)]
    44       6.845803       6.845803       6.845803    6[6-(6,6),8-(0),8-(69)]
    45       5.475397       5.475397       5.475397    6[6-(6,6),8-(69),8-(69)]
    46       6.237886       6.237886       6.237886    6[6-(6,6),8-(69),8-(69)]
    47       5.931853       5.931853       5.931853    6[6-(6,6),6-(6,6),6-(8,8)]
    48       5.397592       5.397592       5.397592    6[6-(6,6),6-(6,6),6-(8,8)]
    49       5.698438       5.698438       5.698438    6[6-(6,6),6-(6,6),6-(8,8)]
    50       6.845803       6.845803       6.845803    6[6-(6,6),8-(0),8-(69)]
    51       5.475397       5.475397       5.475397    6[6-(6,6),8-(69),8-(69)]
    52       6.237886       6.237886       6.237886    6[6-(6,6),8-(69),8-(69)]
    53       5.931853       5.931853       5.931853    6[6-(6,6),6-(6,6),6-(8,8)]
    54       5.397592       5.397592       5.397592    6[6-(6,6),6-(6,6),6-(8,8)]
    55       5.698438       5.698438       5.698438    6[6-(6,6),6-(6,6),6-(8,8)]
    56       6.845803       6.845803       6.845803    6[6-(6,6),8-(0),8-(69)]
    57       5.475397       5.475397       5.475397    6[6-(6,6),8-(69),8-(69)]
    58       6.237886       6.237886       6.237886    6[6-(6,6),8-(69),8-(69)]
    59       5.931853       5.931853       5.931853    6[6-(6,6),6-(6,6),6-(8,8)]
    60       5.397592       5.397592       5.397592    6[6-(6,6),6-(6,6),6-(8,8)]
    61       5.698438       5.698438       5.698438    6[6-(6,6),6-(6,6),6-(8,8)]
    62       6.845803       6.845803       6.845803    6[6-(6,6),8-(0),8-(69)]
    63       5.475397       5.475397       5.475397    6[6-(6,6),8-(69),8-(69)]
    64       6.237886       6.237886       6.237886    6[6-(6,6),8-(69),8-(69)]
    65       0.744853       0.744853       0.744853    6[6-(6,6),6-(6,6),6-(8,8)]
    66       0.210592       0.210592       0.210592    6[6-(6,6),6-(6,6),6-(8,8)]
    67       0.511438       0.511438       0.511438    6[6-(6,6),6-(6,6),6-(8,8)]
    68       1.658803       1.658803       1.658803    6[6-(6,6),8-(0),8-(69)]
    69       0.288397       0.288397       0.288397    6[6-(6,6),8-(69),8-(69)]
    70       1.050886       1.050886       1.050886    6[6-(6,6),8-(69),8-(69)]
    71       0.744853       0.744853       0.744853    6[6-(6,6),6-(6,6),6-(8,8)]
    72       0.210592       0.210592       0.210592    6[6-(6,6),6-(6,6),6-(8,8)]
    73       0.511438       0.511438       0.511438    6[6-(6,6),6-(6,6),6-(8,8)]
    74       1.658803       1.658803       1.658803    6[6-(6,6),8-(0),8-(69)]
    75       0.288397       0.288397       0.288397    6[6-(6,6),8-(69),8-(69)]
    76       1.050886       1.050886       1.050886    6[6-(6,6),8-(69),8-(69)]
    77       0.744853       0.744853       0.744853    6[6-(6,6),6-(6,6),6-(8,8)]
    78       0.210592       0.210592       0.210592    6[6-(6,6),6-(6,6),6-(8,8)]
    79       0.511438       0.511438       0.511438    6[6-(6,6),6-(6,6),6-(8,8)]
    80       1.658803       1.658803       1.658803    6[6-(6,6),8-(0),8-(69)]
    81       0.288397       0.288397       0.288397    6[6-(6,6),8-(69),8-(69)]
    82       1.050886       1.050886       1.050886    6[6-(6,6),8-(69),8-(69)]
    83       0.744853       0.744853       0.744853    6[6-(6,6),6-(6,6),6-(8,8)]
    84       0.210592       0.210592       0.210592    6[6-(6,6),6-(6,6),6-(8,8)]
    85       0.511438       0.511438       0.511438    6[6-(6,6),6-(6,6),6-(8,8)]
    86       1.658803       1.658803       1.658803    6[6-(6,6),8-(0),8-(69)]
    87       0.288397       0.288397       0.288397    6[6-(6,6),8-(69),8-(69)]
    88       1.050886       1.050886       1.050886    6[6-(6,6),8-(69),8-(69)]
    89       4.442147       4.442147       4.442147    6[6-(6,6),6-(6,6),6-(8,8)]
    90       4.976408       4.976408       4.976408    6[6-(6,6),6-(6,6),6-(8,8)]
    91       4.675562       4.675562       4.675562    6[6-(6,6),6-(6,6),6-(8,8)]
    92       3.528197       3.528197       3.528197    6[6-(6,6),8-(0),8-(69)]
    93       4.898603       4.898603       4.898603    6[6-(6,6),8-(69),8-(69)]
    94       4.136114       4.136114       4.136114    6[6-(6,6),8-(69),8-(69)]
    95       4.442147       4.442147       4.442147    6[6-(6,6),6-(6,6),6-(8,8)]
    96       4.976408       4.976408       4.976408    6[6-(6,6),6-(6,6),6-(8,8)]
    97       4.675562       4.675562       4.675562    6[6-(6,6),6-(6,6),6-(8,8)]
    98       3.528197       3.528197       3.528197    6[6-(6,6),8-(0),8-(69)]
    99       4.898603       4.898603       4.898603    6[6-(6,6),8-(69),8-(69)]
   100       4.136114       4.136114       4.136114    6[6-(6,6),8-(69),8-(69)]
   101       4.442147       4.442147       4.442147    6[6-(6,6),6-(6,6),6-(8,8)]
   102       4.976408       4.976408       4.976408    6[6-(6,6),6-(6,6),6-(8,8)]
   103       4.675562       4.675562       4.675562    6[6-(6,6),6-(6,6),6-(8,8)]
   104       3.528197       3.528197       3.528197    6[6-(6,6),8-(0),8-(69)]
   105       4.898603       4.898603       4.898603    6[6-(6,6),8-(69),8-(69)]
   106       4.136114       4.136114       4.136114    6[6-(6,6),8-(69),8-(69)]
   107       4.442147       4.442147       4.442147    6[6-(6,6),6-(6,6),6-(8,8)]
   108       4.976408       4.976408       4.976408    6[6-(6,6),6-(6,6),6-(8,8)]
   109       4.675562       4.675562       4.675562    6[6-(6,6),6-(6,6),6-(8,8)]
   110       3.528197       3.528197       3.528197    6[6-(6,6),8-(0),8-(69)]
   111       4.898603       4.898603       4.898603    6[6-(6,6),8-(69),8-(69)]
   112       4.136114       4.136114       4.136114    6[6-(6,6),8-(69),8-(69)]
   113       8.544026       8.544026       8.544026    8[6-(6,8)]
   114       8.138403       8.138403       8.138403    8[6-(6,8),69-(8,8,8,8)]
   115       9.614623       9.614623       9.614623    8[6-(6,8),69-(8,8,8,8)]
   116       0.205405       0.205405       0.205405    8[6-(6,8),69-(8,8,8,8)]
   117      10.106351      10.106351      10.106351    8[6-(6,8),69-(8,8,8,8)]
   118       8.156039       8.156039       8.156039    8[6-(6,8),69-(8,8,8,8)]
   119       8.544026       8.544026       8.544026    8[6-(6,8)]
   120       8.138403       8.138403       8.138403    8[6-(6,8),69-(8,8,8,8)]
   121       9.614623       9.614623       9.614623    8[6-(6,8),69-(8,8,8,8)]
   122       0.205405       0.205405       0.205405    8[6-(6,8),69-(8,8,8,8)]
   123      10.106351      10.106351      10.106351    8[6-(6,8),69-(8,8,8,8)]
   124       8.156039       8.156039       8.156039    8[6-(6,8),69-(8,8,8,8)]
   125       8.544026       8.544026       8.544026    8[6-(6,8)]
   126       8.138403       8.138403       8.138403    8[6-(6,8),69-(8,8,8,8)]
   127       9.614623       9.614623       9.614623    8[6-(6,8),69-(8,8,8,8)]
   128       0.205405       0.205405       0.205405    8[6-(6,8),69-(8,8,8,8)]
   129      10.106351      10.106351      10.106351    8[6-(6,8),69-(8,8,8,8)]
   130       8.156039       8.156039       8.156039    8[6-(6,8),69-(8,8,8,8)]
   131       8.544026       8.544026       8.544026    8[6-(6,8)]
   132       8.138403       8.138403       8.138403    8[6-(6,8),69-(8,8,8,8)]
   133       9.614623       9.614623       9.614623    8[6-(6,8),69-(8,8,8,8)]
   134       0.205405       0.205405       0.205405    8[6-(6,8),69-(8,8,8,8)]
   135      10.106351      10.106351      10.106351    8[6-(6,8),69-(8,8,8,8)]
   136       8.156039       8.156039       8.156039    8[6-(6,8),69-(8,8,8,8)]
   137       7.016974       7.016974       7.016974    8[6-(6,8)]
   138       7.422597       7.422597       7.422597    8[6-(6,8),69-(8,8,8,8)]
   139       5.946377       5.946377       5.946377    8[6-(6,8),69-(8,8,8,8)]
   140       4.981595       4.981595       4.981595    8[6-(6,8),69-(8,8,8,8)]
   141       5.454649       5.454649       5.454649    8[6-(6,8),69-(8,8,8,8)]
   142       7.404961       7.404961       7.404961    8[6-(6,8),69-(8,8,8,8)]
   143       7.016974       7.016974       7.016974    8[6-(6,8)]
   144       7.422597       7.422597       7.422597    8[6-(6,8),69-(8,8,8,8)]
   145       5.946377       5.946377       5.946377    8[6-(6,8),69-(8,8,8,8)]
   146       4.981595       4.981595       4.981595    8[6-(6,8),69-(8,8,8,8)]
   147       5.454649       5.454649       5.454649    8[6-(6,8),69-(8,8,8,8)]
   148       7.404961       7.404961       7.404961    8[6-(6,8),69-(8,8,8,8)]
   149       7.016974       7.016974       7.016974    8[6-(6,8)]
   150       7.422597       7.422597       7.422597    8[6-(6,8),69-(8,8,8,8)]
   151       5.946377       5.946377       5.946377    8[6-(6,8),69-(8,8,8,8)]
   152       4.981595       4.981595       4.981595    8[6-(6,8),69-(8,8,8,8)]
   153       5.454649       5.454649       5.454649    8[6-(6,8),69-(8,8,8,8)]
   154       7.404961       7.404961       7.404961    8[6-(6,8),69-(8,8,8,8)]
   155       7.016974       7.016974       7.016974    8[6-(6,8)]
   156       7.422597       7.422597       7.422597    8[6-(6,8),69-(8,8,8,8)]
   157       5.946377       5.946377       5.946377    8[6-(6,8),69-(8,8,8,8)]
   158       4.981595       4.981595       4.981595    8[6-(6,8),69-(8,8,8,8)]
   159       5.454649       5.454649       5.454649    8[6-(6,8),69-(8,8,8,8)]
   160       7.404961       7.404961       7.404961    8[6-(6,8),69-(8,8,8,8)]
   161       1.829974       1.829974       1.829974    8[6-(6,8)]
   162       2.235597       2.235597       2.235597    8[6-(6,8),69-(8,8,8,8)]
   163       0.759377       0.759377       0.759377    8[6-(6,8),69-(8,8,8,8)]
   164      10.168595      10.168595      10.168595    8[6-(6,8),69-(8,8,8,8)]
   165       0.267649       0.267649       0.267649    8[6-(6,8),69-(8,8,8,8)]
   166       2.217961       2.217961       2.217961    8[6-(6,8),69-(8,8,8,8)]
   167       1.829974       1.829974       1.829974    8[6-(6,8)]
   168       2.235597       2.235597       2.235597    8[6-(6,8),69-(8,8,8,8)]
   169       0.759377       0.759377       0.759377    8[6-(6,8),69-(8,8,8,8)]
   170      10.168595      10.168595      10.168595    8[6-(6,8),69-(8,8,8,8)]
   171       0.267649       0.267649       0.267649    8[6-(6,8),69-(8,8,8,8)]
   172       2.217961       2.217961       2.217961    8[6-(6,8),69-(8,8,8,8)]
   173       1.829974       1.829974       1.829974    8[6-(6,8)]
   174       2.235597       2.235597       2.235597    8[6-(6,8),69-(8,8,8,8)]
   175       0.759377       0.759377       0.759377    8[6-(6,8),69-(8,8,8,8)]
   176      10.168595      10.168595      10.168595    8[6-(6,8),69-(8,8,8,8)]
   177       0.267649       0.267649       0.267649    8[6-(6,8),69-(8,8,8,8)]
   178       2.217961       2.217961       2.217961    8[6-(6,8),69-(8,8,8,8)]
   179       1.829974       1.829974       1.829974    8[6-(6,8)]
   180       2.235597       2.235597       2.235597    8[6-(6,8),69-(8,8,8,8)]
   181       0.759377       0.759377       0.759377    8[6-(6,8),69-(8,8,8,8)]
   182      10.168595      10.168595      10.168595    8[6-(6,8),69-(8,8,8,8)]
   183       0.267649       0.267649       0.267649    8[6-(6,8),69-(8,8,8,8)]
   184       2.217961       2.217961       2.217961    8[6-(6,8),69-(8,8,8,8)]
   185       3.357026       3.357026       3.357026    8[6-(6,8)]
   186       2.951403       2.951403       2.951403    8[6-(6,8),69-(8,8,8,8)]
   187       4.427623       4.427623       4.427623    8[6-(6,8),69-(8,8,8,8)]
   188       5.392405       5.392405       5.392405    8[6-(6,8),69-(8,8,8,8)]
   189       4.919351       4.919351       4.919351    8[6-(6,8),69-(8,8,8,8)]
   190       2.969039       2.969039       2.969039    8[6-(6,8),69-(8,8,8,8)]
   191       3.357026       3.357026       3.357026    8[6-(6,8)]
   192       2.951403       2.951403       2.951403    8[6-(6,8),69-(8,8,8,8)]
   193       4.427623       4.427623       4.427623    8[6-(6,8),69-(8,8,8,8)]
   194       5.392405       5.392405       5.392405    8[6-(6,8),69-(8,8,8,8)]
   195       4.919351       4.919351       4.919351    8[6-(6,8),69-(8,8,8,8)]
   196       2.969039       2.969039       2.969039    8[6-(6,8),69-(8,8,8,8)]
   197       3.357026       3.357026       3.357026    8[6-(6,8)]
   198       2.951403       2.951403       2.951403    8[6-(6,8),69-(8,8,8,8)]
   199       4.427623       4.427623       4.427623    8[6-(6,8),69-(8,8,8,8)]
   200       5.392405       5.392405       5.392405    8[6-(6,8),69-(8,8,8,8)]
   201       4.919351       4.919351       4.919351    8[6-(6,8),69-(8,8,8,8)]
   202       2.969039       2.969039       2.969039    8[6-(6,8),69-(8,8,8,8)]
   203       3.357026       3.357026       3.357026    8[6-(6,8)]
   204       2.951403       2.951403       2.951403    8[6-(6,8),69-(8,8,8,8)]
   205       4.427623       4.427623       4.427623    8[6-(6,8),69-(8,8,8,8)]
   206       5.392405       5.392405       5.392405    8[6-(6,8),69-(8,8,8,8)]
   207       4.919351       4.919351       4.919351    8[6-(6,8),69-(8,8,8,8)]
   208       2.969039       2.969039       2.969039    8[6-(6,8),69-(8,8,8,8)]
