# Supplementary material for: A collection of forcefield precursors for metal–organic frameworks
Source: RSC Adv. 2019 Nov 13;9(63):36492–507. doi: 10.1039/c9ra07327b (PMC9075174; doi:10.1039/c9ra07327b)
Supplement: RA-009-C9RA07327B-s1522 [file RA-009-C9RA07327B-s1522.txt]

MEXJAC_clean

14.134100    0.000000    0.000000
0.000000    14.134100    0.000000
0.000000    0.000000    14.134100

     1       0.006926       0.006926       0.006926    62[8-(6),8-(6),8-(6),8-(6),8-(6),8-(6)]
     2       7.060124       7.060124       7.060124    62[8-(6),8-(6),8-(6),8-(6),8-(6),8-(6)]
     3      -0.006926      -0.006926      -0.006926    62[8-(6),8-(6),8-(6),8-(6),8-(6),8-(6)]
     4       7.073976       7.073976       7.073976    62[8-(6),8-(6),8-(6),8-(6),8-(6),8-(6)]
     5       1.273482       1.273482       1.273482    6[6-(6,6),8-(62),8-(62)]
     6       1.823299       1.823299       1.823299    6[6-(6,53),6-(6,53),6-(8,8)]
     7       1.199985       1.199985       1.199985    6[6-(6,6),6-(6,6),53-(0)]
     8       5.793568       5.793568       5.793568    6[6-(6,6),8-(62),8-(62)]
     9       5.243751       5.243751       5.243751    6[6-(6,53),6-(6,53),6-(8,8)]
    10       5.867065       5.867065       5.867065    6[6-(6,6),6-(6,6),53-(0)]
    11      12.860618      12.860618      12.860618    6[6-(6,6),8-(62),8-(62)]
    12      12.310801      12.310801      12.310801    6[6-(6,53),6-(6,53),6-(8,8)]
    13      12.934115      12.934115      12.934115    6[6-(6,6),6-(6,6),53-(0)]
    14       8.340532       8.340532       8.340532    6[6-(6,6),8-(62),8-(62)]
    15       8.890349       8.890349       8.890349    6[6-(6,53),6-(6,53),6-(8,8)]
    16       8.267035       8.267035       8.267035    6[6-(6,6),6-(6,6),53-(0)]
    17       8.101666       8.101666       8.101666    6[6-(6,6),8-(62),8-(62)]
    18       8.768796       8.768796       8.768796    6[6-(6,53),6-(6,53),6-(8,8)]
    19       9.899524       9.899524       9.899524    6[6-(6,6),6-(6,6),53-(0)]
    20       1.034616       1.034616       1.034616    6[6-(6,6),8-(62),8-(62)]
    21       1.701746       1.701746       1.701746    6[6-(6,53),6-(6,53),6-(8,8)]
    22       2.832474       2.832474       2.832474    6[6-(6,6),6-(6,6),53-(0)]
    23      13.099484      13.099484      13.099484    6[6-(6,6),8-(62),8-(62)]
    24      12.432354      12.432354      12.432354    6[6-(6,53),6-(6,53),6-(8,8)]
    25      11.301626      11.301626      11.301626    6[6-(6,6),6-(6,6),53-(0)]
    26       6.032434       6.032434       6.032434    6[6-(6,6),8-(62),8-(62)]
    27       5.365304       5.365304       5.365304    6[6-(6,53),6-(6,53),6-(8,8)]
    28       4.234576       4.234576       4.234576    6[6-(6,6),6-(6,6),53-(0)]
    29       2.317992       2.317992       2.317992    6[6-(6,6),8-(62),8-(62)]
    30       3.584408       3.584408       3.584408    6[6-(6,53),6-(6,53),6-(8,8)]
    31       4.118677       4.118677       4.118677    6[6-(6,6),6-(6,6),53-(0)]
    32      11.816108      11.816108      11.816108    6[6-(6,6),8-(62),8-(62)]
    33      10.549692      10.549692      10.549692    6[6-(6,53),6-(6,53),6-(8,8)]
    34      10.015423      10.015423      10.015423    6[6-(6,6),6-(6,6),53-(0)]
    35       9.385042       9.385042       9.385042    6[6-(6,6),8-(62),8-(62)]
    36      10.651458      10.651458      10.651458    6[6-(6,53),6-(6,53),6-(8,8)]
    37      11.185727      11.185727      11.185727    6[6-(6,6),6-(6,6),53-(0)]
    38       4.749058       4.749058       4.749058    6[6-(6,6),8-(62),8-(62)]
    39       3.482642       3.482642       3.482642    6[6-(6,53),6-(6,53),6-(8,8)]
    40       2.948373       2.948373       2.948373    6[6-(6,6),6-(6,6),53-(0)]
    41      13.596156      13.596156      13.596156    53[6-(6,6)]
    42       7.604994       7.604994       7.604994    53[6-(6,6)]
    43       0.537944       0.537944       0.537944    53[6-(6,6)]
    44       6.529106       6.529106       6.529106    53[6-(6,6)]
    45      10.619091      10.619091      10.619091    53[6-(6,6)]
    46       3.552041       3.552041       3.552041    53[6-(6,6)]
    47      10.582059      10.582059      10.582059    53[6-(6,6)]
    48       3.515009       3.515009       3.515009    53[6-(6,6)]
    49       3.181445       3.181445       3.181445    53[6-(6,6)]
    50      10.952655      10.952655      10.952655    53[6-(6,6)]
    51      10.248495      10.248495      10.248495    53[6-(6,6)]
    52       3.885605       3.885605       3.885605    53[6-(6,6)]
    53       0.230386       0.230386       0.230386    8[6-(6,8),62-(8,8,8,8,8)]
    54       1.874182       1.874182       1.874182    8[6-(6,8),62-(8,8,8,8,8)]
    55       6.836664       6.836664       6.836664    8[6-(6,8),62-(8,8,8,8,8)]
    56       5.192868       5.192868       5.192868    8[6-(6,8),62-(8,8,8,8,8)]
    57      13.903714      13.903714      13.903714    8[6-(6,8),62-(8,8,8,8,8)]
    58      12.259918      12.259918      12.259918    8[6-(6,8),62-(8,8,8,8,8)]
    59       7.297436       7.297436       7.297436    8[6-(6,8),62-(8,8,8,8,8)]
    60       8.941232       8.941232       8.941232    8[6-(6,8),62-(8,8,8,8,8)]
    61       7.428883       7.428883       7.428883    8[6-(6,8),62-(8,8,8,8,8)]
    62       8.283996       8.283996       8.283996    8[6-(6,8),62-(8,8,8,8,8)]
    63       0.361833       0.361833       0.361833    8[6-(6,8),62-(8,8,8,8,8)]
    64       1.216946       1.216946       1.216946    8[6-(6,8),62-(8,8,8,8,8)]
    65      13.772267      13.772267      13.772267    8[6-(6,8),62-(8,8,8,8,8)]
    66      12.917154      12.917154      12.917154    8[6-(6,8),62-(8,8,8,8,8)]
    67       6.705217       6.705217       6.705217    8[6-(6,8),62-(8,8,8,8,8)]
    68       5.850104       5.850104       5.850104    8[6-(6,8),62-(8,8,8,8,8)]
    69       2.428945       2.428945       2.428945    8[6-(6,8),62-(8,8,8,8,8)]
    70       1.248606       1.248606       1.248606    8[6-(6,8),62-(8,8,8,8,8)]
    71      11.705155      11.705155      11.705155    8[6-(6,8),62-(8,8,8,8,8)]
    72      12.885494      12.885494      12.885494    8[6-(6,8),62-(8,8,8,8,8)]
    73       9.495995       9.495995       9.495995    8[6-(6,8),62-(8,8,8,8,8)]
    74       8.315656       8.315656       8.315656    8[6-(6,8),62-(8,8,8,8,8)]
    75       4.638105       4.638105       4.638105    8[6-(6,8),62-(8,8,8,8,8)]
    76       5.818444       5.818444       5.818444    8[6-(6,8),62-(8,8,8,8,8)]
