# Supplementary material for: A collection of forcefield precursors for metal–organic frameworks
Source: RSC Adv. 2019 Nov 13;9(63):36492–507. doi: 10.1039/c9ra07327b (PMC9075174; doi:10.1039/c9ra07327b)
Supplement: RA-009-C9RA07327B-s1523 [file RA-009-C9RA07327B-s1523.txt]

MICCIM_clean

5.908000    0.000000    0.000000
2.953997    23.207050    0.000000
2.954016    2.428025    26.047122

     1       5.771534       5.771534       5.771534    48[8-(6),8-(6),8-(6)]
     2       8.725536       8.725536       8.725536    48[8-(6),8-(6),8-(6)]
     3       6.044479       6.044479       6.044479    48[8-(6),8-(6),8-(6)]
     4       3.090477       3.090477       3.090477    48[8-(6),8-(6),8-(6)]
     5       8.450814       8.450814       8.450814    48[8-(6),8-(6),8-(6),8-(6)]
     6       3.365199       3.365199       3.365199    48[8-(6),8-(6),8-(6),8-(6)]
     7       8.464992       8.464992       8.464992    1[6-(6,6)]
     8       4.945009       4.945009       4.945009    1[6-(6,6)]
     9       5.590752       5.590752       5.590752    1[6-(6,6)]
    10       6.170917       6.170917       6.170917    1[6-(6,6)]
    11       5.652197       5.652197       5.652197    1[6-(6,6)]
    12       8.108153       8.108153       8.108153    1[6-(6,6)]
    13       4.680924       4.680924       4.680924    1[6-(6,6)]
    14       3.296074       3.296074       3.296074    1[6-(6,6)]
    15       2.671008       2.671008       2.671008    1[6-(6,6)]
    16       6.231759       6.231759       6.231759    1[6-(6,6)]
    17       0.916331       0.916331       0.916331    1[6-(6,6)]
    18       5.510992       5.510992       5.510992    1[6-(6,6)]
    19       4.945005       4.945005       4.945005    1[6-(6,6)]
    20       8.544748       8.544748       8.544748    1[6-(6,6)]
    21       9.124915       9.124915       9.124915    1[6-(6,6)]
    22       5.652193       5.652193       5.652193    1[6-(6,6)]
    23       8.108147       8.108147       8.108147    1[6-(6,6)]
    24       4.680915       4.680915       4.680915    1[6-(6,6)]
    25       6.250079       6.250079       6.250079    1[6-(6,6)]
    26       5.625012       5.625012       5.625012    1[6-(6,6)]
    27       3.277764       3.277764       3.277764    1[6-(6,6)]
    28       3.870337       3.870337       3.870337    1[6-(6,6)]
    29       3.351021       3.351021       3.351021    1[6-(6,6)]
    30       3.917007       3.917007       3.917007    1[6-(6,6)]
    31       0.317261       0.317261       0.317261    1[6-(6,6)]
    32       5.645096       5.645096       5.645096    1[6-(6,6)]
    33       6.163816       6.163816       6.163816    1[6-(6,6)]
    34        3.70786        3.70786        3.70786    1[6-(6,6)]
    35       7.135089       7.135089       7.135089    1[6-(6,6)]
    36       8.519939       8.519939       8.519939    1[6-(6,6)]
    37       9.145005       9.145005       9.145005    1[6-(6,6)]
    38       5.584254       5.584254       5.584254    1[6-(6,6)]
    39      10.899682      10.899682      10.899682    1[6-(6,6)]
    40       6.305021       6.305021       6.305021    1[6-(6,6)]
    41       6.871008       6.871008       6.871008    1[6-(6,6)]
    42       3.271265       3.271265       3.271265    1[6-(6,6)]
    43       2.691098       2.691098       2.691098    1[6-(6,6)]
    44        6.16382        6.16382        6.16382    1[6-(6,6)]
    45       3.707866       3.707866       3.707866    1[6-(6,6)]
    46       7.135098       7.135098       7.135098    1[6-(6,6)]
    47       5.565934       5.565934       5.565934    1[6-(6,6)]
    48       6.191001       6.191001       6.191001    1[6-(6,6)]
    49       8.538249       8.538249       8.538249    1[6-(6,6)]
    50       7.945676       7.945676       7.945676    1[6-(6,6)]
    51      10.734255      10.734255      10.734255    6[6-(6,6),8-(0),8-(48)]
    52      10.341964      10.341964      10.341964    6[6-(1,6),6-(1,6),6-(8,8)]
    53       9.081197       9.081197       9.081197    6[1-(0),6-(1,6),6-(6,6)]
    54        8.74326        8.74326        8.74326    6[1-(0),6-(1,6),6-(6,8)]
    55       9.664908       9.664908       9.664908    6[6-(1,6),6-(1,6),8-(6)]
    56      10.897908      10.897908      10.897908    6[1-(0),6-(1,6),6-(6,8)]
    57       5.337298       5.337298       5.337298    6[1-(0),6-(1,6),6-(6,6)]
    58       5.309534       5.309534       5.309534    6[6-(1,6),6-(1,6),8-(6)]
    59       5.053126       5.053126       5.053126    6[1-(0),6-(6,6),6-(6,8)]
    60       3.843168       3.843168       3.843168    6[6-(1,6),6-(1,6),6-(8,8)]
    61       8.898053       8.898053       8.898053    6[1-(0),6-(6,6),6-(6,8)]
    62        3.31972        3.31972        3.31972    6[6-(1,6),6-(1,6),8-(6)]
    63       4.482415       4.482415       4.482415    6[1-(0),6-(6,8),6-(6,8)]
    64       5.090924       5.090924       5.090924    6[6-(1,6),6-(1,6),8-(6)]
    65       3.873876       3.873876       3.873876    6[1-(0),6-(1,6),6-(6,8)]
    66       3.504627       3.504627       3.504627    6[1-(0),6-(1,6),6-(6,6)]
    67       4.357742       4.357742       4.357742    6[6-(1,6),6-(1,6),6-(8,8)]
    68       5.620281       5.620281       5.620281    6[1-(0),6-(1,6),6-(6,6)]
    69       6.000165       6.000165       6.000165    6[1-(0),6-(1,6),6-(6,8)]
    70       3.967223       3.967223       3.967223    6[6-(6,6),8-(48),8-(48)]
    71       3.451466       3.451466       3.451466    6[6-(6,6),8-(48),8-(48)]
    72       7.780255       7.780255       7.780255    6[6-(6,6),8-(0),8-(48)]
    73       7.387963       7.387963       7.387963    6[6-(1,6),6-(1,6),6-(8,8)]
    74       6.127196       6.127196       6.127196    6[1-(0),6-(1,6),6-(6,6)]
    75       5.789258       5.789258       5.789258    6[1-(0),6-(1,6),6-(6,8)]
    76       6.710906       6.710906       6.710906    6[6-(1,6),6-(1,6),8-(6)]
    77       7.943905       7.943905       7.943905    6[1-(0),6-(1,6),6-(6,8)]
    78       8.291296       8.291296       8.291296    6[1-(0),6-(1,6),6-(6,6)]
    79       5.309528       5.309528       5.309528    6[6-(1,6),6-(1,6),8-(6)]
    80       5.053121       5.053121       5.053121    6[1-(0),6-(6,6),6-(6,8)]
    81       3.843163       3.843163       3.843163    6[6-(1,6),6-(1,6),6-(8,8)]
    82       2.990047       2.990047       2.990047    6[1-(0),6-(6,6),6-(6,8)]
    83       3.319713       3.319713       3.319713    6[6-(1,6),6-(1,6),8-(6)]
    84       4.482407       4.482407       4.482407    6[1-(0),6-(6,8),6-(6,8)]
    85        8.04493        8.04493        8.04493    6[6-(1,6),6-(1,6),8-(6)]
    86       6.827882       6.827882       6.827882    6[1-(0),6-(1,6),6-(6,8)]
    87       6.458631       6.458631       6.458631    6[1-(0),6-(1,6),6-(6,6)]
    88       7.311746       7.311746       7.311746    6[6-(1,6),6-(1,6),6-(8,8)]
    89       2.666286       2.666286       2.666286    6[1-(0),6-(1,6),6-(6,6)]
    90       3.046171       3.046171       3.046171    6[1-(0),6-(1,6),6-(6,8)]
    91       6.921227       6.921227       6.921227    6[6-(6,6),8-(48),8-(48)]
    92       3.451463       3.451463       3.451463    6[6-(6,6),8-(48),8-(48)]
    93       1.081758       1.081758       1.081758    6[6-(6,6),8-(0),8-(48)]
    94       1.474049       1.474049       1.474049    6[6-(1,6),6-(1,6),6-(8,8)]
    95       2.734816       2.734816       2.734816    6[1-(0),6-(1,6),6-(6,6)]
    96       3.072753       3.072753       3.072753    6[1-(0),6-(1,6),6-(6,8)]
    97       2.151105       2.151105       2.151105    6[6-(1,6),6-(1,6),8-(6)]
    98       0.918105       0.918105       0.918105    6[1-(0),6-(1,6),6-(6,8)]
    99       6.478715       6.478715       6.478715    6[1-(0),6-(1,6),6-(6,6)]
   100       6.506479       6.506479       6.506479    6[6-(1,6),6-(1,6),8-(6)]
   101       6.762887       6.762887       6.762887    6[1-(0),6-(6,6),6-(6,8)]
   102       7.972845       7.972845       7.972845    6[6-(1,6),6-(1,6),6-(8,8)]
   103        2.91796        2.91796        2.91796    6[1-(0),6-(6,6),6-(6,8)]
   104       8.496293       8.496293       8.496293    6[6-(1,6),6-(1,6),8-(6)]
   105       7.333598       7.333598       7.333598    6[1-(0),6-(6,8),6-(6,8)]
   106       6.725089       6.725089       6.725089    6[6-(1,6),6-(1,6),8-(6)]
   107       7.942137       7.942137       7.942137    6[1-(0),6-(1,6),6-(6,8)]
   108       8.311386       8.311386       8.311386    6[1-(0),6-(1,6),6-(6,6)]
   109       7.458271       7.458271       7.458271    6[6-(1,6),6-(1,6),6-(8,8)]
   110       6.195732       6.195732       6.195732    6[1-(0),6-(1,6),6-(6,6)]
   111       5.815848       5.815848       5.815848    6[1-(0),6-(1,6),6-(6,8)]
   112        7.84879        7.84879        7.84879    6[6-(6,6),8-(48),8-(48)]
   113       8.364547       8.364547       8.364547    6[6-(6,6),8-(48),8-(48)]
   114       4.035758       4.035758       4.035758    6[6-(6,6),8-(0),8-(48)]
   115        4.42805        4.42805        4.42805    6[6-(1,6),6-(1,6),6-(8,8)]
   116       5.688817       5.688817       5.688817    6[1-(0),6-(1,6),6-(6,6)]
   117       6.026755       6.026755       6.026755    6[1-(0),6-(1,6),6-(6,8)]
   118       5.105107       5.105107       5.105107    6[6-(1,6),6-(1,6),8-(6)]
   119       3.872108       3.872108       3.872108    6[1-(0),6-(1,6),6-(6,8)]
   120       3.524717       3.524717       3.524717    6[1-(0),6-(1,6),6-(6,6)]
   121       6.506485       6.506485       6.506485    6[6-(1,6),6-(1,6),8-(6)]
   122       6.762892       6.762892       6.762892    6[1-(0),6-(6,6),6-(6,8)]
   123        7.97285        7.97285        7.97285    6[6-(1,6),6-(1,6),6-(8,8)]
   124       8.825966       8.825966       8.825966    6[1-(0),6-(6,6),6-(6,8)]
   125         8.4963         8.4963         8.4963    6[6-(1,6),6-(1,6),8-(6)]
   126       7.333606       7.333606       7.333606    6[1-(0),6-(6,8),6-(6,8)]
   127       3.771083       3.771083       3.771083    6[6-(1,6),6-(1,6),8-(6)]
   128       4.988131       4.988131       4.988131    6[1-(0),6-(1,6),6-(6,8)]
   129       5.357382       5.357382       5.357382    6[1-(0),6-(1,6),6-(6,6)]
   130       4.504267       4.504267       4.504267    6[6-(1,6),6-(1,6),6-(8,8)]
   131       9.149727       9.149727       9.149727    6[1-(0),6-(1,6),6-(6,6)]
   132       8.769842       8.769842       8.769842    6[1-(0),6-(1,6),6-(6,8)]
   133       4.894786       4.894786       4.894786    6[6-(6,6),8-(48),8-(48)]
   134        8.36455        8.36455        8.36455    6[6-(6,6),8-(48),8-(48)]
   135       9.892955       9.892955       9.892955    8[6-(6,8)]
   136       5.985405       5.985405       5.985405    8[6-(6,8),48-(8,8)]
   137       6.474592       6.474592       6.474592    8[6-(6,6),6-(6,6)]
   138       8.371061       8.371061       8.371061    8[6-(6,6),6-(6,6)]
   139       4.775438       4.775438       4.775438    8[6-(6,8),48-(8,8)]
   140       2.832888       2.832888       2.832888    8[6-(6,8),48-(8,8)]
   141       4.284494       4.284494       4.284494    8[6-(6,8),48-(8,8,8)]
   142        8.18082        8.18082        8.18082    8[6-(6,8),48-(8,8,8)]
   143       6.938956       6.938956       6.938956    8[6-(6,8)]
   144       8.939404       8.939404       8.939404    8[6-(6,8),48-(8,8)]
   145       6.474585       6.474585       6.474585    8[6-(6,6),6-(6,6)]
   146       8.371052       8.371052       8.371052    8[6-(6,6),6-(6,6)]
   147       1.821441       1.821441       1.821441    8[6-(6,8),48-(8,8)]
   148       5.786891       5.786891       5.786891    8[6-(6,8),48-(8,8)]
   149       4.284492       4.284492       4.284492    8[6-(6,8),48-(8,8,8)]
   150       8.180817       8.180817       8.180817    8[6-(6,8),48-(8,8,8)]
   151       1.923058       1.923058       1.923058    8[6-(6,8)]
   152       5.830608       5.830608       5.830608    8[6-(6,8),48-(8,8)]
   153       5.341421       5.341421       5.341421    8[6-(6,6),6-(6,6)]
   154       3.444952       3.444952       3.444952    8[6-(6,6),6-(6,6)]
   155       7.040575       7.040575       7.040575    8[6-(6,8),48-(8,8)]
   156       8.983125       8.983125       8.983125    8[6-(6,8),48-(8,8)]
   157       7.531519       7.531519       7.531519    8[6-(6,8),48-(8,8,8)]
   158       3.635193       3.635193       3.635193    8[6-(6,8),48-(8,8,8)]
   159       4.877057       4.877057       4.877057    8[6-(6,8)]
   160       2.876609       2.876609       2.876609    8[6-(6,8),48-(8,8)]
   161       5.341428       5.341428       5.341428    8[6-(6,6),6-(6,6)]
   162       3.444961       3.444961       3.444961    8[6-(6,6),6-(6,6)]
   163       9.994572       9.994572       9.994572    8[6-(6,8),48-(8,8)]
   164       6.029122       6.029122       6.029122    8[6-(6,8),48-(8,8)]
   165       7.531521       7.531521       7.531521    8[6-(6,8),48-(8,8,8)]
   166       3.635196       3.635196       3.635196    8[6-(6,8),48-(8,8,8)]
