# Supplementary material for: A collection of forcefield precursors for metal–organic frameworks
Source: RSC Adv. 2019 Nov 13;9(63):36492–507. doi: 10.1039/c9ra07327b (PMC9075174; doi:10.1039/c9ra07327b)
Supplement: RA-009-C9RA07327B-s1524 [file RA-009-C9RA07327B-s1524.txt]

MICCUY_clean

5.819000    0.000000    0.000000
0.000000    36.680000    0.000000
0.000000    0.000000    33.079000

     1        2.92556        2.92556        2.92556    48[7-(6,6),8-(6),8-(6),8-(6)]
     2       5.756969       5.756969       5.756969    48[7-(6,6),8-(6),8-(6),8-(6)]
     3         0.3858         0.3858         0.3858    48[8-(6),8-(6),8-(6),8-(6)]
     4       -0.01606       -0.01606       -0.01606    48[7-(6,6),8-(6),8-(6),8-(6)]
     5       2.971531       2.971531       2.971531    48[7-(6,6),8-(6),8-(6),8-(6)]
     6         2.5237         2.5237         2.5237    48[8-(6),8-(6),8-(6),8-(6)]
     7       0.062031       0.062031       0.062031    48[7-(6,6),8-(6),8-(6),8-(6)]
     8         5.4332         5.4332         5.4332    48[8-(6),8-(6),8-(6),8-(6)]
     9        2.89344        2.89344        2.89344    48[7-(6,6),8-(6),8-(6),8-(6)]
    10       2.847469       2.847469       2.847469    48[7-(6,6),8-(6),8-(6),8-(6)]
    11         3.2953         3.2953         3.2953    48[8-(6),8-(6),8-(6),8-(6)]
    12        0.01606        0.01606        0.01606    48[7-(6,6),8-(6),8-(6),8-(6)]
    13        5.12072        5.12072        5.12072    1[6-(6,7)]
    14       0.513236       0.513236       0.513236    1[6-(6,6)]
    15       4.369487       4.369487       4.369487    1[6-(6,6)]
    16       2.977582       2.977582       2.977582    1[6-(6,7)]
    17       1.282508       1.282508       1.282508    1[6-(1,6,6)]
    18       1.036364       1.036364       1.036364    1[6-(1,6,6)]
    19       4.996775       4.996775       4.996775    1[6-(1,6,6)]
    20       0.484723       0.484723       0.484723    1[6-(1,6,6)]
    21       5.689818       5.689818       5.689818    1[6-(1,6,6)]
    22       4.291512       4.291512       4.291512    1[6-(1,6,6)]
    23       5.228953       5.228953       5.228953    1[6-(6,7)]
    24       0.320627       0.320627       0.320627    1[6-(6,6)]
    25       2.912991       2.912991       2.912991    1[6-(6,6)]
    26       2.154776       2.154776       2.154776    1[6-(6,7)]
    27       0.699444       0.699444       0.699444    1[6-(6,6)]
    28       3.994743       3.994743       3.994743    1[6-(6,6)]
    29       3.011332       3.011332       3.011332    1[6-(6,6)]
    30       4.910072       4.910072       4.910072    1[6-(6,6)]
    31       5.532705       5.532705       5.532705    1[6-(6,6)]
    32       3.247584       3.247584       3.247584    1[6-(6,6)]
    33       2.624369       2.624369       2.624369    1[6-(6,6)]
    34       0.086121       0.086121       0.086121    1[6-(6,6)]
    35       5.308674       5.308674       5.308674    1[6-(6,6)]
    36       3.100945       3.100945       3.100945    1[6-(6,6)]
    37       3.697393       3.697393       3.697393    1[6-(6,6)]
    38       0.748905       0.748905       0.748905    1[6-(6,6)]
    39       4.037804       4.037804       4.037804    1[6-(6,6)]
    40       3.075923       3.075923       3.075923    1[6-(6,6)]
    41       4.993866       4.993866       4.993866    1[6-(6,6)]
    42       5.560636       5.560636       5.560636    1[6-(6,6)]
    43       3.237692       3.237692       3.237692    1[6-(6,6)]
    44       2.696525       2.696525       2.696525    1[6-(6,6)]
    45       3.761983       3.761983       3.761983    1[6-(6,6)]
    46       3.145169       3.145169       3.145169    1[6-(6,6)]
    47       5.379084       5.379084       5.379084    1[6-(6,6)]
    48       0.176898       0.176898       0.176898    1[6-(6,6)]
    49        3.60778        3.60778        3.60778    1[6-(6,7)]
    50       2.396264       2.396264       2.396264    1[6-(6,6)]
    51       4.359013       4.359013       4.359013    1[6-(6,6)]
    52       5.750918       5.750918       5.750918    1[6-(6,7)]
    53       1.626992       1.626992       1.626992    1[6-(1,6,6)]
    54       1.873136       1.873136       1.873136    1[6-(1,6,6)]
    55       3.731725       3.731725       3.731725    1[6-(1,6,6)]
    56       2.424777       2.424777       2.424777    1[6-(1,6,6)]
    57       3.038682       3.038682       3.038682    1[6-(1,6,6)]
    58       4.436987       4.436987       4.436987    1[6-(1,6,6)]
    59       3.499547       3.499547       3.499547    1[6-(6,7)]
    60       2.588873       2.588873       2.588873    1[6-(6,6)]
    61      -0.003491      -0.003491      -0.003491    1[6-(6,6)]
    62       0.754724       0.754724       0.754724    1[6-(6,7)]
    63       2.210056       2.210056       2.210056    1[6-(6,6)]
    64       4.733756       4.733756       4.733756    1[6-(6,6)]
    65       5.717167       5.717167       5.717167    1[6-(6,6)]
    66       3.818428       3.818428       3.818428    1[6-(6,6)]
    67       3.195795       3.195795       3.195795    1[6-(6,6)]
    68       5.480916       5.480916       5.480916    1[6-(6,6)]
    69       0.285131       0.285131       0.285131    1[6-(6,6)]
    70       2.823379       2.823379       2.823379    1[6-(6,6)]
    71       3.419826       3.419826       3.419826    1[6-(6,6)]
    72       5.627555       5.627555       5.627555    1[6-(6,6)]
    73       5.031107       5.031107       5.031107    1[6-(6,6)]
    74       2.160595       2.160595       2.160595    1[6-(6,6)]
    75       4.690696       4.690696       4.690696    1[6-(6,6)]
    76       5.652577       5.652577       5.652577    1[6-(6,6)]
    77       3.734634       3.734634       3.734634    1[6-(6,6)]
    78       3.167864       3.167864       3.167864    1[6-(6,6)]
    79       5.490808       5.490808       5.490808    1[6-(6,6)]
    80       0.212975       0.212975       0.212975    1[6-(6,6)]
    81       4.966517       4.966517       4.966517    1[6-(6,6)]
    82        5.58333        5.58333        5.58333    1[6-(6,6)]
    83       3.349416       3.349416       3.349416    1[6-(6,6)]
    84       2.732602       2.732602       2.732602    1[6-(6,6)]
    85       5.119556       5.119556       5.119556    1[6-(6,6)]
    86       1.824256       1.824256       1.824256    1[6-(6,6)]
    87       2.807667       2.807667       2.807667    1[6-(6,6)]
    88       0.908928       0.908928       0.908928    1[6-(6,6)]
    89       0.286295       0.286295       0.286295    1[6-(6,6)]
    90       2.571416       2.571416       2.571416    1[6-(6,6)]
    91       3.194631       3.194631       3.194631    1[6-(6,6)]
    92       5.732879       5.732879       5.732879    1[6-(6,6)]
    93       0.510326       0.510326       0.510326    1[6-(6,6)]
    94       2.718055       2.718055       2.718055    1[6-(6,6)]
    95       2.121607       2.121607       2.121607    1[6-(6,6)]
    96       5.070095       5.070095       5.070095    1[6-(6,6)]
    97       1.781196       1.781196       1.781196    1[6-(6,6)]
    98       2.743077       2.743077       2.743077    1[6-(6,6)]
    99       0.825134       0.825134       0.825134    1[6-(6,6)]
   100       0.258364       0.258364       0.258364    1[6-(6,6)]
   101       2.581308       2.581308       2.581308    1[6-(6,6)]
   102       3.122475       3.122475       3.122475    1[6-(6,6)]
   103       2.057016       2.057016       2.057016    1[6-(6,6)]
   104        2.67383        2.67383        2.67383    1[6-(6,6)]
   105       0.439916       0.439916       0.439916    1[6-(6,6)]
   106       5.642102       5.642102       5.642102    1[6-(6,6)]
   107        0.69828        0.69828        0.69828    1[6-(6,7)]
   108       5.305764       5.305764       5.305764    1[6-(6,6)]
   109       1.449513       1.449513       1.449513    1[6-(6,6)]
   110       2.841418       2.841418       2.841418    1[6-(6,7)]
   111       4.536492       4.536492       4.536492    1[6-(1,6,6)]
   112       4.782636       4.782636       4.782636    1[6-(1,6,6)]
   113       0.822225       0.822225       0.822225    1[6-(1,6,6)]
   114       5.334277       5.334277       5.334277    1[6-(1,6,6)]
   115       0.129182       0.129182       0.129182    1[6-(1,6,6)]
   116       1.527487       1.527487       1.527487    1[6-(1,6,6)]
   117       0.590047       0.590047       0.590047    1[6-(6,7)]
   118       5.498373       5.498373       5.498373    1[6-(6,6)]
   119       2.906009       2.906009       2.906009    1[6-(6,6)]
   120       3.664224       3.664224       3.664224    1[6-(6,7)]
   121       3.608944       3.608944       3.608944    1[6-(6,6)]
   122       1.085243       1.085243       1.085243    1[6-(6,6)]
   123       0.101833       0.101833       0.101833    1[6-(6,6)]
   124       2.000572       2.000572       2.000572    1[6-(6,6)]
   125       2.623205       2.623205       2.623205    1[6-(6,6)]
   126       0.338084       0.338084       0.338084    1[6-(6,6)]
   127       5.533869       5.533869       5.533869    1[6-(6,6)]
   128       2.995621       2.995621       2.995621    1[6-(6,6)]
   129       2.399174       2.399174       2.399174    1[6-(6,6)]
   130       0.191445       0.191445       0.191445    1[6-(6,6)]
   131       0.787893       0.787893       0.787893    1[6-(6,6)]
   132       3.658405       3.658405       3.658405    1[6-(6,6)]
   133       1.128304       1.128304       1.128304    1[6-(6,6)]
   134       0.166423       0.166423       0.166423    1[6-(6,6)]
   135       2.084366       2.084366       2.084366    1[6-(6,6)]
   136       2.651136       2.651136       2.651136    1[6-(6,6)]
   137       0.328192       0.328192       0.328192    1[6-(6,6)]
   138       5.606025       5.606025       5.606025    1[6-(6,6)]
   139       0.852483       0.852483       0.852483    1[6-(6,6)]
   140        0.23567        0.23567        0.23567    1[6-(6,6)]
   141       2.469584       2.469584       2.469584    1[6-(6,6)]
   142       3.086398       3.086398       3.086398    1[6-(6,6)]
   143        2.21122        2.21122        2.21122    1[6-(6,7)]
   144       3.422736       3.422736       3.422736    1[6-(6,6)]
   145       1.459987       1.459987       1.459987    1[6-(6,6)]
   146       0.068082       0.068082       0.068082    1[6-(6,7)]
   147       4.192008       4.192008       4.192008    1[6-(1,6,6)]
   148       3.945864       3.945864       3.945864    1[6-(1,6,6)]
   149       2.087275       2.087275       2.087275    1[6-(1,6,6)]
   150       3.394223       3.394223       3.394223    1[6-(1,6,6)]
   151       2.780318       2.780318       2.780318    1[6-(1,6,6)]
   152       1.382012       1.382012       1.382012    1[6-(1,6,6)]
   153       2.319453       2.319453       2.319453    1[6-(6,7)]
   154       3.230127       3.230127       3.230127    1[6-(6,6)]
   155       0.003491       0.003491       0.003491    1[6-(6,6)]
   156       5.064276       5.064276       5.064276    1[6-(6,7)]
   157       4.901926       4.901926       4.901926    6[1-(0),6-(1,6),7-(6,48)]
   158       5.686327       5.686327       5.686327    6[1-(0),6-(1,7),6-(6,6)]
   159       5.480334       5.480334       5.480334    6[6-(1,1,6),6-(1,6),6-(1,6)]
   160       4.499833       4.499833       4.499833    6[1-(0),6-(1,7),6-(6,6)]
   161       3.698556       3.698556       3.698556    6[1-(0),6-(1,6),7-(6,48)]
   162       0.595866       0.595866       0.595866    6[1-(0),1-(0),6-(1,1,6),6-(6,6)]
   163       5.683999       5.683999       5.683999    6[1-(0),1-(0),6-(1,1,6),6-(1,1,6)]
   164       5.047982       5.047982       5.047982    6[1-(0),1-(0),6-(1,1,6),6-(6,6)]
   165       4.793692       4.793692       4.793692    6[1-(0),6-(1,6),7-(6,48)]
   166       5.302855       5.302855       5.302855    6[1-(0),6-(1,7),6-(6,6)]
   167       4.566751       4.566751       4.566751    6[6-(1,1,6),6-(1,6),6-(1,6)]
   168       3.393059       3.393059       3.393059    6[1-(0),6-(1,7),6-(6,6)]
   169       2.977582       2.977582       2.977582    6[1-(0),6-(1,6),7-(6,48)]
   170       5.280161       5.280161       5.280161    6[6-(6,6),8-(48),8-(48)]
   171       4.896107       4.896107       4.896107    6[6-(1,6),6-(1,6),6-(8,8)]
   172       5.727642       5.727642       5.727642    6[1-(0),6-(6,6),6-(6,8)]
   173       5.398868       5.398868       5.398868    6[6-(1,6),6-(1,6),8-(6)]
   174       4.218775       4.218775       4.218775    6[1-(0),6-(6,8),6-(6,8)]
   175       3.422736       3.422736       3.422736    6[6-(1,6),6-(1,6),8-(6)]
   176       3.640366       3.640366       3.640366    6[1-(0),6-(6,6),6-(6,8)]
   177       0.796039       0.796039       0.796039    6[6-(1,6),6-(1,6),8-(6)]
   178       5.742771       5.742771       5.742771    6[1-(0),6-(1,6),6-(6,8)]
   179       0.297351       0.297351       0.297351    6[1-(0),6-(1,6),6-(6,6)]
   180       1.542617       1.542617       1.542617    6[6-(1,6),6-(1,6),6-(8,8)]
   181       2.414303       2.414303       2.414303    6[1-(0),6-(1,6),6-(6,6)]
   182       2.041305       2.041305       2.041305    6[1-(0),6-(1,6),6-(6,8)]
   183       1.973805       1.973805       1.973805    6[6-(6,6),8-(0),8-(48)]
   184       1.950529       1.950529       1.950529    6[6-(1,6),6-(1,6),8-(6)]
   185       0.690133       0.690133       0.690133    6[1-(0),6-(1,6),6-(6,8)]
   186       0.332847       0.332847       0.332847    6[1-(0),6-(1,6),6-(6,6)]
   187       1.236537       1.236537       1.236537    6[6-(1,6),6-(1,6),6-(8,8)]
   188       2.496933       2.496933       2.496933    6[1-(0),6-(1,6),6-(6,6)]
   189       2.853638       2.853638       2.853638    6[1-(0),6-(1,6),6-(6,8)]
   190       0.843173       0.843173       0.843173    6[6-(6,6),8-(48),8-(48)]
   191       5.382575       5.382575       5.382575    6[6-(6,6),8-(48),8-(48)]
   192       4.971172       4.971172       4.971172    6[6-(1,6),6-(1,6),6-(8,8)]
   193      -0.036078      -0.036078      -0.036078    6[1-(0),6-(6,6),6-(6,8)]
   194       5.533287       5.533287       5.533287    6[6-(1,6),6-(1,6),8-(6)]
   195       4.285693       4.285693       4.285693    6[1-(0),6-(6,8),6-(6,8)]
   196       3.514094       3.514094       3.514094    6[6-(1,6),6-(1,6),8-(6)]
   197        3.71194        3.71194        3.71194    6[1-(0),6-(6,6),6-(6,8)]
   198       0.835026       0.835026       0.835026    6[6-(1,6),6-(1,6),8-(6)]
   199       -0.01222       -0.01222       -0.01222    6[1-(0),6-(1,6),6-(6,8)]
   200       0.310153       0.310153       0.310153    6[1-(0),6-(1,6),6-(6,6)]
   201       1.555419       1.555419       1.555419    6[6-(1,6),6-(1,6),6-(8,8)]
   202       2.420704       2.420704       2.420704    6[1-(0),6-(1,6),6-(6,6)]
   203       2.079129       2.079129       2.079129    6[1-(0),6-(1,6),6-(6,8)]
   204       1.967404       1.967404       1.967404    6[6-(6,6),8-(48),8-(48)]
   205       2.030249       2.030249       2.030249    6[6-(1,6),6-(1,6),8-(6)]
   206       2.919392       2.919392       2.919392    6[1-(0),6-(1,6),6-(6,8)]
   207       2.550468       2.550468       2.550468    6[1-(0),6-(1,6),6-(6,6)]
   208       1.291818       1.291818       1.291818    6[6-(1,6),6-(1,6),6-(8,8)]
   209       0.402675       0.402675       0.402675    6[1-(0),6-(1,6),6-(6,6)]
   210       0.771599       0.771599       0.771599    6[1-(0),6-(1,6),6-(6,8)]
   211       0.895544       0.895544       0.895544    6[6-(6,6),8-(0),8-(48)]
   212       3.826574       3.826574       3.826574    6[1-(0),6-(1,6),7-(6,48)]
   213       3.042173       3.042173       3.042173    6[1-(0),6-(1,7),6-(6,6)]
   214       3.248166       3.248166       3.248166    6[6-(1,1,6),6-(1,6),6-(1,6)]
   215       4.228667       4.228667       4.228667    6[1-(0),6-(1,7),6-(6,6)]
   216       5.029944       5.029944       5.029944    6[1-(0),6-(1,6),7-(6,48)]
   217       2.313634       2.313634       2.313634    6[1-(0),1-(0),6-(1,1,6),6-(6,6)]
   218       3.044501       3.044501       3.044501    6[1-(0),1-(0),6-(1,1,6),6-(1,1,6)]
   219       3.680517       3.680517       3.680517    6[1-(0),1-(0),6-(1,1,6),6-(6,6)]
   220       3.934808       3.934808       3.934808    6[1-(0),6-(1,6),7-(6,48)]
   221       3.425645       3.425645       3.425645    6[1-(0),6-(1,7),6-(6,6)]
   222       4.161749       4.161749       4.161749    6[6-(1,1,6),6-(1,6),6-(1,6)]
   223       5.335441       5.335441       5.335441    6[1-(0),6-(1,7),6-(6,6)]
   224       5.750918       5.750918       5.750918    6[1-(0),6-(1,6),7-(6,48)]
   225       3.448339       3.448339       3.448339    6[6-(6,6),8-(48),8-(48)]
   226       3.832393       3.832393       3.832393    6[6-(1,6),6-(1,6),6-(8,8)]
   227       3.000858       3.000858       3.000858    6[1-(0),6-(6,6),6-(6,8)]
   228       3.329632       3.329632       3.329632    6[6-(1,6),6-(1,6),8-(6)]
   229       4.509725       4.509725       4.509725    6[1-(0),6-(6,8),6-(6,8)]
   230       5.305764       5.305764       5.305764    6[6-(1,6),6-(1,6),8-(6)]
   231       5.088134       5.088134       5.088134    6[1-(0),6-(6,6),6-(6,8)]
   232       2.113461       2.113461       2.113461    6[6-(1,6),6-(1,6),8-(6)]
   233       2.985729       2.985729       2.985729    6[1-(0),6-(1,6),6-(6,8)]
   234       2.612149       2.612149       2.612149    6[1-(0),6-(1,6),6-(6,6)]
   235       1.366883       1.366883       1.366883    6[6-(1,6),6-(1,6),6-(8,8)]
   236       0.495197       0.495197       0.495197    6[1-(0),6-(1,6),6-(6,6)]
   237       0.868195       0.868195       0.868195    6[1-(0),6-(1,6),6-(6,8)]
   238       0.935695       0.935695       0.935695    6[6-(6,6),8-(0),8-(48)]
   239       0.958971       0.958971       0.958971    6[6-(1,6),6-(1,6),8-(6)]
   240       2.219367       2.219367       2.219367    6[1-(0),6-(1,6),6-(6,8)]
   241       2.576653       2.576653       2.576653    6[1-(0),6-(1,6),6-(6,6)]
   242       1.672962       1.672962       1.672962    6[6-(1,6),6-(1,6),6-(8,8)]
   243       0.412567       0.412567       0.412567    6[1-(0),6-(1,6),6-(6,6)]
   244       0.055862       0.055862       0.055862    6[1-(0),6-(1,6),6-(6,8)]
   245       2.066327       2.066327       2.066327    6[6-(6,6),8-(48),8-(48)]
   246       3.345925       3.345925       3.345925    6[6-(6,6),8-(48),8-(48)]
   247       3.757328       3.757328       3.757328    6[6-(1,6),6-(1,6),6-(8,8)]
   248       2.945578       2.945578       2.945578    6[1-(0),6-(6,6),6-(6,8)]
   249       3.195213       3.195213       3.195213    6[6-(1,6),6-(1,6),8-(6)]
   250       4.442806       4.442806       4.442806    6[1-(0),6-(6,8),6-(6,8)]
   251       5.214406       5.214406       5.214406    6[6-(1,6),6-(1,6),8-(6)]
   252        5.01656        5.01656        5.01656    6[1-(0),6-(6,6),6-(6,8)]
   253       2.074473       2.074473       2.074473    6[6-(1,6),6-(1,6),8-(6)]
   254        2.92172        2.92172        2.92172    6[1-(0),6-(1,6),6-(6,8)]
   255       2.599347       2.599347       2.599347    6[1-(0),6-(1,6),6-(6,6)]
   256       1.354081       1.354081       1.354081    6[6-(1,6),6-(1,6),6-(8,8)]
   257       0.488796       0.488796       0.488796    6[1-(0),6-(1,6),6-(6,6)]
   258       0.830371       0.830371       0.830371    6[1-(0),6-(1,6),6-(6,8)]
   259       0.942096       0.942096       0.942096    6[6-(6,6),8-(48),8-(48)]
   260       0.879251       0.879251       0.879251    6[6-(1,6),6-(1,6),8-(6)]
   261      -0.009892      -0.009892      -0.009892    6[1-(0),6-(1,6),6-(6,8)]
   262       0.359032       0.359032       0.359032    6[1-(0),6-(1,6),6-(6,6)]
   263       1.617682       1.617682       1.617682    6[6-(1,6),6-(1,6),6-(8,8)]
   264       2.506825       2.506825       2.506825    6[1-(0),6-(1,6),6-(6,6)]
   265       2.137901       2.137901       2.137901    6[1-(0),6-(1,6),6-(6,8)]
   266       2.013956       2.013956       2.013956    6[6-(6,6),8-(0),8-(48)]
   267       0.538839       0.538839       0.538839    6[6-(6,6),8-(48),8-(48)]
   268       0.922893       0.922893       0.922893    6[6-(1,6),6-(1,6),6-(8,8)]
   269       0.091358       0.091358       0.091358    6[1-(0),6-(6,6),6-(6,8)]
   270       0.420132       0.420132       0.420132    6[6-(1,6),6-(1,6),8-(6)]
   271       1.600225       1.600225       1.600225    6[1-(0),6-(6,8),6-(6,8)]
   272       2.396264       2.396264       2.396264    6[6-(1,6),6-(1,6),8-(6)]
   273       2.178634       2.178634       2.178634    6[1-(0),6-(6,6),6-(6,8)]
   274       5.022961       5.022961       5.022961    6[6-(1,6),6-(1,6),8-(6)]
   275       0.076229       0.076229       0.076229    6[1-(0),6-(1,6),6-(6,8)]
   276       5.521649       5.521649       5.521649    6[1-(0),6-(1,6),6-(6,6)]
   277       4.276383       4.276383       4.276383    6[6-(1,6),6-(1,6),6-(8,8)]
   278       3.404697       3.404697       3.404697    6[1-(0),6-(1,6),6-(6,6)]
   279       3.777695       3.777695       3.777695    6[1-(0),6-(1,6),6-(6,8)]
   280       3.845195       3.845195       3.845195    6[6-(6,6),8-(0),8-(48)]
   281       3.868471       3.868471       3.868471    6[6-(1,6),6-(1,6),8-(6)]
   282       5.128867       5.128867       5.128867    6[1-(0),6-(1,6),6-(6,8)]
   283       5.486153       5.486153       5.486153    6[1-(0),6-(1,6),6-(6,6)]
   284       4.582462       4.582462       4.582462    6[6-(1,6),6-(1,6),6-(8,8)]
   285       3.322067       3.322067       3.322067    6[1-(0),6-(1,6),6-(6,6)]
   286       2.965362       2.965362       2.965362    6[1-(0),6-(1,6),6-(6,8)]
   287       4.975827       4.975827       4.975827    6[6-(6,6),8-(48),8-(48)]
   288       0.436425       0.436425       0.436425    6[6-(6,6),8-(48),8-(48)]
   289       0.847828       0.847828       0.847828    6[6-(1,6),6-(1,6),6-(8,8)]
   290       0.036078       0.036078       0.036078    6[1-(0),6-(6,6),6-(6,8)]
   291       0.285713       0.285713       0.285713    6[6-(1,6),6-(1,6),8-(6)]
   292       1.533307       1.533307       1.533307    6[1-(0),6-(6,8),6-(6,8)]
   293       2.304906       2.304906       2.304906    6[6-(1,6),6-(1,6),8-(6)]
   294        2.10706        2.10706        2.10706    6[1-(0),6-(6,6),6-(6,8)]
   295       4.983974       4.983974       4.983974    6[6-(1,6),6-(1,6),8-(6)]
   296        0.01222        0.01222        0.01222    6[1-(0),6-(1,6),6-(6,8)]
   297       5.508847       5.508847       5.508847    6[1-(0),6-(1,6),6-(6,6)]
   298       4.263581       4.263581       4.263581    6[6-(1,6),6-(1,6),6-(8,8)]
   299       3.398296       3.398296       3.398296    6[1-(0),6-(1,6),6-(6,6)]
   300       3.739871       3.739871       3.739871    6[1-(0),6-(1,6),6-(6,8)]
   301       3.851596       3.851596       3.851596    6[6-(6,6),8-(48),8-(48)]
   302       3.788751       3.788751       3.788751    6[6-(1,6),6-(1,6),8-(6)]
   303       2.899608       2.899608       2.899608    6[1-(0),6-(1,6),6-(6,8)]
   304       3.268532       3.268532       3.268532    6[1-(0),6-(1,6),6-(6,6)]
   305       4.527182       4.527182       4.527182    6[6-(1,6),6-(1,6),6-(8,8)]
   306       5.416325       5.416325       5.416325    6[1-(0),6-(1,6),6-(6,6)]
   307       5.047401       5.047401       5.047401    6[1-(0),6-(1,6),6-(6,8)]
   308       4.923456       4.923456       4.923456    6[6-(6,6),8-(0),8-(48)]
   309       0.917074       0.917074       0.917074    6[1-(0),6-(1,6),7-(6,48)]
   310       0.132673       0.132673       0.132673    6[1-(0),6-(1,7),6-(6,6)]
   311       0.338666       0.338666       0.338666    6[6-(1,1,6),6-(1,6),6-(1,6)]
   312       1.319167       1.319167       1.319167    6[1-(0),6-(1,7),6-(6,6)]
   313       2.120444       2.120444       2.120444    6[1-(0),6-(1,6),7-(6,48)]
   314       5.223134       5.223134       5.223134    6[1-(0),1-(0),6-(1,1,6),6-(6,6)]
   315       0.135001       0.135001       0.135001    6[1-(0),1-(0),6-(1,1,6),6-(1,1,6)]
   316       0.771018       0.771018       0.771018    6[1-(0),1-(0),6-(1,1,6),6-(6,6)]
   317       1.025308       1.025308       1.025308    6[1-(0),6-(1,6),7-(6,48)]
   318       0.516145       0.516145       0.516145    6[1-(0),6-(1,7),6-(6,6)]
   319       1.252249       1.252249       1.252249    6[6-(1,1,6),6-(1,6),6-(1,6)]
   320       2.425941       2.425941       2.425941    6[1-(0),6-(1,7),6-(6,6)]
   321       2.841418       2.841418       2.841418    6[1-(0),6-(1,6),7-(6,48)]
   322       2.370661       2.370661       2.370661    6[6-(6,6),8-(48),8-(48)]
   323       1.986607       1.986607       1.986607    6[6-(1,6),6-(1,6),6-(8,8)]
   324       2.818142       2.818142       2.818142    6[1-(0),6-(6,6),6-(6,8)]
   325       2.489368       2.489368       2.489368    6[6-(1,6),6-(1,6),8-(6)]
   326       1.309275       1.309275       1.309275    6[1-(0),6-(6,8),6-(6,8)]
   327       0.513236       0.513236       0.513236    6[6-(1,6),6-(1,6),8-(6)]
   328       0.730866       0.730866       0.730866    6[1-(0),6-(6,6),6-(6,8)]
   329       3.705539       3.705539       3.705539    6[6-(1,6),6-(1,6),8-(6)]
   330       2.833271       2.833271       2.833271    6[1-(0),6-(1,6),6-(6,8)]
   331       3.206851       3.206851       3.206851    6[1-(0),6-(1,6),6-(6,6)]
   332       4.452117       4.452117       4.452117    6[6-(1,6),6-(1,6),6-(8,8)]
   333       5.323803       5.323803       5.323803    6[1-(0),6-(1,6),6-(6,6)]
   334       4.950805       4.950805       4.950805    6[1-(0),6-(1,6),6-(6,8)]
   335       4.883305       4.883305       4.883305    6[6-(6,6),8-(0),8-(48)]
   336       4.860029       4.860029       4.860029    6[6-(1,6),6-(1,6),8-(6)]
   337       3.599633       3.599633       3.599633    6[1-(0),6-(1,6),6-(6,8)]
   338       3.242347       3.242347       3.242347    6[1-(0),6-(1,6),6-(6,6)]
   339       4.146038       4.146038       4.146038    6[6-(1,6),6-(1,6),6-(8,8)]
   340       5.406433       5.406433       5.406433    6[1-(0),6-(1,6),6-(6,6)]
   341       5.763138       5.763138       5.763138    6[1-(0),6-(1,6),6-(6,8)]
   342       3.752673       3.752673       3.752673    6[6-(6,6),8-(48),8-(48)]
   343       2.473075       2.473075       2.473075    6[6-(6,6),8-(48),8-(48)]
   344       2.061672       2.061672       2.061672    6[6-(1,6),6-(1,6),6-(8,8)]
   345       2.873422       2.873422       2.873422    6[1-(0),6-(6,6),6-(6,8)]
   346       2.623787       2.623787       2.623787    6[6-(1,6),6-(1,6),8-(6)]
   347       1.376194       1.376194       1.376194    6[1-(0),6-(6,8),6-(6,8)]
   348       0.604594       0.604594       0.604594    6[6-(1,6),6-(1,6),8-(6)]
   349        0.80244        0.80244        0.80244    6[1-(0),6-(6,6),6-(6,8)]
   350       3.744526       3.744526       3.744526    6[6-(1,6),6-(1,6),8-(6)]
   351        2.89728        2.89728        2.89728    6[1-(0),6-(1,6),6-(6,8)]
   352       3.219653       3.219653       3.219653    6[1-(0),6-(1,6),6-(6,6)]
   353       4.464919       4.464919       4.464919    6[6-(1,6),6-(1,6),6-(8,8)]
   354       5.330204       5.330204       5.330204    6[1-(0),6-(1,6),6-(6,6)]
   355       4.988629       4.988629       4.988629    6[1-(0),6-(1,6),6-(6,8)]
   356       4.876904       4.876904       4.876904    6[6-(6,6),8-(48),8-(48)]
   357       4.939749       4.939749       4.939749    6[6-(1,6),6-(1,6),8-(6)]
   358       0.009892       0.009892       0.009892    6[1-(0),6-(1,6),6-(6,8)]
   359       5.459968       5.459968       5.459968    6[1-(0),6-(1,6),6-(6,6)]
   360       4.201318       4.201318       4.201318    6[6-(1,6),6-(1,6),6-(8,8)]
   361       3.312175       3.312175       3.312175    6[1-(0),6-(1,6),6-(6,6)]
   362       3.681099       3.681099       3.681099    6[1-(0),6-(1,6),6-(6,8)]
   363       3.805044       3.805044       3.805044    6[6-(6,6),8-(0),8-(48)]
   364       1.992426       1.992426       1.992426    6[1-(0),6-(1,6),7-(6,48)]
   365       2.776827       2.776827       2.776827    6[1-(0),6-(1,7),6-(6,6)]
   366       2.570834       2.570834       2.570834    6[6-(1,1,6),6-(1,6),6-(1,6)]
   367       1.590333       1.590333       1.590333    6[1-(0),6-(1,7),6-(6,6)]
   368       0.789056       0.789056       0.789056    6[1-(0),6-(1,6),7-(6,48)]
   369       3.505366       3.505366       3.505366    6[1-(0),1-(0),6-(1,1,6),6-(6,6)]
   370       2.774499       2.774499       2.774499    6[1-(0),1-(0),6-(1,1,6),6-(1,1,6)]
   371       2.138482       2.138482       2.138482    6[1-(0),1-(0),6-(1,1,6),6-(6,6)]
   372       1.884192       1.884192       1.884192    6[1-(0),6-(1,6),7-(6,48)]
   373       2.393355       2.393355       2.393355    6[1-(0),6-(1,7),6-(6,6)]
   374       1.657251       1.657251       1.657251    6[6-(1,1,6),6-(1,6),6-(1,6)]
   375       0.483559       0.483559       0.483559    6[1-(0),6-(1,7),6-(6,6)]
   376       0.068082       0.068082       0.068082    6[1-(0),6-(1,6),7-(6,48)]
   377       3.905131       3.905131       3.905131    7[6-(1,6),6-(1,6),48-(8,8,8)]
   378       3.735798       3.735798       3.735798    7[6-(1,6),6-(1,6),48-(8,8,8)]
   379       4.823369       4.823369       4.823369    7[6-(1,6),6-(1,6),48-(8,8,8)]
   380       4.992702       4.992702       4.992702    7[6-(1,6),6-(1,6),48-(8,8,8)]
   381       1.913869       1.913869       1.913869    7[6-(1,6),6-(1,6),48-(8,8,8)]
   382       2.083202       2.083202       2.083202    7[6-(1,6),6-(1,6),48-(8,8,8)]
   383       0.995631       0.995631       0.995631    7[6-(1,6),6-(1,6),48-(8,8,8)]
   384       0.826298       0.826298       0.826298    7[6-(1,6),6-(1,6),48-(8,8,8)]
   385       0.659875       0.659875       0.659875    8[6-(6,8),48-(8,8,8)]
   386       4.423022       4.423022       4.423022    8[6-(6,8),48-(8,8,8)]
   387       0.438753       0.438753       0.438753    8[6-(6,6),6-(6,6)]
   388       1.148089       1.148089       1.148089    8[6-(6,8)]
   389       3.085234       3.085234       3.085234    8[6-(6,8),48-(7,8,8)]
   390       2.227513       2.227513       2.227513    8[6-(6,6),6-(6,6)]
   391       1.677036       1.677036       1.677036    8[6-(6,8),48-(7,8,8)]
   392       5.426217       5.426217       5.426217    8[6-(6,8),48-(7,8,8)]
   393       4.494014       4.494014       4.494014    8[6-(6,8),48-(8,8,8)]
   394       0.751815       0.751815       0.751815    8[6-(6,8),48-(8,8,8)]
   395       0.498688       0.498688       0.498688    8[6-(6,6),6-(6,6)]
   396       1.217917       1.217917       1.217917    8[6-(6,8),48-(7,8,8)]
   397       3.195213       3.195213       3.195213    8[6-(6,8),48-(7,8,8)]
   398       2.261845       2.261845       2.261845    8[6-(6,6),6-(6,6)]
   399       5.551326       5.551326       5.551326    8[6-(6,8),48-(7,8,8)]
   400       1.727079       1.727079       1.727079    8[6-(6,8)]
   401       2.249625       2.249625       2.249625    8[6-(6,8),48-(8,8,8)]
   402       4.305478       4.305478       4.305478    8[6-(6,8),48-(8,8,8)]
   403       2.470747       2.470747       2.470747    8[6-(6,6),6-(6,6)]
   404       1.761411       1.761411       1.761411    8[6-(6,8)]
   405       5.643266       5.643266       5.643266    8[6-(6,8),48-(7,8,8)]
   406       0.681987       0.681987       0.681987    8[6-(6,6),6-(6,6)]
   407       1.232464       1.232464       1.232464    8[6-(6,8),48-(7,8,8)]
   408       3.302283       3.302283       3.302283    8[6-(6,8),48-(7,8,8)]
   409       4.234486       4.234486       4.234486    8[6-(6,8),48-(8,8,8)]
   410       2.157685       2.157685       2.157685    8[6-(6,8),48-(8,8,8)]
   411       2.410812       2.410812       2.410812    8[6-(6,6),6-(6,6)]
   412       1.691583       1.691583       1.691583    8[6-(6,8),48-(7,8,8)]
   413       5.533287       5.533287       5.533287    8[6-(6,8),48-(7,8,8)]
   414       0.647655       0.647655       0.647655    8[6-(6,6),6-(6,6)]
   415       3.177174       3.177174       3.177174    8[6-(6,8),48-(7,8,8)]
   416       1.182421       1.182421       1.182421    8[6-(6,8)]
   417       5.159125       5.159125       5.159125    8[6-(6,8),48-(8,8,8)]
   418       1.395978       1.395978       1.395978    8[6-(6,8),48-(8,8,8)]
   419       5.380247       5.380247       5.380247    8[6-(6,6),6-(6,6)]
   420       4.670911       4.670911       4.670911    8[6-(6,8)]
   421       2.733766       2.733766       2.733766    8[6-(6,8),48-(7,8,8)]
   422       3.591487       3.591487       3.591487    8[6-(6,6),6-(6,6)]
   423       4.141964       4.141964       4.141964    8[6-(6,8),48-(7,8,8)]
   424       0.392782       0.392782       0.392782    8[6-(6,8),48-(7,8,8)]
   425       1.324986       1.324986       1.324986    8[6-(6,8),48-(8,8,8)]
   426       5.067185       5.067185       5.067185    8[6-(6,8),48-(8,8,8)]
   427       5.320312       5.320312       5.320312    8[6-(6,6),6-(6,6)]
   428       4.601083       4.601083       4.601083    8[6-(6,8),48-(7,8,8)]
   429       2.623787       2.623787       2.623787    8[6-(6,8),48-(7,8,8)]
   430       3.557155       3.557155       3.557155    8[6-(6,6),6-(6,6)]
   431       0.267674       0.267674       0.267674    8[6-(6,8),48-(7,8,8)]
   432       4.091921       4.091921       4.091921    8[6-(6,8)]
   433       3.569375       3.569375       3.569375    8[6-(6,8),48-(8,8,8)]
   434       1.513522       1.513522       1.513522    8[6-(6,8),48-(8,8,8)]
   435       3.348253       3.348253       3.348253    8[6-(6,6),6-(6,6)]
   436       4.057589       4.057589       4.057589    8[6-(6,8)]
   437       0.175734       0.175734       0.175734    8[6-(6,8),48-(7,8,8)]
   438       5.137013       5.137013       5.137013    8[6-(6,6),6-(6,6)]
   439       4.586536       4.586536       4.586536    8[6-(6,8),48-(7,8,8)]
   440       2.516717       2.516717       2.516717    8[6-(6,8),48-(7,8,8)]
   441       1.584514       1.584514       1.584514    8[6-(6,8),48-(8,8,8)]
   442       3.661315       3.661315       3.661315    8[6-(6,8),48-(8,8,8)]
   443       3.408188       3.408188       3.408188    8[6-(6,6),6-(6,6)]
   444       4.127417       4.127417       4.127417    8[6-(6,8),48-(7,8,8)]
   445       0.285713       0.285713       0.285713    8[6-(6,8),48-(7,8,8)]
   446       5.171345       5.171345       5.171345    8[6-(6,6),6-(6,6)]
   447       2.641826       2.641826       2.641826    8[6-(6,8),48-(7,8,8)]
   448       4.636579       4.636579       4.636579    8[6-(6,8)]
