# Supplementary material for: A collection of forcefield precursors for metal–organic frameworks
Source: RSC Adv. 2019 Nov 13;9(63):36492–507. doi: 10.1039/c9ra07327b (PMC9075174; doi:10.1039/c9ra07327b)
Supplement: RA-009-C9RA07327B-s1525 [file RA-009-C9RA07327B-s1525.txt]

MICDEJ_clean

9.379600    0.000000    0.000000
3.875051    17.021584    0.000000
-3.875022    -3.315306    16.695607

     1       7.222233       7.222233       7.222233    25[8-(6),8-(6),8-(6),8-(6)]
     2       6.847192       6.847192       6.847192    25[8-(6),8-(6),8-(6),8-(6)]
     3       2.157396       2.157396       2.157396    25[8-(6),8-(6),8-(6),8-(6)]
     4       2.532437       2.532437       2.532437    25[8-(6),8-(6),8-(6),8-(6)]
     5       6.627325       6.627325       6.627325    25[8-(6),8-(6),8-(6),8-(6)]
     6      -1.937511      -1.937511      -1.937511    25[8-(6),8-(6),8-(6),8-(6)]
     7       4.562853       4.562853       4.562853    1[6-(6,6)]
     8          5.568          5.568          5.568    1[6-(6,6)]
     9       8.572958       8.572958       8.572958    1[6-(6,6)]
    10       3.297396       3.297396       3.297396    1[6-(6,6)]
    11        -1.0157        -1.0157        -1.0157    1[6-(6,6)]
    12       2.511552       2.511552       2.511552    1[6-(6,6)]
    13       2.967907       2.967907       2.967907    1[6-(6,6)]
    14       3.253951       3.253951       3.253951    1[6-(6,6)]
    15       2.565013       2.565013       2.565013    1[6-(6,6)]
    16       5.513845       5.513845       5.513845    1[6-(6,6)]
    17       6.266322       6.266322       6.266322    1[6-(6,6)]
    18       9.506589       9.506589       9.506589    1[6-(6,6)]
    19       8.501447       8.501447       8.501447    1[6-(6,6)]
    20       5.496466       5.496466       5.496466    1[6-(6,6)]
    21       1.392456       1.392456       1.392456    1[6-(6,6)]
    22       5.705523       5.705523       5.705523    1[6-(6,6)]
    23      11.557876      11.557876      11.557876    1[6-(6,6)]
    24      11.101521      11.101521      11.101521    1[6-(6,6)]
    25       1.435892       1.435892       1.435892    1[6-(6,6)]
    26       2.124829       2.124829       2.124829    1[6-(6,6)]
    27       -0.82401       -0.82401       -0.82401    1[6-(6,6)]
    28       7.803115       7.803115       7.803115    1[6-(6,6)]
    29       4.816776       4.816776       4.816776    1[6-(6,6)]
    30       3.811629       3.811629       3.811629    1[6-(6,6)]
    31       0.806671       0.806671       0.806671    1[6-(6,6)]
    32       6.082233       6.082233       6.082233    1[6-(6,6)]
    33      10.395329      10.395329      10.395329    1[6-(6,6)]
    34       6.868077       6.868077       6.868077    1[6-(6,6)]
    35       6.411722       6.411722       6.411722    1[6-(6,6)]
    36       6.125678       6.125678       6.125678    1[6-(6,6)]
    37       6.814616       6.814616       6.814616    1[6-(6,6)]
    38       3.865784       3.865784       3.865784    1[6-(6,6)]
    39       3.113307       3.113307       3.113307    1[6-(6,6)]
    40       -0.12696       -0.12696       -0.12696    1[6-(6,6)]
    41       0.878182       0.878182       0.878182    1[6-(6,6)]
    42       3.883163       3.883163       3.883163    1[6-(6,6)]
    43       7.987173       7.987173       7.987173    1[6-(6,6)]
    44       3.674106       3.674106       3.674106    1[6-(6,6)]
    45      -2.178247      -2.178247      -2.178247    1[6-(6,6)]
    46      -1.721892      -1.721892      -1.721892    1[6-(6,6)]
    47       7.943737       7.943737       7.943737    1[6-(6,6)]
    48         7.2548         7.2548         7.2548    1[6-(6,6)]
    49      10.203639      10.203639      10.203639    1[6-(6,6)]
    50       1.576514       1.576514       1.576514    1[6-(6,6)]
    51       4.153424       4.153424       4.153424    6[6-(6,6),8-(25),8-(25)]
    52       4.584282       4.584282       4.584282    6[6-(1,6),6-(1,6),6-(8,8)]
    53       4.713122       4.713122       4.713122    6[1-(0),6-(6,6),6-(6,8)]
    54       5.067284       5.067284       5.067284    6[6-(1,6),6-(1,6),8-(6)]
    55       5.303389       5.303389       5.303389    6[1-(0),6-(6,8),6-(6,8)]
    56       5.139085       5.139085       5.139085    6[6-(1,6),6-(1,6),8-(6)]
    57       4.791799       4.791799       4.791799    6[1-(0),6-(6,6),6-(6,8)]
    58       5.101169       5.101169       5.101169    6[6-(1,6),6-(1,6),8-(6)]
    59       3.918888       3.918888       3.918888    6[1-(0),6-(1,6),6-(6,8)]
    60      -0.218318      -0.218318      -0.218318    6[1-(0),6-(1,6),6-(6,6)]
    61       0.702103       0.702103       0.702103    6[6-(1,6),6-(1,6),6-(8,8)]
    62       1.888409       1.888409       1.888409    6[1-(0),6-(1,6),6-(6,6)]
    63       2.162781       2.162781       2.162781    6[1-(0),6-(1,6),6-(6,8)]
    64       0.376594       0.376594       0.376594    6[6-(6,6),8-(25),8-(25)]
    65       4.800761       4.800761       4.800761    6[6-(1,6),6-(1,6),8-(6)]
    66       3.709739       3.709739       3.709739    6[1-(0),6-(1,6),6-(6,8)]
    67       3.293003       3.293003       3.293003    6[1-(0),6-(1,6),6-(6,6)]
    68         3.9424         3.9424         3.9424    6[6-(1,6),6-(1,6),6-(8,8)]
    69       5.051964       5.051964       5.051964    6[1-(0),6-(1,6),6-(6,6)]
    70       5.500722       5.500722       5.500722    6[1-(0),6-(1,6),6-(6,8)]
    71       3.436368       3.436368       3.436368    6[6-(6,6),8-(25),8-(25)]
    72       9.916025       9.916025       9.916025    6[6-(6,6),8-(25),8-(25)]
    73       9.485166       9.485166       9.485166    6[6-(1,6),6-(1,6),6-(8,8)]
    74       9.356323       9.356323       9.356323    6[1-(0),6-(6,6),6-(6,8)]
    75        9.00216        9.00216        9.00216    6[6-(1,6),6-(1,6),8-(6)]
    76       8.766059       8.766059       8.766059    6[1-(0),6-(6,8),6-(6,8)]
    77       8.930366       8.930366       8.930366    6[6-(1,6),6-(1,6),8-(6)]
    78       9.277652       9.277652       9.277652    6[1-(0),6-(6,6),6-(6,8)]
    79       8.968285       8.968285       8.968285    6[6-(1,6),6-(1,6),8-(6)]
    80       0.770965       0.770965       0.770965    6[1-(0),6-(1,6),6-(6,8)]
    81       4.908142       4.908142       4.908142    6[1-(0),6-(1,6),6-(6,6)]
    82       3.987723       3.987723       3.987723    6[6-(1,6),6-(1,6),6-(8,8)]
    83      12.181018      12.181018      12.181018    6[1-(0),6-(1,6),6-(6,6)]
    84      11.906646      11.906646      11.906646    6[1-(0),6-(1,6),6-(6,8)]
    85       4.313232       4.313232       4.313232    6[6-(6,6),8-(25),8-(25)]
    86      -0.110921      -0.110921      -0.110921    6[6-(1,6),6-(1,6),8-(6)]
    87       0.980103       0.980103       0.980103    6[1-(0),6-(1,6),6-(6,8)]
    88       1.396838       1.396838       1.396838    6[1-(0),6-(1,6),6-(6,6)]
    89       0.747439       0.747439       0.747439    6[6-(1,6),6-(1,6),6-(8,8)]
    90      -0.362127      -0.362127      -0.362127    6[1-(0),6-(1,6),6-(6,6)]
    91       8.568716       8.568716       8.568716    6[1-(0),6-(1,6),6-(6,8)]
    92       1.253468       1.253468       1.253468    6[6-(6,6),8-(25),8-(25)]
    93       5.226205       5.226205       5.226205    6[6-(6,6),8-(25),8-(25)]
    94       4.795347       4.795347       4.795347    6[6-(1,6),6-(1,6),6-(8,8)]
    95       4.666507       4.666507       4.666507    6[1-(0),6-(6,6),6-(6,8)]
    96       4.312345       4.312345       4.312345    6[6-(1,6),6-(1,6),8-(6)]
    97        4.07624        4.07624        4.07624    6[1-(0),6-(6,8),6-(6,8)]
    98       4.240544       4.240544       4.240544    6[6-(1,6),6-(1,6),8-(6)]
    99        4.58783        4.58783        4.58783    6[1-(0),6-(6,6),6-(6,8)]
   100        4.27846        4.27846        4.27846    6[6-(1,6),6-(1,6),8-(6)]
   101       5.460741       5.460741       5.460741    6[1-(0),6-(1,6),6-(6,8)]
   102       9.597947       9.597947       9.597947    6[1-(0),6-(1,6),6-(6,6)]
   103       8.677526       8.677526       8.677526    6[6-(1,6),6-(1,6),6-(8,8)]
   104        7.49122        7.49122        7.49122    6[1-(0),6-(1,6),6-(6,6)]
   105       7.216848       7.216848       7.216848    6[1-(0),6-(1,6),6-(6,8)]
   106       9.003035       9.003035       9.003035    6[6-(6,6),8-(25),8-(25)]
   107       4.578868       4.578868       4.578868    6[6-(1,6),6-(1,6),8-(6)]
   108        5.66989        5.66989        5.66989    6[1-(0),6-(1,6),6-(6,8)]
   109       6.086626       6.086626       6.086626    6[1-(0),6-(1,6),6-(6,6)]
   110       5.437229       5.437229       5.437229    6[6-(1,6),6-(1,6),6-(8,8)]
   111       4.327665       4.327665       4.327665    6[1-(0),6-(1,6),6-(6,6)]
   112       3.878907       3.878907       3.878907    6[1-(0),6-(1,6),6-(6,8)]
   113       5.943261       5.943261       5.943261    6[6-(6,6),8-(25),8-(25)]
   114      -0.536396      -0.536396      -0.536396    6[6-(6,6),8-(25),8-(25)]
   115      -0.105537      -0.105537      -0.105537    6[6-(1,6),6-(1,6),6-(8,8)]
   116       0.023306       0.023306       0.023306    6[1-(0),6-(6,6),6-(6,8)]
   117       0.377469       0.377469       0.377469    6[6-(1,6),6-(1,6),8-(6)]
   118        0.61357        0.61357        0.61357    6[1-(0),6-(6,8),6-(6,8)]
   119       0.449263       0.449263       0.449263    6[6-(1,6),6-(1,6),8-(6)]
   120       0.101977       0.101977       0.101977    6[1-(0),6-(6,6),6-(6,8)]
   121       0.411344       0.411344       0.411344    6[6-(1,6),6-(1,6),8-(6)]
   122       8.608664       8.608664       8.608664    6[1-(0),6-(1,6),6-(6,8)]
   123       4.471487       4.471487       4.471487    6[1-(0),6-(1,6),6-(6,6)]
   124       5.391906       5.391906       5.391906    6[6-(1,6),6-(1,6),6-(8,8)]
   125      -2.801389      -2.801389      -2.801389    6[1-(0),6-(1,6),6-(6,6)]
   126      -2.527017      -2.527017      -2.527017    6[1-(0),6-(1,6),6-(6,8)]
   127       5.066397       5.066397       5.066397    6[6-(6,6),8-(25),8-(25)]
   128        9.49055        9.49055        9.49055    6[6-(1,6),6-(1,6),8-(6)]
   129       8.399526       8.399526       8.399526    6[1-(0),6-(1,6),6-(6,8)]
   130       7.982791       7.982791       7.982791    6[1-(0),6-(1,6),6-(6,6)]
   131        8.63219        8.63219        8.63219    6[6-(1,6),6-(1,6),6-(8,8)]
   132       9.741756       9.741756       9.741756    6[1-(0),6-(1,6),6-(6,6)]
   133       0.810913       0.810913       0.810913    6[1-(0),6-(1,6),6-(6,8)]
   134       8.126161       8.126161       8.126161    6[6-(6,6),8-(25),8-(25)]
   135       3.883868       3.883868       3.883868    8[6-(6,8),25-(8,8,8)]
   136       7.991549       7.991549       7.991549    8[6-(6,8),25-(8,8,8)]
   137       5.375822       5.375822       5.375822    8[6-(6,6),6-(6,6)]
   138      -0.682699      -0.682699      -0.682699    8[6-(6,8),25-(8,8,8)]
   139       1.173684       1.173684       1.173684    8[6-(6,8),25-(8,8,8)]
   140       5.233297       5.233297       5.233297    8[6-(6,6),6-(6,6)]
   141       2.438801       2.438801       2.438801    8[6-(6,8),25-(8,8,8)]
   142       3.994369       3.994369       3.994369    8[6-(6,8),25-(8,8,8)]
   143      10.185577      10.185577      10.185577    8[6-(6,8),25-(8,8,8)]
   144       6.077873       6.077873       6.077873    8[6-(6,8),25-(8,8,8)]
   145       8.693632       8.693632       8.693632    8[6-(6,6),6-(6,6)]
   146       5.372524       5.372524       5.372524    8[6-(6,8),25-(8,8,8)]
   147       3.516144       3.516144       3.516144    8[6-(6,8),25-(8,8,8)]
   148       8.836144       8.836144       8.836144    8[6-(6,6),6-(6,6)]
   149       2.251038       2.251038       2.251038    8[6-(6,8),25-(8,8,8)]
   150       0.695465       0.695465       0.695465    8[6-(6,8),25-(8,8,8)]
   151       5.495761       5.495761       5.495761    8[6-(6,8),25-(8,8,8)]
   152        1.38808        1.38808        1.38808    8[6-(6,8),25-(8,8,8)]
   153       4.003807       4.003807       4.003807    8[6-(6,6),6-(6,6)]
   154      10.062328      10.062328      10.062328    8[6-(6,8),25-(8,8,8)]
   155       8.205945       8.205945       8.205945    8[6-(6,8),25-(8,8,8)]
   156       4.146332       4.146332       4.146332    8[6-(6,6),6-(6,6)]
   157       6.940828       6.940828       6.940828    8[6-(6,8),25-(8,8,8)]
   158        5.38526        5.38526        5.38526    8[6-(6,8),25-(8,8,8)]
   159      -0.805948      -0.805948      -0.805948    8[6-(6,8),25-(8,8,8)]
   160       3.301756       3.301756       3.301756    8[6-(6,8),25-(8,8,8)]
   161       0.685997       0.685997       0.685997    8[6-(6,6),6-(6,6)]
   162       4.007105       4.007105       4.007105    8[6-(6,8),25-(8,8,8)]
   163       5.863485       5.863485       5.863485    8[6-(6,8),25-(8,8,8)]
   164       0.543485       0.543485       0.543485    8[6-(6,6),6-(6,6)]
   165       7.128591       7.128591       7.128591    8[6-(6,8),25-(8,8,8)]
   166       8.684164       8.684164       8.684164    8[6-(6,8),25-(8,8,8)]
