# Supplementary material for: A collection of forcefield precursors for metal–organic frameworks
Source: RSC Adv. 2019 Nov 13;9(63):36492–507. doi: 10.1039/c9ra07327b (PMC9075174; doi:10.1039/c9ra07327b)
Supplement: RA-009-C9RA07327B-s1526 [file RA-009-C9RA07327B-s1526.txt]

MICNES_clean

13.458800    0.000000    0.000000
-0.116674    13.458294    0.000000
-6.228167    -6.282395    14.655878

     1       6.816114       6.816114       6.816114    48[7-(6,6),7-(6,6),7-(6,6),7-(6,6)]
     2       0.297845       0.297845       0.297845    48[7-(6,6),7-(6,6),7-(6,6),7-(6,6)]
     3       6.580865       6.580865       6.580865    1[6-(6,7)]
     4       9.855379       9.855379       9.855379    1[6-(6,7)]
     5       1.814714       1.814714       1.814714    1[6-(6,6)]
     6      11.284866      11.284866      11.284866    1[6-(6,6)]
     7       3.905449       3.905449       3.905449    1[6-(1,6,6)]
     8       4.332444       4.332444       4.332444    1[6-(1,6,6)]
     9        5.56328        5.56328        5.56328    1[6-(6,7)]
    10       6.135213       6.135213       6.135213    1[6-(6,7)]
    11       5.033157       5.033157       5.033157    1[6-(6,6)]
    12       5.697106       5.697106       5.697106    1[6-(6,6)]
    13       4.566047       4.566047       4.566047    1[6-(1,6,6)]
    14       5.878772       5.878772       5.878772    1[6-(1,6,6)]
    15       8.564215       8.564215       8.564215    1[6-(6,7)]
    16       7.149541       7.149541       7.149541    1[6-(6,7)]
    17       9.790142       9.790142       9.790142    1[6-(6,6)]
    18       8.266812       8.266812       8.266812    1[6-(6,6)]
    19      -2.734702      -2.734702      -2.734702    1[6-(1,6,6)]
    20       9.563952       9.563952       9.563952    1[6-(1,6,6)]
    21       6.538178       6.538178       6.538178    1[6-(6,7)]
    22       3.786024       3.786024       3.786024    1[6-(6,7)]
    23      -1.340087      -1.340087      -1.340087    1[6-(6,6)]
    24       2.130793       2.130793       2.130793    1[6-(6,6)]
    25        -3.5392        -3.5392        -3.5392    1[6-(1,6,6)]
    26       -4.27361       -4.27361       -4.27361    1[6-(1,6,6)]
    27       0.533094       0.533094       0.533094    1[6-(6,7)]
    28       -2.74142       -2.74142       -2.74142    1[6-(6,7)]
    29       5.299245       5.299245       5.299245    1[6-(6,6)]
    30      -4.170907      -4.170907      -4.170907    1[6-(6,6)]
    31        3.20851        3.20851        3.20851    1[6-(1,6,6)]
    32       2.781515       2.781515       2.781515    1[6-(1,6,6)]
    33       1.550679       1.550679       1.550679    1[6-(6,7)]
    34       0.978746       0.978746       0.978746    1[6-(6,7)]
    35       2.080802       2.080802       2.080802    1[6-(6,6)]
    36       1.416853       1.416853       1.416853    1[6-(6,6)]
    37       2.547912       2.547912       2.547912    1[6-(1,6,6)]
    38       1.235187       1.235187       1.235187    1[6-(1,6,6)]
    39      -1.450256      -1.450256      -1.450256    1[6-(6,7)]
    40      -0.035582      -0.035582      -0.035582    1[6-(6,7)]
    41      -2.676183      -2.676183      -2.676183    1[6-(6,6)]
    42      -1.152853      -1.152853      -1.152853    1[6-(6,6)]
    43       9.848661       9.848661       9.848661    1[6-(1,6,6)]
    44      -2.449993      -2.449993      -2.449993    1[6-(1,6,6)]
    45       0.575781       0.575781       0.575781    1[6-(6,7)]
    46       3.327935       3.327935       3.327935    1[6-(6,7)]
    47       8.454046       8.454046       8.454046    1[6-(6,6)]
    48       4.983166       4.983166       4.983166    1[6-(6,6)]
    49      10.653159      10.653159      10.653159    1[6-(1,6,6)]
    50      11.387569      11.387569      11.387569    1[6-(1,6,6)]
    51       7.663178       7.663178       7.663178    6[1-(0),6-(1,6),7-(6,48)]
    52       9.481386       9.481386       9.481386    6[1-(0),6-(1,6),7-(6,48)]
    53         8.4452         8.4452         8.4452    6[1-(0),6-(1,7),6-(6,6)]
    54      10.333997      10.333997      10.333997    6[1-(0),6-(1,7),6-(6,6)]
    55       9.813129       9.813129       9.813129    6[6-(1,1,6),6-(1,6),6-(1,6)]
    56       4.436517       4.436517       4.436517    6[1-(0),1-(0),6-(6,6),6-(6,6)]
    57       5.878638       5.878638       5.878638    6[6-(1,1,6),6-(6,9),6-(6,9)]
    58      12.373584      12.373584      12.373584    6[6-(6,6),6-(6,9),9-(0)]
    59       0.226175       0.226175       0.226175    6[6-(6,6),6-(6,9),9-(0)]
    60       5.558127       5.558127       5.558127    6[1-(0),6-(1,6),7-(6,48)]
    61       5.921223       5.921223       5.921223    6[1-(0),6-(1,6),7-(6,48)]
    62        5.23577        5.23577        5.23577    6[1-(0),6-(1,7),6-(6,6)]
    63       5.621839       5.621839       5.621839    6[1-(0),6-(1,7),6-(6,6)]
    64       5.302499       5.302499       5.302499    6[6-(1,1,6),6-(1,6),6-(1,6)]
    65       5.044835       5.044835       5.044835    6[1-(0),1-(0),6-(6,6),6-(6,6)]
    66       4.256508       4.256508       4.256508    6[6-(1,1,6),6-(6,9),6-(6,9)]
    67       2.873007       2.873007       2.873007    6[6-(6,6),6-(6,9),9-(0)]
    68       2.263385       2.263385       2.263385    6[6-(6,6),6-(6,9),9-(0)]
    69       8.525041       8.525041       8.525041    6[1-(0),6-(1,6),7-(6,48)]
    70       7.688339       7.688339       7.688339    6[1-(0),6-(1,6),7-(6,48)]
    71       9.222745       9.222745       9.222745    6[1-(0),6-(1,7),6-(6,6)]
    72       8.360525       8.360525       8.360525    6[1-(0),6-(1,7),6-(6,6)]
    73       9.173266       9.173266       9.173266    6[6-(1,1,6),6-(1,6),6-(1,6)]
    74      -3.493642      -3.493642      -3.493642    6[1-(0),1-(0),6-(6,6),6-(6,6)]
    75       -3.30915       -3.30915       -3.30915    6[6-(1,1,6),6-(6,9),6-(6,9)]
    76      -2.309533      -2.309533      -2.309533    6[6-(6,6),6-(6,9),9-(0)]
    77      -2.242395      -2.242395      -2.242395    6[6-(6,6),6-(6,9),9-(0)]
    78        5.60065        5.60065        5.60065    6[1-(0),6-(1,6),7-(6,48)]
    79       3.970419       3.970419       3.970419    6[1-(0),6-(1,6),7-(6,48)]
    80      -1.563335      -1.563335      -1.563335    6[1-(0),6-(1,7),6-(6,6)]
    81       2.985834       2.985834       2.985834    6[1-(0),6-(1,7),6-(6,6)]
    82       3.320923       3.320923       3.320923    6[6-(1,1,6),6-(1,6),6-(1,6)]
    83      -3.937893      -3.937893      -3.937893    6[1-(0),1-(0),6-(6,6),6-(6,6)]
    84      -5.143803      -5.143803      -5.143803    6[6-(1,1,6),6-(6,9),6-(6,9)]
    85      -5.171608      -5.171608      -5.171608    6[6-(6,6),6-(6,9),9-(0)]
    86      -6.284246      -6.284246      -6.284246    6[6-(6,6),6-(6,9),9-(0)]
    87      -0.549219      -0.549219      -0.549219    6[1-(0),6-(1,6),7-(6,48)]
    88      -2.367427      -2.367427      -2.367427    6[1-(0),6-(1,6),7-(6,48)]
    89      -1.331241      -1.331241      -1.331241    6[1-(0),6-(1,7),6-(6,6)]
    90      -3.220038      -3.220038      -3.220038    6[1-(0),6-(1,7),6-(6,6)]
    91       -2.69917       -2.69917       -2.69917    6[6-(1,1,6),6-(1,6),6-(1,6)]
    92       2.794116       2.794116       2.794116    6[1-(0),1-(0),6-(6,6),6-(6,6)]
    93       1.351995       1.351995       1.351995    6[6-(1,1,6),6-(6,9),6-(6,9)]
    94      -5.259625      -5.259625      -5.259625    6[6-(6,6),6-(6,9),9-(0)]
    95       6.887784       6.887784       6.887784    6[6-(6,6),6-(6,9),9-(0)]
    96       1.555832       1.555832       1.555832    6[1-(0),6-(1,6),7-(6,48)]
    97       1.192736       1.192736       1.192736    6[1-(0),6-(1,6),7-(6,48)]
    98       1.878189       1.878189       1.878189    6[1-(0),6-(1,7),6-(6,6)]
    99        1.49212        1.49212        1.49212    6[1-(0),6-(1,7),6-(6,6)]
   100        1.81146        1.81146        1.81146    6[6-(1,1,6),6-(1,6),6-(1,6)]
   101       2.069124       2.069124       2.069124    6[1-(0),1-(0),6-(6,6),6-(6,6)]
   102       2.857451       2.857451       2.857451    6[6-(1,1,6),6-(6,9),6-(6,9)]
   103       4.240952       4.240952       4.240952    6[6-(6,6),6-(6,9),9-(0)]
   104       4.967248       4.967248       4.967248    6[6-(6,6),6-(6,9),9-(0)]
   105      -1.411082      -1.411082      -1.411082    6[1-(0),6-(1,6),7-(6,48)]
   106       -0.57438       -0.57438       -0.57438    6[1-(0),6-(1,6),7-(6,48)]
   107      -2.108786      -2.108786      -2.108786    6[1-(0),6-(1,7),6-(6,6)]
   108      -1.246566      -1.246566      -1.246566    6[1-(0),6-(1,7),6-(6,6)]
   109      -2.059307      -2.059307      -2.059307    6[6-(1,1,6),6-(1,6),6-(1,6)]
   110      -2.851199      -2.851199      -2.851199    6[1-(0),1-(0),6-(6,6),6-(6,6)]
   111      -3.035691      -3.035691      -3.035691    6[6-(1,1,6),6-(6,9),6-(6,9)]
   112       9.423492       9.423492       9.423492    6[6-(6,6),6-(6,9),9-(0)]
   113       9.356354       9.356354       9.356354    6[6-(6,6),6-(6,9),9-(0)]
   114       1.513309       1.513309       1.513309    6[1-(0),6-(1,6),7-(6,48)]
   115        3.14354        3.14354        3.14354    6[1-(0),6-(1,6),7-(6,48)]
   116       8.677294       8.677294       8.677294    6[1-(0),6-(1,7),6-(6,6)]
   117       4.128125       4.128125       4.128125    6[1-(0),6-(1,7),6-(6,6)]
   118       3.793036       3.793036       3.793036    6[6-(1,1,6),6-(1,6),6-(1,6)]
   119      11.051852      11.051852      11.051852    6[1-(0),1-(0),6-(6,6),6-(6,6)]
   120      12.257762      12.257762      12.257762    6[6-(1,1,6),6-(6,9),6-(6,9)]
   121      12.285567      12.285567      12.285567    6[6-(6,6),6-(6,9),9-(0)]
   122      -0.060595      -0.060595      -0.060595    6[6-(6,6),6-(6,9),9-(0)]
   123       8.155743       8.155743       8.155743    7[6-(1,6),6-(1,6),48-(7,7,7)]
   124       5.921947       5.921947       5.921947    7[6-(1,6),6-(1,6),48-(7,7,7)]
   125       7.782958       7.782958       7.782958    7[6-(1,6),6-(1,6),48-(7,7,7)]
   126        5.27647        5.27647        5.27647    7[6-(1,6),6-(1,6),48-(7,7,7)]
   127      -1.041784      -1.041784      -1.041784    7[6-(1,6),6-(1,6),48-(7,7,7)]
   128       1.192012       1.192012       1.192012    7[6-(1,6),6-(1,6),48-(7,7,7)]
   129      -0.668999      -0.668999      -0.668999    7[6-(1,6),6-(1,6),48-(7,7,7)]
   130       1.837489       1.837489       1.837489    7[6-(1,6),6-(1,6),48-(7,7,7)]
   131      11.436572      11.436572      11.436572    9[6-(6,6)]
   132       0.501431       0.501431       0.501431    9[6-(6,6)]
   133       2.212093       2.212093       2.212093    9[6-(6,6)]
   134       0.918213       0.918213       0.918213    9[6-(6,6)]
   135        -1.4928        -1.4928        -1.4928    9[6-(6,6)]
   136      -1.266808      -1.266808      -1.266808    9[6-(6,6)]
   137      -4.093113      -4.093113      -4.093113    9[6-(6,6)]
   138      -6.241776      -6.241776      -6.241776    9[6-(6,6)]
   139      -4.322613      -4.322613      -4.322613    9[6-(6,6)]
   140       6.612528       6.612528       6.612528    9[6-(6,6)]
   141       4.901866       4.901866       4.901866    9[6-(6,6)]
   142        6.31242        6.31242        6.31242    9[6-(6,6)]
   143       8.606759       8.606759       8.606759    9[6-(6,6)]
   144       8.380767       8.380767       8.380767    9[6-(6,6)]
   145      11.207072      11.207072      11.207072    9[6-(6,6)]
   146      -0.103065      -0.103065      -0.103065    9[6-(6,6)]
