# Supplementary material for: A collection of forcefield precursors for metal–organic frameworks
Source: RSC Adv. 2019 Nov 13;9(63):36492–507. doi: 10.1039/c9ra07327b (PMC9075174; doi:10.1039/c9ra07327b)
Supplement: RA-009-C9RA07327B-s1527 [file RA-009-C9RA07327B-s1527.txt]

MICNIW_clean

12.826700    0.000000    0.000000
-1.334632    12.757076    0.000000
-5.346064    -5.934541    14.654587

     1       6.119357       6.119357       6.119357    48[7-(6,6),7-(6,6),7-(6,6),7-(6,6)]
     2       0.026647       0.026647       0.026647    48[7-(6,6),7-(6,6),7-(6,6),7-(6,6)]
     3       9.263913       9.263913       9.263913    1[6-(6,7)]
     4       6.500825       6.500825       6.500825    1[6-(6,7)]
     5      10.885295      10.885295      10.885295    1[6-(6,6)]
     6       2.689859       2.689859       2.689859    1[6-(6,6)]
     7        5.68696        5.68696        5.68696    1[6-(1,6,6)]
     8        4.83116        4.83116        4.83116    1[6-(1,6,6)]
     9       6.351157       6.351157       6.351157    1[6-(6,7)]
    10        3.15938        3.15938        3.15938    1[6-(6,7)]
    11       5.117128       5.117128       5.117128    1[6-(6,6)]
    12        1.84422        1.84422        1.84422    1[6-(6,6)]
    13       2.875232       2.875232       2.875232    1[6-(1,6,6)]
    14       1.579472       1.579472       1.579472    1[6-(1,6,6)]
    15       7.179584       7.179584       7.179584    1[6-(6,7)]
    16       6.804521       6.804521       6.804521    1[6-(6,7)]
    17       7.889157       7.889157       7.889157    1[6-(6,6)]
    18       7.529572       7.529572       7.529572    1[6-(6,6)]
    19       7.415717       7.415717       7.415717    1[6-(1,6,6)]
    20       8.614222       8.614222       8.614222    1[6-(1,6,6)]
    21       3.864186       3.864186       3.864186    1[6-(6,7)]
    22       5.554863       5.554863       5.554863    1[6-(6,7)]
    23      -2.904515      -2.904515      -2.904515    1[6-(6,6)]
    24       4.165208       4.165208       4.165208    1[6-(6,6)]
    25      -3.002071      -3.002071      -3.002071    1[6-(1,6,6)]
    26      -2.907191      -2.907191      -2.907191    1[6-(1,6,6)]
    27      -3.117909      -3.117909      -3.117909    1[6-(6,7)]
    28      -0.354821      -0.354821      -0.354821    1[6-(6,7)]
    29      -4.739291      -4.739291      -4.739291    1[6-(6,6)]
    30       3.456145       3.456145       3.456145    1[6-(6,6)]
    31       0.459044       0.459044       0.459044    1[6-(1,6,6)]
    32       1.314844       1.314844       1.314844    1[6-(1,6,6)]
    33      -0.205153      -0.205153      -0.205153    1[6-(6,7)]
    34       2.986624       2.986624       2.986624    1[6-(6,7)]
    35       1.028876       1.028876       1.028876    1[6-(6,6)]
    36       4.301784       4.301784       4.301784    1[6-(6,6)]
    37       3.270772       3.270772       3.270772    1[6-(1,6,6)]
    38       4.566532       4.566532       4.566532    1[6-(1,6,6)]
    39       -1.03358       -1.03358       -1.03358    1[6-(6,7)]
    40      -0.658517      -0.658517      -0.658517    1[6-(6,7)]
    41      -1.743153      -1.743153      -1.743153    1[6-(6,6)]
    42      -1.383568      -1.383568      -1.383568    1[6-(6,6)]
    43      -1.269713      -1.269713      -1.269713    1[6-(1,6,6)]
    44      -2.468218      -2.468218      -2.468218    1[6-(1,6,6)]
    45       2.281818       2.281818       2.281818    1[6-(6,7)]
    46       0.591141       0.591141       0.591141    1[6-(6,7)]
    47       9.050519       9.050519       9.050519    1[6-(6,6)]
    48       1.980796       1.980796       1.980796    1[6-(6,6)]
    49       9.148075       9.148075       9.148075    1[6-(1,6,6)]
    50       9.053195       9.053195       9.053195    1[6-(1,6,6)]
    51       9.011175       9.011175       9.011175    6[1-(0),6-(1,6),7-(6,48)]
    52       7.406827       7.406827       7.406827    6[1-(0),6-(1,6),7-(6,48)]
    53       9.987576       9.987576       9.987576    6[1-(0),6-(1,7),6-(6,6)]
    54       2.973159       2.973159       2.973159    6[1-(0),6-(1,7),6-(6,6)]
    55       9.648313       9.648313       9.648313    6[6-(1,1,6),6-(1,6),6-(1,6)]
    56       5.304295       5.304295       5.304295    6[1-(0),1-(0),6-(6,6),6-(6,6)]
    57       6.428163       6.428163       6.428163    6[6-(1,1,6),6-(6,9),6-(6,9)]
    58       0.113474       0.113474       0.113474    6[6-(6,6),6-(6,9),9-(0)]
    59       1.134544       1.134544       1.134544    6[6-(6,6),6-(6,9),9-(0)]
    60       5.417273       5.417273       5.417273    6[1-(0),6-(1,6),7-(6,48)]
    61       3.566234       3.566234       3.566234    6[1-(0),6-(1,6),7-(6,48)]
    62       4.683245       4.683245       4.683245    6[1-(0),6-(1,7),6-(6,6)]
    63       2.772536       2.772536       2.772536    6[1-(0),6-(1,7),6-(6,6)]
    64        3.33003        3.33003        3.33003    6[6-(1,1,6),6-(1,6),6-(1,6)]
    65       2.507908       2.507908       2.507908    6[1-(0),1-(0),6-(6,6),6-(6,6)]
    66       2.484716       2.484716       2.484716    6[6-(1,1,6),6-(6,9),6-(6,9)]
    67       1.762132       1.762132       1.762132    6[6-(6,6),6-(6,9),9-(0)]
    68       3.012912       3.012912       3.012912    6[6-(6,6),6-(6,9),9-(0)]
    69       7.244826       7.244826       7.244826    6[1-(0),6-(1,6),7-(6,48)]
    70       7.030859       7.030859       7.030859    6[1-(0),6-(1,6),7-(6,48)]
    71        7.67153        7.67153        7.67153    6[1-(0),6-(1,7),6-(6,6)]
    72       7.456992       7.456992       7.456992    6[1-(0),6-(1,7),6-(6,6)]
    73       7.780247       7.780247       7.780247    6[6-(1,1,6),6-(1,6),6-(1,6)]
    74        8.21416        8.21416        8.21416    6[1-(0),1-(0),6-(6,6),6-(6,6)]
    75       9.211659       9.211659       9.211659    6[6-(1,1,6),6-(6,9),6-(6,9)]
    76       7.486555       7.486555       7.486555    6[6-(6,6),6-(6,9),9-(0)]
    77        8.39794        8.39794        8.39794    6[6-(6,6),6-(6,9),9-(0)]
    78       3.924316       3.924316       3.924316    6[1-(0),6-(1,6),7-(6,48)]
    79       4.899335       4.899335       4.899335    6[1-(0),6-(1,6),7-(6,48)]
    80       3.066893       3.066893       3.066893    6[1-(0),6-(1,7),6-(6,6)]
    81       4.074676       4.074676       4.074676    6[1-(0),6-(1,7),6-(6,6)]
    82       3.114717       3.114717       3.114717    6[6-(1,1,6),6-(1,6),6-(1,6)]
    83       -3.14937       -3.14937       -3.14937    6[1-(0),1-(0),6-(6,6),6-(6,6)]
    84      -4.617932      -4.617932      -4.617932    6[6-(1,1,6),6-(6,9),6-(6,9)]
    85       0.181294       0.181294       0.181294    6[6-(6,6),6-(6,9),9-(0)]
    86      -1.166848      -1.166848      -1.166848    6[6-(6,6),6-(6,9),9-(0)]
    87      -2.865171      -2.865171      -2.865171    6[1-(0),6-(1,6),7-(6,48)]
    88      -1.260823      -1.260823      -1.260823    6[1-(0),6-(1,6),7-(6,48)]
    89      -3.841572      -3.841572      -3.841572    6[1-(0),6-(1,7),6-(6,6)]
    90       3.172845       3.172845       3.172845    6[1-(0),6-(1,7),6-(6,6)]
    91      -3.502309      -3.502309      -3.502309    6[6-(1,1,6),6-(1,6),6-(1,6)]
    92       0.841709       0.841709       0.841709    6[1-(0),1-(0),6-(6,6),6-(6,6)]
    93      -0.282159      -0.282159      -0.282159    6[6-(1,1,6),6-(6,9),6-(6,9)]
    94        6.03253        6.03253        6.03253    6[6-(6,6),6-(6,9),9-(0)]
    95        5.01146        5.01146        5.01146    6[6-(6,6),6-(6,9),9-(0)]
    96       0.728731       0.728731       0.728731    6[1-(0),6-(1,6),7-(6,48)]
    97        2.57977        2.57977        2.57977    6[1-(0),6-(1,6),7-(6,48)]
    98       1.462759       1.462759       1.462759    6[1-(0),6-(1,7),6-(6,6)]
    99       3.373468       3.373468       3.373468    6[1-(0),6-(1,7),6-(6,6)]
   100       2.815974       2.815974       2.815974    6[6-(1,1,6),6-(1,6),6-(1,6)]
   101       3.638096       3.638096       3.638096    6[1-(0),1-(0),6-(6,6),6-(6,6)]
   102       3.661288       3.661288       3.661288    6[6-(1,1,6),6-(6,9),6-(6,9)]
   103       4.383872       4.383872       4.383872    6[6-(6,6),6-(6,9),9-(0)]
   104       4.467724       4.467724       4.467724    6[6-(6,6),6-(6,9),9-(0)]
   105      -1.098822      -1.098822      -1.098822    6[1-(0),6-(1,6),7-(6,48)]
   106      -0.884855      -0.884855      -0.884855    6[1-(0),6-(1,6),7-(6,48)]
   107      -1.525526      -1.525526      -1.525526    6[1-(0),6-(1,7),6-(6,6)]
   108      -1.310988      -1.310988      -1.310988    6[1-(0),6-(1,7),6-(6,6)]
   109      -1.634243      -1.634243      -1.634243    6[6-(1,1,6),6-(1,6),6-(1,6)]
   110      -2.068156      -2.068156      -2.068156    6[1-(0),1-(0),6-(6,6),6-(6,6)]
   111      -3.065655      -3.065655      -3.065655    6[6-(1,1,6),6-(6,9),6-(6,9)]
   112      -1.340551      -1.340551      -1.340551    6[6-(6,6),6-(6,9),9-(0)]
   113      -2.251936      -2.251936      -2.251936    6[6-(6,6),6-(6,9),9-(0)]
   114       2.221688       2.221688       2.221688    6[1-(0),6-(1,6),7-(6,48)]
   115       1.246669       1.246669       1.246669    6[1-(0),6-(1,6),7-(6,48)]
   116       3.079111       3.079111       3.079111    6[1-(0),6-(1,7),6-(6,6)]
   117       2.071328       2.071328       2.071328    6[1-(0),6-(1,7),6-(6,6)]
   118       3.031287       3.031287       3.031287    6[6-(1,1,6),6-(1,6),6-(1,6)]
   119       9.295374       9.295374       9.295374    6[1-(0),1-(0),6-(6,6),6-(6,6)]
   120      10.763936      10.763936      10.763936    6[6-(1,1,6),6-(6,9),6-(6,9)]
   121        5.96471        5.96471        5.96471    6[6-(6,6),6-(6,9),9-(0)]
   122      -5.513848      -5.513848      -5.513848    6[6-(6,6),6-(6,9),9-(0)]
   123       7.730132       7.730132       7.730132    7[6-(1,6),6-(1,6),48-(7,7,7)]
   124       4.878915       4.878915       4.878915    7[6-(1,6),6-(1,6),48-(7,7,7)]
   125       6.920257       6.920257       6.920257    7[6-(1,6),6-(1,6),48-(7,7,7)]
   126       4.830302       4.830302       4.830302    7[6-(1,6),6-(1,6),48-(7,7,7)]
   127      -1.584128      -1.584128      -1.584128    7[6-(1,6),6-(1,6),48-(7,7,7)]
   128       1.267089       1.267089       1.267089    7[6-(1,6),6-(1,6),48-(7,7,7)]
   129      -0.774253      -0.774253      -0.774253    7[6-(1,6),6-(1,6),48-(7,7,7)]
   130       1.315702       1.315702       1.315702    7[6-(1,6),6-(1,6),48-(7,7,7)]
   131       0.257603       0.257603       0.257603    9[6-(6,6)]
   132       2.248608       2.248608       2.248608    9[6-(6,6)]
   133       1.120866       1.120866       1.120866    9[6-(6,6)]
   134       0.939423       0.939423       0.939423    9[6-(6,6)]
   135       6.170717       6.170717       6.170717    9[6-(6,6)]
   136       7.942661       7.942661       7.942661    9[6-(6,6)]
   137       0.997311       0.997311       0.997311    9[6-(6,6)]
   138      -1.593752      -1.593752      -1.593752    9[6-(6,6)]
   139       5.888401       5.888401       5.888401    9[6-(6,6)]
   140       3.897396       3.897396       3.897396    9[6-(6,6)]
   141       5.025138       5.025138       5.025138    9[6-(6,6)]
   142       5.206581       5.206581       5.206581    9[6-(6,6)]
   143      -0.024713      -0.024713      -0.024713    9[6-(6,6)]
   144      -1.796657      -1.796657      -1.796657    9[6-(6,6)]
   145       5.148693       5.148693       5.148693    9[6-(6,6)]
   146       7.739756       7.739756       7.739756    9[6-(6,6)]
