# Supplementary material for: A collection of forcefield precursors for metal–organic frameworks
Source: RSC Adv. 2019 Nov 13;9(63):36492–507. doi: 10.1039/c9ra07327b (PMC9075174; doi:10.1039/c9ra07327b)
Supplement: RA-009-C9RA07327B-s1528 [file RA-009-C9RA07327B-s1528.txt]

MICNOC_clean

13.152300    0.000000    0.000000
-0.958764    13.117308    0.000000
-5.992042    -6.445994    14.047240

     1      -0.712224      -0.712224      -0.712224    48[7-(6,6),7-(6,6),7-(6,6),7-(6,6)]
     2       6.913718       6.913718       6.913718    48[7-(6,6),7-(6,6),7-(6,6),7-(6,6)]
     3       9.417612       9.417612       9.417612    1[6-(6,7)]
     4       0.396868       0.396868       0.396868    1[6-(6,7)]
     5       8.971995       8.971995       8.971995    1[6-(6,6)]
     6      -0.940985      -0.940985      -0.940985    1[6-(6,6)]
     7       2.469729       2.469729       2.469729    1[6-(6,7)]
     8      -0.250154      -0.250154      -0.250154    1[6-(6,7)]
     9       4.105736       4.105736       4.105736    1[6-(6,6)]
    10      -4.614272      -4.614272      -4.614272    1[6-(6,6)]
    11      -1.608481      -1.608481      -1.608481    1[6-(1,6,6)]
    12      -2.451947      -2.451947      -2.451947    1[6-(1,6,6)]
    13      -3.382664      -3.382664      -3.382664    1[6-(1,6,6)]
    14       8.685124       8.685124       8.685124    1[6-(1,6,6)]
    15      -0.553118      -0.553118      -0.553118    1[6-(6,7)]
    16      10.152487      10.152487      10.152487    1[6-(6,7)]
    17       11.23215       11.23215       11.23215    1[6-(6,6)]
    18       2.786151       2.786151       2.786151    1[6-(6,6)]
    19       0.168963       0.168963       0.168963    1[6-(6,7)]
    20      -0.046255      -0.046255      -0.046255    1[6-(6,7)]
    21       0.810482       0.810482       0.810482    1[6-(6,6)]
    22       0.625925       0.625925       0.625925    1[6-(6,6)]
    23        0.38308        0.38308        0.38308    1[6-(1,6,6)]
    24       1.596256       1.596256       1.596256    1[6-(1,6,6)]
    25        2.65115        2.65115        2.65115    1[6-(1,6,6)]
    26       3.703829       3.703829       3.703829    1[6-(1,6,6)]
    27      -3.216118      -3.216118      -3.216118    1[6-(6,7)]
    28       5.804626       5.804626       5.804626    1[6-(6,7)]
    29      -2.770501      -2.770501      -2.770501    1[6-(6,6)]
    30       7.142479       7.142479       7.142479    1[6-(6,6)]
    31       3.731765       3.731765       3.731765    1[6-(6,7)]
    32       6.451648       6.451648       6.451648    1[6-(6,7)]
    33       2.095758       2.095758       2.095758    1[6-(6,6)]
    34      10.815766      10.815766      10.815766    1[6-(6,6)]
    35       7.809975       7.809975       7.809975    1[6-(1,6,6)]
    36       8.653441       8.653441       8.653441    1[6-(1,6,6)]
    37       9.584158       9.584158       9.584158    1[6-(1,6,6)]
    38       -2.48363       -2.48363       -2.48363    1[6-(1,6,6)]
    39       6.754612       6.754612       6.754612    1[6-(6,7)]
    40      -3.950993      -3.950993      -3.950993    1[6-(6,7)]
    41      -5.030656      -5.030656      -5.030656    1[6-(6,6)]
    42       3.415343       3.415343       3.415343    1[6-(6,6)]
    43       6.032531       6.032531       6.032531    1[6-(6,7)]
    44       6.247749       6.247749       6.247749    1[6-(6,7)]
    45       5.391012       5.391012       5.391012    1[6-(6,6)]
    46       5.575569       5.575569       5.575569    1[6-(6,6)]
    47       5.818414       5.818414       5.818414    1[6-(1,6,6)]
    48       4.605238       4.605238       4.605238    1[6-(1,6,6)]
    49       3.550344       3.550344       3.550344    1[6-(1,6,6)]
    50       2.497665       2.497665       2.497665    1[6-(1,6,6)]
    51       2.234787       2.234787       2.234787    6[1-(0),6-(1,6),7-(6,48)]
    52       0.666388       0.666388       0.666388    6[1-(0),6-(1,6),7-(6,48)]
    53       3.245225       3.245225       3.245225    6[1-(0),6-(1,7),6-(6,6)]
    54      -4.373097      -4.373097      -4.373097    6[1-(0),6-(1,7),6-(6,6)]
    55       2.938303       2.938303       2.938303    6[6-(1,1,6),6-(1,6),6-(1,6)]
    56       -2.00878       -2.00878       -2.00878    6[1-(0),1-(0),6-(6,6),6-(6,6)]
    57      -0.924794      -0.924794      -0.924794    6[6-(1,1,6),6-(6,9),6-(6,9)]
    58      -1.056468      -1.056468      -1.056468    6[6-(6,6),6-(6,9),9-(0)]
    59        -0.0618        -0.0618        -0.0618    6[6-(6,6),6-(6,9),9-(0)]
    60      10.766881      10.766881      10.766881    6[1-(0),6-(1,6),7-(6,48)]
    61      -0.543718      -0.543718      -0.543718    6[1-(0),6-(1,6),7-(6,48)]
    62       9.914619       9.914619       9.914619    6[1-(0),6-(1,7),6-(6,6)]
    63      -1.336409      -1.336409      -1.336409    6[1-(0),6-(1,7),6-(6,6)]
    64      -2.661012      -2.661012      -2.661012    6[6-(1,1,6),6-(1,6),6-(1,6)]
    65       9.573156       9.573156       9.573156    6[1-(0),1-(0),6-(6,6),6-(6,6)]
    66      -3.510863      -3.510863      -3.510863    6[6-(1,1,6),6-(6,9),6-(6,9)]
    67       8.978894       8.978894       8.978894    6[6-(6,6),6-(6,9),9-(0)]
    68       9.001209       9.001209       9.001209    6[6-(6,6),6-(6,9),9-(0)]
    69        0.22413        0.22413        0.22413    6[1-(0),6-(1,6),7-(6,48)]
    70       0.109362       0.109362       0.109362    6[1-(0),6-(1,6),7-(6,48)]
    71       0.606736       0.606736       0.606736    6[1-(0),6-(1,7),6-(6,6)]
    72       0.490583       0.490583       0.490583    6[1-(0),6-(1,7),6-(6,6)]
    73       0.752229       0.752229       0.752229    6[6-(1,1,6),6-(1,6),6-(1,6)]
    74        1.17228        1.17228        1.17228    6[1-(0),1-(0),6-(6,6),6-(6,6)]
    75       2.160081       2.160081       2.160081    6[6-(1,1,6),6-(6,9),6-(6,9)]
    76       3.522239       3.522239       3.522239    6[6-(6,6),6-(6,9),9-(0)]
    77       4.426638       4.426638       4.426638    6[6-(6,6),6-(6,9),9-(0)]
    78      12.023257      12.023257      12.023257    6[1-(0),6-(1,6),7-(6,48)]
    79      10.210002      10.210002      10.210002    6[1-(0),6-(1,6),7-(6,48)]
    80      11.204487      11.204487      11.204487    6[1-(0),6-(1,7),6-(6,6)]
    81       9.362423       9.362423       9.362423    6[1-(0),6-(1,7),6-(6,6)]
    82       9.382035       9.382035       9.382035    6[6-(1,1,6),6-(1,6),6-(1,6)]
    83         3.4539         3.4539         3.4539    6[1-(0),1-(0),6-(6,6),6-(6,6)]
    84       1.979593       1.979593       1.979593    6[6-(1,1,6),6-(6,9),6-(6,9)]
    85       7.354304       7.354304       7.354304    6[6-(6,6),6-(6,9),9-(0)]
    86       6.003855       6.003855       6.003855    6[6-(6,6),6-(6,9),9-(0)]
    87       3.966707       3.966707       3.966707    6[1-(0),6-(1,6),7-(6,48)]
    88       5.535106       5.535106       5.535106    6[1-(0),6-(1,6),7-(6,48)]
    89       2.956269       2.956269       2.956269    6[1-(0),6-(1,7),6-(6,6)]
    90      10.574591      10.574591      10.574591    6[1-(0),6-(1,7),6-(6,6)]
    91       3.263191       3.263191       3.263191    6[6-(1,1,6),6-(1,6),6-(1,6)]
    92       8.210274       8.210274       8.210274    6[1-(0),1-(0),6-(6,6),6-(6,6)]
    93       7.126288       7.126288       7.126288    6[6-(1,1,6),6-(6,9),6-(6,9)]
    94       7.257962       7.257962       7.257962    6[6-(6,6),6-(6,9),9-(0)]
    95       6.263294       6.263294       6.263294    6[6-(6,6),6-(6,9),9-(0)]
    96      -4.565387      -4.565387      -4.565387    6[1-(0),6-(1,6),7-(6,48)]
    97       6.745212       6.745212       6.745212    6[1-(0),6-(1,6),7-(6,48)]
    98      -3.713125      -3.713125      -3.713125    6[1-(0),6-(1,7),6-(6,6)]
    99       7.537903       7.537903       7.537903    6[1-(0),6-(1,7),6-(6,6)]
   100       8.862506       8.862506       8.862506    6[6-(1,1,6),6-(1,6),6-(1,6)]
   101      -3.371662      -3.371662      -3.371662    6[1-(0),1-(0),6-(6,6),6-(6,6)]
   102      -3.439943      -3.439943      -3.439943    6[6-(1,1,6),6-(6,9),6-(6,9)]
   103        -2.7774        -2.7774        -2.7774    6[6-(6,6),6-(6,9),9-(0)]
   104      -2.799715      -2.799715      -2.799715    6[6-(6,6),6-(6,9),9-(0)]
   105       5.977364       5.977364       5.977364    6[1-(0),6-(1,6),7-(6,48)]
   106       6.092132       6.092132       6.092132    6[1-(0),6-(1,6),7-(6,48)]
   107       5.594758       5.594758       5.594758    6[1-(0),6-(1,7),6-(6,6)]
   108       5.710911       5.710911       5.710911    6[1-(0),6-(1,7),6-(6,6)]
   109       5.449265       5.449265       5.449265    6[6-(1,1,6),6-(1,6),6-(1,6)]
   110       5.029214       5.029214       5.029214    6[1-(0),1-(0),6-(6,6),6-(6,6)]
   111       4.041413       4.041413       4.041413    6[6-(1,1,6),6-(6,9),6-(6,9)]
   112       2.679255       2.679255       2.679255    6[6-(6,6),6-(6,9),9-(0)]
   113       1.774856       1.774856       1.774856    6[6-(6,6),6-(6,9),9-(0)]
   114      -5.821763      -5.821763      -5.821763    6[1-(0),6-(1,6),7-(6,48)]
   115      -4.008508      -4.008508      -4.008508    6[1-(0),6-(1,6),7-(6,48)]
   116      -5.002993      -5.002993      -5.002993    6[1-(0),6-(1,7),6-(6,6)]
   117      -3.160929      -3.160929      -3.160929    6[1-(0),6-(1,7),6-(6,6)]
   118      -3.180541      -3.180541      -3.180541    6[6-(1,1,6),6-(1,6),6-(1,6)]
   119       2.747594       2.747594       2.747594    6[1-(0),1-(0),6-(6,6),6-(6,6)]
   120       5.180665       5.180665       5.180665    6[6-(1,1,6),6-(6,9),6-(6,9)]
   121       -1.15281       -1.15281       -1.15281    6[6-(6,6),6-(6,9),9-(0)]
   122       0.197639       0.197639       0.197639    6[6-(6,6),6-(6,9),9-(0)]
   123       0.955284       0.955284       0.955284    7[6-(1,6),6-(1,6),48-(7,7,7)]
   124      -1.002088      -1.002088      -1.002088    7[6-(1,6),6-(1,6),48-(7,7,7)]
   125       -0.02403       -0.02403       -0.02403    7[6-(1,6),6-(1,6),48-(7,7,7)]
   126      11.108073      11.108073      11.108073    7[6-(1,6),6-(1,6),48-(7,7,7)]
   127        5.24621        5.24621        5.24621    7[6-(1,6),6-(1,6),48-(7,7,7)]
   128       7.203582       7.203582       7.203582    7[6-(1,6),6-(1,6),48-(7,7,7)]
   129       6.225524       6.225524       6.225524    7[6-(1,6),6-(1,6),48-(7,7,7)]
   130      -4.906579      -4.906579      -4.906579    7[6-(1,6),6-(1,6),48-(7,7,7)]
   131       -2.19615       -2.19615       -2.19615    9[6-(6,6)]
   132      -0.270354      -0.270354      -0.270354    9[6-(6,6)]
   133       8.285104       8.285104       8.285104    9[6-(6,6)]
   134       8.323863       8.323863       8.323863    9[6-(6,6)]
   135       3.975559       3.975559       3.975559    9[6-(6,6)]
   136         5.7415         5.7415         5.7415    9[6-(6,6)]
   137       8.102563       8.102563       8.102563    9[6-(6,6)]
   138        5.48797        5.48797        5.48797    9[6-(6,6)]
   139       8.397644       8.397644       8.397644    9[6-(6,6)]
   140       6.471848       6.471848       6.471848    9[6-(6,6)]
   141       -2.08361       -2.08361       -2.08361    9[6-(6,6)]
   142      -2.122369      -2.122369      -2.122369    9[6-(6,6)]
   143       2.225935       2.225935       2.225935    9[6-(6,6)]
   144       0.459994       0.459994       0.459994    9[6-(6,6)]
   145      -1.901069      -1.901069      -1.901069    9[6-(6,6)]
   146       0.713524       0.713524       0.713524    9[6-(6,6)]
