# Supplementary material for: A collection of forcefield precursors for metal–organic frameworks
Source: RSC Adv. 2019 Nov 13;9(63):36492–507. doi: 10.1039/c9ra07327b (PMC9075174; doi:10.1039/c9ra07327b)
Supplement: RA-009-C9RA07327B-s1529 [file RA-009-C9RA07327B-s1529.txt]

MICNUI_clean

13.036600    0.000000    0.000000
-1.243795    12.977130    0.000000
-5.431442    -5.976910    14.089485

     1       6.268612       6.268612       6.268612    48[7-(6,6),7-(6,6),7-(6,6),7-(6,6)]
     2       0.092751       0.092751       0.092751    48[7-(6,6),7-(6,6),7-(6,6),7-(6,6)]
     3       3.290277       3.290277       3.290277    1[6-(6,7)]
     4        6.46908        6.46908        6.46908    1[6-(6,7)]
     5        1.91556        1.91556        1.91556    1[6-(6,6)]
     6       5.167074       5.167074       5.167074    1[6-(6,6)]
     7        6.67064        6.67064        6.67064    1[6-(6,7)]
     8       9.390669       9.390669       9.390669    1[6-(6,7)]
     9       2.835064       2.835064       2.835064    1[6-(6,6)]
    10      11.035916      11.035916      11.035916    1[6-(6,6)]
    11        5.02857        5.02857        5.02857    1[6-(1,6,6)]
    12       5.838702       5.838702       5.838702    1[6-(1,6,6)]
    13       1.557652       1.557652       1.557652    1[6-(1,6,6)]
    14       2.770654       2.770654       2.770654    1[6-(1,6,6)]
    15       5.601162       5.601162       5.601162    1[6-(6,7)]
    16       4.007483       4.007483       4.007483    1[6-(6,7)]
    17       4.188346       4.188346       4.188346    1[6-(6,6)]
    18      -2.915198      -2.915198      -2.915198    1[6-(6,6)]
    19       7.078989       7.078989       7.078989    1[6-(6,7)]
    20        7.25788        7.25788        7.25788    1[6-(6,7)]
    21       7.787979       7.787979       7.787979    1[6-(6,6)]
    22       7.980323       7.980323       7.980323    1[6-(6,6)]
    23       8.798993       8.798993       8.798993    1[6-(1,6,6)]
    24       7.614716       7.614716       7.614716    1[6-(1,6,6)]
    25       -2.95299       -2.95299       -2.95299    1[6-(1,6,6)]
    26      -3.006423      -3.006423      -3.006423    1[6-(1,6,6)]
    27       3.071086       3.071086       3.071086    1[6-(6,7)]
    28      -0.107717      -0.107717      -0.107717    1[6-(6,7)]
    29       4.445803       4.445803       4.445803    1[6-(6,6)]
    30       1.194289       1.194289       1.194289    1[6-(6,6)]
    31      -0.309277      -0.309277      -0.309277    1[6-(6,7)]
    32      -3.029306      -3.029306      -3.029306    1[6-(6,7)]
    33       3.526299       3.526299       3.526299    1[6-(6,6)]
    34      -4.674553      -4.674553      -4.674553    1[6-(6,6)]
    35       1.332793       1.332793       1.332793    1[6-(1,6,6)]
    36       0.522661       0.522661       0.522661    1[6-(1,6,6)]
    37       4.803711       4.803711       4.803711    1[6-(1,6,6)]
    38       3.590709       3.590709       3.590709    1[6-(1,6,6)]
    39       0.760201       0.760201       0.760201    1[6-(6,7)]
    40        2.35388        2.35388        2.35388    1[6-(6,7)]
    41       2.173017       2.173017       2.173017    1[6-(6,6)]
    42       9.276561       9.276561       9.276561    1[6-(6,6)]
    43      -0.717626      -0.717626      -0.717626    1[6-(6,7)]
    44      -0.896517      -0.896517      -0.896517    1[6-(6,7)]
    45      -1.426616      -1.426616      -1.426616    1[6-(6,6)]
    46       -1.61896       -1.61896       -1.61896    1[6-(6,6)]
    47       -2.43763       -2.43763       -2.43763    1[6-(1,6,6)]
    48      -1.253353      -1.253353      -1.253353    1[6-(1,6,6)]
    49       9.314353       9.314353       9.314353    1[6-(1,6,6)]
    50       9.367786       9.367786       9.367786    1[6-(1,6,6)]
    51       7.588837       7.588837       7.588837    6[1-(0),6-(1,6),7-(6,48)]
    52       9.170998       9.170998       9.170998    6[1-(0),6-(1,6),7-(6,48)]
    53       3.093193       3.093193       3.093193    6[1-(0),6-(1,7),6-(6,6)]
    54      10.167245      10.167245      10.167245    6[1-(0),6-(1,7),6-(6,6)]
    55       9.851369       9.851369       9.851369    6[6-(1,1,6),6-(1,6),6-(1,6)]
    56       5.449646       5.449646       5.449646    6[1-(0),1-(0),6-(6,6),6-(6,6)]
    57       6.558859       6.558859       6.558859    6[6-(1,1,6),6-(6,9),6-(6,9)]
    58       5.169762       5.169762       5.169762    6[6-(6,6),6-(6,9),9-(0)]
    59      11.617103      11.617103      11.617103    6[6-(6,6),6-(6,9),9-(0)]
    60       3.684995       3.684995       3.684995    6[1-(0),6-(1,6),7-(6,48)]
    61       5.527611       5.527611       5.527611    6[1-(0),6-(1,6),7-(6,48)]
    62        2.85035        2.85035        2.85035    6[1-(0),6-(1,7),6-(6,6)]
    63       4.751512       4.751512       4.751512    6[1-(0),6-(1,7),6-(6,6)]
    64       3.390997       3.390997       3.390997    6[6-(1,1,6),6-(1,6),6-(1,6)]
    65       2.515014       2.515014       2.515014    6[1-(0),1-(0),6-(6,6),6-(6,6)]
    66       2.566552       2.566552       2.566552    6[6-(1,1,6),6-(6,9),6-(6,9)]
    67       1.879783       1.879783       1.879783    6[6-(6,6),6-(6,9),9-(0)]
    68       3.098661       3.098661       3.098661    6[6-(6,6),6-(6,9),9-(0)]
    69       7.238962       7.238962       7.238962    6[1-(0),6-(1,6),7-(6,48)]
    70       7.371877       7.371877       7.371877    6[1-(0),6-(1,6),7-(6,48)]
    71       7.666942       7.666942       7.666942    6[1-(0),6-(1,7),6-(6,6)]
    72       7.805383       7.805383       7.805383    6[1-(0),6-(1,7),6-(6,6)]
    73        7.95732        7.95732        7.95732    6[6-(1,1,6),6-(1,6),6-(1,6)]
    74       8.399909       8.399909       8.399909    6[1-(0),1-(0),6-(6,6),6-(6,6)]
    75       9.380775       9.380775       9.380775    6[6-(1,1,6),6-(6,9),6-(6,9)]
    76      -2.300117      -2.300117      -2.300117    6[6-(6,6),6-(6,9),9-(0)]
    77       -1.39416       -1.39416       -1.39416    6[6-(6,6),6-(6,9),9-(0)]
    78       4.969389       4.969389       4.969389    6[1-(0),6-(1,6),7-(6,48)]
    79       4.046431       4.046431       4.046431    6[1-(0),6-(1,6),7-(6,48)]
    80       4.118948       4.118948       4.118948    6[1-(0),6-(1,7),6-(6,6)]
    81       3.146012       3.146012       3.146012    6[1-(0),6-(1,7),6-(6,6)]
    82       3.171595       3.171595       3.171595    6[6-(1,1,6),6-(1,6),6-(1,6)]
    83      -3.187478      -3.187478      -3.187478    6[1-(0),1-(0),6-(6,6),6-(6,6)]
    84      -4.657344      -4.657344      -4.657344    6[6-(1,1,6),6-(6,9),6-(6,9)]
    85       0.175059       0.175059       0.175059    6[6-(6,6),6-(6,9),9-(0)]
    86      11.860803      11.860803      11.860803    6[6-(6,6),6-(6,9),9-(0)]
    87      -1.227474      -1.227474      -1.227474    6[1-(0),6-(1,6),7-(6,48)]
    88      -2.809635      -2.809635      -2.809635    6[1-(0),6-(1,6),7-(6,48)]
    89        3.26817        3.26817        3.26817    6[1-(0),6-(1,7),6-(6,6)]
    90      -3.805882      -3.805882      -3.805882    6[1-(0),6-(1,7),6-(6,6)]
    91      -3.490006      -3.490006      -3.490006    6[6-(1,1,6),6-(1,6),6-(1,6)]
    92       0.911717       0.911717       0.911717    6[1-(0),1-(0),6-(6,6),6-(6,6)]
    93      -0.197496      -0.197496      -0.197496    6[6-(1,1,6),6-(6,9),6-(6,9)]
    94       1.191601       1.191601       1.191601    6[6-(6,6),6-(6,9),9-(0)]
    95       -5.25574       -5.25574       -5.25574    6[6-(6,6),6-(6,9),9-(0)]
    96       2.676368       2.676368       2.676368    6[1-(0),6-(1,6),7-(6,48)]
    97       0.833752       0.833752       0.833752    6[1-(0),6-(1,6),7-(6,48)]
    98       3.511013       3.511013       3.511013    6[1-(0),6-(1,7),6-(6,6)]
    99       1.609851       1.609851       1.609851    6[1-(0),6-(1,7),6-(6,6)]
   100       2.970366       2.970366       2.970366    6[6-(1,1,6),6-(1,6),6-(1,6)]
   101       3.846349       3.846349       3.846349    6[1-(0),1-(0),6-(6,6),6-(6,6)]
   102       3.794811       3.794811       3.794811    6[6-(1,1,6),6-(6,9),6-(6,9)]
   103        4.48158        4.48158        4.48158    6[6-(6,6),6-(6,9),9-(0)]
   104       3.262702       3.262702       3.262702    6[6-(6,6),6-(6,9),9-(0)]
   105      -0.877599      -0.877599      -0.877599    6[1-(0),6-(1,6),7-(6,48)]
   106      -1.010514      -1.010514      -1.010514    6[1-(0),6-(1,6),7-(6,48)]
   107      -1.305579      -1.305579      -1.305579    6[1-(0),6-(1,7),6-(6,6)]
   108       -1.44402       -1.44402       -1.44402    6[1-(0),6-(1,7),6-(6,6)]
   109      -1.595957      -1.595957      -1.595957    6[6-(1,1,6),6-(1,6),6-(1,6)]
   110      -2.038546      -2.038546      -2.038546    6[1-(0),1-(0),6-(6,6),6-(6,6)]
   111      -3.019412      -3.019412      -3.019412    6[6-(1,1,6),6-(6,9),6-(6,9)]
   112        8.66148        8.66148        8.66148    6[6-(6,6),6-(6,9),9-(0)]
   113       7.755523       7.755523       7.755523    6[6-(6,6),6-(6,9),9-(0)]
   114       1.391974       1.391974       1.391974    6[1-(0),6-(1,6),7-(6,48)]
   115       2.314932       2.314932       2.314932    6[1-(0),6-(1,6),7-(6,48)]
   116       2.242415       2.242415       2.242415    6[1-(0),6-(1,7),6-(6,6)]
   117       3.215351       3.215351       3.215351    6[1-(0),6-(1,7),6-(6,6)]
   118       3.189768       3.189768       3.189768    6[6-(1,1,6),6-(1,6),6-(1,6)]
   119       9.548841       9.548841       9.548841    6[1-(0),1-(0),6-(6,6),6-(6,6)]
   120      11.018707      11.018707      11.018707    6[6-(1,1,6),6-(6,9),6-(6,9)]
   121       6.186304       6.186304       6.186304    6[6-(6,6),6-(6,9),9-(0)]
   122       -5.49944       -5.49944       -5.49944    6[6-(6,6),6-(6,9),9-(0)]
   123       7.892098       7.892098       7.892098    7[6-(1,6),6-(1,6),48-(7,7,7)]
   124        5.01386        5.01386        5.01386    7[6-(1,6),6-(1,6),48-(7,7,7)]
   125       7.079362       7.079362       7.079362    7[6-(1,6),6-(1,6),48-(7,7,7)]
   126       4.950036       4.950036       4.950036    7[6-(1,6),6-(1,6),48-(7,7,7)]
   127      -1.530735      -1.530735      -1.530735    7[6-(1,6),6-(1,6),48-(7,7,7)]
   128       1.347503       1.347503       1.347503    7[6-(1,6),6-(1,6),48-(7,7,7)]
   129      -0.717999      -0.717999      -0.717999    7[6-(1,6),6-(1,6),48-(7,7,7)]
   130       1.411327       1.411327       1.411327    7[6-(1,6),6-(1,6),48-(7,7,7)]
   131       4.003143       4.003143       4.003143    9[6-(6,6)]
   132       11.40695       11.40695       11.40695    9[6-(6,6)]
   133       1.196855       1.196855       1.196855    9[6-(6,6)]
   134       2.387335       2.387335       2.387335    9[6-(6,6)]
   135      -1.852658      -1.852658      -1.852658    9[6-(6,6)]
   136      -0.085559      -0.085559      -0.085559    9[6-(6,6)]
   137       0.939101       0.939101       0.939101    9[6-(6,6)]
   138      -1.669736      -1.669736      -1.669736    9[6-(6,6)]
   139        2.35822        2.35822        2.35822    9[6-(6,6)]
   140      -5.045587      -5.045587      -5.045587    9[6-(6,6)]
   141       5.164508       5.164508       5.164508    9[6-(6,6)]
   142       5.217823       5.217823       5.217823    9[6-(6,6)]
   143       8.214021       8.214021       8.214021    9[6-(6,6)]
   144       6.446922       6.446922       6.446922    9[6-(6,6)]
   145       5.422262       5.422262       5.422262    9[6-(6,6)]
   146      -5.005501      -5.005501      -5.005501    9[6-(6,6)]
