# Supplementary material for: A collection of forcefield precursors for metal–organic frameworks
Source: RSC Adv. 2019 Nov 13;9(63):36492–507. doi: 10.1039/c9ra07327b (PMC9075174; doi:10.1039/c9ra07327b)
Supplement: RA-009-C9RA07327B-s1530 [file RA-009-C9RA07327B-s1530.txt]

MICPAQ_clean

13.047000    0.000000    0.000000
-0.633398    13.263885    0.000000
-5.530177    -6.257756    14.363121

     1       6.429281       6.429281       6.429281    48[7-(6,6),7-(6,6),7-(6,6),7-(6,6)]
     2       0.454144       0.454144       0.454144    48[7-(6,6),7-(6,6),7-(6,6),7-(6,6)]
     3       6.759306       6.759306       6.759306    1[6-(6,7)]
     4       9.622202       9.622202       9.622202    1[6-(6,7)]
     5       2.738318       2.738318       2.738318    1[6-(6,6)]
     6      11.186216      11.186216      11.186216    1[6-(6,6)]
     7       4.911006       4.911006       4.911006    1[6-(1,6,6)]
     8       5.791497       5.791497       5.791497    1[6-(1,6,6)]
     9       3.976103       3.976103       3.976103    1[6-(6,7)]
    10       5.833951       5.833951       5.833951    1[6-(6,7)]
    11      -2.836063      -2.836063      -2.836063    1[6-(6,6)]
    12       4.453903       4.453903       4.453903    1[6-(6,6)]
    13       -2.76432       -2.76432       -2.76432    1[6-(1,6,6)]
    14      -2.895513      -2.895513      -2.895513    1[6-(1,6,6)]
    15       3.609302       3.609302       3.609302    1[6-(6,7)]
    16       6.782325       6.782325       6.782325    1[6-(6,7)]
    17       2.297148       2.297148       2.297148    1[6-(6,6)]
    18       5.560776       5.560776       5.560776    1[6-(6,6)]
    19       3.356023       3.356023       3.356023    1[6-(1,6,6)]
    20       2.066772       2.066772       2.066772    1[6-(1,6,6)]
    21       7.436636       7.436636       7.436636    1[6-(6,7)]
    22       7.152448       7.152448       7.152448    1[6-(6,7)]
    23       8.194731       8.194731       8.194731    1[6-(6,6)]
    24         7.9407         7.9407         7.9407    1[6-(6,6)]
    25       9.107269       9.107269       9.107269    1[6-(1,6,6)]
    26       7.795752       7.795752       7.795752    1[6-(1,6,6)]
    27       0.124119       0.124119       0.124119    1[6-(6,7)]
    28      -2.738777      -2.738777      -2.738777    1[6-(6,7)]
    29       4.145107       4.145107       4.145107    1[6-(6,6)]
    30      -4.302791      -4.302791      -4.302791    1[6-(6,6)]
    31       1.972419       1.972419       1.972419    1[6-(1,6,6)]
    32       1.091928       1.091928       1.091928    1[6-(1,6,6)]
    33       2.907322       2.907322       2.907322    1[6-(6,7)]
    34       1.049474       1.049474       1.049474    1[6-(6,7)]
    35       9.719488       9.719488       9.719488    1[6-(6,6)]
    36       2.429522       2.429522       2.429522    1[6-(6,6)]
    37       9.647745       9.647745       9.647745    1[6-(1,6,6)]
    38       9.778938       9.778938       9.778938    1[6-(1,6,6)]
    39       3.274123       3.274123       3.274123    1[6-(6,7)]
    40         0.1011         0.1011         0.1011    1[6-(6,7)]
    41       4.586277       4.586277       4.586277    1[6-(6,6)]
    42       1.322649       1.322649       1.322649    1[6-(6,6)]
    43       3.527402       3.527402       3.527402    1[6-(1,6,6)]
    44       4.816653       4.816653       4.816653    1[6-(1,6,6)]
    45      -0.553211      -0.553211      -0.553211    1[6-(6,7)]
    46      -0.269023      -0.269023      -0.269023    1[6-(6,7)]
    47      -1.311306      -1.311306      -1.311306    1[6-(6,6)]
    48      -1.057275      -1.057275      -1.057275    1[6-(6,6)]
    49      -2.223844      -2.223844      -2.223844    1[6-(1,6,6)]
    50      -0.912327      -0.912327      -0.912327    1[6-(1,6,6)]
    51        7.67302        7.67302        7.67302    6[1-(0),6-(1,6),7-(6,48)]
    52       9.337426       9.337426       9.337426    6[1-(0),6-(1,6),7-(6,48)]
    53       3.041187       3.041187       3.041187    6[1-(0),6-(1,7),6-(6,6)]
    54      10.282157      10.282157      10.282157    6[1-(0),6-(1,7),6-(6,6)]
    55       9.923127       9.923127       9.923127    6[6-(1,1,6),6-(1,6),6-(1,6)]
    56         5.3877         5.3877         5.3877    6[1-(0),1-(0),6-(6,6),6-(6,6)]
    57        6.48147        6.48147        6.48147    6[6-(1,1,6),6-(6,9),6-(6,9)]
    58      -5.364916      -5.364916      -5.364916    6[6-(6,6),6-(6,9),9-(0)]
    59       1.150941       1.150941       1.150941    6[6-(6,6),6-(6,9),9-(0)]
    60       4.111646       4.111646       4.111646    6[1-(0),6-(1,6),7-(6,48)]
    61       5.161123       5.161123       5.161123    6[1-(0),6-(1,6),7-(6,48)]
    62        3.30861        3.30861        3.30861    6[1-(0),6-(1,7),6-(6,6)]
    63       4.347347       4.347347       4.347347    6[1-(0),6-(1,7),6-(6,6)]
    64       3.393012       3.393012       3.393012    6[6-(1,1,6),6-(1,6),6-(1,6)]
    65      -3.029557      -3.029557      -3.029557    6[1-(0),1-(0),6-(6,6),6-(6,6)]
    66      -4.489074      -4.489074      -4.489074    6[6-(1,1,6),6-(6,9),6-(6,9)]
    67       0.518772       0.518772       0.518772    6[6-(6,6),6-(6,9),9-(0)]
    68      -0.788567      -0.788567      -0.788567    6[6-(6,6),6-(6,9),9-(0)]
    69       4.009639       4.009639       4.009639    6[1-(0),6-(1,6),7-(6,48)]
    70       5.859508       5.859508       5.859508    6[1-(0),6-(1,6),7-(6,48)]
    71       3.212411       3.212411       3.212411    6[1-(0),6-(1,7),6-(6,6)]
    72       5.140312       5.140312       5.140312    6[1-(0),6-(1,7),6-(6,6)]
    73       3.820682       3.820682       3.820682    6[6-(1,1,6),6-(1,6),6-(1,6)]
    74       3.014977       3.014977       3.014977    6[1-(0),1-(0),6-(6,6),6-(6,6)]
    75       3.111842       3.111842       3.111842    6[6-(1,1,6),6-(6,9),6-(6,9)]
    76       2.360746       2.360746       2.360746    6[6-(6,6),6-(6,9),9-(0)]
    77       3.001079       3.001079       3.001079    6[6-(6,6),6-(6,9),9-(0)]
    78       7.543197       7.543197       7.543197    6[1-(0),6-(1,6),7-(6,48)]
    79       7.387015       7.387015       7.387015    6[1-(0),6-(1,6),7-(6,48)]
    80       7.994417       7.994417       7.994417    6[1-(0),6-(1,7),6-(6,6)]
    81       7.839916       7.839916       7.839916    6[1-(0),6-(1,7),6-(6,6)]
    82        8.14703        8.14703        8.14703    6[6-(1,1,6),6-(1,6),6-(1,6)]
    83        8.60014        8.60014        8.60014    6[1-(0),1-(0),6-(6,6),6-(6,6)]
    84       9.461759       9.461759       9.461759    6[6-(1,1,6),6-(6,9),6-(6,9)]
    85      -2.224462      -2.224462      -2.224462    6[6-(6,6),6-(6,9),9-(0)]
    86      -1.425225      -1.425225      -1.425225    6[6-(6,6),6-(6,9),9-(0)]
    87      -0.789595      -0.789595      -0.789595    6[1-(0),6-(1,6),7-(6,48)]
    88      -2.454001      -2.454001      -2.454001    6[1-(0),6-(1,6),7-(6,48)]
    89       3.842238       3.842238       3.842238    6[1-(0),6-(1,7),6-(6,6)]
    90      -3.398732      -3.398732      -3.398732    6[1-(0),6-(1,7),6-(6,6)]
    91       2.490475       2.490475       2.490475    6[6-(1,1,6),6-(1,6),6-(1,6)]
    92       1.495725       1.495725       1.495725    6[1-(0),1-(0),6-(6,6),6-(6,6)]
    93       0.401955       0.401955       0.401955    6[6-(1,1,6),6-(6,9),6-(6,9)]
    94      12.248341      12.248341      12.248341    6[6-(6,6),6-(6,9),9-(0)]
    95       5.732484       5.732484       5.732484    6[6-(6,6),6-(6,9),9-(0)]
    96       2.771779       2.771779       2.771779    6[1-(0),6-(1,6),7-(6,48)]
    97       1.722302       1.722302       1.722302    6[1-(0),6-(1,6),7-(6,48)]
    98       3.574815       3.574815       3.574815    6[1-(0),6-(1,7),6-(6,6)]
    99       2.536078       2.536078       2.536078    6[1-(0),6-(1,7),6-(6,6)]
   100       3.490413       3.490413       3.490413    6[6-(1,1,6),6-(1,6),6-(1,6)]
   101       9.912982       9.912982       9.912982    6[1-(0),1-(0),6-(6,6),6-(6,6)]
   102      11.372499      11.372499      11.372499    6[6-(1,1,6),6-(6,9),6-(6,9)]
   103       6.364653       6.364653       6.364653    6[6-(6,6),6-(6,9),9-(0)]
   104      -5.375008      -5.375008      -5.375008    6[6-(6,6),6-(6,9),9-(0)]
   105       2.873786       2.873786       2.873786    6[1-(0),6-(1,6),7-(6,48)]
   106       1.023917       1.023917       1.023917    6[1-(0),6-(1,6),7-(6,48)]
   107       3.671014       3.671014       3.671014    6[1-(0),6-(1,7),6-(6,6)]
   108       1.743113       1.743113       1.743113    6[1-(0),6-(1,7),6-(6,6)]
   109       3.062743       3.062743       3.062743    6[6-(1,1,6),6-(1,6),6-(1,6)]
   110       3.868448       3.868448       3.868448    6[1-(0),1-(0),6-(6,6),6-(6,6)]
   111       3.771583       3.771583       3.771583    6[6-(1,1,6),6-(6,9),6-(6,9)]
   112       4.522679       4.522679       4.522679    6[6-(6,6),6-(6,9),9-(0)]
   113       4.515744       4.515744       4.515744    6[6-(6,6),6-(6,9),9-(0)]
   114      -0.659772      -0.659772      -0.659772    6[1-(0),6-(1,6),7-(6,48)]
   115       -0.50359       -0.50359       -0.50359    6[1-(0),6-(1,6),7-(6,48)]
   116      -1.110992      -1.110992      -1.110992    6[1-(0),6-(1,7),6-(6,6)]
   117      -0.956491      -0.956491      -0.956491    6[1-(0),6-(1,7),6-(6,6)]
   118      -1.263605      -1.263605      -1.263605    6[6-(1,1,6),6-(1,6),6-(1,6)]
   119      -1.716715      -1.716715      -1.716715    6[1-(0),1-(0),6-(6,6),6-(6,6)]
   120      -2.578334      -2.578334      -2.578334    6[6-(1,1,6),6-(6,9),6-(6,9)]
   121       9.107887       9.107887       9.107887    6[6-(6,6),6-(6,9),9-(0)]
   122        8.30865        8.30865        8.30865    6[6-(6,6),6-(6,9),9-(0)]
   123       8.018957       8.018957       8.018957    7[6-(1,6),6-(1,6),48-(7,7,7)]
   124       5.062325       5.062325       5.062325    7[6-(1,6),6-(1,6),48-(7,7,7)]
   125       5.277596       5.277596       5.277596    7[6-(1,6),6-(1,6),48-(7,7,7)]
   126       7.254621       7.254621       7.254621    7[6-(1,6),6-(1,6),48-(7,7,7)]
   127      -1.135532      -1.135532      -1.135532    7[6-(1,6),6-(1,6),48-(7,7,7)]
   128         1.8211         1.8211         1.8211    7[6-(1,6),6-(1,6),48-(7,7,7)]
   129       1.605829       1.605829       1.605829    7[6-(1,6),6-(1,6),48-(7,7,7)]
   130      -0.371196      -0.371196      -0.371196    7[6-(1,6),6-(1,6),48-(7,7,7)]
   131      -5.191381      -5.191381      -5.191381    9[6-(6,6)]
   132       2.288022       2.288022       2.288022    9[6-(6,6)]
   133        1.35407        1.35407        1.35407    9[6-(6,6)]
   134      -1.180548      -1.180548      -1.180548    9[6-(6,6)]
   135       1.580315       1.580315       1.580315    9[6-(6,6)]
   136       2.245626       2.245626       2.245626    9[6-(6,6)]
   137       -1.65293       -1.65293       -1.65293    9[6-(6,6)]
   138       -0.11208       -0.11208       -0.11208    9[6-(6,6)]
   139      12.074806      12.074806      12.074806    9[6-(6,6)]
   140       4.595403       4.595403       4.595403    9[6-(6,6)]
   141       5.529355       5.529355       5.529355    9[6-(6,6)]
   142      -4.983027      -4.983027      -4.983027    9[6-(6,6)]
   143        5.30311        5.30311        5.30311    9[6-(6,6)]
   144       5.271197       5.271197       5.271197    9[6-(6,6)]
   145       8.536355       8.536355       8.536355    9[6-(6,6)]
   146       6.995505       6.995505       6.995505    9[6-(6,6)]
