# Supplementary material for: A collection of forcefield precursors for metal–organic frameworks
Source: RSC Adv. 2019 Nov 13;9(63):36492–507. doi: 10.1039/c9ra07327b (PMC9075174; doi:10.1039/c9ra07327b)
Supplement: RA-009-C9RA07327B-s1531 [file RA-009-C9RA07327B-s1531.txt]

MICPEU_clean

12.929900    0.000000    0.000000
-0.868440    13.151358    0.000000
-5.181227    -6.372647    14.334036

     1       3.088458       3.088458       3.088458    48[7-(6,6),7-(6,6),7-(6,6),7-(6,6)]
     2       3.791775       3.791775       3.791775    48[7-(6,6),7-(6,6),7-(6,6),7-(6,6)]
     3       2.757543       2.757543       2.757543    1[6-(6,7)]
     4      -0.005752      -0.005752      -0.005752    1[6-(6,7)]
     5       1.260172       1.260172       1.260172    1[6-(6,6)]
     6      -1.645244      -1.645244      -1.645244    1[6-(6,6)]
     7      -1.862475      -1.862475      -1.862475    1[6-(1,6,6)]
     8      -1.020016      -1.020016      -1.020016    1[6-(1,6,6)]
     9       2.054664       2.054664       2.054664    1[6-(6,7)]
    10       2.061403       2.061403       2.061403    1[6-(6,7)]
    11       1.342677       1.342677       1.342677    1[6-(6,6)]
    12      -3.864601      -3.864601      -3.864601    1[6-(6,6)]
    13      -3.585631      -3.585631      -3.585631    1[6-(1,6,6)]
    14      -4.783666      -4.783666      -4.783666    1[6-(1,6,6)]
    15       2.905595       2.905595       2.905595    1[6-(6,7)]
    16       5.835973       5.835973       5.835973    1[6-(6,7)]
    17       4.234641       4.234641       4.234641    1[6-(6,6)]
    18       7.145928       7.145928       7.145928    1[6-(6,6)]
    19       2.385691       2.385691       2.385691    1[6-(1,6,6)]
    20        1.25807        1.25807        1.25807    1[6-(1,6,6)]
    21       3.885102       3.885102       3.885102    1[6-(6,7)]
    22       5.326329       5.326329       5.326329    1[6-(6,7)]
    23       5.089362       5.089362       5.089362    1[6-(6,6)]
    24       6.738151       6.738151       6.738151    1[6-(6,6)]
    25       6.978262       6.978262       6.978262    1[6-(1,6,6)]
    26       6.758483       6.758483       6.758483    1[6-(1,6,6)]
    27        4.12269        4.12269        4.12269    1[6-(6,7)]
    28       6.885985       6.885985       6.885985    1[6-(6,7)]
    29       5.620061       5.620061       5.620061    1[6-(6,6)]
    30       8.525477       8.525477       8.525477    1[6-(6,6)]
    31       8.742708       8.742708       8.742708    1[6-(1,6,6)]
    32       7.900249       7.900249       7.900249    1[6-(1,6,6)]
    33       4.825569       4.825569       4.825569    1[6-(6,7)]
    34        4.81883        4.81883        4.81883    1[6-(6,7)]
    35       5.537556       5.537556       5.537556    1[6-(6,6)]
    36      10.744834      10.744834      10.744834    1[6-(6,6)]
    37      10.465864      10.465864      10.465864    1[6-(1,6,6)]
    38      11.663899      11.663899      11.663899    1[6-(1,6,6)]
    39       3.974638       3.974638       3.974638    1[6-(6,7)]
    40        1.04426        1.04426        1.04426    1[6-(6,7)]
    41       2.645592       2.645592       2.645592    1[6-(6,6)]
    42      -0.265695      -0.265695      -0.265695    1[6-(6,6)]
    43       4.494542       4.494542       4.494542    1[6-(1,6,6)]
    44       5.622163       5.622163       5.622163    1[6-(1,6,6)]
    45       2.995131       2.995131       2.995131    1[6-(6,7)]
    46       1.553904       1.553904       1.553904    1[6-(6,7)]
    47       1.790871       1.790871       1.790871    1[6-(6,6)]
    48       0.142082       0.142082       0.142082    1[6-(6,6)]
    49      -0.098029      -0.098029      -0.098029    1[6-(1,6,6)]
    50        0.12175        0.12175        0.12175    1[6-(1,6,6)]
    51       1.866291       1.866291       1.866291    6[1-(0),6-(1,6),7-(6,48)]
    52       0.214499       0.214499       0.214499    6[1-(0),6-(1,6),7-(6,48)]
    53       0.957027       0.957027       0.957027    6[1-(0),6-(1,7),6-(6,6)]
    54      -0.755685      -0.755685      -0.755685    6[1-(0),6-(1,7),6-(6,6)]
    55      -0.396946      -0.396946      -0.396946    6[6-(1,1,6),6-(1,6),6-(1,6)]
    56      -1.423763      -1.423763      -1.423763    6[1-(0),1-(0),6-(6,6),6-(6,6)]
    57      -2.479977      -2.479977      -2.479977    6[6-(1,1,6),6-(6,9),6-(6,9)]
    58      -1.411689      -1.411689      -1.411689    6[6-(6,6),6-(6,9),9-(0)]
    59      -2.363959      -2.363959      -2.363959    6[6-(6,6),6-(6,9),9-(0)]
    60       1.917084       1.917084       1.917084    6[1-(0),6-(1,6),7-(6,48)]
    61       1.931462       1.931462       1.931462    6[1-(0),6-(1,6),7-(6,48)]
    62       1.468572       1.468572       1.468572    6[1-(0),6-(1,7),6-(6,6)]
    63      -3.696253      -3.696253      -3.696253    6[1-(0),6-(1,7),6-(6,6)]
    64       1.258261       1.258261       1.258261    6[6-(1,1,6),6-(1,6),6-(1,6)]
    65      -4.328456      -4.328456      -4.328456    6[1-(0),1-(0),6-(6,6),6-(6,6)]
    66      -5.204697      -5.204697      -5.204697    6[6-(1,1,6),6-(6,9),6-(6,9)]
    67       6.356161       6.356161       6.356161    6[6-(6,6),6-(6,9),9-(0)]
    68      10.724451      10.724451      10.724451    6[6-(6,6),6-(6,9),9-(0)]
    69       3.806381       3.806381       3.806381    6[1-(0),6-(1,6),7-(6,48)]
    70       5.511766       5.511766       5.511766    6[1-(0),6-(1,6),7-(6,48)]
    71       4.550818       4.550818       4.550818    6[1-(0),6-(1,7),6-(6,6)]
    72       6.298832       6.298832       6.298832    6[1-(0),6-(1,7),6-(6,6)]
    73       5.835793       5.835793       5.835793    6[6-(1,1,6),6-(1,6),6-(1,6)]
    74       1.504104       1.504104       1.504104    6[1-(0),1-(0),6-(6,6),6-(6,6)]
    75        1.38124        1.38124        1.38124    6[6-(1,1,6),6-(6,9),6-(6,9)]
    76       7.197216       7.197216       7.197216    6[6-(6,6),6-(6,9),9-(0)]
    77       6.243675       6.243675       6.243675    6[6-(6,6),6-(6,9),9-(0)]
    78       4.501883       4.501883       4.501883    6[1-(0),6-(1,6),7-(6,48)]
    79       5.355321       5.355321       5.355321    6[1-(0),6-(1,6),7-(6,48)]
    80       5.316405       5.316405       5.316405    6[1-(0),6-(1,7),6-(6,6)]
    81       6.193499       6.193499       6.193499    6[1-(0),6-(1,7),6-(6,6)]
    82       6.176993       6.176993       6.176993    6[6-(1,1,6),6-(1,6),6-(1,6)]
    83        7.07324        7.07324        7.07324    6[1-(0),1-(0),6-(6,6),6-(6,6)]
    84       8.528853       8.528853       8.528853    6[6-(1,1,6),6-(6,9),6-(6,9)]
    85       8.997205       8.997205       8.997205    6[6-(6,6),6-(6,9),9-(0)]
    86      -2.604918      -2.604918      -2.604918    6[6-(6,6),6-(6,9),9-(0)]
    87       5.013942       5.013942       5.013942    6[1-(0),6-(1,6),7-(6,48)]
    88       6.665734       6.665734       6.665734    6[1-(0),6-(1,6),7-(6,48)]
    89       5.923206       5.923206       5.923206    6[1-(0),6-(1,7),6-(6,6)]
    90       7.635918       7.635918       7.635918    6[1-(0),6-(1,7),6-(6,6)]
    91       7.277179       7.277179       7.277179    6[6-(1,1,6),6-(1,6),6-(1,6)]
    92       8.303996       8.303996       8.303996    6[1-(0),1-(0),6-(6,6),6-(6,6)]
    93        9.36021        9.36021        9.36021    6[6-(1,1,6),6-(6,9),6-(6,9)]
    94       8.291922       8.291922       8.291922    6[6-(6,6),6-(6,9),9-(0)]
    95       9.244192       9.244192       9.244192    6[6-(6,6),6-(6,9),9-(0)]
    96       4.963149       4.963149       4.963149    6[1-(0),6-(1,6),7-(6,48)]
    97       4.948771       4.948771       4.948771    6[1-(0),6-(1,6),7-(6,48)]
    98       5.411661       5.411661       5.411661    6[1-(0),6-(1,7),6-(6,6)]
    99      10.576486      10.576486      10.576486    6[1-(0),6-(1,7),6-(6,6)]
   100       5.621972       5.621972       5.621972    6[6-(1,1,6),6-(1,6),6-(1,6)]
   101      11.208689      11.208689      11.208689    6[1-(0),1-(0),6-(6,6),6-(6,6)]
   102       12.08493       12.08493       12.08493    6[6-(1,1,6),6-(6,9),6-(6,9)]
   103       0.524072       0.524072       0.524072    6[6-(6,6),6-(6,9),9-(0)]
   104      -3.844218      -3.844218      -3.844218    6[6-(6,6),6-(6,9),9-(0)]
   105       3.073852       3.073852       3.073852    6[1-(0),6-(1,6),7-(6,48)]
   106       1.368467       1.368467       1.368467    6[1-(0),6-(1,6),7-(6,48)]
   107       2.329415       2.329415       2.329415    6[1-(0),6-(1,7),6-(6,6)]
   108       0.581401       0.581401       0.581401    6[1-(0),6-(1,7),6-(6,6)]
   109        1.04444        1.04444        1.04444    6[6-(1,1,6),6-(1,6),6-(1,6)]
   110       5.376129       5.376129       5.376129    6[1-(0),1-(0),6-(6,6),6-(6,6)]
   111       5.498993       5.498993       5.498993    6[6-(1,1,6),6-(6,9),6-(6,9)]
   112      -0.316983      -0.316983      -0.316983    6[6-(6,6),6-(6,9),9-(0)]
   113       0.636558       0.636558       0.636558    6[6-(6,6),6-(6,9),9-(0)]
   114        2.37835        2.37835        2.37835    6[1-(0),6-(1,6),7-(6,48)]
   115       1.524912       1.524912       1.524912    6[1-(0),6-(1,6),7-(6,48)]
   116       1.563828       1.563828       1.563828    6[1-(0),6-(1,7),6-(6,6)]
   117       0.686734       0.686734       0.686734    6[1-(0),6-(1,7),6-(6,6)]
   118        0.70324        0.70324        0.70324    6[6-(1,1,6),6-(1,6),6-(1,6)]
   119      -0.193007      -0.193007      -0.193007    6[1-(0),1-(0),6-(6,6),6-(6,6)]
   120       -1.64862       -1.64862       -1.64862    6[6-(1,1,6),6-(6,9),6-(6,9)]
   121      -2.116972      -2.116972      -2.116972    6[6-(6,6),6-(6,9),9-(0)]
   122      -3.444749      -3.444749      -3.444749    6[6-(6,6),6-(6,9),9-(0)]
   123       1.521491       1.521491       1.521491    7[6-(1,6),6-(1,6),48-(7,7,7)]
   124       2.159617       2.159617       2.159617    7[6-(1,6),6-(1,6),48-(7,7,7)]
   125       4.259543       4.259543       4.259543    7[6-(1,6),6-(1,6),48-(7,7,7)]
   126       4.496586       4.496586       4.496586    7[6-(1,6),6-(1,6),48-(7,7,7)]
   127       5.358742       5.358742       5.358742    7[6-(1,6),6-(1,6),48-(7,7,7)]
   128       4.720616       4.720616       4.720616    7[6-(1,6),6-(1,6),48-(7,7,7)]
   129        2.62069        2.62069        2.62069    7[6-(1,6),6-(1,6),48-(7,7,7)]
   130       2.383647       2.383647       2.383647    7[6-(1,6),6-(1,6),48-(7,7,7)]
   131      -0.251014      -0.251014      -0.251014    9[6-(6,6)]
   132      -2.108562      -2.108562      -2.108562    9[6-(6,6)]
   133        5.79339        5.79339        5.79339    9[6-(6,6)]
   134       9.394797       9.394797       9.394797    9[6-(6,6)]
   135       7.928495       7.928495       7.928495    9[6-(6,6)]
   136       6.918822       6.918822       6.918822    9[6-(6,6)]
   137       8.118002       8.118002       8.118002    9[6-(6,6)]
   138      10.684545      10.684545      10.684545    9[6-(6,6)]
   139       7.131247       7.131247       7.131247    9[6-(6,6)]
   140       8.988795       8.988795       8.988795    9[6-(6,6)]
   141       1.086843       1.086843       1.086843    9[6-(6,6)]
   142      -2.514564      -2.514564      -2.514564    9[6-(6,6)]
   143      -1.048262      -1.048262      -1.048262    9[6-(6,6)]
   144      -0.038589      -0.038589      -0.038589    9[6-(6,6)]
   145      -1.237769      -1.237769      -1.237769    9[6-(6,6)]
   146      -3.804312      -3.804312      -3.804312    9[6-(6,6)]
