# Supplementary material for: A collection of forcefield precursors for metal–organic frameworks
Source: RSC Adv. 2019 Nov 13;9(63):36492–507. doi: 10.1039/c9ra07327b (PMC9075174; doi:10.1039/c9ra07327b)
Supplement: RA-009-C9RA07327B-s1532 [file RA-009-C9RA07327B-s1532.txt]

MIDCAF_clean

12.783300    0.000000    0.000000
0.000000    25.559900    0.000000
0.000000    0.000000    25.559900

     1       10.73158       10.73158       10.73158    30[8-(6),8-(6),8-(6)]
     2       10.73158       10.73158       10.73158    30[8-(6),8-(6),8-(6)]
     3        4.33993        4.33993        4.33993    30[8-(6),8-(6),8-(6)]
     4        4.33993        4.33993        4.33993    30[8-(6),8-(6),8-(6)]
     5        8.44337        8.44337        8.44337    30[8-(6),8-(6),8-(6)]
     6        8.44337        8.44337        8.44337    30[8-(6),8-(6),8-(6)]
     7        2.05172        2.05172        2.05172    30[8-(6),8-(6),8-(6)]
     8        2.05172        2.05172        2.05172    30[8-(6),8-(6),8-(6)]
     9            0.0            0.0            0.0    30[8-(6),8-(6),8-(6),8-(6),8-(6),8-(6)]
    10            0.0            0.0            0.0    30[8-(6),8-(6),8-(6),8-(6),8-(6),8-(6)]
    11        6.39165        6.39165        6.39165    30[8-(6),8-(6),8-(6),8-(6),8-(6),8-(6)]
    12        6.39165        6.39165        6.39165    30[8-(6),8-(6),8-(6),8-(6),8-(6),8-(6)]
    13      11.513918      11.513918      11.513918    1[6-(6,6)]
    14      10.867083      10.867083      10.867083    1[6-(6,6)]
    15       1.535274       1.535274       1.535274    1[6-(6,6)]
    16       2.132254       2.132254       2.132254    1[6-(6,6)]
    17       3.526912       3.526912       3.526912    1[6-(6,6)]
    18       5.353646       5.353646       5.353646    1[6-(6,6)]
    19       4.805242       4.805242       4.805242    1[6-(6,6)]
    20       3.027085       3.027085       3.027085    1[6-(6,6)]
    21       0.126555       0.126555       0.126555    1[6-(6,6)]
    22      11.568886      11.568886      11.568886    1[6-(6,6)]
    23       9.454529       9.454529       9.454529    1[6-(6,6)]
    24      10.939948      10.939948      10.939948    1[6-(6,6)]
    25      11.513918      11.513918      11.513918    1[6-(6,6)]
    26      10.867083      10.867083      10.867083    1[6-(6,6)]
    27       1.535274       1.535274       1.535274    1[6-(6,6)]
    28       2.132254       2.132254       2.132254    1[6-(6,6)]
    29       3.526912       3.526912       3.526912    1[6-(6,6)]
    30       5.353646       5.353646       5.353646    1[6-(6,6)]
    31       4.805242       4.805242       4.805242    1[6-(6,6)]
    32       3.027085       3.027085       3.027085    1[6-(6,6)]
    33       0.126555       0.126555       0.126555    1[6-(6,6)]
    34      11.568886      11.568886      11.568886    1[6-(6,6)]
    35       9.454529       9.454529       9.454529    1[6-(6,6)]
    36      10.939948      10.939948      10.939948    1[6-(6,6)]
    37       5.122268       5.122268       5.122268    1[6-(6,6)]
    38       4.475433       4.475433       4.475433    1[6-(6,6)]
    39       7.926924       7.926924       7.926924    1[6-(6,6)]
    40       8.523904       8.523904       8.523904    1[6-(6,6)]
    41       9.918562       9.918562       9.918562    1[6-(6,6)]
    42      11.745296      11.745296      11.745296    1[6-(6,6)]
    43      11.196892      11.196892      11.196892    1[6-(6,6)]
    44       9.418735       9.418735       9.418735    1[6-(6,6)]
    45       6.518205       6.518205       6.518205    1[6-(6,6)]
    46       5.177237       5.177237       5.177237    1[6-(6,6)]
    47       3.062879       3.062879       3.062879    1[6-(6,6)]
    48       4.548298       4.548298       4.548298    1[6-(6,6)]
    49       5.122268       5.122268       5.122268    1[6-(6,6)]
    50       4.475433       4.475433       4.475433    1[6-(6,6)]
    51       7.926924       7.926924       7.926924    1[6-(6,6)]
    52       8.523904       8.523904       8.523904    1[6-(6,6)]
    53       9.918562       9.918562       9.918562    1[6-(6,6)]
    54      11.745296      11.745296      11.745296    1[6-(6,6)]
    55      11.196892      11.196892      11.196892    1[6-(6,6)]
    56       9.418735       9.418735       9.418735    1[6-(6,6)]
    57       6.518205       6.518205       6.518205    1[6-(6,6)]
    58       5.177237       5.177237       5.177237    1[6-(6,6)]
    59       3.062879       3.062879       3.062879    1[6-(6,6)]
    60       4.548298       4.548298       4.548298    1[6-(6,6)]
    61       7.661032       7.661032       7.661032    1[6-(6,6)]
    62       8.307867       8.307867       8.307867    1[6-(6,6)]
    63       4.856376       4.856376       4.856376    1[6-(6,6)]
    64       4.259396       4.259396       4.259396    1[6-(6,6)]
    65       2.864738       2.864738       2.864738    1[6-(6,6)]
    66       1.038004       1.038004       1.038004    1[6-(6,6)]
    67       1.586408       1.586408       1.586408    1[6-(6,6)]
    68       3.364565       3.364565       3.364565    1[6-(6,6)]
    69       6.265095       6.265095       6.265095    1[6-(6,6)]
    70       7.606064       7.606064       7.606064    1[6-(6,6)]
    71       9.720421       9.720421       9.720421    1[6-(6,6)]
    72       8.235002       8.235002       8.235002    1[6-(6,6)]
    73       7.661032       7.661032       7.661032    1[6-(6,6)]
    74       8.307867       8.307867       8.307867    1[6-(6,6)]
    75       4.856376       4.856376       4.856376    1[6-(6,6)]
    76       4.259396       4.259396       4.259396    1[6-(6,6)]
    77       2.864738       2.864738       2.864738    1[6-(6,6)]
    78       1.038004       1.038004       1.038004    1[6-(6,6)]
    79       1.586408       1.586408       1.586408    1[6-(6,6)]
    80       3.364565       3.364565       3.364565    1[6-(6,6)]
    81       6.265095       6.265095       6.265095    1[6-(6,6)]
    82       7.606064       7.606064       7.606064    1[6-(6,6)]
    83       9.720421       9.720421       9.720421    1[6-(6,6)]
    84       8.235002       8.235002       8.235002    1[6-(6,6)]
    85       1.269382       1.269382       1.269382    1[6-(6,6)]
    86       1.916217       1.916217       1.916217    1[6-(6,6)]
    87      11.248026      11.248026      11.248026    1[6-(6,6)]
    88      10.651046      10.651046      10.651046    1[6-(6,6)]
    89       9.256388       9.256388       9.256388    1[6-(6,6)]
    90       7.429654       7.429654       7.429654    1[6-(6,6)]
    91       7.978058       7.978058       7.978058    1[6-(6,6)]
    92       9.756215       9.756215       9.756215    1[6-(6,6)]
    93      12.656745      12.656745      12.656745    1[6-(6,6)]
    94       1.214414       1.214414       1.214414    1[6-(6,6)]
    95       3.328771       3.328771       3.328771    1[6-(6,6)]
    96       1.843352       1.843352       1.843352    1[6-(6,6)]
    97       1.269382       1.269382       1.269382    1[6-(6,6)]
    98       1.916217       1.916217       1.916217    1[6-(6,6)]
    99      11.248026      11.248026      11.248026    1[6-(6,6)]
   100      10.651046      10.651046      10.651046    1[6-(6,6)]
   101       9.256388       9.256388       9.256388    1[6-(6,6)]
   102       7.429654       7.429654       7.429654    1[6-(6,6)]
   103       7.978058       7.978058       7.978058    1[6-(6,6)]
   104       9.756215       9.756215       9.756215    1[6-(6,6)]
   105      12.656745      12.656745      12.656745    1[6-(6,6)]
   106       1.214414       1.214414       1.214414    1[6-(6,6)]
   107       3.328771       3.328771       3.328771    1[6-(6,6)]
   108       1.843352       1.843352       1.843352    1[6-(6,6)]
   109      12.080219      12.080219      12.080219    6[6-(6,6),8-(30),8-(30)]
   110       6.417217       6.417217       6.417217    6[6-(6,6),8-(30),8-(30)]
   111       9.485209       9.485209       9.485209    6[6-(6,6),8-(30),8-(30)]
   112       0.728648       0.728648       0.728648    6[6-(6,6),7-(6),7-(6)]
   113       2.134811       2.134811       2.134811    6[6-(6,6),7-(6),7-(6)]
   114       0.255666       0.255666       0.255666    6[6-(6,6),7-(6),7-(6)]
   115       0.434632       0.434632       0.434632    6[6-(1,6),6-(1,6),6-(7,7)]
   116      12.054652      12.054652      12.054652    6[1-(0),6-(1,6),6-(6,6)]
   117      11.709503      11.709503      11.709503    6[1-(0),6-(1,6),6-(6,6)]
   118      12.578767      12.578767      12.578767    6[6-(1,6),6-(1,6),6-(8,8)]
   119       0.958748       0.958748       0.958748    6[1-(0),6-(1,6),6-(6,6)]
   120       1.303897       1.303897       1.303897    6[1-(0),6-(1,6),6-(6,6)]
   121       3.246958       3.246958       3.246958    6[6-(1,6),6-(1,6),6-(7,7)]
   122        3.83499        3.83499        3.83499    6[1-(0),6-(1,6),6-(6,6)]
   123       4.883221       4.883221       4.883221    6[1-(0),6-(1,6),6-(6,6)]
   124       5.215586       5.215586       5.215586    6[6-(1,6),6-(1,6),6-(8,8)]
   125       4.550855       4.550855       4.550855    6[1-(0),6-(1,6),6-(6,6)]
   126       3.515408       3.515408       3.515408    6[1-(0),6-(1,6),6-(6,6)]
   127      12.029085      12.029085      12.029085    6[6-(1,6),6-(1,6),6-(7,7)]
   128      12.220835      12.220835      12.220835    6[1-(0),6-(1,6),6-(6,6)]
   129      11.415487      11.415487      11.415487    6[1-(0),6-(1,6),6-(6,6)]
   130      10.367256      10.367256      10.367256    6[6-(1,6),6-(1,6),6-(8,8)]
   131       10.18829       10.18829       10.18829    6[1-(0),6-(1,6),6-(6,6)]
   132      11.031988      11.031988      11.031988    6[1-(0),6-(1,6),6-(6,6)]
   133      12.080219      12.080219      12.080219    6[6-(6,6),8-(30),8-(30)]
   134       6.417217       6.417217       6.417217    6[6-(6,6),8-(30),8-(30)]
   135       9.485209       9.485209       9.485209    6[6-(6,6),8-(30),8-(30)]
   136       0.728648       0.728648       0.728648    6[6-(6,6),7-(6),7-(6)]
   137       2.134811       2.134811       2.134811    6[6-(6,6),7-(6),7-(6)]
   138       0.255666       0.255666       0.255666    6[6-(6,6),7-(6),7-(6)]
   139       0.434632       0.434632       0.434632    6[6-(1,6),6-(1,6),6-(7,7)]
   140      12.054652      12.054652      12.054652    6[1-(0),6-(1,6),6-(6,6)]
   141      11.709503      11.709503      11.709503    6[1-(0),6-(1,6),6-(6,6)]
   142      12.578767      12.578767      12.578767    6[6-(1,6),6-(1,6),6-(8,8)]
   143       0.958748       0.958748       0.958748    6[1-(0),6-(1,6),6-(6,6)]
   144       1.303897       1.303897       1.303897    6[1-(0),6-(1,6),6-(6,6)]
   145       3.246958       3.246958       3.246958    6[6-(1,6),6-(1,6),6-(7,7)]
   146        3.83499        3.83499        3.83499    6[1-(0),6-(1,6),6-(6,6)]
   147       4.883221       4.883221       4.883221    6[1-(0),6-(1,6),6-(6,6)]
   148       5.215586       5.215586       5.215586    6[6-(1,6),6-(1,6),6-(8,8)]
   149       4.550855       4.550855       4.550855    6[1-(0),6-(1,6),6-(6,6)]
   150       3.515408       3.515408       3.515408    6[1-(0),6-(1,6),6-(6,6)]
   151      12.029085      12.029085      12.029085    6[6-(1,6),6-(1,6),6-(7,7)]
   152      12.220835      12.220835      12.220835    6[1-(0),6-(1,6),6-(6,6)]
   153      11.415487      11.415487      11.415487    6[1-(0),6-(1,6),6-(6,6)]
   154      10.367256      10.367256      10.367256    6[6-(1,6),6-(1,6),6-(8,8)]
   155       10.18829       10.18829       10.18829    6[1-(0),6-(1,6),6-(6,6)]
   156      11.031988      11.031988      11.031988    6[1-(0),6-(1,6),6-(6,6)]
   157       5.688569       5.688569       5.688569    6[6-(6,6),8-(30),8-(30)]
   158       0.025567       0.025567       0.025567    6[6-(6,6),8-(30),8-(30)]
   159       3.093559       3.093559       3.093559    6[6-(6,6),8-(30),8-(30)]
   160       7.120298       7.120298       7.120298    6[6-(6,6),7-(6),7-(6)]
   161       8.526461       8.526461       8.526461    6[6-(6,6),7-(6),7-(6)]
   162       6.647316       6.647316       6.647316    6[6-(6,6),7-(6),7-(6)]
   163       6.826282       6.826282       6.826282    6[6-(1,6),6-(1,6),6-(7,7)]
   164       5.663002       5.663002       5.663002    6[1-(0),6-(1,6),6-(6,6)]
   165       5.317853       5.317853       5.317853    6[1-(0),6-(1,6),6-(6,6)]
   166       6.187117       6.187117       6.187117    6[6-(1,6),6-(1,6),6-(8,8)]
   167       7.350398       7.350398       7.350398    6[1-(0),6-(1,6),6-(6,6)]
   168       7.695547       7.695547       7.695547    6[1-(0),6-(1,6),6-(6,6)]
   169       9.638608       9.638608       9.638608    6[6-(1,6),6-(1,6),6-(7,7)]
   170       10.22664       10.22664       10.22664    6[1-(0),6-(1,6),6-(6,6)]
   171      11.274871      11.274871      11.274871    6[1-(0),6-(1,6),6-(6,6)]
   172      11.607236      11.607236      11.607236    6[6-(1,6),6-(1,6),6-(8,8)]
   173      10.942505      10.942505      10.942505    6[1-(0),6-(1,6),6-(6,6)]
   174       9.907058       9.907058       9.907058    6[1-(0),6-(1,6),6-(6,6)]
   175       5.637435       5.637435       5.637435    6[6-(1,6),6-(1,6),6-(7,7)]
   176       5.829185       5.829185       5.829185    6[1-(0),6-(1,6),6-(6,6)]
   177       5.023837       5.023837       5.023837    6[1-(0),6-(1,6),6-(6,6)]
   178       3.975606       3.975606       3.975606    6[6-(1,6),6-(1,6),6-(8,8)]
   179        3.79664        3.79664        3.79664    6[1-(0),6-(1,6),6-(6,6)]
   180       4.640338       4.640338       4.640338    6[1-(0),6-(1,6),6-(6,6)]
   181       5.688569       5.688569       5.688569    6[6-(6,6),8-(30),8-(30)]
   182       0.025567       0.025567       0.025567    6[6-(6,6),8-(30),8-(30)]
   183       3.093559       3.093559       3.093559    6[6-(6,6),8-(30),8-(30)]
   184       7.120298       7.120298       7.120298    6[6-(6,6),7-(6),7-(6)]
   185       8.526461       8.526461       8.526461    6[6-(6,6),7-(6),7-(6)]
   186       6.647316       6.647316       6.647316    6[6-(6,6),7-(6),7-(6)]
   187       6.826282       6.826282       6.826282    6[6-(1,6),6-(1,6),6-(7,7)]
   188       5.663002       5.663002       5.663002    6[1-(0),6-(1,6),6-(6,6)]
   189       5.317853       5.317853       5.317853    6[1-(0),6-(1,6),6-(6,6)]
   190       6.187117       6.187117       6.187117    6[6-(1,6),6-(1,6),6-(8,8)]
   191       7.350398       7.350398       7.350398    6[1-(0),6-(1,6),6-(6,6)]
   192       7.695547       7.695547       7.695547    6[1-(0),6-(1,6),6-(6,6)]
   193       9.638608       9.638608       9.638608    6[6-(1,6),6-(1,6),6-(7,7)]
   194       10.22664       10.22664       10.22664    6[1-(0),6-(1,6),6-(6,6)]
   195      11.274871      11.274871      11.274871    6[1-(0),6-(1,6),6-(6,6)]
   196      11.607236      11.607236      11.607236    6[6-(1,6),6-(1,6),6-(8,8)]
   197      10.942505      10.942505      10.942505    6[1-(0),6-(1,6),6-(6,6)]
   198       9.907058       9.907058       9.907058    6[1-(0),6-(1,6),6-(6,6)]
   199       5.637435       5.637435       5.637435    6[6-(1,6),6-(1,6),6-(7,7)]
   200       5.829185       5.829185       5.829185    6[1-(0),6-(1,6),6-(6,6)]
   201       5.023837       5.023837       5.023837    6[1-(0),6-(1,6),6-(6,6)]
   202       3.975606       3.975606       3.975606    6[6-(1,6),6-(1,6),6-(8,8)]
   203        3.79664        3.79664        3.79664    6[1-(0),6-(1,6),6-(6,6)]
   204       4.640338       4.640338       4.640338    6[1-(0),6-(1,6),6-(6,6)]
   205       7.094732       7.094732       7.094732    6[6-(6,6),8-(30),8-(30)]
   206      -0.025567      -0.025567      -0.025567    6[6-(6,6),8-(30),8-(30)]
   207       9.689741       9.689741       9.689741    6[6-(6,6),8-(30),8-(30)]
   208       5.663002       5.663002       5.663002    6[6-(6,6),7-(6),7-(6)]
   209       4.256839       4.256839       4.256839    6[6-(6,6),7-(6),7-(6)]
   210       6.135984       6.135984       6.135984    6[6-(6,6),7-(6),7-(6)]
   211       5.957018       5.957018       5.957018    6[6-(1,6),6-(1,6),6-(7,7)]
   212       7.120298       7.120298       7.120298    6[1-(0),6-(1,6),6-(6,6)]
   213       7.465447       7.465447       7.465447    6[1-(0),6-(1,6),6-(6,6)]
   214       6.596183       6.596183       6.596183    6[6-(1,6),6-(1,6),6-(8,8)]
   215       5.432902       5.432902       5.432902    6[1-(0),6-(1,6),6-(6,6)]
   216       5.087753       5.087753       5.087753    6[1-(0),6-(1,6),6-(6,6)]
   217       3.144692       3.144692       3.144692    6[6-(1,6),6-(1,6),6-(7,7)]
   218        2.55666        2.55666        2.55666    6[1-(0),6-(1,6),6-(6,6)]
   219       1.508429       1.508429       1.508429    6[1-(0),6-(1,6),6-(6,6)]
   220       1.176064       1.176064       1.176064    6[6-(1,6),6-(1,6),6-(8,8)]
   221       1.840795       1.840795       1.840795    6[1-(0),6-(1,6),6-(6,6)]
   222       2.876242       2.876242       2.876242    6[1-(0),6-(1,6),6-(6,6)]
   223       7.145865       7.145865       7.145865    6[6-(1,6),6-(1,6),6-(7,7)]
   224       6.954115       6.954115       6.954115    6[1-(0),6-(1,6),6-(6,6)]
   225       7.759463       7.759463       7.759463    6[1-(0),6-(1,6),6-(6,6)]
   226       8.807694       8.807694       8.807694    6[6-(1,6),6-(1,6),6-(8,8)]
   227        8.98666        8.98666        8.98666    6[1-(0),6-(1,6),6-(6,6)]
   228       8.142962       8.142962       8.142962    6[1-(0),6-(1,6),6-(6,6)]
   229       7.094732       7.094732       7.094732    6[6-(6,6),8-(30),8-(30)]
   230      -0.025567      -0.025567      -0.025567    6[6-(6,6),8-(30),8-(30)]
   231       9.689741       9.689741       9.689741    6[6-(6,6),8-(30),8-(30)]
   232       5.663002       5.663002       5.663002    6[6-(6,6),7-(6),7-(6)]
   233       4.256839       4.256839       4.256839    6[6-(6,6),7-(6),7-(6)]
   234       6.135984       6.135984       6.135984    6[6-(6,6),7-(6),7-(6)]
   235       5.957018       5.957018       5.957018    6[6-(1,6),6-(1,6),6-(7,7)]
   236       7.120298       7.120298       7.120298    6[1-(0),6-(1,6),6-(6,6)]
   237       7.465447       7.465447       7.465447    6[1-(0),6-(1,6),6-(6,6)]
   238       6.596183       6.596183       6.596183    6[6-(1,6),6-(1,6),6-(8,8)]
   239       5.432902       5.432902       5.432902    6[1-(0),6-(1,6),6-(6,6)]
   240       5.087753       5.087753       5.087753    6[1-(0),6-(1,6),6-(6,6)]
   241       3.144692       3.144692       3.144692    6[6-(1,6),6-(1,6),6-(7,7)]
   242        2.55666        2.55666        2.55666    6[1-(0),6-(1,6),6-(6,6)]
   243       1.508429       1.508429       1.508429    6[1-(0),6-(1,6),6-(6,6)]
   244       1.176064       1.176064       1.176064    6[6-(1,6),6-(1,6),6-(8,8)]
   245       1.840795       1.840795       1.840795    6[1-(0),6-(1,6),6-(6,6)]
   246       2.876242       2.876242       2.876242    6[1-(0),6-(1,6),6-(6,6)]
   247       7.145865       7.145865       7.145865    6[6-(1,6),6-(1,6),6-(7,7)]
   248       6.954115       6.954115       6.954115    6[1-(0),6-(1,6),6-(6,6)]
   249       7.759463       7.759463       7.759463    6[1-(0),6-(1,6),6-(6,6)]
   250       8.807694       8.807694       8.807694    6[6-(1,6),6-(1,6),6-(8,8)]
   251        8.98666        8.98666        8.98666    6[1-(0),6-(1,6),6-(6,6)]
   252       8.142962       8.142962       8.142962    6[1-(0),6-(1,6),6-(6,6)]
   253       0.703082       0.703082       0.703082    6[6-(6,6),8-(30),8-(30)]
   254       6.366083       6.366083       6.366083    6[6-(6,6),8-(30),8-(30)]
   255       3.298091       3.298091       3.298091    6[6-(6,6),8-(30),8-(30)]
   256      12.054652      12.054652      12.054652    6[6-(6,6),7-(6),7-(6)]
   257      10.648489      10.648489      10.648489    6[6-(6,6),7-(6),7-(6)]
   258      12.527634      12.527634      12.527634    6[6-(6,6),7-(6),7-(6)]
   259      12.348668      12.348668      12.348668    6[6-(1,6),6-(1,6),6-(7,7)]
   260       0.728648       0.728648       0.728648    6[1-(0),6-(1,6),6-(6,6)]
   261       1.073797       1.073797       1.073797    6[1-(0),6-(1,6),6-(6,6)]
   262       0.204533       0.204533       0.204533    6[6-(1,6),6-(1,6),6-(8,8)]
   263      11.824553      11.824553      11.824553    6[1-(0),6-(1,6),6-(6,6)]
   264      11.479403      11.479403      11.479403    6[1-(0),6-(1,6),6-(6,6)]
   265       9.536342       9.536342       9.536342    6[6-(1,6),6-(1,6),6-(7,7)]
   266        8.94831        8.94831        8.94831    6[1-(0),6-(1,6),6-(6,6)]
   267       7.900079       7.900079       7.900079    6[1-(0),6-(1,6),6-(6,6)]
   268       7.567714       7.567714       7.567714    6[6-(1,6),6-(1,6),6-(8,8)]
   269       8.232445       8.232445       8.232445    6[1-(0),6-(1,6),6-(6,6)]
   270       9.267893       9.267893       9.267893    6[1-(0),6-(1,6),6-(6,6)]
   271       0.754215       0.754215       0.754215    6[6-(1,6),6-(1,6),6-(7,7)]
   272       0.562465       0.562465       0.562465    6[1-(0),6-(1,6),6-(6,6)]
   273       1.367813       1.367813       1.367813    6[1-(0),6-(1,6),6-(6,6)]
   274       2.416044       2.416044       2.416044    6[6-(1,6),6-(1,6),6-(8,8)]
   275        2.59501        2.59501        2.59501    6[1-(0),6-(1,6),6-(6,6)]
   276       1.751312       1.751312       1.751312    6[1-(0),6-(1,6),6-(6,6)]
   277       0.703082       0.703082       0.703082    6[6-(6,6),8-(30),8-(30)]
   278       6.366083       6.366083       6.366083    6[6-(6,6),8-(30),8-(30)]
   279       3.298091       3.298091       3.298091    6[6-(6,6),8-(30),8-(30)]
   280      12.054652      12.054652      12.054652    6[6-(6,6),7-(6),7-(6)]
   281      10.648489      10.648489      10.648489    6[6-(6,6),7-(6),7-(6)]
   282      12.527634      12.527634      12.527634    6[6-(6,6),7-(6),7-(6)]
   283      12.348668      12.348668      12.348668    6[6-(1,6),6-(1,6),6-(7,7)]
   284       0.728648       0.728648       0.728648    6[1-(0),6-(1,6),6-(6,6)]
   285       1.073797       1.073797       1.073797    6[1-(0),6-(1,6),6-(6,6)]
   286       0.204533       0.204533       0.204533    6[6-(1,6),6-(1,6),6-(8,8)]
   287      11.824553      11.824553      11.824553    6[1-(0),6-(1,6),6-(6,6)]
   288      11.479403      11.479403      11.479403    6[1-(0),6-(1,6),6-(6,6)]
   289       9.536342       9.536342       9.536342    6[6-(1,6),6-(1,6),6-(7,7)]
   290        8.94831        8.94831        8.94831    6[1-(0),6-(1,6),6-(6,6)]
   291       7.900079       7.900079       7.900079    6[1-(0),6-(1,6),6-(6,6)]
   292       7.567714       7.567714       7.567714    6[6-(1,6),6-(1,6),6-(8,8)]
   293       8.232445       8.232445       8.232445    6[1-(0),6-(1,6),6-(6,6)]
   294       9.267893       9.267893       9.267893    6[1-(0),6-(1,6),6-(6,6)]
   295       0.754215       0.754215       0.754215    6[6-(1,6),6-(1,6),6-(7,7)]
   296       0.562465       0.562465       0.562465    6[1-(0),6-(1,6),6-(6,6)]
   297       1.367813       1.367813       1.367813    6[1-(0),6-(1,6),6-(6,6)]
   298       2.416044       2.416044       2.416044    6[6-(1,6),6-(1,6),6-(8,8)]
   299        2.59501        2.59501        2.59501    6[1-(0),6-(1,6),6-(6,6)]
   300       1.751312       1.751312       1.751312    6[1-(0),6-(1,6),6-(6,6)]
   301      12.697652      12.697652      12.697652    7[6-(6,7),6-(6,7)]
   302       1.764095       1.764095       1.764095    7[6-(6,7),6-(6,7)]
   303        1.31668        1.31668        1.31668    7[6-(6,7),6-(6,7)]
   304      12.697652      12.697652      12.697652    7[6-(6,7),6-(6,7)]
   305       1.764095       1.764095       1.764095    7[6-(6,7),6-(6,7)]
   306        1.31668        1.31668        1.31668    7[6-(6,7),6-(6,7)]
   307       6.306002       6.306002       6.306002    7[6-(6,7),6-(6,7)]
   308       8.155745       8.155745       8.155745    7[6-(6,7),6-(6,7)]
   309        7.70833        7.70833        7.70833    7[6-(6,7),6-(6,7)]
   310       6.306002       6.306002       6.306002    7[6-(6,7),6-(6,7)]
   311       8.155745       8.155745       8.155745    7[6-(6,7),6-(6,7)]
   312        7.70833        7.70833        7.70833    7[6-(6,7),6-(6,7)]
   313       6.477298       6.477298       6.477298    7[6-(6,7),6-(6,7)]
   314       4.627555       4.627555       4.627555    7[6-(6,7),6-(6,7)]
   315        5.07497        5.07497        5.07497    7[6-(6,7),6-(6,7)]
   316       6.477298       6.477298       6.477298    7[6-(6,7),6-(6,7)]
   317       4.627555       4.627555       4.627555    7[6-(6,7),6-(6,7)]
   318        5.07497        5.07497        5.07497    7[6-(6,7),6-(6,7)]
   319       0.085648       0.085648       0.085648    7[6-(6,7),6-(6,7)]
   320      11.019205      11.019205      11.019205    7[6-(6,7),6-(6,7)]
   321       11.46662       11.46662       11.46662    7[6-(6,7),6-(6,7)]
   322       0.085648       0.085648       0.085648    7[6-(6,7),6-(6,7)]
   323      11.019205      11.019205      11.019205    7[6-(6,7),6-(6,7)]
   324       11.46662       11.46662       11.46662    7[6-(6,7),6-(6,7)]
   325       0.093318       0.093318       0.093318    8[6-(6,8),30-(8,8,8,8,8)]
   326      11.115079      11.115079      11.115079    8[6-(6,8),30-(8,8)]
   327       6.427443       6.427443       6.427443    8[6-(6,8),30-(8,8,8,8,8)]
   328       7.089618       7.089618       7.089618    8[6-(6,8),30-(8,8)]
   329       9.697411       9.697411       9.697411    8[6-(6,8),30-(8,8)]
   330       8.507286       8.507286       8.507286    8[6-(6,8),30-(8,8,8,8,8)]
   331       0.093318       0.093318       0.093318    8[6-(6,8),30-(8,8,8,8,8)]
   332      11.115079      11.115079      11.115079    8[6-(6,8),30-(8,8)]
   333       6.427443       6.427443       6.427443    8[6-(6,8),30-(8,8,8,8,8)]
   334       7.089618       7.089618       7.089618    8[6-(6,8),30-(8,8)]
   335       9.697411       9.697411       9.697411    8[6-(6,8),30-(8,8)]
   336       8.507286       8.507286       8.507286    8[6-(6,8),30-(8,8,8,8,8)]
   337       6.484968       6.484968       6.484968    8[6-(6,8),30-(8,8,8,8,8)]
   338       4.723429       4.723429       4.723429    8[6-(6,8),30-(8,8)]
   339       0.035793       0.035793       0.035793    8[6-(6,8),30-(8,8,8,8,8)]
   340       0.697968       0.697968       0.697968    8[6-(6,8),30-(8,8)]
   341       3.305761       3.305761       3.305761    8[6-(6,8),30-(8,8)]
   342       2.115636       2.115636       2.115636    8[6-(6,8),30-(8,8,8,8,8)]
   343       6.484968       6.484968       6.484968    8[6-(6,8),30-(8,8,8,8,8)]
   344       4.723429       4.723429       4.723429    8[6-(6,8),30-(8,8)]
   345       0.035793       0.035793       0.035793    8[6-(6,8),30-(8,8,8,8,8)]
   346       0.697968       0.697968       0.697968    8[6-(6,8),30-(8,8)]
   347       3.305761       3.305761       3.305761    8[6-(6,8),30-(8,8)]
   348       2.115636       2.115636       2.115636    8[6-(6,8),30-(8,8,8,8,8)]
   349       6.298332       6.298332       6.298332    8[6-(6,8),30-(8,8,8,8,8)]
   350       8.059871       8.059871       8.059871    8[6-(6,8),30-(8,8)]
   351      -0.035793      -0.035793      -0.035793    8[6-(6,8),30-(8,8,8,8,8)]
   352      12.085332      12.085332      12.085332    8[6-(6,8),30-(8,8)]
   353       9.477539       9.477539       9.477539    8[6-(6,8),30-(8,8)]
   354      10.667664      10.667664      10.667664    8[6-(6,8),30-(8,8,8,8,8)]
   355       6.298332       6.298332       6.298332    8[6-(6,8),30-(8,8,8,8,8)]
   356       8.059871       8.059871       8.059871    8[6-(6,8),30-(8,8)]
   357      -0.035793      -0.035793      -0.035793    8[6-(6,8),30-(8,8,8,8,8)]
   358      12.085332      12.085332      12.085332    8[6-(6,8),30-(8,8)]
   359       9.477539       9.477539       9.477539    8[6-(6,8),30-(8,8)]
   360      10.667664      10.667664      10.667664    8[6-(6,8),30-(8,8,8,8,8)]
   361      12.689982      12.689982      12.689982    8[6-(6,8),30-(8,8,8,8,8)]
   362       1.668221       1.668221       1.668221    8[6-(6,8),30-(8,8)]
   363       6.355857       6.355857       6.355857    8[6-(6,8),30-(8,8,8,8,8)]
   364       5.693682       5.693682       5.693682    8[6-(6,8),30-(8,8)]
   365       3.085889       3.085889       3.085889    8[6-(6,8),30-(8,8)]
   366       4.276014       4.276014       4.276014    8[6-(6,8),30-(8,8,8,8,8)]
   367      12.689982      12.689982      12.689982    8[6-(6,8),30-(8,8,8,8,8)]
   368       1.668221       1.668221       1.668221    8[6-(6,8),30-(8,8)]
   369       6.355857       6.355857       6.355857    8[6-(6,8),30-(8,8,8,8,8)]
   370       5.693682       5.693682       5.693682    8[6-(6,8),30-(8,8)]
   371       3.085889       3.085889       3.085889    8[6-(6,8),30-(8,8)]
   372       4.276014       4.276014       4.276014    8[6-(6,8),30-(8,8,8,8,8)]
