# Supplementary material for: A collection of forcefield precursors for metal–organic frameworks
Source: RSC Adv. 2019 Nov 13;9(63):36492–507. doi: 10.1039/c9ra07327b (PMC9075174; doi:10.1039/c9ra07327b)
Supplement: RA-009-C9RA07327B-s1533 [file RA-009-C9RA07327B-s1533.txt]

MIFGEP_clean

8.986000    0.000000    0.000000
0.000000    14.915000    0.000000
0.000000    -2.923382    26.598833

     1       7.299148       7.299148       7.299148    48[8-(6),8-(6),8-(6),8-(6)]
     2       6.179852       6.179852       6.179852    48[8-(6),8-(6),8-(6),8-(6)]
     3       2.806148       2.806148       2.806148    48[8-(6),8-(6),8-(6),8-(6)]
     4       1.686852       1.686852       1.686852    48[8-(6),8-(6),8-(6),8-(6)]
     5      -0.021566      -0.021566      -0.021566    1[6-(6,6)]
     6       8.826049       8.826049       8.826049    1[6-(6,6)]
     7       3.615966       3.615966       3.615966    1[6-(6,6)]
     8       2.314794       2.314794       2.314794    1[6-(6,6)]
     9       4.173098       4.173098       4.173098    1[6-(6,6)]
    10       5.467981       5.467981       5.467981    1[6-(6,6)]
    11       2.074867       2.074867       2.074867    1[6-(6,6)]
    12       0.281262       0.281262       0.281262    1[6-(6,6)]
    13       2.302213       2.302213       2.302213    1[6-(6,6)]
    14       2.064983       2.064983       2.064983    1[6-(6,6)]
    15        1.11696        1.11696        1.11696    1[6-(6,6)]
    16       6.814982       6.814982       6.814982    1[6-(6,6)]
    17       7.749526       7.749526       7.749526    1[6-(6,6)]
    18       0.823118       0.823118       0.823118    1[6-(6,6)]
    19       0.685632       0.685632       0.685632    1[6-(6,6)]
    20       4.514566       4.514566       4.514566    1[6-(6,6)]
    21       4.652951       4.652951       4.652951    1[6-(6,6)]
    22       0.877034       0.877034       0.877034    1[6-(6,6)]
    23       2.178206       2.178206       2.178206    1[6-(6,6)]
    24       0.319902       0.319902       0.319902    1[6-(6,6)]
    25       8.011019       8.011019       8.011019    1[6-(6,6)]
    26       2.418133       2.418133       2.418133    1[6-(6,6)]
    27       4.211738       4.211738       4.211738    1[6-(6,6)]
    28       2.190787       2.190787       2.190787    1[6-(6,6)]
    29       2.428017       2.428017       2.428017    1[6-(6,6)]
    30        3.37604        3.37604        3.37604    1[6-(6,6)]
    31       6.664018       6.664018       6.664018    1[6-(6,6)]
    32       5.729474       5.729474       5.729474    1[6-(6,6)]
    33       3.669882       3.669882       3.669882    1[6-(6,6)]
    34       3.807368       3.807368       3.807368    1[6-(6,6)]
    35       4.471434       4.471434       4.471434    1[6-(6,6)]
    36       4.333049       4.333049       4.333049    1[6-(6,6)]
    37       8.108966       8.108966       8.108966    1[6-(6,6)]
    38       6.807794       6.807794       6.807794    1[6-(6,6)]
    39       8.666098       8.666098       8.666098    1[6-(6,6)]
    40       0.974981       0.974981       0.974981    1[6-(6,6)]
    41       6.567867       6.567867       6.567867    1[6-(6,6)]
    42       4.774262       4.774262       4.774262    1[6-(6,6)]
    43       6.795213       6.795213       6.795213    1[6-(6,6)]
    44       6.557983       6.557983       6.557983    1[6-(6,6)]
    45        5.60996        5.60996        5.60996    1[6-(6,6)]
    46       2.321982       2.321982       2.321982    1[6-(6,6)]
    47       3.256526       3.256526       3.256526    1[6-(6,6)]
    48       5.316118       5.316118       5.316118    1[6-(6,6)]
    49       5.178632       5.178632       5.178632    1[6-(6,6)]
    50       0.021566       0.021566       0.021566    1[6-(6,6)]
    51       0.159951       0.159951       0.159951    1[6-(6,6)]
    52       5.370034       5.370034       5.370034    1[6-(6,6)]
    53       6.671206       6.671206       6.671206    1[6-(6,6)]
    54       4.812902       4.812902       4.812902    1[6-(6,6)]
    55       3.518019       3.518019       3.518019    1[6-(6,6)]
    56       6.911133       6.911133       6.911133    1[6-(6,6)]
    57       8.704738       8.704738       8.704738    1[6-(6,6)]
    58       6.683787       6.683787       6.683787    1[6-(6,6)]
    59       6.921017       6.921017       6.921017    1[6-(6,6)]
    60        7.86904        7.86904        7.86904    1[6-(6,6)]
    61       2.171018       2.171018       2.171018    1[6-(6,6)]
    62       1.236474       1.236474       1.236474    1[6-(6,6)]
    63       8.162882       8.162882       8.162882    1[6-(6,6)]
    64       8.300368       8.300368       8.300368    1[6-(6,6)]
    65       0.111426       0.111426       0.111426    6[1-(0),6-(1,6),6-(6,6)]
    66       8.783815       8.783815       8.783815    6[6-(1,6),6-(1,6),6-(8,8)]
    67       0.028755       0.028755       0.028755    6[1-(0),6-(1,6),6-(6,6)]
    68       8.250945       8.250945       8.250945    6[6-(6,6),8-(48),8-(48)]
    69       7.738743       7.738743       7.738743    6[6-(6,6),8-(0),8-(48)]
    70       4.690692       4.690692       4.690692    6[6-(1,6),6-(1,6),6-(8,8)]
    71       3.737277       3.737277       3.737277    6[1-(0),6-(1,6),6-(6,6)]
    72       2.955495       2.955495       2.955495    6[1-(0),6-(1,6),6-(6,6)]
    73       3.123534       3.123534       3.123534    6[6-(1,6),6-(1,6),6-(6,6)]
    74       4.065266       4.065266       4.065266    6[1-(0),6-(1,6),6-(6,6)]
    75       4.841657       4.841657       4.841657    6[1-(0),6-(1,6),6-(6,6)]
    76       2.319287       2.319287       2.319287    6[6-(1,6),6-(1,6),6-(6,6)]
    77       1.863696       1.863696       1.863696    6[1-(0),6-(6,6),6-(6,6)]
    78         1.0909         1.0909         1.0909    6[6-(1,6),6-(1,6),6-(6,6)]
    79       0.790768       0.790768       0.790768    6[1-(0),6-(6,6),6-(6,6)]
    80       1.240967       1.240967       1.240967    6[6-(1,6),6-(1,6),6-(6,6)]
    81       2.002081       2.002081       2.002081    6[1-(0),6-(6,6),6-(6,6)]
    82       0.528377       0.528377       0.528377    6[6-(1,6),6-(1,6),6-(6,6)]
    83       1.218502       1.218502       1.218502    6[1-(0),6-(1,6),6-(6,6)]
    84       0.642499       0.642499       0.642499    6[1-(0),6-(1,6),6-(6,6)]
    85        8.36956        8.36956        8.36956    6[6-(1,6),6-(1,6),6-(8,8)]
    86        7.67045        7.67045        7.67045    6[1-(0),6-(1,6),6-(6,6)]
    87       8.231176       8.231176       8.231176    6[1-(0),6-(1,6),6-(6,6)]
    88        0.82132        0.82132        0.82132    6[6-(1,6),6-(1,6),6-(6,6)]
    89        0.61644        0.61644        0.61644    6[1-(0),6-(1,6),6-(6,6)]
    90       0.534667       0.534667       0.534667    6[1-(0),6-(1,6),6-(6,6)]
    91       5.568624       5.568624       5.568624    6[6-(6,6),8-(0),8-(48)]
    92       4.381574       4.381574       4.381574    6[1-(0),6-(1,6),6-(6,6)]
    93       4.695185       4.695185       4.695185    6[6-(1,6),6-(1,6),6-(8,8)]
    94       4.464245       4.464245       4.464245    6[1-(0),6-(1,6),6-(6,6)]
    95       5.228055       5.228055       5.228055    6[6-(6,6),8-(48),8-(48)]
    96       5.740257       5.740257       5.740257    6[6-(6,6),8-(0),8-(48)]
    97       8.788308       8.788308       8.788308    6[6-(1,6),6-(1,6),6-(8,8)]
    98       0.755723       0.755723       0.755723    6[1-(0),6-(1,6),6-(6,6)]
    99       1.537505       1.537505       1.537505    6[1-(0),6-(1,6),6-(6,6)]
   100       1.369466       1.369466       1.369466    6[6-(1,6),6-(1,6),6-(6,6)]
   101       0.427734       0.427734       0.427734    6[1-(0),6-(1,6),6-(6,6)]
   102       8.637343       8.637343       8.637343    6[1-(0),6-(1,6),6-(6,6)]
   103       2.173713       2.173713       2.173713    6[6-(1,6),6-(1,6),6-(6,6)]
   104       2.629304       2.629304       2.629304    6[1-(0),6-(6,6),6-(6,6)]
   105         3.4021         3.4021         3.4021    6[6-(1,6),6-(1,6),6-(6,6)]
   106       3.702232       3.702232       3.702232    6[1-(0),6-(6,6),6-(6,6)]
   107       3.252033       3.252033       3.252033    6[6-(1,6),6-(1,6),6-(6,6)]
   108       2.490919       2.490919       2.490919    6[1-(0),6-(6,6),6-(6,6)]
   109       3.964623       3.964623       3.964623    6[6-(1,6),6-(1,6),6-(6,6)]
   110       3.274498       3.274498       3.274498    6[1-(0),6-(1,6),6-(6,6)]
   111       3.850501       3.850501       3.850501    6[1-(0),6-(1,6),6-(6,6)]
   112        5.10944        5.10944        5.10944    6[6-(1,6),6-(1,6),6-(8,8)]
   113        5.80855        5.80855        5.80855    6[1-(0),6-(1,6),6-(6,6)]
   114       5.247824       5.247824       5.247824    6[1-(0),6-(1,6),6-(6,6)]
   115        3.67168        3.67168        3.67168    6[6-(1,6),6-(1,6),6-(6,6)]
   116        3.87656        3.87656        3.87656    6[1-(0),6-(1,6),6-(6,6)]
   117       3.958333       3.958333       3.958333    6[1-(0),6-(1,6),6-(6,6)]
   118       7.910376       7.910376       7.910376    6[6-(6,6),8-(0),8-(48)]
   119       4.604426       4.604426       4.604426    6[1-(0),6-(1,6),6-(6,6)]
   120       4.290815       4.290815       4.290815    6[6-(1,6),6-(1,6),6-(8,8)]
   121       4.521755       4.521755       4.521755    6[1-(0),6-(1,6),6-(6,6)]
   122       3.757945       3.757945       3.757945    6[6-(6,6),8-(48),8-(48)]
   123       3.245743       3.245743       3.245743    6[6-(6,6),8-(0),8-(48)]
   124       0.197692       0.197692       0.197692    6[6-(1,6),6-(1,6),6-(8,8)]
   125       8.230277       8.230277       8.230277    6[1-(0),6-(1,6),6-(6,6)]
   126       7.448495       7.448495       7.448495    6[1-(0),6-(1,6),6-(6,6)]
   127       7.616534       7.616534       7.616534    6[6-(1,6),6-(1,6),6-(6,6)]
   128       8.558266       8.558266       8.558266    6[1-(0),6-(1,6),6-(6,6)]
   129       0.348657       0.348657       0.348657    6[1-(0),6-(1,6),6-(6,6)]
   130       6.812287       6.812287       6.812287    6[6-(1,6),6-(1,6),6-(6,6)]
   131       6.356696       6.356696       6.356696    6[1-(0),6-(6,6),6-(6,6)]
   132         5.5839         5.5839         5.5839    6[6-(1,6),6-(1,6),6-(6,6)]
   133       5.283768       5.283768       5.283768    6[1-(0),6-(6,6),6-(6,6)]
   134       5.733967       5.733967       5.733967    6[6-(1,6),6-(1,6),6-(6,6)]
   135       6.495081       6.495081       6.495081    6[1-(0),6-(6,6),6-(6,6)]
   136       5.021377       5.021377       5.021377    6[6-(1,6),6-(1,6),6-(6,6)]
   137       5.711502       5.711502       5.711502    6[1-(0),6-(1,6),6-(6,6)]
   138       5.135499       5.135499       5.135499    6[1-(0),6-(1,6),6-(6,6)]
   139        3.87656        3.87656        3.87656    6[6-(1,6),6-(1,6),6-(8,8)]
   140        3.17745        3.17745        3.17745    6[1-(0),6-(1,6),6-(6,6)]
   141       3.738176       3.738176       3.738176    6[1-(0),6-(1,6),6-(6,6)]
   142        5.31432        5.31432        5.31432    6[6-(1,6),6-(1,6),6-(6,6)]
   143        5.10944        5.10944        5.10944    6[1-(0),6-(1,6),6-(6,6)]
   144       5.027667       5.027667       5.027667    6[1-(0),6-(1,6),6-(6,6)]
   145       1.075624       1.075624       1.075624    6[6-(6,6),8-(0),8-(48)]
   146       8.874574       8.874574       8.874574    6[1-(0),6-(1,6),6-(6,6)]
   147       0.202185       0.202185       0.202185    6[6-(1,6),6-(1,6),6-(8,8)]
   148      -0.028755      -0.028755      -0.028755    6[1-(0),6-(1,6),6-(6,6)]
   149       0.735055       0.735055       0.735055    6[6-(6,6),8-(48),8-(48)]
   150       1.247257       1.247257       1.247257    6[6-(6,6),8-(0),8-(48)]
   151       4.295308       4.295308       4.295308    6[6-(1,6),6-(1,6),6-(8,8)]
   152       5.248723       5.248723       5.248723    6[1-(0),6-(1,6),6-(6,6)]
   153       6.030505       6.030505       6.030505    6[1-(0),6-(1,6),6-(6,6)]
   154       5.862466       5.862466       5.862466    6[6-(1,6),6-(1,6),6-(6,6)]
   155       4.920734       4.920734       4.920734    6[1-(0),6-(1,6),6-(6,6)]
   156       4.144343       4.144343       4.144343    6[1-(0),6-(1,6),6-(6,6)]
   157       6.666713       6.666713       6.666713    6[6-(1,6),6-(1,6),6-(6,6)]
   158       7.122304       7.122304       7.122304    6[1-(0),6-(6,6),6-(6,6)]
   159         7.8951         7.8951         7.8951    6[6-(1,6),6-(1,6),6-(6,6)]
   160       8.195232       8.195232       8.195232    6[1-(0),6-(6,6),6-(6,6)]
   161       7.745033       7.745033       7.745033    6[6-(1,6),6-(1,6),6-(6,6)]
   162       6.983919       6.983919       6.983919    6[1-(0),6-(6,6),6-(6,6)]
   163       8.457623       8.457623       8.457623    6[6-(1,6),6-(1,6),6-(6,6)]
   164       7.767498       7.767498       7.767498    6[1-(0),6-(1,6),6-(6,6)]
   165       8.343501       8.343501       8.343501    6[1-(0),6-(1,6),6-(6,6)]
   166        0.61644        0.61644        0.61644    6[6-(1,6),6-(1,6),6-(8,8)]
   167        1.31555        1.31555        1.31555    6[1-(0),6-(1,6),6-(6,6)]
   168       0.754824       0.754824       0.754824    6[1-(0),6-(1,6),6-(6,6)]
   169        8.16468        8.16468        8.16468    6[6-(1,6),6-(1,6),6-(6,6)]
   170        8.36956        8.36956        8.36956    6[1-(0),6-(1,6),6-(6,6)]
   171       8.451333       8.451333       8.451333    6[1-(0),6-(1,6),6-(6,6)]
   172       3.417376       3.417376       3.417376    6[6-(6,6),8-(0),8-(48)]
   173       8.380344       8.380344       8.380344    8[6-(6,8)]
   174       6.563374       6.563374       6.563374    8[6-(6,8),48-(8,8,8)]
   175       7.945421       7.945421       7.945421    8[6-(6,8),48-(8,8,8)]
   176       8.117952       8.117952       8.117952    8[6-(6,8),48-(8,8,8)]
   177       6.483399       6.483399       6.483399    8[6-(6,8),48-(8,8,8)]
   178       5.368236       5.368236       5.368236    8[6-(6,8)]
   179       5.098656       5.098656       5.098656    8[6-(6,8)]
   180       6.915626       6.915626       6.915626    8[6-(6,8),48-(8,8,8)]
   181       5.533579       5.533579       5.533579    8[6-(6,8),48-(8,8,8)]
   182       5.361048       5.361048       5.361048    8[6-(6,8),48-(8,8,8)]
   183       6.995601       6.995601       6.995601    8[6-(6,8),48-(8,8,8)]
   184       8.110764       8.110764       8.110764    8[6-(6,8)]
   185       3.887344       3.887344       3.887344    8[6-(6,8)]
   186       2.070374       2.070374       2.070374    8[6-(6,8),48-(8,8,8)]
   187       3.452421       3.452421       3.452421    8[6-(6,8),48-(8,8,8)]
   188       3.624952       3.624952       3.624952    8[6-(6,8),48-(8,8,8)]
   189       1.990399       1.990399       1.990399    8[6-(6,8),48-(8,8,8)]
   190       0.875236       0.875236       0.875236    8[6-(6,8)]
   191       0.605656       0.605656       0.605656    8[6-(6,8)]
   192       2.422626       2.422626       2.422626    8[6-(6,8),48-(8,8,8)]
   193       1.040579       1.040579       1.040579    8[6-(6,8),48-(8,8,8)]
   194       0.868048       0.868048       0.868048    8[6-(6,8),48-(8,8,8)]
   195       2.502601       2.502601       2.502601    8[6-(6,8),48-(8,8,8)]
   196       3.617764       3.617764       3.617764    8[6-(6,8)]
