# Supplementary material for: A collection of forcefield precursors for metal–organic frameworks
Source: RSC Adv. 2019 Nov 13;9(63):36492–507. doi: 10.1039/c9ra07327b (PMC9075174; doi:10.1039/c9ra07327b)
Supplement: RA-009-C9RA07327B-s1534 [file RA-009-C9RA07327B-s1534.txt]

MIFGEP01_clean

8.986000    0.000000    0.000000
0.000000    14.915000    0.000000
0.000000    -2.923382    26.598833

     1       7.298789       7.298789       7.298789    48[8-(6),8-(6),8-(6),8-(6)]
     2       6.180211       6.180211       6.180211    48[8-(6),8-(6),8-(6),8-(6)]
     3       2.805789       2.805789       2.805789    48[8-(6),8-(6),8-(6),8-(6)]
     4       1.687211       1.687211       1.687211    48[8-(6),8-(6),8-(6),8-(6)]
     5       3.613271       3.613271       3.613271    1[6-(6,6)]
     6       2.313895       2.313895       2.313895    1[6-(6,6)]
     7       4.180287       4.180287       4.180287    1[6-(6,6)]
     8       5.467082       5.467082       5.467082    1[6-(6,6)]
     9       2.081158       2.081158       2.081158    1[6-(6,6)]
    10       0.286653       0.286653       0.286653    1[6-(6,6)]
    11       2.296822       2.296822       2.296822    1[6-(6,6)]
    12       2.064084       2.064084       2.064084    1[6-(6,6)]
    13       1.125047       1.125047       1.125047    1[6-(6,6)]
    14       6.817678       6.817678       6.817678    1[6-(6,6)]
    15       7.756715       7.756715       7.756715    1[6-(6,6)]
    16       0.822219       0.822219       0.822219    1[6-(6,6)]
    17       0.690125       0.690125       0.690125    1[6-(6,6)]
    18      -0.026958      -0.026958      -0.026958    1[6-(6,6)]
    19       8.826049       8.826049       8.826049    1[6-(6,6)]
    20       0.879729       0.879729       0.879729    1[6-(6,6)]
    21       2.179105       2.179105       2.179105    1[6-(6,6)]
    22       0.312713       0.312713       0.312713    1[6-(6,6)]
    23       8.011918       8.011918       8.011918    1[6-(6,6)]
    24       2.411842       2.411842       2.411842    1[6-(6,6)]
    25       4.206347       4.206347       4.206347    1[6-(6,6)]
    26       2.196178       2.196178       2.196178    1[6-(6,6)]
    27       2.428916       2.428916       2.428916    1[6-(6,6)]
    28       3.367953       3.367953       3.367953    1[6-(6,6)]
    29       6.661322       6.661322       6.661322    1[6-(6,6)]
    30       5.722285       5.722285       5.722285    1[6-(6,6)]
    31       3.670781       3.670781       3.670781    1[6-(6,6)]
    32       3.802875       3.802875       3.802875    1[6-(6,6)]
    33       4.519958       4.519958       4.519958    1[6-(6,6)]
    34       4.652951       4.652951       4.652951    1[6-(6,6)]
    35       8.106271       8.106271       8.106271    1[6-(6,6)]
    36       6.806895       6.806895       6.806895    1[6-(6,6)]
    37       8.673287       8.673287       8.673287    1[6-(6,6)]
    38       0.974082       0.974082       0.974082    1[6-(6,6)]
    39       6.574158       6.574158       6.574158    1[6-(6,6)]
    40       4.779653       4.779653       4.779653    1[6-(6,6)]
    41       6.789822       6.789822       6.789822    1[6-(6,6)]
    42       6.557084       6.557084       6.557084    1[6-(6,6)]
    43       5.618047       5.618047       5.618047    1[6-(6,6)]
    44       2.324678       2.324678       2.324678    1[6-(6,6)]
    45       3.263715       3.263715       3.263715    1[6-(6,6)]
    46       5.315219       5.315219       5.315219    1[6-(6,6)]
    47       5.183125       5.183125       5.183125    1[6-(6,6)]
    48       4.466042       4.466042       4.466042    1[6-(6,6)]
    49       4.333049       4.333049       4.333049    1[6-(6,6)]
    50       5.372729       5.372729       5.372729    1[6-(6,6)]
    51       6.672105       6.672105       6.672105    1[6-(6,6)]
    52       4.805713       4.805713       4.805713    1[6-(6,6)]
    53       3.518918       3.518918       3.518918    1[6-(6,6)]
    54       6.904842       6.904842       6.904842    1[6-(6,6)]
    55       8.699347       8.699347       8.699347    1[6-(6,6)]
    56       6.689178       6.689178       6.689178    1[6-(6,6)]
    57       6.921916       6.921916       6.921916    1[6-(6,6)]
    58       7.860953       7.860953       7.860953    1[6-(6,6)]
    59       2.168322       2.168322       2.168322    1[6-(6,6)]
    60       1.229285       1.229285       1.229285    1[6-(6,6)]
    61       8.163781       8.163781       8.163781    1[6-(6,6)]
    62       8.295875       8.295875       8.295875    1[6-(6,6)]
    63       0.026958       0.026958       0.026958    1[6-(6,6)]
    64       0.159951       0.159951       0.159951    1[6-(6,6)]
    65       4.687996       4.687996       4.687996    6[6-(1,6),6-(1,6),6-(8,8)]
    66       3.733683       3.733683       3.733683    6[1-(0),6-(1,6),6-(6,6)]
    67       2.954597       2.954597       2.954597    6[1-(0),6-(1,6),6-(6,6)]
    68       3.122635       3.122635       3.122635    6[6-(1,6),6-(1,6),6-(6,6)]
    69       4.067962       4.067962       4.067962    6[1-(0),6-(1,6),6-(6,6)]
    70       4.841657       4.841657       4.841657    6[1-(0),6-(1,6),6-(6,6)]
    71       2.316591       2.316591       2.316591    6[6-(1,6),6-(1,6),6-(6,6)]
    72       1.866392       1.866392       1.866392    6[1-(0),6-(6,6),6-(6,6)]
    73       1.091799       1.091799       1.091799    6[6-(1,6),6-(1,6),6-(6,6)]
    74       0.795261       0.795261       0.795261    6[1-(0),6-(6,6),6-(6,6)]
    75       1.241865       1.241865       1.241865    6[6-(1,6),6-(1,6),6-(6,6)]
    76       1.999385       1.999385       1.999385    6[1-(0),6-(6,6),6-(6,6)]
    77        0.52658        0.52658        0.52658    6[6-(1,6),6-(1,6),6-(6,6)]
    78       1.217603       1.217603       1.217603    6[1-(0),6-(1,6),6-(6,6)]
    79       0.648789       0.648789       0.648789    6[1-(0),6-(1,6),6-(6,6)]
    80       8.366865       8.366865       8.366865    6[6-(1,6),6-(1,6),6-(8,8)]
    81       7.673145       7.673145       7.673145    6[1-(0),6-(1,6),6-(6,6)]
    82       8.236568       8.236568       8.236568    6[1-(0),6-(1,6),6-(6,6)]
    83       0.820422       0.820422       0.820422    6[6-(1,6),6-(1,6),6-(6,6)]
    84        0.61644        0.61644        0.61644    6[1-(0),6-(1,6),6-(6,6)]
    85       0.536464       0.536464       0.536464    6[1-(0),6-(1,6),6-(6,6)]
    86       0.107832       0.107832       0.107832    6[1-(0),6-(1,6),6-(6,6)]
    87       8.786511       8.786511       8.786511    6[6-(1,6),6-(1,6),6-(8,8)]
    88       0.028755       0.028755       0.028755    6[1-(0),6-(1,6),6-(6,6)]
    89       8.250945       8.250945       8.250945    6[6-(6,6),8-(48),8-(48)]
    90       7.736946       7.736946       7.736946    6[6-(6,6),8-(0),8-(48)]
    91       5.570421       5.570421       5.570421    6[6-(6,6),8-(0),8-(48)]
    92       8.791004       8.791004       8.791004    6[6-(1,6),6-(1,6),6-(8,8)]
    93       0.759317       0.759317       0.759317    6[1-(0),6-(1,6),6-(6,6)]
    94       1.538403       1.538403       1.538403    6[1-(0),6-(1,6),6-(6,6)]
    95       1.370365       1.370365       1.370365    6[6-(1,6),6-(1,6),6-(6,6)]
    96       0.425038       0.425038       0.425038    6[1-(0),6-(1,6),6-(6,6)]
    97       8.637343       8.637343       8.637343    6[1-(0),6-(1,6),6-(6,6)]
    98       2.176409       2.176409       2.176409    6[6-(1,6),6-(1,6),6-(6,6)]
    99       2.626608       2.626608       2.626608    6[1-(0),6-(6,6),6-(6,6)]
   100       3.401201       3.401201       3.401201    6[6-(1,6),6-(1,6),6-(6,6)]
   101       3.697739       3.697739       3.697739    6[1-(0),6-(6,6),6-(6,6)]
   102       3.251135       3.251135       3.251135    6[6-(1,6),6-(1,6),6-(6,6)]
   103       2.493615       2.493615       2.493615    6[1-(0),6-(6,6),6-(6,6)]
   104        3.96642        3.96642        3.96642    6[6-(1,6),6-(1,6),6-(6,6)]
   105       3.275397       3.275397       3.275397    6[1-(0),6-(1,6),6-(6,6)]
   106       3.844211       3.844211       3.844211    6[1-(0),6-(1,6),6-(6,6)]
   107       5.112135       5.112135       5.112135    6[6-(1,6),6-(1,6),6-(8,8)]
   108       5.805855       5.805855       5.805855    6[1-(0),6-(1,6),6-(6,6)]
   109       5.242432       5.242432       5.242432    6[1-(0),6-(1,6),6-(6,6)]
   110       3.672578       3.672578       3.672578    6[6-(1,6),6-(1,6),6-(6,6)]
   111        3.87656        3.87656        3.87656    6[1-(0),6-(1,6),6-(6,6)]
   112       3.956536       3.956536       3.956536    6[1-(0),6-(1,6),6-(6,6)]
   113       4.385168       4.385168       4.385168    6[1-(0),6-(1,6),6-(6,6)]
   114       4.692489       4.692489       4.692489    6[6-(1,6),6-(1,6),6-(8,8)]
   115       4.464245       4.464245       4.464245    6[1-(0),6-(1,6),6-(6,6)]
   116       5.228055       5.228055       5.228055    6[6-(6,6),8-(48),8-(48)]
   117       5.742054       5.742054       5.742054    6[6-(6,6),8-(0),8-(48)]
   118       7.908579       7.908579       7.908579    6[6-(6,6),8-(0),8-(48)]
   119       0.194996       0.194996       0.194996    6[6-(1,6),6-(1,6),6-(8,8)]
   120       8.226683       8.226683       8.226683    6[1-(0),6-(1,6),6-(6,6)]
   121       7.447597       7.447597       7.447597    6[1-(0),6-(1,6),6-(6,6)]
   122       7.615635       7.615635       7.615635    6[6-(1,6),6-(1,6),6-(6,6)]
   123       8.560962       8.560962       8.560962    6[1-(0),6-(1,6),6-(6,6)]
   124       0.348657       0.348657       0.348657    6[1-(0),6-(1,6),6-(6,6)]
   125       6.809591       6.809591       6.809591    6[6-(1,6),6-(1,6),6-(6,6)]
   126       6.359392       6.359392       6.359392    6[1-(0),6-(6,6),6-(6,6)]
   127       5.584799       5.584799       5.584799    6[6-(1,6),6-(1,6),6-(6,6)]
   128       5.288261       5.288261       5.288261    6[1-(0),6-(6,6),6-(6,6)]
   129       5.734865       5.734865       5.734865    6[6-(1,6),6-(1,6),6-(6,6)]
   130       6.492385       6.492385       6.492385    6[1-(0),6-(6,6),6-(6,6)]
   131        5.01958        5.01958        5.01958    6[6-(1,6),6-(1,6),6-(6,6)]
   132       5.710603       5.710603       5.710603    6[1-(0),6-(1,6),6-(6,6)]
   133       5.141789       5.141789       5.141789    6[1-(0),6-(1,6),6-(6,6)]
   134       3.873865       3.873865       3.873865    6[6-(1,6),6-(1,6),6-(8,8)]
   135       3.180145       3.180145       3.180145    6[1-(0),6-(1,6),6-(6,6)]
   136       3.743568       3.743568       3.743568    6[1-(0),6-(1,6),6-(6,6)]
   137       5.313422       5.313422       5.313422    6[6-(1,6),6-(1,6),6-(6,6)]
   138        5.10944        5.10944        5.10944    6[1-(0),6-(1,6),6-(6,6)]
   139       5.029464       5.029464       5.029464    6[1-(0),6-(1,6),6-(6,6)]
   140       4.600832       4.600832       4.600832    6[1-(0),6-(1,6),6-(6,6)]
   141       4.293511       4.293511       4.293511    6[6-(1,6),6-(1,6),6-(8,8)]
   142       4.521755       4.521755       4.521755    6[1-(0),6-(1,6),6-(6,6)]
   143       3.757945       3.757945       3.757945    6[6-(6,6),8-(48),8-(48)]
   144       3.243946       3.243946       3.243946    6[6-(6,6),8-(0),8-(48)]
   145       1.077421       1.077421       1.077421    6[6-(6,6),8-(0),8-(48)]
   146       4.298004       4.298004       4.298004    6[6-(1,6),6-(1,6),6-(8,8)]
   147       5.252317       5.252317       5.252317    6[1-(0),6-(1,6),6-(6,6)]
   148       6.031403       6.031403       6.031403    6[1-(0),6-(1,6),6-(6,6)]
   149       5.863365       5.863365       5.863365    6[6-(1,6),6-(1,6),6-(6,6)]
   150       4.918038       4.918038       4.918038    6[1-(0),6-(1,6),6-(6,6)]
   151       4.144343       4.144343       4.144343    6[1-(0),6-(1,6),6-(6,6)]
   152       6.669409       6.669409       6.669409    6[6-(1,6),6-(1,6),6-(6,6)]
   153       7.119608       7.119608       7.119608    6[1-(0),6-(6,6),6-(6,6)]
   154       7.894201       7.894201       7.894201    6[6-(1,6),6-(1,6),6-(6,6)]
   155       8.190739       8.190739       8.190739    6[1-(0),6-(6,6),6-(6,6)]
   156       7.744135       7.744135       7.744135    6[6-(1,6),6-(1,6),6-(6,6)]
   157       6.986615       6.986615       6.986615    6[1-(0),6-(6,6),6-(6,6)]
   158        8.45942        8.45942        8.45942    6[6-(1,6),6-(1,6),6-(6,6)]
   159       7.768397       7.768397       7.768397    6[1-(0),6-(1,6),6-(6,6)]
   160       8.337211       8.337211       8.337211    6[1-(0),6-(1,6),6-(6,6)]
   161       0.619135       0.619135       0.619135    6[6-(1,6),6-(1,6),6-(8,8)]
   162       1.312855       1.312855       1.312855    6[1-(0),6-(1,6),6-(6,6)]
   163       0.749432       0.749432       0.749432    6[1-(0),6-(1,6),6-(6,6)]
   164       8.165578       8.165578       8.165578    6[6-(1,6),6-(1,6),6-(6,6)]
   165        8.36956        8.36956        8.36956    6[1-(0),6-(1,6),6-(6,6)]
   166       8.449536       8.449536       8.449536    6[1-(0),6-(1,6),6-(6,6)]
   167       8.878168       8.878168       8.878168    6[1-(0),6-(1,6),6-(6,6)]
   168       0.199489       0.199489       0.199489    6[6-(1,6),6-(1,6),6-(8,8)]
   169      -0.028755      -0.028755      -0.028755    6[1-(0),6-(1,6),6-(6,6)]
   170       0.735055       0.735055       0.735055    6[6-(6,6),8-(48),8-(48)]
   171       1.249054       1.249054       1.249054    6[6-(6,6),8-(0),8-(48)]
   172       3.415579       3.415579       3.415579    6[6-(6,6),8-(0),8-(48)]
   173         6.4825         6.4825         6.4825    8[6-(6,8),48-(8,8,8)]
   174       5.364642       5.364642       5.364642    8[6-(6,8)]
   175       8.374053       8.374053       8.374053    8[6-(6,8)]
   176       6.562476       6.562476       6.562476    8[6-(6,8),48-(8,8,8)]
   177        7.94003        7.94003        7.94003    8[6-(6,8),48-(8,8,8)]
   178       8.120648       8.120648       8.120648    8[6-(6,8),48-(8,8,8)]
   179         6.9965         6.9965         6.9965    8[6-(6,8),48-(8,8,8)]
   180       8.114358       8.114358       8.114358    8[6-(6,8)]
   181       5.104947       5.104947       5.104947    8[6-(6,8)]
   182       6.916524       6.916524       6.916524    8[6-(6,8),48-(8,8,8)]
   183        5.53897        5.53897        5.53897    8[6-(6,8),48-(8,8,8)]
   184       5.358352       5.358352       5.358352    8[6-(6,8),48-(8,8,8)]
   185         1.9895         1.9895         1.9895    8[6-(6,8),48-(8,8,8)]
   186       0.871642       0.871642       0.871642    8[6-(6,8)]
   187       3.881053       3.881053       3.881053    8[6-(6,8)]
   188       2.069476       2.069476       2.069476    8[6-(6,8),48-(8,8,8)]
   189        3.44703        3.44703        3.44703    8[6-(6,8),48-(8,8,8)]
   190       3.627648       3.627648       3.627648    8[6-(6,8),48-(8,8,8)]
   191         2.5035         2.5035         2.5035    8[6-(6,8),48-(8,8,8)]
   192       3.621358       3.621358       3.621358    8[6-(6,8)]
   193       0.611947       0.611947       0.611947    8[6-(6,8)]
   194       2.423524       2.423524       2.423524    8[6-(6,8),48-(8,8,8)]
   195        1.04597        1.04597        1.04597    8[6-(6,8),48-(8,8,8)]
   196       0.865352       0.865352       0.865352    8[6-(6,8),48-(8,8,8)]
