# Supplementary material for: A collection of forcefield precursors for metal–organic frameworks
Source: RSC Adv. 2019 Nov 13;9(63):36492–507. doi: 10.1039/c9ra07327b (PMC9075174; doi:10.1039/c9ra07327b)
Supplement: RA-009-C9RA07327B-s1535 [file RA-009-C9RA07327B-s1535.txt]

MIFLIY_clean

10.757400    0.000000    0.000000
-2.236885    15.654492    0.000000
-4.260142    -7.827298    15.056032

     1       3.248629       3.248629       3.248629    12[8-(6),8-(6),8-(6),8-(6)]
     2       2.130187       2.130187       2.130187    12[8-(6),8-(6),8-(6),8-(6)]
     3       1.011759       1.011759       1.011759    1[6-(6,6)]
     4       0.462751       0.462751       0.462751    1[6-(6,6)]
     5       4.323499       4.323499       4.323499    1[6-(6,6)]
     6       4.885449       4.885449       4.885449    1[6-(6,6)]
     7       6.504936       6.504936       6.504936    1[6-(6,6)]
     8       5.128026       5.128026       5.128026    1[6-(6,6)]
     9       4.043129       4.043129       4.043129    1[6-(6,6)]
    10        7.44486        7.44486        7.44486    1[6-(6,6)]
    11       8.534155       8.534155       8.534155    1[6-(6,6)]
    12       4.367163       4.367163       4.367163    1[6-(6,6)]
    13       4.916142       4.916142       4.916142    1[6-(6,6)]
    14       1.055375       1.055375       1.055375    1[6-(6,6)]
    15       0.493455       0.493455       0.493455    1[6-(6,6)]
    16       7.394302       7.394302       7.394302    1[6-(6,6)]
    17        0.25073        0.25073        0.25073    1[6-(6,6)]
    18       1.335655       1.335655       1.335655    1[6-(6,6)]
    19       8.691342       8.691342       8.691342    1[6-(6,6)]
    20       7.602018       7.602018       7.602018    1[6-(6,6)]
    21       3.248614       3.248614       3.248614    1[6-(6,6)]
    22       3.797622       3.797622       3.797622    1[6-(6,6)]
    23      -0.063126      -0.063126      -0.063126    1[6-(6,6)]
    24      -0.625076      -0.625076      -0.625076    1[6-(6,6)]
    25      -2.244563      -2.244563      -2.244563    1[6-(6,6)]
    26      -0.867653      -0.867653      -0.867653    1[6-(6,6)]
    27       0.217244       0.217244       0.217244    1[6-(6,6)]
    28      -3.184487      -3.184487      -3.184487    1[6-(6,6)]
    29      -4.273782      -4.273782      -4.273782    1[6-(6,6)]
    30       -0.10679       -0.10679       -0.10679    1[6-(6,6)]
    31      -0.655769      -0.655769      -0.655769    1[6-(6,6)]
    32       3.204998       3.204998       3.204998    1[6-(6,6)]
    33       3.766918       3.766918       3.766918    1[6-(6,6)]
    34      -3.133929      -3.133929      -3.133929    1[6-(6,6)]
    35       4.009643       4.009643       4.009643    1[6-(6,6)]
    36       2.924718       2.924718       2.924718    1[6-(6,6)]
    37      -4.430969      -4.430969      -4.430969    1[6-(6,6)]
    38      -3.341645      -3.341645      -3.341645    1[6-(6,6)]
    39       2.988671       2.988671       2.988671    6[6-(1,6),6-(1,6),6-(6,6)]
    40       1.687231       1.687231       1.687231    6[1-(0),6-(1,6),6-(6,6)]
    41       1.359933       1.359933       1.359933    6[1-(0),6-(1,6),6-(6,6)]
    42       2.329334       2.329334       2.329334    6[6-(1,6),6-(1,6),6-(8,8)]
    43       3.641509       3.641509       3.641509    6[1-(0),6-(1,6),6-(6,6)]
    44       3.979426       3.979426       3.979426    6[1-(0),6-(1,6),6-(6,6)]
    45        7.62975        7.62975        7.62975    6[6-(1,6),6-(6,6),6-(6,6)]
    46       7.150954       7.150954       7.150954    6[1-(0),6-(6,6),6-(6,6)]
    47       7.574843       7.574843       7.574843    6[6-(1,6),6-(6,6),6-(6,6)]
    48       6.939052       6.939052       6.939052    6[6-(1,6),6-(1,6),6-(6,6)]
    49       5.598462       5.598462       5.598462    6[1-(0),6-(1,6),6-(6,6)]
    50       4.957025       4.957025       4.957025    6[1-(0),6-(1,6),6-(6,6)]
    51       5.625333       5.625333       5.625333    6[6-(1,6),6-(1,6),6-(8,8)]
    52       6.966765       6.966765       6.966765    6[1-(0),6-(1,6),6-(6,6)]
    53       7.616541       7.616541       7.616541    6[1-(0),6-(1,6),6-(6,6)]
    54       1.973875       1.973875       1.973875    6[6-(6,6),8-(0),8-(12)]
    55       4.893501       4.893501       4.893501    6[6-(6,6),8-(0),8-(12)]
    56       2.390245       2.390245       2.390245    6[6-(1,6),6-(1,6),6-(6,6)]
    57       3.691681       3.691681       3.691681    6[1-(0),6-(1,6),6-(6,6)]
    58       4.018961       4.018961       4.018961    6[1-(0),6-(1,6),6-(6,6)]
    59       3.049545       3.049545       3.049545    6[6-(1,6),6-(1,6),6-(8,8)]
    60       1.737375       1.737375       1.737375    6[1-(0),6-(1,6),6-(6,6)]
    61       1.399475       1.399475       1.399475    6[1-(0),6-(1,6),6-(6,6)]
    62       6.269469       6.269469       6.269469    6[6-(1,6),6-(6,6),6-(6,6)]
    63       6.748284       6.748284       6.748284    6[1-(0),6-(6,6),6-(6,6)]
    64       8.561299       8.561299       8.561299    6[6-(1,6),6-(6,6),6-(6,6)]
    65       9.197109       9.197109       9.197109    6[6-(1,6),6-(1,6),6-(6,6)]
    66      -0.219697      -0.219697      -0.219697    6[1-(0),6-(1,6),6-(6,6)]
    67       0.421757       0.421757       0.421757    6[1-(0),6-(1,6),6-(6,6)]
    68      -0.246537      -0.246537      -0.246537    6[6-(1,6),6-(1,6),6-(8,8)]
    69      -1.587972      -1.587972      -1.587972    6[1-(0),6-(1,6),6-(6,6)]
    70       8.519633       8.519633       8.519633    6[1-(0),6-(1,6),6-(6,6)]
    71       3.404985       3.404985       3.404985    6[6-(6,6),8-(0),8-(12)]
    72       0.485312       0.485312       0.485312    6[6-(6,6),8-(0),8-(12)]
    73       1.271702       1.271702       1.271702    6[6-(1,6),6-(1,6),6-(6,6)]
    74       2.573142       2.573142       2.573142    6[1-(0),6-(1,6),6-(6,6)]
    75        2.90044        2.90044        2.90044    6[1-(0),6-(1,6),6-(6,6)]
    76       1.931039       1.931039       1.931039    6[6-(1,6),6-(1,6),6-(8,8)]
    77       0.618864       0.618864       0.618864    6[1-(0),6-(1,6),6-(6,6)]
    78       0.280947       0.280947       0.280947    6[1-(0),6-(1,6),6-(6,6)]
    79      -3.369377      -3.369377      -3.369377    6[6-(1,6),6-(6,6),6-(6,6)]
    80      -2.890581      -2.890581      -2.890581    6[1-(0),6-(6,6),6-(6,6)]
    81       -3.31447       -3.31447       -3.31447    6[6-(1,6),6-(6,6),6-(6,6)]
    82      -2.678679      -2.678679      -2.678679    6[6-(1,6),6-(1,6),6-(6,6)]
    83      -1.338089      -1.338089      -1.338089    6[1-(0),6-(1,6),6-(6,6)]
    84      -0.696652      -0.696652      -0.696652    6[1-(0),6-(1,6),6-(6,6)]
    85       -1.36496       -1.36496       -1.36496    6[6-(1,6),6-(1,6),6-(8,8)]
    86      -2.706392      -2.706392      -2.706392    6[1-(0),6-(1,6),6-(6,6)]
    87      -3.356168      -3.356168      -3.356168    6[1-(0),6-(1,6),6-(6,6)]
    88       2.286498       2.286498       2.286498    6[6-(6,6),8-(0),8-(12)]
    89      -0.633128      -0.633128      -0.633128    6[6-(6,6),8-(0),8-(12)]
    90       1.870128       1.870128       1.870128    6[6-(1,6),6-(1,6),6-(6,6)]
    91       0.568692       0.568692       0.568692    6[1-(0),6-(1,6),6-(6,6)]
    92       0.241412       0.241412       0.241412    6[1-(0),6-(1,6),6-(6,6)]
    93       1.210828       1.210828       1.210828    6[6-(1,6),6-(1,6),6-(8,8)]
    94       2.522998       2.522998       2.522998    6[1-(0),6-(1,6),6-(6,6)]
    95       2.860898       2.860898       2.860898    6[1-(0),6-(1,6),6-(6,6)]
    96      -2.009096      -2.009096      -2.009096    6[6-(1,6),6-(6,6),6-(6,6)]
    97      -2.487911      -2.487911      -2.487911    6[1-(0),6-(6,6),6-(6,6)]
    98      -4.300926      -4.300926      -4.300926    6[6-(1,6),6-(6,6),6-(6,6)]
    99      -4.936736      -4.936736      -4.936736    6[6-(1,6),6-(1,6),6-(6,6)]
   100        4.48007        4.48007        4.48007    6[1-(0),6-(1,6),6-(6,6)]
   101       3.838616       3.838616       3.838616    6[1-(0),6-(1,6),6-(6,6)]
   102        4.50691        4.50691        4.50691    6[6-(1,6),6-(1,6),6-(8,8)]
   103       5.848345       5.848345       5.848345    6[1-(0),6-(1,6),6-(6,6)]
   104       -4.25926       -4.25926       -4.25926    6[1-(0),6-(1,6),6-(6,6)]
   105       0.855388       0.855388       0.855388    6[6-(6,6),8-(0),8-(12)]
   106       3.775061       3.775061       3.775061    6[6-(6,6),8-(0),8-(12)]
   107       2.847037       2.847037       2.847037    8[6-(6,8),12-(8,8,8)]
   108       0.764801       0.764801       0.764801    8[6-(6,8)]
   109       3.668651       3.668651       3.668651    8[6-(6,8),12-(8,8,8)]
   110       5.618868       5.618868       5.618868    8[6-(6,8)]
   111       2.531809       2.531809       2.531809    8[6-(6,8),12-(8,8,8)]
   112       4.614057       4.614057       4.614057    8[6-(6,8)]
   113       1.710164       1.710164       1.710164    8[6-(6,8),12-(8,8,8)]
   114      -0.240041      -0.240041      -0.240041    8[6-(6,8)]
   115       1.413336       1.413336       1.413336    8[6-(6,8),12-(8,8,8)]
   116       3.495572       3.495572       3.495572    8[6-(6,8)]
   117       0.591722       0.591722       0.591722    8[6-(6,8),12-(8,8,8)]
   118      -1.358495      -1.358495      -1.358495    8[6-(6,8)]
   119       1.728564       1.728564       1.728564    8[6-(6,8),12-(8,8,8)]
   120      -0.353684      -0.353684      -0.353684    8[6-(6,8)]
   121       2.550209       2.550209       2.550209    8[6-(6,8),12-(8,8,8)]
   122       4.500414       4.500414       4.500414    8[6-(6,8)]
