# Supplementary material for: A collection of forcefield precursors for metal–organic frameworks
Source: RSC Adv. 2019 Nov 13;9(63):36492–507. doi: 10.1039/c9ra07327b (PMC9075174; doi:10.1039/c9ra07327b)
Supplement: RA-009-C9RA07327B-s1536 [file RA-009-C9RA07327B-s1536.txt]

MIFNUM_clean

10.998000    0.000000    0.000000
5.498949    32.434963    0.000000
5.499006    0.000020    32.434953

     1      15.212385      15.212385      15.212385    66[8-(6),8-(6),8-(6),8-(6)]
     2       9.722183       9.722183       9.722183    66[8-(6),8-(6),8-(6),8-(6),8-(6)]
     3       9.713409       9.713409       9.713409    66[8-(6),8-(6),8-(6),8-(6)]
     4      15.221207      15.221207      15.221207    66[8-(6),8-(6),8-(6),8-(6),8-(6)]
     5      17.961894      17.961894      17.961894    66[8-(6),8-(6),8-(6),8-(6)]
     6      12.471693      12.471693      12.471693    66[8-(6),8-(6),8-(6),8-(6),8-(6)]
     7        12.4629        12.4629        12.4629    66[8-(6),8-(6),8-(6),8-(6)]
     8       6.972698       6.972698       6.972698    66[8-(6),8-(6),8-(6),8-(6),8-(6)]
     9        6.78357        6.78357        6.78357    66[8-(6),8-(6),8-(6),8-(6)]
    10      12.273772      12.273772      12.273772    66[8-(6),8-(6),8-(6),8-(6),8-(6)]
    11      12.282546      12.282546      12.282546    66[8-(6),8-(6),8-(6),8-(6)]
    12       6.774748       6.774748       6.774748    66[8-(6),8-(6),8-(6),8-(6),8-(6)]
    13       4.034061       4.034061       4.034061    66[8-(6),8-(6),8-(6),8-(6)]
    14       9.524262       9.524262       9.524262    66[8-(6),8-(6),8-(6),8-(6),8-(6)]
    15       9.533055       9.533055       9.533055    66[8-(6),8-(6),8-(6),8-(6)]
    16      15.023257      15.023257      15.023257    66[8-(6),8-(6),8-(6),8-(6),8-(6)]
    17        4.08982        4.08982        4.08982    27[7-(6,6),7-(6,6),7-(6,6),7-(6,6),7-(6,6)]
    18       15.08781       15.08781       15.08781    27[7-(6,6),7-(6,6),7-(6,6),7-(6,6),7-(6,6)]
    19      12.338281      12.338281      12.338281    27[7-(6,6),7-(6,6),7-(6,6),7-(6,6),7-(6,6)]
    20      12.338304      12.338304      12.338304    27[7-(6,6),7-(6,6),7-(6,6),7-(6,6),7-(6,6)]
    21      17.906135      17.906135      17.906135    27[7-(6,6),7-(6,6),7-(6,6),7-(6,6),7-(6,6)]
    22       6.908145       6.908145       6.908145    27[7-(6,6),7-(6,6),7-(6,6),7-(6,6),7-(6,6)]
    23       9.657674       9.657674       9.657674    27[7-(6,6),7-(6,6),7-(6,6),7-(6,6),7-(6,6)]
    24       9.657651       9.657651       9.657651    27[7-(6,6),7-(6,6),7-(6,6),7-(6,6),7-(6,6)]
    25       9.203121       9.203121       9.203121    1[6-(6,6)]
    26      11.209157      11.209157      11.209157    1[6-(6,6)]
    27      11.494007      11.494007      11.494007    1[6-(6,7)]
    28       6.787968       6.787968       6.787968    1[6-(6,7)]
    29      10.698807      10.698807      10.698807    1[6-(6,6)]
    30       10.85168       10.85168       10.85168    1[6-(6,6)]
    31      11.300403      11.300403      11.300403    1[6-(6,6)]
    32       11.99108       11.99108       11.99108    1[6-(6,6)]
    33       12.80933       12.80933       12.80933    1[6-(6,7)]
    34      17.547265      17.547265      17.547265    1[6-(6,7)]
    35      12.775281      12.775281      12.775281    1[6-(6,6)]
    36       8.081329       8.081329       8.081329    1[6-(6,6)]
    37      10.800035      10.800035      10.800035    1[6-(6,6)]
    38      10.615266      10.615266      10.615266    1[6-(6,6)]
    39       6.701082       6.701082       6.701082    1[6-(6,7)]
    40       5.980706       5.980706       5.980706    1[6-(6,7)]
    41       5.634269       5.634269       5.634269    1[6-(6,6)]
    42       3.617237       3.617237       3.617237    1[6-(6,6)]
    43       6.691141       6.691141       6.691141    1[6-(6,6)]
    44       8.059295       8.059295       8.059295    1[6-(6,6)]
    45       8.382638       8.382638       8.382638    1[6-(6,7)]
    46      17.407592      17.407592      17.407592    1[6-(6,7)]
    47       7.302627       7.302627       7.302627    1[6-(6,6)]
    48       8.079084       8.079084       8.079084    1[6-(6,6)]
    49       9.203109       9.203109       9.203109    1[6-(6,6)]
    50      11.209144      11.209144      11.209144    1[6-(6,6)]
    51       11.49399       11.49399       11.49399    1[6-(6,7)]
    52       6.787941       6.787941       6.787941    1[6-(6,7)]
    53       5.199828       5.199828       5.199828    1[6-(6,6)]
    54         5.3527         5.3527         5.3527    1[6-(6,6)]
    55       5.801414       5.801414       5.801414    1[6-(6,6)]
    56       6.492086       6.492086       6.492086    1[6-(6,6)]
    57       7.310338       7.310338       7.310338    1[6-(6,7)]
    58       6.549285       6.549285       6.549285    1[6-(6,7)]
    59       7.276256       7.276256       7.276256    1[6-(6,6)]
    60       8.081309       8.081309       8.081309    1[6-(6,6)]
    61      10.800014      10.800014      10.800014    1[6-(6,6)]
    62       10.61525       10.61525       10.61525    1[6-(6,6)]
    63      12.200065      12.200065      12.200065    1[6-(6,7)]
    64       5.980696       5.980696       5.980696    1[6-(6,7)]
    65       5.634259       5.634259       5.634259    1[6-(6,6)]
    66       3.617225       3.617225       3.617225    1[6-(6,6)]
    67      12.190152      12.190152      12.190152    1[6-(6,6)]
    68        13.5583        13.5583        13.5583    1[6-(6,6)]
    69       13.88164       13.88164       13.88164    1[6-(6,7)]
    70      11.908603      11.908603      11.908603    1[6-(6,7)]
    71      12.801644      12.801644      12.801644    1[6-(6,6)]
    72      13.578104      13.578104      13.578104    1[6-(6,6)]
    73       17.45159       17.45159       17.45159    1[6-(6,6)]
    74       8.459628       8.459628       8.459628    1[6-(6,6)]
    75       8.744478       8.744478       8.744478    1[6-(6,7)]
    76      15.036438      15.036438      15.036438    1[6-(6,7)]
    77      13.448325      13.448325      13.448325    1[6-(6,6)]
    78      13.601193      13.601193      13.601193    1[6-(6,6)]
    79      14.049903      14.049903      14.049903    1[6-(6,6)]
    80      14.740575      14.740575      14.740575    1[6-(6,6)]
    81      15.558823      15.558823      15.558823    1[6-(6,7)]
    82       9.298809       9.298809       9.298809    1[6-(6,7)]
    83      10.025779      10.025779      10.025779    1[6-(6,6)]
    84      16.329785      16.329785      16.329785    1[6-(6,6)]
    85       8.050491       8.050491       8.050491    1[6-(6,6)]
    86      18.863722      18.863722      18.863722    1[6-(6,6)]
    87       3.951585       3.951585       3.951585    1[6-(6,7)]
    88      14.229171      14.229171      14.229171    1[6-(6,7)]
    89      13.882738      13.882738      13.882738    1[6-(6,6)]
    90      11.865706      11.865706      11.865706    1[6-(6,6)]
    91       9.440641       9.440641       9.440641    1[6-(6,6)]
    92      10.808792      10.808792      10.808792    1[6-(6,6)]
    93      11.132136      11.132136      11.132136    1[6-(6,7)]
    94       9.159104       9.159104       9.159104    1[6-(6,7)]
    95      10.052143      10.052143      10.052143    1[6-(6,6)]
    96      10.828598      10.828598      10.828598    1[6-(6,6)]
    97      17.451595      17.451595      17.451595    1[6-(6,6)]
    98      19.457628      19.457628      19.457628    1[6-(6,6)]
    99      19.742474      19.742474      19.742474    1[6-(6,7)]
   100        9.53742        9.53742        9.53742    1[6-(6,7)]
   101       7.949311       7.949311       7.949311    1[6-(6,6)]
   102       8.102187       8.102187       8.102187    1[6-(6,6)]
   103       8.550914       8.550914       8.550914    1[6-(6,6)]
   104        9.24159        9.24159        9.24159    1[6-(6,6)]
   105      10.059845      10.059845      10.059845    1[6-(6,7)]
   106       9.298787       9.298787       9.298787    1[6-(6,7)]
   107      15.524759      15.524759      15.524759    1[6-(6,6)]
   108      16.329809      16.329809      16.329809    1[6-(6,6)]
   109      19.048513      19.048513      19.048513    1[6-(6,6)]
   110      18.863749      18.863749      18.863749    1[6-(6,6)]
   111       9.450561       9.450561       9.450561    1[6-(6,7)]
   112      14.229186      14.229186      14.229186    1[6-(6,7)]
   113      13.882746      13.882746      13.882746    1[6-(6,6)]
   114      11.865711      11.865711      11.865711    1[6-(6,6)]
   115      14.939652      14.939652      14.939652    1[6-(6,6)]
   116       5.309803       5.309803       5.309803    1[6-(6,6)]
   117       5.633141       5.633141       5.633141    1[6-(6,7)]
   118      14.658091      14.658091      14.658091    1[6-(6,7)]
   119      15.551128      15.551128      15.551128    1[6-(6,6)]
   120        5.32959        5.32959        5.32959    1[6-(6,6)]
   121      12.792834      12.792834      12.792834    1[6-(6,6)]
   122      10.786798      10.786798      10.786798    1[6-(6,6)]
   123      10.501948      10.501948      10.501948    1[6-(6,7)]
   124       9.709038       9.709038       9.709038    1[6-(6,7)]
   125      11.297148      11.297148      11.297148    1[6-(6,6)]
   126      11.144275      11.144275      11.144275    1[6-(6,6)]
   127      10.695552      10.695552      10.695552    1[6-(6,6)]
   128      10.004875      10.004875      10.004875    1[6-(6,6)]
   129       9.186625       9.186625       9.186625    1[6-(6,7)]
   130        4.44869        4.44869        4.44869    1[6-(6,7)]
   131       9.220674       9.220674       9.220674    1[6-(6,6)]
   132      13.914626      13.914626      13.914626    1[6-(6,6)]
   133       11.19592       11.19592       11.19592    1[6-(6,6)]
   134      11.380689      11.380689      11.380689    1[6-(6,6)]
   135      15.294873      15.294873      15.294873    1[6-(6,7)]
   136      16.015249      16.015249      16.015249    1[6-(6,7)]
   137      16.361686      16.361686      16.361686    1[6-(6,6)]
   138      18.378718      18.378718      18.378718    1[6-(6,6)]
   139      15.304814      15.304814      15.304814    1[6-(6,6)]
   140       13.93666       13.93666       13.93666    1[6-(6,6)]
   141      13.613317      13.613317      13.613317    1[6-(6,7)]
   142       4.588363       4.588363       4.588363    1[6-(6,7)]
   143      14.693328      14.693328      14.693328    1[6-(6,6)]
   144      13.916871      13.916871      13.916871    1[6-(6,6)]
   145      12.792846      12.792846      12.792846    1[6-(6,6)]
   146      10.786811      10.786811      10.786811    1[6-(6,6)]
   147      10.501965      10.501965      10.501965    1[6-(6,7)]
   148      15.208014      15.208014      15.208014    1[6-(6,7)]
   149      16.796127      16.796127      16.796127    1[6-(6,6)]
   150      16.643255      16.643255      16.643255    1[6-(6,6)]
   151      16.194541      16.194541      16.194541    1[6-(6,6)]
   152      15.503869      15.503869      15.503869    1[6-(6,6)]
   153      14.685617      14.685617      14.685617    1[6-(6,7)]
   154       15.44667       15.44667       15.44667    1[6-(6,7)]
   155      14.719699      14.719699      14.719699    1[6-(6,6)]
   156      13.914646      13.914646      13.914646    1[6-(6,6)]
   157      11.195941      11.195941      11.195941    1[6-(6,6)]
   158      11.380705      11.380705      11.380705    1[6-(6,6)]
   159        9.79589        9.79589        9.79589    1[6-(6,7)]
   160      16.015259      16.015259      16.015259    1[6-(6,7)]
   161      16.361696      16.361696      16.361696    1[6-(6,6)]
   162        7.38073        7.38073        7.38073    1[6-(6,6)]
   163       9.805803       9.805803       9.805803    1[6-(6,6)]
   164       8.437655       8.437655       8.437655    1[6-(6,6)]
   165       8.114315       8.114315       8.114315    1[6-(6,7)]
   166      10.087352      10.087352      10.087352    1[6-(6,7)]
   167       9.194311       9.194311       9.194311    1[6-(6,6)]
   168       8.417851       8.417851       8.417851    1[6-(6,6)]
   169       4.544365       4.544365       4.544365    1[6-(6,6)]
   170      13.536327      13.536327      13.536327    1[6-(6,6)]
   171      13.251477      13.251477      13.251477    1[6-(6,7)]
   172       6.959517       6.959517       6.959517    1[6-(6,7)]
   173        8.54763        8.54763        8.54763    1[6-(6,6)]
   174       8.394762       8.394762       8.394762    1[6-(6,6)]
   175       7.946052       7.946052       7.946052    1[6-(6,6)]
   176        7.25538        7.25538        7.25538    1[6-(6,6)]
   177       6.437132       6.437132       6.437132    1[6-(6,7)]
   178      12.697146      12.697146      12.697146    1[6-(6,7)]
   179      11.970176      11.970176      11.970176    1[6-(6,6)]
   180        5.66617        5.66617        5.66617    1[6-(6,6)]
   181      13.945464      13.945464      13.945464    1[6-(6,6)]
   182       3.132233       3.132233       3.132233    1[6-(6,6)]
   183       18.04437       18.04437       18.04437    1[6-(6,7)]
   184       7.766784       7.766784       7.766784    1[6-(6,7)]
   185       8.113217       8.113217       8.113217    1[6-(6,6)]
   186      10.130249      10.130249      10.130249    1[6-(6,6)]
   187      12.555314      12.555314      12.555314    1[6-(6,6)]
   188      11.187163      11.187163      11.187163    1[6-(6,6)]
   189      10.863819      10.863819      10.863819    1[6-(6,7)]
   190      12.836851      12.836851      12.836851    1[6-(6,7)]
   191      11.943812      11.943812      11.943812    1[6-(6,6)]
   192      11.167357      11.167357      11.167357    1[6-(6,6)]
   193        4.54436        4.54436        4.54436    1[6-(6,6)]
   194       2.538327       2.538327       2.538327    1[6-(6,6)]
   195       2.253481       2.253481       2.253481    1[6-(6,7)]
   196       6.959529       6.959529       6.959529    1[6-(6,7)]
   197      14.046644      14.046644      14.046644    1[6-(6,6)]
   198      13.893768      13.893768      13.893768    1[6-(6,6)]
   199      13.445041      13.445041      13.445041    1[6-(6,6)]
   200      12.754365      12.754365      12.754365    1[6-(6,6)]
   201       11.93611       11.93611       11.93611    1[6-(6,7)]
   202      12.697168      12.697168      12.697168    1[6-(6,7)]
   203       6.471196       6.471196       6.471196    1[6-(6,6)]
   204       5.666146       5.666146       5.666146    1[6-(6,6)]
   205       2.947442       2.947442       2.947442    1[6-(6,6)]
   206       3.132206       3.132206       3.132206    1[6-(6,6)]
   207      12.545394      12.545394      12.545394    1[6-(6,7)]
   208       7.766769       7.766769       7.766769    1[6-(6,7)]
   209       8.113209       8.113209       8.113209    1[6-(6,6)]
   210      10.130244      10.130244      10.130244    1[6-(6,6)]
   211       7.056303       7.056303       7.056303    1[6-(6,6)]
   212      16.686152      16.686152      16.686152    1[6-(6,6)]
   213      16.362814      16.362814      16.362814    1[6-(6,7)]
   214       7.337864       7.337864       7.337864    1[6-(6,7)]
   215       6.444827       6.444827       6.444827    1[6-(6,6)]
   216      16.666365      16.666365      16.666365    1[6-(6,6)]
   217       7.075011       7.075011       7.075011    6[6-(6,6),8-(0),8-(0)]
   218       8.388172       8.388172       8.388172    6[6-(1,6),6-(6,7),6-(8,8)]
   219       9.352695       9.352695       9.352695    6[1-(0),6-(1,6),6-(6,6)]
   220       10.53828       10.53828       10.53828    6[1-(0),6-(1,6),6-(1,7)]
   221       10.70655       10.70655       10.70655    6[1-(0),6-(1,6),7-(6,27)]
   222       8.646627       8.646627       8.646627    6[6-(6,6),6-(6,7),7-(6,27)]
   223       7.654609       7.654609       7.654609    6[6-(6,6),6-(6,7),7-(6,27)]
   224       6.781369       6.781369       6.781369    6[1-(0),6-(1,6),7-(6,27)]
   225      11.354287      11.354287      11.354287    6[1-(0),6-(1,6),6-(1,7)]
   226      11.425774      11.425774      11.425774    6[1-(0),6-(1,6),6-(6,6)]
   227        12.3771        12.3771        12.3771    6[6-(1,6),6-(6,7),6-(8,8)]
   228      12.584962      12.584962      12.584962    6[6-(6,6),8-(66),8-(66)]
   229       11.07054       11.07054       11.07054    6[6-(6,6),8-(0),8-(66)]
   230      11.759017      11.759017      11.759017    6[6-(1,6),6-(6,7),6-(8,8)]
   231      11.640241      11.640241      11.640241    6[1-(0),6-(1,6),6-(6,6)]
   232      12.050468      12.050468      12.050468    6[1-(0),6-(1,6),6-(1,7)]
   233      12.558575      12.558575      12.558575    6[1-(0),6-(1,6),7-(6,27)]
   234      12.349609      12.349609      12.349609    6[6-(6,6),6-(6,7),7-(6,27)]
   235      12.579465      12.579465      12.579465    6[6-(6,6),6-(6,7),7-(6)]
   236       17.79802       17.79802       17.79802    6[1-(0),6-(1,6),7-(6)]
   237      12.768684      12.768684      12.768684    6[1-(0),6-(1,6),6-(1,7)]
   238       7.727195       7.727195       7.727195    6[1-(0),6-(1,6),6-(6,6)]
   239      13.157958      13.157958      13.157958    6[6-(1,6),6-(6,7),6-(8,8)]
   240      13.850833      13.850833      13.850833    6[6-(6,6),8-(0),8-(66)]
   241       1.508925       1.508925       1.508925    6[6-(6,6),8-(66),8-(66)]
   242       1.349453       1.349453       1.349453    6[6-(1,6),6-(6,7),6-(8,8)]
   243       11.37193       11.37193       11.37193    6[1-(0),6-(1,6),6-(6,6)]
   244      11.286144      11.286144      11.286144    6[1-(0),6-(1,6),6-(1,7)]
   245       1.200977       1.200977       1.200977    6[1-(0),6-(1,6),7-(6,27)]
   246       2.118211       2.118211       2.118211    6[6-(6,6),6-(6,7),7-(6,27)]
   247       3.084935       3.084935       3.084935    6[6-(6,6),6-(6,7),7-(6,27)]
   248       5.170154       5.170154       5.170154    6[1-(0),6-(1,6),7-(6,27)]
   249        4.97329        4.97329        4.97329    6[1-(0),6-(1,6),6-(1,7)]
   250       3.781107       3.781107       3.781107    6[1-(0),6-(1,6),6-(6,6)]
   251       2.848478       2.848478       2.848478    6[6-(1,6),6-(6,7),6-(8,8)]
   252       1.563912       1.563912       1.563912    6[6-(6,6),8-(0),8-(0)]
   253      16.759807      16.759807      16.759807    6[6-(6,6),8-(0),8-(66)]
   254       6.718635       6.718635       6.718635    6[6-(1,6),6-(6,7),6-(8,8)]
   255       7.014482       7.014482       7.014482    6[1-(0),6-(1,6),6-(6,6)]
   256       7.786544       7.786544       7.786544    6[1-(0),6-(1,6),6-(1,7)]
   257       8.016403       8.016403       8.016403    6[1-(0),6-(1,6),7-(6)]
   258       7.269636       7.269636       7.269636    6[6-(6,6),6-(6,7),7-(6)]
   259       7.156356       7.156356       7.156356    6[6-(6,6),6-(6,7),7-(6)]
   260       6.736232       6.736232       6.736232    6[1-(0),6-(1,6),7-(6)]
   261       7.258635       7.258635       7.258635    6[1-(0),6-(1,6),6-(1,7)]
   262       7.732648       7.732648       7.732648    6[1-(0),6-(1,6),6-(6,6)]
   263       7.760144       7.760144       7.760144    6[6-(1,6),6-(6,7),6-(8,8)]
   264       8.461815       8.461815       8.461815    6[6-(6,6),8-(66),8-(66)]
   265       7.074994       7.074994       7.074994    6[6-(6,6),8-(0),8-(0)]
   266       8.388155       8.388155       8.388155    6[6-(1,6),6-(6,7),6-(8,8)]
   267       9.352681       9.352681       9.352681    6[1-(0),6-(1,6),6-(6,6)]
   268      10.538265      10.538265      10.538265    6[1-(0),6-(1,6),6-(1,7)]
   269      10.706533      10.706533      10.706533    6[1-(0),6-(1,6),7-(6,27)]
   270       8.646606       8.646606       8.646606    6[6-(6,6),6-(6,7),7-(6,27)]
   271       7.654585       7.654585       7.654585    6[6-(6,6),6-(6,7),7-(6,27)]
   272       6.781342       6.781342       6.781342    6[1-(0),6-(1,6),7-(6,27)]
   273       5.855309       5.855309       5.855309    6[1-(0),6-(1,6),6-(1,7)]
   274       5.926797       5.926797       5.926797    6[1-(0),6-(1,6),6-(6,6)]
   275       6.878125       6.878125       6.878125    6[6-(1,6),6-(6,7),6-(8,8)]
   276       7.085987       7.085987       7.085987    6[6-(6,6),8-(66),8-(66)]
   277        5.57156        5.57156        5.57156    6[6-(6,6),8-(0),8-(66)]
   278       6.260033       6.260033       6.260033    6[6-(1,6),6-(6,7),6-(8,8)]
   279       6.141252       6.141252       6.141252    6[1-(0),6-(1,6),6-(6,6)]
   280       6.551476       6.551476       6.551476    6[1-(0),6-(1,6),6-(1,7)]
   281       7.059584       7.059584       7.059584    6[1-(0),6-(1,6),7-(6,27)]
   282       6.850626       6.850626       6.850626    6[6-(6,6),6-(6,7),7-(6,27)]
   283       7.080486       7.080486       7.080486    6[6-(6,6),6-(6,7),7-(6)]
   284       6.800039       6.800039       6.800039    6[1-(0),6-(1,6),7-(6)]
   285       7.269656       7.269656       7.269656    6[1-(0),6-(1,6),6-(1,7)]
   286       7.727172       7.727172       7.727172    6[1-(0),6-(1,6),6-(6,6)]
   287       7.658983       7.658983       7.658983    6[6-(1,6),6-(6,7),6-(8,8)]
   288       8.351856       8.351856       8.351856    6[6-(6,6),8-(0),8-(66)]
   289      12.506903      12.506903      12.506903    6[6-(6,6),8-(66),8-(66)]
   290      12.347434      12.347434      12.347434    6[6-(1,6),6-(6,7),6-(8,8)]
   291      11.371911      11.371911      11.371911    6[1-(0),6-(1,6),6-(6,6)]
   292      11.286128      11.286128      11.286128    6[1-(0),6-(1,6),6-(1,7)]
   293      12.198964      12.198964      12.198964    6[1-(0),6-(1,6),7-(6,27)]
   294      13.116196      13.116196      13.116196    6[6-(6,6),6-(6,7),7-(6,27)]
   295      14.082921      14.082921      14.082921    6[6-(6,6),6-(6,7),7-(6,27)]
   296       5.170143       5.170143       5.170143    6[1-(0),6-(1,6),7-(6,27)]
   297       4.973279       4.973279       4.973279    6[1-(0),6-(1,6),6-(1,7)]
   298       3.781095       3.781095       3.781095    6[1-(0),6-(1,6),6-(6,6)]
   299      13.846464      13.846464      13.846464    6[6-(1,6),6-(6,7),6-(8,8)]
   300      12.561897      12.561897      12.561897    6[6-(6,6),8-(0),8-(0)]
   301      11.260824      11.260824      11.260824    6[6-(6,6),8-(0),8-(66)]
   302      12.217647      12.217647      12.217647    6[6-(1,6),6-(6,7),6-(8,8)]
   303      12.513493      12.513493      12.513493    6[1-(0),6-(1,6),6-(6,6)]
   304       13.28555       13.28555       13.28555    6[1-(0),6-(1,6),6-(1,7)]
   305      13.515408      13.515408      13.515408    6[1-(0),6-(1,6),7-(6)]
   306      12.768646      12.768646      12.768646    6[6-(6,6),6-(6,7),7-(6)]
   307      12.655368      12.655368      12.655368    6[6-(6,6),6-(6,7),7-(6)]
   308      12.235244      12.235244      12.235244    6[1-(0),6-(1,6),7-(6)]
   309      12.757651      12.757651      12.757651    6[1-(0),6-(1,6),6-(1,7)]
   310      13.231666      13.231666      13.231666    6[1-(0),6-(1,6),6-(6,6)]
   311       13.25916       13.25916       13.25916    6[6-(1,6),6-(6,7),6-(8,8)]
   312      13.960834      13.960834      13.960834    6[6-(6,6),8-(66),8-(66)]
   313      15.323478      15.323478      15.323478    6[6-(6,6),8-(0),8-(0)]
   314       16.63664       16.63664       16.63664    6[6-(1,6),6-(6,7),6-(8,8)]
   315      17.601164      17.601164      17.601164    6[1-(0),6-(1,6),6-(6,6)]
   316        7.78875        7.78875        7.78875    6[1-(0),6-(1,6),6-(1,7)]
   317       7.957021       7.957021       7.957021    6[1-(0),6-(1,6),7-(6,27)]
   318      16.895095      16.895095      16.895095    6[6-(6,6),6-(6,7),7-(6,27)]
   319      15.903076      15.903076      15.903076    6[6-(6,6),6-(6,7),7-(6,27)]
   320      15.029838      15.029838      15.029838    6[1-(0),6-(1,6),7-(6,27)]
   321      14.103805      14.103805      14.103805    6[1-(0),6-(1,6),6-(1,7)]
   322       14.17529       14.17529       14.17529    6[1-(0),6-(1,6),6-(6,6)]
   323      15.126616      15.126616      15.126616    6[6-(1,6),6-(6,7),6-(8,8)]
   324      15.334475      15.334475      15.334475    6[6-(6,6),8-(66),8-(66)]
   325      13.820044      13.820044      13.820044    6[6-(6,6),8-(0),8-(66)]
   326      14.508518      14.508518      14.508518    6[6-(1,6),6-(6,7),6-(8,8)]
   327       14.38974       14.38974       14.38974    6[1-(0),6-(1,6),6-(6,6)]
   328      14.799964      14.799964      14.799964    6[1-(0),6-(1,6),6-(1,7)]
   329      15.308069      15.308069      15.308069    6[1-(0),6-(1,6),7-(6,27)]
   330      15.099108      15.099108      15.099108    6[6-(6,6),6-(6,7),7-(6,27)]
   331      15.328966      15.328966      15.328966    6[6-(6,6),6-(6,7),7-(6)]
   332       9.549565       9.549565       9.549565    6[1-(0),6-(1,6),7-(6)]
   333       10.01918       10.01918       10.01918    6[1-(0),6-(1,6),6-(1,7)]
   334      15.975648      15.975648      15.975648    6[1-(0),6-(1,6),6-(6,6)]
   335      15.907462      15.907462      15.907462    6[6-(1,6),6-(6,7),6-(8,8)]
   336      16.600338      16.600338      16.600338    6[6-(6,6),8-(0),8-(66)]
   337       9.757384       9.757384       9.757384    6[6-(6,6),8-(66),8-(66)]
   338       9.597912       9.597912       9.597912    6[6-(1,6),6-(6,7),6-(8,8)]
   339       8.622387       8.622387       8.622387    6[1-(0),6-(1,6),6-(6,6)]
   340       8.536601       8.536601       8.536601    6[1-(0),6-(1,6),6-(1,7)]
   341       9.449435       9.449435       9.449435    6[1-(0),6-(1,6),7-(6,27)]
   342      10.366672      10.366672      10.366672    6[6-(6,6),6-(6,7),7-(6,27)]
   343      11.333398      11.333398      11.333398    6[6-(6,6),6-(6,7),7-(6,27)]
   344      13.418619      13.418619      13.418619    6[1-(0),6-(1,6),7-(6,27)]
   345      13.221757      13.221757      13.221757    6[1-(0),6-(1,6),6-(1,7)]
   346      12.029574      12.029574      12.029574    6[1-(0),6-(1,6),6-(6,6)]
   347      11.096943      11.096943      11.096943    6[6-(1,6),6-(6,7),6-(8,8)]
   348       9.812377       9.812377       9.812377    6[6-(6,6),8-(0),8-(0)]
   349       8.511314       8.511314       8.511314    6[6-(6,6),8-(0),8-(66)]
   350        9.46814        9.46814        9.46814    6[6-(1,6),6-(6,7),6-(8,8)]
   351       9.763984       9.763984       9.763984    6[1-(0),6-(1,6),6-(6,6)]
   352      10.536043      10.536043      10.536043    6[1-(0),6-(1,6),6-(1,7)]
   353      10.765903      10.765903      10.765903    6[1-(0),6-(1,6),7-(6)]
   354      10.019141      10.019141      10.019141    6[6-(6,6),6-(6,7),7-(6)]
   355       9.905864       9.905864       9.905864    6[6-(6,6),6-(6,7),7-(6)]
   356       9.485744       9.485744       9.485744    6[1-(0),6-(1,6),7-(6)]
   357      10.008149      10.008149      10.008149    6[1-(0),6-(1,6),6-(1,7)]
   358      10.482161      10.482161      10.482161    6[1-(0),6-(1,6),6-(6,6)]
   359      10.509654      10.509654      10.509654    6[6-(1,6),6-(6,7),6-(8,8)]
   360      11.211325      11.211325      11.211325    6[6-(6,6),8-(66),8-(66)]
   361      15.323482      15.323482      15.323482    6[6-(6,6),8-(0),8-(0)]
   362      16.636642      16.636642      16.636642    6[6-(1,6),6-(6,7),6-(8,8)]
   363      17.601167      17.601167      17.601167    6[1-(0),6-(1,6),6-(6,6)]
   364       18.78675       18.78675       18.78675    6[1-(0),6-(1,6),6-(1,7)]
   365      18.955018      18.955018      18.955018    6[1-(0),6-(1,6),7-(6,27)]
   366      16.895093      16.895093      16.895093    6[6-(6,6),6-(6,7),7-(6,27)]
   367      15.903073      15.903073      15.903073    6[6-(6,6),6-(6,7),7-(6,27)]
   368       9.530823       9.530823       9.530823    6[1-(0),6-(1,6),7-(6,27)]
   369       8.604792       8.604792       8.604792    6[1-(0),6-(1,6),6-(1,7)]
   370       8.676281       8.676281       8.676281    6[1-(0),6-(1,6),6-(6,6)]
   371       9.627609       9.627609       9.627609    6[6-(1,6),6-(6,7),6-(8,8)]
   372       9.835474       9.835474       9.835474    6[6-(6,6),8-(66),8-(66)]
   373       8.321056       8.321056       8.321056    6[6-(6,6),8-(0),8-(66)]
   374       9.009532       9.009532       9.009532    6[6-(1,6),6-(6,7),6-(8,8)]
   375       8.890753       8.890753       8.890753    6[1-(0),6-(1,6),6-(6,6)]
   376        9.30098        9.30098        9.30098    6[1-(0),6-(1,6),6-(1,7)]
   377        9.80909        9.80909        9.80909    6[1-(0),6-(1,6),7-(6,27)]
   378       9.600127       9.600127       9.600127    6[6-(6,6),6-(6,7),7-(6,27)]
   379       9.829986       9.829986       9.829986    6[6-(6,6),6-(6,7),7-(6)]
   380        9.54954        9.54954        9.54954    6[1-(0),6-(1,6),7-(6)]
   381      15.518159      15.518159      15.518159    6[1-(0),6-(1,6),6-(1,7)]
   382      15.975674      15.975674      15.975674    6[1-(0),6-(1,6),6-(6,6)]
   383      10.408479      10.408479      10.408479    6[6-(1,6),6-(6,7),6-(8,8)]
   384      11.101351      11.101351      11.101351    6[6-(6,6),8-(0),8-(66)]
   385         9.7574         9.7574         9.7574    6[6-(6,6),8-(66),8-(66)]
   386        9.59793        9.59793        9.59793    6[6-(1,6),6-(6,7),6-(8,8)]
   387       8.622409       8.622409       8.622409    6[1-(0),6-(1,6),6-(6,6)]
   388       8.536626       8.536626       8.536626    6[1-(0),6-(1,6),6-(1,7)]
   389        9.44946        9.44946        9.44946    6[1-(0),6-(1,6),7-(6,27)]
   390       10.36669       10.36669       10.36669    6[6-(6,6),6-(6,7),7-(6,27)]
   391      11.333413      11.333413      11.333413    6[6-(6,6),6-(6,7),7-(6,27)]
   392      13.418633      13.418633      13.418633    6[1-(0),6-(1,6),7-(6,27)]
   393      13.221767      13.221767      13.221767    6[1-(0),6-(1,6),6-(1,7)]
   394      12.029583      12.029583      12.029583    6[1-(0),6-(1,6),6-(6,6)]
   395      11.096954      11.096954      11.096954    6[6-(1,6),6-(6,7),6-(8,8)]
   396       9.812386       9.812386       9.812386    6[6-(6,6),8-(0),8-(0)]
   397      14.010317      14.010317      14.010317    6[6-(6,6),8-(0),8-(66)]
   398      14.967143      14.967143      14.967143    6[6-(1,6),6-(6,7),6-(8,8)]
   399      15.262992      15.262992      15.262992    6[1-(0),6-(1,6),6-(6,6)]
   400       5.037052       5.037052       5.037052    6[1-(0),6-(1,6),6-(1,7)]
   401       5.266908       5.266908       5.266908    6[1-(0),6-(1,6),7-(6)]
   402      15.518141      15.518141      15.518141    6[6-(6,6),6-(6,7),7-(6)]
   403       15.40486       15.40486       15.40486    6[6-(6,6),6-(6,7),7-(6)]
   404      14.984733      14.984733      14.984733    6[1-(0),6-(1,6),7-(6)]
   405      15.507137      15.507137      15.507137    6[1-(0),6-(1,6),6-(1,7)]
   406       4.983153       4.983153       4.983153    6[1-(0),6-(1,6),6-(6,6)]
   407        5.01065        5.01065        5.01065    6[6-(1,6),6-(6,7),6-(8,8)]
   408       5.712324       5.712324       5.712324    6[6-(6,6),8-(66),8-(66)]
   409      14.920944      14.920944      14.920944    6[6-(6,6),8-(0),8-(0)]
   410      13.607783      13.607783      13.607783    6[6-(1,6),6-(6,7),6-(8,8)]
   411       12.64326       12.64326       12.64326    6[1-(0),6-(1,6),6-(6,6)]
   412      11.457675      11.457675      11.457675    6[1-(0),6-(1,6),6-(1,7)]
   413      11.289405      11.289405      11.289405    6[1-(0),6-(1,6),7-(6,27)]
   414      13.349328      13.349328      13.349328    6[6-(6,6),6-(6,7),7-(6,27)]
   415      14.341346      14.341346      14.341346    6[6-(6,6),6-(6,7),7-(6,27)]
   416       9.715637       9.715637       9.715637    6[1-(0),6-(1,6),7-(6,27)]
   417      10.641668      10.641668      10.641668    6[1-(0),6-(1,6),6-(1,7)]
   418      10.570181      10.570181      10.570181    6[1-(0),6-(1,6),6-(6,6)]
   419       9.618855       9.618855       9.618855    6[6-(1,6),6-(6,7),6-(8,8)]
   420       9.410993       9.410993       9.410993    6[6-(6,6),8-(66),8-(66)]
   421      10.925415      10.925415      10.925415    6[6-(6,6),8-(0),8-(66)]
   422      10.236938      10.236938      10.236938    6[6-(1,6),6-(6,7),6-(8,8)]
   423      10.355714      10.355714      10.355714    6[1-(0),6-(1,6),6-(6,6)]
   424       9.945487       9.945487       9.945487    6[1-(0),6-(1,6),6-(1,7)]
   425        9.43738        9.43738        9.43738    6[1-(0),6-(1,6),7-(6,27)]
   426       9.646346       9.646346       9.646346    6[6-(6,6),6-(6,7),7-(6,27)]
   427        9.41649        9.41649        9.41649    6[6-(6,6),6-(6,7),7-(6)]
   428       4.197935       4.197935       4.197935    6[1-(0),6-(1,6),7-(6)]
   429       9.227271       9.227271       9.227271    6[1-(0),6-(1,6),6-(1,7)]
   430       14.26876       14.26876       14.26876    6[1-(0),6-(1,6),6-(6,6)]
   431       8.837997       8.837997       8.837997    6[6-(1,6),6-(6,7),6-(8,8)]
   432       8.145122       8.145122       8.145122    6[6-(6,6),8-(0),8-(66)]
   433       20.48703       20.48703       20.48703    6[6-(6,6),8-(66),8-(66)]
   434      20.646502      20.646502      20.646502    6[6-(1,6),6-(6,7),6-(8,8)]
   435      10.624025      10.624025      10.624025    6[1-(0),6-(1,6),6-(6,6)]
   436      10.709811      10.709811      10.709811    6[1-(0),6-(1,6),6-(1,7)]
   437      20.794978      20.794978      20.794978    6[1-(0),6-(1,6),7-(6,27)]
   438      19.877744      19.877744      19.877744    6[6-(6,6),6-(6,7),7-(6,27)]
   439       18.91102       18.91102       18.91102    6[6-(6,6),6-(6,7),7-(6,27)]
   440      16.825801      16.825801      16.825801    6[1-(0),6-(1,6),7-(6,27)]
   441      17.022665      17.022665      17.022665    6[1-(0),6-(1,6),6-(1,7)]
   442      18.214848      18.214848      18.214848    6[1-(0),6-(1,6),6-(6,6)]
   443      19.147477      19.147477      19.147477    6[6-(1,6),6-(6,7),6-(8,8)]
   444      20.432043      20.432043      20.432043    6[6-(6,6),8-(0),8-(0)]
   445       5.236148       5.236148       5.236148    6[6-(6,6),8-(0),8-(66)]
   446       15.27732       15.27732       15.27732    6[6-(1,6),6-(6,7),6-(8,8)]
   447      14.981473      14.981473      14.981473    6[1-(0),6-(1,6),6-(6,6)]
   448      14.209411      14.209411      14.209411    6[1-(0),6-(1,6),6-(1,7)]
   449      13.979552      13.979552      13.979552    6[1-(0),6-(1,6),7-(6)]
   450      14.726319      14.726319      14.726319    6[6-(6,6),6-(6,7),7-(6)]
   451      14.839599      14.839599      14.839599    6[6-(6,6),6-(6,7),7-(6)]
   452       4.261723       4.261723       4.261723    6[1-(0),6-(1,6),7-(6)]
   453       14.73732       14.73732       14.73732    6[1-(0),6-(1,6),6-(1,7)]
   454      14.263307      14.263307      14.263307    6[1-(0),6-(1,6),6-(6,6)]
   455      14.235811      14.235811      14.235811    6[6-(1,6),6-(6,7),6-(8,8)]
   456       13.53414       13.53414       13.53414    6[6-(6,6),8-(66),8-(66)]
   457      14.920961      14.920961      14.920961    6[6-(6,6),8-(0),8-(0)]
   458        13.6078        13.6078        13.6078    6[6-(1,6),6-(6,7),6-(8,8)]
   459      12.643274      12.643274      12.643274    6[1-(0),6-(1,6),6-(6,6)]
   460       11.45769       11.45769       11.45769    6[1-(0),6-(1,6),6-(1,7)]
   461      11.289422      11.289422      11.289422    6[1-(0),6-(1,6),7-(6,27)]
   462      13.349349      13.349349      13.349349    6[6-(6,6),6-(6,7),7-(6,27)]
   463       14.34137       14.34137       14.34137    6[6-(6,6),6-(6,7),7-(6,27)]
   464      15.214613      15.214613      15.214613    6[1-(0),6-(1,6),7-(6,27)]
   465      16.140646      16.140646      16.140646    6[1-(0),6-(1,6),6-(1,7)]
   466      16.069158      16.069158      16.069158    6[1-(0),6-(1,6),6-(6,6)]
   467       15.11783       15.11783       15.11783    6[6-(1,6),6-(6,7),6-(8,8)]
   468      14.909968      14.909968      14.909968    6[6-(6,6),8-(66),8-(66)]
   469      16.424395      16.424395      16.424395    6[6-(6,6),8-(0),8-(66)]
   470      15.735922      15.735922      15.735922    6[6-(1,6),6-(6,7),6-(8,8)]
   471      15.854703      15.854703      15.854703    6[1-(0),6-(1,6),6-(6,6)]
   472      15.444479      15.444479      15.444479    6[1-(0),6-(1,6),6-(1,7)]
   473      14.936371      14.936371      14.936371    6[1-(0),6-(1,6),7-(6,27)]
   474      15.145329      15.145329      15.145329    6[6-(6,6),6-(6,7),7-(6,27)]
   475      14.915469      14.915469      14.915469    6[6-(6,6),6-(6,7),7-(6)]
   476      15.195916      15.195916      15.195916    6[1-(0),6-(1,6),7-(6)]
   477      14.726299      14.726299      14.726299    6[1-(0),6-(1,6),6-(1,7)]
   478      14.268783      14.268783      14.268783    6[1-(0),6-(1,6),6-(6,6)]
   479      14.336972      14.336972      14.336972    6[6-(1,6),6-(6,7),6-(8,8)]
   480      13.644099      13.644099      13.644099    6[6-(6,6),8-(0),8-(66)]
   481       9.489052       9.489052       9.489052    6[6-(6,6),8-(66),8-(66)]
   482       9.648521       9.648521       9.648521    6[6-(1,6),6-(6,7),6-(8,8)]
   483      10.624044      10.624044      10.624044    6[1-(0),6-(1,6),6-(6,6)]
   484      10.709827      10.709827      10.709827    6[1-(0),6-(1,6),6-(1,7)]
   485       9.796991       9.796991       9.796991    6[1-(0),6-(1,6),7-(6,27)]
   486       8.879759       8.879759       8.879759    6[6-(6,6),6-(6,7),7-(6,27)]
   487       7.913034       7.913034       7.913034    6[6-(6,6),6-(6,7),7-(6,27)]
   488      16.825812      16.825812      16.825812    6[1-(0),6-(1,6),7-(6,27)]
   489      17.022676      17.022676      17.022676    6[1-(0),6-(1,6),6-(1,7)]
   490        7.21686        7.21686        7.21686    6[1-(0),6-(1,6),6-(6,6)]
   491       8.149491       8.149491       8.149491    6[6-(1,6),6-(6,7),6-(8,8)]
   492       9.434058       9.434058       9.434058    6[6-(6,6),8-(0),8-(0)]
   493      10.735131      10.735131      10.735131    6[6-(6,6),8-(0),8-(66)]
   494       9.778308       9.778308       9.778308    6[6-(1,6),6-(6,7),6-(8,8)]
   495       9.482462       9.482462       9.482462    6[1-(0),6-(1,6),6-(6,6)]
   496       8.710405       8.710405       8.710405    6[1-(0),6-(1,6),6-(1,7)]
   497       8.480547       8.480547       8.480547    6[1-(0),6-(1,6),7-(6)]
   498       9.227309       9.227309       9.227309    6[6-(6,6),6-(6,7),7-(6)]
   499       9.340587       9.340587       9.340587    6[6-(6,6),6-(6,7),7-(6)]
   500       9.760711       9.760711       9.760711    6[1-(0),6-(1,6),7-(6)]
   501       9.238304       9.238304       9.238304    6[1-(0),6-(1,6),6-(1,7)]
   502       8.764289       8.764289       8.764289    6[1-(0),6-(1,6),6-(6,6)]
   503       8.736795       8.736795       8.736795    6[6-(1,6),6-(6,7),6-(8,8)]
   504       8.035121       8.035121       8.035121    6[6-(6,6),8-(66),8-(66)]
   505       6.672477       6.672477       6.672477    6[6-(6,6),8-(0),8-(0)]
   506       5.359315       5.359315       5.359315    6[6-(1,6),6-(6,7),6-(8,8)]
   507       4.394791       4.394791       4.394791    6[1-(0),6-(1,6),6-(6,6)]
   508      14.207205      14.207205      14.207205    6[1-(0),6-(1,6),6-(1,7)]
   509      14.038934      14.038934      14.038934    6[1-(0),6-(1,6),7-(6,27)]
   510        5.10086        5.10086        5.10086    6[6-(6,6),6-(6,7),7-(6,27)]
   511       6.092879       6.092879       6.092879    6[6-(6,6),6-(6,7),7-(6,27)]
   512       6.966117       6.966117       6.966117    6[1-(0),6-(1,6),7-(6,27)]
   513        7.89215        7.89215        7.89215    6[1-(0),6-(1,6),6-(1,7)]
   514       7.820665       7.820665       7.820665    6[1-(0),6-(1,6),6-(6,6)]
   515       6.869339       6.869339       6.869339    6[6-(1,6),6-(6,7),6-(8,8)]
   516        6.66148        6.66148        6.66148    6[6-(6,6),8-(66),8-(66)]
   517       8.175911       8.175911       8.175911    6[6-(6,6),8-(0),8-(66)]
   518       7.487437       7.487437       7.487437    6[6-(1,6),6-(6,7),6-(8,8)]
   519       7.606215       7.606215       7.606215    6[1-(0),6-(1,6),6-(6,6)]
   520       7.195991       7.195991       7.195991    6[1-(0),6-(1,6),6-(1,7)]
   521       6.687886       6.687886       6.687886    6[1-(0),6-(1,6),7-(6,27)]
   522       6.896847       6.896847       6.896847    6[6-(6,6),6-(6,7),7-(6,27)]
   523       6.666989       6.666989       6.666989    6[6-(6,6),6-(6,7),7-(6)]
   524       12.44639       12.44639       12.44639    6[1-(0),6-(1,6),7-(6)]
   525      11.976775      11.976775      11.976775    6[1-(0),6-(1,6),6-(1,7)]
   526       6.020307       6.020307       6.020307    6[1-(0),6-(1,6),6-(6,6)]
   527       6.088493       6.088493       6.088493    6[6-(1,6),6-(6,7),6-(8,8)]
   528       5.395617       5.395617       5.395617    6[6-(6,6),8-(0),8-(66)]
   529      12.238571      12.238571      12.238571    6[6-(6,6),8-(66),8-(66)]
   530      12.398043      12.398043      12.398043    6[6-(1,6),6-(6,7),6-(8,8)]
   531      13.373568      13.373568      13.373568    6[1-(0),6-(1,6),6-(6,6)]
   532      13.459354      13.459354      13.459354    6[1-(0),6-(1,6),6-(1,7)]
   533       12.54652       12.54652       12.54652    6[1-(0),6-(1,6),7-(6,27)]
   534      11.629283      11.629283      11.629283    6[6-(6,6),6-(6,7),7-(6,27)]
   535      10.662557      10.662557      10.662557    6[6-(6,6),6-(6,7),7-(6,27)]
   536       8.577336       8.577336       8.577336    6[1-(0),6-(1,6),7-(6,27)]
   537       8.774198       8.774198       8.774198    6[1-(0),6-(1,6),6-(1,7)]
   538       9.966381       9.966381       9.966381    6[1-(0),6-(1,6),6-(6,6)]
   539      10.899012      10.899012      10.899012    6[6-(1,6),6-(6,7),6-(8,8)]
   540      12.183578      12.183578      12.183578    6[6-(6,6),8-(0),8-(0)]
   541      13.484641      13.484641      13.484641    6[6-(6,6),8-(0),8-(66)]
   542      12.527815      12.527815      12.527815    6[6-(1,6),6-(6,7),6-(8,8)]
   543      12.231971      12.231971      12.231971    6[1-(0),6-(1,6),6-(6,6)]
   544      11.459912      11.459912      11.459912    6[1-(0),6-(1,6),6-(1,7)]
   545      11.230052      11.230052      11.230052    6[1-(0),6-(1,6),7-(6)]
   546      11.976814      11.976814      11.976814    6[6-(6,6),6-(6,7),7-(6)]
   547      12.090091      12.090091      12.090091    6[6-(6,6),6-(6,7),7-(6)]
   548      12.510211      12.510211      12.510211    6[1-(0),6-(1,6),7-(6)]
   549      11.987806      11.987806      11.987806    6[1-(0),6-(1,6),6-(1,7)]
   550      11.513794      11.513794      11.513794    6[1-(0),6-(1,6),6-(6,6)]
   551      11.486301      11.486301      11.486301    6[6-(1,6),6-(6,7),6-(8,8)]
   552       10.78463       10.78463       10.78463    6[6-(6,6),8-(66),8-(66)]
   553       6.672473       6.672473       6.672473    6[6-(6,6),8-(0),8-(0)]
   554       5.359313       5.359313       5.359313    6[6-(1,6),6-(6,7),6-(8,8)]
   555       4.394788       4.394788       4.394788    6[1-(0),6-(1,6),6-(6,6)]
   556       3.209205       3.209205       3.209205    6[1-(0),6-(1,6),6-(1,7)]
   557       3.040937       3.040937       3.040937    6[1-(0),6-(1,6),7-(6,27)]
   558       5.100862       5.100862       5.100862    6[6-(6,6),6-(6,7),7-(6,27)]
   559       6.092882       6.092882       6.092882    6[6-(6,6),6-(6,7),7-(6,27)]
   560       6.966126       6.966126       6.966126    6[1-(0),6-(1,6),7-(6,27)]
   561      13.391163      13.391163      13.391163    6[1-(0),6-(1,6),6-(1,7)]
   562      13.319674      13.319674      13.319674    6[1-(0),6-(1,6),6-(6,6)]
   563      12.368346      12.368346      12.368346    6[6-(1,6),6-(6,7),6-(8,8)]
   564      12.160481      12.160481      12.160481    6[6-(6,6),8-(66),8-(66)]
   565      13.674899      13.674899      13.674899    6[6-(6,6),8-(0),8-(66)]
   566      12.986423      12.986423      12.986423    6[6-(1,6),6-(6,7),6-(8,8)]
   567      13.105202      13.105202      13.105202    6[1-(0),6-(1,6),6-(6,6)]
   568      12.694975      12.694975      12.694975    6[1-(0),6-(1,6),6-(1,7)]
   569      12.186865      12.186865      12.186865    6[1-(0),6-(1,6),7-(6,27)]
   570      12.395828      12.395828      12.395828    6[6-(6,6),6-(6,7),7-(6,27)]
   571      12.165969      12.165969      12.165969    6[6-(6,6),6-(6,7),7-(6)]
   572      12.446415      12.446415      12.446415    6[1-(0),6-(1,6),7-(6)]
   573       6.477796       6.477796       6.477796    6[1-(0),6-(1,6),6-(1,7)]
   574       6.020281       6.020281       6.020281    6[1-(0),6-(1,6),6-(6,6)]
   575      11.587476      11.587476      11.587476    6[6-(1,6),6-(6,7),6-(8,8)]
   576      10.894604      10.894604      10.894604    6[6-(6,6),8-(0),8-(66)]
   577      12.238555      12.238555      12.238555    6[6-(6,6),8-(66),8-(66)]
   578      12.398025      12.398025      12.398025    6[6-(1,6),6-(6,7),6-(8,8)]
   579      13.373546      13.373546      13.373546    6[1-(0),6-(1,6),6-(6,6)]
   580      13.459329      13.459329      13.459329    6[1-(0),6-(1,6),6-(1,7)]
   581      12.546495      12.546495      12.546495    6[1-(0),6-(1,6),7-(6,27)]
   582      11.629265      11.629265      11.629265    6[6-(6,6),6-(6,7),7-(6,27)]
   583      10.662542      10.662542      10.662542    6[6-(6,6),6-(6,7),7-(6,27)]
   584       8.577322       8.577322       8.577322    6[1-(0),6-(1,6),7-(6,27)]
   585       8.774188       8.774188       8.774188    6[1-(0),6-(1,6),6-(1,7)]
   586       9.966372       9.966372       9.966372    6[1-(0),6-(1,6),6-(6,6)]
   587      10.899001      10.899001      10.899001    6[6-(1,6),6-(6,7),6-(8,8)]
   588      12.183569      12.183569      12.183569    6[6-(6,6),8-(0),8-(0)]
   589       7.985638       7.985638       7.985638    6[6-(6,6),8-(0),8-(66)]
   590       7.028812       7.028812       7.028812    6[6-(1,6),6-(6,7),6-(8,8)]
   591       6.732963       6.732963       6.732963    6[1-(0),6-(1,6),6-(6,6)]
   592      16.958903      16.958903      16.958903    6[1-(0),6-(1,6),6-(1,7)]
   593      16.729047      16.729047      16.729047    6[1-(0),6-(1,6),7-(6)]
   594       6.477814       6.477814       6.477814    6[6-(6,6),6-(6,7),7-(6)]
   595       6.591095       6.591095       6.591095    6[6-(6,6),6-(6,7),7-(6)]
   596       7.011222       7.011222       7.011222    6[1-(0),6-(1,6),7-(6)]
   597       6.488818       6.488818       6.488818    6[1-(0),6-(1,6),6-(1,7)]
   598      17.012802      17.012802      17.012802    6[1-(0),6-(1,6),6-(6,6)]
   599      16.985305      16.985305      16.985305    6[6-(1,6),6-(6,7),6-(8,8)]
   600      16.283631      16.283631      16.283631    6[6-(6,6),8-(66),8-(66)]
   601      12.691648      12.691648      12.691648    7[6-(1,6),6-(6,6),27-(7,7,7,7)]
   602      17.702339      17.702339      17.702339    7[6-(1,6),6-(6,6)]
   603        2.11601        2.11601        2.11601    7[6-(1,6),6-(6,6),27-(7,7,7,7)]
   604       4.266119       4.266119       4.266119    7[6-(1,6),6-(6,6),27-(7,7,7,7)]
   605       9.803616       9.803616       9.803616    7[6-(1,6),6-(6,6),27-(7,7,7,7)]
   606       7.676605       7.676605       7.676605    7[6-(1,6),6-(6,6),27-(7,7,7,7)]
   607       6.530571       6.530571       6.530571    7[6-(1,6),6-(6,6)]
   608       7.772247       7.772247       7.772247    7[6-(1,6),6-(6,6)]
   609       7.192662       7.192662       7.192662    7[6-(1,6),6-(6,6),27-(7,7,7,7)]
   610       6.704355       6.704355       6.704355    7[6-(1,6),6-(6,6)]
   611      13.113998      13.113998      13.113998    7[6-(1,6),6-(6,6),27-(7,7,7,7)]
   612      15.264107      15.264107      15.264107    7[6-(1,6),6-(6,6),27-(7,7,7,7)]
   613       9.803596       9.803596       9.803596    7[6-(1,6),6-(6,6),27-(7,7,7,7)]
   614       7.676581       7.676581       7.676581    7[6-(1,6),6-(6,6),27-(7,7,7,7)]
   615      12.029581      12.029581      12.029581    7[6-(1,6),6-(6,6)]
   616      13.271253      13.271253      13.271253    7[6-(1,6),6-(6,6)]
   617      15.441145      15.441145      15.441145    7[6-(1,6),6-(6,6),27-(7,7,7,7)]
   618       9.453883       9.453883       9.453883    7[6-(1,6),6-(6,6)]
   619       10.36447       10.36447       10.36447    7[6-(1,6),6-(6,6),27-(7,7,7,7)]
   620      12.514582      12.514582      12.514582    7[6-(1,6),6-(6,6),27-(7,7,7,7)]
   621       7.054085       7.054085       7.054085    7[6-(1,6),6-(6,6),27-(7,7,7,7)]
   622      15.925074      15.925074      15.925074    7[6-(1,6),6-(6,6),27-(7,7,7,7)]
   623       9.280079       9.280079       9.280079    7[6-(1,6),6-(6,6)]
   624      10.521749      10.521749      10.521749    7[6-(1,6),6-(6,6)]
   625       9.942166       9.942166       9.942166    7[6-(1,6),6-(6,6),27-(7,7,7,7)]
   626       9.453856       9.453856       9.453856    7[6-(1,6),6-(6,6)]
   627      10.364492      10.364492      10.364492    7[6-(1,6),6-(6,6),27-(7,7,7,7)]
   628      12.514599      12.514599      12.514599    7[6-(1,6),6-(6,6),27-(7,7,7,7)]
   629      18.052082      18.052082      18.052082    7[6-(1,6),6-(6,6),27-(7,7,7,7)]
   630      15.925067      15.925067      15.925067    7[6-(1,6),6-(6,6),27-(7,7,7,7)]
   631      14.779072      14.779072      14.779072    7[6-(1,6),6-(6,6)]
   632       16.02075       16.02075       16.02075    7[6-(1,6),6-(6,6)]
   633       9.304307       9.304307       9.304307    7[6-(1,6),6-(6,6),27-(7,7,7,7)]
   634       4.293616       4.293616       4.293616    7[6-(1,6),6-(6,6)]
   635      19.879945      19.879945      19.879945    7[6-(1,6),6-(6,6),27-(7,7,7,7)]
   636      17.729836      17.729836      17.729836    7[6-(1,6),6-(6,6),27-(7,7,7,7)]
   637      12.192339      12.192339      12.192339    7[6-(1,6),6-(6,6),27-(7,7,7,7)]
   638       14.31935       14.31935       14.31935    7[6-(1,6),6-(6,6),27-(7,7,7,7)]
   639      15.465384      15.465384      15.465384    7[6-(1,6),6-(6,6)]
   640      14.223708      14.223708      14.223708    7[6-(1,6),6-(6,6)]
   641      14.803293      14.803293      14.803293    7[6-(1,6),6-(6,6),27-(7,7,7,7)]
   642        15.2916        15.2916        15.2916    7[6-(1,6),6-(6,6)]
   643       8.881957       8.881957       8.881957    7[6-(1,6),6-(6,6),27-(7,7,7,7)]
   644       6.731848       6.731848       6.731848    7[6-(1,6),6-(6,6),27-(7,7,7,7)]
   645      12.192359      12.192359      12.192359    7[6-(1,6),6-(6,6),27-(7,7,7,7)]
   646      14.319374      14.319374      14.319374    7[6-(1,6),6-(6,6),27-(7,7,7,7)]
   647       9.966374       9.966374       9.966374    7[6-(1,6),6-(6,6)]
   648       8.724702       8.724702       8.724702    7[6-(1,6),6-(6,6)]
   649        6.55481        6.55481        6.55481    7[6-(1,6),6-(6,6),27-(7,7,7,7)]
   650      12.542072      12.542072      12.542072    7[6-(1,6),6-(6,6)]
   651      11.631485      11.631485      11.631485    7[6-(1,6),6-(6,6),27-(7,7,7,7)]
   652       9.481373       9.481373       9.481373    7[6-(1,6),6-(6,6),27-(7,7,7,7)]
   653       14.94187       14.94187       14.94187    7[6-(1,6),6-(6,6),27-(7,7,7,7)]
   654       6.070881       6.070881       6.070881    7[6-(1,6),6-(6,6),27-(7,7,7,7)]
   655      12.715876      12.715876      12.715876    7[6-(1,6),6-(6,6)]
   656      11.474206      11.474206      11.474206    7[6-(1,6),6-(6,6)]
   657      12.053789      12.053789      12.053789    7[6-(1,6),6-(6,6),27-(7,7,7,7)]
   658      12.542099      12.542099      12.542099    7[6-(1,6),6-(6,6)]
   659      11.631463      11.631463      11.631463    7[6-(1,6),6-(6,6),27-(7,7,7,7)]
   660       9.481356       9.481356       9.481356    7[6-(1,6),6-(6,6),27-(7,7,7,7)]
   661       3.943873       3.943873       3.943873    7[6-(1,6),6-(6,6),27-(7,7,7,7)]
   662       6.070888       6.070888       6.070888    7[6-(1,6),6-(6,6),27-(7,7,7,7)]
   663       7.216883       7.216883       7.216883    7[6-(1,6),6-(6,6)]
   664       5.975205       5.975205       5.975205    7[6-(1,6),6-(6,6)]
   665       7.172893       7.172893       7.172893    8[6-(6,8)]
   666       6.001606       6.001606       6.001606    8[6-(6,8)]
   667      13.770547      13.770547      13.770547    8[6-(6,8),66-(8,8,8)]
   668      11.597342      11.597342      11.597342    8[6-(6,8),66-(8,8,8,8)]
   669      11.146427      11.146427      11.146427    8[6-(6,8),66-(8,8,8,8)]
   670      10.470048      10.470048      10.470048    8[6-(6,8)]
   671      14.892344      14.892344      14.892344    8[6-(6,8)]
   672      13.375718      13.375718      13.375718    8[6-(6,8),66-(8,8,8)]
   673      11.450014      11.450014      11.450014    8[6-(6,8)]
   674       1.652997       1.652997       1.652997    8[6-(6,8)]
   675      17.035852      17.035852      17.035852    8[6-(6,8),66-(8,8,8)]
   676       2.676913       2.676913       2.676913    8[6-(6,8),66-(8,8,8,8)]
   677       7.981201       7.981201       7.981201    8[6-(6,8),66-(8,8,8,8)]
   678       9.505526       9.505526       9.505526    8[6-(6,8),66-(8,8,8,8)]
   679      16.733411      16.733411      16.733411    8[6-(6,8),66-(8,8,8)]
   680      16.057035      16.057035      16.057035    8[6-(6,8)]
   681       7.172876       7.172876       7.172876    8[6-(6,8)]
   682       6.001589       6.001589       6.001589    8[6-(6,8)]
   683       8.271572       8.271572       8.271572    8[6-(6,8),66-(8,8,8)]
   684       6.098366       6.098366       6.098366    8[6-(6,8),66-(8,8,8,8)]
   685       5.647446       5.647446       5.647446    8[6-(6,8),66-(8,8,8,8)]
   686       15.96907       15.96907       15.96907    8[6-(6,8)]
   687       9.393366       9.393366       9.393366    8[6-(6,8)]
   688       7.876744       7.876744       7.876744    8[6-(6,8),66-(8,8,8)]
   689      11.449999      11.449999      11.449999    8[6-(6,8)]
   690      12.650979      12.650979      12.650979    8[6-(6,8)]
   691      11.536878      11.536878      11.536878    8[6-(6,8),66-(8,8,8)]
   692      13.674891      13.674891      13.674891    8[6-(6,8),66-(8,8,8,8)]
   693      13.480223      13.480223      13.480223    8[6-(6,8),66-(8,8,8,8)]
   694      15.004543      15.004543      15.004543    8[6-(6,8),66-(8,8,8,8)]
   695      11.234429      11.234429      11.234429    8[6-(6,8),66-(8,8,8)]
   696      10.558052      10.558052      10.558052    8[6-(6,8)]
   697      15.421358      15.421358      15.421358    8[6-(6,8)]
   698      14.250074      14.250074      14.250074    8[6-(6,8)]
   699      16.520059      16.520059      16.520059    8[6-(6,8),66-(8,8,8)]
   700      14.346854      14.346854      14.346854    8[6-(6,8),66-(8,8,8,8)]
   701      13.895932      13.895932      13.895932    8[6-(6,8),66-(8,8,8,8)]
   702      13.219552      13.219552      13.219552    8[6-(6,8)]
   703      17.641848      17.641848      17.641848    8[6-(6,8)]
   704      16.125226      16.125226      16.125226    8[6-(6,8),66-(8,8,8)]
   705       8.700479       8.700479       8.700479    8[6-(6,8)]
   706       9.901463       9.901463       9.901463    8[6-(6,8)]
   707       8.787361       8.787361       8.787361    8[6-(6,8),66-(8,8,8)]
   708      10.925372      10.925372      10.925372    8[6-(6,8),66-(8,8,8,8)]
   709      10.730712      10.730712      10.730712    8[6-(6,8),66-(8,8,8,8)]
   710      12.255034      12.255034      12.255034    8[6-(6,8),66-(8,8,8,8)]
   711       8.484917       8.484917       8.484917    8[6-(6,8),66-(8,8,8)]
   712       7.808543       7.808543       7.808543    8[6-(6,8)]
   713      15.421366      15.421366      15.421366    8[6-(6,8)]
   714      14.250076      14.250076      14.250076    8[6-(6,8)]
   715      11.021059      11.021059      11.021059    8[6-(6,8),66-(8,8,8)]
   716       8.847855       8.847855       8.847855    8[6-(6,8),66-(8,8,8,8)]
   717        8.39694        8.39694        8.39694    8[6-(6,8),66-(8,8,8,8)]
   718       7.720566       7.720566       7.720566    8[6-(6,8)]
   719      12.142862      12.142862      12.142862    8[6-(6,8)]
   720      10.626236      10.626236      10.626236    8[6-(6,8),66-(8,8,8)]
   721        8.70049        8.70049        8.70049    8[6-(6,8)]
   722       9.901469       9.901469       9.901469    8[6-(6,8)]
   723       14.28637       14.28637       14.28637    8[6-(6,8),66-(8,8,8)]
   724      10.925386      10.925386      10.925386    8[6-(6,8),66-(8,8,8,8)]
   725       5.231712       5.231712       5.231712    8[6-(6,8),66-(8,8,8,8)]
   726       6.756035       6.756035       6.756035    8[6-(6,8),66-(8,8,8,8)]
   727      13.983924      13.983924      13.983924    8[6-(6,8),66-(8,8,8)]
   728      13.307543      13.307543      13.307543    8[6-(6,8)]
   729      14.823062      14.823062      14.823062    8[6-(6,8)]
   730      15.994349      15.994349      15.994349    8[6-(6,8)]
   731       8.225408       8.225408       8.225408    8[6-(6,8),66-(8,8,8)]
   732      10.398613      10.398613      10.398613    8[6-(6,8),66-(8,8,8,8)]
   733      10.849528      10.849528      10.849528    8[6-(6,8),66-(8,8,8,8)]
   734      11.525907      11.525907      11.525907    8[6-(6,8)]
   735       7.103611       7.103611       7.103611    8[6-(6,8)]
   736       8.620237       8.620237       8.620237    8[6-(6,8),66-(8,8,8)]
   737      10.545941      10.545941      10.545941    8[6-(6,8)]
   738      20.342958      20.342958      20.342958    8[6-(6,8)]
   739       4.960103       4.960103       4.960103    8[6-(6,8),66-(8,8,8)]
   740      19.319042      19.319042      19.319042    8[6-(6,8),66-(8,8,8,8)]
   741      14.014754      14.014754      14.014754    8[6-(6,8),66-(8,8,8,8)]
   742      12.490429      12.490429      12.490429    8[6-(6,8),66-(8,8,8,8)]
   743       5.262544       5.262544       5.262544    8[6-(6,8),66-(8,8,8)]
   744        5.93892        5.93892        5.93892    8[6-(6,8)]
   745      14.823079      14.823079      14.823079    8[6-(6,8)]
   746      15.994366      15.994366      15.994366    8[6-(6,8)]
   747      13.724383      13.724383      13.724383    8[6-(6,8),66-(8,8,8)]
   748      15.897589      15.897589      15.897589    8[6-(6,8),66-(8,8,8,8)]
   749      16.348509      16.348509      16.348509    8[6-(6,8),66-(8,8,8,8)]
   750       6.026885       6.026885       6.026885    8[6-(6,8)]
   751      12.602589      12.602589      12.602589    8[6-(6,8)]
   752      14.119211      14.119211      14.119211    8[6-(6,8),66-(8,8,8)]
   753      10.545956      10.545956      10.545956    8[6-(6,8)]
   754       9.344976       9.344976       9.344976    8[6-(6,8)]
   755      10.459077      10.459077      10.459077    8[6-(6,8),66-(8,8,8)]
   756       8.321064       8.321064       8.321064    8[6-(6,8),66-(8,8,8,8)]
   757       8.515732       8.515732       8.515732    8[6-(6,8),66-(8,8,8,8)]
   758       6.991412       6.991412       6.991412    8[6-(6,8),66-(8,8,8,8)]
   759      10.761526      10.761526      10.761526    8[6-(6,8),66-(8,8,8)]
   760      11.437903      11.437903      11.437903    8[6-(6,8)]
   761       6.574597       6.574597       6.574597    8[6-(6,8)]
   762       7.745881       7.745881       7.745881    8[6-(6,8)]
   763       5.475896       5.475896       5.475896    8[6-(6,8),66-(8,8,8)]
   764       7.649101       7.649101       7.649101    8[6-(6,8),66-(8,8,8,8)]
   765       8.100023       8.100023       8.100023    8[6-(6,8),66-(8,8,8,8)]
   766       8.776403       8.776403       8.776403    8[6-(6,8)]
   767       4.354107       4.354107       4.354107    8[6-(6,8)]
   768       5.870729       5.870729       5.870729    8[6-(6,8),66-(8,8,8)]
   769      13.295476      13.295476      13.295476    8[6-(6,8)]
   770      12.094492      12.094492      12.094492    8[6-(6,8)]
   771      13.208594      13.208594      13.208594    8[6-(6,8),66-(8,8,8)]
   772      11.070583      11.070583      11.070583    8[6-(6,8),66-(8,8,8,8)]
   773      11.265243      11.265243      11.265243    8[6-(6,8),66-(8,8,8,8)]
   774       9.740921       9.740921       9.740921    8[6-(6,8),66-(8,8,8,8)]
   775      13.511038      13.511038      13.511038    8[6-(6,8),66-(8,8,8)]
   776      14.187412      14.187412      14.187412    8[6-(6,8)]
   777       6.574589       6.574589       6.574589    8[6-(6,8)]
   778       7.745879       7.745879       7.745879    8[6-(6,8)]
   779      10.974896      10.974896      10.974896    8[6-(6,8),66-(8,8,8)]
   780        13.1481        13.1481        13.1481    8[6-(6,8),66-(8,8,8,8)]
   781      13.599015      13.599015      13.599015    8[6-(6,8),66-(8,8,8,8)]
   782      14.275389      14.275389      14.275389    8[6-(6,8)]
   783       9.853093       9.853093       9.853093    8[6-(6,8)]
   784      11.369719      11.369719      11.369719    8[6-(6,8),66-(8,8,8)]
   785      13.295465      13.295465      13.295465    8[6-(6,8)]
   786      12.094486      12.094486      12.094486    8[6-(6,8)]
   787       7.709585       7.709585       7.709585    8[6-(6,8),66-(8,8,8)]
   788      11.070569      11.070569      11.070569    8[6-(6,8),66-(8,8,8,8)]
   789      16.764243      16.764243      16.764243    8[6-(6,8),66-(8,8,8,8)]
   790       15.23992       15.23992       15.23992    8[6-(6,8),66-(8,8,8,8)]
   791       8.012031       8.012031       8.012031    8[6-(6,8),66-(8,8,8)]
   792       8.688412       8.688412       8.688412    8[6-(6,8)]
