# Supplementary material for: A collection of forcefield precursors for metal–organic frameworks
Source: RSC Adv. 2019 Nov 13;9(63):36492–507. doi: 10.1039/c9ra07327b (PMC9075174; doi:10.1039/c9ra07327b)
Supplement: RA-009-C9RA07327B-s1537 [file RA-009-C9RA07327B-s1537.txt]

MIFPUO_clean

13.846000    0.000000    0.000000
0.000000    16.954000    0.000000
0.000000    -8.477000    14.682595

     1       5.514446       5.514446       5.514446    28[7-(6,6),7-(6,6),7-(6,6),8-(6),8-(6),8-(6)]
     2       1.408554       1.408554       1.408554    28[7-(6,6),7-(6,6),7-(6,6),8-(6),8-(6),8-(6)]
     3       8.331554       8.331554       8.331554    28[7-(6,6),7-(6,6),7-(6,6),8-(6),8-(6),8-(6)]
     4      12.437446      12.437446      12.437446    28[7-(6,6),7-(6,6),7-(6,6),8-(6),8-(6),8-(6)]
     5       1.550752       1.550752       1.550752    1[6-(6,6)]
     6        1.21291        1.21291        1.21291    1[6-(7,7)]
     7        11.7331        11.7331        11.7331    1[6-(6,6)]
     8      11.580794      11.580794      11.580794    1[6-(6,6)]
     9      13.080316      13.080316      13.080316    1[6-(6,6)]
    10       0.884759       0.884759       0.884759    1[6-(6,6)]
    11       1.550752       1.550752       1.550752    1[6-(6,6)]
    12        1.21291        1.21291        1.21291    1[6-(7,7)]
    13        11.7331        11.7331        11.7331    1[6-(6,6)]
    14      11.580794      11.580794      11.580794    1[6-(6,6)]
    15      13.080316      13.080316      13.080316    1[6-(6,6)]
    16       0.884759       0.884759       0.884759    1[6-(6,6)]
    17       1.550752       1.550752       1.550752    1[6-(6,6)]
    18        1.21291        1.21291        1.21291    1[6-(7,7)]
    19        11.7331        11.7331        11.7331    1[6-(6,6)]
    20      11.580794      11.580794      11.580794    1[6-(6,6)]
    21      13.080316      13.080316      13.080316    1[6-(6,6)]
    22       0.884759       0.884759       0.884759    1[6-(6,6)]
    23       5.372248       5.372248       5.372248    1[6-(6,6)]
    24        5.71009        5.71009        5.71009    1[6-(7,7)]
    25         9.0359         9.0359         9.0359    1[6-(6,6)]
    26       9.188206       9.188206       9.188206    1[6-(6,6)]
    27       7.688684       7.688684       7.688684    1[6-(6,6)]
    28       6.038241       6.038241       6.038241    1[6-(6,6)]
    29       5.372248       5.372248       5.372248    1[6-(6,6)]
    30        5.71009        5.71009        5.71009    1[6-(7,7)]
    31         9.0359         9.0359         9.0359    1[6-(6,6)]
    32       9.188206       9.188206       9.188206    1[6-(6,6)]
    33       7.688684       7.688684       7.688684    1[6-(6,6)]
    34       6.038241       6.038241       6.038241    1[6-(6,6)]
    35       5.372248       5.372248       5.372248    1[6-(6,6)]
    36        5.71009        5.71009        5.71009    1[6-(7,7)]
    37         9.0359         9.0359         9.0359    1[6-(6,6)]
    38       9.188206       9.188206       9.188206    1[6-(6,6)]
    39       7.688684       7.688684       7.688684    1[6-(6,6)]
    40       6.038241       6.038241       6.038241    1[6-(6,6)]
    41      12.295248      12.295248      12.295248    1[6-(6,6)]
    42       12.63309       12.63309       12.63309    1[6-(7,7)]
    43         2.1129         2.1129         2.1129    1[6-(6,6)]
    44       2.265206       2.265206       2.265206    1[6-(6,6)]
    45       0.765684       0.765684       0.765684    1[6-(6,6)]
    46      12.961241      12.961241      12.961241    1[6-(6,6)]
    47      12.295248      12.295248      12.295248    1[6-(6,6)]
    48       12.63309       12.63309       12.63309    1[6-(7,7)]
    49         2.1129         2.1129         2.1129    1[6-(6,6)]
    50       2.265206       2.265206       2.265206    1[6-(6,6)]
    51       0.765684       0.765684       0.765684    1[6-(6,6)]
    52      12.961241      12.961241      12.961241    1[6-(6,6)]
    53      12.295248      12.295248      12.295248    1[6-(6,6)]
    54       12.63309       12.63309       12.63309    1[6-(7,7)]
    55         2.1129         2.1129         2.1129    1[6-(6,6)]
    56       2.265206       2.265206       2.265206    1[6-(6,6)]
    57       0.765684       0.765684       0.765684    1[6-(6,6)]
    58      12.961241      12.961241      12.961241    1[6-(6,6)]
    59       8.473752       8.473752       8.473752    1[6-(6,6)]
    60        8.13591        8.13591        8.13591    1[6-(7,7)]
    61         4.8101         4.8101         4.8101    1[6-(6,6)]
    62       4.657794       4.657794       4.657794    1[6-(6,6)]
    63       6.157316       6.157316       6.157316    1[6-(6,6)]
    64       7.807759       7.807759       7.807759    1[6-(6,6)]
    65       8.473752       8.473752       8.473752    1[6-(6,6)]
    66        8.13591        8.13591        8.13591    1[6-(7,7)]
    67         4.8101         4.8101         4.8101    1[6-(6,6)]
    68       4.657794       4.657794       4.657794    1[6-(6,6)]
    69       6.157316       6.157316       6.157316    1[6-(6,6)]
    70       7.807759       7.807759       7.807759    1[6-(6,6)]
    71       8.473752       8.473752       8.473752    1[6-(6,6)]
    72        8.13591        8.13591        8.13591    1[6-(7,7)]
    73         4.8101         4.8101         4.8101    1[6-(6,6)]
    74       4.657794       4.657794       4.657794    1[6-(6,6)]
    75       6.157316       6.157316       6.157316    1[6-(6,6)]
    76       7.807759       7.807759       7.807759    1[6-(6,6)]
    77         3.4615         3.4615         3.4615    1[6-(6,6)]
    78         3.4615         3.4615         3.4615    1[6-(6,6)]
    79         3.4615         3.4615         3.4615    1[6-(6,6)]
    80        10.3845        10.3845        10.3845    1[6-(6,6)]
    81        10.3845        10.3845        10.3845    1[6-(6,6)]
    82        10.3845        10.3845        10.3845    1[6-(6,6)]
    83       2.316436       2.316436       2.316436    6[1-(0),6-(6,6),6-(6,7)]
    84       2.337897       2.337897       2.337897    6[6-(1,6),6-(1,6),7-(6,6)]
    85       0.797114       0.797114       0.797114    6[1-(0),7-(6,28),7-(6,6)]
    86      13.312929      13.312929      13.312929    6[6-(1,6),6-(6,7),7-(6,28)]
    87      12.320171      12.320171      12.320171    6[1-(0),6-(1,6),6-(6,7)]
    88      12.246787      12.246787      12.246787    6[1-(0),6-(1,6),6-(1,6)]
    89      13.146777      13.146777      13.146777    6[1-(0),6-(1,6),6-(1,6)]
    90       0.290766       0.290766       0.290766    6[1-(0),6-(1,6),6-(6,7)]
    91       0.351688       0.351688       0.351688    6[6-(1,6),6-(6,7),7-(6,6)]
    92       2.316436       2.316436       2.316436    6[1-(0),6-(6,6),6-(6,7)]
    93       2.337897       2.337897       2.337897    6[6-(1,6),6-(1,6),7-(6,6)]
    94       0.797114       0.797114       0.797114    6[1-(0),7-(6,28),7-(6,6)]
    95      13.312929      13.312929      13.312929    6[6-(1,6),6-(6,7),7-(6,28)]
    96      12.320171      12.320171      12.320171    6[1-(0),6-(1,6),6-(6,7)]
    97      12.246787      12.246787      12.246787    6[1-(0),6-(1,6),6-(1,6)]
    98      13.146777      13.146777      13.146777    6[1-(0),6-(1,6),6-(1,6)]
    99       0.290766       0.290766       0.290766    6[1-(0),6-(1,6),6-(6,7)]
   100       0.351688       0.351688       0.351688    6[6-(1,6),6-(6,7),7-(6,6)]
   101       2.316436       2.316436       2.316436    6[1-(0),6-(6,6),6-(6,7)]
   102       2.337897       2.337897       2.337897    6[6-(1,6),6-(1,6),7-(6,6)]
   103       0.797114       0.797114       0.797114    6[1-(0),7-(6,28),7-(6,6)]
   104      13.312929      13.312929      13.312929    6[6-(1,6),6-(6,7),7-(6,28)]
   105      12.320171      12.320171      12.320171    6[1-(0),6-(1,6),6-(6,7)]
   106      12.246787      12.246787      12.246787    6[1-(0),6-(1,6),6-(1,6)]
   107      13.146777      13.146777      13.146777    6[1-(0),6-(1,6),6-(1,6)]
   108       0.290766       0.290766       0.290766    6[1-(0),6-(1,6),6-(6,7)]
   109       0.351688       0.351688       0.351688    6[6-(1,6),6-(6,7),7-(6,6)]
   110       4.606564       4.606564       4.606564    6[1-(0),6-(6,6),6-(6,7)]
   111       4.585103       4.585103       4.585103    6[6-(1,6),6-(1,6),7-(6,6)]
   112       6.125886       6.125886       6.125886    6[1-(0),7-(6,28),7-(6,6)]
   113       7.456071       7.456071       7.456071    6[6-(1,6),6-(6,7),7-(6,28)]
   114       8.448829       8.448829       8.448829    6[1-(0),6-(1,6),6-(6,7)]
   115       8.522213       8.522213       8.522213    6[1-(0),6-(1,6),6-(1,6)]
   116       7.622223       7.622223       7.622223    6[1-(0),6-(1,6),6-(1,6)]
   117       6.632234       6.632234       6.632234    6[1-(0),6-(1,6),6-(6,7)]
   118       6.571312       6.571312       6.571312    6[6-(1,6),6-(6,7),7-(6,6)]
   119       4.606564       4.606564       4.606564    6[1-(0),6-(6,6),6-(6,7)]
   120       4.585103       4.585103       4.585103    6[6-(1,6),6-(1,6),7-(6,6)]
   121       6.125886       6.125886       6.125886    6[1-(0),7-(6,28),7-(6,6)]
   122       7.456071       7.456071       7.456071    6[6-(1,6),6-(6,7),7-(6,28)]
   123       8.448829       8.448829       8.448829    6[1-(0),6-(1,6),6-(6,7)]
   124       8.522213       8.522213       8.522213    6[1-(0),6-(1,6),6-(1,6)]
   125       7.622223       7.622223       7.622223    6[1-(0),6-(1,6),6-(1,6)]
   126       6.632234       6.632234       6.632234    6[1-(0),6-(1,6),6-(6,7)]
   127       6.571312       6.571312       6.571312    6[6-(1,6),6-(6,7),7-(6,6)]
   128       4.606564       4.606564       4.606564    6[1-(0),6-(6,6),6-(6,7)]
   129       4.585103       4.585103       4.585103    6[6-(1,6),6-(1,6),7-(6,6)]
   130       6.125886       6.125886       6.125886    6[1-(0),7-(6,28),7-(6,6)]
   131       7.456071       7.456071       7.456071    6[6-(1,6),6-(6,7),7-(6,28)]
   132       8.448829       8.448829       8.448829    6[1-(0),6-(1,6),6-(6,7)]
   133       8.522213       8.522213       8.522213    6[1-(0),6-(1,6),6-(1,6)]
   134       7.622223       7.622223       7.622223    6[1-(0),6-(1,6),6-(1,6)]
   135       6.632234       6.632234       6.632234    6[1-(0),6-(1,6),6-(6,7)]
   136       6.571312       6.571312       6.571312    6[6-(1,6),6-(6,7),7-(6,6)]
   137      11.529564      11.529564      11.529564    6[1-(0),6-(6,6),6-(6,7)]
   138      11.508103      11.508103      11.508103    6[6-(1,6),6-(1,6),7-(6,6)]
   139      13.048886      13.048886      13.048886    6[1-(0),7-(6,28),7-(6,6)]
   140       0.533071       0.533071       0.533071    6[6-(1,6),6-(6,7),7-(6,28)]
   141       1.525829       1.525829       1.525829    6[1-(0),6-(1,6),6-(6,7)]
   142       1.599213       1.599213       1.599213    6[1-(0),6-(1,6),6-(1,6)]
   143       0.699223       0.699223       0.699223    6[1-(0),6-(1,6),6-(1,6)]
   144      13.555234      13.555234      13.555234    6[1-(0),6-(1,6),6-(6,7)]
   145      13.494312      13.494312      13.494312    6[6-(1,6),6-(6,7),7-(6,6)]
   146      11.529564      11.529564      11.529564    6[1-(0),6-(6,6),6-(6,7)]
   147      11.508103      11.508103      11.508103    6[6-(1,6),6-(1,6),7-(6,6)]
   148      13.048886      13.048886      13.048886    6[1-(0),7-(6,28),7-(6,6)]
   149       0.533071       0.533071       0.533071    6[6-(1,6),6-(6,7),7-(6,28)]
   150       1.525829       1.525829       1.525829    6[1-(0),6-(1,6),6-(6,7)]
   151       1.599213       1.599213       1.599213    6[1-(0),6-(1,6),6-(1,6)]
   152       0.699223       0.699223       0.699223    6[1-(0),6-(1,6),6-(1,6)]
   153      13.555234      13.555234      13.555234    6[1-(0),6-(1,6),6-(6,7)]
   154      13.494312      13.494312      13.494312    6[6-(1,6),6-(6,7),7-(6,6)]
   155      11.529564      11.529564      11.529564    6[1-(0),6-(6,6),6-(6,7)]
   156      11.508103      11.508103      11.508103    6[6-(1,6),6-(1,6),7-(6,6)]
   157      13.048886      13.048886      13.048886    6[1-(0),7-(6,28),7-(6,6)]
   158       0.533071       0.533071       0.533071    6[6-(1,6),6-(6,7),7-(6,28)]
   159       1.525829       1.525829       1.525829    6[1-(0),6-(1,6),6-(6,7)]
   160       1.599213       1.599213       1.599213    6[1-(0),6-(1,6),6-(1,6)]
   161       0.699223       0.699223       0.699223    6[1-(0),6-(1,6),6-(1,6)]
   162      13.555234      13.555234      13.555234    6[1-(0),6-(1,6),6-(6,7)]
   163      13.494312      13.494312      13.494312    6[6-(1,6),6-(6,7),7-(6,6)]
   164       9.239436       9.239436       9.239436    6[1-(0),6-(6,6),6-(6,7)]
   165       9.260897       9.260897       9.260897    6[6-(1,6),6-(1,6),7-(6,6)]
   166       7.720114       7.720114       7.720114    6[1-(0),7-(6,28),7-(6,6)]
   167       6.389929       6.389929       6.389929    6[6-(1,6),6-(6,7),7-(6,28)]
   168       5.397171       5.397171       5.397171    6[1-(0),6-(1,6),6-(6,7)]
   169       5.323787       5.323787       5.323787    6[1-(0),6-(1,6),6-(1,6)]
   170       6.223777       6.223777       6.223777    6[1-(0),6-(1,6),6-(1,6)]
   171       7.213766       7.213766       7.213766    6[1-(0),6-(1,6),6-(6,7)]
   172       7.274688       7.274688       7.274688    6[6-(1,6),6-(6,7),7-(6,6)]
   173       9.239436       9.239436       9.239436    6[1-(0),6-(6,6),6-(6,7)]
   174       9.260897       9.260897       9.260897    6[6-(1,6),6-(1,6),7-(6,6)]
   175       7.720114       7.720114       7.720114    6[1-(0),7-(6,28),7-(6,6)]
   176       6.389929       6.389929       6.389929    6[6-(1,6),6-(6,7),7-(6,28)]
   177       5.397171       5.397171       5.397171    6[1-(0),6-(1,6),6-(6,7)]
   178       5.323787       5.323787       5.323787    6[1-(0),6-(1,6),6-(1,6)]
   179       6.223777       6.223777       6.223777    6[1-(0),6-(1,6),6-(1,6)]
   180       7.213766       7.213766       7.213766    6[1-(0),6-(1,6),6-(6,7)]
   181       7.274688       7.274688       7.274688    6[6-(1,6),6-(6,7),7-(6,6)]
   182       9.239436       9.239436       9.239436    6[1-(0),6-(6,6),6-(6,7)]
   183       9.260897       9.260897       9.260897    6[6-(1,6),6-(1,6),7-(6,6)]
   184       7.720114       7.720114       7.720114    6[1-(0),7-(6,28),7-(6,6)]
   185       6.389929       6.389929       6.389929    6[6-(1,6),6-(6,7),7-(6,28)]
   186       5.397171       5.397171       5.397171    6[1-(0),6-(1,6),6-(6,7)]
   187       5.323787       5.323787       5.323787    6[1-(0),6-(1,6),6-(1,6)]
   188       6.223777       6.223777       6.223777    6[1-(0),6-(1,6),6-(1,6)]
   189       7.213766       7.213766       7.213766    6[1-(0),6-(1,6),6-(6,7)]
   190       7.274688       7.274688       7.274688    6[6-(1,6),6-(6,7),7-(6,6)]
   191         3.4615         3.4615         3.4615    6[6-(6,6),8-(28),8-(28)]
   192         3.4615         3.4615         3.4615    6[6-(1,6),6-(1,6),6-(8,8)]
   193         3.4615         3.4615         3.4615    6[1-(0),6-(6,7),6-(6,7)]
   194         3.4615         3.4615         3.4615    6[6-(6,6),8-(28),8-(28)]
   195         3.4615         3.4615         3.4615    6[6-(1,6),6-(1,6),6-(8,8)]
   196         3.4615         3.4615         3.4615    6[1-(0),6-(6,7),6-(6,7)]
   197         3.4615         3.4615         3.4615    6[6-(6,6),8-(28),8-(28)]
   198         3.4615         3.4615         3.4615    6[6-(1,6),6-(1,6),6-(8,8)]
   199         3.4615         3.4615         3.4615    6[1-(0),6-(6,7),6-(6,7)]
   200        10.3845        10.3845        10.3845    6[6-(6,6),8-(28),8-(28)]
   201        10.3845        10.3845        10.3845    6[6-(1,6),6-(1,6),6-(8,8)]
   202        10.3845        10.3845        10.3845    6[1-(0),6-(6,7),6-(6,7)]
   203        10.3845        10.3845        10.3845    6[6-(6,6),8-(28),8-(28)]
   204        10.3845        10.3845        10.3845    6[6-(1,6),6-(1,6),6-(8,8)]
   205        10.3845        10.3845        10.3845    6[1-(0),6-(6,7),6-(6,7)]
   206        10.3845        10.3845        10.3845    6[6-(6,6),8-(28),8-(28)]
   207        10.3845        10.3845        10.3845    6[6-(1,6),6-(1,6),6-(8,8)]
   208        10.3845        10.3845        10.3845    6[1-(0),6-(6,7),6-(6,7)]
   209       1.188402       1.188402       1.188402    7[6-(1,7),6-(6,6),6-(6,6)]
   210      13.625295      13.625295      13.625295    7[6-(1,7),6-(6,6),28-(7,7,8,8,8)]
   211       1.188402       1.188402       1.188402    7[6-(1,7),6-(6,6),6-(6,6)]
   212      13.625295      13.625295      13.625295    7[6-(1,7),6-(6,6),28-(7,7,8,8,8)]
   213       1.188402       1.188402       1.188402    7[6-(1,7),6-(6,6),6-(6,6)]
   214      13.625295      13.625295      13.625295    7[6-(1,7),6-(6,6),28-(7,7,8,8,8)]
   215       5.734598       5.734598       5.734598    7[6-(1,7),6-(6,6),6-(6,6)]
   216       7.143705       7.143705       7.143705    7[6-(1,7),6-(6,6),28-(7,7,8,8,8)]
   217       5.734598       5.734598       5.734598    7[6-(1,7),6-(6,6),6-(6,6)]
   218       7.143705       7.143705       7.143705    7[6-(1,7),6-(6,6),28-(7,7,8,8,8)]
   219       5.734598       5.734598       5.734598    7[6-(1,7),6-(6,6),6-(6,6)]
   220       7.143705       7.143705       7.143705    7[6-(1,7),6-(6,6),28-(7,7,8,8,8)]
   221      12.657598      12.657598      12.657598    7[6-(1,7),6-(6,6),6-(6,6)]
   222       0.220705       0.220705       0.220705    7[6-(1,7),6-(6,6),28-(7,7,8,8,8)]
   223      12.657598      12.657598      12.657598    7[6-(1,7),6-(6,6),6-(6,6)]
   224       0.220705       0.220705       0.220705    7[6-(1,7),6-(6,6),28-(7,7,8,8,8)]
   225      12.657598      12.657598      12.657598    7[6-(1,7),6-(6,6),6-(6,6)]
   226       0.220705       0.220705       0.220705    7[6-(1,7),6-(6,6),28-(7,7,8,8,8)]
   227       8.111402       8.111402       8.111402    7[6-(1,7),6-(6,6),6-(6,6)]
   228       6.702295       6.702295       6.702295    7[6-(1,7),6-(6,6),28-(7,7,8,8,8)]
   229       8.111402       8.111402       8.111402    7[6-(1,7),6-(6,6),6-(6,6)]
   230       6.702295       6.702295       6.702295    7[6-(1,7),6-(6,6),28-(7,7,8,8,8)]
   231       8.111402       8.111402       8.111402    7[6-(1,7),6-(6,6),6-(6,6)]
   232       6.702295       6.702295       6.702295    7[6-(1,7),6-(6,6),28-(7,7,8,8,8)]
   233       4.421859       4.421859       4.421859    8[6-(6,8),28-(7,7,7,8,8)]
   234       4.421859       4.421859       4.421859    8[6-(6,8),28-(7,7,7,8,8)]
   235       4.421859       4.421859       4.421859    8[6-(6,8),28-(7,7,7,8,8)]
   236       2.501141       2.501141       2.501141    8[6-(6,8),28-(7,7,7,8,8)]
   237       2.501141       2.501141       2.501141    8[6-(6,8),28-(7,7,7,8,8)]
   238       2.501141       2.501141       2.501141    8[6-(6,8),28-(7,7,7,8,8)]
   239       9.424141       9.424141       9.424141    8[6-(6,8),28-(7,7,7,8,8)]
   240       9.424141       9.424141       9.424141    8[6-(6,8),28-(7,7,7,8,8)]
   241       9.424141       9.424141       9.424141    8[6-(6,8),28-(7,7,7,8,8)]
   242      11.344859      11.344859      11.344859    8[6-(6,8),28-(7,7,7,8,8)]
   243      11.344859      11.344859      11.344859    8[6-(6,8),28-(7,7,7,8,8)]
   244      11.344859      11.344859      11.344859    8[6-(6,8),28-(7,7,7,8,8)]
