# Supplementary material for: A collection of forcefield precursors for metal–organic frameworks
Source: RSC Adv. 2019 Nov 13;9(63):36492–507. doi: 10.1039/c9ra07327b (PMC9075174; doi:10.1039/c9ra07327b)
Supplement: RA-009-C9RA07327B-s1538 [file RA-009-C9RA07327B-s1538.txt]

MIFQOJ_clean

14.107000    0.000000    0.000000
0.000000    17.275000    0.000000
0.000000    -8.637500    14.960589

     1      12.642129      12.642129      12.642129    25[7-(6,6),7-(6,6),7-(6,6),8-(6),8-(6),8-(6)]
     2       8.518371       8.518371       8.518371    25[7-(6,6),7-(6,6),7-(6,6),8-(6),8-(6),8-(6)]
     3       1.464871       1.464871       1.464871    25[7-(6,6),7-(6,6),7-(6,6),8-(6),8-(6),8-(6)]
     4       5.588629       5.588629       5.588629    25[7-(6,6),7-(6,6),7-(6,6),8-(6),8-(6),8-(6)]
     5       8.681448       8.681448       8.681448    1[6-(6,6)]
     6        8.34288        8.34288        8.34288    1[6-(7,7)]
     7        4.97836        4.97836        4.97836    1[6-(6,6)]
     8        4.75688        4.75688        4.75688    1[6-(6,6)]
     9       6.280436       6.280436       6.280436    1[6-(6,6)]
    10       7.959169       7.959169       7.959169    1[6-(6,6)]
    11       8.681448       8.681448       8.681448    1[6-(6,6)]
    12        8.34288        8.34288        8.34288    1[6-(7,7)]
    13        4.97836        4.97836        4.97836    1[6-(6,6)]
    14        4.75688        4.75688        4.75688    1[6-(6,6)]
    15       6.280436       6.280436       6.280436    1[6-(6,6)]
    16       7.959169       7.959169       7.959169    1[6-(6,6)]
    17       8.681448       8.681448       8.681448    1[6-(6,6)]
    18        8.34288        8.34288        8.34288    1[6-(7,7)]
    19        4.97836        4.97836        4.97836    1[6-(6,6)]
    20        4.75688        4.75688        4.75688    1[6-(6,6)]
    21       6.280436       6.280436       6.280436    1[6-(6,6)]
    22       7.959169       7.959169       7.959169    1[6-(6,6)]
    23      12.479052      12.479052      12.479052    1[6-(6,6)]
    24       12.81762       12.81762       12.81762    1[6-(7,7)]
    25        2.07514        2.07514        2.07514    1[6-(6,6)]
    26        2.29662        2.29662        2.29662    1[6-(6,6)]
    27       0.773064       0.773064       0.773064    1[6-(6,6)]
    28      13.201331      13.201331      13.201331    1[6-(6,6)]
    29      12.479052      12.479052      12.479052    1[6-(6,6)]
    30       12.81762       12.81762       12.81762    1[6-(7,7)]
    31        2.07514        2.07514        2.07514    1[6-(6,6)]
    32        2.29662        2.29662        2.29662    1[6-(6,6)]
    33       0.773064       0.773064       0.773064    1[6-(6,6)]
    34      13.201331      13.201331      13.201331    1[6-(6,6)]
    35      12.479052      12.479052      12.479052    1[6-(6,6)]
    36       12.81762       12.81762       12.81762    1[6-(7,7)]
    37        2.07514        2.07514        2.07514    1[6-(6,6)]
    38        2.29662        2.29662        2.29662    1[6-(6,6)]
    39       0.773064       0.773064       0.773064    1[6-(6,6)]
    40      13.201331      13.201331      13.201331    1[6-(6,6)]
    41       5.425552       5.425552       5.425552    1[6-(6,6)]
    42        5.76412        5.76412        5.76412    1[6-(7,7)]
    43        9.12864        9.12864        9.12864    1[6-(6,6)]
    44        9.35012        9.35012        9.35012    1[6-(6,6)]
    45       7.826564       7.826564       7.826564    1[6-(6,6)]
    46       6.147831       6.147831       6.147831    1[6-(6,6)]
    47       5.425552       5.425552       5.425552    1[6-(6,6)]
    48        5.76412        5.76412        5.76412    1[6-(7,7)]
    49        9.12864        9.12864        9.12864    1[6-(6,6)]
    50        9.35012        9.35012        9.35012    1[6-(6,6)]
    51       7.826564       7.826564       7.826564    1[6-(6,6)]
    52       6.147831       6.147831       6.147831    1[6-(6,6)]
    53       5.425552       5.425552       5.425552    1[6-(6,6)]
    54        5.76412        5.76412        5.76412    1[6-(7,7)]
    55        9.12864        9.12864        9.12864    1[6-(6,6)]
    56        9.35012        9.35012        9.35012    1[6-(6,6)]
    57       7.826564       7.826564       7.826564    1[6-(6,6)]
    58       6.147831       6.147831       6.147831    1[6-(6,6)]
    59       1.627948       1.627948       1.627948    1[6-(6,6)]
    60        1.28938        1.28938        1.28938    1[6-(7,7)]
    61       12.03186       12.03186       12.03186    1[6-(6,6)]
    62       11.81038       11.81038       11.81038    1[6-(6,6)]
    63      13.333936      13.333936      13.333936    1[6-(6,6)]
    64       0.905669       0.905669       0.905669    1[6-(6,6)]
    65       1.627948       1.627948       1.627948    1[6-(6,6)]
    66        1.28938        1.28938        1.28938    1[6-(7,7)]
    67       12.03186       12.03186       12.03186    1[6-(6,6)]
    68       11.81038       11.81038       11.81038    1[6-(6,6)]
    69      13.333936      13.333936      13.333936    1[6-(6,6)]
    70       0.905669       0.905669       0.905669    1[6-(6,6)]
    71       1.627948       1.627948       1.627948    1[6-(6,6)]
    72        1.28938        1.28938        1.28938    1[6-(7,7)]
    73       12.03186       12.03186       12.03186    1[6-(6,6)]
    74       11.81038       11.81038       11.81038    1[6-(6,6)]
    75      13.333936      13.333936      13.333936    1[6-(6,6)]
    76       0.905669       0.905669       0.905669    1[6-(6,6)]
    77       10.58025       10.58025       10.58025    1[6-(6,6)]
    78       10.58025       10.58025       10.58025    1[6-(6,6)]
    79       10.58025       10.58025       10.58025    1[6-(6,6)]
    80        3.52675        3.52675        3.52675    1[6-(6,6)]
    81        3.52675        3.52675        3.52675    1[6-(6,6)]
    82        3.52675        3.52675        3.52675    1[6-(6,6)]
    83        9.44506        9.44506        9.44506    6[1-(0),6-(6,6),6-(6,7)]
    84       9.463258       9.463258       9.463258    6[6-(1,6),6-(1,6),7-(6,6)]
    85       7.922491       7.922491       7.922491    6[1-(0),7-(6,25),7-(6,6)]
    86       6.565821       6.565821       6.565821    6[6-(1,6),6-(6,7),7-(6,25)]
    87        5.56239        5.56239        5.56239    6[1-(0),6-(1,6),6-(6,7)]
    88       5.449534       5.449534       5.449534    6[1-(0),6-(1,6),6-(1,6)]
    89       6.360846       6.360846       6.360846    6[1-(0),6-(1,6),6-(1,6)]
    90       7.363854       7.363854       7.363854    6[1-(0),6-(1,6),6-(6,7)]
    91       7.451317       7.451317       7.451317    6[6-(1,6),6-(6,7),7-(6,6)]
    92        9.44506        9.44506        9.44506    6[1-(0),6-(6,6),6-(6,7)]
    93       9.463258       9.463258       9.463258    6[6-(1,6),6-(1,6),7-(6,6)]
    94       7.922491       7.922491       7.922491    6[1-(0),7-(6,25),7-(6,6)]
    95       6.565821       6.565821       6.565821    6[6-(1,6),6-(6,7),7-(6,25)]
    96        5.56239        5.56239        5.56239    6[1-(0),6-(1,6),6-(6,7)]
    97       5.449534       5.449534       5.449534    6[1-(0),6-(1,6),6-(1,6)]
    98       6.360846       6.360846       6.360846    6[1-(0),6-(1,6),6-(1,6)]
    99       7.363854       7.363854       7.363854    6[1-(0),6-(1,6),6-(6,7)]
   100       7.451317       7.451317       7.451317    6[6-(1,6),6-(6,7),7-(6,6)]
   101        9.44506        9.44506        9.44506    6[1-(0),6-(6,6),6-(6,7)]
   102       9.463258       9.463258       9.463258    6[6-(1,6),6-(1,6),7-(6,6)]
   103       7.922491       7.922491       7.922491    6[1-(0),7-(6,25),7-(6,6)]
   104       6.565821       6.565821       6.565821    6[6-(1,6),6-(6,7),7-(6,25)]
   105        5.56239        5.56239        5.56239    6[1-(0),6-(1,6),6-(6,7)]
   106       5.449534       5.449534       5.449534    6[1-(0),6-(1,6),6-(1,6)]
   107       6.360846       6.360846       6.360846    6[1-(0),6-(1,6),6-(1,6)]
   108       7.363854       7.363854       7.363854    6[1-(0),6-(1,6),6-(6,7)]
   109       7.451317       7.451317       7.451317    6[6-(1,6),6-(6,7),7-(6,6)]
   110       11.71544       11.71544       11.71544    6[1-(0),6-(6,6),6-(6,7)]
   111      11.697242      11.697242      11.697242    6[6-(1,6),6-(1,6),7-(6,6)]
   112      13.238009      13.238009      13.238009    6[1-(0),7-(6,25),7-(6,6)]
   113       0.487679       0.487679       0.487679    6[6-(1,6),6-(6,7),7-(6,25)]
   114        1.49111        1.49111        1.49111    6[1-(0),6-(1,6),6-(6,7)]
   115       1.603966       1.603966       1.603966    6[1-(0),6-(1,6),6-(1,6)]
   116       0.692654       0.692654       0.692654    6[1-(0),6-(1,6),6-(1,6)]
   117      13.796646      13.796646      13.796646    6[1-(0),6-(1,6),6-(6,7)]
   118      13.709183      13.709183      13.709183    6[6-(1,6),6-(6,7),7-(6,6)]
   119       11.71544       11.71544       11.71544    6[1-(0),6-(6,6),6-(6,7)]
   120      11.697242      11.697242      11.697242    6[6-(1,6),6-(1,6),7-(6,6)]
   121      13.238009      13.238009      13.238009    6[1-(0),7-(6,25),7-(6,6)]
   122       0.487679       0.487679       0.487679    6[6-(1,6),6-(6,7),7-(6,25)]
   123        1.49111        1.49111        1.49111    6[1-(0),6-(1,6),6-(6,7)]
   124       1.603966       1.603966       1.603966    6[1-(0),6-(1,6),6-(1,6)]
   125       0.692654       0.692654       0.692654    6[1-(0),6-(1,6),6-(1,6)]
   126      13.796646      13.796646      13.796646    6[1-(0),6-(1,6),6-(6,7)]
   127      13.709183      13.709183      13.709183    6[6-(1,6),6-(6,7),7-(6,6)]
   128       11.71544       11.71544       11.71544    6[1-(0),6-(6,6),6-(6,7)]
   129      11.697242      11.697242      11.697242    6[6-(1,6),6-(1,6),7-(6,6)]
   130      13.238009      13.238009      13.238009    6[1-(0),7-(6,25),7-(6,6)]
   131       0.487679       0.487679       0.487679    6[6-(1,6),6-(6,7),7-(6,25)]
   132        1.49111        1.49111        1.49111    6[1-(0),6-(1,6),6-(6,7)]
   133       1.603966       1.603966       1.603966    6[1-(0),6-(1,6),6-(1,6)]
   134       0.692654       0.692654       0.692654    6[1-(0),6-(1,6),6-(1,6)]
   135      13.796646      13.796646      13.796646    6[1-(0),6-(1,6),6-(6,7)]
   136      13.709183      13.709183      13.709183    6[6-(1,6),6-(6,7),7-(6,6)]
   137        4.66194        4.66194        4.66194    6[1-(0),6-(6,6),6-(6,7)]
   138       4.643742       4.643742       4.643742    6[6-(1,6),6-(1,6),7-(6,6)]
   139       6.184509       6.184509       6.184509    6[1-(0),7-(6,25),7-(6,6)]
   140       7.541179       7.541179       7.541179    6[6-(1,6),6-(6,7),7-(6,25)]
   141        8.54461        8.54461        8.54461    6[1-(0),6-(1,6),6-(6,7)]
   142       8.657466       8.657466       8.657466    6[1-(0),6-(1,6),6-(1,6)]
   143       7.746154       7.746154       7.746154    6[1-(0),6-(1,6),6-(1,6)]
   144       6.743146       6.743146       6.743146    6[1-(0),6-(1,6),6-(6,7)]
   145       6.655683       6.655683       6.655683    6[6-(1,6),6-(6,7),7-(6,6)]
   146        4.66194        4.66194        4.66194    6[1-(0),6-(6,6),6-(6,7)]
   147       4.643742       4.643742       4.643742    6[6-(1,6),6-(1,6),7-(6,6)]
   148       6.184509       6.184509       6.184509    6[1-(0),7-(6,25),7-(6,6)]
   149       7.541179       7.541179       7.541179    6[6-(1,6),6-(6,7),7-(6,25)]
   150        8.54461        8.54461        8.54461    6[1-(0),6-(1,6),6-(6,7)]
   151       8.657466       8.657466       8.657466    6[1-(0),6-(1,6),6-(1,6)]
   152       7.746154       7.746154       7.746154    6[1-(0),6-(1,6),6-(1,6)]
   153       6.743146       6.743146       6.743146    6[1-(0),6-(1,6),6-(6,7)]
   154       6.655683       6.655683       6.655683    6[6-(1,6),6-(6,7),7-(6,6)]
   155        4.66194        4.66194        4.66194    6[1-(0),6-(6,6),6-(6,7)]
   156       4.643742       4.643742       4.643742    6[6-(1,6),6-(1,6),7-(6,6)]
   157       6.184509       6.184509       6.184509    6[1-(0),7-(6,25),7-(6,6)]
   158       7.541179       7.541179       7.541179    6[6-(1,6),6-(6,7),7-(6,25)]
   159        8.54461        8.54461        8.54461    6[1-(0),6-(1,6),6-(6,7)]
   160       8.657466       8.657466       8.657466    6[1-(0),6-(1,6),6-(1,6)]
   161       7.746154       7.746154       7.746154    6[1-(0),6-(1,6),6-(1,6)]
   162       6.743146       6.743146       6.743146    6[1-(0),6-(1,6),6-(6,7)]
   163       6.655683       6.655683       6.655683    6[6-(1,6),6-(6,7),7-(6,6)]
   164        2.39156        2.39156        2.39156    6[1-(0),6-(6,6),6-(6,7)]
   165       2.409758       2.409758       2.409758    6[6-(1,6),6-(1,6),7-(6,6)]
   166       0.868991       0.868991       0.868991    6[1-(0),7-(6,25),7-(6,6)]
   167      13.619321      13.619321      13.619321    6[6-(1,6),6-(6,7),7-(6,25)]
   168       12.61589       12.61589       12.61589    6[1-(0),6-(1,6),6-(6,7)]
   169      12.503034      12.503034      12.503034    6[1-(0),6-(1,6),6-(1,6)]
   170      13.414346      13.414346      13.414346    6[1-(0),6-(1,6),6-(1,6)]
   171       0.310354       0.310354       0.310354    6[1-(0),6-(1,6),6-(6,7)]
   172       0.397817       0.397817       0.397817    6[6-(1,6),6-(6,7),7-(6,6)]
   173        2.39156        2.39156        2.39156    6[1-(0),6-(6,6),6-(6,7)]
   174       2.409758       2.409758       2.409758    6[6-(1,6),6-(1,6),7-(6,6)]
   175       0.868991       0.868991       0.868991    6[1-(0),7-(6,25),7-(6,6)]
   176      13.619321      13.619321      13.619321    6[6-(1,6),6-(6,7),7-(6,25)]
   177       12.61589       12.61589       12.61589    6[1-(0),6-(1,6),6-(6,7)]
   178      12.503034      12.503034      12.503034    6[1-(0),6-(1,6),6-(1,6)]
   179      13.414346      13.414346      13.414346    6[1-(0),6-(1,6),6-(1,6)]
   180       0.310354       0.310354       0.310354    6[1-(0),6-(1,6),6-(6,7)]
   181       0.397817       0.397817       0.397817    6[6-(1,6),6-(6,7),7-(6,6)]
   182        2.39156        2.39156        2.39156    6[1-(0),6-(6,6),6-(6,7)]
   183       2.409758       2.409758       2.409758    6[6-(1,6),6-(1,6),7-(6,6)]
   184       0.868991       0.868991       0.868991    6[1-(0),7-(6,25),7-(6,6)]
   185      13.619321      13.619321      13.619321    6[6-(1,6),6-(6,7),7-(6,25)]
   186       12.61589       12.61589       12.61589    6[1-(0),6-(1,6),6-(6,7)]
   187      12.503034      12.503034      12.503034    6[1-(0),6-(1,6),6-(1,6)]
   188      13.414346      13.414346      13.414346    6[1-(0),6-(1,6),6-(1,6)]
   189       0.310354       0.310354       0.310354    6[1-(0),6-(1,6),6-(6,7)]
   190       0.397817       0.397817       0.397817    6[6-(1,6),6-(6,7),7-(6,6)]
   191       10.58025       10.58025       10.58025    6[6-(6,6),8-(25),8-(25)]
   192       10.58025       10.58025       10.58025    6[6-(1,6),6-(1,6),6-(8,8)]
   193       10.58025       10.58025       10.58025    6[1-(0),6-(6,7),6-(6,7)]
   194       10.58025       10.58025       10.58025    6[6-(6,6),8-(25),8-(25)]
   195       10.58025       10.58025       10.58025    6[6-(1,6),6-(1,6),6-(8,8)]
   196       10.58025       10.58025       10.58025    6[1-(0),6-(6,7),6-(6,7)]
   197       10.58025       10.58025       10.58025    6[6-(6,6),8-(25),8-(25)]
   198       10.58025       10.58025       10.58025    6[6-(1,6),6-(1,6),6-(8,8)]
   199       10.58025       10.58025       10.58025    6[1-(0),6-(6,7),6-(6,7)]
   200        3.52675        3.52675        3.52675    6[6-(6,6),8-(25),8-(25)]
   201        3.52675        3.52675        3.52675    6[6-(1,6),6-(1,6),6-(8,8)]
   202        3.52675        3.52675        3.52675    6[1-(0),6-(6,7),6-(6,7)]
   203        3.52675        3.52675        3.52675    6[6-(6,6),8-(25),8-(25)]
   204        3.52675        3.52675        3.52675    6[6-(1,6),6-(1,6),6-(8,8)]
   205        3.52675        3.52675        3.52675    6[1-(0),6-(6,7),6-(6,7)]
   206        3.52675        3.52675        3.52675    6[6-(6,6),8-(25),8-(25)]
   207        3.52675        3.52675        3.52675    6[6-(1,6),6-(1,6),6-(8,8)]
   208        3.52675        3.52675        3.52675    6[1-(0),6-(6,7),6-(6,7)]
   209       8.317769       8.317769       8.317769    7[6-(1,7),6-(6,6),6-(6,6)]
   210       6.894373       6.894373       6.894373    7[6-(1,7),6-(6,6),25-(7,7,8,8,8)]
   211       8.317769       8.317769       8.317769    7[6-(1,7),6-(6,6),6-(6,6)]
   212       6.894373       6.894373       6.894373    7[6-(1,7),6-(6,6),25-(7,7,8,8,8)]
   213       8.317769       8.317769       8.317769    7[6-(1,7),6-(6,6),6-(6,6)]
   214       6.894373       6.894373       6.894373    7[6-(1,7),6-(6,6),25-(7,7,8,8,8)]
   215      12.842731      12.842731      12.842731    7[6-(1,7),6-(6,6),6-(6,6)]
   216       0.159127       0.159127       0.159127    7[6-(1,7),6-(6,6),25-(7,7,8,8,8)]
   217      12.842731      12.842731      12.842731    7[6-(1,7),6-(6,6),6-(6,6)]
   218       0.159127       0.159127       0.159127    7[6-(1,7),6-(6,6),25-(7,7,8,8,8)]
   219      12.842731      12.842731      12.842731    7[6-(1,7),6-(6,6),6-(6,6)]
   220       0.159127       0.159127       0.159127    7[6-(1,7),6-(6,6),25-(7,7,8,8,8)]
   221       5.789231       5.789231       5.789231    7[6-(1,7),6-(6,6),6-(6,6)]
   222       7.212627       7.212627       7.212627    7[6-(1,7),6-(6,6),25-(7,7,8,8,8)]
   223       5.789231       5.789231       5.789231    7[6-(1,7),6-(6,6),6-(6,6)]
   224       7.212627       7.212627       7.212627    7[6-(1,7),6-(6,6),25-(7,7,8,8,8)]
   225       5.789231       5.789231       5.789231    7[6-(1,7),6-(6,6),6-(6,6)]
   226       7.212627       7.212627       7.212627    7[6-(1,7),6-(6,6),25-(7,7,8,8,8)]
   227       1.264269       1.264269       1.264269    7[6-(1,7),6-(6,6),6-(6,6)]
   228      13.947873      13.947873      13.947873    7[6-(1,7),6-(6,6),25-(7,7,8,8,8)]
   229       1.264269       1.264269       1.264269    7[6-(1,7),6-(6,6),6-(6,6)]
   230      13.947873      13.947873      13.947873    7[6-(1,7),6-(6,6),25-(7,7,8,8,8)]
   231       1.264269       1.264269       1.264269    7[6-(1,7),6-(6,6),6-(6,6)]
   232      13.947873      13.947873      13.947873    7[6-(1,7),6-(6,6),25-(7,7,8,8,8)]
   233      11.537692      11.537692      11.537692    8[6-(6,8),25-(7,7,7,8,8)]
   234      11.537692      11.537692      11.537692    8[6-(6,8),25-(7,7,7,8,8)]
   235      11.537692      11.537692      11.537692    8[6-(6,8),25-(7,7,7,8,8)]
   236       9.622808       9.622808       9.622808    8[6-(6,8),25-(7,7,7,8,8)]
   237       9.622808       9.622808       9.622808    8[6-(6,8),25-(7,7,7,8,8)]
   238       9.622808       9.622808       9.622808    8[6-(6,8),25-(7,7,7,8,8)]
   239       2.569308       2.569308       2.569308    8[6-(6,8),25-(7,7,7,8,8)]
   240       2.569308       2.569308       2.569308    8[6-(6,8),25-(7,7,7,8,8)]
   241       2.569308       2.569308       2.569308    8[6-(6,8),25-(7,7,7,8,8)]
   242       4.484192       4.484192       4.484192    8[6-(6,8),25-(7,7,7,8,8)]
   243       4.484192       4.484192       4.484192    8[6-(6,8),25-(7,7,7,8,8)]
   244       4.484192       4.484192       4.484192    8[6-(6,8),25-(7,7,7,8,8)]
