# Supplementary material for: A collection of forcefield precursors for metal–organic frameworks
Source: RSC Adv. 2019 Nov 13;9(63):36492–507. doi: 10.1039/c9ra07327b (PMC9075174; doi:10.1039/c9ra07327b)
Supplement: RA-009-C9RA07327B-s1539 [file RA-009-C9RA07327B-s1539.txt]

MIFSUR_clean

11.227600    0.000000    0.000000
5.613720    32.384037    0.000000
5.613776    0.000032    32.384027

     1      15.580683      15.580683      15.580683    60[8-(6),8-(6),8-(6),8-(6),8-(6),8-(6)]
     2      10.004215      10.004215      10.004215    60[8-(6),8-(6),8-(6),8-(6),8-(6),8-(6)]
     3       9.966915       9.966915       9.966915    60[8-(6),8-(6),8-(6),8-(6),8-(6),8-(6)]
     4      15.617935      15.617935      15.617935    60[8-(6),8-(6),8-(6),8-(6),8-(6),8-(6)]
     5      18.387587      18.387587      18.387587    60[8-(6),8-(6),8-(6),8-(6),8-(6),8-(6)]
     6      12.811063      12.811063      12.811063    60[8-(6),8-(6),8-(6),8-(6),8-(6),8-(6)]
     7      12.773811      12.773811      12.773811    60[8-(6),8-(6),8-(6),8-(6),8-(6),8-(6)]
     8       7.197286       7.197286       7.197286    60[8-(6),8-(6),8-(6),8-(6),8-(6),8-(6)]
     9       6.874413       6.874413       6.874413    60[8-(6),8-(6),8-(6),8-(6),8-(6),8-(6)]
    10      12.450881      12.450881      12.450881    60[8-(6),8-(6),8-(6),8-(6),8-(6),8-(6)]
    11      12.488181      12.488181      12.488181    60[8-(6),8-(6),8-(6),8-(6),8-(6),8-(6)]
    12       6.837161       6.837161       6.837161    60[8-(6),8-(6),8-(6),8-(6),8-(6),8-(6)]
    13       4.067509       4.067509       4.067509    60[8-(6),8-(6),8-(6),8-(6),8-(6),8-(6)]
    14       9.644033       9.644033       9.644033    60[8-(6),8-(6),8-(6),8-(6),8-(6),8-(6)]
    15       9.681285       9.681285       9.681285    60[8-(6),8-(6),8-(6),8-(6),8-(6),8-(6)]
    16       15.25781       15.25781       15.25781    60[8-(6),8-(6),8-(6),8-(6),8-(6),8-(6)]
    17       9.863098       9.863098       9.863098    27[7-(6,6),7-(6,6),7-(6,6),7-(6,6),7-(6,6)]
    18        9.86307        9.86307        9.86307    27[7-(6,6),7-(6,6),7-(6,6),7-(6,6),7-(6,6)]
    19       7.056147       7.056147       7.056147    27[7-(6,6),7-(6,6),7-(6,6),7-(6,6),7-(6,6)]
    20      18.283717      18.283717      18.283717    27[7-(6,6),7-(6,6),7-(6,6),7-(6,6),7-(6,6)]
    21      12.591998      12.591998      12.591998    27[7-(6,6),7-(6,6),7-(6,6),7-(6,6),7-(6,6)]
    22      12.592026      12.592026      12.592026    27[7-(6,6),7-(6,6),7-(6,6),7-(6,6),7-(6,6)]
    23      15.398949      15.398949      15.398949    27[7-(6,6),7-(6,6),7-(6,6),7-(6,6),7-(6,6)]
    24       4.171379       4.171379       4.171379    27[7-(6,6),7-(6,6),7-(6,6),7-(6,6),7-(6,6)]
    25      11.176992      11.176992      11.176992    1[6-(6,6)]
    26       8.201759       8.201759       8.201759    1[6-(6,6)]
    27      11.013067      11.013067      11.013067    1[6-(6,6)]
    28      12.948766      12.948766      12.948766    1[6-(6,6)]
    29       6.986926       6.986926       6.986926    1[6-(6,7)]
    30      17.856275      17.856275      17.856275    1[6-(6,7)]
    31       9.397486       9.397486       9.397486    1[6-(6,6)]
    32      11.714863      11.714863      11.714863    1[6-(6,7)]
    33      11.636214      11.636214      11.636214    1[6-(6,6)]
    34      13.131737      13.131737      13.131737    1[6-(6,7)]
    35      11.395998      11.395998      11.395998    1[6-(6,6)]
    36      11.122058      11.122058      11.122058    1[6-(6,6)]
    37       8.267921       8.267921       8.267921    1[6-(6,6)]
    38        12.3851        12.3851        12.3851    1[6-(6,6)]
    39      10.898626      10.898626      10.898626    1[6-(6,6)]
    40       7.394414       7.394414       7.394414    1[6-(6,6)]
    41        6.88024        6.88024        6.88024    1[6-(6,7)]
    42      17.640727      17.640727      17.640727    1[6-(6,7)]
    43       3.741021       3.741021       3.741021    1[6-(6,6)]
    44       6.046049       6.046049       6.046049    1[6-(6,7)]
    45       6.847643       6.847643       6.847643    1[6-(6,6)]
    46       8.522805       8.522805       8.522805    1[6-(6,7)]
    47       5.748515       5.748515       5.748515    1[6-(6,6)]
    48       8.126471       8.126471       8.126471    1[6-(6,6)]
    49       5.563227       5.563227       5.563227    1[6-(6,6)]
    50       8.201713       8.201713       8.201713    1[6-(6,6)]
    51       5.399307       5.399307       5.399307    1[6-(6,6)]
    52       7.334941       7.334941       7.334941    1[6-(6,6)]
    53       6.986893       6.986893       6.986893    1[6-(6,7)]
    54       6.628719       6.628719       6.628719    1[6-(6,7)]
    55       9.397464       9.397464       9.397464    1[6-(6,6)]
    56       11.71484       11.71484       11.71484    1[6-(6,7)]
    57       6.022423       6.022423       6.022423    1[6-(6,6)]
    58       7.517933       7.517933       7.517933    1[6-(6,7)]
    59      11.395978      11.395978      11.395978    1[6-(6,6)]
    60      11.122012      11.122012      11.122012    1[6-(6,6)]
    61      13.881757      13.881757      13.881757    1[6-(6,6)]
    62       6.771299       6.771299       6.771299    1[6-(6,6)]
    63      10.898585      10.898585      10.898585    1[6-(6,6)]
    64      13.008248      13.008248      13.008248    1[6-(6,6)]
    65       12.49403       12.49403       12.49403    1[6-(6,7)]
    66      12.026951      12.026951      12.026951    1[6-(6,7)]
    67          3.741          3.741          3.741    1[6-(6,6)]
    68       6.046024       6.046024       6.046024    1[6-(6,7)]
    69      12.461452      12.461452      12.461452    1[6-(6,6)]
    70      14.136605      14.136605      14.136605    1[6-(6,7)]
    71       5.748495       5.748495       5.748495    1[6-(6,6)]
    72      13.740271      13.740271      13.740271    1[6-(6,6)]
    73      13.983908      13.983908      13.983908    1[6-(6,6)]
    74      16.622372      16.622372      16.622372    1[6-(6,6)]
    75      13.819991      13.819991      13.819991    1[6-(6,6)]
    76      10.141876      10.141876      10.141876    1[6-(6,6)]
    77      15.407575      15.407575      15.407575    1[6-(6,7)]
    78       9.435659       9.435659       9.435659    1[6-(6,7)]
    79      17.818124      17.818124      17.818124    1[6-(6,6)]
    80       8.907909       8.907909       8.907909    1[6-(6,7)]
    81      14.443107      14.443107      14.443107    1[6-(6,6)]
    82      15.938616      15.938616      15.938616    1[6-(6,7)]
    83       8.589039       8.589039       8.589039    1[6-(6,6)]
    84       8.315073       8.315073       8.315073    1[6-(6,6)]
    85      11.074839      11.074839      11.074839    1[6-(6,6)]
    86      15.191986      15.191986      15.191986    1[6-(6,6)]
    87      19.319238      19.319238      19.319238    1[6-(6,6)]
    88      10.201337      10.201337      10.201337    1[6-(6,6)]
    89       4.073358       4.073358       4.073358    1[6-(6,7)]
    90       9.220045       9.220045       9.220045    1[6-(6,7)]
    91      12.161658      12.161658      12.161658    1[6-(6,6)]
    92      14.466676      14.466676      14.466676    1[6-(6,7)]
    93       9.654536       9.654536       9.654536    1[6-(6,6)]
    94      11.329701      11.329701      11.329701    1[6-(6,7)]
    95       14.16915       14.16915       14.16915    1[6-(6,6)]
    96      10.933361      10.933361      10.933361    1[6-(6,6)]
    97       8.370112       8.370112       8.370112    1[6-(6,6)]
    98      16.622395      16.622395      16.622395    1[6-(6,6)]
    99       8.206183       8.206183       8.206183    1[6-(6,6)]
   100       15.75563       15.75563       15.75563    1[6-(6,6)]
   101       9.793764       9.793764       9.793764    1[6-(6,7)]
   102       9.435639       9.435639       9.435639    1[6-(6,7)]
   103      17.818123      17.818123      17.818123    1[6-(6,6)]
   104      20.135491      20.135491      20.135491    1[6-(6,7)]
   105        8.82933        8.82933        8.82933    1[6-(6,6)]
   106      10.324854      10.324854      10.324854    1[6-(6,7)]
   107      19.816633      19.816633      19.816633    1[6-(6,6)]
   108      19.542692      19.542692      19.542692    1[6-(6,6)]
   109       5.461039       5.461039       5.461039    1[6-(6,6)]
   110       9.578213       9.578213       9.578213    1[6-(6,6)]
   111       8.091668       8.091668       8.091668    1[6-(6,6)]
   112      15.815126      15.815126      15.815126    1[6-(6,6)]
   113       9.687112       9.687112       9.687112    1[6-(6,7)]
   114      14.833833      14.833833      14.833833    1[6-(6,7)]
   115      12.161658      12.161658      12.161658    1[6-(6,6)]
   116      14.466693      14.466693      14.466693    1[6-(6,7)]
   117      15.268359      15.268359      15.268359    1[6-(6,6)]
   118       5.715909       5.715909       5.715909    1[6-(6,7)]
   119      14.169156      14.169156      14.169156    1[6-(6,6)]
   120        5.31958        5.31958        5.31958    1[6-(6,6)]
   121      11.278104      11.278104      11.278104    1[6-(6,6)]
   122      14.253337      14.253337      14.253337    1[6-(6,6)]
   123      11.442029      11.442029      11.442029    1[6-(6,6)]
   124        9.50633        9.50633        9.50633    1[6-(6,6)]
   125        9.85445        9.85445        9.85445    1[6-(6,7)]
   126       4.598821       4.598821       4.598821    1[6-(6,7)]
   127       13.05761       13.05761       13.05761    1[6-(6,6)]
   128      10.740233      10.740233      10.740233    1[6-(6,7)]
   129      10.818882      10.818882      10.818882    1[6-(6,6)]
   130       9.323359       9.323359       9.323359    1[6-(6,7)]
   131      11.059098      11.059098      11.059098    1[6-(6,6)]
   132      11.333038      11.333038      11.333038    1[6-(6,6)]
   133      14.187175      14.187175      14.187175    1[6-(6,6)]
   134      10.069996      10.069996      10.069996    1[6-(6,6)]
   135       11.55647       11.55647       11.55647    1[6-(6,6)]
   136      15.060682      15.060682      15.060682    1[6-(6,6)]
   137      15.574856      15.574856      15.574856    1[6-(6,7)]
   138       4.814369       4.814369       4.814369    1[6-(6,7)]
   139      18.714075      18.714075      18.714075    1[6-(6,6)]
   140      16.409047      16.409047      16.409047    1[6-(6,7)]
   141      15.607453      15.607453      15.607453    1[6-(6,6)]
   142      13.932291      13.932291      13.932291    1[6-(6,7)]
   143      16.706581      16.706581      16.706581    1[6-(6,6)]
   144      14.328625      14.328625      14.328625    1[6-(6,6)]
   145      16.891869      16.891869      16.891869    1[6-(6,6)]
   146      14.253383      14.253383      14.253383    1[6-(6,6)]
   147      17.055789      17.055789      17.055789    1[6-(6,6)]
   148      15.120155      15.120155      15.120155    1[6-(6,6)]
   149      15.468203      15.468203      15.468203    1[6-(6,7)]
   150      15.826377      15.826377      15.826377    1[6-(6,7)]
   151      13.057632      13.057632      13.057632    1[6-(6,6)]
   152      10.740256      10.740256      10.740256    1[6-(6,7)]
   153      16.432673      16.432673      16.432673    1[6-(6,6)]
   154      14.937163      14.937163      14.937163    1[6-(6,7)]
   155      11.059118      11.059118      11.059118    1[6-(6,6)]
   156      11.333084      11.333084      11.333084    1[6-(6,6)]
   157       8.573339       8.573339       8.573339    1[6-(6,6)]
   158      15.683797      15.683797      15.683797    1[6-(6,6)]
   159      11.556511      11.556511      11.556511    1[6-(6,6)]
   160       9.446848       9.446848       9.446848    1[6-(6,6)]
   161       9.961066       9.961066       9.961066    1[6-(6,7)]
   162      10.428145      10.428145      10.428145    1[6-(6,7)]
   163       7.486496       7.486496       7.486496    1[6-(6,6)]
   164      16.409072      16.409072      16.409072    1[6-(6,7)]
   165       9.993644       9.993644       9.993644    1[6-(6,6)]
   166       8.318491       8.318491       8.318491    1[6-(6,7)]
   167      16.706601      16.706601      16.706601    1[6-(6,6)]
   168       8.714825       8.714825       8.714825    1[6-(6,6)]
   169       8.471188       8.471188       8.471188    1[6-(6,6)]
   170       5.832724       5.832724       5.832724    1[6-(6,6)]
   171       8.635105       8.635105       8.635105    1[6-(6,6)]
   172       12.31322       12.31322       12.31322    1[6-(6,6)]
   173       7.047521       7.047521       7.047521    1[6-(6,7)]
   174      13.019437      13.019437      13.019437    1[6-(6,7)]
   175       4.636972       4.636972       4.636972    1[6-(6,6)]
   176      13.547187      13.547187      13.547187    1[6-(6,7)]
   177       8.011989       8.011989       8.011989    1[6-(6,6)]
   178        6.51648        6.51648        6.51648    1[6-(6,7)]
   179      13.866057      13.866057      13.866057    1[6-(6,6)]
   180      14.140023      14.140023      14.140023    1[6-(6,6)]
   181      11.380257      11.380257      11.380257    1[6-(6,6)]
   182        7.26311        7.26311        7.26311    1[6-(6,6)]
   183       3.135858       3.135858       3.135858    1[6-(6,6)]
   184      12.253759      12.253759      12.253759    1[6-(6,6)]
   185      18.381738      18.381738      18.381738    1[6-(6,7)]
   186      13.235051      13.235051      13.235051    1[6-(6,7)]
   187      10.293438      10.293438      10.293438    1[6-(6,6)]
   188        7.98842        7.98842        7.98842    1[6-(6,7)]
   189       12.80056       12.80056       12.80056    1[6-(6,6)]
   190      11.125395      11.125395      11.125395    1[6-(6,7)]
   191       8.285946       8.285946       8.285946    1[6-(6,6)]
   192      11.521735      11.521735      11.521735    1[6-(6,6)]
   193      14.084984      14.084984      14.084984    1[6-(6,6)]
   194       5.832701       5.832701       5.832701    1[6-(6,6)]
   195      14.248913      14.248913      14.248913    1[6-(6,6)]
   196       6.699466       6.699466       6.699466    1[6-(6,6)]
   197       7.047556       7.047556       7.047556    1[6-(6,7)]
   198      13.019457      13.019457      13.019457    1[6-(6,7)]
   199       4.636973       4.636973       4.636973    1[6-(6,6)]
   200       2.319605       2.319605       2.319605    1[6-(6,7)]
   201      13.625766      13.625766      13.625766    1[6-(6,6)]
   202      12.130242      12.130242      12.130242    1[6-(6,7)]
   203       2.638463       2.638463       2.638463    1[6-(6,6)]
   204       2.912404       2.912404       2.912404    1[6-(6,6)]
   205      16.994057      16.994057      16.994057    1[6-(6,6)]
   206      12.876883      12.876883      12.876883    1[6-(6,6)]
   207       3.135828       3.135828       3.135828    1[6-(6,6)]
   208        6.63997        6.63997        6.63997    1[6-(6,6)]
   209      12.767984      12.767984      12.767984    1[6-(6,7)]
   210       7.621263       7.621263       7.621263    1[6-(6,7)]
   211      10.293438      10.293438      10.293438    1[6-(6,6)]
   212       7.988403       7.988403       7.988403    1[6-(6,7)]
   213       7.186737       7.186737       7.186737    1[6-(6,6)]
   214      16.739187      16.739187      16.739187    1[6-(6,7)]
   215        8.28594        8.28594        8.28594    1[6-(6,6)]
   216      17.135516      17.135516      17.135516    1[6-(6,6)]
   217      12.903796      12.903796      12.903796    6[6-(6,6),8-(60),8-(60)]
   218      14.102909      14.102909      14.102909    6[6-(6,6),8-(60),8-(60)]
   219      12.688224      12.688224      12.688224    6[6-(1,6),6-(6,7),6-(8,8)]
   220      13.409044      13.409044      13.409044    6[6-(1,6),6-(6,7),6-(8,8)]
   221      11.754089      11.754089      11.754089    6[1-(0),6-(1,6),6-(6,6)]
   222       7.870538       7.870538       7.870538    6[6-(6,6),6-(6,7),7-(6)]
   223       7.842478       7.842478       7.842478    6[1-(0),6-(1,6),6-(6,6)]
   224      12.840931      12.840931      12.840931    6[6-(6,6),6-(6,7),7-(6,27)]
   225      11.674372      11.674372      11.674372    6[1-(0),6-(1,6),6-(1,7)]
   226       8.831619       8.831619       8.831619    6[6-(6,6),6-(6,7),7-(6,27)]
   227        12.9701        12.9701        12.9701    6[1-(0),6-(1,6),6-(1,7)]
   228      12.627609      12.627609      12.627609    6[6-(6,6),6-(6,7),7-(6,27)]
   229       6.975699       6.975699       6.975699    6[1-(0),6-(1,6),7-(6)]
   230       8.568892       8.568892       8.568892    6[6-(1,6),6-(6,7),6-(8,8)]
   231       1.590947       1.590947       1.590947    6[6-(6,6),8-(60),8-(60)]
   232       8.638435       8.638435       8.638435    6[6-(6,6),8-(60),8-(60)]
   233      11.446462      11.446462      11.446462    6[6-(6,6),8-(60),8-(60)]
   234      18.130228      18.130228      18.130228    6[1-(0),6-(1,6),7-(6,27)]
   235      12.085316      12.085316      12.085316    6[6-(1,6),6-(6,7),6-(8,8)]
   236         9.5412         9.5412         9.5412    6[1-(0),6-(1,6),6-(6,6)]
   237       7.269859       7.269859       7.269859    6[6-(6,6),8-(0),8-(0)]
   238      10.918827      10.918827      10.918827    6[1-(0),6-(1,6),7-(6,27)]
   239       1.393339       1.393339       1.393339    6[6-(1,6),6-(6,7),6-(8,8)]
   240       7.917624       7.917624       7.917624    6[6-(1,6),6-(6,7),6-(8,8)]
   241      11.987638      11.987638      11.987638    6[1-(0),6-(1,6),6-(6,6)]
   242      12.881359      12.881359      12.881359    6[1-(0),6-(1,6),7-(6,27)]
   243      10.734693      10.734693      10.734693    6[1-(0),6-(1,6),6-(1,7)]
   244       2.194987       2.194987       2.194987    6[6-(6,6),6-(6,7),7-(6,27)]
   245      11.683436      11.683436      11.683436    6[1-(0),6-(1,6),6-(6,6)]
   246       7.333792       7.333792       7.333792    6[6-(6,6),6-(6,7),7-(6)]
   247        7.90864        7.90864        7.90864    6[1-(0),6-(1,6),6-(6,6)]
   248      12.410922      12.410922      12.410922    6[1-(0),6-(1,6),6-(1,7)]
   249       3.167295       3.167295       3.167295    6[6-(6,6),6-(6,7),7-(6,27)]
   250      11.571159      11.571159      11.571159    6[1-(0),6-(1,6),6-(1,7)]
   251       7.397792       7.397792       7.397792    6[6-(6,6),6-(6,7),7-(6)]
   252        7.36747        7.36747        7.36747    6[1-(0),6-(1,6),6-(1,7)]
   253       2.916918       2.916918       2.916918    6[6-(1,6),6-(6,7),6-(8,8)]
   254       1.274324       1.274324       1.274324    6[1-(0),6-(1,6),7-(6,27)]
   255      17.215203      17.215203      17.215203    6[6-(6,6),8-(60),8-(60)]
   256       6.876832       6.876832       6.876832    6[6-(1,6),6-(6,7),6-(8,8)]
   257       6.811707       6.811707       6.811707    6[1-(0),6-(1,6),7-(6)]
   258        1.61564        1.61564        1.61564    6[6-(6,6),8-(0),8-(0)]
   259       3.889226       3.889226       3.889226    6[1-(0),6-(1,6),6-(6,6)]
   260       5.247767       5.247767       5.247767    6[1-(0),6-(1,6),7-(6,27)]
   261       7.149665       7.149665       7.149665    6[1-(0),6-(1,6),6-(6,6)]
   262       8.154538       8.154538       8.154538    6[1-(0),6-(1,6),7-(6)]
   263       5.081597       5.081597       5.081597    6[1-(0),6-(1,6),6-(1,7)]
   264       7.863743       7.863743       7.863743    6[1-(0),6-(1,6),6-(1,7)]
   265       7.290033       7.290033       7.290033    6[6-(6,6),8-(60),8-(60)]
   266       8.489136       8.489136       8.489136    6[6-(6,6),8-(60),8-(60)]
   267       7.074465       7.074465       7.074465    6[6-(1,6),6-(6,7),6-(8,8)]
   268       7.795269       7.795269       7.795269    6[6-(1,6),6-(6,7),6-(8,8)]
   269       6.140328       6.140328       6.140328    6[1-(0),6-(1,6),6-(6,6)]
   270       7.870505       7.870505       7.870505    6[6-(6,6),6-(6,7),7-(6)]
   271       7.842427       7.842427       7.842427    6[1-(0),6-(1,6),6-(6,6)]
   272       7.227149       7.227149       7.227149    6[6-(6,6),6-(6,7),7-(6,27)]
   273       6.060613       6.060613       6.060613    6[1-(0),6-(1,6),6-(1,7)]
   274        8.83159        8.83159        8.83159    6[6-(6,6),6-(6,7),7-(6,27)]
   275       7.356271       7.356271       7.356271    6[1-(0),6-(1,6),6-(1,7)]
   276       7.013822       7.013822       7.013822    6[6-(6,6),6-(6,7),7-(6,27)]
   277       6.975665       6.975665       6.975665    6[1-(0),6-(1,6),7-(6)]
   278       8.568865       8.568865       8.568865    6[6-(1,6),6-(6,7),6-(8,8)]
   279      12.818503      12.818503      12.818503    6[6-(6,6),8-(60),8-(60)]
   280      14.252263      14.252263      14.252263    6[6-(6,6),8-(60),8-(60)]
   281       5.832683       5.832683       5.832683    6[6-(6,6),8-(60),8-(60)]
   282       6.902673       6.902673       6.902673    6[1-(0),6-(1,6),7-(6,27)]
   283        6.47153        6.47153        6.47153    6[6-(1,6),6-(6,7),6-(8,8)]
   284       9.541177       9.541177       9.541177    6[1-(0),6-(1,6),6-(6,6)]
   285       7.269831       7.269831       7.269831    6[6-(6,6),8-(0),8-(0)]
   286      10.918803      10.918803      10.918803    6[1-(0),6-(1,6),7-(6,27)]
   287      12.620899      12.620899      12.620899    6[6-(1,6),6-(6,7),6-(8,8)]
   288      13.531451      13.531451      13.531451    6[6-(1,6),6-(6,7),6-(8,8)]
   289       6.373847       6.373847       6.373847    6[1-(0),6-(1,6),6-(6,6)]
   290        7.26756        7.26756        7.26756    6[1-(0),6-(1,6),7-(6,27)]
   291      10.734672      10.734672      10.734672    6[1-(0),6-(1,6),6-(1,7)]
   292      13.422553      13.422553      13.422553    6[6-(6,6),6-(6,7),7-(6,27)]
   293      11.683393      11.683393      11.683393    6[1-(0),6-(1,6),6-(6,6)]
   294      12.947612      12.947612      12.947612    6[6-(6,6),6-(6,7),7-(6)]
   295      13.522471      13.522471      13.522471    6[1-(0),6-(1,6),6-(6,6)]
   296       6.797124       6.797124       6.797124    6[1-(0),6-(1,6),6-(1,7)]
   297      14.394865      14.394865      14.394865    6[6-(6,6),6-(6,7),7-(6,27)]
   298      11.571119      11.571119      11.571119    6[1-(0),6-(1,6),6-(1,7)]
   299      13.011607      13.011607      13.011607    6[6-(6,6),6-(6,7),7-(6)]
   300        12.9813        12.9813        12.9813    6[1-(0),6-(1,6),6-(1,7)]
   301      14.144491      14.144491      14.144491    6[6-(1,6),6-(6,7),6-(8,8)]
   302      12.501889      12.501889      12.501889    6[1-(0),6-(1,6),7-(6,27)]
   303      11.601423      11.601423      11.601423    6[6-(6,6),8-(60),8-(60)]
   304      12.490646      12.490646      12.490646    6[6-(1,6),6-(6,7),6-(8,8)]
   305      12.425531      12.425531      12.425531    6[1-(0),6-(1,6),7-(6)]
   306      12.843211      12.843211      12.843211    6[6-(6,6),8-(0),8-(0)]
   307       3.889203       3.889203       3.889203    6[1-(0),6-(1,6),6-(6,6)]
   308       5.247742       5.247742       5.247742    6[1-(0),6-(1,6),7-(6,27)]
   309      12.763474      12.763474      12.763474    6[1-(0),6-(1,6),6-(6,6)]
   310      13.768342      13.768342      13.768342    6[1-(0),6-(1,6),7-(6)]
   311       5.081575       5.081575       5.081575    6[1-(0),6-(1,6),6-(1,7)]
   312      13.477547      13.477547      13.477547    6[1-(0),6-(1,6),6-(1,7)]
   313      15.710708      15.710708      15.710708    6[6-(6,6),8-(60),8-(60)]
   314      16.909805      16.909805      16.909805    6[6-(6,6),8-(60),8-(60)]
   315      15.495141      15.495141      15.495141    6[6-(1,6),6-(6,7),6-(8,8)]
   316      16.215935      16.215935      16.215935    6[6-(1,6),6-(6,7),6-(8,8)]
   317      14.561007      14.561007      14.561007    6[1-(0),6-(1,6),6-(6,6)]
   318      16.291179      16.291179      16.291179    6[6-(6,6),6-(6,7),7-(6)]
   319      16.263089      16.263089      16.263089    6[1-(0),6-(1,6),6-(6,6)]
   320      15.647818      15.647818      15.647818    6[6-(6,6),6-(6,7),7-(6,27)]
   321      14.481295      14.481295      14.481295    6[1-(0),6-(1,6),6-(1,7)]
   322       17.25226       17.25226       17.25226    6[6-(6,6),6-(6,7),7-(6,27)]
   323       10.16321       10.16321       10.16321    6[1-(0),6-(1,6),6-(1,7)]
   324      15.434496      15.434496      15.434496    6[6-(6,6),6-(6,7),7-(6,27)]
   325      15.396345      15.396345      15.396345    6[1-(0),6-(1,6),7-(6)]
   326      16.989531      16.989531      16.989531    6[6-(1,6),6-(6,7),6-(8,8)]
   327      10.011568      10.011568      10.011568    6[6-(6,6),8-(60),8-(60)]
   328      11.445344      11.445344      11.445344    6[6-(6,6),8-(60),8-(60)]
   329      14.253357      14.253357      14.253357    6[6-(6,6),8-(60),8-(60)]
   330       9.709615       9.709615       9.709615    6[1-(0),6-(1,6),7-(6,27)]
   331      14.892207      14.892207      14.892207    6[6-(1,6),6-(6,7),6-(8,8)]
   332      17.961839      17.961839      17.961839    6[1-(0),6-(1,6),6-(6,6)]
   333      15.690495      15.690495      15.690495    6[6-(6,6),8-(0),8-(0)]
   334       8.111871       8.111871       8.111871    6[1-(0),6-(1,6),7-(6,27)]
   335       9.813959       9.813959       9.813959    6[6-(1,6),6-(6,7),6-(8,8)]
   336      10.724536      10.724536      10.724536    6[6-(1,6),6-(6,7),6-(8,8)]
   337      14.794529      14.794529      14.794529    6[1-(0),6-(1,6),6-(6,6)]
   338      15.688241      15.688241      15.688241    6[1-(0),6-(1,6),7-(6,27)]
   339       7.927735       7.927735       7.927735    6[1-(0),6-(1,6),6-(1,7)]
   340      10.615609      10.615609      10.615609    6[6-(6,6),6-(6,7),7-(6,27)]
   341       8.876452       8.876452       8.876452    6[1-(0),6-(1,6),6-(6,6)]
   342      10.140701      10.140701      10.140701    6[6-(6,6),6-(6,7),7-(6)]
   343      10.715556      10.715556      10.715556    6[1-(0),6-(1,6),6-(6,6)]
   344      15.217808      15.217808      15.217808    6[1-(0),6-(1,6),6-(1,7)]
   345      11.587921      11.587921      11.587921    6[6-(6,6),6-(6,7),7-(6,27)]
   346       8.764173       8.764173       8.764173    6[1-(0),6-(1,6),6-(1,7)]
   347      10.204696      10.204696      10.204696    6[6-(6,6),6-(6,7),7-(6)]
   348      10.174389      10.174389      10.174389    6[1-(0),6-(1,6),6-(1,7)]
   349      11.337549      11.337549      11.337549    6[6-(1,6),6-(6,7),6-(8,8)]
   350        9.69494        9.69494        9.69494    6[1-(0),6-(1,6),7-(6,27)]
   351       8.794505       8.794505       8.794505    6[6-(6,6),8-(60),8-(60)]
   352       9.683732       9.683732       9.683732    6[6-(1,6),6-(6,7),6-(8,8)]
   353       9.618623       9.618623       9.618623    6[1-(0),6-(1,6),7-(6)]
   354      10.036272      10.036272      10.036272    6[6-(6,6),8-(0),8-(0)]
   355       12.30986       12.30986       12.30986    6[1-(0),6-(1,6),6-(6,6)]
   356      13.668395      13.668395      13.668395    6[1-(0),6-(1,6),7-(6,27)]
   357        9.95656        9.95656        9.95656    6[1-(0),6-(1,6),6-(6,6)]
   358      10.961435      10.961435      10.961435    6[1-(0),6-(1,6),7-(6)]
   359       13.50223       13.50223       13.50223    6[1-(0),6-(1,6),6-(1,7)]
   360      10.670637      10.670637      10.670637    6[1-(0),6-(1,6),6-(1,7)]
   361      10.096921      10.096921      10.096921    6[6-(6,6),8-(60),8-(60)]
   362       11.29604       11.29604       11.29604    6[6-(6,6),8-(60),8-(60)]
   363       9.881348       9.881348       9.881348    6[6-(1,6),6-(6,7),6-(8,8)]
   364      10.602178      10.602178      10.602178    6[6-(1,6),6-(6,7),6-(8,8)]
   365       8.947209       8.947209       8.947209    6[1-(0),6-(1,6),6-(6,6)]
   366       16.29116       16.29116       16.29116    6[6-(6,6),6-(6,7),7-(6)]
   367      16.263113      16.263113      16.263113    6[1-(0),6-(1,6),6-(6,6)]
   368      10.034062      10.034062      10.034062    6[6-(6,6),6-(6,7),7-(6,27)]
   369        8.86749        8.86749        8.86749    6[1-(0),6-(1,6),6-(1,7)]
   370      17.252244      17.252244      17.252244    6[6-(6,6),6-(6,7),7-(6,27)]
   371      15.776961      15.776961      15.776961    6[1-(0),6-(1,6),6-(1,7)]
   372       9.820735       9.820735       9.820735    6[6-(6,6),6-(6,7),7-(6,27)]
   373       9.782539       9.782539       9.782539    6[1-(0),6-(1,6),7-(6)]
   374      16.989522      16.989522      16.989522    6[6-(1,6),6-(6,7),6-(8,8)]
   375      10.011578      10.011578      10.011578    6[6-(6,6),8-(60),8-(60)]
   376       5.831555       5.831555       5.831555    6[6-(6,6),8-(60),8-(60)]
   377       8.639587       8.639587       8.639587    6[6-(6,6),8-(60),8-(60)]
   378        9.70959        9.70959        9.70959    6[1-(0),6-(1,6),7-(6,27)]
   379       9.278439       9.278439       9.278439    6[6-(1,6),6-(6,7),6-(8,8)]
   380      17.961834      17.961834      17.961834    6[1-(0),6-(1,6),6-(6,6)]
   381      15.690491      15.690491      15.690491    6[6-(6,6),8-(0),8-(0)]
   382      19.339455      19.339455      19.339455    6[1-(0),6-(1,6),7-(6,27)]
   383       9.813975       9.813975       9.813975    6[6-(1,6),6-(6,7),6-(8,8)]
   384       5.110739       5.110739       5.110739    6[6-(1,6),6-(6,7),6-(8,8)]
   385       9.180756       9.180756       9.180756    6[1-(0),6-(1,6),6-(6,6)]
   386      10.074478      10.074478      10.074478    6[1-(0),6-(1,6),7-(6,27)]
   387      19.155326      19.155326      19.155326    6[1-(0),6-(1,6),6-(1,7)]
   388      10.615627      10.615627      10.615627    6[6-(6,6),6-(6,7),7-(6,27)]
   389       8.876473       8.876473       8.876473    6[1-(0),6-(1,6),6-(6,6)]
   390      15.754504      15.754504      15.754504    6[6-(6,6),6-(6,7),7-(6)]
   391       5.101755       5.101755       5.101755    6[1-(0),6-(1,6),6-(6,6)]
   392       9.604038       9.604038       9.604038    6[1-(0),6-(1,6),6-(1,7)]
   393      11.587935      11.587935      11.587935    6[6-(6,6),6-(6,7),7-(6,27)]
   394         8.7642         8.7642         8.7642    6[1-(0),6-(1,6),6-(1,7)]
   395      15.818503      15.818503      15.818503    6[6-(6,6),6-(6,7),7-(6)]
   396      15.788181      15.788181      15.788181    6[1-(0),6-(1,6),6-(1,7)]
   397      11.337556      11.337556      11.337556    6[6-(1,6),6-(6,7),6-(8,8)]
   398       9.694969       9.694969       9.694969    6[1-(0),6-(1,6),7-(6,27)]
   399      14.408321      14.408321      14.408321    6[6-(6,6),8-(60),8-(60)]
   400      15.297546      15.297546      15.297546    6[6-(1,6),6-(6,7),6-(8,8)]
   401      15.232415      15.232415      15.232415    6[1-(0),6-(1,6),7-(6)]
   402      10.036276      10.036276      10.036276    6[6-(6,6),8-(0),8-(0)]
   403      12.309865      12.309865      12.309865    6[1-(0),6-(1,6),6-(6,6)]
   404      13.668409      13.668409      13.668409    6[1-(0),6-(1,6),7-(6,27)]
   405      15.570379      15.570379      15.570379    6[1-(0),6-(1,6),6-(6,6)]
   406       5.347645       5.347645       5.347645    6[1-(0),6-(1,6),7-(6)]
   407      13.502238      13.502238      13.502238    6[1-(0),6-(1,6),6-(1,7)]
   408       5.056853       5.056853       5.056853    6[1-(0),6-(1,6),6-(1,7)]
   409         9.5513         9.5513         9.5513    6[6-(6,6),8-(60),8-(60)]
   410       8.352187       8.352187       8.352187    6[6-(6,6),8-(60),8-(60)]
   411       9.766872       9.766872       9.766872    6[6-(1,6),6-(6,7),6-(8,8)]
   412       9.046052       9.046052       9.046052    6[6-(1,6),6-(6,7),6-(8,8)]
   413      10.701007      10.701007      10.701007    6[1-(0),6-(1,6),6-(6,6)]
   414      14.584558      14.584558      14.584558    6[6-(6,6),6-(6,7),7-(6)]
   415      14.612618      14.612618      14.612618    6[1-(0),6-(1,6),6-(6,6)]
   416       9.614165       9.614165       9.614165    6[6-(6,6),6-(6,7),7-(6,27)]
   417      10.780724      10.780724      10.780724    6[1-(0),6-(1,6),6-(1,7)]
   418      13.623477      13.623477      13.623477    6[6-(6,6),6-(6,7),7-(6,27)]
   419       9.484996       9.484996       9.484996    6[1-(0),6-(1,6),6-(1,7)]
   420       9.827487       9.827487       9.827487    6[6-(6,6),6-(6,7),7-(6,27)]
   421       9.865677       9.865677       9.865677    6[1-(0),6-(1,6),7-(6)]
   422      13.886204      13.886204      13.886204    6[6-(1,6),6-(6,7),6-(8,8)]
   423      20.864149      20.864149      20.864149    6[6-(6,6),8-(60),8-(60)]
   424      13.816661      13.816661      13.816661    6[6-(6,6),8-(60),8-(60)]
   425      11.008634      11.008634      11.008634    6[6-(6,6),8-(60),8-(60)]
   426       4.324868       4.324868       4.324868    6[1-(0),6-(1,6),7-(6,27)]
   427       10.36978       10.36978       10.36978    6[6-(1,6),6-(6,7),6-(8,8)]
   428      12.913896      12.913896      12.913896    6[1-(0),6-(1,6),6-(6,6)]
   429      15.185237      15.185237      15.185237    6[6-(6,6),8-(0),8-(0)]
   430      11.536269      11.536269      11.536269    6[1-(0),6-(1,6),7-(6,27)]
   431      21.061757      21.061757      21.061757    6[6-(1,6),6-(6,7),6-(8,8)]
   432      14.537472      14.537472      14.537472    6[6-(1,6),6-(6,7),6-(8,8)]
   433      10.467458      10.467458      10.467458    6[1-(0),6-(1,6),6-(6,6)]
   434       9.573737       9.573737       9.573737    6[1-(0),6-(1,6),7-(6,27)]
   435      11.720403      11.720403      11.720403    6[1-(0),6-(1,6),6-(1,7)]
   436      20.260109      20.260109      20.260109    6[6-(6,6),6-(6,7),7-(6,27)]
   437       10.77166       10.77166       10.77166    6[1-(0),6-(1,6),6-(6,6)]
   438      15.121304      15.121304      15.121304    6[6-(6,6),6-(6,7),7-(6)]
   439      14.546456      14.546456      14.546456    6[1-(0),6-(1,6),6-(6,6)]
   440      10.044174      10.044174      10.044174    6[1-(0),6-(1,6),6-(1,7)]
   441      19.287801      19.287801      19.287801    6[6-(6,6),6-(6,7),7-(6,27)]
   442      10.883937      10.883937      10.883937    6[1-(0),6-(1,6),6-(1,7)]
   443      15.057304      15.057304      15.057304    6[6-(6,6),6-(6,7),7-(6)]
   444      15.087626      15.087626      15.087626    6[1-(0),6-(1,6),6-(1,7)]
   445      19.538178      19.538178      19.538178    6[6-(1,6),6-(6,7),6-(8,8)]
   446      21.180772      21.180772      21.180772    6[1-(0),6-(1,6),7-(6,27)]
   447       5.239893       5.239893       5.239893    6[6-(6,6),8-(60),8-(60)]
   448      15.578264      15.578264      15.578264    6[6-(1,6),6-(6,7),6-(8,8)]
   449       4.415789       4.415789       4.415789    6[1-(0),6-(1,6),7-(6)]
   450      20.839456      20.839456      20.839456    6[6-(6,6),8-(0),8-(0)]
   451       18.56587       18.56587       18.56587    6[1-(0),6-(1,6),6-(6,6)]
   452      17.207329      17.207329      17.207329    6[1-(0),6-(1,6),7-(6,27)]
   453      15.305431      15.305431      15.305431    6[1-(0),6-(1,6),6-(6,6)]
   454      14.300558      14.300558      14.300558    6[1-(0),6-(1,6),7-(6)]
   455      17.373499      17.373499      17.373499    6[1-(0),6-(1,6),6-(1,7)]
   456      14.591353      14.591353      14.591353    6[1-(0),6-(1,6),6-(1,7)]
   457      15.165063      15.165063      15.165063    6[6-(6,6),8-(60),8-(60)]
   458       13.96596       13.96596       13.96596    6[6-(6,6),8-(60),8-(60)]
   459      15.380631      15.380631      15.380631    6[6-(1,6),6-(6,7),6-(8,8)]
   460      14.659827      14.659827      14.659827    6[6-(1,6),6-(6,7),6-(8,8)]
   461      16.314768      16.314768      16.314768    6[1-(0),6-(1,6),6-(6,6)]
   462      14.584591      14.584591      14.584591    6[6-(6,6),6-(6,7),7-(6)]
   463      14.612669      14.612669      14.612669    6[1-(0),6-(1,6),6-(6,6)]
   464      15.227947      15.227947      15.227947    6[6-(6,6),6-(6,7),7-(6,27)]
   465      16.394483      16.394483      16.394483    6[1-(0),6-(1,6),6-(1,7)]
   466      13.623506      13.623506      13.623506    6[6-(6,6),6-(6,7),7-(6,27)]
   467      15.098825      15.098825      15.098825    6[1-(0),6-(1,6),6-(1,7)]
   468      15.441274      15.441274      15.441274    6[6-(6,6),6-(6,7),7-(6,27)]
   469      15.479431      15.479431      15.479431    6[1-(0),6-(1,6),7-(6)]
   470      13.886231      13.886231      13.886231    6[6-(1,6),6-(6,7),6-(8,8)]
   471       9.636593       9.636593       9.636593    6[6-(6,6),8-(60),8-(60)]
   472       8.202833       8.202833       8.202833    6[6-(6,6),8-(60),8-(60)]
   473      16.622413      16.622413      16.622413    6[6-(6,6),8-(60),8-(60)]
   474      15.552423      15.552423      15.552423    6[1-(0),6-(1,6),7-(6,27)]
   475      15.983566      15.983566      15.983566    6[6-(1,6),6-(6,7),6-(8,8)]
   476      12.913919      12.913919      12.913919    6[1-(0),6-(1,6),6-(6,6)]
   477      15.185265      15.185265      15.185265    6[6-(6,6),8-(0),8-(0)]
   478      11.536293      11.536293      11.536293    6[1-(0),6-(1,6),7-(6,27)]
   479       9.834197       9.834197       9.834197    6[6-(1,6),6-(6,7),6-(8,8)]
   480       8.923645       8.923645       8.923645    6[6-(1,6),6-(6,7),6-(8,8)]
   481      16.081249      16.081249      16.081249    6[1-(0),6-(1,6),6-(6,6)]
   482      15.187536      15.187536      15.187536    6[1-(0),6-(1,6),7-(6,27)]
   483      11.720424      11.720424      11.720424    6[1-(0),6-(1,6),6-(1,7)]
   484       9.032543       9.032543       9.032543    6[6-(6,6),6-(6,7),7-(6,27)]
   485      10.771703      10.771703      10.771703    6[1-(0),6-(1,6),6-(6,6)]
   486       9.507484       9.507484       9.507484    6[6-(6,6),6-(6,7),7-(6)]
   487       8.932625       8.932625       8.932625    6[1-(0),6-(1,6),6-(6,6)]
   488      15.657972      15.657972      15.657972    6[1-(0),6-(1,6),6-(1,7)]
   489       8.060231       8.060231       8.060231    6[6-(6,6),6-(6,7),7-(6,27)]
   490      10.883977      10.883977      10.883977    6[1-(0),6-(1,6),6-(1,7)]
   491       9.443489       9.443489       9.443489    6[6-(6,6),6-(6,7),7-(6)]
   492       9.473796       9.473796       9.473796    6[1-(0),6-(1,6),6-(1,7)]
   493       8.310605       8.310605       8.310605    6[6-(1,6),6-(6,7),6-(8,8)]
   494       9.953207       9.953207       9.953207    6[1-(0),6-(1,6),7-(6,27)]
   495      10.853673      10.853673      10.853673    6[6-(6,6),8-(60),8-(60)]
   496        9.96445        9.96445        9.96445    6[6-(1,6),6-(6,7),6-(8,8)]
   497      10.029565      10.029565      10.029565    6[1-(0),6-(1,6),7-(6)]
   498       9.611885       9.611885       9.611885    6[6-(6,6),8-(0),8-(0)]
   499       7.338293       7.338293       7.338293    6[1-(0),6-(1,6),6-(6,6)]
   500      17.207354      17.207354      17.207354    6[1-(0),6-(1,6),7-(6,27)]
   501       9.691622       9.691622       9.691622    6[1-(0),6-(1,6),6-(6,6)]
   502       8.686754       8.686754       8.686754    6[1-(0),6-(1,6),7-(6)]
   503      17.373521      17.373521      17.373521    6[1-(0),6-(1,6),6-(1,7)]
   504       8.977549       8.977549       8.977549    6[1-(0),6-(1,6),6-(1,7)]
   505       6.744388       6.744388       6.744388    6[6-(6,6),8-(60),8-(60)]
   506       5.545291       5.545291       5.545291    6[6-(6,6),8-(60),8-(60)]
   507       6.959955       6.959955       6.959955    6[6-(1,6),6-(6,7),6-(8,8)]
   508       6.239161       6.239161       6.239161    6[6-(1,6),6-(6,7),6-(8,8)]
   509       7.894089       7.894089       7.894089    6[1-(0),6-(1,6),6-(6,6)]
   510       6.163917       6.163917       6.163917    6[6-(6,6),6-(6,7),7-(6)]
   511       6.192007       6.192007       6.192007    6[1-(0),6-(1,6),6-(6,6)]
   512       6.807278       6.807278       6.807278    6[6-(6,6),6-(6,7),7-(6,27)]
   513       7.973801       7.973801       7.973801    6[1-(0),6-(1,6),6-(1,7)]
   514       5.202836       5.202836       5.202836    6[6-(6,6),6-(6,7),7-(6,27)]
   515      12.291886      12.291886      12.291886    6[1-(0),6-(1,6),6-(1,7)]
   516         7.0206         7.0206         7.0206    6[6-(6,6),6-(6,7),7-(6,27)]
   517       7.058751       7.058751       7.058751    6[1-(0),6-(1,6),7-(6)]
   518       5.465565       5.465565       5.465565    6[6-(1,6),6-(6,7),6-(8,8)]
   519      12.443528      12.443528      12.443528    6[6-(6,6),8-(60),8-(60)]
   520      11.009752      11.009752      11.009752    6[6-(6,6),8-(60),8-(60)]
   521       8.201739       8.201739       8.201739    6[6-(6,6),8-(60),8-(60)]
   522      12.745481      12.745481      12.745481    6[1-(0),6-(1,6),7-(6,27)]
   523       7.562889       7.562889       7.562889    6[6-(1,6),6-(6,7),6-(8,8)]
   524       4.493257       4.493257       4.493257    6[1-(0),6-(1,6),6-(6,6)]
   525       6.764601       6.764601       6.764601    6[6-(6,6),8-(0),8-(0)]
   526      14.343225      14.343225      14.343225    6[1-(0),6-(1,6),7-(6,27)]
   527      12.641137      12.641137      12.641137    6[6-(1,6),6-(6,7),6-(8,8)]
   528       11.73056       11.73056       11.73056    6[6-(1,6),6-(6,7),6-(8,8)]
   529       7.660567       7.660567       7.660567    6[1-(0),6-(1,6),6-(6,6)]
   530       6.766855       6.766855       6.766855    6[1-(0),6-(1,6),7-(6,27)]
   531      14.527361      14.527361      14.527361    6[1-(0),6-(1,6),6-(1,7)]
   532      11.839487      11.839487      11.839487    6[6-(6,6),6-(6,7),7-(6,27)]
   533      13.578644      13.578644      13.578644    6[1-(0),6-(1,6),6-(6,6)]
   534      12.314395      12.314395      12.314395    6[6-(6,6),6-(6,7),7-(6)]
   535       11.73954       11.73954       11.73954    6[1-(0),6-(1,6),6-(6,6)]
   536       7.237288       7.237288       7.237288    6[1-(0),6-(1,6),6-(1,7)]
   537      10.867175      10.867175      10.867175    6[6-(6,6),6-(6,7),7-(6,27)]
   538      13.690923      13.690923      13.690923    6[1-(0),6-(1,6),6-(1,7)]
   539        12.2504        12.2504        12.2504    6[6-(6,6),6-(6,7),7-(6)]
   540      12.280707      12.280707      12.280707    6[1-(0),6-(1,6),6-(1,7)]
   541      11.117547      11.117547      11.117547    6[6-(1,6),6-(6,7),6-(8,8)]
   542      12.760156      12.760156      12.760156    6[1-(0),6-(1,6),7-(6,27)]
   543      13.660591      13.660591      13.660591    6[6-(6,6),8-(60),8-(60)]
   544      12.771364      12.771364      12.771364    6[6-(1,6),6-(6,7),6-(8,8)]
   545      12.836473      12.836473      12.836473    6[1-(0),6-(1,6),7-(6)]
   546      12.418824      12.418824      12.418824    6[6-(6,6),8-(0),8-(0)]
   547      10.145236      10.145236      10.145236    6[1-(0),6-(1,6),6-(6,6)]
   548       8.786701       8.786701       8.786701    6[1-(0),6-(1,6),7-(6,27)]
   549      12.498536      12.498536      12.498536    6[1-(0),6-(1,6),6-(6,6)]
   550      11.493661      11.493661      11.493661    6[1-(0),6-(1,6),7-(6)]
   551       8.952866       8.952866       8.952866    6[1-(0),6-(1,6),6-(1,7)]
   552      11.784459      11.784459      11.784459    6[1-(0),6-(1,6),6-(1,7)]
   553      12.358175      12.358175      12.358175    6[6-(6,6),8-(60),8-(60)]
   554      11.159056      11.159056      11.159056    6[6-(6,6),8-(60),8-(60)]
   555      12.573748      12.573748      12.573748    6[6-(1,6),6-(6,7),6-(8,8)]
   556      11.852918      11.852918      11.852918    6[6-(1,6),6-(6,7),6-(8,8)]
   557      13.507887      13.507887      13.507887    6[1-(0),6-(1,6),6-(6,6)]
   558       6.163936       6.163936       6.163936    6[6-(6,6),6-(6,7),7-(6)]
   559       6.191983       6.191983       6.191983    6[1-(0),6-(1,6),6-(6,6)]
   560      12.421034      12.421034      12.421034    6[6-(6,6),6-(6,7),7-(6,27)]
   561      13.587606      13.587606      13.587606    6[1-(0),6-(1,6),6-(1,7)]
   562       5.202852       5.202852       5.202852    6[6-(6,6),6-(6,7),7-(6,27)]
   563       6.678135       6.678135       6.678135    6[1-(0),6-(1,6),6-(1,7)]
   564      12.634361      12.634361      12.634361    6[6-(6,6),6-(6,7),7-(6,27)]
   565       7.058781       7.058781       7.058781    6[1-(0),6-(1,6),7-(6)]
   566       5.465574       5.465574       5.465574    6[6-(1,6),6-(6,7),6-(8,8)]
   567      12.443518      12.443518      12.443518    6[6-(6,6),8-(60),8-(60)]
   568      16.623541      16.623541      16.623541    6[6-(6,6),8-(60),8-(60)]
   569      13.815509      13.815509      13.815509    6[6-(6,6),8-(60),8-(60)]
   570      12.745506      12.745506      12.745506    6[1-(0),6-(1,6),7-(6,27)]
   571      13.176657      13.176657      13.176657    6[6-(1,6),6-(6,7),6-(8,8)]
   572       4.493262       4.493262       4.493262    6[1-(0),6-(1,6),6-(6,6)]
   573       6.764605       6.764605       6.764605    6[6-(6,6),8-(0),8-(0)]
   574       3.115641       3.115641       3.115641    6[1-(0),6-(1,6),7-(6,27)]
   575      12.641121      12.641121      12.641121    6[6-(1,6),6-(6,7),6-(8,8)]
   576      17.344357      17.344357      17.344357    6[6-(1,6),6-(6,7),6-(8,8)]
   577       13.27434       13.27434       13.27434    6[1-(0),6-(1,6),6-(6,6)]
   578      12.380618      12.380618      12.380618    6[1-(0),6-(1,6),7-(6,27)]
   579        3.29977        3.29977        3.29977    6[1-(0),6-(1,6),6-(1,7)]
   580      11.839469      11.839469      11.839469    6[6-(6,6),6-(6,7),7-(6,27)]
   581      13.578623      13.578623      13.578623    6[1-(0),6-(1,6),6-(6,6)]
   582       6.700592       6.700592       6.700592    6[6-(6,6),6-(6,7),7-(6)]
   583      17.353341      17.353341      17.353341    6[1-(0),6-(1,6),6-(6,6)]
   584      12.851058      12.851058      12.851058    6[1-(0),6-(1,6),6-(1,7)]
   585      10.867161      10.867161      10.867161    6[6-(6,6),6-(6,7),7-(6,27)]
   586      13.690896      13.690896      13.690896    6[1-(0),6-(1,6),6-(1,7)]
   587       6.636593       6.636593       6.636593    6[6-(6,6),6-(6,7),7-(6)]
   588       6.666915       6.666915       6.666915    6[1-(0),6-(1,6),6-(1,7)]
   589       11.11754       11.11754       11.11754    6[6-(1,6),6-(6,7),6-(8,8)]
   590      12.760127      12.760127      12.760127    6[1-(0),6-(1,6),7-(6,27)]
   591       8.046775       8.046775       8.046775    6[6-(6,6),8-(60),8-(60)]
   592        7.15755        7.15755        7.15755    6[6-(1,6),6-(6,7),6-(8,8)]
   593       7.222681       7.222681       7.222681    6[1-(0),6-(1,6),7-(6)]
   594       12.41882       12.41882       12.41882    6[6-(6,6),8-(0),8-(0)]
   595      10.145231      10.145231      10.145231    6[1-(0),6-(1,6),6-(6,6)]
   596       8.786687       8.786687       8.786687    6[1-(0),6-(1,6),7-(6,27)]
   597       6.884717       6.884717       6.884717    6[1-(0),6-(1,6),6-(6,6)]
   598      17.107451      17.107451      17.107451    6[1-(0),6-(1,6),7-(6)]
   599       8.952858       8.952858       8.952858    6[1-(0),6-(1,6),6-(1,7)]
   600      17.398243      17.398243      17.398243    6[1-(0),6-(1,6),6-(1,7)]
   601       7.861555       7.861555       7.861555    7[6-(1,6),6-(6,6)]
   602      18.069601      18.069601      18.069601    7[6-(1,6),6-(6,6),27-(7,7,7,7)]
   603       9.984693       9.984693       9.984693    7[6-(1,6),6-(6,6),27-(7,7,7,7)]
   604      12.983527      12.983527      12.983527    7[6-(1,6),6-(6,6),27-(7,7,7,7)]
   605      18.132481      18.132481      18.132481    7[6-(1,6),6-(6,6),27-(7,7,7,7)]
   606      20.270215      20.270215      20.270215    7[6-(1,6),6-(6,6),27-(7,7,7,7)]
   607       6.731993       6.731993       6.731993    7[6-(1,6),6-(6,6)]
   608       7.953562       7.953562       7.953562    7[6-(1,6),6-(6,6)]
   609       7.861524       7.861524       7.861524    7[6-(1,6),6-(6,6)]
   610       6.842042       6.842042       6.842042    7[6-(1,6),6-(6,6),27-(7,7,7,7)]
   611       9.984665       9.984665       9.984665    7[6-(1,6),6-(6,6),27-(7,7,7,7)]
   612       7.369734       7.369734       7.369734    7[6-(1,6),6-(6,6),27-(7,7,7,7)]
   613       6.904911       6.904911       6.904911    7[6-(1,6),6-(6,6),27-(7,7,7,7)]
   614       9.042647       9.042647       9.042647    7[6-(1,6),6-(6,6),27-(7,7,7,7)]
   615      12.345812      12.345812      12.345812    7[6-(1,6),6-(6,6)]
   616       13.56737       13.56737       13.56737    7[6-(1,6),6-(6,6)]
   617      16.282201      16.282201      16.282201    7[6-(1,6),6-(6,6)]
   618       9.648988       9.648988       9.648988    7[6-(1,6),6-(6,6),27-(7,7,7,7)]
   619       7.177736       7.177736       7.177736    7[6-(1,6),6-(6,6),27-(7,7,7,7)]
   620       15.79041       15.79041       15.79041    7[6-(1,6),6-(6,6),27-(7,7,7,7)]
   621       9.711857       9.711857       9.711857    7[6-(1,6),6-(6,6),27-(7,7,7,7)]
   622      11.849596      11.849596      11.849596    7[6-(1,6),6-(6,6),27-(7,7,7,7)]
   623       9.538905       9.538905       9.538905    7[6-(1,6),6-(6,6)]
   624      10.760463      10.760463      10.760463    7[6-(1,6),6-(6,6)]
   625      16.282174      16.282174      16.282174    7[6-(1,6),6-(6,6)]
   626       9.648959       9.648959       9.648959    7[6-(1,6),6-(6,6),27-(7,7,7,7)]
   627      18.405317      18.405317      18.405317    7[6-(1,6),6-(6,6),27-(7,7,7,7)]
   628      10.176651      10.176651      10.176651    7[6-(1,6),6-(6,6),27-(7,7,7,7)]
   629       9.711839       9.711839       9.711839    7[6-(1,6),6-(6,6),27-(7,7,7,7)]
   630      11.849571      11.849571      11.849571    7[6-(1,6),6-(6,6),27-(7,7,7,7)]
   631      15.152701      15.152701      15.152701    7[6-(1,6),6-(6,6)]
   632      16.374268      16.374268      16.374268    7[6-(1,6),6-(6,6)]
   633      14.593541      14.593541      14.593541    7[6-(1,6),6-(6,6)]
   634       4.385495       4.385495       4.385495    7[6-(1,6),6-(6,6),27-(7,7,7,7)]
   635      12.470403      12.470403      12.470403    7[6-(1,6),6-(6,6),27-(7,7,7,7)]
   636       9.471569       9.471569       9.471569    7[6-(1,6),6-(6,6),27-(7,7,7,7)]
   637       4.322615       4.322615       4.322615    7[6-(1,6),6-(6,6),27-(7,7,7,7)]
   638       2.184881       2.184881       2.184881    7[6-(1,6),6-(6,6),27-(7,7,7,7)]
   639      15.723103      15.723103      15.723103    7[6-(1,6),6-(6,6)]
   640      14.501534      14.501534      14.501534    7[6-(1,6),6-(6,6)]
   641      14.593572      14.593572      14.593572    7[6-(1,6),6-(6,6)]
   642      15.613054      15.613054      15.613054    7[6-(1,6),6-(6,6),27-(7,7,7,7)]
   643      12.470431      12.470431      12.470431    7[6-(1,6),6-(6,6),27-(7,7,7,7)]
   644      15.085362      15.085362      15.085362    7[6-(1,6),6-(6,6),27-(7,7,7,7)]
   645      15.550185      15.550185      15.550185    7[6-(1,6),6-(6,6),27-(7,7,7,7)]
   646      13.412449      13.412449      13.412449    7[6-(1,6),6-(6,6),27-(7,7,7,7)]
   647      10.109284      10.109284      10.109284    7[6-(1,6),6-(6,6)]
   648       8.887726       8.887726       8.887726    7[6-(1,6),6-(6,6)]
   649       6.172895       6.172895       6.172895    7[6-(1,6),6-(6,6)]
   650      12.806108      12.806108      12.806108    7[6-(1,6),6-(6,6),27-(7,7,7,7)]
   651       15.27736       15.27736       15.27736    7[6-(1,6),6-(6,6),27-(7,7,7,7)]
   652       6.664686       6.664686       6.664686    7[6-(1,6),6-(6,6),27-(7,7,7,7)]
   653      12.743239      12.743239      12.743239    7[6-(1,6),6-(6,6),27-(7,7,7,7)]
   654        10.6055        10.6055        10.6055    7[6-(1,6),6-(6,6),27-(7,7,7,7)]
   655      12.916191      12.916191      12.916191    7[6-(1,6),6-(6,6)]
   656      11.694633      11.694633      11.694633    7[6-(1,6),6-(6,6)]
   657       6.172922       6.172922       6.172922    7[6-(1,6),6-(6,6)]
   658      12.806137      12.806137      12.806137    7[6-(1,6),6-(6,6),27-(7,7,7,7)]
   659       4.049779       4.049779       4.049779    7[6-(1,6),6-(6,6),27-(7,7,7,7)]
   660      12.278445      12.278445      12.278445    7[6-(1,6),6-(6,6),27-(7,7,7,7)]
   661      12.743257      12.743257      12.743257    7[6-(1,6),6-(6,6),27-(7,7,7,7)]
   662      10.605525      10.605525      10.605525    7[6-(1,6),6-(6,6),27-(7,7,7,7)]
   663       7.302395       7.302395       7.302395    7[6-(1,6),6-(6,6)]
   664       6.080828       6.080828       6.080828    7[6-(1,6),6-(6,6)]
   665      14.084939      14.084939      14.084939    8[6-(6,8),60-(8,8,8,8,8)]
   666      13.657171      13.657171      13.657171    8[6-(6,8),60-(8,8,8,8,8)]
   667      15.149323      15.149323      15.149323    8[6-(6,8),60-(8,8,8,8,8)]
   668      17.434134      17.434134      17.434134    8[6-(6,8),60-(8,8,8,8,8)]
   669      17.160187      17.160187      17.160187    8[6-(6,8),60-(8,8,8,8,8)]
   670      16.528072      16.528072      16.528072    8[6-(6,8),60-(8,8,8,8,8)]
   671      11.921382      11.921382      11.921382    8[6-(6,8),60-(8,8,8,8,8)]
   672       2.750758       2.750758       2.750758    8[6-(6,8),60-(8,8,8,8,8)]
   673       8.115227       8.115227       8.115227    8[6-(6,8),60-(8,8,8,8,8)]
   674       9.719655       9.719655       9.719655    8[6-(6,8),60-(8,8,8,8,8)]
   675      10.862625      10.862625      10.862625    8[6-(6,8),60-(8,8,8,8,8)]
   676       11.46218       11.46218       11.46218    8[6-(6,8),60-(8,8,8,8,8)]
   677       6.186395       6.186395       6.186395    8[6-(6,8)]
   678       7.379891       7.379891       7.379891    8[6-(6,8)]
   679       1.731285       1.731285       1.731285    8[6-(6,8)]
   680      11.767636      11.767636      11.767636    8[6-(6,8)]
   681       8.471177       8.471177       8.471177    8[6-(6,8),60-(8,8,8,8,8)]
   682       8.043402       8.043402       8.043402    8[6-(6,8),60-(8,8,8,8,8)]
   683       9.535546       9.535546       9.535546    8[6-(6,8),60-(8,8,8,8,8)]
   684      11.820368      11.820368      11.820368    8[6-(6,8),60-(8,8,8,8,8)]
   685      11.546409      11.546409      11.546409    8[6-(6,8),60-(8,8,8,8,8)]
   686      10.914296      10.914296      10.914296    8[6-(6,8),60-(8,8,8,8,8)]
   687       6.307617       6.307617       6.307617    8[6-(6,8),60-(8,8,8,8,8)]
   688      13.978314      13.978314      13.978314    8[6-(6,8),60-(8,8,8,8,8)]
   689      13.729059      13.729059      13.729059    8[6-(6,8),60-(8,8,8,8,8)]
   690       15.33348       15.33348       15.33348    8[6-(6,8),60-(8,8,8,8,8)]
   691      16.476449      16.476449      16.476449    8[6-(6,8),60-(8,8,8,8,8)]
   692       5.848402       5.848402       5.848402    8[6-(6,8),60-(8,8,8,8,8)]
   693       6.186368       6.186368       6.186368    8[6-(6,8)]
   694        7.37986        7.37986        7.37986    8[6-(6,8)]
   695      12.958855      12.958855      12.958855    8[6-(6,8)]
   696      11.767607      11.767607      11.767607    8[6-(6,8)]
   697       16.89185       16.89185       16.89185    8[6-(6,8),60-(8,8,8,8,8)]
   698      16.464071      16.464071      16.464071    8[6-(6,8),60-(8,8,8,8,8)]
   699      17.956218      17.956218      17.956218    8[6-(6,8),60-(8,8,8,8,8)]
   700       9.013436       9.013436       9.013436    8[6-(6,8),60-(8,8,8,8,8)]
   701       8.739486       8.739486       8.739486    8[6-(6,8),60-(8,8,8,8,8)]
   702       8.107378       8.107378       8.107378    8[6-(6,8),60-(8,8,8,8,8)]
   703      14.728292      14.728292      14.728292    8[6-(6,8),60-(8,8,8,8,8)]
   704      11.171381      11.171381      11.171381    8[6-(6,8),60-(8,8,8,8,8)]
   705      10.922136      10.922136      10.922136    8[6-(6,8),60-(8,8,8,8,8)]
   706      12.526561      12.526561      12.526561    8[6-(6,8),60-(8,8,8,8,8)]
   707       13.66952       13.66952       13.66952    8[6-(6,8),60-(8,8,8,8,8)]
   708      14.269079      14.269079      14.269079    8[6-(6,8),60-(8,8,8,8,8)]
   709      14.607034      14.607034      14.607034    8[6-(6,8)]
   710      15.800523      15.800523      15.800523    8[6-(6,8)]
   711      10.151919      10.151919      10.151919    8[6-(6,8)]
   712       8.960666       8.960666       8.960666    8[6-(6,8)]
   713      11.278066      11.278066      11.278066    8[6-(6,8),60-(8,8,8,8,8)]
   714      10.850303      10.850303      10.850303    8[6-(6,8),60-(8,8,8,8,8)]
   715      12.342452      12.342452      12.342452    8[6-(6,8),60-(8,8,8,8,8)]
   716      14.627267      14.627267      14.627267    8[6-(6,8),60-(8,8,8,8,8)]
   717      14.353309      14.353309      14.353309    8[6-(6,8),60-(8,8,8,8,8)]
   718       13.72119       13.72119       13.72119    8[6-(6,8),60-(8,8,8,8,8)]
   719       9.114508       9.114508       9.114508    8[6-(6,8),60-(8,8,8,8,8)]
   720      11.171387      11.171387      11.171387    8[6-(6,8),60-(8,8,8,8,8)]
   721       5.308351       5.308351       5.308351    8[6-(6,8),60-(8,8,8,8,8)]
   722       6.912773       6.912773       6.912773    8[6-(6,8),60-(8,8,8,8,8)]
   723       8.055754       8.055754       8.055754    8[6-(6,8),60-(8,8,8,8,8)]
   724       8.655303       8.655303       8.655303    8[6-(6,8),60-(8,8,8,8,8)]
   725      14.607026      14.607026      14.607026    8[6-(6,8)]
   726      15.800524      15.800524      15.800524    8[6-(6,8)]
   727      10.151917      10.151917      10.151917    8[6-(6,8)]
   728       8.960673       8.960673       8.960673    8[6-(6,8)]
   729       8.370157       8.370157       8.370157    8[6-(6,8),60-(8,8,8,8,8)]
   730       8.797925       8.797925       8.797925    8[6-(6,8),60-(8,8,8,8,8)]
   731       7.305773       7.305773       7.305773    8[6-(6,8),60-(8,8,8,8,8)]
   732       5.020962       5.020962       5.020962    8[6-(6,8),60-(8,8,8,8,8)]
   733       5.294909       5.294909       5.294909    8[6-(6,8),60-(8,8,8,8,8)]
   734       5.927024       5.927024       5.927024    8[6-(6,8),60-(8,8,8,8,8)]
   735      10.533714      10.533714      10.533714    8[6-(6,8),60-(8,8,8,8,8)]
   736      19.704338      19.704338      19.704338    8[6-(6,8),60-(8,8,8,8,8)]
   737      14.339869      14.339869      14.339869    8[6-(6,8),60-(8,8,8,8,8)]
   738      12.735441      12.735441      12.735441    8[6-(6,8),60-(8,8,8,8,8)]
   739      11.592471      11.592471      11.592471    8[6-(6,8),60-(8,8,8,8,8)]
   740      10.992916      10.992916      10.992916    8[6-(6,8),60-(8,8,8,8,8)]
   741      16.268701      16.268701      16.268701    8[6-(6,8)]
   742      15.075205      15.075205      15.075205    8[6-(6,8)]
   743      20.723811      20.723811      20.723811    8[6-(6,8)]
   744       10.68746       10.68746       10.68746    8[6-(6,8)]
   745      13.983919      13.983919      13.983919    8[6-(6,8),60-(8,8,8,8,8)]
   746      14.411694      14.411694      14.411694    8[6-(6,8),60-(8,8,8,8,8)]
   747       12.91955       12.91955       12.91955    8[6-(6,8),60-(8,8,8,8,8)]
   748      10.634728      10.634728      10.634728    8[6-(6,8),60-(8,8,8,8,8)]
   749      10.908687      10.908687      10.908687    8[6-(6,8),60-(8,8,8,8,8)]
   750        11.5408        11.5408        11.5408    8[6-(6,8),60-(8,8,8,8,8)]
   751      16.147479      16.147479      16.147479    8[6-(6,8),60-(8,8,8,8,8)]
   752       8.476782       8.476782       8.476782    8[6-(6,8),60-(8,8,8,8,8)]
   753       8.726037       8.726037       8.726037    8[6-(6,8),60-(8,8,8,8,8)]
   754       7.121616       7.121616       7.121616    8[6-(6,8),60-(8,8,8,8,8)]
   755       5.978647       5.978647       5.978647    8[6-(6,8),60-(8,8,8,8,8)]
   756      16.606694      16.606694      16.606694    8[6-(6,8),60-(8,8,8,8,8)]
   757      16.268728      16.268728      16.268728    8[6-(6,8)]
   758      15.075236      15.075236      15.075236    8[6-(6,8)]
   759       9.496241       9.496241       9.496241    8[6-(6,8)]
   760      10.687489      10.687489      10.687489    8[6-(6,8)]
   761       5.563246       5.563246       5.563246    8[6-(6,8),60-(8,8,8,8,8)]
   762       5.991025       5.991025       5.991025    8[6-(6,8),60-(8,8,8,8,8)]
   763       4.498878       4.498878       4.498878    8[6-(6,8),60-(8,8,8,8,8)]
   764       13.44166       13.44166       13.44166    8[6-(6,8),60-(8,8,8,8,8)]
   765       13.71561       13.71561       13.71561    8[6-(6,8),60-(8,8,8,8,8)]
   766      14.347718      14.347718      14.347718    8[6-(6,8),60-(8,8,8,8,8)]
   767       7.726804       7.726804       7.726804    8[6-(6,8),60-(8,8,8,8,8)]
   768      11.283715      11.283715      11.283715    8[6-(6,8),60-(8,8,8,8,8)]
   769       11.53296       11.53296       11.53296    8[6-(6,8),60-(8,8,8,8,8)]
   770       9.928535       9.928535       9.928535    8[6-(6,8),60-(8,8,8,8,8)]
   771       8.785576       8.785576       8.785576    8[6-(6,8),60-(8,8,8,8,8)]
   772       8.186017       8.186017       8.186017    8[6-(6,8),60-(8,8,8,8,8)]
   773       7.848062       7.848062       7.848062    8[6-(6,8)]
   774       6.654573       6.654573       6.654573    8[6-(6,8)]
   775      12.303177      12.303177      12.303177    8[6-(6,8)]
   776       13.49443       13.49443       13.49443    8[6-(6,8)]
   777       11.17703       11.17703       11.17703    8[6-(6,8),60-(8,8,8,8,8)]
   778      11.604793      11.604793      11.604793    8[6-(6,8),60-(8,8,8,8,8)]
   779      10.112644      10.112644      10.112644    8[6-(6,8),60-(8,8,8,8,8)]
   780       7.827829       7.827829       7.827829    8[6-(6,8),60-(8,8,8,8,8)]
   781       8.101787       8.101787       8.101787    8[6-(6,8),60-(8,8,8,8,8)]
   782       8.733906       8.733906       8.733906    8[6-(6,8),60-(8,8,8,8,8)]
   783      13.340588      13.340588      13.340588    8[6-(6,8),60-(8,8,8,8,8)]
   784      11.283709      11.283709      11.283709    8[6-(6,8),60-(8,8,8,8,8)]
   785      17.146745      17.146745      17.146745    8[6-(6,8),60-(8,8,8,8,8)]
   786      15.542323      15.542323      15.542323    8[6-(6,8),60-(8,8,8,8,8)]
   787      14.399342      14.399342      14.399342    8[6-(6,8),60-(8,8,8,8,8)]
   788      13.799793      13.799793      13.799793    8[6-(6,8),60-(8,8,8,8,8)]
   789        7.84807        7.84807        7.84807    8[6-(6,8)]
   790       6.654572       6.654572       6.654572    8[6-(6,8)]
   791      12.303179      12.303179      12.303179    8[6-(6,8)]
   792      13.494423      13.494423      13.494423    8[6-(6,8)]
