# Supplementary material for: A collection of forcefield precursors for metal–organic frameworks
Source: RSC Adv. 2019 Nov 13;9(63):36492–507. doi: 10.1039/c9ra07327b (PMC9075174; doi:10.1039/c9ra07327b)
Supplement: RA-009-C9RA07327B-s1540 [file RA-009-C9RA07327B-s1540.txt]

MIFTEC_clean

11.183400    0.000000    0.000000
5.591708    32.505453    0.000000
5.591708    -0.000000    32.505453

     1       9.979404       9.979404       9.979404    62[8-(6),8-(6),8-(6),8-(6),8-(6)]
     2      15.537498      15.537498      15.537498    62[8-(6),8-(6),8-(6),8-(6),8-(6),8-(6)]
     3      15.571102      15.571102      15.571102    62[8-(6),8-(6),8-(6),8-(6),8-(6)]
     4        9.94574        9.94574        9.94574    62[8-(6),8-(6),8-(6),8-(6),8-(6),8-(6)]
     5      12.775256      12.775256      12.775256    62[8-(6),8-(6),8-(6),8-(6),8-(6)]
     6      18.333294      18.333294      18.333294    62[8-(6),8-(6),8-(6),8-(6),8-(6),8-(6)]
     7       7.183551       7.183551       7.183551    62[8-(6),8-(6),8-(6),8-(6),8-(6)]
     8      12.741645      12.741645      12.741645    62[8-(6),8-(6),8-(6),8-(6),8-(6),8-(6)]
     9      12.387412      12.387412      12.387412    62[8-(6),8-(6),8-(6),8-(6),8-(6)]
    10       6.829374       6.829374       6.829374    62[8-(6),8-(6),8-(6),8-(6),8-(6),8-(6)]
    11       6.795714       6.795714       6.795714    62[8-(6),8-(6),8-(6),8-(6),8-(6)]
    12      12.421132      12.421132      12.421132    62[8-(6),8-(6),8-(6),8-(6),8-(6),8-(6)]
    13        9.59156        9.59156        9.59156    62[8-(6),8-(6),8-(6),8-(6),8-(6)]
    14       4.033522       4.033522       4.033522    62[8-(6),8-(6),8-(6),8-(6),8-(6),8-(6)]
    15      15.183265      15.183265      15.183265    62[8-(6),8-(6),8-(6),8-(6),8-(6)]
    16       9.625227       9.625227       9.625227    62[8-(6),8-(6),8-(6),8-(6),8-(6),8-(6)]
    17      18.218277      18.218277      18.218277    27[7-(6,6),7-(6,6),7-(6,6),7-(6,6),7-(6,6)]
    18       7.034815       7.034815       7.034815    27[7-(6,6),7-(6,6),7-(6,6),7-(6,6),7-(6,6)]
    19       9.830715       9.830715       9.830715    27[7-(6,6),7-(6,6),7-(6,6),7-(6,6),7-(6,6)]
    20       9.830661       9.830661       9.830661    27[7-(6,6),7-(6,6),7-(6,6),7-(6,6),7-(6,6)]
    21       4.148595       4.148595       4.148595    27[7-(6,6),7-(6,6),7-(6,6),7-(6,6),7-(6,6)]
    22      15.332057      15.332057      15.332057    27[7-(6,6),7-(6,6),7-(6,6),7-(6,6),7-(6,6)]
    23      12.536157      12.536157      12.536157    27[7-(6,6),7-(6,6),7-(6,6),7-(6,6),7-(6,6)]
    24      12.536155      12.536155      12.536155    27[7-(6,6),7-(6,6),7-(6,6),7-(6,6),7-(6,6)]
    25       3.763217       3.763217       3.763217    1[6-(6,6)]
    26        5.75498        5.75498        5.75498    1[6-(6,6)]
    27       6.060286       6.060286       6.060286    1[6-(6,7)]
    28       6.827475       6.827475       6.827475    1[6-(6,7)]
    29      10.863555      10.863555      10.863555    1[6-(6,6)]
    30      11.048082      11.048082      11.048082    1[6-(6,6)]
    31       8.165001       8.165001       8.165001    1[6-(6,6)]
    32      12.919072      12.919072      12.919072    1[6-(6,6)]
    33      17.777148      17.777148      17.777148    1[6-(6,7)]
    34      13.092413      13.092413      13.092413    1[6-(6,7)]
    35      12.307339      12.307339      12.307339    1[6-(6,6)]
    36      11.589365      11.589365      11.589365    1[6-(6,6)]
    37       6.780503       6.780503       6.780503    1[6-(6,6)]
    38       8.091197       8.091197       8.091197    1[6-(6,6)]
    39       8.566492       8.566492       8.566492    1[6-(6,7)]
    40      17.620575      17.620575      17.620575    1[6-(6,7)]
    41       7.439208       7.439208       7.439208    1[6-(6,6)]
    42       8.305921       8.305921       8.305921    1[6-(6,6)]
    43      11.157688      11.157688      11.157688    1[6-(6,6)]
    44      10.991056      10.991056      10.991056    1[6-(6,6)]
    45       6.949368       6.949368       6.949368    1[6-(6,7)]
    46      11.679946      11.679946      11.679946    1[6-(6,7)]
    47      11.384704      11.384704      11.384704    1[6-(6,6)]
    48       9.400769       9.400769       9.400769    1[6-(6,6)]
    49       3.763219       3.763219       3.763219    1[6-(6,6)]
    50       5.754983       5.754983       5.754983    1[6-(6,6)]
    51        6.06029        6.06029        6.06029    1[6-(6,7)]
    52      12.419173      12.419173      12.419173    1[6-(6,7)]
    53      10.863562      10.863562      10.863562    1[6-(6,6)]
    54      11.048088      11.048088      11.048088    1[6-(6,6)]
    55       8.165008       8.165008       8.165008    1[6-(6,6)]
    56       7.327372       7.327372       7.327372    1[6-(6,6)]
    57       6.593741       6.593741       6.593741    1[6-(6,7)]
    58       7.500716       7.500716       7.500716    1[6-(6,7)]
    59       6.715641       6.715641       6.715641    1[6-(6,6)]
    60       5.997666       5.997666       5.997666    1[6-(6,6)]
    61      12.372204      12.372204      12.372204    1[6-(6,6)]
    62      13.682898      13.682898      13.682898    1[6-(6,6)]
    63      14.158193      14.158193      14.158193    1[6-(6,7)]
    64      12.028871      12.028871      12.028871    1[6-(6,7)]
    65      13.030903      13.030903      13.030903    1[6-(6,6)]
    66      13.897617      13.897617      13.897617    1[6-(6,6)]
    67       5.565984       5.565984       5.565984    1[6-(6,6)]
    68       5.399351       5.399351       5.399351    1[6-(6,6)]
    69        6.94937        6.94937        6.94937    1[6-(6,7)]
    70      11.679948      11.679948      11.679948    1[6-(6,7)]
    71      11.384706      11.384706      11.384706    1[6-(6,6)]
    72       9.400771       9.400771       9.400771    1[6-(6,6)]
    73      12.150775      12.150775      12.150775    1[6-(6,6)]
    74      14.142539      14.142539      14.142539    1[6-(6,6)]
    75      14.447847      14.447847      14.447847    1[6-(6,7)]
    76       4.031621       4.031621       4.031621    1[6-(6,7)]
    77      19.251117      19.251117      19.251117    1[6-(6,6)]
    78       8.252243       8.252243       8.252243    1[6-(6,6)]
    79      16.552562      16.552562      16.552562    1[6-(6,6)]
    80      10.123218      10.123218      10.123218    1[6-(6,6)]
    81       9.389587       9.389587       9.389587    1[6-(6,7)]
    82      15.888267      15.888267      15.888267    1[6-(6,7)]
    83      15.103191      15.103191      15.103191    1[6-(6,6)]
    84      14.385217      14.385217      14.385217    1[6-(6,6)]
    85       9.576355       9.576355       9.576355    1[6-(6,6)]
    86      10.887049      10.887049      10.887049    1[6-(6,6)]
    87      11.362343      11.362343      11.362343    1[6-(6,7)]
    88       9.233023       9.233023       9.233023    1[6-(6,7)]
    89      10.235056      10.235056      10.235056    1[6-(6,6)]
    90       11.10177       11.10177       11.10177    1[6-(6,6)]
    91      13.953538      13.953538      13.953538    1[6-(6,6)]
    92      13.786904      13.786904      13.786904    1[6-(6,6)]
    93      15.336924      15.336924      15.336924    1[6-(6,7)]
    94       8.884103       8.884103       8.884103    1[6-(6,7)]
    95       8.588862       8.588862       8.588862    1[6-(6,6)]
    96      17.788327      17.788327      17.788327    1[6-(6,6)]
    97      12.150777      12.150777      12.150777    1[6-(6,6)]
    98       14.14254       14.14254       14.14254    1[6-(6,6)]
    99      14.447846      14.447846      14.447846    1[6-(6,7)]
   100       9.623327       9.623327       9.623327    1[6-(6,7)]
   101       8.067716       8.067716       8.067716    1[6-(6,6)]
   102      19.435643      19.435643      19.435643    1[6-(6,6)]
   103      16.552562      16.552562      16.552562    1[6-(6,6)]
   104      15.714925      15.714925      15.714925    1[6-(6,6)]
   105       9.389586       9.389586       9.389586    1[6-(6,7)]
   106      10.296562      10.296562      10.296562    1[6-(6,7)]
   107       9.511488       9.511488       9.511488    1[6-(6,6)]
   108       8.793514       8.793514       8.793514    1[6-(6,6)]
   109      15.168052      15.168052      15.168052    1[6-(6,6)]
   110       5.295347       5.295347       5.295347    1[6-(6,6)]
   111       5.770642       5.770642       5.770642    1[6-(6,7)]
   112      14.824723      14.824723      14.824723    1[6-(6,7)]
   113      15.826755      15.826755      15.826755    1[6-(6,6)]
   114       5.510068       5.510068       5.510068    1[6-(6,6)]
   115       8.361835       8.361835       8.361835    1[6-(6,6)]
   116       8.195203       8.195203       8.195203    1[6-(6,6)]
   117       9.745222       9.745222       9.745222    1[6-(6,7)]
   118      20.067507      20.067507      20.067507    1[6-(6,7)]
   119      19.772264      19.772264      19.772264    1[6-(6,6)]
   120      17.788329      17.788329      17.788329    1[6-(6,6)]
   121      18.603599      18.603599      18.603599    1[6-(6,6)]
   122      16.611836      16.611836      16.611836    1[6-(6,6)]
   123       16.30653       16.30653       16.30653    1[6-(6,7)]
   124      15.539341      15.539341      15.539341    1[6-(6,7)]
   125      11.503261      11.503261      11.503261    1[6-(6,6)]
   126      11.318734      11.318734      11.318734    1[6-(6,6)]
   127      14.201815      14.201815      14.201815    1[6-(6,6)]
   128       9.447744       9.447744       9.447744    1[6-(6,6)]
   129       4.589668       4.589668       4.589668    1[6-(6,7)]
   130       9.274403       9.274403       9.274403    1[6-(6,7)]
   131      10.059477      10.059477      10.059477    1[6-(6,6)]
   132      10.777451      10.777451      10.777451    1[6-(6,6)]
   133      15.586313      15.586313      15.586313    1[6-(6,6)]
   134      14.275619      14.275619      14.275619    1[6-(6,6)]
   135      13.800324      13.800324      13.800324    1[6-(6,7)]
   136       4.746241       4.746241       4.746241    1[6-(6,7)]
   137      14.927608      14.927608      14.927608    1[6-(6,6)]
   138      14.060895      14.060895      14.060895    1[6-(6,6)]
   139      11.209128      11.209128      11.209128    1[6-(6,6)]
   140       11.37576       11.37576       11.37576    1[6-(6,6)]
   141        9.82574        9.82574        9.82574    1[6-(6,7)]
   142       10.68687       10.68687       10.68687    1[6-(6,7)]
   143      10.982112      10.982112      10.982112    1[6-(6,6)]
   144      12.966047      12.966047      12.966047    1[6-(6,6)]
   145      18.603597      18.603597      18.603597    1[6-(6,6)]
   146      16.611833      16.611833      16.611833    1[6-(6,6)]
   147      16.306526      16.306526      16.306526    1[6-(6,7)]
   148       9.947643       9.947643       9.947643    1[6-(6,7)]
   149      11.503254      11.503254      11.503254    1[6-(6,6)]
   150      11.318728      11.318728      11.318728    1[6-(6,6)]
   151      14.201808      14.201808      14.201808    1[6-(6,6)]
   152      15.039444      15.039444      15.039444    1[6-(6,6)]
   153      15.773075      15.773075      15.773075    1[6-(6,7)]
   154        14.8661        14.8661        14.8661    1[6-(6,7)]
   155      15.651175      15.651175      15.651175    1[6-(6,6)]
   156       16.36915       16.36915       16.36915    1[6-(6,6)]
   157       9.994612       9.994612       9.994612    1[6-(6,6)]
   158       8.683918       8.683918       8.683918    1[6-(6,6)]
   159       8.208623       8.208623       8.208623    1[6-(6,7)]
   160      10.337945      10.337945      10.337945    1[6-(6,7)]
   161       9.335913       9.335913       9.335913    1[6-(6,6)]
   162       8.469199       8.469199       8.469199    1[6-(6,6)]
   163      16.800832      16.800832      16.800832    1[6-(6,6)]
   164      16.967465      16.967465      16.967465    1[6-(6,6)]
   165      15.417446      15.417446      15.417446    1[6-(6,7)]
   166      10.686868      10.686868      10.686868    1[6-(6,7)]
   167       10.98211       10.98211       10.98211    1[6-(6,6)]
   168      12.966045      12.966045      12.966045    1[6-(6,6)]
   169      10.216041      10.216041      10.216041    1[6-(6,6)]
   170       8.224277       8.224277       8.224277    1[6-(6,6)]
   171       7.918969       7.918969       7.918969    1[6-(6,7)]
   172      18.335195      18.335195      18.335195    1[6-(6,7)]
   173       3.115699       3.115699       3.115699    1[6-(6,6)]
   174      14.114573      14.114573      14.114573    1[6-(6,6)]
   175       5.814254       5.814254       5.814254    1[6-(6,6)]
   176      12.243598      12.243598      12.243598    1[6-(6,6)]
   177      12.977229      12.977229      12.977229    1[6-(6,7)]
   178       6.478549       6.478549       6.478549    1[6-(6,7)]
   179       7.263625       7.263625       7.263625    1[6-(6,6)]
   180       7.981599       7.981599       7.981599    1[6-(6,6)]
   181      12.790461      12.790461      12.790461    1[6-(6,6)]
   182      11.479767      11.479767      11.479767    1[6-(6,6)]
   183      11.004473      11.004473      11.004473    1[6-(6,7)]
   184      13.133793      13.133793      13.133793    1[6-(6,7)]
   185       12.13176       12.13176       12.13176    1[6-(6,6)]
   186      11.265046      11.265046      11.265046    1[6-(6,6)]
   187       8.413278       8.413278       8.413278    1[6-(6,6)]
   188       8.579912       8.579912       8.579912    1[6-(6,6)]
   189       7.029892       7.029892       7.029892    1[6-(6,7)]
   190      13.482713      13.482713      13.482713    1[6-(6,7)]
   191      13.777954      13.777954      13.777954    1[6-(6,6)]
   192       4.578489       4.578489       4.578489    1[6-(6,6)]
   193      10.216039      10.216039      10.216039    1[6-(6,6)]
   194       8.224276       8.224276       8.224276    1[6-(6,6)]
   195        7.91897        7.91897        7.91897    1[6-(6,7)]
   196      12.743489      12.743489      12.743489    1[6-(6,7)]
   197         3.1157         3.1157         3.1157    1[6-(6,6)]
   198       2.931173       2.931173       2.931173    1[6-(6,6)]
   199       5.814254       5.814254       5.814254    1[6-(6,6)]
   200       6.651891       6.651891       6.651891    1[6-(6,6)]
   201       12.97723       12.97723       12.97723    1[6-(6,7)]
   202      12.070254      12.070254      12.070254    1[6-(6,7)]
   203      12.855328      12.855328      12.855328    1[6-(6,6)]
   204      13.573302      13.573302      13.573302    1[6-(6,6)]
   205       7.198764       7.198764       7.198764    1[6-(6,6)]
   206      17.071469      17.071469      17.071469    1[6-(6,6)]
   207      16.596174      16.596174      16.596174    1[6-(6,7)]
   208       7.542093       7.542093       7.542093    1[6-(6,7)]
   209       6.540061       6.540061       6.540061    1[6-(6,6)]
   210      16.856748      16.856748      16.856748    1[6-(6,6)]
   211      14.004981      14.004981      14.004981    1[6-(6,6)]
   212      14.171613      14.171613      14.171613    1[6-(6,6)]
   213       7.029886       7.029886       7.029886    1[6-(6,7)]
   214       2.299309       2.299309       2.299309    1[6-(6,7)]
   215       2.594552       2.594552       2.594552    1[6-(6,6)]
   216       4.578487       4.578487       4.578487    1[6-(6,6)]
   217       1.639489       1.639489       1.639489    6[6-(6,6),8-(0),8-(0)]
   218        2.93229        2.93229        2.93229    6[6-(1,6),6-(6,7),6-(8,8)]
   219       3.905246       3.905246       3.905246    6[1-(0),6-(1,6),6-(6,6)]
   220       5.089568       5.089568       5.089568    6[1-(0),6-(1,6),6-(1,7)]
   221       5.261792       5.261792       5.261792    6[1-(0),6-(1,6),7-(6,27)]
   222       3.189507       3.189507       3.189507    6[6-(6,6),6-(6,7),7-(6,27)]
   223       2.206486       2.206486       2.206486    6[6-(6,6),6-(6,7),7-(6,27)]
   224       1.255897       1.255897       1.255897    6[1-(0),6-(1,6),7-(6,27)]
   225      11.526731      11.526731      11.526731    6[1-(0),6-(1,6),6-(1,7)]
   226      11.627382      11.627382      11.627382    6[1-(0),6-(1,6),6-(6,6)]
   227       1.403518       1.403518       1.403518    6[6-(1,6),6-(6,7),6-(8,8)]
   228       1.612647       1.612647       1.612647    6[6-(6,6),8-(62),8-(62)]
   229      14.095566      14.095566      14.095566    6[6-(6,6),8-(62),8-(62)]
   230      13.386538      13.386538      13.386538    6[6-(1,6),6-(6,7),6-(8,8)]
   231       7.819434       7.819434       7.819434    6[1-(0),6-(1,6),6-(6,6)]
   232      12.931373      12.931373      12.931373    6[1-(0),6-(1,6),6-(1,7)]
   233      18.061206      18.061206      18.061206    6[1-(0),6-(1,6),7-(6)]
   234      12.805001      12.805001      12.805001    6[6-(6,6),6-(6,7),7-(6)]
   235      12.601463      12.601463      12.601463    6[6-(6,6),6-(6,7),7-(6,27)]
   236      12.835195      12.835195      12.835195    6[1-(0),6-(1,6),7-(6,27)]
   237      12.350954      12.350954      12.350954    6[1-(0),6-(1,6),6-(1,7)]
   238      11.938287      11.938287      11.938287    6[1-(0),6-(1,6),6-(6,6)]
   239      12.029991      12.029991      12.029991    6[6-(1,6),6-(6,7),6-(8,8)]
   240      11.366816      11.366816      11.366816    6[6-(6,6),8-(0),8-(62)]
   241      17.137451      17.137451      17.137451    6[6-(6,6),8-(62),8-(62)]
   242       6.855433       6.855433       6.855433    6[6-(1,6),6-(6,7),6-(8,8)]
   243       7.110414       7.110414       7.110414    6[1-(0),6-(1,6),6-(6,6)]
   244       7.842926       7.842926       7.842926    6[1-(0),6-(1,6),6-(1,7)]
   245       8.172837       8.172837       8.172837    6[1-(0),6-(1,6),7-(6)]
   246       7.378816       7.378816       7.378816    6[6-(6,6),6-(6,7),7-(6)]
   247       7.330728       7.330728       7.330728    6[6-(6,6),6-(6,7),7-(6)]
   248       6.825239       6.825239       6.825239    6[1-(0),6-(1,6),7-(6)]
   249       7.402303       7.402303       7.402303    6[1-(0),6-(1,6),6-(1,7)]
   250       7.936869       7.936869       7.936869    6[1-(0),6-(1,6),6-(6,6)]
   251       7.932395       7.932395       7.932395    6[6-(1,6),6-(6,7),6-(8,8)]
   252       8.632476       8.632476       8.632476    6[6-(6,6),8-(62),8-(62)]
   253      12.870985      12.870985      12.870985    6[6-(6,6),8-(62),8-(62)]
   254      12.657382      12.657382      12.657382    6[6-(1,6),6-(6,7),6-(8,8)]
   255       11.72916       11.72916       11.72916    6[1-(0),6-(1,6),6-(6,6)]
   256      11.649758      11.649758      11.649758    6[1-(0),6-(1,6),6-(1,7)]
   257       6.957196       6.957196       6.957196    6[1-(0),6-(1,6),7-(6,27)]
   258       7.865288       7.865288       7.865288    6[6-(6,6),6-(6,7),7-(6,27)]
   259        8.82035        8.82035        8.82035    6[6-(6,6),6-(6,7),7-(6,27)]
   260      10.887043      10.887043      10.887043    6[1-(0),6-(1,6),7-(6,27)]
   261      10.719292      10.719292      10.719292    6[1-(0),6-(1,6),6-(1,7)]
   262       9.543916       9.543916       9.543916    6[1-(0),6-(1,6),6-(6,6)]
   263        8.56425        8.56425        8.56425    6[6-(1,6),6-(6,7),6-(8,8)]
   264       7.268094       7.268094       7.268094    6[6-(6,6),8-(0),8-(0)]
   265      12.822892      12.822892      12.822892    6[6-(6,6),8-(0),8-(0)]
   266      14.115693      14.115693      14.115693    6[6-(1,6),6-(6,7),6-(8,8)]
   267       3.905249       3.905249       3.905249    6[1-(0),6-(1,6),6-(6,6)]
   268       5.089571       5.089571       5.089571    6[1-(0),6-(1,6),6-(1,7)]
   269       5.261796       5.261796       5.261796    6[1-(0),6-(1,6),7-(6,27)]
   270      14.372912      14.372912      14.372912    6[6-(6,6),6-(6,7),7-(6,27)]
   271      13.389891      13.389891      13.389891    6[6-(6,6),6-(6,7),7-(6,27)]
   272      12.439303      12.439303      12.439303    6[1-(0),6-(1,6),7-(6,27)]
   273      11.526738      11.526738      11.526738    6[1-(0),6-(1,6),6-(1,7)]
   274      11.627388      11.627388      11.627388    6[1-(0),6-(1,6),6-(6,6)]
   275      12.586924      12.586924      12.586924    6[6-(1,6),6-(6,7),6-(8,8)]
   276      12.796053      12.796053      12.796053    6[6-(6,6),8-(62),8-(62)]
   277       8.503865       8.503865       8.503865    6[6-(6,6),8-(62),8-(62)]
   278       7.794838       7.794838       7.794838    6[6-(1,6),6-(6,7),6-(8,8)]
   279       7.819441       7.819441       7.819441    6[1-(0),6-(1,6),6-(6,6)]
   280       7.339674       7.339674       7.339674    6[1-(0),6-(1,6),6-(1,7)]
   281         6.8778         6.8778         6.8778    6[1-(0),6-(1,6),7-(6)]
   282       7.213301       7.213301       7.213301    6[6-(6,6),6-(6,7),7-(6)]
   283       7.009764       7.009764       7.009764    6[6-(6,6),6-(6,7),7-(6,27)]
   284       7.243497       7.243497       7.243497    6[1-(0),6-(1,6),7-(6,27)]
   285       6.759256       6.759256       6.759256    6[1-(0),6-(1,6),6-(1,7)]
   286       6.346588       6.346588       6.346588    6[1-(0),6-(1,6),6-(6,6)]
   287       6.438292       6.438292       6.438292    6[6-(1,6),6-(6,7),6-(8,8)]
   288       5.775115       5.775115       5.775115    6[6-(6,6),8-(0),8-(62)]
   289      11.545749      11.545749      11.545749    6[6-(6,6),8-(62),8-(62)]
   290      12.447132      12.447132      12.447132    6[6-(1,6),6-(6,7),6-(8,8)]
   291      12.702114      12.702114      12.702114    6[1-(0),6-(1,6),6-(6,6)]
   292      13.434627      13.434627      13.434627    6[1-(0),6-(1,6),6-(1,7)]
   293      13.764537      13.764537      13.764537    6[1-(0),6-(1,6),7-(6)]
   294      12.970515      12.970515      12.970515    6[6-(6,6),6-(6,7),7-(6)]
   295      12.922426      12.922426      12.922426    6[6-(6,6),6-(6,7),7-(6)]
   296      12.416935      12.416935      12.416935    6[1-(0),6-(1,6),7-(6)]
   297      12.993998      12.993998      12.993998    6[1-(0),6-(1,6),6-(1,7)]
   298      13.528565      13.528565      13.528565    6[1-(0),6-(1,6),6-(6,6)]
   299      13.524092      13.524092      13.524092    6[6-(1,6),6-(6,7),6-(8,8)]
   300      14.224173      14.224173      14.224173    6[6-(6,6),8-(62),8-(62)]
   301       7.279281       7.279281       7.279281    6[6-(6,6),8-(62),8-(62)]
   302       7.065678       7.065678       7.065678    6[6-(1,6),6-(6,7),6-(8,8)]
   303       6.137456       6.137456       6.137456    6[1-(0),6-(1,6),6-(6,6)]
   304       6.058053       6.058053       6.058053    6[1-(0),6-(1,6),6-(1,7)]
   305       6.957198       6.957198       6.957198    6[1-(0),6-(1,6),7-(6,27)]
   306       7.865291       7.865291       7.865291    6[6-(6,6),6-(6,7),7-(6,27)]
   307       8.820353       8.820353       8.820353    6[6-(6,6),6-(6,7),7-(6,27)]
   308      10.887045      10.887045      10.887045    6[1-(0),6-(1,6),7-(6,27)]
   309      10.719294      10.719294      10.719294    6[1-(0),6-(1,6),6-(1,7)]
   310       9.543919       9.543919       9.543919    6[1-(0),6-(1,6),6-(6,6)]
   311       8.564253       8.564253       8.564253    6[6-(1,6),6-(6,7),6-(8,8)]
   312       7.268097       7.268097       7.268097    6[6-(6,6),8-(0),8-(0)]
   313      10.027048      10.027048      10.027048    6[6-(6,6),8-(0),8-(0)]
   314      11.319849      11.319849      11.319849    6[6-(1,6),6-(6,7),6-(8,8)]
   315      12.292805      12.292805      12.292805    6[1-(0),6-(1,6),6-(6,6)]
   316      13.477127      13.477127      13.477127    6[1-(0),6-(1,6),6-(1,7)]
   317      13.649352      13.649352      13.649352    6[1-(0),6-(1,6),7-(6,27)]
   318      11.577068      11.577068      11.577068    6[6-(6,6),6-(6,7),7-(6,27)]
   319      10.594047      10.594047      10.594047    6[6-(6,6),6-(6,7),7-(6,27)]
   320       9.643458       9.643458       9.643458    6[1-(0),6-(1,6),7-(6,27)]
   321       8.730893       8.730893       8.730893    6[1-(0),6-(1,6),6-(1,7)]
   322       8.831543       8.831543       8.831543    6[1-(0),6-(1,6),6-(6,6)]
   323       9.791078       9.791078       9.791078    6[6-(1,6),6-(6,7),6-(8,8)]
   324      10.000207      10.000207      10.000207    6[6-(6,6),8-(62),8-(62)]
   325      16.891418      16.891418      16.891418    6[6-(6,6),8-(62),8-(62)]
   326      16.182391      16.182391      16.182391    6[6-(1,6),6-(6,7),6-(8,8)]
   327      16.206995      16.206995      16.206995    6[1-(0),6-(1,6),6-(6,6)]
   328       10.13552       10.13552       10.13552    6[1-(0),6-(1,6),6-(1,7)]
   329       9.673645       9.673645       9.673645    6[1-(0),6-(1,6),7-(6)]
   330      15.600854      15.600854      15.600854    6[6-(6,6),6-(6,7),7-(6)]
   331      15.397316      15.397316      15.397316    6[6-(6,6),6-(6,7),7-(6,27)]
   332      15.631048      15.631048      15.631048    6[1-(0),6-(1,6),7-(6,27)]
   333      15.146807      15.146807      15.146807    6[1-(0),6-(1,6),6-(1,7)]
   334      14.734139      14.734139      14.734139    6[1-(0),6-(1,6),6-(6,6)]
   335      14.825844      14.825844      14.825844    6[6-(1,6),6-(6,7),6-(8,8)]
   336      14.162668      14.162668      14.162668    6[6-(6,6),8-(0),8-(62)]
   337       8.749902       8.749902       8.749902    6[6-(6,6),8-(62),8-(62)]
   338       9.651284       9.651284       9.651284    6[6-(1,6),6-(6,7),6-(8,8)]
   339       9.906265       9.906265       9.906265    6[1-(0),6-(1,6),6-(6,6)]
   340      10.638778      10.638778      10.638778    6[1-(0),6-(1,6),6-(1,7)]
   341      10.968687      10.968687      10.968687    6[1-(0),6-(1,6),7-(6)]
   342      10.174666      10.174666      10.174666    6[6-(6,6),6-(6,7),7-(6)]
   343      10.126578      10.126578      10.126578    6[6-(6,6),6-(6,7),7-(6)]
   344       9.621087       9.621087       9.621087    6[1-(0),6-(1,6),7-(6)]
   345      10.198151      10.198151      10.198151    6[1-(0),6-(1,6),6-(1,7)]
   346      10.732718      10.732718      10.732718    6[1-(0),6-(1,6),6-(6,6)]
   347      10.728245      10.728245      10.728245    6[6-(1,6),6-(6,7),6-(8,8)]
   348      11.428326      11.428326      11.428326    6[6-(6,6),8-(62),8-(62)]
   349      15.666835      15.666835      15.666835    6[6-(6,6),8-(62),8-(62)]
   350      15.453232      15.453232      15.453232    6[6-(1,6),6-(6,7),6-(8,8)]
   351      14.525009      14.525009      14.525009    6[1-(0),6-(1,6),6-(6,6)]
   352      14.445607      14.445607      14.445607    6[1-(0),6-(1,6),6-(1,7)]
   353      15.344752      15.344752      15.344752    6[1-(0),6-(1,6),7-(6,27)]
   354      16.252845      16.252845      16.252845    6[6-(6,6),6-(6,7),7-(6,27)]
   355      17.207908      17.207908      17.207908    6[6-(6,6),6-(6,7),7-(6,27)]
   356         8.0912         8.0912         8.0912    6[1-(0),6-(1,6),7-(6,27)]
   357        7.92345        7.92345        7.92345    6[1-(0),6-(1,6),6-(1,7)]
   358      17.931474      17.931474      17.931474    6[1-(0),6-(1,6),6-(6,6)]
   359      16.951808      16.951808      16.951808    6[6-(1,6),6-(6,7),6-(8,8)]
   360      15.655652      15.655652      15.655652    6[6-(6,6),8-(0),8-(0)]
   361      10.027049      10.027049      10.027049    6[6-(6,6),8-(0),8-(0)]
   362       11.31985       11.31985       11.31985    6[6-(1,6),6-(6,7),6-(8,8)]
   363      12.292806      12.292806      12.292806    6[1-(0),6-(1,6),6-(6,6)]
   364      13.477128      13.477128      13.477128    6[1-(0),6-(1,6),6-(1,7)]
   365      13.649352      13.649352      13.649352    6[1-(0),6-(1,6),7-(6,27)]
   366      11.577068      11.577068      11.577068    6[6-(6,6),6-(6,7),7-(6,27)]
   367      10.594047      10.594047      10.594047    6[6-(6,6),6-(6,7),7-(6,27)]
   368       9.643457       9.643457       9.643457    6[1-(0),6-(1,6),7-(6,27)]
   369       8.730892       8.730892       8.730892    6[1-(0),6-(1,6),6-(1,7)]
   370       8.831543       8.831543       8.831543    6[1-(0),6-(1,6),6-(6,6)]
   371       9.791079       9.791079       9.791079    6[6-(1,6),6-(6,7),6-(8,8)]
   372      10.000209      10.000209      10.000209    6[6-(6,6),8-(62),8-(62)]
   373      11.299712      11.299712      11.299712    6[6-(6,6),8-(62),8-(62)]
   374      10.590684      10.590684      10.590684    6[6-(1,6),6-(6,7),6-(8,8)]
   375      16.206995      16.206995      16.206995    6[1-(0),6-(1,6),6-(6,6)]
   376      15.727227      15.727227      15.727227    6[1-(0),6-(1,6),6-(1,7)]
   377       9.673645       9.673645       9.673645    6[1-(0),6-(1,6),7-(6)]
   378      10.009148      10.009148      10.009148    6[6-(6,6),6-(6,7),7-(6)]
   379        9.80561        9.80561        9.80561    6[6-(6,6),6-(6,7),7-(6,27)]
   380      10.039344      10.039344      10.039344    6[1-(0),6-(1,6),7-(6,27)]
   381       9.555103       9.555103       9.555103    6[1-(0),6-(1,6),6-(1,7)]
   382       9.142436       9.142436       9.142436    6[1-(0),6-(1,6),6-(6,6)]
   383       9.234139       9.234139       9.234139    6[6-(1,6),6-(6,7),6-(8,8)]
   384       8.570963       8.570963       8.570963    6[6-(6,6),8-(0),8-(62)]
   385      14.341599      14.341599      14.341599    6[6-(6,6),8-(62),8-(62)]
   386      15.242981      15.242981      15.242981    6[6-(1,6),6-(6,7),6-(8,8)]
   387      15.497962      15.497962      15.497962    6[1-(0),6-(1,6),6-(6,6)]
   388       5.047075       5.047075       5.047075    6[1-(0),6-(1,6),6-(1,7)]
   389       5.376986       5.376986       5.376986    6[1-(0),6-(1,6),7-(6)]
   390      15.766364      15.766364      15.766364    6[6-(6,6),6-(6,7),7-(6)]
   391      15.718276      15.718276      15.718276    6[6-(6,6),6-(6,7),7-(6)]
   392      15.212787      15.212787      15.212787    6[1-(0),6-(1,6),7-(6)]
   393       15.78985       15.78985       15.78985    6[1-(0),6-(1,6),6-(1,7)]
   394       5.141016       5.141016       5.141016    6[1-(0),6-(1,6),6-(6,6)]
   395       5.136543       5.136543       5.136543    6[6-(1,6),6-(6,7),6-(8,8)]
   396       5.836623       5.836623       5.836623    6[6-(6,6),8-(62),8-(62)]
   397      10.075131      10.075131      10.075131    6[6-(6,6),8-(62),8-(62)]
   398       9.861528       9.861528       9.861528    6[6-(1,6),6-(6,7),6-(8,8)]
   399       8.933307       8.933307       8.933307    6[1-(0),6-(1,6),6-(6,6)]
   400       8.853905       8.853905       8.853905    6[1-(0),6-(1,6),6-(1,7)]
   401        9.75305        9.75305        9.75305    6[1-(0),6-(1,6),7-(6,27)]
   402      16.252849      16.252849      16.252849    6[6-(6,6),6-(6,7),7-(6,27)]
   403      17.207911      17.207911      17.207911    6[6-(6,6),6-(6,7),7-(6,27)]
   404      19.274604      19.274604      19.274604    6[1-(0),6-(1,6),7-(6,27)]
   405      19.106852      19.106852      19.106852    6[1-(0),6-(1,6),6-(1,7)]
   406      17.931477      17.931477      17.931477    6[1-(0),6-(1,6),6-(6,6)]
   407      16.951811      16.951811      16.951811    6[6-(1,6),6-(6,7),6-(8,8)]
   408      15.655655      15.655655      15.655655    6[6-(6,6),8-(0),8-(0)]
   409      20.727327      20.727327      20.727327    6[6-(6,6),8-(0),8-(0)]
   410      19.434526      19.434526      19.434526    6[6-(1,6),6-(6,7),6-(8,8)]
   411       18.46157       18.46157       18.46157    6[1-(0),6-(1,6),6-(6,6)]
   412      17.277248      17.277248      17.277248    6[1-(0),6-(1,6),6-(1,7)]
   413      17.105024      17.105024      17.105024    6[1-(0),6-(1,6),7-(6,27)]
   414      19.177309      19.177309      19.177309    6[6-(6,6),6-(6,7),7-(6,27)]
   415       20.16033       20.16033       20.16033    6[6-(6,6),6-(6,7),7-(6,27)]
   416      21.110919      21.110919      21.110919    6[1-(0),6-(1,6),7-(6,27)]
   417      10.840085      10.840085      10.840085    6[1-(0),6-(1,6),6-(1,7)]
   418      10.739434      10.739434      10.739434    6[1-(0),6-(1,6),6-(6,6)]
   419      20.963298      20.963298      20.963298    6[6-(1,6),6-(6,7),6-(8,8)]
   420      20.754169      20.754169      20.754169    6[6-(6,6),8-(62),8-(62)]
   421        8.27125        8.27125        8.27125    6[6-(6,6),8-(62),8-(62)]
   422       8.980278       8.980278       8.980278    6[6-(1,6),6-(6,7),6-(8,8)]
   423      14.547382      14.547382      14.547382    6[1-(0),6-(1,6),6-(6,6)]
   424       9.435443       9.435443       9.435443    6[1-(0),6-(1,6),6-(1,7)]
   425        4.30561        4.30561        4.30561    6[1-(0),6-(1,6),7-(6)]
   426       9.561815       9.561815       9.561815    6[6-(6,6),6-(6,7),7-(6)]
   427       9.765353       9.765353       9.765353    6[6-(6,6),6-(6,7),7-(6,27)]
   428       9.531621       9.531621       9.531621    6[1-(0),6-(1,6),7-(6,27)]
   429      10.015862      10.015862      10.015862    6[1-(0),6-(1,6),6-(1,7)]
   430      10.428529      10.428529      10.428529    6[1-(0),6-(1,6),6-(6,6)]
   431      10.336825      10.336825      10.336825    6[6-(1,6),6-(6,7),6-(8,8)]
   432           11.0           11.0           11.0    6[6-(6,6),8-(0),8-(62)]
   433       5.229365       5.229365       5.229365    6[6-(6,6),8-(62),8-(62)]
   434      15.511383      15.511383      15.511383    6[6-(1,6),6-(6,7),6-(8,8)]
   435      15.256402      15.256402      15.256402    6[1-(0),6-(1,6),6-(6,6)]
   436       14.52389       14.52389       14.52389    6[1-(0),6-(1,6),6-(1,7)]
   437      14.193979      14.193979      14.193979    6[1-(0),6-(1,6),7-(6)]
   438         14.988         14.988         14.988    6[6-(6,6),6-(6,7),7-(6)]
   439      15.036088      15.036088      15.036088    6[6-(6,6),6-(6,7),7-(6)]
   440       4.358177       4.358177       4.358177    6[1-(0),6-(1,6),7-(6)]
   441      14.964513      14.964513      14.964513    6[1-(0),6-(1,6),6-(1,7)]
   442      14.429947      14.429947      14.429947    6[1-(0),6-(1,6),6-(6,6)]
   443      14.434421      14.434421      14.434421    6[6-(1,6),6-(6,7),6-(8,8)]
   444       13.73434       13.73434       13.73434    6[6-(6,6),8-(62),8-(62)]
   445       9.495831       9.495831       9.495831    6[6-(6,6),8-(62),8-(62)]
   446       9.709434       9.709434       9.709434    6[6-(1,6),6-(6,7),6-(8,8)]
   447      10.637656      10.637656      10.637656    6[1-(0),6-(1,6),6-(6,6)]
   448      10.717058      10.717058      10.717058    6[1-(0),6-(1,6),6-(1,7)]
   449       9.817912       9.817912       9.817912    6[1-(0),6-(1,6),7-(6,27)]
   450      14.501528      14.501528      14.501528    6[6-(6,6),6-(6,7),7-(6,27)]
   451      13.546466      13.546466      13.546466    6[6-(6,6),6-(6,7),7-(6,27)]
   452      11.479773      11.479773      11.479773    6[1-(0),6-(1,6),7-(6,27)]
   453      11.647524      11.647524      11.647524    6[1-(0),6-(1,6),6-(1,7)]
   454        12.8229        12.8229        12.8229    6[1-(0),6-(1,6),6-(6,6)]
   455      13.802566      13.802566      13.802566    6[6-(1,6),6-(6,7),6-(8,8)]
   456      15.098722      15.098722      15.098722    6[6-(6,6),8-(0),8-(0)]
   457       9.543924       9.543924       9.543924    6[6-(6,6),8-(0),8-(0)]
   458       8.251123       8.251123       8.251123    6[6-(1,6),6-(6,7),6-(8,8)]
   459       7.278167       7.278167       7.278167    6[1-(0),6-(1,6),6-(6,6)]
   460      17.277245      17.277245      17.277245    6[1-(0),6-(1,6),6-(1,7)]
   461       17.10502       17.10502       17.10502    6[1-(0),6-(1,6),7-(6,27)]
   462       7.993904       7.993904       7.993904    6[6-(6,6),6-(6,7),7-(6,27)]
   463       8.976925       8.976925       8.976925    6[6-(6,6),6-(6,7),7-(6,27)]
   464       9.927513       9.927513       9.927513    6[1-(0),6-(1,6),7-(6,27)]
   465      10.840078      10.840078      10.840078    6[1-(0),6-(1,6),6-(1,7)]
   466      10.739428      10.739428      10.739428    6[1-(0),6-(1,6),6-(6,6)]
   467       9.779892       9.779892       9.779892    6[6-(1,6),6-(6,7),6-(8,8)]
   468       9.570763       9.570763       9.570763    6[6-(6,6),8-(62),8-(62)]
   469      13.862951      13.862951      13.862951    6[6-(6,6),8-(62),8-(62)]
   470      14.571978      14.571978      14.571978    6[6-(1,6),6-(6,7),6-(8,8)]
   471      14.547375      14.547375      14.547375    6[1-(0),6-(1,6),6-(6,6)]
   472      15.027142      15.027142      15.027142    6[1-(0),6-(1,6),6-(1,7)]
   473      15.489016      15.489016      15.489016    6[1-(0),6-(1,6),7-(6)]
   474      15.153515      15.153515      15.153515    6[6-(6,6),6-(6,7),7-(6)]
   475      15.357052      15.357052      15.357052    6[6-(6,6),6-(6,7),7-(6,27)]
   476      15.123319      15.123319      15.123319    6[1-(0),6-(1,6),7-(6,27)]
   477       15.60756       15.60756       15.60756    6[1-(0),6-(1,6),6-(1,7)]
   478      16.020228      16.020228      16.020228    6[1-(0),6-(1,6),6-(6,6)]
   479      15.928524      15.928524      15.928524    6[6-(1,6),6-(6,7),6-(8,8)]
   480      16.591701      16.591701      16.591701    6[6-(6,6),8-(0),8-(62)]
   481      10.821067      10.821067      10.821067    6[6-(6,6),8-(62),8-(62)]
   482       9.919684       9.919684       9.919684    6[6-(1,6),6-(6,7),6-(8,8)]
   483       9.664702       9.664702       9.664702    6[1-(0),6-(1,6),6-(6,6)]
   484       8.932189       8.932189       8.932189    6[1-(0),6-(1,6),6-(1,7)]
   485       8.602279       8.602279       8.602279    6[1-(0),6-(1,6),7-(6)]
   486       9.396301       9.396301       9.396301    6[6-(6,6),6-(6,7),7-(6)]
   487        9.44439        9.44439        9.44439    6[6-(6,6),6-(6,7),7-(6)]
   488       9.949881       9.949881       9.949881    6[1-(0),6-(1,6),7-(6)]
   489       9.372818       9.372818       9.372818    6[1-(0),6-(1,6),6-(1,7)]
   490       8.838251       8.838251       8.838251    6[1-(0),6-(1,6),6-(6,6)]
   491       8.842724       8.842724       8.842724    6[6-(1,6),6-(6,7),6-(8,8)]
   492       8.142643       8.142643       8.142643    6[6-(6,6),8-(62),8-(62)]
   493      15.087535      15.087535      15.087535    6[6-(6,6),8-(62),8-(62)]
   494      15.301138      15.301138      15.301138    6[6-(1,6),6-(6,7),6-(8,8)]
   495       16.22936       16.22936       16.22936    6[1-(0),6-(1,6),6-(6,6)]
   496      16.308763      16.308763      16.308763    6[1-(0),6-(1,6),6-(1,7)]
   497      15.409618      15.409618      15.409618    6[1-(0),6-(1,6),7-(6,27)]
   498      14.501525      14.501525      14.501525    6[6-(6,6),6-(6,7),7-(6,27)]
   499      13.546463      13.546463      13.546463    6[6-(6,6),6-(6,7),7-(6,27)]
   500      11.479771      11.479771      11.479771    6[1-(0),6-(1,6),7-(6,27)]
   501      11.647522      11.647522      11.647522    6[1-(0),6-(1,6),6-(1,7)]
   502      12.822897      12.822897      12.822897    6[1-(0),6-(1,6),6-(6,6)]
   503      13.802563      13.802563      13.802563    6[6-(1,6),6-(6,7),6-(8,8)]
   504      15.098719      15.098719      15.098719    6[6-(6,6),8-(0),8-(0)]
   505      12.339768      12.339768      12.339768    6[6-(6,6),8-(0),8-(0)]
   506      11.046967      11.046967      11.046967    6[6-(1,6),6-(6,7),6-(8,8)]
   507      10.074011      10.074011      10.074011    6[1-(0),6-(1,6),6-(6,6)]
   508       8.889689       8.889689       8.889689    6[1-(0),6-(1,6),6-(1,7)]
   509       8.717464       8.717464       8.717464    6[1-(0),6-(1,6),7-(6,27)]
   510      10.789748      10.789748      10.789748    6[6-(6,6),6-(6,7),7-(6,27)]
   511      11.772769      11.772769      11.772769    6[6-(6,6),6-(6,7),7-(6,27)]
   512      12.723358      12.723358      12.723358    6[1-(0),6-(1,6),7-(6,27)]
   513      13.635923      13.635923      13.635923    6[1-(0),6-(1,6),6-(1,7)]
   514      13.535273      13.535273      13.535273    6[1-(0),6-(1,6),6-(6,6)]
   515      12.575738      12.575738      12.575738    6[6-(1,6),6-(6,7),6-(8,8)]
   516      12.366609      12.366609      12.366609    6[6-(6,6),8-(62),8-(62)]
   517       5.475398       5.475398       5.475398    6[6-(6,6),8-(62),8-(62)]
   518       6.184425       6.184425       6.184425    6[6-(1,6),6-(6,7),6-(8,8)]
   519       6.159821       6.159821       6.159821    6[1-(0),6-(1,6),6-(6,6)]
   520      12.231296      12.231296      12.231296    6[1-(0),6-(1,6),6-(1,7)]
   521      12.693171      12.693171      12.693171    6[1-(0),6-(1,6),7-(6)]
   522       6.765962       6.765962       6.765962    6[6-(6,6),6-(6,7),7-(6)]
   523         6.9695         6.9695         6.9695    6[6-(6,6),6-(6,7),7-(6,27)]
   524       6.735768       6.735768       6.735768    6[1-(0),6-(1,6),7-(6,27)]
   525       7.220009       7.220009       7.220009    6[1-(0),6-(1,6),6-(1,7)]
   526       7.632677       7.632677       7.632677    6[1-(0),6-(1,6),6-(6,6)]
   527       7.540972       7.540972       7.540972    6[6-(1,6),6-(6,7),6-(8,8)]
   528       8.204148       8.204148       8.204148    6[6-(6,6),8-(0),8-(62)]
   529      13.616914      13.616914      13.616914    6[6-(6,6),8-(62),8-(62)]
   530      12.715532      12.715532      12.715532    6[6-(1,6),6-(6,7),6-(8,8)]
   531      12.460551      12.460551      12.460551    6[1-(0),6-(1,6),6-(6,6)]
   532      11.728038      11.728038      11.728038    6[1-(0),6-(1,6),6-(1,7)]
   533      11.398129      11.398129      11.398129    6[1-(0),6-(1,6),7-(6)]
   534       12.19215       12.19215       12.19215    6[6-(6,6),6-(6,7),7-(6)]
   535      12.240238      12.240238      12.240238    6[6-(6,6),6-(6,7),7-(6)]
   536      12.745729      12.745729      12.745729    6[1-(0),6-(1,6),7-(6)]
   537      12.168665      12.168665      12.168665    6[1-(0),6-(1,6),6-(1,7)]
   538      11.634098      11.634098      11.634098    6[1-(0),6-(1,6),6-(6,6)]
   539      11.638571      11.638571      11.638571    6[6-(1,6),6-(6,7),6-(8,8)]
   540       10.93849       10.93849       10.93849    6[6-(6,6),8-(62),8-(62)]
   541       6.699981       6.699981       6.699981    6[6-(6,6),8-(62),8-(62)]
   542       6.913584       6.913584       6.913584    6[6-(1,6),6-(6,7),6-(8,8)]
   543       7.841807       7.841807       7.841807    6[1-(0),6-(1,6),6-(6,6)]
   544       7.921209       7.921209       7.921209    6[1-(0),6-(1,6),6-(1,7)]
   545       7.022064       7.022064       7.022064    6[1-(0),6-(1,6),7-(6,27)]
   546       6.113971       6.113971       6.113971    6[6-(6,6),6-(6,7),7-(6,27)]
   547       5.158908       5.158908       5.158908    6[6-(6,6),6-(6,7),7-(6,27)]
   548      14.275616      14.275616      14.275616    6[1-(0),6-(1,6),7-(6,27)]
   549      14.443366      14.443366      14.443366    6[1-(0),6-(1,6),6-(1,7)]
   550       4.435342       4.435342       4.435342    6[1-(0),6-(1,6),6-(6,6)]
   551       5.415008       5.415008       5.415008    6[6-(1,6),6-(6,7),6-(8,8)]
   552       6.711164       6.711164       6.711164    6[6-(6,6),8-(0),8-(0)]
   553      12.339767      12.339767      12.339767    6[6-(6,6),8-(0),8-(0)]
   554      11.046966      11.046966      11.046966    6[6-(1,6),6-(6,7),6-(8,8)]
   555       10.07401       10.07401       10.07401    6[1-(0),6-(1,6),6-(6,6)]
   556       8.889688       8.889688       8.889688    6[1-(0),6-(1,6),6-(1,7)]
   557       8.717464       8.717464       8.717464    6[1-(0),6-(1,6),7-(6,27)]
   558      10.789748      10.789748      10.789748    6[6-(6,6),6-(6,7),7-(6,27)]
   559      11.772769      11.772769      11.772769    6[6-(6,6),6-(6,7),7-(6,27)]
   560      12.723359      12.723359      12.723359    6[1-(0),6-(1,6),7-(6,27)]
   561      13.635924      13.635924      13.635924    6[1-(0),6-(1,6),6-(1,7)]
   562      13.535273      13.535273      13.535273    6[1-(0),6-(1,6),6-(6,6)]
   563      12.575737      12.575737      12.575737    6[6-(1,6),6-(6,7),6-(8,8)]
   564      12.366607      12.366607      12.366607    6[6-(6,6),8-(62),8-(62)]
   565      11.067104      11.067104      11.067104    6[6-(6,6),8-(62),8-(62)]
   566      11.776132      11.776132      11.776132    6[6-(1,6),6-(6,7),6-(8,8)]
   567       6.159821       6.159821       6.159821    6[1-(0),6-(1,6),6-(6,6)]
   568       6.639589       6.639589       6.639589    6[1-(0),6-(1,6),6-(1,7)]
   569      12.693171      12.693171      12.693171    6[1-(0),6-(1,6),7-(6)]
   570      12.357668      12.357668      12.357668    6[6-(6,6),6-(6,7),7-(6)]
   571      12.561206      12.561206      12.561206    6[6-(6,6),6-(6,7),7-(6,27)]
   572      12.327472      12.327472      12.327472    6[1-(0),6-(1,6),7-(6,27)]
   573      12.811713      12.811713      12.811713    6[1-(0),6-(1,6),6-(1,7)]
   574       13.22438       13.22438       13.22438    6[1-(0),6-(1,6),6-(6,6)]
   575      13.132677      13.132677      13.132677    6[6-(1,6),6-(6,7),6-(8,8)]
   576      13.795853      13.795853      13.795853    6[6-(6,6),8-(0),8-(62)]
   577       8.025217       8.025217       8.025217    6[6-(6,6),8-(62),8-(62)]
   578       7.123835       7.123835       7.123835    6[6-(1,6),6-(6,7),6-(8,8)]
   579       6.868854       6.868854       6.868854    6[1-(0),6-(1,6),6-(6,6)]
   580      17.319741      17.319741      17.319741    6[1-(0),6-(1,6),6-(1,7)]
   581       16.98983       16.98983       16.98983    6[1-(0),6-(1,6),7-(6)]
   582       6.600452       6.600452       6.600452    6[6-(6,6),6-(6,7),7-(6)]
   583        6.64854        6.64854        6.64854    6[6-(6,6),6-(6,7),7-(6)]
   584       7.154029       7.154029       7.154029    6[1-(0),6-(1,6),7-(6)]
   585       6.576966       6.576966       6.576966    6[1-(0),6-(1,6),6-(1,7)]
   586        17.2258        17.2258        17.2258    6[1-(0),6-(1,6),6-(6,6)]
   587      17.230273      17.230273      17.230273    6[6-(1,6),6-(6,7),6-(8,8)]
   588      16.530193      16.530193      16.530193    6[6-(6,6),8-(62),8-(62)]
   589      12.291685      12.291685      12.291685    6[6-(6,6),8-(62),8-(62)]
   590      12.505288      12.505288      12.505288    6[6-(1,6),6-(6,7),6-(8,8)]
   591      13.433509      13.433509      13.433509    6[1-(0),6-(1,6),6-(6,6)]
   592      13.512911      13.512911      13.512911    6[1-(0),6-(1,6),6-(1,7)]
   593       7.022058       7.022058       7.022058    6[1-(0),6-(1,6),7-(6,27)]
   594       6.113967       6.113967       6.113967    6[6-(6,6),6-(6,7),7-(6,27)]
   595       5.158905       5.158905       5.158905    6[6-(6,6),6-(6,7),7-(6,27)]
   596       3.092212       3.092212       3.092212    6[1-(0),6-(1,6),7-(6,27)]
   597       3.259964       3.259964       3.259964    6[1-(0),6-(1,6),6-(1,7)]
   598       4.435339       4.435339       4.435339    6[1-(0),6-(1,6),6-(6,6)]
   599       5.415005       5.415005       5.415005    6[6-(1,6),6-(6,7),6-(8,8)]
   600       6.711161       6.711161       6.711161    6[6-(6,6),8-(0),8-(0)]
   601       9.972241       9.972241       9.972241    7[6-(1,6),6-(6,6),27-(7,7,7,7)]
   602       7.852986       7.852986       7.852986    7[6-(1,6),6-(6,6),27-(7,7,7,7)]
   603       6.744718       6.744718       6.744718    7[6-(1,6),6-(6,6)]
   604       7.970418       7.970418       7.970418    7[6-(1,6),6-(6,6)]
   605       2.171818       2.171818       2.171818    7[6-(1,6),6-(6,6),27-(7,7,7,7)]
   606       4.330214       4.330214       4.330214    7[6-(1,6),6-(6,6),27-(7,7,7,7)]
   607      18.004171      18.004171      18.004171    7[6-(1,6),6-(6,6)]
   608      12.945911      12.945911      12.945911    7[6-(1,6),6-(6,6),27-(7,7,7,7)]
   609       9.972243       9.972243       9.972243    7[6-(1,6),6-(6,6),27-(7,7,7,7)]
   610       7.852989       7.852989       7.852989    7[6-(1,6),6-(6,6),27-(7,7,7,7)]
   611      12.336415      12.336415      12.336415    7[6-(1,6),6-(6,6)]
   612      13.562117      13.562117      13.562117    7[6-(1,6),6-(6,6)]
   613      13.355223      13.355223      13.355223    7[6-(1,6),6-(6,6),27-(7,7,7,7)]
   614      15.513619      15.513619      15.513619    7[6-(1,6),6-(6,6),27-(7,7,7,7)]
   615       6.820764       6.820764       6.820764    7[6-(1,6),6-(6,6)]
   616       7.354213       7.354213       7.354213    7[6-(1,6),6-(6,6),27-(7,7,7,7)]
   617       7.176398       7.176398       7.176398    7[6-(1,6),6-(6,6),27-(7,7,7,7)]
   618      16.240543      16.240543      16.240543    7[6-(1,6),6-(6,6),27-(7,7,7,7)]
   619       9.540567       9.540567       9.540567    7[6-(1,6),6-(6,6)]
   620      10.766268      10.766268      10.766268    7[6-(1,6),6-(6,6)]
   621      10.559379      10.559379      10.559379    7[6-(1,6),6-(6,6),27-(7,7,7,7)]
   622      12.717775      12.717775      12.717775    7[6-(1,6),6-(6,6),27-(7,7,7,7)]
   623       9.616609       9.616609       9.616609    7[6-(1,6),6-(6,6)]
   624      15.741764      15.741764      15.741764    7[6-(1,6),6-(6,6),27-(7,7,7,7)]
   625      18.359802      18.359802      18.359802    7[6-(1,6),6-(6,6),27-(7,7,7,7)]
   626      16.240548      16.240548      16.240548    7[6-(1,6),6-(6,6),27-(7,7,7,7)]
   627      15.132266      15.132266      15.132266    7[6-(1,6),6-(6,6)]
   628       5.174567       5.174567       5.174567    7[6-(1,6),6-(6,6)]
   629      10.559378      10.559378      10.559378    7[6-(1,6),6-(6,6),27-(7,7,7,7)]
   630      12.717774      12.717774      12.717774    7[6-(1,6),6-(6,6),27-(7,7,7,7)]
   631        9.61661        9.61661        9.61661    7[6-(1,6),6-(6,6)]
   632      10.150059      10.150059      10.150059    7[6-(1,6),6-(6,6),27-(7,7,7,7)]
   633      12.394575      12.394575      12.394575    7[6-(1,6),6-(6,6),27-(7,7,7,7)]
   634       14.51383       14.51383       14.51383    7[6-(1,6),6-(6,6),27-(7,7,7,7)]
   635      15.622098      15.622098      15.622098    7[6-(1,6),6-(6,6)]
   636      14.396398      14.396398      14.396398    7[6-(1,6),6-(6,6)]
   637      20.194998      20.194998      20.194998    7[6-(1,6),6-(6,6),27-(7,7,7,7)]
   638      18.036602      18.036602      18.036602    7[6-(1,6),6-(6,6),27-(7,7,7,7)]
   639       4.362645       4.362645       4.362645    7[6-(1,6),6-(6,6)]
   640       9.420905       9.420905       9.420905    7[6-(1,6),6-(6,6),27-(7,7,7,7)]
   641      12.394573      12.394573      12.394573    7[6-(1,6),6-(6,6),27-(7,7,7,7)]
   642      14.513827      14.513827      14.513827    7[6-(1,6),6-(6,6),27-(7,7,7,7)]
   643      10.030401      10.030401      10.030401    7[6-(1,6),6-(6,6)]
   644       8.804699       8.804699       8.804699    7[6-(1,6),6-(6,6)]
   645       9.011593       9.011593       9.011593    7[6-(1,6),6-(6,6),27-(7,7,7,7)]
   646       6.853197       6.853197       6.853197    7[6-(1,6),6-(6,6),27-(7,7,7,7)]
   647      15.546052      15.546052      15.546052    7[6-(1,6),6-(6,6)]
   648      15.012603      15.012603      15.012603    7[6-(1,6),6-(6,6),27-(7,7,7,7)]
   649      15.190418      15.190418      15.190418    7[6-(1,6),6-(6,6),27-(7,7,7,7)]
   650       6.126273       6.126273       6.126273    7[6-(1,6),6-(6,6),27-(7,7,7,7)]
   651      12.826249      12.826249      12.826249    7[6-(1,6),6-(6,6)]
   652      11.600548      11.600548      11.600548    7[6-(1,6),6-(6,6)]
   653      11.807437      11.807437      11.807437    7[6-(1,6),6-(6,6),27-(7,7,7,7)]
   654       9.649041       9.649041       9.649041    7[6-(1,6),6-(6,6),27-(7,7,7,7)]
   655      12.750207      12.750207      12.750207    7[6-(1,6),6-(6,6)]
   656       6.625052       6.625052       6.625052    7[6-(1,6),6-(6,6),27-(7,7,7,7)]
   657       4.007014       4.007014       4.007014    7[6-(1,6),6-(6,6),27-(7,7,7,7)]
   658       6.126268       6.126268       6.126268    7[6-(1,6),6-(6,6),27-(7,7,7,7)]
   659        7.23455        7.23455        7.23455    7[6-(1,6),6-(6,6)]
   660       6.008849       6.008849       6.008849    7[6-(1,6),6-(6,6)]
   661      11.807438      11.807438      11.807438    7[6-(1,6),6-(6,6),27-(7,7,7,7)]
   662       9.649042       9.649042       9.649042    7[6-(1,6),6-(6,6),27-(7,7,7,7)]
   663      12.750206      12.750206      12.750206    7[6-(1,6),6-(6,6)]
   664      12.216757      12.216757      12.216757    7[6-(1,6),6-(6,6),27-(7,7,7,7)]
   665      11.748164      11.748164      11.748164    8[6-(6,8)]
   666       1.762506       1.762506       1.762506    8[6-(6,8)]
   667      17.400261      17.400261      17.400261    8[6-(6,8),62-(8,8,8,8,8)]
   668       2.771248       2.771248       2.771248    8[6-(6,8),62-(8,8,8,8)]
   669       8.134815       8.134815       8.134815    8[6-(6,8),62-(8,8,8,8)]
   670       9.699372       9.699372       9.699372    8[6-(6,8),62-(8,8,8,8)]
   671      10.790871      10.790871      10.790871    8[6-(6,8)]
   672      11.423852      11.423852      11.423852    8[6-(6,8),62-(8,8,8,8)]
   673      11.887964      11.887964      11.887964    8[6-(6,8),62-(8,8,8,8)]
   674      14.048597      14.048597      14.048597    8[6-(6,8),62-(8,8,8,8,8)]
   675      15.131149      15.131149      15.131149    8[6-(6,8),62-(8,8,8,8,8)]
   676      13.665005      13.665005      13.665005    8[6-(6,8),62-(8,8,8,8,8)]
   677      16.464211      16.464211      16.464211    8[6-(6,8),62-(8,8,8,8,8)]
   678      17.081534      17.081534      17.081534    8[6-(6,8),62-(8,8,8,8,8)]
   679       6.202316       6.202316       6.202316    8[6-(6,8)]
   680       7.386638       7.386638       7.386638    8[6-(6,8)]
   681      11.748168      11.748168      11.748168    8[6-(6,8)]
   682       12.94591       12.94591       12.94591    8[6-(6,8)]
   683      11.808559      11.808559      11.808559    8[6-(6,8),62-(8,8,8,8,8)]
   684      13.954653      13.954653      13.954653    8[6-(6,8),62-(8,8,8,8)]
   685      13.726512      13.726512      13.726512    8[6-(6,8),62-(8,8,8,8)]
   686       15.29107       15.29107       15.29107    8[6-(6,8),62-(8,8,8,8)]
   687       16.38257       16.38257       16.38257    8[6-(6,8)]
   688       5.832151       5.832151       5.832151    8[6-(6,8),62-(8,8,8,8)]
   689       6.296261       6.296261       6.296261    8[6-(6,8),62-(8,8,8,8)]
   690       8.456893       8.456893       8.456893    8[6-(6,8),62-(8,8,8,8,8)]
   691       9.539448       9.539448       9.539448    8[6-(6,8),62-(8,8,8,8,8)]
   692       8.073304       8.073304       8.073304    8[6-(6,8),62-(8,8,8,8,8)]
   693      10.872508      10.872508      10.872508    8[6-(6,8),62-(8,8,8,8,8)]
   694      11.489833      11.489833      11.489833    8[6-(6,8),62-(8,8,8,8,8)]
   695       6.202319       6.202319       6.202319    8[6-(6,8)]
   696       7.386642       7.386642       7.386642    8[6-(6,8)]
   697       8.952323       8.952323       8.952323    8[6-(6,8)]
   698      10.150065      10.150065      10.150065    8[6-(6,8)]
   699       9.012713       9.012713       9.012713    8[6-(6,8),62-(8,8,8,8,8)]
   700      11.158808      11.158808      11.158808    8[6-(6,8),62-(8,8,8,8)]
   701      10.930665      10.930665      10.930665    8[6-(6,8),62-(8,8,8,8)]
   702      12.495222      12.495222      12.495222    8[6-(6,8),62-(8,8,8,8)]
   703      13.586723      13.586723      13.586723    8[6-(6,8)]
   704      14.219703      14.219703      14.219703    8[6-(6,8),62-(8,8,8,8)]
   705      14.683814      14.683814      14.683814    8[6-(6,8),62-(8,8,8,8)]
   706      16.844447      16.844447      16.844447    8[6-(6,8),62-(8,8,8,8,8)]
   707      17.927001      17.927001      17.927001    8[6-(6,8),62-(8,8,8,8,8)]
   708      16.460857      16.460857      16.460857    8[6-(6,8),62-(8,8,8,8,8)]
   709       8.076661       8.076661       8.076661    8[6-(6,8),62-(8,8,8,8,8)]
   710       8.693985       8.693985       8.693985    8[6-(6,8),62-(8,8,8,8,8)]
   711      14.589874      14.589874      14.589874    8[6-(6,8)]
   712      15.774197      15.774197      15.774197    8[6-(6,8)]
   713       8.952324       8.952324       8.952324    8[6-(6,8)]
   714      10.150067      10.150067      10.150067    8[6-(6,8)]
   715      14.604407      14.604407      14.604407    8[6-(6,8),62-(8,8,8,8,8)]
   716       11.15881       11.15881       11.15881    8[6-(6,8),62-(8,8,8,8)]
   717       5.338961       5.338961       5.338961    8[6-(6,8),62-(8,8,8,8)]
   718       6.903519       6.903519       6.903519    8[6-(6,8),62-(8,8,8,8)]
   719       7.995018       7.995018       7.995018    8[6-(6,8)]
   720       8.627999       8.627999       8.627999    8[6-(6,8),62-(8,8,8,8)]
   721        9.09211        9.09211        9.09211    8[6-(6,8),62-(8,8,8,8)]
   722      11.252743      11.252743      11.252743    8[6-(6,8),62-(8,8,8,8,8)]
   723      12.335295      12.335295      12.335295    8[6-(6,8),62-(8,8,8,8,8)]
   724      10.869152      10.869152      10.869152    8[6-(6,8),62-(8,8,8,8,8)]
   725      13.668358      13.668358      13.668358    8[6-(6,8),62-(8,8,8,8,8)]
   726      14.285681      14.285681      14.285681    8[6-(6,8),62-(8,8,8,8,8)]
   727      14.589877      14.589877      14.589877    8[6-(6,8)]
   728      15.774199      15.774199      15.774199    8[6-(6,8)]
   729      10.618652      10.618652      10.618652    8[6-(6,8)]
   730       20.60431       20.60431       20.60431    8[6-(6,8)]
   731       4.966555       4.966555       4.966555    8[6-(6,8),62-(8,8,8,8,8)]
   732      19.595568      19.595568      19.595568    8[6-(6,8),62-(8,8,8,8)]
   733      14.232001      14.232001      14.232001    8[6-(6,8),62-(8,8,8,8)]
   734      12.667444      12.667444      12.667444    8[6-(6,8),62-(8,8,8,8)]
   735      11.575945      11.575945      11.575945    8[6-(6,8)]
   736      10.942964      10.942964      10.942964    8[6-(6,8),62-(8,8,8,8)]
   737      10.478852      10.478852      10.478852    8[6-(6,8),62-(8,8,8,8)]
   738       8.318219       8.318219       8.318219    8[6-(6,8),62-(8,8,8,8,8)]
   739       7.235667       7.235667       7.235667    8[6-(6,8),62-(8,8,8,8,8)]
   740       8.701811       8.701811       8.701811    8[6-(6,8),62-(8,8,8,8,8)]
   741       5.902605       5.902605       5.902605    8[6-(6,8),62-(8,8,8,8,8)]
   742       5.285282       5.285282       5.285282    8[6-(6,8),62-(8,8,8,8,8)]
   743        16.1645        16.1645        16.1645    8[6-(6,8)]
   744      14.980178      14.980178      14.980178    8[6-(6,8)]
   745      10.618648      10.618648      10.618648    8[6-(6,8)]
   746       9.420906       9.420906       9.420906    8[6-(6,8)]
   747      10.558257      10.558257      10.558257    8[6-(6,8),62-(8,8,8,8,8)]
   748       8.412163       8.412163       8.412163    8[6-(6,8),62-(8,8,8,8)]
   749       8.640304       8.640304       8.640304    8[6-(6,8),62-(8,8,8,8)]
   750       7.075746       7.075746       7.075746    8[6-(6,8),62-(8,8,8,8)]
   751       5.984246       5.984246       5.984246    8[6-(6,8)]
   752      16.534665      16.534665      16.534665    8[6-(6,8),62-(8,8,8,8)]
   753      16.070555      16.070555      16.070555    8[6-(6,8),62-(8,8,8,8)]
   754      13.909923      13.909923      13.909923    8[6-(6,8),62-(8,8,8,8,8)]
   755      12.827368      12.827368      12.827368    8[6-(6,8),62-(8,8,8,8,8)]
   756      14.293512      14.293512      14.293512    8[6-(6,8),62-(8,8,8,8,8)]
   757      11.494308      11.494308      11.494308    8[6-(6,8),62-(8,8,8,8,8)]
   758      10.876983      10.876983      10.876983    8[6-(6,8),62-(8,8,8,8,8)]
   759      16.164497      16.164497      16.164497    8[6-(6,8)]
   760      14.980174      14.980174      14.980174    8[6-(6,8)]
   761      13.414493      13.414493      13.414493    8[6-(6,8)]
   762      12.216751      12.216751      12.216751    8[6-(6,8)]
   763      13.354103      13.354103      13.354103    8[6-(6,8),62-(8,8,8,8,8)]
   764      11.208008      11.208008      11.208008    8[6-(6,8),62-(8,8,8,8)]
   765      11.436151      11.436151      11.436151    8[6-(6,8),62-(8,8,8,8)]
   766       9.871594       9.871594       9.871594    8[6-(6,8),62-(8,8,8,8)]
   767       8.780093       8.780093       8.780093    8[6-(6,8)]
   768       8.147113       8.147113       8.147113    8[6-(6,8),62-(8,8,8,8)]
   769       7.683002       7.683002       7.683002    8[6-(6,8),62-(8,8,8,8)]
   770       5.522369       5.522369       5.522369    8[6-(6,8),62-(8,8,8,8,8)]
   771       4.439815       4.439815       4.439815    8[6-(6,8),62-(8,8,8,8,8)]
   772       5.905959       5.905959       5.905959    8[6-(6,8),62-(8,8,8,8,8)]
   773      14.290155      14.290155      14.290155    8[6-(6,8),62-(8,8,8,8,8)]
   774      13.672831      13.672831      13.672831    8[6-(6,8),62-(8,8,8,8,8)]
   775       7.776942       7.776942       7.776942    8[6-(6,8)]
   776       6.592619       6.592619       6.592619    8[6-(6,8)]
   777      13.414492      13.414492      13.414492    8[6-(6,8)]
   778      12.216749      12.216749      12.216749    8[6-(6,8)]
   779       7.762409       7.762409       7.762409    8[6-(6,8),62-(8,8,8,8,8)]
   780      11.208006      11.208006      11.208006    8[6-(6,8),62-(8,8,8,8)]
   781      17.027855      17.027855      17.027855    8[6-(6,8),62-(8,8,8,8)]
   782      15.463297      15.463297      15.463297    8[6-(6,8),62-(8,8,8,8)]
   783      14.371798      14.371798      14.371798    8[6-(6,8)]
   784      13.738817      13.738817      13.738817    8[6-(6,8),62-(8,8,8,8)]
   785      13.274706      13.274706      13.274706    8[6-(6,8),62-(8,8,8,8)]
   786      11.114073      11.114073      11.114073    8[6-(6,8),62-(8,8,8,8,8)]
   787      10.031521      10.031521      10.031521    8[6-(6,8),62-(8,8,8,8,8)]
   788      11.497664      11.497664      11.497664    8[6-(6,8),62-(8,8,8,8,8)]
   789       8.698458       8.698458       8.698458    8[6-(6,8),62-(8,8,8,8,8)]
   790       8.081135       8.081135       8.081135    8[6-(6,8),62-(8,8,8,8,8)]
   791       7.776939       7.776939       7.776939    8[6-(6,8)]
   792       6.592617       6.592617       6.592617    8[6-(6,8)]
