# Supplementary material for: A collection of forcefield precursors for metal–organic frameworks
Source: RSC Adv. 2019 Nov 13;9(63):36492–507. doi: 10.1039/c9ra07327b (PMC9075174; doi:10.1039/c9ra07327b)
Supplement: RA-009-C9RA07327B-s1541 [file RA-009-C9RA07327B-s1541.txt]

MIFTIG_clean

11.106100    0.000000    0.000000
5.553073    32.440451    0.000000
5.553073    0.000005    32.440451

     1       9.587926       9.587926       9.587926    63[8-(6),8-(6),8-(6),8-(6),8-(6),8-(6)]
     2      15.123317      15.123317      15.123317    63[8-(6),8-(6),8-(6),8-(6),8-(6)]
     3       4.034862       4.034862       4.034862    63[8-(6),8-(6),8-(6),8-(6),8-(6),8-(6)]
     4       9.570254       9.570254       9.570254    63[8-(6),8-(6),8-(6),8-(6),8-(6)]
     5       6.811391       6.811391       6.811391    63[8-(6),8-(6),8-(6),8-(6),8-(6),8-(6)]
     6      12.346782      12.346782      12.346782    63[8-(6),8-(6),8-(6),8-(6),8-(6)]
     7      12.364503      12.364503      12.364503    63[8-(6),8-(6),8-(6),8-(6),8-(6),8-(6)]
     8       6.793739       6.793739       6.793739    63[8-(6),8-(6),8-(6),8-(6),8-(6)]
     9       12.62432       12.62432       12.62432    63[8-(6),8-(6),8-(6),8-(6),8-(6),8-(6)]
    10       7.088929       7.088929       7.088929    63[8-(6),8-(6),8-(6),8-(6),8-(6)]
    11      18.177384      18.177384      18.177384    63[8-(6),8-(6),8-(6),8-(6),8-(6),8-(6)]
    12      12.641992      12.641992      12.641992    63[8-(6),8-(6),8-(6),8-(6),8-(6)]
    13      15.400855      15.400855      15.400855    63[8-(6),8-(6),8-(6),8-(6),8-(6),8-(6)]
    14       9.865464       9.865464       9.865464    63[8-(6),8-(6),8-(6),8-(6),8-(6)]
    15       9.847799       9.847799       9.847799    63[8-(6),8-(6),8-(6),8-(6),8-(6),8-(6)]
    16      15.418507      15.418507      15.418507    63[8-(6),8-(6),8-(6),8-(6),8-(6)]
    17      12.460632      12.460632      12.460632    27[7-(6,6),7-(6,6),7-(6,6),7-(6,6),7-(6,6)]
    18      12.460637      12.460637      12.460637    27[7-(6,6),7-(6,6),7-(6,6),7-(6,6),7-(6,6)]
    19       4.131029       4.131029       4.131029    27[7-(6,6),7-(6,6),7-(6,6),7-(6,6),7-(6,6)]
    20      15.237144      15.237144      15.237144    27[7-(6,6),7-(6,6),7-(6,6),7-(6,6),7-(6,6)]
    21       9.751614       9.751614       9.751614    27[7-(6,6),7-(6,6),7-(6,6),7-(6,6),7-(6,6)]
    22       9.751609       9.751609       9.751609    27[7-(6,6),7-(6,6),7-(6,6),7-(6,6),7-(6,6)]
    23      18.081217      18.081217      18.081217    27[7-(6,6),7-(6,6),7-(6,6),7-(6,6),7-(6,6)]
    24       6.975102       6.975102       6.975102    27[7-(6,6),7-(6,6),7-(6,6),7-(6,6),7-(6,6)]
    25      13.470617      13.470617      13.470617    1[6-(6,6)]
    26      12.790923      12.790923      12.790923    1[6-(6,6)]
    27      12.022382      12.022382      12.022382    1[6-(6,7)]
    28      12.877558      12.877558      12.877558    1[6-(6,7)]
    29       6.564828       6.564828       6.564828    1[6-(6,6)]
    30       5.758524       5.758524       5.758524    1[6-(6,6)]
    31       2.902034       2.902034       2.902034    1[6-(6,6)]
    32       3.119716       3.119716       3.119716    1[6-(6,6)]
    33      12.636535      12.636535      12.636535    1[6-(6,7)]
    34       7.859799       7.859799       7.859799    1[6-(6,7)]
    35       8.167437       8.167437       8.167437    1[6-(6,6)]
    36      10.179861      10.179861      10.179861    1[6-(6,6)]
    37      13.955952      13.955952      13.955952    1[6-(6,6)]
    38      14.152529      14.152529      14.152529    1[6-(6,6)]
    39       7.033496       7.033496       7.033496    1[6-(6,7)]
    40       2.275646       2.275646       2.275646    1[6-(6,7)]
    41       2.577734       2.577734       2.577734    1[6-(6,6)]
    42       4.575723       4.575723       4.575723    1[6-(6,6)]
    43      16.749136      16.749136      16.749136    1[6-(6,6)]
    44       6.399359       6.399359       6.399359    1[6-(6,6)]
    45       7.499972       7.499972       7.499972    1[6-(6,7)]
    46      16.590316      16.590316      16.590316    1[6-(6,7)]
    47       16.84798       16.84798       16.84798    1[6-(6,6)]
    48       7.116817       7.116817       7.116817    1[6-(6,6)]
    49       7.917557       7.917557       7.917557    1[6-(6,6)]
    50       7.237864       7.237864       7.237864    1[6-(6,6)]
    51        6.46932        6.46932        6.46932    1[6-(6,7)]
    52      12.877557      12.877557      12.877557    1[6-(6,7)]
    53      12.117899      12.117899      12.117899    1[6-(6,6)]
    54       5.758525       5.758525       5.758525    1[6-(6,6)]
    55      14.008136      14.008136      14.008136    1[6-(6,6)]
    56       3.119714       3.119714       3.119714    1[6-(6,6)]
    57      18.189602      18.189602      18.189602    1[6-(6,7)]
    58       7.859798       7.859798       7.859798    1[6-(6,7)]
    59       8.167438       8.167438       8.167438    1[6-(6,6)]
    60      10.179865      10.179865      10.179865    1[6-(6,6)]
    61       8.402894       8.402894       8.402894    1[6-(6,6)]
    62       8.599474       8.599474       8.599474    1[6-(6,6)]
    63       7.033514       7.033514       7.033514    1[6-(6,7)]
    64      13.381757      13.381757      13.381757    1[6-(6,7)]
    65       13.68384       13.68384       13.68384    1[6-(6,6)]
    66       4.575727       4.575727       4.575727    1[6-(6,6)]
    67      11.196079      11.196079      11.196079    1[6-(6,6)]
    68      11.952407      11.952407      11.952407    1[6-(6,6)]
    69      13.053022      13.053022      13.053022    1[6-(6,7)]
    70      11.037264      11.037264      11.037264    1[6-(6,7)]
    71      11.294923      11.294923      11.294923    1[6-(6,6)]
    72      12.669857      12.669857      12.669857    1[6-(6,6)]
    73      10.694087      10.694087      10.694087    1[6-(6,6)]
    74      10.014396      10.014396      10.014396    1[6-(6,6)]
    75       9.245855       9.245855       9.245855    1[6-(6,7)]
    76        4.54795        4.54795        4.54795    1[6-(6,7)]
    77       9.341364       9.341364       9.341364    1[6-(6,6)]
    78      14.088132      14.088132      14.088132    1[6-(6,6)]
    79      11.231643      11.231643      11.231643    1[6-(6,6)]
    80      11.449323      11.449323      11.449323    1[6-(6,6)]
    81      15.413066      15.413066      15.413066    1[6-(6,7)]
    82      16.189402      16.189402      16.189402    1[6-(6,7)]
    83      16.497039      16.497039      16.497039    1[6-(6,6)]
    84      18.509464      18.509464      18.509464    1[6-(6,6)]
    85      11.179418      11.179418      11.179418    1[6-(6,6)]
    86      11.375994      11.375994      11.375994    1[6-(6,6)]
    87       9.810032       9.810032       9.810032    1[6-(6,7)]
    88      10.605252      10.605252      10.605252    1[6-(6,7)]
    89      10.907338      10.907338      10.907338    1[6-(6,6)]
    90      12.905326      12.905326      12.905326    1[6-(6,6)]
    91      13.972601      13.972601      13.972601    1[6-(6,6)]
    92      14.728926      14.728926      14.728926    1[6-(6,6)]
    93       4.723442       4.723442       4.723442    1[6-(6,7)]
    94      13.813791      13.813791      13.813791    1[6-(6,7)]
    95      14.071453      14.071453      14.071453    1[6-(6,6)]
    96      15.446387      15.446387      15.446387    1[6-(6,6)]
    97      16.247136      16.247136      16.247136    1[6-(6,6)]
    98      15.567441      15.567441      15.567441    1[6-(6,6)]
    99      14.798897      14.798897      14.798897    1[6-(6,7)]
   100      15.654069      15.654069      15.654069    1[6-(6,7)]
   101      14.894414      14.894414      14.894414    1[6-(6,6)]
   102      14.088112      14.088112      14.088112    1[6-(6,6)]
   103      11.231624      11.231624      11.231624    1[6-(6,6)]
   104      11.449303      11.449303      11.449303    1[6-(6,6)]
   105       9.860021       9.860021       9.860021    1[6-(6,7)]
   106      16.189391      16.189391      16.189391    1[6-(6,7)]
   107      16.497032      16.497032      16.497032    1[6-(6,6)]
   108       7.403357       7.403357       7.403357    1[6-(6,6)]
   109      16.732479      16.732479      16.732479    1[6-(6,6)]
   110      16.929059      16.929059      16.929059    1[6-(6,6)]
   111        15.3631        15.3631        15.3631    1[6-(6,7)]
   112      10.605247      10.605247      10.605247    1[6-(6,7)]
   113      10.907333      10.907333      10.907333    1[6-(6,6)]
   114      12.905319      12.905319      12.905319    1[6-(6,6)]
   115       8.419564       8.419564       8.419564    1[6-(6,6)]
   116        9.17589        9.17589        9.17589    1[6-(6,6)]
   117      10.276503      10.276503      10.276503    1[6-(6,7)]
   118       8.260739       8.260739       8.260739    1[6-(6,7)]
   119         8.5184         8.5184         8.5184    1[6-(6,6)]
   120       9.893336       9.893336       9.893336    1[6-(6,6)]
   121       8.741629       8.741629       8.741629    1[6-(6,6)]
   122       9.421323       9.421323       9.421323    1[6-(6,6)]
   123      10.189864      10.189864      10.189864    1[6-(6,7)]
   124       9.334688       9.334688       9.334688    1[6-(6,7)]
   125      15.647418      15.647418      15.647418    1[6-(6,6)]
   126      16.453722      16.453722      16.453722    1[6-(6,6)]
   127      19.310212      19.310212      19.310212    1[6-(6,6)]
   128        7.98643        7.98643        7.98643    1[6-(6,6)]
   129       9.575711       9.575711       9.575711    1[6-(6,7)]
   130      14.352447      14.352447      14.352447    1[6-(6,7)]
   131      14.044809      14.044809      14.044809    1[6-(6,6)]
   132      12.032385      12.032385      12.032385    1[6-(6,6)]
   133       8.256294       8.256294       8.256294    1[6-(6,6)]
   134       8.059717       8.059717       8.059717    1[6-(6,6)]
   135       9.625677       9.625677       9.625677    1[6-(6,7)]
   136        19.9366        19.9366        19.9366    1[6-(6,7)]
   137      19.634512      19.634512      19.634512    1[6-(6,6)]
   138      17.636523      17.636523      17.636523    1[6-(6,6)]
   139        5.46311        5.46311        5.46311    1[6-(6,6)]
   140      15.812887      15.812887      15.812887    1[6-(6,6)]
   141      14.712274      14.712274      14.712274    1[6-(6,7)]
   142        5.62193        5.62193        5.62193    1[6-(6,7)]
   143       5.364266       5.364266       5.364266    1[6-(6,6)]
   144      15.095429      15.095429      15.095429    1[6-(6,6)]
   145      14.294689      14.294689      14.294689    1[6-(6,6)]
   146      14.974382      14.974382      14.974382    1[6-(6,6)]
   147      15.742926      15.742926      15.742926    1[6-(6,7)]
   148       9.334689       9.334689       9.334689    1[6-(6,7)]
   149      10.094347      10.094347      10.094347    1[6-(6,6)]
   150      16.453721      16.453721      16.453721    1[6-(6,6)]
   151        8.20411        8.20411        8.20411    1[6-(6,6)]
   152      19.092532      19.092532      19.092532    1[6-(6,6)]
   153       4.022644       4.022644       4.022644    1[6-(6,7)]
   154      14.352448      14.352448      14.352448    1[6-(6,7)]
   155      14.044808      14.044808      14.044808    1[6-(6,6)]
   156      12.032381      12.032381      12.032381    1[6-(6,6)]
   157      13.809352      13.809352      13.809352    1[6-(6,6)]
   158      13.612772      13.612772      13.612772    1[6-(6,6)]
   159      15.178732      15.178732      15.178732    1[6-(6,7)]
   160       8.830489       8.830489       8.830489    1[6-(6,7)]
   161       8.528406       8.528406       8.528406    1[6-(6,6)]
   162      17.636519      17.636519      17.636519    1[6-(6,6)]
   163      11.016167      11.016167      11.016167    1[6-(6,6)]
   164      10.259839      10.259839      10.259839    1[6-(6,6)]
   165       9.159224       9.159224       9.159224    1[6-(6,7)]
   166      11.174982      11.174982      11.174982    1[6-(6,7)]
   167      10.917323      10.917323      10.917323    1[6-(6,6)]
   168       9.542389       9.542389       9.542389    1[6-(6,6)]
   169      11.518159      11.518159      11.518159    1[6-(6,6)]
   170       12.19785       12.19785       12.19785    1[6-(6,6)]
   171      12.966391      12.966391      12.966391    1[6-(6,7)]
   172      17.664296      17.664296      17.664296    1[6-(6,7)]
   173      12.870882      12.870882      12.870882    1[6-(6,6)]
   174       8.124114       8.124114       8.124114    1[6-(6,6)]
   175      10.980603      10.980603      10.980603    1[6-(6,6)]
   176      10.762923      10.762923      10.762923    1[6-(6,6)]
   177        6.79918        6.79918        6.79918    1[6-(6,7)]
   178       6.022844       6.022844       6.022844    1[6-(6,7)]
   179       5.715207       5.715207       5.715207    1[6-(6,6)]
   180       3.702782       3.702782       3.702782    1[6-(6,6)]
   181      11.032828      11.032828      11.032828    1[6-(6,6)]
   182      10.836252      10.836252      10.836252    1[6-(6,6)]
   183       6.849141       6.849141       6.849141    1[6-(6,7)]
   184      11.606994      11.606994      11.606994    1[6-(6,7)]
   185      11.304908      11.304908      11.304908    1[6-(6,6)]
   186        9.30692        9.30692        9.30692    1[6-(6,6)]
   187       8.239645       8.239645       8.239645    1[6-(6,6)]
   188        7.48332        7.48332        7.48332    1[6-(6,6)]
   189      17.488804      17.488804      17.488804    1[6-(6,7)]
   190       8.398455       8.398455       8.398455    1[6-(6,7)]
   191       8.140793       8.140793       8.140793    1[6-(6,6)]
   192       6.765859       6.765859       6.765859    1[6-(6,6)]
   193        5.96511        5.96511        5.96511    1[6-(6,6)]
   194       6.644805       6.644805       6.644805    1[6-(6,6)]
   195       7.413349       7.413349       7.413349    1[6-(6,7)]
   196       6.558177       6.558177       6.558177    1[6-(6,7)]
   197       7.317832       7.317832       7.317832    1[6-(6,6)]
   198       8.124134       8.124134       8.124134    1[6-(6,6)]
   199      10.980622      10.980622      10.980622    1[6-(6,6)]
   200      10.762943      10.762943      10.762943    1[6-(6,6)]
   201      12.352225      12.352225      12.352225    1[6-(6,7)]
   202       6.022855       6.022855       6.022855    1[6-(6,7)]
   203       5.715214       5.715214       5.715214    1[6-(6,6)]
   204       3.702789       3.702789       3.702789    1[6-(6,6)]
   205       5.479767       5.479767       5.479767    1[6-(6,6)]
   206       5.283187       5.283187       5.283187    1[6-(6,6)]
   207       6.849146       6.849146       6.849146    1[6-(6,7)]
   208      11.606999      11.606999      11.606999    1[6-(6,7)]
   209      11.304913      11.304913      11.304913    1[6-(6,6)]
   210       9.306927       9.306927       9.306927    1[6-(6,6)]
   211      13.792682      13.792682      13.792682    1[6-(6,6)]
   212      13.036356      13.036356      13.036356    1[6-(6,6)]
   213      11.935743      11.935743      11.935743    1[6-(6,7)]
   214      13.951507      13.951507      13.951507    1[6-(6,7)]
   215      13.693846      13.693846      13.693846    1[6-(6,6)]
   216       12.31891       12.31891       12.31891    1[6-(6,6)]
   217      13.723838      13.723838      13.723838    6[6-(6,6),8-(0),8-(63)]
   218       13.07191       13.07191       13.07191    6[6-(1,6),6-(6,7),6-(8,8)]
   219      13.146319      13.146319      13.146319    6[1-(0),6-(1,6),6-(6,6)]
   220      12.746499      12.746499      12.746499    6[1-(0),6-(1,6),6-(1,7)]
   221      12.268938      12.268938      12.268938    6[1-(0),6-(1,6),7-(6,27)]
   222      12.498836      12.498836      12.498836    6[6-(6,6),6-(6,7),7-(6,27)]
   223      12.293374      12.293374      12.293374    6[6-(6,6),6-(6,7),7-(6)]
   224      12.599905      12.599905      12.599905    6[1-(0),6-(1,6),7-(6)]
   225       6.570381       6.570381       6.570381    6[1-(0),6-(1,6),6-(1,7)]
   226       6.103924       6.103924       6.103924    6[1-(0),6-(1,6),6-(6,6)]
   227      11.703641      11.703641      11.703641    6[6-(1,6),6-(6,7),6-(8,8)]
   228      11.010619      11.010619      11.010619    6[6-(6,6),8-(63),8-(63)]
   229      12.322227      12.322227      12.322227    6[6-(6,6),8-(63),8-(63)]
   230       12.50659       12.50659       12.50659    6[6-(1,6),6-(6,7),6-(8,8)]
   231      13.448388      13.448388      13.448388    6[1-(0),6-(1,6),6-(6,6)]
   232      13.560561      13.560561      13.560561    6[1-(0),6-(1,6),6-(1,7)]
   233      12.633202      12.633202      12.633202    6[1-(0),6-(1,6),7-(6,27)]
   234      11.705841      11.705841      11.705841    6[6-(6,6),6-(6,7),7-(6,27)]
   235      10.737389      10.737389      10.737389    6[6-(6,6),6-(6,7),7-(6,27)]
   236       8.661659       8.661659       8.661659    6[1-(0),6-(1,6),7-(6,27)]
   237       8.832692       8.832692       8.832692    6[1-(0),6-(1,6),6-(1,7)]
   238      10.028818      10.028818      10.028818    6[1-(0),6-(1,6),6-(6,6)]
   239       10.99616       10.99616       10.99616    6[6-(1,6),6-(6,7),6-(8,8)]
   240      12.284467      12.284467      12.284467    6[6-(6,6),8-(0),8-(0)]
   241      12.247836      12.247836      12.247836    6[6-(6,6),8-(63),8-(63)]
   242       12.45774       12.45774       12.45774    6[6-(1,6),6-(6,7),6-(8,8)]
   243      13.390652      13.390652      13.390652    6[1-(0),6-(1,6),6-(6,6)]
   244      13.488384      13.488384      13.488384    6[1-(0),6-(1,6),6-(1,7)]
   245       7.024611       7.024611       7.024611    6[1-(0),6-(1,6),7-(6,27)]
   246       6.102807       6.102807       6.102807    6[6-(6,6),6-(6,7),7-(6,27)]
   247       5.148794       5.148794       5.148794    6[6-(6,6),6-(6,7),7-(6,27)]
   248       3.068622       3.068622       3.068622    6[1-(0),6-(1,6),7-(6,27)]
   249       3.239657       3.239657       3.239657    6[1-(0),6-(1,6),6-(1,7)]
   250       4.429121       4.429121       4.429121    6[1-(0),6-(1,6),6-(6,6)]
   251       5.395351       5.395351       5.395351    6[6-(1,6),6-(6,7),6-(8,8)]
   252       6.710314       6.710314       6.710314    6[6-(6,6),8-(0),8-(0)]
   253       16.42706       16.42706       16.42706    6[6-(6,6),8-(63),8-(63)]
   254      17.145623      17.145623      17.145623    6[6-(1,6),6-(6,7),6-(8,8)]
   255      17.116747      17.116747      17.116747    6[1-(0),6-(1,6),6-(6,6)]
   256       6.489319       6.489319       6.489319    6[1-(0),6-(1,6),6-(1,7)]
   257       7.079052       7.079052       7.079052    6[1-(0),6-(1,6),7-(6)]
   258       6.627035       6.627035       6.627035    6[6-(6,6),6-(6,7),7-(6)]
   259       6.567063       6.567063       6.567063    6[6-(6,6),6-(6,7),7-(6)]
   260      16.924611      16.924611      16.924611    6[1-(0),6-(1,6),7-(6)]
   261      17.156729      17.156729      17.156729    6[1-(0),6-(1,6),6-(1,7)]
   262       6.803624       6.803624       6.803624    6[1-(0),6-(1,6),6-(6,6)]
   263       7.116816       7.116816       7.116816    6[6-(1,6),6-(6,7),6-(8,8)]
   264       8.011968       8.011968       8.011968    6[6-(6,6),8-(63),8-(63)]
   265       8.170774       8.170774       8.170774    6[6-(6,6),8-(0),8-(63)]
   266       7.518846       7.518846       7.518846    6[6-(1,6),6-(6,7),6-(8,8)]
   267       7.593258       7.593258       7.593258    6[1-(0),6-(1,6),6-(6,6)]
   268       7.193439       7.193439       7.193439    6[1-(0),6-(1,6),6-(1,7)]
   269       6.715875       6.715875       6.715875    6[1-(0),6-(1,6),7-(6,27)]
   270        6.94577        6.94577        6.94577    6[6-(6,6),6-(6,7),7-(6,27)]
   271       6.740306       6.740306       6.740306    6[6-(6,6),6-(6,7),7-(6)]
   272      12.599905      12.599905      12.599905    6[1-(0),6-(1,6),7-(6)]
   273      12.123453      12.123453      12.123453    6[1-(0),6-(1,6),6-(1,7)]
   274       6.103925       6.103925       6.103925    6[1-(0),6-(1,6),6-(6,6)]
   275       6.150572       6.150572       6.150572    6[6-(1,6),6-(6,7),6-(8,8)]
   276       5.457552       5.457552       5.457552    6[6-(6,6),8-(63),8-(63)]
   277      12.322232      12.322232      12.322232    6[6-(6,6),8-(63),8-(63)]
   278      12.506592      12.506592      12.506592    6[6-(1,6),6-(6,7),6-(8,8)]
   279      13.448388      13.448388      13.448388    6[1-(0),6-(1,6),6-(6,6)]
   280      13.560559      13.560559      13.560559    6[1-(0),6-(1,6),6-(1,7)]
   281      12.633198      12.633198      12.633198    6[1-(0),6-(1,6),7-(6,27)]
   282      11.705841      11.705841      11.705841    6[6-(6,6),6-(6,7),7-(6,27)]
   283      10.737389      10.737389      10.737389    6[6-(6,6),6-(6,7),7-(6,27)]
   284       8.661659       8.661659       8.661659    6[1-(0),6-(1,6),7-(6,27)]
   285       8.832693       8.832693       8.832693    6[1-(0),6-(1,6),6-(1,7)]
   286      10.028821      10.028821      10.028821    6[1-(0),6-(1,6),6-(6,6)]
   287      10.996162      10.996162      10.996162    6[6-(1,6),6-(6,7),6-(8,8)]
   288      12.284471      12.284471      12.284471    6[6-(6,6),8-(0),8-(0)]
   289       6.694774       6.694774       6.694774    6[6-(6,6),8-(63),8-(63)]
   290        6.90468        6.90468        6.90468    6[6-(1,6),6-(6,7),6-(8,8)]
   291       7.837594       7.837594       7.837594    6[1-(0),6-(1,6),6-(6,6)]
   292       7.935328       7.935328       7.935328    6[1-(0),6-(1,6),6-(1,7)]
   293       7.024628       7.024628       7.024628    6[1-(0),6-(1,6),7-(6,27)]
   294        6.10282        6.10282        6.10282    6[6-(6,6),6-(6,7),7-(6,27)]
   295       5.148805       5.148805       5.148805    6[6-(6,6),6-(6,7),7-(6,27)]
   296      14.174732      14.174732      14.174732    6[1-(0),6-(1,6),7-(6,27)]
   297      14.345764      14.345764      14.345764    6[1-(0),6-(1,6),6-(1,7)]
   298       4.429127       4.429127       4.429127    6[1-(0),6-(1,6),6-(6,6)]
   299       5.395359       5.395359       5.395359    6[6-(1,6),6-(6,7),6-(8,8)]
   300       6.710321       6.710321       6.710321    6[6-(6,6),8-(0),8-(0)]
   301      10.874001      10.874001      10.874001    6[6-(6,6),8-(63),8-(63)]
   302      11.592567      11.592567      11.592567    6[6-(1,6),6-(6,7),6-(8,8)]
   303      11.563692      11.563692      11.563692    6[1-(0),6-(1,6),6-(6,6)]
   304      12.042366      12.042366      12.042366    6[1-(0),6-(1,6),6-(1,7)]
   305        12.6321        12.6321        12.6321    6[1-(0),6-(1,6),7-(6)]
   306      12.180081      12.180081      12.180081    6[6-(6,6),6-(6,7),7-(6)]
   307      12.120107      12.120107      12.120107    6[6-(6,6),6-(6,7),7-(6)]
   308      11.371557      11.371557      11.371557    6[1-(0),6-(1,6),7-(6)]
   309      11.603673      11.603673      11.603673    6[1-(0),6-(1,6),6-(1,7)]
   310      12.356666      12.356666      12.356666    6[1-(0),6-(1,6),6-(6,6)]
   311      12.669858      12.669858      12.669858    6[6-(1,6),6-(6,7),6-(8,8)]
   312      13.565009      13.565009      13.565009    6[6-(6,6),8-(63),8-(63)]
   313      10.947305      10.947305      10.947305    6[6-(6,6),8-(0),8-(63)]
   314      10.295378      10.295378      10.295378    6[6-(1,6),6-(6,7),6-(8,8)]
   315       10.36979       10.36979       10.36979    6[1-(0),6-(1,6),6-(6,6)]
   316       9.969971       9.969971       9.969971    6[1-(0),6-(1,6),6-(1,7)]
   317        9.49241        9.49241        9.49241    6[1-(0),6-(1,6),7-(6,27)]
   318       9.722304       9.722304       9.722304    6[6-(6,6),6-(6,7),7-(6,27)]
   319       9.516841       9.516841       9.516841    6[6-(6,6),6-(6,7),7-(6)]
   320       4.270297       4.270297       4.270297    6[1-(0),6-(1,6),7-(6)]
   321       9.346917       9.346917       9.346917    6[1-(0),6-(1,6),6-(1,7)]
   322      14.433533      14.433533      14.433533    6[1-(0),6-(1,6),6-(6,6)]
   323       8.927106       8.927106       8.927106    6[6-(1,6),6-(6,7),6-(8,8)]
   324       8.234084       8.234084       8.234084    6[6-(6,6),8-(63),8-(63)]
   325      20.651836      20.651836      20.651836    6[6-(6,6),8-(63),8-(63)]
   326      20.836197      20.836197      20.836197    6[6-(1,6),6-(6,7),6-(8,8)]
   327      10.671895      10.671895      10.671895    6[1-(0),6-(1,6),6-(6,6)]
   328      10.784067      10.784067      10.784067    6[1-(0),6-(1,6),6-(1,7)]
   329      20.962807      20.962807      20.962807    6[1-(0),6-(1,6),7-(6,27)]
   330      20.035447      20.035447      20.035447    6[6-(6,6),6-(6,7),7-(6,27)]
   331      19.066994      19.066994      19.066994    6[6-(6,6),6-(6,7),7-(6,27)]
   332      16.991263      16.991263      16.991263    6[1-(0),6-(1,6),7-(6,27)]
   333      17.162295      17.162295      17.162295    6[1-(0),6-(1,6),6-(1,7)]
   334      18.358422      18.358422      18.358422    6[1-(0),6-(1,6),6-(6,6)]
   335      19.325765      19.325765      19.325765    6[6-(1,6),6-(6,7),6-(8,8)]
   336      20.614072      20.614072      20.614072    6[6-(6,6),8-(0),8-(0)]
   337         9.4713         9.4713         9.4713    6[6-(6,6),8-(63),8-(63)]
   338       9.681204       9.681204       9.681204    6[6-(1,6),6-(6,7),6-(8,8)]
   339      10.614116      10.614116      10.614116    6[1-(0),6-(1,6),6-(6,6)]
   340      10.711849      10.711849      10.711849    6[1-(0),6-(1,6),6-(1,7)]
   341       9.801148       9.801148       9.801148    6[1-(0),6-(1,6),7-(6,27)]
   342      14.432415      14.432415      14.432415    6[6-(6,6),6-(6,7),7-(6,27)]
   343      13.478401      13.478401      13.478401    6[6-(6,6),6-(6,7),7-(6,27)]
   344      11.398228      11.398228      11.398228    6[1-(0),6-(1,6),7-(6,27)]
   345      11.569262      11.569262      11.569262    6[1-(0),6-(1,6),6-(1,7)]
   346      12.758726      12.758726      12.758726    6[1-(0),6-(1,6),6-(6,6)]
   347      13.724957      13.724957      13.724957    6[6-(1,6),6-(6,7),6-(8,8)]
   348       15.03992       15.03992       15.03992    6[6-(6,6),8-(0),8-(0)]
   349      13.650527      13.650527      13.650527    6[6-(6,6),8-(63),8-(63)]
   350      14.369091      14.369091      14.369091    6[6-(1,6),6-(6,7),6-(8,8)]
   351      14.340214      14.340214      14.340214    6[1-(0),6-(1,6),6-(6,6)]
   352      14.818886      14.818886      14.818886    6[1-(0),6-(1,6),6-(1,7)]
   353       4.302521       4.302521       4.302521    6[1-(0),6-(1,6),7-(6)]
   354      14.956605      14.956605      14.956605    6[6-(6,6),6-(6,7),7-(6)]
   355      14.896633      14.896633      14.896633    6[6-(6,6),6-(6,7),7-(6)]
   356      14.148084      14.148084      14.148084    6[1-(0),6-(1,6),7-(6)]
   357      14.380202      14.380202      14.380202    6[1-(0),6-(1,6),6-(1,7)]
   358      15.133195      15.133195      15.133195    6[1-(0),6-(1,6),6-(6,6)]
   359      15.446386      15.446386      15.446386    6[6-(1,6),6-(6,7),6-(8,8)]
   360       5.235436       5.235436       5.235436    6[6-(6,6),8-(63),8-(63)]
   361      16.500357      16.500357      16.500357    6[6-(6,6),8-(0),8-(63)]
   362      15.848427      15.848427      15.848427    6[6-(1,6),6-(6,7),6-(8,8)]
   363      15.922838      15.922838      15.922838    6[1-(0),6-(1,6),6-(6,6)]
   364      15.523017      15.523017      15.523017    6[1-(0),6-(1,6),6-(1,7)]
   365      15.045454      15.045454      15.045454    6[1-(0),6-(1,6),7-(6,27)]
   366      15.275352      15.275352      15.275352    6[6-(6,6),6-(6,7),7-(6,27)]
   367      15.069889      15.069889      15.069889    6[6-(6,6),6-(6,7),7-(6)]
   368      15.376417      15.376417      15.376417    6[1-(0),6-(1,6),7-(6)]
   369      14.899967      14.899967      14.899967    6[1-(0),6-(1,6),6-(1,7)]
   370      14.433511      14.433511      14.433511    6[1-(0),6-(1,6),6-(6,6)]
   371      14.480157      14.480157      14.480157    6[6-(1,6),6-(6,7),6-(8,8)]
   372      13.787137      13.787137      13.787137    6[6-(6,6),8-(63),8-(63)]
   373       9.545719       9.545719       9.545719    6[6-(6,6),8-(63),8-(63)]
   374        9.73008        9.73008        9.73008    6[6-(1,6),6-(6,7),6-(8,8)]
   375      10.671877      10.671877      10.671877    6[1-(0),6-(1,6),6-(6,6)]
   376      10.784048      10.784048      10.784048    6[1-(0),6-(1,6),6-(1,7)]
   377       9.856689       9.856689       9.856689    6[1-(0),6-(1,6),7-(6,27)]
   378       8.929331       8.929331       8.929331    6[6-(6,6),6-(6,7),7-(6,27)]
   379        7.96088        7.96088        7.96088    6[6-(6,6),6-(6,7),7-(6,27)]
   380      16.991251      16.991251      16.991251    6[1-(0),6-(1,6),7-(6,27)]
   381      17.162286      17.162286      17.162286    6[1-(0),6-(1,6),6-(1,7)]
   382       7.252313       7.252313       7.252313    6[1-(0),6-(1,6),6-(6,6)]
   383       8.219654       8.219654       8.219654    6[6-(1,6),6-(6,7),6-(8,8)]
   384       9.507961       9.507961       9.507961    6[6-(6,6),8-(0),8-(0)]
   385       15.02436       15.02436       15.02436    6[6-(6,6),8-(63),8-(63)]
   386      15.234267      15.234267      15.234267    6[6-(1,6),6-(6,7),6-(8,8)]
   387      16.167179      16.167179      16.167179    6[1-(0),6-(1,6),6-(6,6)]
   388      16.264914      16.264914      16.264914    6[1-(0),6-(1,6),6-(1,7)]
   389      15.354215      15.354215      15.354215    6[1-(0),6-(1,6),7-(6,27)]
   390      14.432408      14.432408      14.432408    6[6-(6,6),6-(6,7),7-(6,27)]
   391      13.478394      13.478394      13.478394    6[6-(6,6),6-(6,7),7-(6,27)]
   392      11.398222      11.398222      11.398222    6[1-(0),6-(1,6),7-(6,27)]
   393      11.569256      11.569256      11.569256    6[1-(0),6-(1,6),6-(1,7)]
   394      12.758719      12.758719      12.758719    6[1-(0),6-(1,6),6-(6,6)]
   395      13.724949      13.724949      13.724949    6[6-(1,6),6-(6,7),6-(8,8)]
   396      15.039911      15.039911      15.039911    6[6-(6,6),8-(0),8-(0)]
   397       8.097484       8.097484       8.097484    6[6-(6,6),8-(63),8-(63)]
   398       8.816049       8.816049       8.816049    6[6-(1,6),6-(6,7),6-(8,8)]
   399       8.787175       8.787175       8.787175    6[1-(0),6-(1,6),6-(6,6)]
   400       9.265848       9.265848       9.265848    6[1-(0),6-(1,6),6-(1,7)]
   401       9.855581       9.855581       9.855581    6[1-(0),6-(1,6),7-(6)]
   402       9.403561       9.403561       9.403561    6[6-(6,6),6-(6,7),7-(6)]
   403       9.343587       9.343587       9.343587    6[6-(6,6),6-(6,7),7-(6)]
   404       8.595034       8.595034       8.595034    6[1-(0),6-(1,6),7-(6)]
   405        8.82715        8.82715        8.82715    6[1-(0),6-(1,6),6-(1,7)]
   406       9.580145       9.580145       9.580145    6[1-(0),6-(1,6),6-(6,6)]
   407       9.893338       9.893338       9.893338    6[6-(1,6),6-(6,7),6-(8,8)]
   408      10.788491      10.788491      10.788491    6[6-(6,6),8-(63),8-(63)]
   409       8.488408       8.488408       8.488408    6[6-(6,6),8-(0),8-(63)]
   410       9.140336       9.140336       9.140336    6[6-(1,6),6-(6,7),6-(8,8)]
   411       9.065927       9.065927       9.065927    6[1-(0),6-(1,6),6-(6,6)]
   412       9.465747       9.465747       9.465747    6[1-(0),6-(1,6),6-(1,7)]
   413       9.943308       9.943308       9.943308    6[1-(0),6-(1,6),7-(6,27)]
   414        9.71341        9.71341        9.71341    6[6-(6,6),6-(6,7),7-(6,27)]
   415       9.918872       9.918872       9.918872    6[6-(6,6),6-(6,7),7-(6)]
   416       9.612341       9.612341       9.612341    6[1-(0),6-(1,6),7-(6)]
   417      15.641865      15.641865      15.641865    6[1-(0),6-(1,6),6-(1,7)]
   418      16.108322      16.108322      16.108322    6[1-(0),6-(1,6),6-(6,6)]
   419      10.508605      10.508605      10.508605    6[6-(1,6),6-(6,7),6-(8,8)]
   420      11.201627      11.201627      11.201627    6[6-(6,6),8-(63),8-(63)]
   421       9.890019       9.890019       9.890019    6[6-(6,6),8-(63),8-(63)]
   422       9.705656       9.705656       9.705656    6[6-(1,6),6-(6,7),6-(8,8)]
   423       8.763858       8.763858       8.763858    6[1-(0),6-(1,6),6-(6,6)]
   424       8.651685       8.651685       8.651685    6[1-(0),6-(1,6),6-(1,7)]
   425       9.579044       9.579044       9.579044    6[1-(0),6-(1,6),7-(6,27)]
   426      10.506405      10.506405      10.506405    6[6-(6,6),6-(6,7),7-(6,27)]
   427      11.474857      11.474857      11.474857    6[6-(6,6),6-(6,7),7-(6,27)]
   428      13.550587      13.550587      13.550587    6[1-(0),6-(1,6),7-(6,27)]
   429      13.379554      13.379554      13.379554    6[1-(0),6-(1,6),6-(1,7)]
   430      12.183428      12.183428      12.183428    6[1-(0),6-(1,6),6-(6,6)]
   431      11.216086      11.216086      11.216086    6[6-(1,6),6-(6,7),6-(8,8)]
   432       9.927779       9.927779       9.927779    6[6-(6,6),8-(0),8-(0)]
   433        9.96441        9.96441        9.96441    6[6-(6,6),8-(63),8-(63)]
   434       9.754506       9.754506       9.754506    6[6-(1,6),6-(6,7),6-(8,8)]
   435       8.821594       8.821594       8.821594    6[1-(0),6-(1,6),6-(6,6)]
   436       8.723862       8.723862       8.723862    6[1-(0),6-(1,6),6-(1,7)]
   437       9.634562       9.634562       9.634562    6[1-(0),6-(1,6),7-(6,27)]
   438      16.109439      16.109439      16.109439    6[6-(6,6),6-(6,7),7-(6,27)]
   439      17.063452      17.063452      17.063452    6[6-(6,6),6-(6,7),7-(6,27)]
   440      19.143624      19.143624      19.143624    6[1-(0),6-(1,6),7-(6,27)]
   441      18.972589      18.972589      18.972589    6[1-(0),6-(1,6),6-(1,7)]
   442      17.783125      17.783125      17.783125    6[1-(0),6-(1,6),6-(6,6)]
   443      16.816895      16.816895      16.816895    6[6-(1,6),6-(6,7),6-(8,8)]
   444      15.501932      15.501932      15.501932    6[6-(6,6),8-(0),8-(0)]
   445       5.785186       5.785186       5.785186    6[6-(6,6),8-(63),8-(63)]
   446       5.066623       5.066623       5.066623    6[6-(1,6),6-(6,7),6-(8,8)]
   447       5.095499       5.095499       5.095499    6[1-(0),6-(1,6),6-(6,6)]
   448      15.722927      15.722927      15.722927    6[1-(0),6-(1,6),6-(1,7)]
   449      15.133194      15.133194      15.133194    6[1-(0),6-(1,6),7-(6)]
   450      15.585211      15.585211      15.585211    6[6-(6,6),6-(6,7),7-(6)]
   451      15.645183      15.645183      15.645183    6[6-(6,6),6-(6,7),7-(6)]
   452       5.287635       5.287635       5.287635    6[1-(0),6-(1,6),7-(6)]
   453       5.055517       5.055517       5.055517    6[1-(0),6-(1,6),6-(1,7)]
   454      15.408622      15.408622      15.408622    6[1-(0),6-(1,6),6-(6,6)]
   455       15.09543       15.09543       15.09543    6[6-(1,6),6-(6,7),6-(8,8)]
   456      14.200278      14.200278      14.200278    6[6-(6,6),8-(63),8-(63)]
   457      14.041472      14.041472      14.041472    6[6-(6,6),8-(0),8-(63)]
   458        14.6934        14.6934        14.6934    6[6-(1,6),6-(6,7),6-(8,8)]
   459      14.618988      14.618988      14.618988    6[1-(0),6-(1,6),6-(6,6)]
   460      15.018807      15.018807      15.018807    6[1-(0),6-(1,6),6-(1,7)]
   461      15.496371      15.496371      15.496371    6[1-(0),6-(1,6),7-(6,27)]
   462      15.266476      15.266476      15.266476    6[6-(6,6),6-(6,7),7-(6,27)]
   463       15.47194       15.47194       15.47194    6[6-(6,6),6-(6,7),7-(6)]
   464       9.612341       9.612341       9.612341    6[1-(0),6-(1,6),7-(6)]
   465      10.088793      10.088793      10.088793    6[1-(0),6-(1,6),6-(1,7)]
   466      16.108321      16.108321      16.108321    6[1-(0),6-(1,6),6-(6,6)]
   467      16.061674      16.061674      16.061674    6[6-(1,6),6-(6,7),6-(8,8)]
   468      16.754694      16.754694      16.754694    6[6-(6,6),8-(63),8-(63)]
   469       9.890014       9.890014       9.890014    6[6-(6,6),8-(63),8-(63)]
   470       9.705654       9.705654       9.705654    6[6-(1,6),6-(6,7),6-(8,8)]
   471       8.763858       8.763858       8.763858    6[1-(0),6-(1,6),6-(6,6)]
   472       8.651687       8.651687       8.651687    6[1-(0),6-(1,6),6-(1,7)]
   473       9.579048       9.579048       9.579048    6[1-(0),6-(1,6),7-(6,27)]
   474      10.506405      10.506405      10.506405    6[6-(6,6),6-(6,7),7-(6,27)]
   475      11.474857      11.474857      11.474857    6[6-(6,6),6-(6,7),7-(6,27)]
   476      13.550587      13.550587      13.550587    6[1-(0),6-(1,6),7-(6,27)]
   477      13.379553      13.379553      13.379553    6[1-(0),6-(1,6),6-(1,7)]
   478      12.183425      12.183425      12.183425    6[1-(0),6-(1,6),6-(6,6)]
   479      11.216084      11.216084      11.216084    6[6-(1,6),6-(6,7),6-(8,8)]
   480       9.927775       9.927775       9.927775    6[6-(6,6),8-(0),8-(0)]
   481      15.517472      15.517472      15.517472    6[6-(6,6),8-(63),8-(63)]
   482      15.307566      15.307566      15.307566    6[6-(1,6),6-(6,7),6-(8,8)]
   483      14.374652      14.374652      14.374652    6[1-(0),6-(1,6),6-(6,6)]
   484      14.276918      14.276918      14.276918    6[1-(0),6-(1,6),6-(1,7)]
   485      15.187618      15.187618      15.187618    6[1-(0),6-(1,6),7-(6,27)]
   486      16.109426      16.109426      16.109426    6[6-(6,6),6-(6,7),7-(6,27)]
   487      17.063441      17.063441      17.063441    6[6-(6,6),6-(6,7),7-(6,27)]
   488       8.037514       8.037514       8.037514    6[1-(0),6-(1,6),7-(6,27)]
   489       7.866482       7.866482       7.866482    6[1-(0),6-(1,6),6-(1,7)]
   490      17.783119      17.783119      17.783119    6[1-(0),6-(1,6),6-(6,6)]
   491      16.816887      16.816887      16.816887    6[6-(1,6),6-(6,7),6-(8,8)]
   492      15.501925      15.501925      15.501925    6[6-(6,6),8-(0),8-(0)]
   493      11.338245      11.338245      11.338245    6[6-(6,6),8-(63),8-(63)]
   494      10.619679      10.619679      10.619679    6[6-(1,6),6-(6,7),6-(8,8)]
   495      10.648554      10.648554      10.648554    6[1-(0),6-(1,6),6-(6,6)]
   496       10.16988       10.16988       10.16988    6[1-(0),6-(1,6),6-(1,7)]
   497       9.580146       9.580146       9.580146    6[1-(0),6-(1,6),7-(6)]
   498      10.032165      10.032165      10.032165    6[6-(6,6),6-(6,7),7-(6)]
   499      10.092139      10.092139      10.092139    6[6-(6,6),6-(6,7),7-(6)]
   500      10.840689      10.840689      10.840689    6[1-(0),6-(1,6),7-(6)]
   501      10.608573      10.608573      10.608573    6[1-(0),6-(1,6),6-(1,7)]
   502        9.85558        9.85558        9.85558    6[1-(0),6-(1,6),6-(6,6)]
   503       9.542388       9.542388       9.542388    6[6-(1,6),6-(6,7),6-(8,8)]
   504       8.647237       8.647237       8.647237    6[6-(6,6),8-(63),8-(63)]
   505      11.264941      11.264941      11.264941    6[6-(6,6),8-(0),8-(63)]
   506      11.916868      11.916868      11.916868    6[6-(1,6),6-(6,7),6-(8,8)]
   507      11.842456      11.842456      11.842456    6[1-(0),6-(1,6),6-(6,6)]
   508      12.242275      12.242275      12.242275    6[1-(0),6-(1,6),6-(1,7)]
   509      12.719836      12.719836      12.719836    6[1-(0),6-(1,6),7-(6,27)]
   510      12.489942      12.489942      12.489942    6[6-(6,6),6-(6,7),7-(6,27)]
   511      12.695405      12.695405      12.695405    6[6-(6,6),6-(6,7),7-(6)]
   512      17.941949      17.941949      17.941949    6[1-(0),6-(1,6),7-(6)]
   513      12.865329      12.865329      12.865329    6[1-(0),6-(1,6),6-(1,7)]
   514       7.778713       7.778713       7.778713    6[1-(0),6-(1,6),6-(6,6)]
   515       13.28514       13.28514       13.28514    6[6-(1,6),6-(6,7),6-(8,8)]
   516      13.978162      13.978162      13.978162    6[6-(6,6),8-(63),8-(63)]
   517        1.56041        1.56041        1.56041    6[6-(6,6),8-(63),8-(63)]
   518       1.376049       1.376049       1.376049    6[6-(1,6),6-(6,7),6-(8,8)]
   519      11.540351      11.540351      11.540351    6[1-(0),6-(1,6),6-(6,6)]
   520      11.428179      11.428179      11.428179    6[1-(0),6-(1,6),6-(1,7)]
   521       1.249439       1.249439       1.249439    6[1-(0),6-(1,6),7-(6,27)]
   522       2.176799       2.176799       2.176799    6[6-(6,6),6-(6,7),7-(6,27)]
   523       3.145252       3.145252       3.145252    6[6-(6,6),6-(6,7),7-(6,27)]
   524       5.220983       5.220983       5.220983    6[1-(0),6-(1,6),7-(6,27)]
   525       5.049951       5.049951       5.049951    6[1-(0),6-(1,6),6-(1,7)]
   526       3.853824       3.853824       3.853824    6[1-(0),6-(1,6),6-(6,6)]
   527       2.886481       2.886481       2.886481    6[6-(1,6),6-(6,7),6-(8,8)]
   528       1.598174       1.598174       1.598174    6[6-(6,6),8-(0),8-(0)]
   529      12.740946      12.740946      12.740946    6[6-(6,6),8-(63),8-(63)]
   530      12.531042      12.531042      12.531042    6[6-(1,6),6-(6,7),6-(8,8)]
   531       11.59813       11.59813       11.59813    6[1-(0),6-(1,6),6-(6,6)]
   532      11.500397      11.500397      11.500397    6[1-(0),6-(1,6),6-(1,7)]
   533       6.858025       6.858025       6.858025    6[1-(0),6-(1,6),7-(6,27)]
   534       7.779831       7.779831       7.779831    6[6-(6,6),6-(6,7),7-(6,27)]
   535       8.733845       8.733845       8.733845    6[6-(6,6),6-(6,7),7-(6,27)]
   536      10.814018      10.814018      10.814018    6[1-(0),6-(1,6),7-(6,27)]
   537      10.642984      10.642984      10.642984    6[1-(0),6-(1,6),6-(1,7)]
   538        9.45352        9.45352        9.45352    6[1-(0),6-(1,6),6-(6,6)]
   539       8.487289       8.487289       8.487289    6[6-(1,6),6-(6,7),6-(8,8)]
   540       7.172326       7.172326       7.172326    6[6-(6,6),8-(0),8-(0)]
   541       8.561719       8.561719       8.561719    6[6-(6,6),8-(63),8-(63)]
   542       7.843155       7.843155       7.843155    6[6-(1,6),6-(6,7),6-(8,8)]
   543       7.872032       7.872032       7.872032    6[1-(0),6-(1,6),6-(6,6)]
   544        7.39336        7.39336        7.39336    6[1-(0),6-(1,6),6-(1,7)]
   545       6.803625       6.803625       6.803625    6[1-(0),6-(1,6),7-(6)]
   546       7.255641       7.255641       7.255641    6[6-(6,6),6-(6,7),7-(6)]
   547       7.315613       7.315613       7.315613    6[6-(6,6),6-(6,7),7-(6)]
   548       8.064162       8.064162       8.064162    6[1-(0),6-(1,6),7-(6)]
   549       7.832044       7.832044       7.832044    6[1-(0),6-(1,6),6-(1,7)]
   550       7.079051       7.079051       7.079051    6[1-(0),6-(1,6),6-(6,6)]
   551        6.76586        6.76586        6.76586    6[6-(1,6),6-(6,7),6-(8,8)]
   552       16.97681       16.97681       16.97681    6[6-(6,6),8-(63),8-(63)]
   553       5.711889       5.711889       5.711889    6[6-(6,6),8-(0),8-(63)]
   554       6.363819       6.363819       6.363819    6[6-(1,6),6-(6,7),6-(8,8)]
   555       6.289408       6.289408       6.289408    6[1-(0),6-(1,6),6-(6,6)]
   556       6.689229       6.689229       6.689229    6[1-(0),6-(1,6),6-(1,7)]
   557       7.166792       7.166792       7.166792    6[1-(0),6-(1,6),7-(6,27)]
   558       6.936894       6.936894       6.936894    6[6-(6,6),6-(6,7),7-(6,27)]
   559       7.142357       7.142357       7.142357    6[6-(6,6),6-(6,7),7-(6)]
   560       6.835829       6.835829       6.835829    6[1-(0),6-(1,6),7-(6)]
   561       7.312279       7.312279       7.312279    6[1-(0),6-(1,6),6-(1,7)]
   562       7.778735       7.778735       7.778735    6[1-(0),6-(1,6),6-(6,6)]
   563       7.732089       7.732089       7.732089    6[6-(1,6),6-(6,7),6-(8,8)]
   564       8.425109       8.425109       8.425109    6[6-(6,6),8-(63),8-(63)]
   565      12.666527      12.666527      12.666527    6[6-(6,6),8-(63),8-(63)]
   566      12.482166      12.482166      12.482166    6[6-(1,6),6-(6,7),6-(8,8)]
   567      11.540369      11.540369      11.540369    6[1-(0),6-(1,6),6-(6,6)]
   568      11.428198      11.428198      11.428198    6[1-(0),6-(1,6),6-(1,7)]
   569      12.355557      12.355557      12.355557    6[1-(0),6-(1,6),7-(6,27)]
   570      13.282915      13.282915      13.282915    6[6-(6,6),6-(6,7),7-(6,27)]
   571      14.251366      14.251366      14.251366    6[6-(6,6),6-(6,7),7-(6,27)]
   572       5.220995       5.220995       5.220995    6[1-(0),6-(1,6),7-(6,27)]
   573        5.04996        5.04996        5.04996    6[1-(0),6-(1,6),6-(1,7)]
   574       3.853833       3.853833       3.853833    6[1-(0),6-(1,6),6-(6,6)]
   575      13.992592      13.992592      13.992592    6[6-(1,6),6-(6,7),6-(8,8)]
   576      12.704285      12.704285      12.704285    6[6-(6,6),8-(0),8-(0)]
   577       7.187886       7.187886       7.187886    6[6-(6,6),8-(63),8-(63)]
   578       6.977979       6.977979       6.977979    6[6-(1,6),6-(6,7),6-(8,8)]
   579       6.045067       6.045067       6.045067    6[1-(0),6-(1,6),6-(6,6)]
   580       5.947332       5.947332       5.947332    6[1-(0),6-(1,6),6-(1,7)]
   581       6.858031       6.858031       6.858031    6[1-(0),6-(1,6),7-(6,27)]
   582       7.779838       7.779838       7.779838    6[6-(6,6),6-(6,7),7-(6,27)]
   583       8.733852       8.733852       8.733852    6[6-(6,6),6-(6,7),7-(6,27)]
   584      10.814024      10.814024      10.814024    6[1-(0),6-(1,6),7-(6,27)]
   585       10.64299       10.64299       10.64299    6[1-(0),6-(1,6),6-(1,7)]
   586       9.453527       9.453527       9.453527    6[1-(0),6-(1,6),6-(6,6)]
   587       8.487297       8.487297       8.487297    6[6-(1,6),6-(6,7),6-(8,8)]
   588       7.172335       7.172335       7.172335    6[6-(6,6),8-(0),8-(0)]
   589      14.114762      14.114762      14.114762    6[6-(6,6),8-(63),8-(63)]
   590      13.396197      13.396197      13.396197    6[6-(1,6),6-(6,7),6-(8,8)]
   591      13.425071      13.425071      13.425071    6[1-(0),6-(1,6),6-(6,6)]
   592      12.946398      12.946398      12.946398    6[1-(0),6-(1,6),6-(1,7)]
   593      12.356665      12.356665      12.356665    6[1-(0),6-(1,6),7-(6)]
   594      12.808685      12.808685      12.808685    6[6-(6,6),6-(6,7),7-(6)]
   595      12.868659      12.868659      12.868659    6[6-(6,6),6-(6,7),7-(6)]
   596      13.617212      13.617212      13.617212    6[1-(0),6-(1,6),7-(6)]
   597      13.385096      13.385096      13.385096    6[1-(0),6-(1,6),6-(1,7)]
   598      12.632101      12.632101      12.632101    6[1-(0),6-(1,6),6-(6,6)]
   599      12.318908      12.318908      12.318908    6[6-(1,6),6-(6,7),6-(8,8)]
   600      11.423755      11.423755      11.423755    6[6-(6,6),8-(63),8-(63)]
   601       6.029526       6.029526       6.029526    7[6-(1,6),6-(6,6)]
   602       7.215657       7.215657       7.215657    7[6-(1,6),6-(6,6)]
   603        3.99487        3.99487        3.99487    7[6-(1,6),6-(6,6),27-(7,7,7,7)]
   604       6.119465       6.119465       6.119465    7[6-(1,6),6-(6,6),27-(7,7,7,7)]
   605      12.672093      12.672093      12.672093    7[6-(1,6),6-(6,6)]
   606      12.153436      12.153436      12.153436    7[6-(1,6),6-(6,6),27-(7,7,7,7)]
   607      11.736939      11.736939      11.736939    7[6-(1,6),6-(6,6),27-(7,7,7,7)]
   608       9.586797       9.586797       9.586797    7[6-(1,6),6-(6,6),27-(7,7,7,7)]
   609      11.582573      11.582573      11.582573    7[6-(1,6),6-(6,6)]
   610      12.768705      12.768705      12.768705    7[6-(1,6),6-(6,6)]
   611      15.100981      15.100981      15.100981    7[6-(1,6),6-(6,6),27-(7,7,7,7)]
   612        6.11948        6.11948        6.11948    7[6-(1,6),6-(6,6),27-(7,7,7,7)]
   613      12.672096      12.672096      12.672096    7[6-(1,6),6-(6,6)]
   614       6.600371       6.600371       6.600371    7[6-(1,6),6-(6,6),27-(7,7,7,7)]
   615      11.736937      11.736937      11.736937    7[6-(1,6),6-(6,6),27-(7,7,7,7)]
   616       9.586797       9.586797       9.586797    7[6-(1,6),6-(6,6),27-(7,7,7,7)]
   617      14.359099      14.359099      14.359099    7[6-(1,6),6-(6,6)]
   618      15.545227      15.545227      15.545227    7[6-(1,6),6-(6,6)]
   619      12.324477      12.324477      12.324477    7[6-(1,6),6-(6,6),27-(7,7,7,7)]
   620      14.449074      14.449074      14.449074    7[6-(1,6),6-(6,6),27-(7,7,7,7)]
   621       4.342487       4.342487       4.342487    7[6-(1,6),6-(6,6)]
   622       9.376906       9.376906       9.376906    7[6-(1,6),6-(6,6),27-(7,7,7,7)]
   623      20.066544      20.066544      20.066544    7[6-(1,6),6-(6,6),27-(7,7,7,7)]
   624      17.916402      17.916402      17.916402    7[6-(1,6),6-(6,6),27-(7,7,7,7)]
   625       8.806051       8.806051       8.806051    7[6-(1,6),6-(6,6)]
   626       9.992185       9.992185       9.992185    7[6-(1,6),6-(6,6)]
   627      12.324471      12.324471      12.324471    7[6-(1,6),6-(6,6),27-(7,7,7,7)]
   628      14.449068      14.449068      14.449068    7[6-(1,6),6-(6,6),27-(7,7,7,7)]
   629      15.448606      15.448606      15.448606    7[6-(1,6),6-(6,6)]
   630      14.929951      14.929951      14.929951    7[6-(1,6),6-(6,6),27-(7,7,7,7)]
   631       8.960428       8.960428       8.960428    7[6-(1,6),6-(6,6),27-(7,7,7,7)]
   632       6.810288       6.810288       6.810288    7[6-(1,6),6-(6,6),27-(7,7,7,7)]
   633       16.18272       16.18272       16.18272    7[6-(1,6),6-(6,6)]
   634      14.996589      14.996589      14.996589    7[6-(1,6),6-(6,6)]
   635      18.217376      18.217376      18.217376    7[6-(1,6),6-(6,6),27-(7,7,7,7)]
   636      16.092781      16.092781      16.092781    7[6-(1,6),6-(6,6),27-(7,7,7,7)]
   637       9.540153       9.540153       9.540153    7[6-(1,6),6-(6,6)]
   638       10.05881       10.05881       10.05881    7[6-(1,6),6-(6,6),27-(7,7,7,7)]
   639      10.475307      10.475307      10.475307    7[6-(1,6),6-(6,6),27-(7,7,7,7)]
   640      12.625449      12.625449      12.625449    7[6-(1,6),6-(6,6),27-(7,7,7,7)]
   641      10.629673      10.629673      10.629673    7[6-(1,6),6-(6,6)]
   642       9.443541       9.443541       9.443541    7[6-(1,6),6-(6,6)]
   643       7.111265       7.111265       7.111265    7[6-(1,6),6-(6,6),27-(7,7,7,7)]
   644      16.092766      16.092766      16.092766    7[6-(1,6),6-(6,6),27-(7,7,7,7)]
   645        9.54015        9.54015        9.54015    7[6-(1,6),6-(6,6)]
   646      15.611875      15.611875      15.611875    7[6-(1,6),6-(6,6),27-(7,7,7,7)]
   647      10.475309      10.475309      10.475309    7[6-(1,6),6-(6,6),27-(7,7,7,7)]
   648      12.625449      12.625449      12.625449    7[6-(1,6),6-(6,6),27-(7,7,7,7)]
   649       7.853147       7.853147       7.853147    7[6-(1,6),6-(6,6)]
   650       6.667019       6.667019       6.667019    7[6-(1,6),6-(6,6)]
   651       9.887769       9.887769       9.887769    7[6-(1,6),6-(6,6),27-(7,7,7,7)]
   652       7.763172       7.763172       7.763172    7[6-(1,6),6-(6,6),27-(7,7,7,7)]
   653      17.869759      17.869759      17.869759    7[6-(1,6),6-(6,6)]
   654       12.83534       12.83534       12.83534    7[6-(1,6),6-(6,6),27-(7,7,7,7)]
   655       2.145702       2.145702       2.145702    7[6-(1,6),6-(6,6),27-(7,7,7,7)]
   656       4.295844       4.295844       4.295844    7[6-(1,6),6-(6,6),27-(7,7,7,7)]
   657      13.406195      13.406195      13.406195    7[6-(1,6),6-(6,6)]
   658      12.220061      12.220061      12.220061    7[6-(1,6),6-(6,6)]
   659       9.887775       9.887775       9.887775    7[6-(1,6),6-(6,6),27-(7,7,7,7)]
   660       7.763178       7.763178       7.763178    7[6-(1,6),6-(6,6),27-(7,7,7,7)]
   661        6.76364        6.76364        6.76364    7[6-(1,6),6-(6,6)]
   662       7.282295       7.282295       7.282295    7[6-(1,6),6-(6,6),27-(7,7,7,7)]
   663      13.251818      13.251818      13.251818    7[6-(1,6),6-(6,6),27-(7,7,7,7)]
   664      15.401958      15.401958      15.401958    7[6-(1,6),6-(6,6),27-(7,7,7,7)]
   665       7.775388       7.775388       7.775388    8[6-(6,8)]
   666       6.601475       6.601475       6.601475    8[6-(6,8)]
   667      14.324679      14.324679      14.324679    8[6-(6,8)]
   668      13.668306      13.668306      13.668306    8[6-(6,8),63-(8,8,8,8)]
   669      13.224062      13.224062      13.224062    8[6-(6,8),63-(8,8,8,8)]
   670      11.059484      11.059484      11.059484    8[6-(6,8),63-(8,8,8,8,8)]
   671        9.95776        9.95776        9.95776    8[6-(6,8),63-(8,8,8,8,8)]
   672       11.46708       11.46708       11.46708    8[6-(6,8),63-(8,8,8,8,8)]
   673       8.702767       8.702767       8.702767    8[6-(6,8),63-(8,8,8,8,8)]
   674       8.046398       8.046398       8.046398    8[6-(6,8),63-(8,8,8,8,8)]
   675        7.75431        7.75431        7.75431    8[6-(6,8),63-(8,8,8,8,8)]
   676      11.167192      11.167192      11.167192    8[6-(6,8),63-(8,8,8,8)]
   677      12.195617      12.195617      12.195617    8[6-(6,8)]
   678      13.366201      13.366201      13.366201    8[6-(6,8)]
   679      16.943495      16.943495      16.943495    8[6-(6,8),63-(8,8,8,8)]
   680      15.361985      15.361985      15.361985    8[6-(6,8),63-(8,8,8,8)]
   681       7.775396       7.775396       7.775396    8[6-(6,8)]
   682        6.60148        6.60148        6.60148    8[6-(6,8)]
   683       8.771613       8.771613       8.771613    8[6-(6,8)]
   684       8.115244       8.115244       8.115244    8[6-(6,8),63-(8,8,8,8)]
   685          7.671          7.671          7.671    8[6-(6,8),63-(8,8,8,8)]
   686       5.506421       5.506421       5.506421    8[6-(6,8),63-(8,8,8,8,8)]
   687       4.404694       4.404694       4.404694    8[6-(6,8),63-(8,8,8,8,8)]
   688       5.914013       5.914013       5.914013    8[6-(6,8),63-(8,8,8,8,8)]
   689      14.255809      14.255809      14.255809    8[6-(6,8),63-(8,8,8,8,8)]
   690      13.599437      13.599437      13.599437    8[6-(6,8),63-(8,8,8,8,8)]
   691      13.307344      13.307344      13.307344    8[6-(6,8),63-(8,8,8,8,8)]
   692      11.167198      11.167198      11.167198    8[6-(6,8),63-(8,8,8,8)]
   693      12.195623      12.195623      12.195623    8[6-(6,8)]
   694      13.366204      13.366204      13.366204    8[6-(6,8)]
   695      11.390434      11.390434      11.390434    8[6-(6,8),63-(8,8,8,8)]
   696       9.808926       9.808926       9.808926    8[6-(6,8),63-(8,8,8,8)]
   697      16.104994      16.104994      16.104994    8[6-(6,8)]
   698      14.931081      14.931081      14.931081    8[6-(6,8)]
   699      11.548145      11.548145      11.548145    8[6-(6,8)]
   700      10.891774      10.891774      10.891774    8[6-(6,8),63-(8,8,8,8)]
   701      10.447527      10.447527      10.447527    8[6-(6,8),63-(8,8,8,8)]
   702       8.282947       8.282947       8.282947    8[6-(6,8),63-(8,8,8,8,8)]
   703       7.181226       7.181226       7.181226    8[6-(6,8),63-(8,8,8,8,8)]
   704       8.690544       8.690544       8.690544    8[6-(6,8),63-(8,8,8,8,8)]
   705       5.926235       5.926235       5.926235    8[6-(6,8),63-(8,8,8,8,8)]
   706       5.269866       5.269866       5.269866    8[6-(6,8),63-(8,8,8,8,8)]
   707       4.977774       4.977774       4.977774    8[6-(6,8),63-(8,8,8,8,8)]
   708      19.496801      19.496801      19.496801    8[6-(6,8),63-(8,8,8,8)]
   709      20.525223      20.525223      20.525223    8[6-(6,8)]
   710      10.589706      10.589706      10.589706    8[6-(6,8)]
   711       14.16696       14.16696       14.16696    8[6-(6,8),63-(8,8,8,8)]
   712      12.585452      12.585452      12.585452    8[6-(6,8),63-(8,8,8,8)]
   713      16.104986      16.104986      16.104986    8[6-(6,8)]
   714       14.93107       14.93107       14.93107    8[6-(6,8)]
   715       5.995097       5.995097       5.995097    8[6-(6,8)]
   716      16.444827      16.444827      16.444827    8[6-(6,8),63-(8,8,8,8)]
   717      16.000586      16.000586      16.000586    8[6-(6,8),63-(8,8,8,8)]
   718      13.836007      13.836007      13.836007    8[6-(6,8),63-(8,8,8,8,8)]
   719      12.734278      12.734278      12.734278    8[6-(6,8),63-(8,8,8,8,8)]
   720      14.243599      14.243599      14.243599    8[6-(6,8),63-(8,8,8,8,8)]
   721      11.479291      11.479291      11.479291    8[6-(6,8),63-(8,8,8,8,8)]
   722      10.822919      10.822919      10.822919    8[6-(6,8),63-(8,8,8,8,8)]
   723       10.53083       10.53083       10.53083    8[6-(6,8),63-(8,8,8,8,8)]
   724       8.390685       8.390685       8.390685    8[6-(6,8),63-(8,8,8,8)]
   725       9.419113       9.419113       9.419113    8[6-(6,8)]
   726      10.589695      10.589695      10.589695    8[6-(6,8)]
   727       8.613918       8.613918       8.613918    8[6-(6,8),63-(8,8,8,8)]
   728       7.032409       7.032409       7.032409    8[6-(6,8),63-(8,8,8,8)]
   729      14.436858      14.436858      14.436858    8[6-(6,8)]
   730      15.610771      15.610771      15.610771    8[6-(6,8)]
   731       7.887567       7.887567       7.887567    8[6-(6,8)]
   732        8.54394        8.54394        8.54394    8[6-(6,8),63-(8,8,8,8)]
   733       8.988184       8.988184       8.988184    8[6-(6,8),63-(8,8,8,8)]
   734      11.152762      11.152762      11.152762    8[6-(6,8),63-(8,8,8,8,8)]
   735      12.254486      12.254486      12.254486    8[6-(6,8),63-(8,8,8,8,8)]
   736      10.745166      10.745166      10.745166    8[6-(6,8),63-(8,8,8,8,8)]
   737      13.509479      13.509479      13.509479    8[6-(6,8),63-(8,8,8,8,8)]
   738      14.165848      14.165848      14.165848    8[6-(6,8),63-(8,8,8,8,8)]
   739      14.457936      14.457936      14.457936    8[6-(6,8),63-(8,8,8,8,8)]
   740      11.045054      11.045054      11.045054    8[6-(6,8),63-(8,8,8,8)]
   741      10.016629      10.016629      10.016629    8[6-(6,8)]
   742       8.846045       8.846045       8.846045    8[6-(6,8)]
   743       5.268751       5.268751       5.268751    8[6-(6,8),63-(8,8,8,8)]
   744       6.850261       6.850261       6.850261    8[6-(6,8),63-(8,8,8,8)]
   745       14.43685       14.43685       14.43685    8[6-(6,8)]
   746      15.610766      15.610766      15.610766    8[6-(6,8)]
   747      13.440633      13.440633      13.440633    8[6-(6,8)]
   748      14.097002      14.097002      14.097002    8[6-(6,8),63-(8,8,8,8)]
   749      14.541246      14.541246      14.541246    8[6-(6,8),63-(8,8,8,8)]
   750      16.705825      16.705825      16.705825    8[6-(6,8),63-(8,8,8,8,8)]
   751      17.807552      17.807552      17.807552    8[6-(6,8),63-(8,8,8,8,8)]
   752      16.298233      16.298233      16.298233    8[6-(6,8),63-(8,8,8,8,8)]
   753       7.956437       7.956437       7.956437    8[6-(6,8),63-(8,8,8,8,8)]
   754       8.612809       8.612809       8.612809    8[6-(6,8),63-(8,8,8,8,8)]
   755       8.904902       8.904902       8.904902    8[6-(6,8),63-(8,8,8,8,8)]
   756      11.045048      11.045048      11.045048    8[6-(6,8),63-(8,8,8,8)]
   757      10.016623      10.016623      10.016623    8[6-(6,8)]
   758       8.846042       8.846042       8.846042    8[6-(6,8)]
   759      10.821812      10.821812      10.821812    8[6-(6,8),63-(8,8,8,8)]
   760       12.40332       12.40332       12.40332    8[6-(6,8),63-(8,8,8,8)]
   761       6.107252       6.107252       6.107252    8[6-(6,8)]
   762       7.281165       7.281165       7.281165    8[6-(6,8)]
   763      10.664101      10.664101      10.664101    8[6-(6,8)]
   764      11.320472      11.320472      11.320472    8[6-(6,8),63-(8,8,8,8)]
   765      11.764719      11.764719      11.764719    8[6-(6,8),63-(8,8,8,8)]
   766      13.929299      13.929299      13.929299    8[6-(6,8),63-(8,8,8,8,8)]
   767       15.03102       15.03102       15.03102    8[6-(6,8),63-(8,8,8,8,8)]
   768      13.521702      13.521702      13.521702    8[6-(6,8),63-(8,8,8,8,8)]
   769      16.286011      16.286011      16.286011    8[6-(6,8),63-(8,8,8,8,8)]
   770       16.94238       16.94238       16.94238    8[6-(6,8),63-(8,8,8,8,8)]
   771      17.234472      17.234472      17.234472    8[6-(6,8),63-(8,8,8,8,8)]
   772       2.715445       2.715445       2.715445    8[6-(6,8),63-(8,8,8,8)]
   773       1.687023       1.687023       1.687023    8[6-(6,8)]
   774       11.62254       11.62254       11.62254    8[6-(6,8)]
   775       8.045286       8.045286       8.045286    8[6-(6,8),63-(8,8,8,8)]
   776       9.626794       9.626794       9.626794    8[6-(6,8),63-(8,8,8,8)]
   777        6.10726        6.10726        6.10726    8[6-(6,8)]
   778       7.281176       7.281176       7.281176    8[6-(6,8)]
   779      16.217149      16.217149      16.217149    8[6-(6,8)]
   780       5.767419       5.767419       5.767419    8[6-(6,8),63-(8,8,8,8)]
   781        6.21166        6.21166        6.21166    8[6-(6,8),63-(8,8,8,8)]
   782       8.376239       8.376239       8.376239    8[6-(6,8),63-(8,8,8,8,8)]
   783       9.477968       9.477968       9.477968    8[6-(6,8),63-(8,8,8,8,8)]
   784       7.968647       7.968647       7.968647    8[6-(6,8),63-(8,8,8,8,8)]
   785      10.732955      10.732955      10.732955    8[6-(6,8),63-(8,8,8,8,8)]
   786      11.389327      11.389327      11.389327    8[6-(6,8),63-(8,8,8,8,8)]
   787      11.681416      11.681416      11.681416    8[6-(6,8),63-(8,8,8,8,8)]
   788      13.821561      13.821561      13.821561    8[6-(6,8),63-(8,8,8,8)]
   789      12.793133      12.793133      12.793133    8[6-(6,8)]
   790      11.622551      11.622551      11.622551    8[6-(6,8)]
   791      13.598328      13.598328      13.598328    8[6-(6,8),63-(8,8,8,8)]
   792      15.179837      15.179837      15.179837    8[6-(6,8),63-(8,8,8,8)]
