# Supplementary material for: A collection of forcefield precursors for metal–organic frameworks
Source: RSC Adv. 2019 Nov 13;9(63):36492–507. doi: 10.1039/c9ra07327b (PMC9075174; doi:10.1039/c9ra07327b)
Supplement: RA-009-C9RA07327B-s1542 [file RA-009-C9RA07327B-s1542.txt]

MIFTUS_clean

10.783600    0.000000    0.000000
5.391795    31.964037    0.000000
5.391795    0.000005    31.964037

     1      14.892254      14.892254      14.892254    64[8-(6),8-(6),8-(6),8-(6),8-(6),8-(6)]
     2       9.494577       9.494577       9.494577    64[8-(6),8-(6),8-(6),8-(6),8-(6)]
     3       9.500509       9.500509       9.500509    64[8-(6),8-(6),8-(6),8-(6),8-(6),8-(6)]
     4       14.88627       14.88627       14.88627    64[8-(6),8-(6),8-(6),8-(6),8-(6)]
     5       12.19641       12.19641       12.19641    64[8-(6),8-(6),8-(6),8-(6),8-(6),8-(6)]
     6       6.798571       6.798571       6.798571    64[8-(6),8-(6),8-(6),8-(6),8-(6)]
     7      17.588153      17.588153      17.588153    64[8-(6),8-(6),8-(6),8-(6),8-(6),8-(6)]
     8      12.190422      12.190422      12.190422    64[8-(6),8-(6),8-(6),8-(6),8-(6)]
     9        6.67499        6.67499        6.67499    64[8-(6),8-(6),8-(6),8-(6),8-(6),8-(6)]
    10      12.072667      12.072667      12.072667    64[8-(6),8-(6),8-(6),8-(6),8-(6)]
    11      12.066681      12.066681      12.066681    64[8-(6),8-(6),8-(6),8-(6),8-(6),8-(6)]
    12        6.68092        6.68092        6.68092    64[8-(6),8-(6),8-(6),8-(6),8-(6)]
    13       9.370834       9.370834       9.370834    64[8-(6),8-(6),8-(6),8-(6),8-(6),8-(6)]
    14      14.768619      14.768619      14.768619    64[8-(6),8-(6),8-(6),8-(6),8-(6)]
    15       3.979091       3.979091       3.979091    64[8-(6),8-(6),8-(6),8-(6),8-(6),8-(6)]
    16       9.376768       9.376768       9.376768    64[8-(6),8-(6),8-(6),8-(6),8-(6)]
    17       4.041908       4.041908       4.041908    27[7-(6,6),7-(6,6),7-(6,6),7-(6,6),7-(6,6),7-(6,6)]
    18      14.825505      14.825505      14.825505    27[7-(6,6),7-(6,6),7-(6,6),7-(6,6),7-(6,6),7-(6,6)]
    19      12.129602      12.129602      12.129602    27[7-(6,6),7-(6,6),7-(6,6),7-(6,6),7-(6,6),7-(6,6)]
    20      12.129601      12.129601      12.129601    27[7-(6,6),7-(6,6),7-(6,6),7-(6,6),7-(6,6),7-(6,6)]
    21      17.525282      17.525282      17.525282    27[7-(6,6),7-(6,6),7-(6,6),7-(6,6),7-(6,6),7-(6,6)]
    22       6.741685       6.741685       6.741685    27[7-(6,6),7-(6,6),7-(6,6),7-(6,6),7-(6,6),7-(6,6)]
    23       9.437588       9.437588       9.437588    27[7-(6,6),7-(6,6),7-(6,6),7-(6,6),7-(6,6),7-(6,6)]
    24       9.437589       9.437589       9.437589    27[7-(6,6),7-(6,6),7-(6,6),7-(6,6),7-(6,6),7-(6,6)]
    25       2.153484       2.153484       2.153484    1[6-(6,7)]
    26       2.458659       2.458659       2.458659    1[6-(6,6)]
    27       4.422352       4.422352       4.422352    1[6-(6,6)]
    28      13.657424      13.657424      13.657424    1[6-(6,6)]
    29      13.854764      13.854764      13.854764    1[6-(6,6)]
    30       6.914444       6.914444       6.914444    1[6-(6,7)]
    31       9.051748       9.051748       9.051748    1[6-(6,7)]
    32       9.807679       9.807679       9.807679    1[6-(6,6)]
    33      10.587333      10.587333      10.587333    1[6-(6,6)]
    34      13.677909      13.677909      13.677909    1[6-(6,6)]
    35       9.058219       9.058219       9.058219    1[6-(6,6)]
    36       4.399708       4.399708       4.399708    1[6-(6,7)]
    37        6.57799        6.57799        6.57799    1[6-(6,7)]
    38        10.4547        10.4547        10.4547    1[6-(6,6)]
    39      10.571163      10.571163      10.571163    1[6-(6,6)]
    40       3.559665       3.559665       3.559665    1[6-(6,6)]
    41       5.590217       5.590217       5.590217    1[6-(6,6)]
    42        5.91049        5.91049        5.91049    1[6-(6,7)]
    43      16.975537      16.975537      16.975537    1[6-(6,7)]
    44       7.396465       7.396465       7.396465    1[6-(6,6)]
    45       7.928096       7.928096       7.928096    1[6-(6,6)]
    46       6.618969       6.618969       6.618969    1[6-(6,6)]
    47       7.919471       7.919471       7.919471    1[6-(6,6)]
    48       7.948587       7.948587       7.948587    1[6-(6,7)]
    49      12.937081      12.937081      12.937081    1[6-(6,7)]
    50      13.242258      13.242258      13.242258    1[6-(6,6)]
    51       4.422351       4.422351       4.422351    1[6-(6,6)]
    52       8.265625       8.265625       8.265625    1[6-(6,6)]
    53       8.462965       8.462965       8.462965    1[6-(6,6)]
    54        6.91444        6.91444        6.91444    1[6-(6,7)]
    55       14.44355       14.44355       14.44355    1[6-(6,7)]
    56       15.19948       15.19948       15.19948    1[6-(6,6)]
    57      15.979134      15.979134      15.979134    1[6-(6,6)]
    58      13.677913      13.677913      13.677913    1[6-(6,6)]
    59      14.450019      14.450019      14.450019    1[6-(6,6)]
    60      15.183304      15.183304      15.183304    1[6-(6,7)]
    61      11.969792      11.969792      11.969792    1[6-(6,7)]
    62      10.454696      10.454696      10.454696    1[6-(6,6)]
    63      10.571158      10.571158      10.571158    1[6-(6,6)]
    64       3.559663       3.559663       3.559663    1[6-(6,6)]
    65       5.590215       5.590215       5.590215    1[6-(6,6)]
    66       5.910487       5.910487       5.910487    1[6-(6,7)]
    67      11.583739      11.583739      11.583739    1[6-(6,7)]
    68      12.788268      12.788268      12.788268    1[6-(6,6)]
    69      13.319899      13.319899      13.319899    1[6-(6,6)]
    70      12.010769      12.010769      12.010769    1[6-(6,6)]
    71       13.31127       13.31127       13.31127    1[6-(6,6)]
    72      13.340386      13.340386      13.340386    1[6-(6,7)]
    73      10.241178      10.241178      10.241178    1[6-(6,7)]
    74      10.546354      10.546354      10.546354    1[6-(6,6)]
    75      12.510048      12.510048      12.510048    1[6-(6,6)]
    76      16.353323      16.353323      16.353323    1[6-(6,6)]
    77      16.550663      16.550663      16.550663    1[6-(6,6)]
    78      15.002137      15.002137      15.002137    1[6-(6,7)]
    79      11.747647      11.747647      11.747647    1[6-(6,7)]
    80      12.503578      12.503578      12.503578    1[6-(6,6)]
    81      13.283232      13.283232      13.283232    1[6-(6,6)]
    82       5.590216       5.590216       5.590216    1[6-(6,6)]
    83       6.362321       6.362321       6.362321    1[6-(6,6)]
    84      12.487401      12.487401      12.487401    1[6-(6,7)]
    85       9.273889       9.273889       9.273889    1[6-(6,7)]
    86       7.758793       7.758793       7.758793    1[6-(6,6)]
    87      18.658855      18.658855      18.658855    1[6-(6,6)]
    88      11.647358      11.647358      11.647358    1[6-(6,6)]
    89      13.677911      13.677911      13.677911    1[6-(6,6)]
    90      13.998184      13.998184      13.998184    1[6-(6,7)]
    91      14.279638      14.279638      14.279638    1[6-(6,7)]
    92      15.484167      15.484167      15.484167    1[6-(6,6)]
    93       5.232198       5.232198       5.232198    1[6-(6,6)]
    94       14.70667       14.70667       14.70667    1[6-(6,6)]
    95       5.223572       5.223572       5.223572    1[6-(6,6)]
    96       5.252687       5.252687       5.252687    1[6-(6,7)]
    97      10.241177      10.241177      10.241177    1[6-(6,7)]
    98      10.546353      10.546353      10.546353    1[6-(6,6)]
    99      12.510046      12.510046      12.510046    1[6-(6,6)]
   100      10.961526      10.961526      10.961526    1[6-(6,6)]
   101      11.158866      11.158866      11.158866    1[6-(6,6)]
   102       9.610341       9.610341       9.610341    1[6-(6,7)]
   103        6.35585        6.35585        6.35585    1[6-(6,7)]
   104        7.11178        7.11178        7.11178    1[6-(6,6)]
   105       7.891435       7.891435       7.891435    1[6-(6,6)]
   106       5.590216       5.590216       5.590216    1[6-(6,6)]
   107      11.754117      11.754117      11.754117    1[6-(6,6)]
   108      12.487401      12.487401      12.487401    1[6-(6,7)]
   109       3.882093       3.882093       3.882093    1[6-(6,7)]
   110      18.542392      18.542392      18.542392    1[6-(6,6)]
   111       7.875256       7.875256       7.875256    1[6-(6,6)]
   112      11.647359      11.647359      11.647359    1[6-(6,6)]
   113      13.677911      13.677911      13.677911    1[6-(6,6)]
   114      13.998184      13.998184      13.998184    1[6-(6,7)]
   115       8.887838       8.887838       8.887838    1[6-(6,7)]
   116      10.092366      10.092366      10.092366    1[6-(6,6)]
   117      10.623997      10.623997      10.623997    1[6-(6,6)]
   118       9.314868       9.314868       9.314868    1[6-(6,6)]
   119       10.61537       10.61537       10.61537    1[6-(6,6)]
   120      10.644486      10.644486      10.644486    1[6-(6,7)]
   121      19.413706      19.413706      19.413706    1[6-(6,7)]
   122      19.108531      19.108531      19.108531    1[6-(6,6)]
   123      17.144838      17.144838      17.144838    1[6-(6,6)]
   124       7.909766       7.909766       7.909766    1[6-(6,6)]
   125       7.712426       7.712426       7.712426    1[6-(6,6)]
   126       9.260951       9.260951       9.260951    1[6-(6,7)]
   127      12.515442      12.515442      12.515442    1[6-(6,7)]
   128      11.759511      11.759511      11.759511    1[6-(6,6)]
   129      10.979857      10.979857      10.979857    1[6-(6,6)]
   130       7.889281       7.889281       7.889281    1[6-(6,6)]
   131      12.508971      12.508971      12.508971    1[6-(6,6)]
   132      17.167482      17.167482      17.167482    1[6-(6,7)]
   133        14.9892        14.9892        14.9892    1[6-(6,7)]
   134       11.11249       11.11249       11.11249    1[6-(6,6)]
   135      10.996027      10.996027      10.996027    1[6-(6,6)]
   136      18.007525      18.007525      18.007525    1[6-(6,6)]
   137      15.976973      15.976973      15.976973    1[6-(6,6)]
   138        15.6567        15.6567        15.6567    1[6-(6,7)]
   139       4.591653       4.591653       4.591653    1[6-(6,7)]
   140      14.170725      14.170725      14.170725    1[6-(6,6)]
   141      13.639094      13.639094      13.639094    1[6-(6,6)]
   142      14.948221      14.948221      14.948221    1[6-(6,6)]
   143      13.647719      13.647719      13.647719    1[6-(6,6)]
   144      13.618603      13.618603      13.618603    1[6-(6,7)]
   145       8.630109       8.630109       8.630109    1[6-(6,7)]
   146       8.324932       8.324932       8.324932    1[6-(6,6)]
   147      17.144839      17.144839      17.144839    1[6-(6,6)]
   148      13.301565      13.301565      13.301565    1[6-(6,6)]
   149      13.104225      13.104225      13.104225    1[6-(6,6)]
   150       14.65275       14.65275       14.65275    1[6-(6,7)]
   151        7.12364        7.12364        7.12364    1[6-(6,7)]
   152        6.36771        6.36771        6.36771    1[6-(6,6)]
   153       5.588056       5.588056       5.588056    1[6-(6,6)]
   154       7.889277       7.889277       7.889277    1[6-(6,6)]
   155       7.117171       7.117171       7.117171    1[6-(6,6)]
   156       6.383886       6.383886       6.383886    1[6-(6,7)]
   157       9.597398       9.597398       9.597398    1[6-(6,7)]
   158      11.112494      11.112494      11.112494    1[6-(6,6)]
   159      10.996032      10.996032      10.996032    1[6-(6,6)]
   160       7.223927       7.223927       7.223927    1[6-(6,6)]
   161      15.976975      15.976975      15.976975    1[6-(6,6)]
   162      15.656703      15.656703      15.656703    1[6-(6,7)]
   163       9.983451       9.983451       9.983451    1[6-(6,7)]
   164       8.778922       8.778922       8.778922    1[6-(6,6)]
   165       8.247291       8.247291       8.247291    1[6-(6,6)]
   166       9.556421       9.556421       9.556421    1[6-(6,6)]
   167        8.25592        8.25592        8.25592    1[6-(6,6)]
   168       8.226804       8.226804       8.226804    1[6-(6,7)]
   169      11.326012      11.326012      11.326012    1[6-(6,7)]
   170      11.020836      11.020836      11.020836    1[6-(6,6)]
   171       9.057142       9.057142       9.057142    1[6-(6,6)]
   172       5.213867       5.213867       5.213867    1[6-(6,6)]
   173       5.016527       5.016527       5.016527    1[6-(6,6)]
   174       6.565053       6.565053       6.565053    1[6-(6,7)]
   175       9.819543       9.819543       9.819543    1[6-(6,7)]
   176       9.063612       9.063612       9.063612    1[6-(6,6)]
   177       8.283958       8.283958       8.283958    1[6-(6,6)]
   178      15.976974      15.976974      15.976974    1[6-(6,6)]
   179      15.204869      15.204869      15.204869    1[6-(6,6)]
   180       9.079789       9.079789       9.079789    1[6-(6,7)]
   181      12.293301      12.293301      12.293301    1[6-(6,7)]
   182       3.024797       3.024797       3.024797    1[6-(6,6)]
   183       2.908335       2.908335       2.908335    1[6-(6,6)]
   184       9.919832       9.919832       9.919832    1[6-(6,6)]
   185       7.889279       7.889279       7.889279    1[6-(6,6)]
   186       7.569006       7.569006       7.569006    1[6-(6,7)]
   187       7.287552       7.287552       7.287552    1[6-(6,7)]
   188       6.083023       6.083023       6.083023    1[6-(6,6)]
   189      16.334992      16.334992      16.334992    1[6-(6,6)]
   190        6.86052        6.86052        6.86052    1[6-(6,6)]
   191      16.343618      16.343618      16.343618    1[6-(6,6)]
   192      16.314503      16.314503      16.314503    1[6-(6,7)]
   193      11.326013      11.326013      11.326013    1[6-(6,7)]
   194      11.020837      11.020837      11.020837    1[6-(6,6)]
   195       9.057144       9.057144       9.057144    1[6-(6,6)]
   196      10.605664      10.605664      10.605664    1[6-(6,6)]
   197      10.408324      10.408324      10.408324    1[6-(6,6)]
   198       6.565054       6.565054       6.565054    1[6-(6,7)]
   199       15.21134       15.21134       15.21134    1[6-(6,7)]
   200       14.45541       14.45541       14.45541    1[6-(6,6)]
   201      13.675755      13.675755      13.675755    1[6-(6,6)]
   202      15.976974      15.976974      15.976974    1[6-(6,6)]
   203       9.813073       9.813073       9.813073    1[6-(6,6)]
   204       9.079789       9.079789       9.079789    1[6-(6,7)]
   205      17.685097      17.685097      17.685097    1[6-(6,7)]
   206       3.024798       3.024798       3.024798    1[6-(6,6)]
   207       2.908334       2.908334       2.908334    1[6-(6,6)]
   208       9.919831       9.919831       9.919831    1[6-(6,6)]
   209       7.889279       7.889279       7.889279    1[6-(6,6)]
   210       7.569006       7.569006       7.569006    1[6-(6,7)]
   211      12.679352      12.679352      12.679352    1[6-(6,7)]
   212      11.474824      11.474824      11.474824    1[6-(6,6)]
   213      10.943193      10.943193      10.943193    1[6-(6,6)]
   214      12.252322      12.252322      12.252322    1[6-(6,6)]
   215       10.95182       10.95182       10.95182    1[6-(6,6)]
   216      10.922704      10.922704      10.922704    1[6-(6,7)]
   217       2.950392       2.950392       2.950392    6[1-(0),6-(1,6),7-(6,27)]
   218       11.96332       11.96332       11.96332    6[6-(6,6),8-(64),8-(64)]
   219       8.265624       8.265624       8.265624    6[6-(6,6),8-(64),8-(64)]
   220       3.126164       3.126164       3.126164    6[1-(0),6-(1,6),6-(1,7)]
   221       4.284322       4.284322       4.284322    6[1-(0),6-(1,6),6-(6,6)]
   222       5.251612       5.251612       5.251612    6[6-(1,6),6-(6,7),6-(8,8)]
   223       6.556427       6.556427       6.556427    6[6-(6,6),8-(0),8-(0)]
   224       5.024078       5.024078       5.024078    6[6-(6,6),6-(6,7),7-(6,27)]
   225       5.988132       5.988132       5.988132    6[6-(6,6),6-(6,7),7-(6,27)]
   226       16.46763       16.46763       16.46763    6[6-(6,6),8-(64),8-(64)]
   227      12.174678      12.174678      12.174678    6[6-(1,6),6-(6,7),6-(8,8)]
   228      13.092363      13.092363      13.092363    6[1-(0),6-(1,6),6-(6,6)]
   229      13.188337      13.188337      13.188337    6[1-(0),6-(1,6),6-(1,7)]
   230       6.899347       6.899347       6.899347    6[1-(0),6-(1,6),7-(6,27)]
   231       9.298693       9.298693       9.298693    6[1-(0),6-(1,6),7-(6,27)]
   232       9.777485       9.777485       9.777485    6[1-(0),6-(1,6),6-(1,7)]
   233      10.205594      10.205594      10.205594    6[1-(0),6-(1,6),6-(6,6)]
   234      10.085896      10.085896      10.085896    6[6-(1,6),6-(6,7),6-(8,8)]
   235       9.491719       9.491719       9.491719    6[6-(6,6),6-(6,7),7-(6,27)]
   236       9.278204       9.278204       9.278204    6[6-(6,6),6-(6,7),7-(6,27)]
   237       8.718536       8.718536       8.718536    6[6-(1,6),6-(6,7),6-(8,8)]
   238       14.03161       14.03161       14.03161    6[1-(0),6-(1,6),6-(6,6)]
   239       9.076551       9.076551       9.076551    6[1-(0),6-(1,6),6-(1,7)]
   240       4.145216       4.145216       4.145216    6[1-(0),6-(1,6),7-(6,27)]
   241       8.056423       8.056423       8.056423    6[6-(6,6),8-(64),8-(64)]
   242      10.731834      10.731834      10.731834    6[6-(6,6),8-(0),8-(64)]
   243       1.194822       1.194822       1.194822    6[1-(0),6-(1,6),7-(6,27)]
   244      11.090932      11.090932      11.090932    6[1-(0),6-(1,6),6-(1,7)]
   245      11.161026      11.161026      11.161026    6[1-(0),6-(1,6),6-(6,6)]
   246       1.300501       1.300501       1.300501    6[6-(1,6),6-(6,7),6-(8,8)]
   247       2.089861       2.089861       2.089861    6[6-(6,6),6-(6,7),7-(6,27)]
   248       3.038817       3.038817       3.038817    6[6-(6,6),6-(6,7),7-(6,27)]
   249       2.795108       2.795108       2.795108    6[6-(1,6),6-(6,7),6-(8,8)]
   250       3.728967       3.728967       3.728967    6[1-(0),6-(1,6),6-(6,6)]
   251       4.925947       4.925947       4.925947    6[1-(0),6-(1,6),6-(1,7)]
   252       5.103877       5.103877       5.103877    6[1-(0),6-(1,6),7-(6,27)]
   253       1.503233       1.503233       1.503233    6[6-(6,6),8-(0),8-(0)]
   254       1.449315       1.449315       1.449315    6[6-(6,6),8-(64),8-(64)]
   255       6.615732       6.615732       6.615732    6[1-(0),6-(1,6),7-(6)]
   256       7.227162       7.227162       7.227162    6[1-(0),6-(1,6),6-(1,7)]
   257       7.601353       7.601353       7.601353    6[1-(0),6-(1,6),6-(6,6)]
   258       7.562533       7.562533       7.562533    6[6-(1,6),6-(6,7),6-(8,8)]
   259       7.020118       7.020118       7.020118    6[6-(6,6),6-(6,7),7-(6)]
   260       7.049234       7.049234       7.049234    6[6-(6,6),6-(6,7),7-(6)]
   261       6.533778       6.533778       6.533778    6[6-(1,6),6-(6,7),6-(8,8)]
   262       6.886402       6.886402       6.886402    6[1-(0),6-(1,6),6-(6,6)]
   263       7.599198       7.599198       7.599198    6[1-(0),6-(1,6),6-(1,7)]
   264       7.711347       7.711347       7.711347    6[1-(0),6-(1,6),7-(6)]
   265      13.733989      13.733989      13.733989    6[1-(0),6-(1,6),7-(6,27)]
   266       6.571522       6.571522       6.571522    6[6-(6,6),8-(64),8-(64)]
   267      13.657425      13.657425      13.657425    6[6-(6,6),8-(64),8-(64)]
   268      13.909762      13.909762      13.909762    6[1-(0),6-(1,6),6-(1,7)]
   269       4.284321       4.284321       4.284321    6[1-(0),6-(1,6),6-(6,6)]
   270        5.25161        5.25161        5.25161    6[6-(1,6),6-(6,7),6-(8,8)]
   271       6.556426       6.556426       6.556426    6[6-(6,6),8-(0),8-(0)]
   272       5.024076       5.024076       5.024076    6[6-(6,6),6-(6,7),7-(6,27)]
   273       5.988129       5.988129       5.988129    6[6-(6,6),6-(6,7),7-(6,27)]
   274      11.075831      11.075831      11.075831    6[6-(6,6),8-(64),8-(64)]
   275        6.78288        6.78288        6.78288    6[6-(1,6),6-(6,7),6-(8,8)]
   276       7.700565       7.700565       7.700565    6[1-(0),6-(1,6),6-(6,6)]
   277       7.796538       7.796538       7.796538    6[1-(0),6-(1,6),6-(1,7)]
   278       6.899343       6.899343       6.899343    6[1-(0),6-(1,6),7-(6,27)]
   279      14.690494      14.690494      14.690494    6[1-(0),6-(1,6),7-(6,27)]
   280      15.169286      15.169286      15.169286    6[1-(0),6-(1,6),6-(1,7)]
   281      15.597394      15.597394      15.597394    6[1-(0),6-(1,6),6-(6,6)]
   282      15.477696      15.477696      15.477696    6[6-(1,6),6-(6,7),6-(8,8)]
   283       14.88352       14.88352       14.88352    6[6-(6,6),6-(6,7),7-(6,27)]
   284      14.670005      14.670005      14.670005    6[6-(6,6),6-(6,7),7-(6,27)]
   285      14.110336      14.110336      14.110336    6[6-(1,6),6-(6,7),6-(8,8)]
   286      14.031615      14.031615      14.031615    6[1-(0),6-(1,6),6-(6,6)]
   287      14.468351      14.468351      14.468351    6[1-(0),6-(1,6),6-(1,7)]
   288      14.928811      14.928811      14.928811    6[1-(0),6-(1,6),7-(6,27)]
   289      13.448222      13.448222      13.448222    6[6-(6,6),8-(64),8-(64)]
   290      16.123634      16.123634      16.123634    6[6-(6,6),8-(0),8-(64)]
   291      11.978418      11.978418      11.978418    6[1-(0),6-(1,6),7-(6,27)]
   292      11.090928      11.090928      11.090928    6[1-(0),6-(1,6),6-(1,7)]
   293      11.161021      11.161021      11.161021    6[1-(0),6-(1,6),6-(6,6)]
   294      12.084098      12.084098      12.084098    6[6-(1,6),6-(6,7),6-(8,8)]
   295      12.873458      12.873458      12.873458    6[6-(6,6),6-(6,7),7-(6,27)]
   296      13.822415      13.822415      13.822415    6[6-(6,6),6-(6,7),7-(6,27)]
   297      13.578705      13.578705      13.578705    6[6-(1,6),6-(6,7),6-(8,8)]
   298       3.728965       3.728965       3.728965    6[1-(0),6-(1,6),6-(6,6)]
   299       4.925945       4.925945       4.925945    6[1-(0),6-(1,6),6-(1,7)]
   300       5.103874       5.103874       5.103874    6[1-(0),6-(1,6),7-(6,27)]
   301       12.28683       12.28683       12.28683    6[6-(6,6),8-(0),8-(0)]
   302      12.232912      12.232912      12.232912    6[6-(6,6),8-(64),8-(64)]
   303      12.007535      12.007535      12.007535    6[1-(0),6-(1,6),7-(6)]
   304      12.618965      12.618965      12.618965    6[1-(0),6-(1,6),6-(1,7)]
   305      12.993156      12.993156      12.993156    6[1-(0),6-(1,6),6-(6,6)]
   306      12.954335      12.954335      12.954335    6[6-(1,6),6-(6,7),6-(8,8)]
   307      12.411919      12.411919      12.411919    6[6-(6,6),6-(6,7),7-(6)]
   308      12.441035      12.441035      12.441035    6[6-(6,6),6-(6,7),7-(6)]
   309      11.925579      11.925579      11.925579    6[6-(1,6),6-(6,7),6-(8,8)]
   310      12.278202      12.278202      12.278202    6[1-(0),6-(1,6),6-(6,6)]
   311      12.990998      12.990998      12.990998    6[1-(0),6-(1,6),6-(1,7)]
   312      13.103147      13.103147      13.103147    6[1-(0),6-(1,6),7-(6)]
   313      11.038086      11.038086      11.038086    6[1-(0),6-(1,6),7-(6,27)]
   314       14.65922       14.65922       14.65922    6[6-(6,6),8-(64),8-(64)]
   315       5.569725       5.569725       5.569725    6[6-(6,6),8-(64),8-(64)]
   316      11.213859      11.213859      11.213859    6[1-(0),6-(1,6),6-(1,7)]
   317      12.372018      12.372018      12.372018    6[1-(0),6-(1,6),6-(6,6)]
   318      13.339307      13.339307      13.339307    6[6-(1,6),6-(6,7),6-(8,8)]
   319      14.644122      14.644122      14.644122    6[6-(6,6),8-(0),8-(0)]
   320      13.111773      13.111773      13.111773    6[6-(6,6),6-(6,7),7-(6,27)]
   321      14.075826      14.075826      14.075826    6[6-(6,6),6-(6,7),7-(6,27)]
   322      13.771732      13.771732      13.771732    6[6-(6,6),8-(64),8-(64)]
   323      14.870578      14.870578      14.870578    6[6-(1,6),6-(6,7),6-(8,8)]
   324      15.788262      15.788262      15.788262    6[1-(0),6-(1,6),6-(6,6)]
   325      15.884236      15.884236      15.884236    6[1-(0),6-(1,6),6-(1,7)]
   326       14.98704       14.98704       14.98704    6[1-(0),6-(1,6),7-(6,27)]
   327      11.994592      11.994592      11.994592    6[1-(0),6-(1,6),7-(6,27)]
   328      12.473384      12.473384      12.473384    6[1-(0),6-(1,6),6-(1,7)]
   329      12.901493      12.901493      12.901493    6[1-(0),6-(1,6),6-(6,6)]
   330      12.781795      12.781795      12.781795    6[6-(1,6),6-(6,7),6-(8,8)]
   331      12.187618      12.187618      12.187618    6[6-(6,6),6-(6,7),7-(6,27)]
   332      11.974102      11.974102      11.974102    6[6-(6,6),6-(6,7),7-(6,27)]
   333      11.414434      11.414434      11.414434    6[6-(1,6),6-(6,7),6-(8,8)]
   334       5.943918       5.943918       5.943918    6[1-(0),6-(1,6),6-(6,6)]
   335       6.380654       6.380654       6.380654    6[1-(0),6-(1,6),6-(1,7)]
   336      12.232908      12.232908      12.232908    6[1-(0),6-(1,6),7-(6,27)]
   337      10.752321      10.752321      10.752321    6[6-(6,6),8-(64),8-(64)]
   338      13.427732      13.427732      13.427732    6[6-(6,6),8-(0),8-(64)]
   339       9.282516       9.282516       9.282516    6[1-(0),6-(1,6),7-(6,27)]
   340       8.395025       8.395025       8.395025    6[1-(0),6-(1,6),6-(1,7)]
   341       8.465118       8.465118       8.465118    6[1-(0),6-(1,6),6-(6,6)]
   342       9.388194       9.388194       9.388194    6[6-(1,6),6-(6,7),6-(8,8)]
   343      10.177554      10.177554      10.177554    6[6-(6,6),6-(6,7),7-(6,27)]
   344      11.126511      11.126511      11.126511    6[6-(6,6),6-(6,7),7-(6,27)]
   345      10.882801      10.882801      10.882801    6[6-(1,6),6-(6,7),6-(8,8)]
   346      11.816661      11.816661      11.816661    6[1-(0),6-(1,6),6-(6,6)]
   347      13.013641      13.013641      13.013641    6[1-(0),6-(1,6),6-(1,7)]
   348       13.19157       13.19157       13.19157    6[1-(0),6-(1,6),7-(6,27)]
   349       9.590926       9.590926       9.590926    6[6-(6,6),8-(0),8-(0)]
   350       9.537008       9.537008       9.537008    6[6-(6,6),8-(64),8-(64)]
   351      14.703434      14.703434      14.703434    6[1-(0),6-(1,6),7-(6)]
   352      15.314864      15.314864      15.314864    6[1-(0),6-(1,6),6-(1,7)]
   353       4.905455       4.905455       4.905455    6[1-(0),6-(1,6),6-(6,6)]
   354       4.866634       4.866634       4.866634    6[6-(1,6),6-(6,7),6-(8,8)]
   355      15.107819      15.107819      15.107819    6[6-(6,6),6-(6,7),7-(6)]
   356      15.136935      15.136935      15.136935    6[6-(6,6),6-(6,7),7-(6)]
   357      14.621479      14.621479      14.621479    6[6-(1,6),6-(6,7),6-(8,8)]
   358      14.974103      14.974103      14.974103    6[1-(0),6-(1,6),6-(6,6)]
   359       4.903299       4.903299       4.903299    6[1-(0),6-(1,6),6-(1,7)]
   360       5.015448       5.015448       5.015448    6[1-(0),6-(1,6),7-(6)]
   361      11.038085      11.038085      11.038085    6[1-(0),6-(1,6),7-(6,27)]
   362       9.267422       9.267422       9.267422    6[6-(6,6),8-(64),8-(64)]
   363      10.961523      10.961523      10.961523    6[6-(6,6),8-(64),8-(64)]
   364      11.213858      11.213858      11.213858    6[1-(0),6-(1,6),6-(1,7)]
   365      12.372016      12.372016      12.372016    6[1-(0),6-(1,6),6-(6,6)]
   366      13.339305      13.339305      13.339305    6[6-(1,6),6-(6,7),6-(8,8)]
   367       14.64412       14.64412       14.64412    6[6-(6,6),8-(0),8-(0)]
   368      13.111771      13.111771      13.111771    6[6-(6,6),6-(6,7),7-(6,27)]
   369      14.075825      14.075825      14.075825    6[6-(6,6),6-(6,7),7-(6,27)]
   370        8.37993        8.37993        8.37993    6[6-(6,6),8-(64),8-(64)]
   371       9.478781       9.478781       9.478781    6[6-(1,6),6-(6,7),6-(8,8)]
   372      10.396465      10.396465      10.396465    6[1-(0),6-(1,6),6-(6,6)]
   373      10.492439      10.492439      10.492439    6[1-(0),6-(1,6),6-(1,7)]
   374       9.595244       9.595244       9.595244    6[1-(0),6-(1,6),7-(6,27)]
   375       6.602795       6.602795       6.602795    6[1-(0),6-(1,6),7-(6,27)]
   376       7.081586       7.081586       7.081586    6[1-(0),6-(1,6),6-(1,7)]
   377       7.509695       7.509695       7.509695    6[1-(0),6-(1,6),6-(6,6)]
   378       7.389998       7.389998       7.389998    6[6-(1,6),6-(6,7),6-(8,8)]
   379       6.795821       6.795821       6.795821    6[6-(6,6),6-(6,7),7-(6,27)]
   380       6.582306       6.582306       6.582306    6[6-(6,6),6-(6,7),7-(6,27)]
   381       6.022638       6.022638       6.022638    6[6-(1,6),6-(6,7),6-(8,8)]
   382       5.943918       5.943918       5.943918    6[1-(0),6-(1,6),6-(6,6)]
   383      11.772449      11.772449      11.772449    6[1-(0),6-(1,6),6-(1,7)]
   384      12.232908      12.232908      12.232908    6[1-(0),6-(1,6),7-(6,27)]
   385       5.360524       5.360524       5.360524    6[6-(6,6),8-(64),8-(64)]
   386       8.035935       8.035935       8.035935    6[6-(6,6),8-(0),8-(64)]
   387       9.282515       9.282515       9.282515    6[1-(0),6-(1,6),7-(6,27)]
   388       8.395025       8.395025       8.395025    6[1-(0),6-(1,6),6-(1,7)]
   389       8.465119       8.465119       8.465119    6[1-(0),6-(1,6),6-(6,6)]
   390       9.388195       9.388195       9.388195    6[6-(1,6),6-(6,7),6-(8,8)]
   391      10.177554      10.177554      10.177554    6[6-(6,6),6-(6,7),7-(6,27)]
   392      11.126511      11.126511      11.126511    6[6-(6,6),6-(6,7),7-(6,27)]
   393      10.882802      10.882802      10.882802    6[6-(1,6),6-(6,7),6-(8,8)]
   394      11.816662      11.816662      11.816662    6[1-(0),6-(1,6),6-(6,6)]
   395      13.013641      13.013641      13.013641    6[1-(0),6-(1,6),6-(1,7)]
   396       13.19157       13.19157       13.19157    6[1-(0),6-(1,6),7-(6,27)]
   397       9.590927       9.590927       9.590927    6[6-(6,6),8-(0),8-(0)]
   398       9.537009       9.537009       9.537009    6[6-(6,6),8-(64),8-(64)]
   399       9.311633       9.311633       9.311633    6[1-(0),6-(1,6),7-(6)]
   400       9.923063       9.923063       9.923063    6[1-(0),6-(1,6),6-(1,7)]
   401      10.297254      10.297254      10.297254    6[1-(0),6-(1,6),6-(6,6)]
   402      10.258433      10.258433      10.258433    6[6-(1,6),6-(6,7),6-(8,8)]
   403       9.716018       9.716018       9.716018    6[6-(6,6),6-(6,7),7-(6)]
   404       9.745134       9.745134       9.745134    6[6-(6,6),6-(6,7),7-(6)]
   405       9.229677       9.229677       9.229677    6[6-(1,6),6-(6,7),6-(8,8)]
   406       9.582301       9.582301       9.582301    6[1-(0),6-(1,6),6-(6,6)]
   407      10.295097      10.295097      10.295097    6[1-(0),6-(1,6),6-(1,7)]
   408      10.407247      10.407247      10.407247    6[1-(0),6-(1,6),7-(6)]
   409      18.616798      18.616798      18.616798    6[1-(0),6-(1,6),7-(6,27)]
   410        9.60387        9.60387        9.60387    6[6-(6,6),8-(64),8-(64)]
   411      13.301566      13.301566      13.301566    6[6-(6,6),8-(64),8-(64)]
   412      18.441026      18.441026      18.441026    6[1-(0),6-(1,6),6-(1,7)]
   413      17.282868      17.282868      17.282868    6[1-(0),6-(1,6),6-(6,6)]
   414      16.315578      16.315578      16.315578    6[6-(1,6),6-(6,7),6-(8,8)]
   415      15.010763      15.010763      15.010763    6[6-(6,6),8-(0),8-(0)]
   416      16.543112      16.543112      16.543112    6[6-(6,6),6-(6,7),7-(6,27)]
   417      15.579058      15.579058      15.579058    6[6-(6,6),6-(6,7),7-(6,27)]
   418        5.09956        5.09956        5.09956    6[6-(6,6),8-(64),8-(64)]
   419       9.392512       9.392512       9.392512    6[6-(1,6),6-(6,7),6-(8,8)]
   420       8.474827       8.474827       8.474827    6[1-(0),6-(1,6),6-(6,6)]
   421       8.378853       8.378853       8.378853    6[1-(0),6-(1,6),6-(1,7)]
   422       9.276048       9.276048       9.276048    6[1-(0),6-(1,6),7-(6,27)]
   423      12.268497      12.268497      12.268497    6[1-(0),6-(1,6),7-(6,27)]
   424      11.789705      11.789705      11.789705    6[1-(0),6-(1,6),6-(1,7)]
   425      11.361596      11.361596      11.361596    6[1-(0),6-(1,6),6-(6,6)]
   426      11.481294      11.481294      11.481294    6[6-(1,6),6-(6,7),6-(8,8)]
   427      12.075471      12.075471      12.075471    6[6-(6,6),6-(6,7),7-(6,27)]
   428      12.288986      12.288986      12.288986    6[6-(6,6),6-(6,7),7-(6,27)]
   429      12.848654      12.848654      12.848654    6[6-(1,6),6-(6,7),6-(8,8)]
   430        7.53558        7.53558        7.53558    6[1-(0),6-(1,6),6-(6,6)]
   431      12.490639      12.490639      12.490639    6[1-(0),6-(1,6),6-(1,7)]
   432      17.421974      17.421974      17.421974    6[1-(0),6-(1,6),7-(6,27)]
   433      13.510767      13.510767      13.510767    6[6-(6,6),8-(64),8-(64)]
   434      10.835356      10.835356      10.835356    6[6-(6,6),8-(0),8-(64)]
   435      20.372368      20.372368      20.372368    6[1-(0),6-(1,6),7-(6,27)]
   436      10.476258      10.476258      10.476258    6[1-(0),6-(1,6),6-(1,7)]
   437      10.406164      10.406164      10.406164    6[1-(0),6-(1,6),6-(6,6)]
   438      20.266689      20.266689      20.266689    6[6-(1,6),6-(6,7),6-(8,8)]
   439      19.477329      19.477329      19.477329    6[6-(6,6),6-(6,7),7-(6,27)]
   440      18.528373      18.528373      18.528373    6[6-(6,6),6-(6,7),7-(6,27)]
   441      18.772082      18.772082      18.772082    6[6-(1,6),6-(6,7),6-(8,8)]
   442      17.838223      17.838223      17.838223    6[1-(0),6-(1,6),6-(6,6)]
   443      16.641243      16.641243      16.641243    6[1-(0),6-(1,6),6-(1,7)]
   444      16.463313      16.463313      16.463313    6[1-(0),6-(1,6),7-(6,27)]
   445      20.063957      20.063957      20.063957    6[6-(6,6),8-(0),8-(0)]
   446      20.117875      20.117875      20.117875    6[6-(6,6),8-(64),8-(64)]
   447       4.167858       4.167858       4.167858    6[1-(0),6-(1,6),7-(6)]
   448      14.340028      14.340028      14.340028    6[1-(0),6-(1,6),6-(1,7)]
   449      13.965837      13.965837      13.965837    6[1-(0),6-(1,6),6-(6,6)]
   450      14.004657      14.004657      14.004657    6[6-(1,6),6-(6,7),6-(8,8)]
   451      14.547072      14.547072      14.547072    6[6-(6,6),6-(6,7),7-(6)]
   452      14.517956      14.517956      14.517956    6[6-(6,6),6-(6,7),7-(6)]
   453      15.033412      15.033412      15.033412    6[6-(1,6),6-(6,7),6-(8,8)]
   454      14.680788      14.680788      14.680788    6[1-(0),6-(1,6),6-(6,6)]
   455      13.967992      13.967992      13.967992    6[1-(0),6-(1,6),6-(1,7)]
   456      13.855843      13.855843      13.855843    6[1-(0),6-(1,6),7-(6)]
   457       7.833201       7.833201       7.833201    6[1-(0),6-(1,6),7-(6,27)]
   458      14.995668      14.995668      14.995668    6[6-(6,6),8-(64),8-(64)]
   459       7.909765       7.909765       7.909765    6[6-(6,6),8-(64),8-(64)]
   460       7.657428       7.657428       7.657428    6[1-(0),6-(1,6),6-(1,7)]
   461      17.282869      17.282869      17.282869    6[1-(0),6-(1,6),6-(6,6)]
   462       16.31558       16.31558       16.31558    6[6-(1,6),6-(6,7),6-(8,8)]
   463      15.010764      15.010764      15.010764    6[6-(6,6),8-(0),8-(0)]
   464      16.543114      16.543114      16.543114    6[6-(6,6),6-(6,7),7-(6,27)]
   465      15.579061      15.579061      15.579061    6[6-(6,6),6-(6,7),7-(6,27)]
   466      10.491359      10.491359      10.491359    6[6-(6,6),8-(64),8-(64)]
   467       14.78431       14.78431       14.78431    6[6-(1,6),6-(6,7),6-(8,8)]
   468      13.866625      13.866625      13.866625    6[1-(0),6-(1,6),6-(6,6)]
   469      13.770652      13.770652      13.770652    6[1-(0),6-(1,6),6-(1,7)]
   470      14.667847      14.667847      14.667847    6[1-(0),6-(1,6),7-(6,27)]
   471       6.876696       6.876696       6.876696    6[1-(0),6-(1,6),7-(6,27)]
   472       6.397904       6.397904       6.397904    6[1-(0),6-(1,6),6-(1,7)]
   473       5.969796       5.969796       5.969796    6[1-(0),6-(1,6),6-(6,6)]
   474       6.089494       6.089494       6.089494    6[6-(1,6),6-(6,7),6-(8,8)]
   475        6.68367        6.68367        6.68367    6[6-(6,6),6-(6,7),7-(6,27)]
   476       6.897185       6.897185       6.897185    6[6-(6,6),6-(6,7),7-(6,27)]
   477       7.456854       7.456854       7.456854    6[6-(1,6),6-(6,7),6-(8,8)]
   478       7.535575       7.535575       7.535575    6[1-(0),6-(1,6),6-(6,6)]
   479       7.098839       7.098839       7.098839    6[1-(0),6-(1,6),6-(1,7)]
   480       6.638379       6.638379       6.638379    6[1-(0),6-(1,6),7-(6,27)]
   481       8.118968       8.118968       8.118968    6[6-(6,6),8-(64),8-(64)]
   482       5.443556       5.443556       5.443556    6[6-(6,6),8-(0),8-(64)]
   483       9.588772       9.588772       9.588772    6[1-(0),6-(1,6),7-(6,27)]
   484      10.476262      10.476262      10.476262    6[1-(0),6-(1,6),6-(1,7)]
   485      10.406169      10.406169      10.406169    6[1-(0),6-(1,6),6-(6,6)]
   486       9.483092       9.483092       9.483092    6[6-(1,6),6-(6,7),6-(8,8)]
   487       8.693732       8.693732       8.693732    6[6-(6,6),6-(6,7),7-(6,27)]
   488       7.744775       7.744775       7.744775    6[6-(6,6),6-(6,7),7-(6,27)]
   489       7.988485       7.988485       7.988485    6[6-(1,6),6-(6,7),6-(8,8)]
   490       7.054625       7.054625       7.054625    6[1-(0),6-(1,6),6-(6,6)]
   491      16.641245      16.641245      16.641245    6[1-(0),6-(1,6),6-(1,7)]
   492      16.463316      16.463316      16.463316    6[1-(0),6-(1,6),7-(6,27)]
   493        9.28036        9.28036        9.28036    6[6-(6,6),8-(0),8-(0)]
   494       9.334278       9.334278       9.334278    6[6-(6,6),8-(64),8-(64)]
   495       9.559655       9.559655       9.559655    6[1-(0),6-(1,6),7-(6)]
   496       8.948225       8.948225       8.948225    6[1-(0),6-(1,6),6-(1,7)]
   497       8.574034       8.574034       8.574034    6[1-(0),6-(1,6),6-(6,6)]
   498       8.612855       8.612855       8.612855    6[6-(1,6),6-(6,7),6-(8,8)]
   499       9.155271       9.155271       9.155271    6[6-(6,6),6-(6,7),7-(6)]
   500       9.126155       9.126155       9.126155    6[6-(6,6),6-(6,7),7-(6)]
   501       9.641611       9.641611       9.641611    6[6-(1,6),6-(6,7),6-(8,8)]
   502       9.288988       9.288988       9.288988    6[1-(0),6-(1,6),6-(6,6)]
   503       8.576192       8.576192       8.576192    6[1-(0),6-(1,6),6-(1,7)]
   504       8.464043       8.464043       8.464043    6[1-(0),6-(1,6),7-(6)]
   505      10.529104      10.529104      10.529104    6[1-(0),6-(1,6),7-(6,27)]
   506        6.90797        6.90797        6.90797    6[6-(6,6),8-(64),8-(64)]
   507      15.997465      15.997465      15.997465    6[6-(6,6),8-(64),8-(64)]
   508      10.353331      10.353331      10.353331    6[1-(0),6-(1,6),6-(1,7)]
   509       9.195172       9.195172       9.195172    6[1-(0),6-(1,6),6-(6,6)]
   510       8.227883       8.227883       8.227883    6[6-(1,6),6-(6,7),6-(8,8)]
   511       6.923068       6.923068       6.923068    6[6-(6,6),8-(0),8-(0)]
   512       8.455417       8.455417       8.455417    6[6-(6,6),6-(6,7),7-(6,27)]
   513       7.491364       7.491364       7.491364    6[6-(6,6),6-(6,7),7-(6,27)]
   514       7.795458       7.795458       7.795458    6[6-(6,6),8-(64),8-(64)]
   515       6.696612       6.696612       6.696612    6[6-(1,6),6-(6,7),6-(8,8)]
   516       5.778928       5.778928       5.778928    6[1-(0),6-(1,6),6-(6,6)]
   517       5.682954       5.682954       5.682954    6[1-(0),6-(1,6),6-(1,7)]
   518        6.58015        6.58015        6.58015    6[1-(0),6-(1,6),7-(6,27)]
   519       9.572598       9.572598       9.572598    6[1-(0),6-(1,6),7-(6,27)]
   520       9.093806       9.093806       9.093806    6[1-(0),6-(1,6),6-(1,7)]
   521       8.665697       8.665697       8.665697    6[1-(0),6-(1,6),6-(6,6)]
   522       8.785395       8.785395       8.785395    6[6-(1,6),6-(6,7),6-(8,8)]
   523       9.379572       9.379572       9.379572    6[6-(6,6),6-(6,7),7-(6,27)]
   524       9.593088       9.593088       9.593088    6[6-(6,6),6-(6,7),7-(6,27)]
   525      10.152756      10.152756      10.152756    6[6-(1,6),6-(6,7),6-(8,8)]
   526      15.623272      15.623272      15.623272    6[1-(0),6-(1,6),6-(6,6)]
   527      15.186536      15.186536      15.186536    6[1-(0),6-(1,6),6-(1,7)]
   528       9.334282       9.334282       9.334282    6[1-(0),6-(1,6),7-(6,27)]
   529      10.814869      10.814869      10.814869    6[6-(6,6),8-(64),8-(64)]
   530       8.139458       8.139458       8.139458    6[6-(6,6),8-(0),8-(64)]
   531      12.284674      12.284674      12.284674    6[1-(0),6-(1,6),7-(6,27)]
   532      13.172165      13.172165      13.172165    6[1-(0),6-(1,6),6-(1,7)]
   533      13.102072      13.102072      13.102072    6[1-(0),6-(1,6),6-(6,6)]
   534      12.178996      12.178996      12.178996    6[6-(1,6),6-(6,7),6-(8,8)]
   535      11.389636      11.389636      11.389636    6[6-(6,6),6-(6,7),7-(6,27)]
   536      10.440679      10.440679      10.440679    6[6-(6,6),6-(6,7),7-(6,27)]
   537      10.684389      10.684389      10.684389    6[6-(1,6),6-(6,7),6-(8,8)]
   538       9.750529       9.750529       9.750529    6[1-(0),6-(1,6),6-(6,6)]
   539       8.553549       8.553549       8.553549    6[1-(0),6-(1,6),6-(1,7)]
   540        8.37562        8.37562        8.37562    6[1-(0),6-(1,6),7-(6,27)]
   541      11.976264      11.976264      11.976264    6[6-(6,6),8-(0),8-(0)]
   542      12.030182      12.030182      12.030182    6[6-(6,6),8-(64),8-(64)]
   543       6.863756       6.863756       6.863756    6[1-(0),6-(1,6),7-(6)]
   544       6.252326       6.252326       6.252326    6[1-(0),6-(1,6),6-(1,7)]
   545      16.661735      16.661735      16.661735    6[1-(0),6-(1,6),6-(6,6)]
   546      16.700556      16.700556      16.700556    6[6-(1,6),6-(6,7),6-(8,8)]
   547       6.459371       6.459371       6.459371    6[6-(6,6),6-(6,7),7-(6)]
   548       6.430255       6.430255       6.430255    6[6-(6,6),6-(6,7),7-(6)]
   549       6.945711       6.945711       6.945711    6[6-(1,6),6-(6,7),6-(8,8)]
   550       6.593087       6.593087       6.593087    6[1-(0),6-(1,6),6-(6,6)]
   551      16.663891      16.663891      16.663891    6[1-(0),6-(1,6),6-(1,7)]
   552      16.551742      16.551742      16.551742    6[1-(0),6-(1,6),7-(6)]
   553      10.529105      10.529105      10.529105    6[1-(0),6-(1,6),7-(6,27)]
   554      12.299768      12.299768      12.299768    6[6-(6,6),8-(64),8-(64)]
   555      10.605667      10.605667      10.605667    6[6-(6,6),8-(64),8-(64)]
   556      10.353332      10.353332      10.353332    6[1-(0),6-(1,6),6-(1,7)]
   557       9.195174       9.195174       9.195174    6[1-(0),6-(1,6),6-(6,6)]
   558       8.227885       8.227885       8.227885    6[6-(1,6),6-(6,7),6-(8,8)]
   559        6.92307        6.92307        6.92307    6[6-(6,6),8-(0),8-(0)]
   560       8.455419       8.455419       8.455419    6[6-(6,6),6-(6,7),7-(6,27)]
   561       7.491365       7.491365       7.491365    6[6-(6,6),6-(6,7),7-(6,27)]
   562       13.18726       13.18726       13.18726    6[6-(6,6),8-(64),8-(64)]
   563      12.088409      12.088409      12.088409    6[6-(1,6),6-(6,7),6-(8,8)]
   564      11.170725      11.170725      11.170725    6[1-(0),6-(1,6),6-(6,6)]
   565      11.074751      11.074751      11.074751    6[1-(0),6-(1,6),6-(1,7)]
   566       6.580151       6.580151       6.580151    6[1-(0),6-(1,6),7-(6,27)]
   567      14.964395      14.964395      14.964395    6[1-(0),6-(1,6),7-(6,27)]
   568      14.485604      14.485604      14.485604    6[1-(0),6-(1,6),6-(1,7)]
   569      14.057495      14.057495      14.057495    6[1-(0),6-(1,6),6-(6,6)]
   570      14.177192      14.177192      14.177192    6[6-(1,6),6-(6,7),6-(8,8)]
   571      14.771369      14.771369      14.771369    6[6-(6,6),6-(6,7),7-(6,27)]
   572      14.984884      14.984884      14.984884    6[6-(6,6),6-(6,7),7-(6,27)]
   573      15.544552      15.544552      15.544552    6[6-(1,6),6-(6,7),6-(8,8)]
   574      15.623272      15.623272      15.623272    6[1-(0),6-(1,6),6-(6,6)]
   575       9.794741       9.794741       9.794741    6[1-(0),6-(1,6),6-(1,7)]
   576       9.334282       9.334282       9.334282    6[1-(0),6-(1,6),7-(6,27)]
   577      16.206666      16.206666      16.206666    6[6-(6,6),8-(64),8-(64)]
   578      13.531255      13.531255      13.531255    6[6-(6,6),8-(0),8-(64)]
   579      12.284675      12.284675      12.284675    6[1-(0),6-(1,6),7-(6,27)]
   580      13.172165      13.172165      13.172165    6[1-(0),6-(1,6),6-(1,7)]
   581      13.102071      13.102071      13.102071    6[1-(0),6-(1,6),6-(6,6)]
   582      12.178995      12.178995      12.178995    6[6-(1,6),6-(6,7),6-(8,8)]
   583      11.389636      11.389636      11.389636    6[6-(6,6),6-(6,7),7-(6,27)]
   584      10.440679      10.440679      10.440679    6[6-(6,6),6-(6,7),7-(6,27)]
   585      10.684388      10.684388      10.684388    6[6-(1,6),6-(6,7),6-(8,8)]
   586       9.750528       9.750528       9.750528    6[1-(0),6-(1,6),6-(6,6)]
   587       8.553549       8.553549       8.553549    6[1-(0),6-(1,6),6-(1,7)]
   588        8.37562        8.37562        8.37562    6[1-(0),6-(1,6),7-(6,27)]
   589      11.976263      11.976263      11.976263    6[6-(6,6),8-(0),8-(0)]
   590      12.030181      12.030181      12.030181    6[6-(6,6),8-(64),8-(64)]
   591      12.255557      12.255557      12.255557    6[1-(0),6-(1,6),7-(6)]
   592      11.644127      11.644127      11.644127    6[1-(0),6-(1,6),6-(1,7)]
   593      11.269936      11.269936      11.269936    6[1-(0),6-(1,6),6-(6,6)]
   594      11.308757      11.308757      11.308757    6[6-(1,6),6-(6,7),6-(8,8)]
   595      11.851172      11.851172      11.851172    6[6-(6,6),6-(6,7),7-(6)]
   596      11.822056      11.822056      11.822056    6[6-(6,6),6-(6,7),7-(6)]
   597      12.337513      12.337513      12.337513    6[6-(1,6),6-(6,7),6-(8,8)]
   598      11.984889      11.984889      11.984889    6[1-(0),6-(1,6),6-(6,6)]
   599      11.272093      11.272093      11.272093    6[1-(0),6-(1,6),6-(1,7)]
   600      11.159943      11.159943      11.159943    6[1-(0),6-(1,6),7-(6)]
   601       3.896113       3.896113       3.896113    7[6-(1,6),6-(6,6),27-(7,7,7,7,7)]
   602       5.997837       5.997837       5.997837    7[6-(1,6),6-(6,6),27-(7,7,7,7,7)]
   603        9.16929        9.16929        9.16929    7[6-(1,6),6-(6,6),27-(7,7,7,7,7)]
   604       4.242268       4.242268       4.242268    7[6-(1,6),6-(6,6),27-(7,7,7,7,7)]
   605       2.082312       2.082312       2.082312    7[6-(1,6),6-(6,6),27-(7,7,7,7,7)]
   606       4.180801       4.180801       4.180801    7[6-(1,6),6-(6,6),27-(7,7,7,7,7)]
   607       7.535574       7.535574       7.535574    7[6-(1,6),6-(6,6)]
   608       6.393591       6.393591       6.393591    7[6-(1,6),6-(6,6)]
   609      14.679711      14.679711      14.679711    7[6-(1,6),6-(6,6),27-(7,7,7,7,7)]
   610       5.997834       5.997834       5.997834    7[6-(1,6),6-(6,6),27-(7,7,7,7,7)]
   611      14.561091      14.561091      14.561091    7[6-(1,6),6-(6,6),27-(7,7,7,7,7)]
   612      15.025864      15.025864      15.025864    7[6-(1,6),6-(6,6),27-(7,7,7,7,7)]
   613      12.865909      12.865909      12.865909    7[6-(1,6),6-(6,6),27-(7,7,7,7,7)]
   614      14.964398      14.964398      14.964398    7[6-(1,6),6-(6,6),27-(7,7,7,7,7)]
   615      12.927375      12.927375      12.927375    7[6-(1,6),6-(6,6)]
   616      11.785392      11.785392      11.785392    7[6-(1,6),6-(6,6)]
   617      11.983808      11.983808      11.983808    7[6-(1,6),6-(6,6),27-(7,7,7,7,7)]
   618      14.085531      14.085531      14.085531    7[6-(1,6),6-(6,6),27-(7,7,7,7,7)]
   619      11.865188      11.865188      11.865188    7[6-(1,6),6-(6,6),27-(7,7,7,7,7)]
   620      12.329961      12.329961      12.329961    7[6-(1,6),6-(6,6),27-(7,7,7,7,7)]
   621      10.170006      10.170006      10.170006    7[6-(1,6),6-(6,6),27-(7,7,7,7,7)]
   622      12.268494      12.268494      12.268494    7[6-(1,6),6-(6,6),27-(7,7,7,7,7)]
   623      15.623275      15.623275      15.623275    7[6-(1,6),6-(6,6)]
   624      14.481292      14.481292      14.481292    7[6-(1,6),6-(6,6)]
   625      11.983807      11.983807      11.983807    7[6-(1,6),6-(6,6),27-(7,7,7,7,7)]
   626       14.08553       14.08553       14.08553    7[6-(1,6),6-(6,6),27-(7,7,7,7,7)]
   627       6.473392       6.473392       6.473392    7[6-(1,6),6-(6,6),27-(7,7,7,7,7)]
   628       12.32996       12.32996       12.32996    7[6-(1,6),6-(6,6),27-(7,7,7,7,7)]
   629      10.170005      10.170005      10.170005    7[6-(1,6),6-(6,6),27-(7,7,7,7,7)]
   630      12.268494      12.268494      12.268494    7[6-(1,6),6-(6,6),27-(7,7,7,7,7)]
   631      10.231474      10.231474      10.231474    7[6-(1,6),6-(6,6)]
   632       9.089491       9.089491       9.089491    7[6-(1,6),6-(6,6)]
   633      17.671077      17.671077      17.671077    7[6-(1,6),6-(6,6),27-(7,7,7,7,7)]
   634      15.569353      15.569353      15.569353    7[6-(1,6),6-(6,6),27-(7,7,7,7,7)]
   635        12.3979        12.3979        12.3979    7[6-(1,6),6-(6,6),27-(7,7,7,7,7)]
   636      17.324922      17.324922      17.324922    7[6-(1,6),6-(6,6),27-(7,7,7,7,7)]
   637      19.484878      19.484878      19.484878    7[6-(1,6),6-(6,6),27-(7,7,7,7,7)]
   638      17.386389      17.386389      17.386389    7[6-(1,6),6-(6,6),27-(7,7,7,7,7)]
   639      14.031616      14.031616      14.031616    7[6-(1,6),6-(6,6)]
   640      15.173599      15.173599      15.173599    7[6-(1,6),6-(6,6)]
   641       6.887479       6.887479       6.887479    7[6-(1,6),6-(6,6),27-(7,7,7,7,7)]
   642      15.569356      15.569356      15.569356    7[6-(1,6),6-(6,6),27-(7,7,7,7,7)]
   643       7.006099       7.006099       7.006099    7[6-(1,6),6-(6,6),27-(7,7,7,7,7)]
   644       6.541326       6.541326       6.541326    7[6-(1,6),6-(6,6),27-(7,7,7,7,7)]
   645       8.701281       8.701281       8.701281    7[6-(1,6),6-(6,6),27-(7,7,7,7,7)]
   646       6.602792       6.602792       6.602792    7[6-(1,6),6-(6,6),27-(7,7,7,7,7)]
   647       8.639815       8.639815       8.639815    7[6-(1,6),6-(6,6)]
   648       9.781798       9.781798       9.781798    7[6-(1,6),6-(6,6)]
   649       9.583382       9.583382       9.583382    7[6-(1,6),6-(6,6),27-(7,7,7,7,7)]
   650       7.481659       7.481659       7.481659    7[6-(1,6),6-(6,6),27-(7,7,7,7,7)]
   651       9.702002       9.702002       9.702002    7[6-(1,6),6-(6,6),27-(7,7,7,7,7)]
   652       9.237229       9.237229       9.237229    7[6-(1,6),6-(6,6),27-(7,7,7,7,7)]
   653      11.397184      11.397184      11.397184    7[6-(1,6),6-(6,6),27-(7,7,7,7,7)]
   654       9.298696       9.298696       9.298696    7[6-(1,6),6-(6,6),27-(7,7,7,7,7)]
   655       5.943915       5.943915       5.943915    7[6-(1,6),6-(6,6)]
   656       7.085898       7.085898       7.085898    7[6-(1,6),6-(6,6)]
   657       9.583383       9.583383       9.583383    7[6-(1,6),6-(6,6),27-(7,7,7,7,7)]
   658        7.48166        7.48166        7.48166    7[6-(1,6),6-(6,6),27-(7,7,7,7,7)]
   659      15.093798      15.093798      15.093798    7[6-(1,6),6-(6,6),27-(7,7,7,7,7)]
   660        9.23723        9.23723        9.23723    7[6-(1,6),6-(6,6),27-(7,7,7,7,7)]
   661      11.397185      11.397185      11.397185    7[6-(1,6),6-(6,6),27-(7,7,7,7,7)]
   662       9.298696       9.298696       9.298696    7[6-(1,6),6-(6,6),27-(7,7,7,7,7)]
   663      11.335716      11.335716      11.335716    7[6-(1,6),6-(6,6)]
   664      12.477699      12.477699      12.477699    7[6-(1,6),6-(6,6)]
   665       6.451826       6.451826       6.451826    8[6-(6,8)]
   666       7.601358       7.601358       7.601358    8[6-(6,8)]
   667      10.783594      10.783594      10.783594    8[6-(6,8),64-(8,8,8,8,8)]
   668      12.912276      12.912276      12.912276    8[6-(6,8),64-(8,8,8,8)]
   669      10.647722      10.647722      10.647722    8[6-(6,8),64-(8,8,8,8)]
   670      11.375615      11.375615      11.375615    8[6-(6,8)]
   671       8.467278       8.467278       8.467278    8[6-(6,8),64-(8,8,8,8,8)]
   672       7.037373       7.037373       7.037373    8[6-(6,8),64-(8,8,8,8,8)]
   673       1.594893       1.594893       1.594893    8[6-(6,8)]
   674      11.226805      11.226805      11.226805    8[6-(6,8)]
   675       2.558948       2.558948       2.558948    8[6-(6,8),64-(8,8,8,8)]
   676      16.634776      16.634776      16.634776    8[6-(6,8),64-(8,8,8,8,8)]
   677      16.387832      16.387832      16.387832    8[6-(6,8),64-(8,8,8,8,8)]
   678      15.723561      15.723561      15.723561    8[6-(6,8),64-(8,8,8,8,8)]
   679       7.815947       7.815947       7.815947    8[6-(6,8),64-(8,8,8,8)]
   680       9.310555       9.310555       9.310555    8[6-(6,8),64-(8,8,8,8)]
   681       6.451825       6.451825       6.451825    8[6-(6,8)]
   682       7.601356       7.601356       7.601356    8[6-(6,8)]
   683       5.391796       5.391796       5.391796    8[6-(6,8),64-(8,8,8,8,8)]
   684       7.520479       7.520479       7.520479    8[6-(6,8),64-(8,8,8,8)]
   685      16.039521      16.039521      16.039521    8[6-(6,8),64-(8,8,8,8)]
   686       5.983814       5.983814       5.983814    8[6-(6,8)]
   687      13.859077      13.859077      13.859077    8[6-(6,8),64-(8,8,8,8,8)]
   688      12.429172      12.429172      12.429172    8[6-(6,8),64-(8,8,8,8,8)]
   689      12.378491      12.378491      12.378491    8[6-(6,8)]
   690      11.226802      11.226802      11.226802    8[6-(6,8)]
   691      13.342544      13.342544      13.342544    8[6-(6,8),64-(8,8,8,8)]
   692      11.242977      11.242977      11.242977    8[6-(6,8),64-(8,8,8,8,8)]
   693      10.996032      10.996032      10.996032    8[6-(6,8),64-(8,8,8,8,8)]
   694      10.331763      10.331763      10.331763    8[6-(6,8),64-(8,8,8,8,8)]
   695      13.207749      13.207749      13.207749    8[6-(6,8),64-(8,8,8,8)]
   696      14.702356      14.702356      14.702356    8[6-(6,8),64-(8,8,8,8)]
   697      14.539522      14.539522      14.539522    8[6-(6,8)]
   698      15.689053      15.689053      15.689053    8[6-(6,8)]
   699      13.479494      13.479494      13.479494    8[6-(6,8),64-(8,8,8,8,8)]
   700      15.608177      15.608177      15.608177    8[6-(6,8),64-(8,8,8,8)]
   701       13.34362       13.34362       13.34362    8[6-(6,8),64-(8,8,8,8)]
   702      14.071513      14.071513      14.071513    8[6-(6,8)]
   703      11.163176      11.163176      11.163176    8[6-(6,8),64-(8,8,8,8,8)]
   704       9.733271       9.733271       9.733271    8[6-(6,8),64-(8,8,8,8,8)]
   705       9.682586       9.682586       9.682586    8[6-(6,8)]
   706       8.530898       8.530898       8.530898    8[6-(6,8)]
   707       10.64664       10.64664       10.64664    8[6-(6,8),64-(8,8,8,8)]
   708      13.938878      13.938878      13.938878    8[6-(6,8),64-(8,8,8,8,8)]
   709      13.691933      13.691933      13.691933    8[6-(6,8),64-(8,8,8,8,8)]
   710      13.027663      13.027663      13.027663    8[6-(6,8),64-(8,8,8,8,8)]
   711       5.120049       5.120049       5.120049    8[6-(6,8),64-(8,8,8,8)]
   712       6.614656       6.614656       6.614656    8[6-(6,8),64-(8,8,8,8)]
   713      14.539519      14.539519      14.539519    8[6-(6,8)]
   714      15.689051      15.689051      15.689051    8[6-(6,8)]
   715       8.087696       8.087696       8.087696    8[6-(6,8),64-(8,8,8,8,8)]
   716      10.216379      10.216379      10.216379    8[6-(6,8),64-(8,8,8,8)]
   717       7.951823       7.951823       7.951823    8[6-(6,8),64-(8,8,8,8)]
   718       8.679716       8.679716       8.679716    8[6-(6,8)]
   719        5.77138        5.77138        5.77138    8[6-(6,8),64-(8,8,8,8,8)]
   720       4.341474       4.341474       4.341474    8[6-(6,8),64-(8,8,8,8,8)]
   721       9.682588       9.682588       9.682588    8[6-(6,8)]
   722       8.530899       8.530899       8.530899    8[6-(6,8)]
   723      10.646641      10.646641      10.646641    8[6-(6,8),64-(8,8,8,8)]
   724       8.547075       8.547075       8.547075    8[6-(6,8),64-(8,8,8,8,8)]
   725       8.300131       8.300131       8.300131    8[6-(6,8),64-(8,8,8,8,8)]
   726       7.635861       7.635861       7.635861    8[6-(6,8),64-(8,8,8,8,8)]
   727      10.511847      10.511847      10.511847    8[6-(6,8),64-(8,8,8,8)]
   728      12.006454      12.006454      12.006454    8[6-(6,8),64-(8,8,8,8)]
   729      15.115364      15.115364      15.115364    8[6-(6,8)]
   730      13.965832      13.965832      13.965832    8[6-(6,8)]
   731      10.783596      10.783596      10.783596    8[6-(6,8),64-(8,8,8,8,8)]
   732       8.654914       8.654914       8.654914    8[6-(6,8),64-(8,8,8,8)]
   733      10.919468      10.919468      10.919468    8[6-(6,8),64-(8,8,8,8)]
   734      10.191575      10.191575      10.191575    8[6-(6,8)]
   735      13.099912      13.099912      13.099912    8[6-(6,8),64-(8,8,8,8,8)]
   736      14.529817      14.529817      14.529817    8[6-(6,8),64-(8,8,8,8,8)]
   737      19.972297      19.972297      19.972297    8[6-(6,8)]
   738      10.340385      10.340385      10.340385    8[6-(6,8)]
   739      19.008242      19.008242      19.008242    8[6-(6,8),64-(8,8,8,8)]
   740       4.932414       4.932414       4.932414    8[6-(6,8),64-(8,8,8,8,8)]
   741       5.179358       5.179358       5.179358    8[6-(6,8),64-(8,8,8,8,8)]
   742       5.843629       5.843629       5.843629    8[6-(6,8),64-(8,8,8,8,8)]
   743      13.751243      13.751243      13.751243    8[6-(6,8),64-(8,8,8,8)]
   744      12.256635      12.256635      12.256635    8[6-(6,8),64-(8,8,8,8)]
   745      15.115365      15.115365      15.115365    8[6-(6,8)]
   746      13.965834      13.965834      13.965834    8[6-(6,8)]
   747      16.175394      16.175394      16.175394    8[6-(6,8),64-(8,8,8,8,8)]
   748      14.046711      14.046711      14.046711    8[6-(6,8),64-(8,8,8,8)]
   749       5.527669       5.527669       5.527669    8[6-(6,8),64-(8,8,8,8)]
   750      15.583376      15.583376      15.583376    8[6-(6,8)]
   751       7.708113       7.708113       7.708113    8[6-(6,8),64-(8,8,8,8,8)]
   752       9.138018       9.138018       9.138018    8[6-(6,8),64-(8,8,8,8,8)]
   753       9.188699       9.188699       9.188699    8[6-(6,8)]
   754      10.340388      10.340388      10.340388    8[6-(6,8)]
   755       8.224646       8.224646       8.224646    8[6-(6,8),64-(8,8,8,8)]
   756      10.324213      10.324213      10.324213    8[6-(6,8),64-(8,8,8,8,8)]
   757      10.571158      10.571158      10.571158    8[6-(6,8),64-(8,8,8,8,8)]
   758      11.235427      11.235427      11.235427    8[6-(6,8),64-(8,8,8,8,8)]
   759       8.359441       8.359441       8.359441    8[6-(6,8),64-(8,8,8,8)]
   760       6.864834       6.864834       6.864834    8[6-(6,8),64-(8,8,8,8)]
   761       7.027668       7.027668       7.027668    8[6-(6,8)]
   762       5.878137       5.878137       5.878137    8[6-(6,8)]
   763       8.087696       8.087696       8.087696    8[6-(6,8),64-(8,8,8,8,8)]
   764       5.959013       5.959013       5.959013    8[6-(6,8),64-(8,8,8,8)]
   765        8.22357        8.22357        8.22357    8[6-(6,8),64-(8,8,8,8)]
   766       7.495677       7.495677       7.495677    8[6-(6,8)]
   767      10.404014      10.404014      10.404014    8[6-(6,8),64-(8,8,8,8,8)]
   768      11.833919      11.833919      11.833919    8[6-(6,8),64-(8,8,8,8,8)]
   769      11.884604      11.884604      11.884604    8[6-(6,8)]
   770      13.036292      13.036292      13.036292    8[6-(6,8)]
   771       10.92055       10.92055       10.92055    8[6-(6,8),64-(8,8,8,8)]
   772       7.628312       7.628312       7.628312    8[6-(6,8),64-(8,8,8,8,8)]
   773       7.875257       7.875257       7.875257    8[6-(6,8),64-(8,8,8,8,8)]
   774       8.539527       8.539527       8.539527    8[6-(6,8),64-(8,8,8,8,8)]
   775      16.447141      16.447141      16.447141    8[6-(6,8),64-(8,8,8,8)]
   776      14.952534      14.952534      14.952534    8[6-(6,8),64-(8,8,8,8)]
   777       7.027671       7.027671       7.027671    8[6-(6,8)]
   778       5.878139       5.878139       5.878139    8[6-(6,8)]
   779      13.479494      13.479494      13.479494    8[6-(6,8),64-(8,8,8,8,8)]
   780      11.350811      11.350811      11.350811    8[6-(6,8),64-(8,8,8,8)]
   781      13.615367      13.615367      13.615367    8[6-(6,8),64-(8,8,8,8)]
   782      12.887474      12.887474      12.887474    8[6-(6,8)]
   783       15.79581       15.79581       15.79581    8[6-(6,8),64-(8,8,8,8,8)]
   784      17.225716      17.225716      17.225716    8[6-(6,8),64-(8,8,8,8,8)]
   785      11.884602      11.884602      11.884602    8[6-(6,8)]
   786      13.036291      13.036291      13.036291    8[6-(6,8)]
   787      10.920549      10.920549      10.920549    8[6-(6,8),64-(8,8,8,8)]
   788      13.020115      13.020115      13.020115    8[6-(6,8),64-(8,8,8,8,8)]
   789      13.267059      13.267059      13.267059    8[6-(6,8),64-(8,8,8,8,8)]
   790      13.931329      13.931329      13.931329    8[6-(6,8),64-(8,8,8,8,8)]
   791      11.055343      11.055343      11.055343    8[6-(6,8),64-(8,8,8,8)]
   792       9.560736       9.560736       9.560736    8[6-(6,8),64-(8,8,8,8)]
