# Supplementary material for: A collection of forcefield precursors for metal–organic frameworks
Source: RSC Adv. 2019 Nov 13;9(63):36492–507. doi: 10.1039/c9ra07327b (PMC9075174; doi:10.1039/c9ra07327b)
Supplement: RA-009-C9RA07327B-s1543 [file RA-009-C9RA07327B-s1543.txt]

MIFVEE_clean

11.004600    0.000000    0.000000
5.502329    32.401019    0.000000
5.502329    -0.000018    32.401019

     1      15.032651      15.032651      15.032651    65[8-(6),8-(6),8-(6),8-(6),8-(6)]
     2       9.521713       9.521713       9.521713    65[8-(6),8-(6),8-(6),8-(6),8-(6)]
     3       9.530334       9.530334       9.530334    65[8-(6),8-(6),8-(6),8-(6),8-(6)]
     4        4.01945        4.01945        4.01945    65[8-(6),8-(6),8-(6),8-(6),8-(6)]
     5      12.281489      12.281489      12.281489    65[8-(6),8-(6),8-(6),8-(6),8-(6)]
     6        6.77055        6.77055        6.77055    65[8-(6),8-(6),8-(6),8-(6),8-(6)]
     7       6.779197       6.779197       6.779197    65[8-(6),8-(6),8-(6),8-(6),8-(6)]
     8      12.272914      12.272914      12.272914    65[8-(6),8-(6),8-(6),8-(6),8-(6)]
     9       6.976607       6.976607       6.976607    65[8-(6),8-(6),8-(6),8-(6),8-(6)]
    10       12.48749       12.48749       12.48749    65[8-(6),8-(6),8-(6),8-(6),8-(6)]
    11      12.478924      12.478924      12.478924    65[8-(6),8-(6),8-(6),8-(6),8-(6)]
    12      17.989753      17.989753      17.989753    65[8-(6),8-(6),8-(6),8-(6),8-(6)]
    13       9.727769       9.727769       9.727769    65[8-(6),8-(6),8-(6),8-(6),8-(6)]
    14      15.238708      15.238708      15.238708    65[8-(6),8-(6),8-(6),8-(6),8-(6)]
    15      15.230061      15.230061      15.230061    65[8-(6),8-(6),8-(6),8-(6),8-(6)]
    16       9.736289       9.736289       9.736289    65[8-(6),8-(6),8-(6),8-(6),8-(6)]
    17       9.598657       9.598657       9.598657    27[7-(6,6),7-(6,6),7-(6,6),7-(6,6),7-(6,6)]
    18       9.598677       9.598677       9.598677    27[7-(6,6),7-(6,6),7-(6,6),7-(6,6),7-(6,6)]
    19      17.852148      17.852148      17.852148    27[7-(6,6),7-(6,6),7-(6,6),7-(6,6),7-(6,6)]
    20      17.852143      17.852143      17.852143    27[7-(6,6),7-(6,6),7-(6,6),7-(6,6),7-(6,6)]
    21      12.410601      12.410601      12.410601    27[7-(6,6),7-(6,6),7-(6,6),7-(6,6),7-(6,6)]
    22      12.410581      12.410581      12.410581    27[7-(6,6),7-(6,6),7-(6,6),7-(6,6),7-(6,6)]
    23        4.15711        4.15711        4.15711    27[7-(6,6),7-(6,6),7-(6,6),7-(6,6),7-(6,6)]
    24       4.157115       4.157115       4.157115    27[7-(6,6),7-(6,6),7-(6,6),7-(6,6),7-(6,6)]
    25        8.43614        8.43614        8.43614    1[6-(6,6)]
    26       8.585805       8.585805       8.585805    1[6-(6,6)]
    27       7.044062       7.044062       7.044062    1[6-(6,7)]
    28       13.26496       13.26496       13.26496    1[6-(6,7)]
    29       2.595999       2.595999       2.595999    1[6-(6,6)]
    30        4.61204        4.61204        4.61204    1[6-(6,6)]
    31      10.037307      10.037307      10.037307    1[6-(6,6)]
    32       8.050976       8.050976       8.050976    1[6-(6,6)]
    33       7.736242       7.736242       7.736242    1[6-(6,7)]
    34       1.491126       1.491126       1.491126    1[6-(6,7)]
    35       8.553908       8.553908       8.553908    1[6-(6,6)]
    36       8.397644       8.397644       8.397644    1[6-(6,6)]
    37      11.193893      11.193893      11.193893    1[6-(6,6)]
    38       11.99503       11.99503       11.99503    1[6-(6,6)]
    39      18.258877      18.258877      18.258877    1[6-(6,7)]
    40      17.445629      17.445629      17.445629    1[6-(6,7)]
    41       7.245463       7.245463       7.245463    1[6-(6,6)]
    42       7.964064       7.964064       7.964064    1[6-(6,6)]
    43      12.654225      12.654225      12.654225    1[6-(6,6)]
    44      11.125684      11.125684      11.125684    1[6-(6,6)]
    45      10.943005      10.943005      10.943005    1[6-(6,7)]
    46      12.865507      12.865507      12.865507    1[6-(6,7)]
    47      11.848684      11.848684      11.848684    1[6-(6,6)]
    48      11.098172      11.098172      11.098172    1[6-(6,6)]
    49       8.436142       8.436142       8.436142    1[6-(6,6)]
    50       8.585802       8.585802       8.585802    1[6-(6,6)]
    51      12.546385      12.546385      12.546385    1[6-(6,7)]
    52      13.264959      13.264959      13.264959    1[6-(6,7)]
    53      13.600601      13.600601      13.600601    1[6-(6,6)]
    54       4.612045       4.612045       4.612045    1[6-(6,6)]
    55      10.037313      10.037313      10.037313    1[6-(6,6)]
    56       8.050984       8.050984       8.050984    1[6-(6,6)]
    57       7.736255       7.736255       7.736255    1[6-(6,7)]
    58      12.495749      12.495749      12.495749    1[6-(6,7)]
    59      14.056202      14.056202      14.056202    1[6-(6,6)]
    60      13.899934      13.899934      13.899934    1[6-(6,6)]
    61      11.193894      11.193894      11.193894    1[6-(6,6)]
    62      17.497356      17.497356      17.497356    1[6-(6,6)]
    63      18.258875      18.258875      18.258875    1[6-(6,7)]
    64      11.943314      11.943314      11.943314    1[6-(6,7)]
    65      12.747752      12.747752      12.747752    1[6-(6,6)]
    66      13.466352      13.466352      13.466352    1[6-(6,6)]
    67       7.151912       7.151912       7.151912    1[6-(6,6)]
    68       5.623375       5.623375       5.623375    1[6-(6,6)]
    69       5.440702       5.440702       5.440702    1[6-(6,7)]
    70       7.363207       7.363207       7.363207    1[6-(6,7)]
    71        6.34638        6.34638        6.34638    1[6-(6,6)]
    72       5.595864       5.595864       5.595864    1[6-(6,6)]
    73      16.689632      16.689632      16.689632    1[6-(6,6)]
    74      16.839295      16.839295      16.839295    1[6-(6,6)]
    75        9.79522        9.79522        9.79522    1[6-(6,7)]
    76      10.513846      10.513846      10.513846    1[6-(6,7)]
    77      10.849484      10.849484      10.849484    1[6-(6,6)]
    78      12.865526      12.865526      12.865526    1[6-(6,6)]
    79      18.290794      18.290794      18.290794    1[6-(6,6)]
    80      16.304462      16.304462      16.304462    1[6-(6,6)]
    81       15.98973       15.98973       15.98973    1[6-(6,7)]
    82       4.242291       4.242291       4.242291    1[6-(6,7)]
    83       5.802745       5.802745       5.802745    1[6-(6,6)]
    84       5.646482       5.646482       5.646482    1[6-(6,6)]
    85      19.447385      19.447385      19.447385    1[6-(6,6)]
    86      14.746193      14.746193      14.746193    1[6-(6,6)]
    87      10.005385      10.005385      10.005385    1[6-(6,7)]
    88      14.694476      14.694476      14.694476    1[6-(6,7)]
    89      15.498911      15.498911      15.498911    1[6-(6,6)]
    90      16.217509      16.217509      16.217509    1[6-(6,6)]
    91       9.903069       9.903069       9.903069    1[6-(6,6)]
    92       8.374532       8.374532       8.374532    1[6-(6,6)]
    93       8.191854       8.191854       8.191854    1[6-(6,7)]
    94       10.11435       10.11435       10.11435    1[6-(6,7)]
    95       9.097523       9.097523       9.097523    1[6-(6,6)]
    96        8.34701        8.34701        8.34701    1[6-(6,6)]
    97      16.689608      16.689608      16.689608    1[6-(6,6)]
    98        5.83467        5.83467        5.83467    1[6-(6,6)]
    99      15.297527      15.297527      15.297527    1[6-(6,7)]
   100      10.513831      10.513831      10.513831    1[6-(6,7)]
   101      10.849474      10.849474      10.849474    1[6-(6,6)]
   102      12.865517      12.865517      12.865517    1[6-(6,6)]
   103      18.290785      18.290785      18.290785    1[6-(6,6)]
   104      16.304456      16.304456      16.304456    1[6-(6,6)]
   105      15.989724      15.989724      15.989724    1[6-(6,7)]
   106       9.744614       9.744614       9.744614    1[6-(6,7)]
   107      11.305064      11.305064      11.305064    1[6-(6,6)]
   108      11.148796      11.148796      11.148796    1[6-(6,6)]
   109        8.44276        8.44276        8.44276    1[6-(6,6)]
   110       9.243893       9.243893       9.243893    1[6-(6,6)]
   111      10.005409      10.005409      10.005409    1[6-(6,7)]
   112       9.192166       9.192166       9.192166    1[6-(6,7)]
   113       9.996604       9.996604       9.996604    1[6-(6,6)]
   114      10.715207      10.715207      10.715207    1[6-(6,6)]
   115      15.405368      15.405368      15.405368    1[6-(6,6)]
   116      13.876827      13.876827      13.876827    1[6-(6,6)]
   117      13.694152      13.694152      13.694152    1[6-(6,7)]
   118      15.616664      15.616664      15.616664    1[6-(6,7)]
   119      14.599841      14.599841      14.599841    1[6-(6,6)]
   120      13.849326      13.849326      13.849326    1[6-(6,6)]
   121      13.573118      13.573118      13.573118    1[6-(6,6)]
   122      13.423453      13.423453      13.423453    1[6-(6,6)]
   123      14.965196      14.965196      14.965196    1[6-(6,7)]
   124       8.744298       8.744298       8.744298    1[6-(6,7)]
   125       8.408659       8.408659       8.408659    1[6-(6,6)]
   126      17.397218      17.397218      17.397218    1[6-(6,6)]
   127      11.971951      11.971951      11.971951    1[6-(6,6)]
   128      13.958282      13.958282      13.958282    1[6-(6,6)]
   129      14.273016      14.273016      14.273016    1[6-(6,7)]
   130      15.015803      15.015803      15.015803    1[6-(6,7)]
   131       13.45535       13.45535       13.45535    1[6-(6,6)]
   132      13.611614      13.611614      13.611614    1[6-(6,6)]
   133      10.815365      10.815365      10.815365    1[6-(6,6)]
   134      10.014228      10.014228      10.014228    1[6-(6,6)]
   135       3.750381       3.750381       3.750381    1[6-(6,7)]
   136       4.563629       4.563629       4.563629    1[6-(6,7)]
   137      14.763795      14.763795      14.763795    1[6-(6,6)]
   138      14.045194      14.045194      14.045194    1[6-(6,6)]
   139       9.355033       9.355033       9.355033    1[6-(6,6)]
   140      10.883574      10.883574      10.883574    1[6-(6,6)]
   141      11.066253      11.066253      11.066253    1[6-(6,7)]
   142       9.143751       9.143751       9.143751    1[6-(6,7)]
   143      10.160574      10.160574      10.160574    1[6-(6,6)]
   144      10.911086      10.911086      10.911086    1[6-(6,6)]
   145      13.573116      13.573116      13.573116    1[6-(6,6)]
   146      13.423456      13.423456      13.423456    1[6-(6,6)]
   147       9.462873       9.462873       9.462873    1[6-(6,7)]
   148       8.744299       8.744299       8.744299    1[6-(6,7)]
   149       8.408657       8.408657       8.408657    1[6-(6,6)]
   150      17.397213      17.397213      17.397213    1[6-(6,6)]
   151      11.971945      11.971945      11.971945    1[6-(6,6)]
   152      13.958274      13.958274      13.958274    1[6-(6,6)]
   153      14.273003      14.273003      14.273003    1[6-(6,7)]
   154       9.513509       9.513509       9.513509    1[6-(6,7)]
   155       7.953056       7.953056       7.953056    1[6-(6,6)]
   156       8.109324       8.109324       8.109324    1[6-(6,6)]
   157      10.815364      10.815364      10.815364    1[6-(6,6)]
   158       4.511902       4.511902       4.511902    1[6-(6,6)]
   159       3.750383       3.750383       3.750383    1[6-(6,7)]
   160      10.065944      10.065944      10.065944    1[6-(6,7)]
   161       9.261506       9.261506       9.261506    1[6-(6,6)]
   162       8.542906       8.542906       8.542906    1[6-(6,6)]
   163      14.857346      14.857346      14.857346    1[6-(6,6)]
   164      16.385883      16.385883      16.385883    1[6-(6,6)]
   165      16.568556      16.568556      16.568556    1[6-(6,7)]
   166      14.646051      14.646051      14.646051    1[6-(6,7)]
   167      15.662878      15.662878      15.662878    1[6-(6,6)]
   168      16.413394      16.413394      16.413394    1[6-(6,6)]
   169       5.319626       5.319626       5.319626    1[6-(6,6)]
   170       5.169963       5.169963       5.169963    1[6-(6,6)]
   171      12.214038      12.214038      12.214038    1[6-(6,7)]
   172      11.495412      11.495412      11.495412    1[6-(6,7)]
   173      11.159774      11.159774      11.159774    1[6-(6,6)]
   174       9.143732       9.143732       9.143732    1[6-(6,6)]
   175       3.718464       3.718464       3.718464    1[6-(6,6)]
   176       5.704796       5.704796       5.704796    1[6-(6,6)]
   177       6.019528       6.019528       6.019528    1[6-(6,7)]
   178      12.264638      12.264638      12.264638    1[6-(6,7)]
   179      16.206513      16.206513      16.206513    1[6-(6,6)]
   180      16.362776      16.362776      16.362776    1[6-(6,6)]
   181       2.561873       2.561873       2.561873    1[6-(6,6)]
   182       7.263065       7.263065       7.263065    1[6-(6,6)]
   183      12.003873      12.003873      12.003873    1[6-(6,7)]
   184       7.314782       7.314782       7.314782    1[6-(6,7)]
   185       6.510347       6.510347       6.510347    1[6-(6,6)]
   186       5.791749       5.791749       5.791749    1[6-(6,6)]
   187      12.106189      12.106189      12.106189    1[6-(6,6)]
   188      13.634726      13.634726      13.634726    1[6-(6,6)]
   189      13.817404      13.817404      13.817404    1[6-(6,7)]
   190      11.894908      11.894908      11.894908    1[6-(6,7)]
   191      12.911735      12.911735      12.911735    1[6-(6,6)]
   192      13.662248      13.662248      13.662248    1[6-(6,6)]
   193        5.31965        5.31965        5.31965    1[6-(6,6)]
   194       5.169988       5.169988       5.169988    1[6-(6,6)]
   195       6.711731       6.711731       6.711731    1[6-(6,7)]
   196      11.495427      11.495427      11.495427    1[6-(6,7)]
   197      11.159784      11.159784      11.159784    1[6-(6,6)]
   198       9.143741       9.143741       9.143741    1[6-(6,6)]
   199       3.718473       3.718473       3.718473    1[6-(6,6)]
   200       5.704802       5.704802       5.704802    1[6-(6,6)]
   201       6.019534       6.019534       6.019534    1[6-(6,7)]
   202      12.264644      12.264644      12.264644    1[6-(6,7)]
   203      10.704194      10.704194      10.704194    1[6-(6,6)]
   204      10.860462      10.860462      10.860462    1[6-(6,6)]
   205      13.566498      13.566498      13.566498    1[6-(6,6)]
   206      12.765365      12.765365      12.765365    1[6-(6,6)]
   207      12.003849      12.003849      12.003849    1[6-(6,7)]
   208      12.817092      12.817092      12.817092    1[6-(6,7)]
   209      12.012654      12.012654      12.012654    1[6-(6,6)]
   210      11.294051      11.294051      11.294051    1[6-(6,6)]
   211        6.60389        6.60389        6.60389    1[6-(6,6)]
   212       8.132431       8.132431       8.132431    1[6-(6,6)]
   213       8.315106       8.315106       8.315106    1[6-(6,7)]
   214       6.392594       6.392594       6.392594    1[6-(6,7)]
   215       7.409417       7.409417       7.409417    1[6-(6,6)]
   216       8.159932       8.159932       8.159932    1[6-(6,6)]
   217       6.735927       6.735927       6.735927    6[6-(6,6),8-(65),8-(65)]
   218       6.916404       6.916404       6.916404    6[6-(1,6),6-(6,7),6-(8,8)]
   219       7.862801       7.862801       7.862801    6[1-(0),6-(1,6),6-(6,6)]
   220       7.940935       7.940935       7.940935    6[1-(0),6-(1,6),6-(1,7)]
   221       7.030856       7.030856       7.030856    6[1-(0),6-(1,6),7-(6,27)]
   222       6.118572       6.118572       6.118572    6[6-(6,6),6-(6,7),7-(6,27)]
   223       5.144665       5.144665       5.144665    6[6-(6,6),6-(6,7),7-(6,27)]
   224       3.064796       3.064796       3.064796    6[1-(0),6-(1,6),7-(6,27)]
   225       3.257375       3.257375       3.257375    6[1-(0),6-(1,6),6-(1,7)]
   226       4.451374       4.451374       4.451374    6[1-(0),6-(1,6),6-(6,6)]
   227       5.410975       5.410975       5.410975    6[6-(1,6),6-(6,7),6-(8,8)]
   228       6.700713       6.700713       6.700713    6[6-(6,6),8-(0),8-(0)]
   229      12.164495      12.164495      12.164495    6[6-(6,6),8-(0),8-(0)]
   230       10.86155       10.86155       10.86155    6[6-(1,6),6-(6,7),6-(8,8)]
   231       9.890945       9.890945       9.890945    6[1-(0),6-(1,6),6-(6,6)]
   232       8.710151       8.710151       8.710151    6[1-(0),6-(1,6),6-(1,7)]
   233       8.530774       8.530774       8.530774    6[1-(0),6-(1,6),7-(6,27)]
   234      10.610643      10.610643      10.610643    6[6-(6,6),6-(6,7),7-(6,27)]
   235      11.572444      11.572444      11.572444    6[6-(6,6),6-(6,7),7-(6,27)]
   236       1.481223       1.481223       1.481223    6[1-(0),6-(1,6),7-(6,27)]
   237       7.898034       7.898034       7.898034    6[1-(0),6-(1,6),6-(1,7)]
   238       7.816601       7.816601       7.816601    6[1-(0),6-(1,6),6-(6,6)]
   239        6.87791        6.87791        6.87791    6[6-(1,6),6-(6,7),6-(8,8)]
   240      17.656917      17.656917      17.656917    6[6-(6,6),8-(65),8-(65)]
   241      16.407898      16.407898      16.407898    6[6-(6,6),8-(65),8-(65)]
   242      17.094587      17.094587      17.094587    6[6-(1,6),6-(6,7),6-(8,8)]
   243      11.538337      11.538337      11.538337    6[1-(0),6-(1,6),6-(6,6)]
   244      12.004933      12.004933      12.004933    6[1-(0),6-(1,6),6-(1,7)]
   245      17.983761      17.983761      17.983761    6[1-(0),6-(1,6),7-(6)]
   246      17.684433      17.684433      17.684433    6[6-(6,6),6-(6,7),7-(6)]
   247      17.903423      17.903423      17.903423    6[6-(6,6),6-(6,7),7-(6,27)]
   248      17.696534      17.696534      17.696534    6[1-(0),6-(1,6),7-(6,27)]
   249       7.193743       7.193743       7.193743    6[1-(0),6-(1,6),6-(1,7)]
   250       7.608616       7.608616       7.608616    6[1-(0),6-(1,6),6-(6,6)]
   251       7.498572       7.498572       7.498572    6[6-(1,6),6-(6,7),6-(8,8)]
   252       8.168753       8.168753       8.168753    6[6-(6,6),8-(0),8-(65)]
   253      13.482871      13.482871      13.482871    6[6-(6,6),8-(0),8-(65)]
   254       12.55078       12.55078       12.55078    6[6-(1,6),6-(6,7),6-(8,8)]
   255      12.275665      12.275665      12.275665    6[1-(0),6-(1,6),6-(6,6)]
   256       11.45252       11.45252       11.45252    6[1-(0),6-(1,6),6-(1,7)]
   257      11.266541      11.266541      11.266541    6[1-(0),6-(1,6),7-(6)]
   258      12.012654      12.012654      12.012654    6[6-(6,6),6-(6,7),7-(6)]
   259      12.094087      12.094087      12.094087    6[6-(6,6),6-(6,7),7-(6)]
   260       12.48805       12.48805       12.48805    6[1-(0),6-(1,6),7-(6)]
   261      11.927917      11.927917      11.927917    6[1-(0),6-(1,6),6-(1,7)]
   262      11.469027      11.469027      11.469027    6[1-(0),6-(1,6),6-(6,6)]
   263      11.497639      11.497639      11.497639    6[6-(1,6),6-(6,7),6-(8,8)]
   264      10.787844      10.787844      10.787844    6[6-(6,6),8-(65),8-(65)]
   265       6.735933       6.735933       6.735933    6[6-(6,6),8-(65),8-(65)]
   266       6.916407       6.916407       6.916407    6[6-(1,6),6-(6,7),6-(8,8)]
   267       7.862802       7.862802       7.862802    6[1-(0),6-(1,6),6-(6,6)]
   268       7.940933       7.940933       7.940933    6[1-(0),6-(1,6),6-(1,7)]
   269       7.030851       7.030851       7.030851    6[1-(0),6-(1,6),7-(6,27)]
   270       6.118572       6.118572       6.118572    6[6-(6,6),6-(6,7),7-(6,27)]
   271       5.144665       5.144665       5.144665    6[6-(6,6),6-(6,7),7-(6,27)]
   272       3.064795       3.064795       3.064795    6[1-(0),6-(1,6),7-(6,27)]
   273       3.257377       3.257377       3.257377    6[1-(0),6-(1,6),6-(1,7)]
   274       4.451377       4.451377       4.451377    6[1-(0),6-(1,6),6-(6,6)]
   275       5.410978       5.410978       5.410978    6[6-(1,6),6-(6,7),6-(8,8)]
   276       6.700718       6.700718       6.700718    6[6-(6,6),8-(0),8-(0)]
   277      12.164504      12.164504      12.164504    6[6-(6,6),8-(0),8-(0)]
   278       10.86156       10.86156       10.86156    6[6-(1,6),6-(6,7),6-(8,8)]
   279       9.890953       9.890953       9.890953    6[1-(0),6-(1,6),6-(6,6)]
   280        8.71016        8.71016        8.71016    6[1-(0),6-(1,6),6-(1,7)]
   281       8.530787       8.530787       8.530787    6[1-(0),6-(1,6),7-(6,27)]
   282      10.610657      10.610657      10.610657    6[6-(6,6),6-(6,7),7-(6,27)]
   283       11.57246       11.57246       11.57246    6[6-(6,6),6-(6,7),7-(6,27)]
   284      12.485844      12.485844      12.485844    6[1-(0),6-(1,6),7-(6,27)]
   285      13.400327      13.400327      13.400327    6[1-(0),6-(1,6),6-(1,7)]
   286      13.318891      13.318891      13.318891    6[1-(0),6-(1,6),6-(6,6)]
   287      12.380198      12.380198      12.380198    6[6-(1,6),6-(6,7),6-(8,8)]
   288      12.154602      12.154602      12.154602    6[6-(6,6),8-(65),8-(65)]
   289      10.905577      10.905577      10.905577    6[6-(6,6),8-(65),8-(65)]
   290      11.592263      11.592263      11.592263    6[6-(1,6),6-(6,7),6-(8,8)]
   291      11.538338      11.538338      11.538338    6[1-(0),6-(1,6),6-(6,6)]
   292      17.507261      17.507261      17.507261    6[1-(0),6-(1,6),6-(1,7)]
   293      17.983761      17.983761      17.983761    6[1-(0),6-(1,6),7-(6)]
   294       12.18211       12.18211       12.18211    6[6-(6,6),6-(6,7),7-(6)]
   295      12.401103      12.401103      12.401103    6[6-(6,6),6-(6,7),7-(6,27)]
   296      12.194218      12.194218      12.194218    6[1-(0),6-(1,6),7-(6,27)]
   297      12.696029      12.696029      12.696029    6[1-(0),6-(1,6),6-(1,7)]
   298      13.110902      13.110902      13.110902    6[1-(0),6-(1,6),6-(6,6)]
   299      13.000855      13.000855      13.000855    6[6-(1,6),6-(6,7),6-(8,8)]
   300      13.671035      13.671035      13.671035    6[6-(6,6),8-(0),8-(65)]
   301       7.980559       7.980559       7.980559    6[6-(6,6),8-(0),8-(65)]
   302       7.048471       7.048471       7.048471    6[6-(1,6),6-(6,7),6-(8,8)]
   303       6.773355       6.773355       6.773355    6[1-(0),6-(1,6),6-(6,6)]
   304       5.950212       5.950212       5.950212    6[1-(0),6-(1,6),6-(1,7)]
   305       5.764236       5.764236       5.764236    6[1-(0),6-(1,6),7-(6)]
   306       6.510347       6.510347       6.510347    6[6-(6,6),6-(6,7),7-(6)]
   307       6.591781       6.591781       6.591781    6[6-(6,6),6-(6,7),7-(6)]
   308       6.985748       6.985748       6.985748    6[1-(0),6-(1,6),7-(6)]
   309       6.425613       6.425613       6.425613    6[1-(0),6-(1,6),6-(1,7)]
   310        5.96672        5.96672        5.96672    6[1-(0),6-(1,6),6-(6,6)]
   311       5.995331       5.995331       5.995331    6[6-(1,6),6-(6,7),6-(8,8)]
   312       5.285533       5.285533       5.285533    6[6-(6,6),8-(65),8-(65)]
   313       14.98942       14.98942       14.98942    6[6-(6,6),8-(65),8-(65)]
   314      15.169895      15.169895      15.169895    6[6-(1,6),6-(6,7),6-(8,8)]
   315      16.116292      16.116292      16.116292    6[1-(0),6-(1,6),6-(6,6)]
   316      16.194425      16.194425      16.194425    6[1-(0),6-(1,6),6-(1,7)]
   317      15.284343      15.284343      15.284343    6[1-(0),6-(1,6),7-(6,27)]
   318      14.372061      14.372061      14.372061    6[6-(6,6),6-(6,7),7-(6,27)]
   319      13.398152      13.398152      13.398152    6[6-(6,6),6-(6,7),7-(6,27)]
   320      11.318282      11.318282      11.318282    6[1-(0),6-(1,6),7-(6,27)]
   321      11.510861      11.510861      11.510861    6[1-(0),6-(1,6),6-(1,7)]
   322       12.70486       12.70486       12.70486    6[1-(0),6-(1,6),6-(6,6)]
   323      13.664462      13.664462      13.664462    6[6-(1,6),6-(6,7),6-(8,8)]
   324      14.954201      14.954201      14.954201    6[6-(6,6),8-(0),8-(0)]
   325       9.413384       9.413384       9.413384    6[6-(6,6),8-(0),8-(0)]
   326      19.115039      19.115039      19.115039    6[6-(1,6),6-(6,7),6-(8,8)]
   327      18.144432      18.144432      18.144432    6[1-(0),6-(1,6),6-(6,6)]
   328      16.963638      16.963638      16.963638    6[1-(0),6-(1,6),6-(1,7)]
   329      16.784263      16.784263      16.784263    6[1-(0),6-(1,6),7-(6,27)]
   330      18.864133      18.864133      18.864133    6[6-(6,6),6-(6,7),7-(6,27)]
   331      19.825936      19.825936      19.825936    6[6-(6,6),6-(6,7),7-(6,27)]
   332       4.232387       4.232387       4.232387    6[1-(0),6-(1,6),7-(6,27)]
   333       5.146871       5.146871       5.146871    6[1-(0),6-(1,6),6-(1,7)]
   334       5.065438       5.065438       5.065438    6[1-(0),6-(1,6),6-(6,6)]
   335       4.126746       4.126746       4.126746    6[6-(1,6),6-(6,7),6-(8,8)]
   336      14.905753      14.905753      14.905753    6[6-(6,6),8-(65),8-(65)]
   337      13.656736      13.656736      13.656736    6[6-(6,6),8-(65),8-(65)]
   338      14.343424      14.343424      14.343424    6[6-(1,6),6-(6,7),6-(8,8)]
   339       19.79183       19.79183       19.79183    6[1-(0),6-(1,6),6-(6,6)]
   340      14.756097      14.756097      14.756097    6[1-(0),6-(1,6),6-(1,7)]
   341       9.730269       9.730269       9.730269    6[1-(0),6-(1,6),7-(6)]
   342      14.933272      14.933272      14.933272    6[6-(6,6),6-(6,7),7-(6)]
   343      15.152264      15.152264      15.152264    6[6-(6,6),6-(6,7),7-(6,27)]
   344       14.94538       14.94538       14.94538    6[1-(0),6-(1,6),7-(6,27)]
   345      15.447189      15.447189      15.447189    6[1-(0),6-(1,6),6-(1,7)]
   346      15.862061      15.862061      15.862061    6[1-(0),6-(1,6),6-(6,6)]
   347      15.752014      15.752014      15.752014    6[6-(1,6),6-(6,7),6-(8,8)]
   348       5.417593       5.417593       5.417593    6[6-(6,6),8-(0),8-(65)]
   349      10.731712      10.731712      10.731712    6[6-(6,6),8-(0),8-(65)]
   350       9.799624       9.799624       9.799624    6[6-(1,6),6-(6,7),6-(8,8)]
   351        9.52451        9.52451        9.52451    6[1-(0),6-(1,6),6-(6,6)]
   352       8.701367       8.701367       8.701367    6[1-(0),6-(1,6),6-(1,7)]
   353       8.515389       8.515389       8.515389    6[1-(0),6-(1,6),7-(6)]
   354       9.261498       9.261498       9.261498    6[6-(6,6),6-(6,7),7-(6)]
   355        9.34293        9.34293        9.34293    6[6-(6,6),6-(6,7),7-(6)]
   356       9.736892       9.736892       9.736892    6[1-(0),6-(1,6),7-(6)]
   357       9.176757       9.176757       9.176757    6[1-(0),6-(1,6),6-(1,7)]
   358       8.717866       8.717866       8.717866    6[1-(0),6-(1,6),6-(6,6)]
   359        8.74648        8.74648        8.74648    6[6-(1,6),6-(6,7),6-(8,8)]
   360       8.036683       8.036683       8.036683    6[6-(6,6),8-(65),8-(65)]
   361      14.989399      14.989399      14.989399    6[6-(6,6),8-(65),8-(65)]
   362      15.169874      15.169874      15.169874    6[6-(1,6),6-(6,7),6-(8,8)]
   363      16.116269      16.116269      16.116269    6[1-(0),6-(1,6),6-(6,6)]
   364      16.194401      16.194401      16.194401    6[1-(0),6-(1,6),6-(1,7)]
   365      15.284321      15.284321      15.284321    6[1-(0),6-(1,6),7-(6,27)]
   366      14.372042      14.372042      14.372042    6[6-(6,6),6-(6,7),7-(6,27)]
   367      13.398136      13.398136      13.398136    6[6-(6,6),6-(6,7),7-(6,27)]
   368      11.318267      11.318267      11.318267    6[1-(0),6-(1,6),7-(6,27)]
   369      11.510849      11.510849      11.510849    6[1-(0),6-(1,6),6-(1,7)]
   370      12.704849      12.704849      12.704849    6[1-(0),6-(1,6),6-(6,6)]
   371      13.664448      13.664448      13.664448    6[6-(1,6),6-(6,7),6-(8,8)]
   372      14.954188      14.954188      14.954188    6[6-(6,6),8-(0),8-(0)]
   373       9.413373       9.413373       9.413373    6[6-(6,6),8-(0),8-(0)]
   374       8.110429       8.110429       8.110429    6[6-(1,6),6-(6,7),6-(8,8)]
   375      18.144424      18.144424      18.144424    6[1-(0),6-(1,6),6-(6,6)]
   376      16.963631      16.963631      16.963631    6[1-(0),6-(1,6),6-(1,7)]
   377      16.784256      16.784256      16.784256    6[1-(0),6-(1,6),7-(6,27)]
   378       7.859524       7.859524       7.859524    6[6-(6,6),6-(6,7),7-(6,27)]
   379       8.821326       8.821326       8.821326    6[6-(6,6),6-(6,7),7-(6,27)]
   380       9.734709       9.734709       9.734709    6[1-(0),6-(1,6),7-(6,27)]
   381       10.64919       10.64919       10.64919    6[1-(0),6-(1,6),6-(1,7)]
   382      10.567754      10.567754      10.567754    6[1-(0),6-(1,6),6-(6,6)]
   383       9.629062       9.629062       9.629062    6[6-(1,6),6-(6,7),6-(8,8)]
   384       9.403466       9.403466       9.403466    6[6-(6,6),8-(65),8-(65)]
   385       8.154439       8.154439       8.154439    6[6-(6,6),8-(65),8-(65)]
   386       8.841125       8.841125       8.841125    6[6-(1,6),6-(6,7),6-(8,8)]
   387       8.787203       8.787203       8.787203    6[1-(0),6-(1,6),6-(6,6)]
   388       9.253797       9.253797       9.253797    6[1-(0),6-(1,6),6-(1,7)]
   389       9.730294       9.730294       9.730294    6[1-(0),6-(1,6),7-(6)]
   390        9.43097        9.43097        9.43097    6[6-(6,6),6-(6,7),7-(6)]
   391       9.649961       9.649961       9.649961    6[6-(6,6),6-(6,7),7-(6,27)]
   392       9.443072       9.443072       9.443072    6[1-(0),6-(1,6),7-(6,27)]
   393       9.944883       9.944883       9.944883    6[1-(0),6-(1,6),6-(1,7)]
   394      10.359758      10.359758      10.359758    6[1-(0),6-(1,6),6-(6,6)]
   395      10.249713      10.249713      10.249713    6[6-(1,6),6-(6,7),6-(8,8)]
   396      10.919895      10.919895      10.919895    6[6-(6,6),8-(0),8-(65)]
   397      16.234018      16.234018      16.234018    6[6-(6,6),8-(0),8-(65)]
   398      15.301927      15.301927      15.301927    6[6-(1,6),6-(6,7),6-(8,8)]
   399       15.02681       15.02681       15.02681    6[1-(0),6-(1,6),6-(6,6)]
   400      14.203665      14.203665      14.203665    6[1-(0),6-(1,6),6-(1,7)]
   401      14.017688      14.017688      14.017688    6[1-(0),6-(1,6),7-(6)]
   402      14.763803      14.763803      14.763803    6[6-(6,6),6-(6,7),7-(6)]
   403      14.845239      14.845239      14.845239    6[6-(6,6),6-(6,7),7-(6)]
   404      15.239206      15.239206      15.239206    6[1-(0),6-(1,6),7-(6)]
   405      14.679073      14.679073      14.679073    6[1-(0),6-(1,6),6-(1,7)]
   406       14.22018       14.22018       14.22018    6[1-(0),6-(1,6),6-(6,6)]
   407       14.24879       14.24879       14.24879    6[6-(1,6),6-(6,7),6-(8,8)]
   408      13.538993      13.538993      13.538993    6[6-(6,6),8-(65),8-(65)]
   409      15.273331      15.273331      15.273331    6[6-(6,6),8-(65),8-(65)]
   410      15.092854      15.092854      15.092854    6[6-(1,6),6-(6,7),6-(8,8)]
   411      14.146457      14.146457      14.146457    6[1-(0),6-(1,6),6-(6,6)]
   412      14.068323      14.068323      14.068323    6[1-(0),6-(1,6),6-(1,7)]
   413      14.978402      14.978402      14.978402    6[1-(0),6-(1,6),7-(6,27)]
   414      15.890686      15.890686      15.890686    6[6-(6,6),6-(6,7),7-(6,27)]
   415      16.864593      16.864593      16.864593    6[6-(6,6),6-(6,7),7-(6,27)]
   416      18.944462      18.944462      18.944462    6[1-(0),6-(1,6),7-(6,27)]
   417      18.751883      18.751883      18.751883    6[1-(0),6-(1,6),6-(1,7)]
   418      17.557884      17.557884      17.557884    6[1-(0),6-(1,6),6-(6,6)]
   419      16.598283      16.598283      16.598283    6[6-(1,6),6-(6,7),6-(8,8)]
   420      15.308545      15.308545      15.308545    6[6-(6,6),8-(0),8-(0)]
   421       9.844763       9.844763       9.844763    6[6-(6,6),8-(0),8-(0)]
   422      11.147708      11.147708      11.147708    6[6-(1,6),6-(6,7),6-(8,8)]
   423      12.118313      12.118313      12.118313    6[1-(0),6-(1,6),6-(6,6)]
   424      13.299107      13.299107      13.299107    6[1-(0),6-(1,6),6-(1,7)]
   425      13.478484      13.478484      13.478484    6[1-(0),6-(1,6),7-(6,27)]
   426      11.398615      11.398615      11.398615    6[6-(6,6),6-(6,7),7-(6,27)]
   427      10.436814      10.436814      10.436814    6[6-(6,6),6-(6,7),7-(6,27)]
   428      15.025706      15.025706      15.025706    6[1-(0),6-(1,6),7-(6,27)]
   429      14.111224      14.111224      14.111224    6[1-(0),6-(1,6),6-(1,7)]
   430      14.192657      14.192657      14.192657    6[1-(0),6-(1,6),6-(6,6)]
   431      15.131348      15.131348      15.131348    6[6-(1,6),6-(6,7),6-(8,8)]
   432       4.352341       4.352341       4.352341    6[6-(6,6),8-(65),8-(65)]
   433        5.60136        5.60136        5.60136    6[6-(6,6),8-(65),8-(65)]
   434       4.914671       4.914671       4.914671    6[6-(1,6),6-(6,7),6-(8,8)]
   435      10.470921      10.470921      10.470921    6[1-(0),6-(1,6),6-(6,6)]
   436      10.004325      10.004325      10.004325    6[1-(0),6-(1,6),6-(1,7)]
   437       4.025497       4.025497       4.025497    6[1-(0),6-(1,6),7-(6)]
   438       4.324825       4.324825       4.324825    6[6-(6,6),6-(6,7),7-(6)]
   439       4.105835       4.105835       4.105835    6[6-(6,6),6-(6,7),7-(6,27)]
   440       4.312724       4.312724       4.312724    6[1-(0),6-(1,6),7-(6,27)]
   441      14.815515      14.815515      14.815515    6[1-(0),6-(1,6),6-(1,7)]
   442      14.400642      14.400642      14.400642    6[1-(0),6-(1,6),6-(6,6)]
   443      14.510686      14.510686      14.510686    6[6-(1,6),6-(6,7),6-(8,8)]
   444      13.840505      13.840505      13.840505    6[6-(6,6),8-(0),8-(65)]
   445       8.526387       8.526387       8.526387    6[6-(6,6),8-(0),8-(65)]
   446       9.458478       9.458478       9.458478    6[6-(1,6),6-(6,7),6-(8,8)]
   447       9.733593       9.733593       9.733593    6[1-(0),6-(1,6),6-(6,6)]
   448      10.556738      10.556738      10.556738    6[1-(0),6-(1,6),6-(1,7)]
   449      10.742717      10.742717      10.742717    6[1-(0),6-(1,6),7-(6)]
   450       9.996604       9.996604       9.996604    6[6-(6,6),6-(6,7),7-(6)]
   451       9.915171       9.915171       9.915171    6[6-(6,6),6-(6,7),7-(6)]
   452       9.521208       9.521208       9.521208    6[1-(0),6-(1,6),7-(6)]
   453      10.081341      10.081341      10.081341    6[1-(0),6-(1,6),6-(1,7)]
   454      10.540231      10.540231      10.540231    6[1-(0),6-(1,6),6-(6,6)]
   455      10.511619      10.511619      10.511619    6[6-(1,6),6-(6,7),6-(8,8)]
   456      11.221414      11.221414      11.221414    6[6-(6,6),8-(65),8-(65)]
   457      15.273325      15.273325      15.273325    6[6-(6,6),8-(65),8-(65)]
   458      15.092851      15.092851      15.092851    6[6-(1,6),6-(6,7),6-(8,8)]
   459      14.146456      14.146456      14.146456    6[1-(0),6-(1,6),6-(6,6)]
   460      14.068325      14.068325      14.068325    6[1-(0),6-(1,6),6-(1,7)]
   461      14.978407      14.978407      14.978407    6[1-(0),6-(1,6),7-(6,27)]
   462      15.890686      15.890686      15.890686    6[6-(6,6),6-(6,7),7-(6,27)]
   463      16.864593      16.864593      16.864593    6[6-(6,6),6-(6,7),7-(6,27)]
   464      18.944463      18.944463      18.944463    6[1-(0),6-(1,6),7-(6,27)]
   465      18.751881      18.751881      18.751881    6[1-(0),6-(1,6),6-(1,7)]
   466      17.557881      17.557881      17.557881    6[1-(0),6-(1,6),6-(6,6)]
   467       16.59828       16.59828       16.59828    6[6-(1,6),6-(6,7),6-(8,8)]
   468       15.30854       15.30854       15.30854    6[6-(6,6),8-(0),8-(0)]
   469       9.844754       9.844754       9.844754    6[6-(6,6),8-(0),8-(0)]
   470      11.147698      11.147698      11.147698    6[6-(1,6),6-(6,7),6-(8,8)]
   471      12.118305      12.118305      12.118305    6[1-(0),6-(1,6),6-(6,6)]
   472      13.299098      13.299098      13.299098    6[1-(0),6-(1,6),6-(1,7)]
   473      13.478471      13.478471      13.478471    6[1-(0),6-(1,6),7-(6,27)]
   474      11.398601      11.398601      11.398601    6[6-(6,6),6-(6,7),7-(6,27)]
   475      10.436798      10.436798      10.436798    6[6-(6,6),6-(6,7),7-(6,27)]
   476       9.523414       9.523414       9.523414    6[1-(0),6-(1,6),7-(6,27)]
   477       8.608931       8.608931       8.608931    6[1-(0),6-(1,6),6-(1,7)]
   478       8.690367       8.690367       8.690367    6[1-(0),6-(1,6),6-(6,6)]
   479        9.62906        9.62906        9.62906    6[6-(1,6),6-(6,7),6-(8,8)]
   480       9.854656       9.854656       9.854656    6[6-(6,6),8-(65),8-(65)]
   481      11.103681      11.103681      11.103681    6[6-(6,6),8-(65),8-(65)]
   482      10.416995      10.416995      10.416995    6[6-(1,6),6-(6,7),6-(8,8)]
   483       10.47092       10.47092       10.47092    6[1-(0),6-(1,6),6-(6,6)]
   484       4.501997       4.501997       4.501997    6[1-(0),6-(1,6),6-(1,7)]
   485       4.025497       4.025497       4.025497    6[1-(0),6-(1,6),7-(6)]
   486       9.827148       9.827148       9.827148    6[6-(6,6),6-(6,7),7-(6)]
   487       9.608155       9.608155       9.608155    6[6-(6,6),6-(6,7),7-(6,27)]
   488        9.81504        9.81504        9.81504    6[1-(0),6-(1,6),7-(6,27)]
   489       9.313229       9.313229       9.313229    6[1-(0),6-(1,6),6-(1,7)]
   490       8.898356       8.898356       8.898356    6[1-(0),6-(1,6),6-(6,6)]
   491       9.008403       9.008403       9.008403    6[6-(1,6),6-(6,7),6-(8,8)]
   492       8.338223       8.338223       8.338223    6[6-(6,6),8-(0),8-(65)]
   493      14.028699      14.028699      14.028699    6[6-(6,6),8-(0),8-(65)]
   494      14.960787      14.960787      14.960787    6[6-(1,6),6-(6,7),6-(8,8)]
   495      15.235903      15.235903      15.235903    6[1-(0),6-(1,6),6-(6,6)]
   496      16.059046      16.059046      16.059046    6[1-(0),6-(1,6),6-(1,7)]
   497      16.245022      16.245022      16.245022    6[1-(0),6-(1,6),7-(6)]
   498      15.498911      15.498911      15.498911    6[6-(6,6),6-(6,7),7-(6)]
   499      15.417477      15.417477      15.417477    6[6-(6,6),6-(6,7),7-(6)]
   500       15.02351       15.02351       15.02351    6[1-(0),6-(1,6),7-(6)]
   501      15.583645      15.583645      15.583645    6[1-(0),6-(1,6),6-(1,7)]
   502      16.042538      16.042538      16.042538    6[1-(0),6-(1,6),6-(6,6)]
   503      16.013927      16.013927      16.013927    6[6-(1,6),6-(6,7),6-(8,8)]
   504      16.723725      16.723725      16.723725    6[6-(6,6),8-(65),8-(65)]
   505       7.019838       7.019838       7.019838    6[6-(6,6),8-(65),8-(65)]
   506       6.839363       6.839363       6.839363    6[6-(1,6),6-(6,7),6-(8,8)]
   507       5.892966       5.892966       5.892966    6[1-(0),6-(1,6),6-(6,6)]
   508       5.814833       5.814833       5.814833    6[1-(0),6-(1,6),6-(1,7)]
   509       6.724915       6.724915       6.724915    6[1-(0),6-(1,6),7-(6,27)]
   510       7.637197       7.637197       7.637197    6[6-(6,6),6-(6,7),7-(6,27)]
   511       8.611106       8.611106       8.611106    6[6-(6,6),6-(6,7),7-(6,27)]
   512      10.690976      10.690976      10.690976    6[1-(0),6-(1,6),7-(6,27)]
   513      10.498397      10.498397      10.498397    6[1-(0),6-(1,6),6-(1,7)]
   514       9.304398       9.304398       9.304398    6[1-(0),6-(1,6),6-(6,6)]
   515       8.344796       8.344796       8.344796    6[6-(1,6),6-(6,7),6-(8,8)]
   516       7.055057       7.055057       7.055057    6[6-(6,6),8-(0),8-(0)]
   517      12.595874      12.595874      12.595874    6[6-(6,6),8-(0),8-(0)]
   518       2.894219       2.894219       2.894219    6[6-(1,6),6-(6,7),6-(8,8)]
   519       3.864826       3.864826       3.864826    6[1-(0),6-(1,6),6-(6,6)]
   520        5.04562        5.04562        5.04562    6[1-(0),6-(1,6),6-(1,7)]
   521       5.224995       5.224995       5.224995    6[1-(0),6-(1,6),7-(6,27)]
   522       3.145125       3.145125       3.145125    6[6-(6,6),6-(6,7),7-(6,27)]
   523       2.183322       2.183322       2.183322    6[6-(6,6),6-(6,7),7-(6,27)]
   524      12.274542      12.274542      12.274542    6[1-(0),6-(1,6),7-(6,27)]
   525      16.862387      16.862387      16.862387    6[1-(0),6-(1,6),6-(1,7)]
   526       16.94382       16.94382       16.94382    6[1-(0),6-(1,6),6-(6,6)]
   527      17.882512      17.882512      17.882512    6[6-(1,6),6-(6,7),6-(8,8)]
   528       7.103505       7.103505       7.103505    6[6-(6,6),8-(65),8-(65)]
   529       8.352522       8.352522       8.352522    6[6-(6,6),8-(65),8-(65)]
   530       7.665834       7.665834       7.665834    6[6-(1,6),6-(6,7),6-(8,8)]
   531       2.217428       2.217428       2.217428    6[1-(0),6-(1,6),6-(6,6)]
   532       7.253161       7.253161       7.253161    6[1-(0),6-(1,6),6-(1,7)]
   533      12.278989      12.278989      12.278989    6[1-(0),6-(1,6),7-(6)]
   534       7.075986       7.075986       7.075986    6[6-(6,6),6-(6,7),7-(6)]
   535       6.856994       6.856994       6.856994    6[6-(6,6),6-(6,7),7-(6,27)]
   536       7.063878       7.063878       7.063878    6[1-(0),6-(1,6),7-(6,27)]
   537       6.562069       6.562069       6.562069    6[1-(0),6-(1,6),6-(1,7)]
   538       6.147197       6.147197       6.147197    6[1-(0),6-(1,6),6-(6,6)]
   539       6.257244       6.257244       6.257244    6[6-(1,6),6-(6,7),6-(8,8)]
   540      16.591665      16.591665      16.591665    6[6-(6,6),8-(0),8-(65)]
   541      11.277546      11.277546      11.277546    6[6-(6,6),8-(0),8-(65)]
   542      12.209634      12.209634      12.209634    6[6-(1,6),6-(6,7),6-(8,8)]
   543      12.484748      12.484748      12.484748    6[1-(0),6-(1,6),6-(6,6)]
   544      13.307891      13.307891      13.307891    6[1-(0),6-(1,6),6-(1,7)]
   545      13.493869      13.493869      13.493869    6[1-(0),6-(1,6),7-(6)]
   546       12.74776       12.74776       12.74776    6[6-(6,6),6-(6,7),7-(6)]
   547      12.666328      12.666328      12.666328    6[6-(6,6),6-(6,7),7-(6)]
   548      12.272366      12.272366      12.272366    6[1-(0),6-(1,6),7-(6)]
   549      12.832501      12.832501      12.832501    6[1-(0),6-(1,6),6-(1,7)]
   550      13.291392      13.291392      13.291392    6[1-(0),6-(1,6),6-(6,6)]
   551      13.262778      13.262778      13.262778    6[6-(1,6),6-(6,7),6-(8,8)]
   552      13.972575      13.972575      13.972575    6[6-(6,6),8-(65),8-(65)]
   553       7.019859       7.019859       7.019859    6[6-(6,6),8-(65),8-(65)]
   554       6.839384       6.839384       6.839384    6[6-(1,6),6-(6,7),6-(8,8)]
   555       5.892989       5.892989       5.892989    6[1-(0),6-(1,6),6-(6,6)]
   556       5.814857       5.814857       5.814857    6[1-(0),6-(1,6),6-(1,7)]
   557       6.724937       6.724937       6.724937    6[1-(0),6-(1,6),7-(6,27)]
   558       7.637216       7.637216       7.637216    6[6-(6,6),6-(6,7),7-(6,27)]
   559       8.611122       8.611122       8.611122    6[6-(6,6),6-(6,7),7-(6,27)]
   560      10.690991      10.690991      10.690991    6[1-(0),6-(1,6),7-(6,27)]
   561      10.498409      10.498409      10.498409    6[1-(0),6-(1,6),6-(1,7)]
   562       9.304409       9.304409       9.304409    6[1-(0),6-(1,6),6-(6,6)]
   563        8.34481        8.34481        8.34481    6[6-(1,6),6-(6,7),6-(8,8)]
   564        7.05507        7.05507        7.05507    6[6-(6,6),8-(0),8-(0)]
   565      12.595885      12.595885      12.595885    6[6-(6,6),8-(0),8-(0)]
   566      13.898829      13.898829      13.898829    6[6-(1,6),6-(6,7),6-(8,8)]
   567       3.864834       3.864834       3.864834    6[1-(0),6-(1,6),6-(6,6)]
   568       5.045627       5.045627       5.045627    6[1-(0),6-(1,6),6-(1,7)]
   569       5.225002       5.225002       5.225002    6[1-(0),6-(1,6),7-(6,27)]
   570      14.149734      14.149734      14.149734    6[6-(6,6),6-(6,7),7-(6,27)]
   571      13.187932      13.187932      13.187932    6[6-(6,6),6-(6,7),7-(6,27)]
   572      12.274549      12.274549      12.274549    6[1-(0),6-(1,6),7-(6,27)]
   573      11.360068      11.360068      11.360068    6[1-(0),6-(1,6),6-(1,7)]
   574      11.441504      11.441504      11.441504    6[1-(0),6-(1,6),6-(6,6)]
   575      12.380196      12.380196      12.380196    6[6-(1,6),6-(6,7),6-(8,8)]
   576      12.605792      12.605792      12.605792    6[6-(6,6),8-(65),8-(65)]
   577      13.854819      13.854819      13.854819    6[6-(6,6),8-(65),8-(65)]
   578      13.168133      13.168133      13.168133    6[6-(1,6),6-(6,7),6-(8,8)]
   579      13.222055      13.222055      13.222055    6[1-(0),6-(1,6),6-(6,6)]
   580      12.755461      12.755461      12.755461    6[1-(0),6-(1,6),6-(1,7)]
   581      12.278964      12.278964      12.278964    6[1-(0),6-(1,6),7-(6)]
   582      12.578288      12.578288      12.578288    6[6-(6,6),6-(6,7),7-(6)]
   583      12.359297      12.359297      12.359297    6[6-(6,6),6-(6,7),7-(6,27)]
   584      12.566186      12.566186      12.566186    6[1-(0),6-(1,6),7-(6,27)]
   585      12.064375      12.064375      12.064375    6[1-(0),6-(1,6),6-(1,7)]
   586        11.6495        11.6495        11.6495    6[1-(0),6-(1,6),6-(6,6)]
   587      11.759545      11.759545      11.759545    6[6-(1,6),6-(6,7),6-(8,8)]
   588      11.089363      11.089363      11.089363    6[6-(6,6),8-(0),8-(65)]
   589        5.77524        5.77524        5.77524    6[6-(6,6),8-(0),8-(65)]
   590       6.707331       6.707331       6.707331    6[6-(1,6),6-(6,7),6-(8,8)]
   591       6.982448       6.982448       6.982448    6[1-(0),6-(1,6),6-(6,6)]
   592       7.805593       7.805593       7.805593    6[1-(0),6-(1,6),6-(1,7)]
   593        7.99157        7.99157        7.99157    6[1-(0),6-(1,6),7-(6)]
   594       7.245455       7.245455       7.245455    6[6-(6,6),6-(6,7),7-(6)]
   595       7.164019       7.164019       7.164019    6[6-(6,6),6-(6,7),7-(6)]
   596       6.770052       6.770052       6.770052    6[1-(0),6-(1,6),7-(6)]
   597       7.330185       7.330185       7.330185    6[1-(0),6-(1,6),6-(1,7)]
   598       7.789078       7.789078       7.789078    6[1-(0),6-(1,6),6-(6,6)]
   599       7.760468       7.760468       7.760468    6[6-(1,6),6-(6,7),6-(8,8)]
   600       8.470265       8.470265       8.470265    6[6-(6,6),8-(65),8-(65)]
   601        6.13398        6.13398        6.13398    7[6-(1,6),6-(6,6),27-(7,7,7,7)]
   602       3.993584       3.993584       3.993584    7[6-(1,6),6-(6,6),27-(7,7,7,7)]
   603       9.458461       9.458461       9.458461    7[6-(1,6),6-(6,6),27-(7,7,7,7)]
   604      11.579045      11.579045      11.579045    7[6-(1,6),6-(6,6),27-(7,7,7,7)]
   605      17.566682      17.566682      17.566682    7[6-(1,6),6-(6,6),27-(7,7,7,7)]
   606      18.061892      18.061892      18.061892    7[6-(1,6),6-(6,6)]
   607      12.680631      12.680631      12.680631    7[6-(1,6),6-(6,6)]
   608      11.489934      11.489934      11.489934    7[6-(1,6),6-(6,6)]
   609       6.133977       6.133977       6.133977    7[6-(1,6),6-(6,6),27-(7,7,7,7)]
   610       3.993583       3.993583       3.993583    7[6-(1,6),6-(6,6),27-(7,7,7,7)]
   611       9.458476       9.458476       9.458476    7[6-(1,6),6-(6,6),27-(7,7,7,7)]
   612      11.579064      11.579064      11.579064    7[6-(1,6),6-(6,6),27-(7,7,7,7)]
   613      12.064362      12.064362      12.064362    7[6-(1,6),6-(6,6),27-(7,7,7,7)]
   614      18.061895      18.061895      18.061895    7[6-(1,6),6-(6,6)]
   615       7.178328       7.178328       7.178328    7[6-(1,6),6-(6,6)]
   616        5.98763        5.98763        5.98763    7[6-(1,6),6-(6,6)]
   617      14.387467      14.387467      14.387467    7[6-(1,6),6-(6,6),27-(7,7,7,7)]
   618      12.247071      12.247071      12.247071    7[6-(1,6),6-(6,6),27-(7,7,7,7)]
   619      17.711951      17.711951      17.711951    7[6-(1,6),6-(6,6),27-(7,7,7,7)]
   620      19.832537      19.832537      19.832537    7[6-(1,6),6-(6,6),27-(7,7,7,7)]
   621      14.815525      14.815525      14.815525    7[6-(1,6),6-(6,6),27-(7,7,7,7)]
   622       9.808402       9.808402       9.808402    7[6-(1,6),6-(6,6)]
   623       9.929475       9.929475       9.929475    7[6-(1,6),6-(6,6)]
   624       8.738781       8.738781       8.738781    7[6-(1,6),6-(6,6)]
   625      14.387448      14.387448      14.387448    7[6-(1,6),6-(6,6),27-(7,7,7,7)]
   626      12.247055      12.247055      12.247055    7[6-(1,6),6-(6,6),27-(7,7,7,7)]
   627      17.711943      17.711943      17.711943    7[6-(1,6),6-(6,6),27-(7,7,7,7)]
   628        8.82793        8.82793        8.82793    7[6-(1,6),6-(6,6),27-(7,7,7,7)]
   629       9.313219       9.313219       9.313219    7[6-(1,6),6-(6,6),27-(7,7,7,7)]
   630       9.808427       9.808427       9.808427    7[6-(1,6),6-(6,6)]
   631      15.431784      15.431784      15.431784    7[6-(1,6),6-(6,6)]
   632      14.241083      14.241083      14.241083    7[6-(1,6),6-(6,6)]
   633      15.875278      15.875278      15.875278    7[6-(1,6),6-(6,6),27-(7,7,7,7)]
   634      18.015674      18.015674      18.015674    7[6-(1,6),6-(6,6),27-(7,7,7,7)]
   635      12.550797      12.550797      12.550797    7[6-(1,6),6-(6,6),27-(7,7,7,7)]
   636      10.430213      10.430213      10.430213    7[6-(1,6),6-(6,6),27-(7,7,7,7)]
   637       4.442576       4.442576       4.442576    7[6-(1,6),6-(6,6),27-(7,7,7,7)]
   638       3.947366       3.947366       3.947366    7[6-(1,6),6-(6,6)]
   639       9.328627       9.328627       9.328627    7[6-(1,6),6-(6,6)]
   640      10.519324      10.519324      10.519324    7[6-(1,6),6-(6,6)]
   641      15.875281      15.875281      15.875281    7[6-(1,6),6-(6,6),27-(7,7,7,7)]
   642      18.015675      18.015675      18.015675    7[6-(1,6),6-(6,6),27-(7,7,7,7)]
   643      12.550782      12.550782      12.550782    7[6-(1,6),6-(6,6),27-(7,7,7,7)]
   644      10.430194      10.430194      10.430194    7[6-(1,6),6-(6,6),27-(7,7,7,7)]
   645       9.944896       9.944896       9.944896    7[6-(1,6),6-(6,6),27-(7,7,7,7)]
   646       3.947363       3.947363       3.947363    7[6-(1,6),6-(6,6)]
   647       14.83093       14.83093       14.83093    7[6-(1,6),6-(6,6)]
   648      16.021628      16.021628      16.021628    7[6-(1,6),6-(6,6)]
   649       7.621791       7.621791       7.621791    7[6-(1,6),6-(6,6),27-(7,7,7,7)]
   650       9.762187       9.762187       9.762187    7[6-(1,6),6-(6,6),27-(7,7,7,7)]
   651       4.297307       4.297307       4.297307    7[6-(1,6),6-(6,6),27-(7,7,7,7)]
   652       2.176721       2.176721       2.176721    7[6-(1,6),6-(6,6),27-(7,7,7,7)]
   653       7.193733       7.193733       7.193733    7[6-(1,6),6-(6,6),27-(7,7,7,7)]
   654      12.200856      12.200856      12.200856    7[6-(1,6),6-(6,6)]
   655      12.079783      12.079783      12.079783    7[6-(1,6),6-(6,6)]
   656      13.270477      13.270477      13.270477    7[6-(1,6),6-(6,6)]
   657        7.62181        7.62181        7.62181    7[6-(1,6),6-(6,6),27-(7,7,7,7)]
   658       9.762203       9.762203       9.762203    7[6-(1,6),6-(6,6),27-(7,7,7,7)]
   659       4.297315       4.297315       4.297315    7[6-(1,6),6-(6,6),27-(7,7,7,7)]
   660      13.181328      13.181328      13.181328    7[6-(1,6),6-(6,6),27-(7,7,7,7)]
   661      12.696039      12.696039      12.696039    7[6-(1,6),6-(6,6),27-(7,7,7,7)]
   662      12.200831      12.200831      12.200831    7[6-(1,6),6-(6,6)]
   663       6.577474       6.577474       6.577474    7[6-(1,6),6-(6,6)]
   664       7.768175       7.768175       7.768175    7[6-(1,6),6-(6,6)]
   665      13.222066      13.222066      13.222066    8[6-(6,8),65-(8,8,8,8)]
   666       5.582644       5.582644       5.582644    8[6-(6,8),65-(8,8,8,8)]
   667       6.604971       6.604971       6.604971    8[6-(6,8)]
   668       7.780265       7.780265       7.780265    8[6-(6,8)]
   669      15.365762      15.365762      15.365762    8[6-(6,8),65-(8,8,8,8)]
   670      16.868991      16.868991      16.868991    8[6-(6,8),65-(8,8,8,8)]
   671       8.764103       8.764103       8.764103    8[6-(6,8)]
   672       8.091719       8.091719       8.091719    8[6-(6,8),65-(8,8,8,8)]
   673      12.076459      12.076459      12.076459    8[6-(6,8)]
   674       2.231742       2.231742       2.231742    8[6-(6,8)]
   675      16.477224      16.477224      16.477224    8[6-(6,8),65-(8,8,8,8)]
   676       7.642731       7.642731       7.642731    8[6-(6,8),65-(8,8,8,8)]
   677      13.511484      13.511484      13.511484    8[6-(6,8),65-(8,8,8,8)]
   678      14.172859      14.172859      14.172859    8[6-(6,8)]
   679       11.27865       11.27865       11.27865    8[6-(6,8),65-(8,8,8,8)]
   680       9.739105       9.739105       9.739105    8[6-(6,8),65-(8,8,8,8)]
   681       7.719745       7.719745       7.719745    8[6-(6,8),65-(8,8,8,8)]
   682       5.582652       5.582652       5.582652    8[6-(6,8),65-(8,8,8,8)]
   683       6.604979       6.604979       6.604979    8[6-(6,8)]
   684       7.780268       7.780268       7.780268    8[6-(6,8)]
   685       9.863442       9.863442       9.863442    8[6-(6,8),65-(8,8,8,8)]
   686       11.36667       11.36667       11.36667    8[6-(6,8),65-(8,8,8,8)]
   687      14.266382      14.266382      14.266382    8[6-(6,8)]
   688      13.594004      13.594004      13.594004    8[6-(6,8),65-(8,8,8,8)]
   689      12.076466      12.076466      12.076466    8[6-(6,8)]
   690      13.236352      13.236352      13.236352    8[6-(6,8)]
   691      10.974909      10.974909      10.974909    8[6-(6,8),65-(8,8,8,8)]
   692      13.145016      13.145016      13.145016    8[6-(6,8),65-(8,8,8,8)]
   693        8.00917        8.00917        8.00917    8[6-(6,8),65-(8,8,8,8)]
   694       8.670548       8.670548       8.670548    8[6-(6,8)]
   695       5.776337       5.776337       5.776337    8[6-(6,8),65-(8,8,8,8)]
   696      15.241395      15.241395      15.241395    8[6-(6,8),65-(8,8,8,8)]
   697      10.470902      10.470902      10.470902    8[6-(6,8),65-(8,8,8,8)]
   698      13.836137      13.836137      13.836137    8[6-(6,8),65-(8,8,8,8)]
   699      14.858461      14.858461      14.858461    8[6-(6,8)]
   700      16.033753      16.033753      16.033753    8[6-(6,8)]
   701      12.614601      12.614601      12.614601    8[6-(6,8),65-(8,8,8,8)]
   702      14.117827      14.117827      14.117827    8[6-(6,8),65-(8,8,8,8)]
   703       6.012941       6.012941       6.012941    8[6-(6,8)]
   704       5.340559       5.340559       5.340559    8[6-(6,8),65-(8,8,8,8)]
   705      20.329948      20.329948      20.329948    8[6-(6,8)]
   706      10.485231      10.485231      10.485231    8[6-(6,8)]
   707       13.72606       13.72606       13.72606    8[6-(6,8),65-(8,8,8,8)]
   708       4.891568       4.891568       4.891568    8[6-(6,8),65-(8,8,8,8)]
   709      10.760325      10.760325      10.760325    8[6-(6,8),65-(8,8,8,8)]
   710      11.421699      11.421699      11.421699    8[6-(6,8)]
   711       8.527488       8.527488       8.527488    8[6-(6,8),65-(8,8,8,8)]
   712       6.987946       6.987946       6.987946    8[6-(6,8),65-(8,8,8,8)]
   713       15.97321       15.97321       15.97321    8[6-(6,8),65-(8,8,8,8)]
   714      13.836117      13.836117      13.836117    8[6-(6,8),65-(8,8,8,8)]
   715      14.858448      14.858448      14.858448    8[6-(6,8)]
   716      16.033739      16.033739      16.033739    8[6-(6,8)]
   717       7.112303       7.112303       7.112303    8[6-(6,8),65-(8,8,8,8)]
   718       8.615533       8.615533       8.615533    8[6-(6,8),65-(8,8,8,8)]
   719      11.515244      11.515244      11.515244    8[6-(6,8)]
   720      10.842864      10.842864      10.842864    8[6-(6,8),65-(8,8,8,8)]
   721       9.325335       9.325335       9.325335    8[6-(6,8)]
   722      10.485221      10.485221      10.485221    8[6-(6,8)]
   723       8.223773       8.223773       8.223773    8[6-(6,8),65-(8,8,8,8)]
   724      10.393879      10.393879      10.393879    8[6-(6,8),65-(8,8,8,8)]
   725      16.262629      16.262629      16.262629    8[6-(6,8),65-(8,8,8,8)]
   726      16.924007      16.924007      16.924007    8[6-(6,8)]
   727      14.029799      14.029799      14.029799    8[6-(6,8),65-(8,8,8,8)]
   728      12.490254      12.490254      12.490254    8[6-(6,8),65-(8,8,8,8)]
   729       8.787192       8.787192       8.787192    8[6-(6,8),65-(8,8,8,8)]
   730      16.426614      16.426614      16.426614    8[6-(6,8),65-(8,8,8,8)]
   731      15.404287      15.404287      15.404287    8[6-(6,8)]
   732      14.228993      14.228993      14.228993    8[6-(6,8)]
   733       6.643496       6.643496       6.643496    8[6-(6,8),65-(8,8,8,8)]
   734       5.140267       5.140267       5.140267    8[6-(6,8),65-(8,8,8,8)]
   735      13.245155      13.245155      13.245155    8[6-(6,8)]
   736      13.917539      13.917539      13.917539    8[6-(6,8),65-(8,8,8,8)]
   737       9.932799       9.932799       9.932799    8[6-(6,8)]
   738      19.777516      19.777516      19.777516    8[6-(6,8)]
   739       5.532034       5.532034       5.532034    8[6-(6,8),65-(8,8,8,8)]
   740      14.366527      14.366527      14.366527    8[6-(6,8),65-(8,8,8,8)]
   741       8.497774       8.497774       8.497774    8[6-(6,8),65-(8,8,8,8)]
   742       7.836399       7.836399       7.836399    8[6-(6,8)]
   743      10.730608      10.730608      10.730608    8[6-(6,8),65-(8,8,8,8)]
   744      12.270153      12.270153      12.270153    8[6-(6,8),65-(8,8,8,8)]
   745      14.289513      14.289513      14.289513    8[6-(6,8),65-(8,8,8,8)]
   746      16.426606      16.426606      16.426606    8[6-(6,8),65-(8,8,8,8)]
   747      15.404279      15.404279      15.404279    8[6-(6,8)]
   748       14.22899       14.22899       14.22899    8[6-(6,8)]
   749      12.145816      12.145816      12.145816    8[6-(6,8),65-(8,8,8,8)]
   750      10.642588      10.642588      10.642588    8[6-(6,8),65-(8,8,8,8)]
   751       7.742876       7.742876       7.742876    8[6-(6,8)]
   752       8.415254       8.415254       8.415254    8[6-(6,8),65-(8,8,8,8)]
   753       9.932792       9.932792       9.932792    8[6-(6,8)]
   754       8.772906       8.772906       8.772906    8[6-(6,8)]
   755      11.034349      11.034349      11.034349    8[6-(6,8),65-(8,8,8,8)]
   756       8.864242       8.864242       8.864242    8[6-(6,8),65-(8,8,8,8)]
   757      14.000088      14.000088      14.000088    8[6-(6,8),65-(8,8,8,8)]
   758       13.33871       13.33871       13.33871    8[6-(6,8)]
   759      16.232921      16.232921      16.232921    8[6-(6,8),65-(8,8,8,8)]
   760       6.767863       6.767863       6.767863    8[6-(6,8),65-(8,8,8,8)]
   761      11.538356      11.538356      11.538356    8[6-(6,8),65-(8,8,8,8)]
   762       8.173121       8.173121       8.173121    8[6-(6,8),65-(8,8,8,8)]
   763       7.150797       7.150797       7.150797    8[6-(6,8)]
   764       5.975505       5.975505       5.975505    8[6-(6,8)]
   765       9.394657       9.394657       9.394657    8[6-(6,8),65-(8,8,8,8)]
   766       7.891431       7.891431       7.891431    8[6-(6,8),65-(8,8,8,8)]
   767      15.996317      15.996317      15.996317    8[6-(6,8)]
   768      16.668699      16.668699      16.668699    8[6-(6,8),65-(8,8,8,8)]
   769        1.67931        1.67931        1.67931    8[6-(6,8)]
   770      11.524027      11.524027      11.524027    8[6-(6,8)]
   771       8.283198       8.283198       8.283198    8[6-(6,8),65-(8,8,8,8)]
   772       17.11769       17.11769       17.11769    8[6-(6,8),65-(8,8,8,8)]
   773      11.248933      11.248933      11.248933    8[6-(6,8),65-(8,8,8,8)]
   774      10.587559      10.587559      10.587559    8[6-(6,8)]
   775       13.48177       13.48177       13.48177    8[6-(6,8),65-(8,8,8,8)]
   776      15.021312      15.021312      15.021312    8[6-(6,8),65-(8,8,8,8)]
   777       6.036048       6.036048       6.036048    8[6-(6,8),65-(8,8,8,8)]
   778       8.173141       8.173141       8.173141    8[6-(6,8),65-(8,8,8,8)]
   779        7.15081        7.15081        7.15081    8[6-(6,8)]
   780       5.975519       5.975519       5.975519    8[6-(6,8)]
   781      14.896955      14.896955      14.896955    8[6-(6,8),65-(8,8,8,8)]
   782      13.393725      13.393725      13.393725    8[6-(6,8),65-(8,8,8,8)]
   783      10.494014      10.494014      10.494014    8[6-(6,8)]
   784      11.166394      11.166394      11.166394    8[6-(6,8),65-(8,8,8,8)]
   785      12.683923      12.683923      12.683923    8[6-(6,8)]
   786      11.524037      11.524037      11.524037    8[6-(6,8)]
   787      13.785485      13.785485      13.785485    8[6-(6,8),65-(8,8,8,8)]
   788      11.615379      11.615379      11.615379    8[6-(6,8),65-(8,8,8,8)]
   789       5.746629       5.746629       5.746629    8[6-(6,8),65-(8,8,8,8)]
   790       5.085251       5.085251       5.085251    8[6-(6,8)]
   791       7.979459       7.979459       7.979459    8[6-(6,8),65-(8,8,8,8)]
   792       9.519004       9.519004       9.519004    8[6-(6,8),65-(8,8,8,8)]
