# Supplementary material for: A collection of forcefield precursors for metal–organic frameworks
Source: RSC Adv. 2019 Nov 13;9(63):36492–507. doi: 10.1039/c9ra07327b (PMC9075174; doi:10.1039/c9ra07327b)
Supplement: RA-009-C9RA07327B-s1544 [file RA-009-C9RA07327B-s1544.txt]

MIHHAN_clean

32.153900    0.000000    0.000000
16.076950    27.846094    0.000000
16.076950    9.282031    26.253549

     1      22.021241      22.021241      22.021241    30[7-(6,6),7-(6,6),7-(6,6),7-(6,6)]
     2      38.067967      38.067967      38.067967    30[7-(6,6),7-(6,6),7-(6,6),7-(6,6)]
     3      26.239833      26.239833      26.239833    30[7-(6,6),7-(6,6),7-(6,6),7-(6,6)]
     4      42.286559      42.286559      42.286559    30[7-(6,6),7-(6,6),7-(6,6),7-(6,6)]
     5      29.221786      29.221786      29.221786    30[7-(6,6),7-(6,6),7-(6,6),7-(6,6)]
     6      35.086014      35.086014      35.086014    30[7-(6,6),7-(6,6),7-(6,6),7-(6,6)]
     7      19.039289      19.039289      19.039289    30[7-(6,6),7-(6,6),7-(6,6),7-(6,6)]
     8      45.268511      45.268511      45.268511    30[7-(6,6),7-(6,6),7-(6,6),7-(6,6)]
     9      35.135853      35.135853      35.135853    30[7-(6,6),7-(6,6),7-(6,6),7-(6,6)]
    10      24.953356      24.953356      24.953356    30[7-(6,6),7-(6,6),7-(6,6),7-(6,6)]
    11      29.171947      29.171947      29.171947    30[7-(6,6),7-(6,6),7-(6,6),7-(6,6)]
    12      39.354444      39.354444      39.354444    30[7-(6,6),7-(6,6),7-(6,6),7-(6,6)]
    13      39.354444      39.354444      39.354444    30[7-(6,6),7-(6,6),7-(6,6),7-(6,6)]
    14      29.171947      29.171947      29.171947    30[7-(6,6),7-(6,6),7-(6,6),7-(6,6)]
    15      24.953356      24.953356      24.953356    30[7-(6,6),7-(6,6),7-(6,6),7-(6,6)]
    16      35.135853      35.135853      35.135853    30[7-(6,6),7-(6,6),7-(6,6),7-(6,6)]
    17      38.067967      38.067967      38.067967    30[7-(6,6),7-(6,6),7-(6,6),7-(6,6)]
    18      22.021241      22.021241      22.021241    30[7-(6,6),7-(6,6),7-(6,6),7-(6,6)]
    19      42.286559      42.286559      42.286559    30[7-(6,6),7-(6,6),7-(6,6),7-(6,6)]
    20      26.239833      26.239833      26.239833    30[7-(6,6),7-(6,6),7-(6,6),7-(6,6)]
    21      19.039289      19.039289      19.039289    30[7-(6,6),7-(6,6),7-(6,6),7-(6,6)]
    22      45.268511      45.268511      45.268511    30[7-(6,6),7-(6,6),7-(6,6),7-(6,6)]
    23      29.221786      29.221786      29.221786    30[7-(6,6),7-(6,6),7-(6,6),7-(6,6)]
    24      35.086014      35.086014      35.086014    30[7-(6,6),7-(6,6),7-(6,6),7-(6,6)]
    25      42.286559      42.286559      42.286559    30[7-(6,6),7-(6,6),7-(6,6),7-(6,6)]
    26      26.239833      26.239833      26.239833    30[7-(6,6),7-(6,6),7-(6,6),7-(6,6)]
    27      38.067967      38.067967      38.067967    30[7-(6,6),7-(6,6),7-(6,6),7-(6,6)]
    28      22.021241      22.021241      22.021241    30[7-(6,6),7-(6,6),7-(6,6),7-(6,6)]
    29      35.086014      35.086014      35.086014    30[7-(6,6),7-(6,6),7-(6,6),7-(6,6)]
    30      29.221786      29.221786      29.221786    30[7-(6,6),7-(6,6),7-(6,6),7-(6,6)]
    31      45.268511      45.268511      45.268511    30[7-(6,6),7-(6,6),7-(6,6),7-(6,6)]
    32      19.039289      19.039289      19.039289    30[7-(6,6),7-(6,6),7-(6,6),7-(6,6)]
    33      29.171947      29.171947      29.171947    30[7-(6,6),7-(6,6),7-(6,6),7-(6,6)]
    34      39.354444      39.354444      39.354444    30[7-(6,6),7-(6,6),7-(6,6),7-(6,6)]
    35      35.135853      35.135853      35.135853    30[7-(6,6),7-(6,6),7-(6,6),7-(6,6)]
    36      24.953356      24.953356      24.953356    30[7-(6,6),7-(6,6),7-(6,6),7-(6,6)]
    37      24.953356      24.953356      24.953356    30[7-(6,6),7-(6,6),7-(6,6),7-(6,6)]
    38      35.135853      35.135853      35.135853    30[7-(6,6),7-(6,6),7-(6,6),7-(6,6)]
    39      39.354444      39.354444      39.354444    30[7-(6,6),7-(6,6),7-(6,6),7-(6,6)]
    40      29.171947      29.171947      29.171947    30[7-(6,6),7-(6,6),7-(6,6),7-(6,6)]
    41      26.239833      26.239833      26.239833    30[7-(6,6),7-(6,6),7-(6,6),7-(6,6)]
    42      42.286559      42.286559      42.286559    30[7-(6,6),7-(6,6),7-(6,6),7-(6,6)]
    43      22.021241      22.021241      22.021241    30[7-(6,6),7-(6,6),7-(6,6),7-(6,6)]
    44      38.067967      38.067967      38.067967    30[7-(6,6),7-(6,6),7-(6,6),7-(6,6)]
    45      45.268511      45.268511      45.268511    30[7-(6,6),7-(6,6),7-(6,6),7-(6,6)]
    46      19.039289      19.039289      19.039289    30[7-(6,6),7-(6,6),7-(6,6),7-(6,6)]
    47      35.086014      35.086014      35.086014    30[7-(6,6),7-(6,6),7-(6,6),7-(6,6)]
    48      29.221786      29.221786      29.221786    30[7-(6,6),7-(6,6),7-(6,6),7-(6,6)]
    49       18.67177       18.67177       18.67177    1[6-(6,7)]
    50      24.414456      24.414456      24.414456    1[6-(6,7)]
    51      22.732807      22.732807      22.732807    1[6-(6,7)]
    52      18.144446      18.144446      18.144446    1[6-(6,7)]
    53      18.266631      18.266631      18.266631    1[6-(6,7)]
    54        36.5622        36.5622        36.5622    1[6-(6,7)]
    55      39.761513      39.761513      39.761513    1[6-(6,7)]
    56      25.115411      25.115411      25.115411    1[6-(6,7)]
    57      13.887269      13.887269      13.887269    1[6-(6,7)]
    58        27.7456        27.7456        27.7456    1[6-(6,7)]
    59      24.546287      24.546287      24.546287    1[6-(6,7)]
    60       7.038489       7.038489       7.038489    1[6-(6,7)]
    61       13.48213       13.48213       13.48213    1[6-(6,7)]
    62      39.893344      39.893344      39.893344    1[6-(6,7)]
    63      41.574993      41.574993      41.574993    1[6-(6,7)]
    64      14.009454      14.009454      14.009454    1[6-(6,7)]
    65      14.983717      14.983717      14.983717    1[6-(6,7)]
    66       30.13142       30.13142       30.13142    1[6-(6,7)]
    67      26.909599      26.909599      26.909599    1[6-(6,7)]
    68       8.009536       8.009536       8.009536    1[6-(6,7)]
    69      17.170183      17.170183      17.170183    1[6-(6,7)]
    70       34.17638       34.17638       34.17638    1[6-(6,7)]
    71      37.398201      37.398201      37.398201    1[6-(6,7)]
    72      24.144364      24.144364      24.144364    1[6-(6,7)]
    73      17.575322      17.575322      17.575322    1[6-(6,7)]
    74      22.028637      22.028637      22.028637    1[6-(6,7)]
    75      20.369496      20.369496      20.369496    1[6-(6,7)]
    76      17.173398      17.173398      17.173398    1[6-(6,7)]
    77      14.578578      14.578578      14.578578    1[6-(6,7)]
    78      42.279163      42.279163      42.279163    1[6-(6,7)]
    79      43.938304      43.938304      43.938304    1[6-(6,7)]
    80      14.980502      14.980502      14.980502    1[6-(6,7)]
    81      17.173398      17.173398      17.173398    1[6-(6,7)]
    82      34.539719      34.539719      34.539719    1[6-(6,7)]
    83      34.517212      34.517212      34.517212    1[6-(6,7)]
    84      17.047998      17.047998      17.047998    1[6-(6,7)]
    85      19.765002      19.765002      19.765002    1[6-(6,7)]
    86      26.436937      26.436937      26.436937    1[6-(6,7)]
    87      27.977108      27.977108      27.977108    1[6-(6,7)]
    88      26.211859      26.211859      26.211859    1[6-(6,7)]
    89      14.980502      14.980502      14.980502    1[6-(6,7)]
    90      29.768081      29.768081      29.768081    1[6-(6,7)]
    91      29.790588      29.790588      29.790588    1[6-(6,7)]
    92      15.105902      15.105902      15.105902    1[6-(6,7)]
    93      12.388898      12.388898      12.388898    1[6-(6,7)]
    94      37.870863      37.870863      37.870863    1[6-(6,7)]
    95      36.330692      36.330692      36.330692    1[6-(6,7)]
    96       5.942041       5.942041       5.942041    1[6-(6,7)]
    97      44.542798      44.542798      44.542798    1[6-(6,7)]
    98      37.870863      37.870863      37.870863    1[6-(6,7)]
    99      36.330692      36.330692      36.330692    1[6-(6,7)]
   100      38.095941      38.095941      38.095941    1[6-(6,7)]
   101      47.134402      47.134402      47.134402    1[6-(6,7)]
   102      29.768081      29.768081      29.768081    1[6-(6,7)]
   103      29.790588      29.790588      29.790588    1[6-(6,7)]
   104      47.259802      47.259802      47.259802    1[6-(6,7)]
   105      51.918902      51.918902      51.918902    1[6-(6,7)]
   106      26.436937      26.436937      26.436937    1[6-(6,7)]
   107      27.977108      27.977108      27.977108    1[6-(6,7)]
   108      58.365759      58.365759      58.365759    1[6-(6,7)]
   109      49.327298      49.327298      49.327298    1[6-(6,7)]
   110      34.539719      34.539719      34.539719    1[6-(6,7)]
   111      34.517212      34.517212      34.517212    1[6-(6,7)]
   112      49.201898      49.201898      49.201898    1[6-(6,7)]
   113      50.420531      50.420531      50.420531    1[6-(6,7)]
   114        36.5622        36.5622        36.5622    1[6-(6,7)]
   115      39.761513      39.761513      39.761513    1[6-(6,7)]
   116      57.269311      57.269311      57.269311    1[6-(6,7)]
   117       50.82567       50.82567       50.82567    1[6-(6,7)]
   118      24.414456      24.414456      24.414456    1[6-(6,7)]
   119      22.732807      22.732807      22.732807    1[6-(6,7)]
   120      50.298346      50.298346      50.298346    1[6-(6,7)]
   121       45.63603       45.63603       45.63603    1[6-(6,7)]
   122      39.893344      39.893344      39.893344    1[6-(6,7)]
   123      41.574993      41.574993      41.574993    1[6-(6,7)]
   124      46.163354      46.163354      46.163354    1[6-(6,7)]
   125      46.041169      46.041169      46.041169    1[6-(6,7)]
   126        27.7456        27.7456        27.7456    1[6-(6,7)]
   127      24.546287      24.546287      24.546287    1[6-(6,7)]
   128      39.192389      39.192389      39.192389    1[6-(6,7)]
   129      49.729222      49.729222      49.729222    1[6-(6,7)]
   130      22.028637      22.028637      22.028637    1[6-(6,7)]
   131      20.369496      20.369496      20.369496    1[6-(6,7)]
   132      49.327298      49.327298      49.327298    1[6-(6,7)]
   133      46.732478      46.732478      46.732478    1[6-(6,7)]
   134      42.279163      42.279163      42.279163    1[6-(6,7)]
   135      43.938304      43.938304      43.938304    1[6-(6,7)]
   136      47.134402      47.134402      47.134402    1[6-(6,7)]
   137      47.137617      47.137617      47.137617    1[6-(6,7)]
   138       30.13142       30.13142       30.13142    1[6-(6,7)]
   139      26.909599      26.909599      26.909599    1[6-(6,7)]
   140      40.163436      40.163436      40.163436    1[6-(6,7)]
   141      49.324083      49.324083      49.324083    1[6-(6,7)]
   142       34.17638       34.17638       34.17638    1[6-(6,7)]
   143      37.398201      37.398201      37.398201    1[6-(6,7)]
   144      56.298264      56.298264      56.298264    1[6-(6,7)]
   145       45.63603       45.63603       45.63603    1[6-(6,7)]
   146      39.893344      39.893344      39.893344    1[6-(6,7)]
   147      41.574993      41.574993      41.574993    1[6-(6,7)]
   148      46.163354      46.163354      46.163354    1[6-(6,7)]
   149      46.041169      46.041169      46.041169    1[6-(6,7)]
   150        27.7456        27.7456        27.7456    1[6-(6,7)]
   151      24.546287      24.546287      24.546287    1[6-(6,7)]
   152      39.192389      39.192389      39.192389    1[6-(6,7)]
   153      50.420531      50.420531      50.420531    1[6-(6,7)]
   154        36.5622        36.5622        36.5622    1[6-(6,7)]
   155      39.761513      39.761513      39.761513    1[6-(6,7)]
   156      57.269311      57.269311      57.269311    1[6-(6,7)]
   157       50.82567       50.82567       50.82567    1[6-(6,7)]
   158      24.414456      24.414456      24.414456    1[6-(6,7)]
   159      22.732807      22.732807      22.732807    1[6-(6,7)]
   160      50.298346      50.298346      50.298346    1[6-(6,7)]
   161      49.324083      49.324083      49.324083    1[6-(6,7)]
   162       34.17638       34.17638       34.17638    1[6-(6,7)]
   163      37.398201      37.398201      37.398201    1[6-(6,7)]
   164      56.298264      56.298264      56.298264    1[6-(6,7)]
   165      47.137617      47.137617      47.137617    1[6-(6,7)]
   166       30.13142       30.13142       30.13142    1[6-(6,7)]
   167      26.909599      26.909599      26.909599    1[6-(6,7)]
   168      40.163436      40.163436      40.163436    1[6-(6,7)]
   169      46.732478      46.732478      46.732478    1[6-(6,7)]
   170      42.279163      42.279163      42.279163    1[6-(6,7)]
   171      43.938304      43.938304      43.938304    1[6-(6,7)]
   172      47.134402      47.134402      47.134402    1[6-(6,7)]
   173      49.729222      49.729222      49.729222    1[6-(6,7)]
   174      22.028637      22.028637      22.028637    1[6-(6,7)]
   175      20.369496      20.369496      20.369496    1[6-(6,7)]
   176      49.327298      49.327298      49.327298    1[6-(6,7)]
   177      47.134402      47.134402      47.134402    1[6-(6,7)]
   178      29.768081      29.768081      29.768081    1[6-(6,7)]
   179      29.790588      29.790588      29.790588    1[6-(6,7)]
   180      47.259802      47.259802      47.259802    1[6-(6,7)]
   181      44.542798      44.542798      44.542798    1[6-(6,7)]
   182      37.870863      37.870863      37.870863    1[6-(6,7)]
   183      36.330692      36.330692      36.330692    1[6-(6,7)]
   184      38.095941      38.095941      38.095941    1[6-(6,7)]
   185      49.327298      49.327298      49.327298    1[6-(6,7)]
   186      34.539719      34.539719      34.539719    1[6-(6,7)]
   187      34.517212      34.517212      34.517212    1[6-(6,7)]
   188      49.201898      49.201898      49.201898    1[6-(6,7)]
   189      51.918902      51.918902      51.918902    1[6-(6,7)]
   190      26.436937      26.436937      26.436937    1[6-(6,7)]
   191      27.977108      27.977108      27.977108    1[6-(6,7)]
   192      58.365759      58.365759      58.365759    1[6-(6,7)]
   193      19.765002      19.765002      19.765002    1[6-(6,7)]
   194      26.436937      26.436937      26.436937    1[6-(6,7)]
   195      27.977108      27.977108      27.977108    1[6-(6,7)]
   196      26.211859      26.211859      26.211859    1[6-(6,7)]
   197      17.173398      17.173398      17.173398    1[6-(6,7)]
   198      34.539719      34.539719      34.539719    1[6-(6,7)]
   199      34.517212      34.517212      34.517212    1[6-(6,7)]
   200      17.047998      17.047998      17.047998    1[6-(6,7)]
   201      12.388898      12.388898      12.388898    1[6-(6,7)]
   202      37.870863      37.870863      37.870863    1[6-(6,7)]
   203      36.330692      36.330692      36.330692    1[6-(6,7)]
   204       5.942041       5.942041       5.942041    1[6-(6,7)]
   205      14.980502      14.980502      14.980502    1[6-(6,7)]
   206      29.768081      29.768081      29.768081    1[6-(6,7)]
   207      29.790588      29.790588      29.790588    1[6-(6,7)]
   208      15.105902      15.105902      15.105902    1[6-(6,7)]
   209      13.887269      13.887269      13.887269    1[6-(6,7)]
   210        27.7456        27.7456        27.7456    1[6-(6,7)]
   211      24.546287      24.546287      24.546287    1[6-(6,7)]
   212       7.038489       7.038489       7.038489    1[6-(6,7)]
   213       13.48213       13.48213       13.48213    1[6-(6,7)]
   214      39.893344      39.893344      39.893344    1[6-(6,7)]
   215      41.574993      41.574993      41.574993    1[6-(6,7)]
   216      14.009454      14.009454      14.009454    1[6-(6,7)]
   217       18.67177       18.67177       18.67177    1[6-(6,7)]
   218      24.414456      24.414456      24.414456    1[6-(6,7)]
   219      22.732807      22.732807      22.732807    1[6-(6,7)]
   220      18.144446      18.144446      18.144446    1[6-(6,7)]
   221      18.266631      18.266631      18.266631    1[6-(6,7)]
   222        36.5622        36.5622        36.5622    1[6-(6,7)]
   223      39.761513      39.761513      39.761513    1[6-(6,7)]
   224      25.115411      25.115411      25.115411    1[6-(6,7)]
   225      14.578578      14.578578      14.578578    1[6-(6,7)]
   226      42.279163      42.279163      42.279163    1[6-(6,7)]
   227      43.938304      43.938304      43.938304    1[6-(6,7)]
   228      14.980502      14.980502      14.980502    1[6-(6,7)]
   229      17.575322      17.575322      17.575322    1[6-(6,7)]
   230      22.028637      22.028637      22.028637    1[6-(6,7)]
   231      20.369496      20.369496      20.369496    1[6-(6,7)]
   232      17.173398      17.173398      17.173398    1[6-(6,7)]
   233      17.170183      17.170183      17.170183    1[6-(6,7)]
   234       34.17638       34.17638       34.17638    1[6-(6,7)]
   235      37.398201      37.398201      37.398201    1[6-(6,7)]
   236      24.144364      24.144364      24.144364    1[6-(6,7)]
   237      14.983717      14.983717      14.983717    1[6-(6,7)]
   238       30.13142       30.13142       30.13142    1[6-(6,7)]
   239      26.909599      26.909599      26.909599    1[6-(6,7)]
   240       8.009536       8.009536       8.009536    1[6-(6,7)]
   241      24.186164      24.186164      24.186164    1[6-(7,7)]
   242      36.983416      36.983416      36.983416    1[6-(7,7)]
   243      27.324384      27.324384      27.324384    1[6-(7,7)]
   244      40.121636      40.121636      40.121636    1[6-(7,7)]
   245        32.1539        32.1539        32.1539    1[6-(7,7)]
   246        32.1539        32.1539        32.1539    1[6-(7,7)]
   247      19.356648      19.356648      19.356648    1[6-(7,7)]
   248      44.951152      44.951152      44.951152    1[6-(7,7)]
   249      36.983416      36.983416      36.983416    1[6-(7,7)]
   250      24.186164      24.186164      24.186164    1[6-(7,7)]
   251      27.324384      27.324384      27.324384    1[6-(7,7)]
   252      40.121636      40.121636      40.121636    1[6-(7,7)]
   253      40.121636      40.121636      40.121636    1[6-(7,7)]
   254      27.324384      27.324384      27.324384    1[6-(7,7)]
   255      24.186164      24.186164      24.186164    1[6-(7,7)]
   256      36.983416      36.983416      36.983416    1[6-(7,7)]
   257      36.983416      36.983416      36.983416    1[6-(7,7)]
   258      24.186164      24.186164      24.186164    1[6-(7,7)]
   259      40.121636      40.121636      40.121636    1[6-(7,7)]
   260      27.324384      27.324384      27.324384    1[6-(7,7)]
   261      19.356648      19.356648      19.356648    1[6-(7,7)]
   262      44.951152      44.951152      44.951152    1[6-(7,7)]
   263        32.1539        32.1539        32.1539    1[6-(7,7)]
   264        32.1539        32.1539        32.1539    1[6-(7,7)]
   265      23.591316      23.591316      23.591316    1[6-(7,7)]
   266      40.716484      40.716484      40.716484    1[6-(7,7)]
   267      23.591316      23.591316      23.591316    1[6-(7,7)]
   268      40.716484      40.716484      40.716484    1[6-(7,7)]
   269       29.14751       29.14751       29.14751    1[6-(7,7)]
   270       35.16029       35.16029       35.16029    1[6-(7,7)]
   271      18.035123      18.035123      18.035123    1[6-(7,7)]
   272      46.272677      46.272677      46.272677    1[6-(7,7)]
   273      37.710094      37.710094      37.710094    1[6-(7,7)]
   274      26.597706      26.597706      26.597706    1[6-(7,7)]
   275      26.597706      26.597706      26.597706    1[6-(7,7)]
   276      37.710094      37.710094      37.710094    1[6-(7,7)]
   277      37.710094      37.710094      37.710094    1[6-(7,7)]
   278      26.597706      26.597706      26.597706    1[6-(7,7)]
   279      26.597706      26.597706      26.597706    1[6-(7,7)]
   280      37.710094      37.710094      37.710094    1[6-(7,7)]
   281      40.716484      40.716484      40.716484    1[6-(7,7)]
   282      23.591316      23.591316      23.591316    1[6-(7,7)]
   283      40.716484      40.716484      40.716484    1[6-(7,7)]
   284      23.591316      23.591316      23.591316    1[6-(7,7)]
   285      18.035123      18.035123      18.035123    1[6-(7,7)]
   286      46.272677      46.272677      46.272677    1[6-(7,7)]
   287       29.14751       29.14751       29.14751    1[6-(7,7)]
   288       35.16029       35.16029       35.16029    1[6-(7,7)]
   289      20.330911      20.330911      20.330911    1[6-(7,7)]
   290      35.803368      35.803368      35.803368    1[6-(7,7)]
   291      28.504432      28.504432      28.504432    1[6-(7,7)]
   292      43.976889      43.976889      43.976889    1[6-(7,7)]
   293      28.504432      28.504432      28.504432    1[6-(7,7)]
   294      35.803368      35.803368      35.803368    1[6-(7,7)]
   295      20.330911      20.330911      20.330911    1[6-(7,7)]
   296      43.976889      43.976889      43.976889    1[6-(7,7)]
   297        32.1539        32.1539        32.1539    1[6-(7,7)]
   298      23.980379      23.980379      23.980379    1[6-(7,7)]
   299        32.1539        32.1539        32.1539    1[6-(7,7)]
   300      40.327421      40.327421      40.327421    1[6-(7,7)]
   301      40.327421      40.327421      40.327421    1[6-(7,7)]
   302        32.1539        32.1539        32.1539    1[6-(7,7)]
   303      23.980379      23.980379      23.980379    1[6-(7,7)]
   304        32.1539        32.1539        32.1539    1[6-(7,7)]
   305      35.803368      35.803368      35.803368    1[6-(7,7)]
   306      20.330911      20.330911      20.330911    1[6-(7,7)]
   307      43.976889      43.976889      43.976889    1[6-(7,7)]
   308      28.504432      28.504432      28.504432    1[6-(7,7)]
   309      20.330911      20.330911      20.330911    1[6-(7,7)]
   310      43.976889      43.976889      43.976889    1[6-(7,7)]
   311      28.504432      28.504432      28.504432    1[6-(7,7)]
   312      35.803368      35.803368      35.803368    1[6-(7,7)]
   313      21.121897      21.121897      21.121897    1[6-(7,7)]
   314      23.147593      23.147593      23.147593    1[6-(7,7)]
   315       9.006307       9.006307       9.006307    1[6-(7,7)]
   316      11.032003      11.032003      11.032003    1[6-(7,7)]
   317      14.051254      14.051254      14.051254    1[6-(7,7)]
   318      18.102646      18.102646      18.102646    1[6-(7,7)]
   319       16.07695       16.07695       16.07695    1[6-(7,7)]
   320       16.07695       16.07695       16.07695    1[6-(7,7)]
   321      21.121897      21.121897      21.121897    1[6-(7,7)]
   322      23.147593      23.147593      23.147593    1[6-(7,7)]
   323      11.032003      11.032003      11.032003    1[6-(7,7)]
   324       9.006307       9.006307       9.006307    1[6-(7,7)]
   325      41.160207      41.160207      41.160207    1[6-(7,7)]
   326      43.185903      43.185903      43.185903    1[6-(7,7)]
   327      55.301493      55.301493      55.301493    1[6-(7,7)]
   328      53.275797      53.275797      53.275797    1[6-(7,7)]
   329      55.301493      55.301493      55.301493    1[6-(7,7)]
   330      53.275797      53.275797      53.275797    1[6-(7,7)]
   331      43.185903      43.185903      43.185903    1[6-(7,7)]
   332      41.160207      41.160207      41.160207    1[6-(7,7)]
   333       48.23085       48.23085       48.23085    1[6-(7,7)]
   334       48.23085       48.23085       48.23085    1[6-(7,7)]
   335      46.205154      46.205154      46.205154    1[6-(7,7)]
   336      50.256546      50.256546      50.256546    1[6-(7,7)]
   337      21.423822      21.423822      21.423822    6[6-(7,7),7-(6),7-(6,30)]
   338       19.58494       19.58494       19.58494    6[1-(0),6-(1,7),7-(6)]
   339      24.901909      24.901909      24.901909    6[6-(1,7),6-(6,7),7-(6,30)]
   340      25.080042      25.080042      25.080042    6[1-(0),6-(6,7),7-(7)]
   341       21.60935       21.60935       21.60935    6[6-(1,7),6-(6,7),7-(6,30)]
   342        22.2759        22.2759        22.2759    6[1-(0),6-(6,7),7-(7)]
   343      19.738958      19.738958      19.738958    6[6-(7,7),7-(6),7-(6,30)]
   344      18.402642      18.402642      18.402642    6[1-(0),6-(1,7),7-(6)]
   345      19.680438      19.680438      19.680438    6[6-(7,7),7-(6),7-(6,30)]
   346      18.478846      18.478846      18.478846    6[1-(0),6-(1,7),7-(6)]
   347      38.436129      38.436129      38.436129    6[6-(1,7),6-(6,7),7-(6,30)]
   348      37.234216      37.234216      37.234216    6[1-(0),6-(6,7),7-(7)]
   349      38.100442      38.100442      38.100442    6[6-(1,7),6-(6,7),7-(6,30)]
   350      39.266021      39.266021      39.266021    6[1-(0),6-(6,7),7-(7)]
   351      24.025073      24.025073      24.025073    6[6-(7,7),7-(6),7-(6,30)]
   352      24.977471      24.977471      24.977471    6[1-(0),6-(1,7),7-(6)]
   353      12.473462      12.473462      12.473462    6[6-(7,7),7-(6),7-(6,30)]
   354      13.675054      13.675054      13.675054    6[1-(0),6-(1,7),7-(6)]
   355      25.871671      25.871671      25.871671    6[6-(1,7),6-(6,7),7-(6,30)]
   356      27.073584      27.073584      27.073584    6[1-(0),6-(6,7),7-(7)]
   357      26.207358      26.207358      26.207358    6[6-(1,7),6-(6,7),7-(6,30)]
   358      25.041779      25.041779      25.041779    6[1-(0),6-(6,7),7-(7)]
   359       8.128827       8.128827       8.128827    6[6-(7,7),7-(6),7-(6,30)]
   360       7.176429       7.176429       7.176429    6[1-(0),6-(1,7),7-(6)]
   361      10.730078      10.730078      10.730078    6[6-(7,7),7-(6),7-(6,30)]
   362       12.56896       12.56896       12.56896    6[1-(0),6-(1,7),7-(6)]
   363      39.405891      39.405891      39.405891    6[6-(1,7),6-(6,7),7-(6,30)]
   364      39.227758      39.227758      39.227758    6[1-(0),6-(6,7),7-(7)]
   365       42.69845       42.69845       42.69845    6[6-(1,7),6-(6,7),7-(6,30)]
   366        42.0319        42.0319        42.0319    6[1-(0),6-(6,7),7-(7)]
   367      12.414942      12.414942      12.414942    6[6-(7,7),7-(6),7-(6,30)]
   368      13.751258      13.751258      13.751258    6[1-(0),6-(1,7),7-(6)]
   369      15.378246      15.378246      15.378246    6[6-(7,7),7-(6),7-(6,30)]
   370      15.424226      15.424226      15.424226    6[1-(0),6-(1,7),7-(6)]
   371      29.869044      29.869044      29.869044    6[6-(1,7),6-(6,7),7-(6,30)]
   372      30.147497      30.147497      30.147497    6[1-(0),6-(6,7),7-(7)]
   373        26.8932        26.8932        26.8932    6[6-(1,7),6-(6,7),7-(6,30)]
   374      26.457194      26.457194      26.457194    6[1-(0),6-(6,7),7-(7)]
   375      11.103063      11.103063      11.103063    6[6-(7,7),7-(6),7-(6,30)]
   376       8.847467       8.847467       8.847467    6[1-(0),6-(1,7),7-(6)]
   377      16.775654      16.775654      16.775654    6[6-(7,7),7-(6),7-(6,30)]
   378      16.729674      16.729674      16.729674    6[1-(0),6-(1,7),7-(6)]
   379      34.438756      34.438756      34.438756    6[6-(1,7),6-(6,7),7-(6,30)]
   380      34.160303      34.160303      34.160303    6[1-(0),6-(6,7),7-(7)]
   381        37.4146        37.4146        37.4146    6[6-(1,7),6-(6,7),7-(6,30)]
   382      37.850606      37.850606      37.850606    6[1-(0),6-(6,7),7-(7)]
   383      21.050837      21.050837      21.050837    6[6-(7,7),7-(6),7-(6,30)]
   384      23.306433      23.306433      23.306433    6[1-(0),6-(1,7),7-(6)]
   385      18.519039      18.519039      18.519039    6[6-(7,7),7-(6),7-(6,30)]
   386      17.835768      17.835768      17.835768    6[1-(0),6-(1,7),7-(6)]
   387      20.904537      20.904537      20.904537    6[6-(1,7),6-(6,7),7-(6,30)]
   388      22.006129      22.006129      22.006129    6[1-(0),6-(6,7),7-(7)]
   389      20.923507      20.923507      20.923507    6[6-(1,7),6-(6,7),7-(6,30)]
   390      20.860486      20.860486      20.860486    6[1-(0),6-(6,7),7-(7)]
   391      16.764722      16.764722      16.764722    6[6-(7,7),7-(6),7-(6,30)]
   392      16.731603      16.731603      16.731603    6[1-(0),6-(1,7),7-(6)]
   393      13.634861      13.634861      13.634861    6[6-(7,7),7-(6),7-(6,30)]
   394      14.318132      14.318132      14.318132    6[1-(0),6-(1,7),7-(6)]
   395      43.403263      43.403263      43.403263    6[6-(1,7),6-(6,7),7-(6,30)]
   396      42.301671      42.301671      42.301671    6[1-(0),6-(6,7),7-(7)]
   397      43.384293      43.384293      43.384293    6[6-(1,7),6-(6,7),7-(6,30)]
   398      43.447314      43.447314      43.447314    6[1-(0),6-(6,7),7-(7)]
   399      15.389178      15.389178      15.389178    6[6-(7,7),7-(6),7-(6,30)]
   400      15.422297      15.422297      15.422297    6[1-(0),6-(1,7),7-(6)]
   401      18.981733      18.981733      18.981733    6[6-(7,7),7-(6),7-(6,30)]
   402      17.826122      17.826122      17.826122    6[1-(0),6-(1,7),7-(6)]
   403      36.151273      36.151273      36.151273    6[6-(1,7),6-(6,7),7-(6,30)]
   404      35.227813      35.227813      35.227813    6[1-(0),6-(6,7),7-(7)]
   405      32.839743      32.839743      32.839743    6[6-(1,7),6-(6,7),7-(6,30)]
   406      33.569315      33.569315      33.569315    6[1-(0),6-(6,7),7-(7)]
   407      19.051186      19.051186      19.051186    6[6-(7,7),7-(6),7-(6,30)]
   408      17.747988      17.747988      17.747988    6[1-(0),6-(1,7),7-(6)]
   409      22.122526      22.122526      22.122526    6[6-(7,7),7-(6),7-(6,30)]
   410      20.237665      20.237665      20.237665    6[1-(0),6-(1,7),7-(6)]
   411      27.186766      27.186766      27.186766    6[6-(1,7),6-(6,7),7-(6,30)]
   412      27.086445      27.086445      27.086445    6[1-(0),6-(6,7),7-(7)]
   413       26.87005       26.87005       26.87005    6[6-(1,7),6-(6,7),7-(6,30)]
   414      27.972607      27.972607      27.972607    6[1-(0),6-(6,7),7-(7)]
   415      24.712844      24.712844      24.712844    6[6-(7,7),7-(6),7-(6,30)]
   416      25.632124      25.632124      25.632124    6[1-(0),6-(1,7),7-(6)]
   417      13.172167      13.172167      13.172167    6[6-(7,7),7-(6),7-(6,30)]
   418      14.327778      14.327778      14.327778    6[1-(0),6-(1,7),7-(6)]
   419      28.156527      28.156527      28.156527    6[6-(1,7),6-(6,7),7-(6,30)]
   420      29.079987      29.079987      29.079987    6[1-(0),6-(6,7),7-(7)]
   421      31.468057      31.468057      31.468057    6[6-(1,7),6-(6,7),7-(6,30)]
   422      30.738485      30.738485      30.738485    6[1-(0),6-(6,7),7-(7)]
   423      13.102714      13.102714      13.102714    6[6-(7,7),7-(6),7-(6,30)]
   424      14.405912      14.405912      14.405912    6[1-(0),6-(1,7),7-(6)]
   425      10.031374      10.031374      10.031374    6[6-(7,7),7-(6),7-(6,30)]
   426      11.916235      11.916235      11.916235    6[1-(0),6-(1,7),7-(6)]
   427      37.121034      37.121034      37.121034    6[6-(1,7),6-(6,7),7-(6,30)]
   428      37.221355      37.221355      37.221355    6[1-(0),6-(6,7),7-(7)]
   429       37.43775       37.43775       37.43775    6[6-(1,7),6-(6,7),7-(6,30)]
   430      36.335193      36.335193      36.335193    6[1-(0),6-(6,7),7-(7)]
   431       7.441056       7.441056       7.441056    6[6-(7,7),7-(6),7-(6,30)]
   432       6.521776       6.521776       6.521776    6[1-(0),6-(1,7),7-(6)]
   433      42.185274      42.185274      42.185274    6[6-(7,7),7-(6),7-(6,30)]
   434      44.070135      44.070135      44.070135    6[1-(0),6-(1,7),7-(6)]
   435      37.121034      37.121034      37.121034    6[6-(1,7),6-(6,7),7-(6,30)]
   436      37.221355      37.221355      37.221355    6[1-(0),6-(6,7),7-(7)]
   437       37.43775       37.43775       37.43775    6[6-(1,7),6-(6,7),7-(6,30)]
   438      36.335193      36.335193      36.335193    6[1-(0),6-(6,7),7-(7)]
   439      39.594956      39.594956      39.594956    6[6-(7,7),7-(6),7-(6,30)]
   440      38.675676      38.675676      38.675676    6[1-(0),6-(1,7),7-(6)]
   441      45.326067      45.326067      45.326067    6[6-(7,7),7-(6),7-(6,30)]
   442      46.481678      46.481678      46.481678    6[1-(0),6-(1,7),7-(6)]
   443      28.156527      28.156527      28.156527    6[6-(1,7),6-(6,7),7-(6,30)]
   444      29.079987      29.079987      29.079987    6[1-(0),6-(6,7),7-(7)]
   445      31.468057      31.468057      31.468057    6[6-(1,7),6-(6,7),7-(6,30)]
   446      30.738485      30.738485      30.738485    6[1-(0),6-(6,7),7-(7)]
   447      45.256614      45.256614      45.256614    6[6-(7,7),7-(6),7-(6,30)]
   448      46.559812      46.559812      46.559812    6[1-(0),6-(1,7),7-(6)]
   449      54.276426      54.276426      54.276426    6[6-(7,7),7-(6),7-(6,30)]
   450      52.391565      52.391565      52.391565    6[1-(0),6-(1,7),7-(6)]
   451      27.186766      27.186766      27.186766    6[6-(1,7),6-(6,7),7-(6,30)]
   452      27.086445      27.086445      27.086445    6[1-(0),6-(6,7),7-(7)]
   453       26.87005       26.87005       26.87005    6[6-(1,7),6-(6,7),7-(6,30)]
   454      27.972607      27.972607      27.972607    6[1-(0),6-(6,7),7-(7)]
   455      56.866744      56.866744      56.866744    6[6-(7,7),7-(6),7-(6,30)]
   456      57.786024      57.786024      57.786024    6[1-(0),6-(1,7),7-(6)]
   457      51.135633      51.135633      51.135633    6[6-(7,7),7-(6),7-(6,30)]
   458      49.980022      49.980022      49.980022    6[1-(0),6-(1,7),7-(6)]
   459      36.151273      36.151273      36.151273    6[6-(1,7),6-(6,7),7-(6,30)]
   460      35.227813      35.227813      35.227813    6[1-(0),6-(6,7),7-(7)]
   461      32.839743      32.839743      32.839743    6[6-(1,7),6-(6,7),7-(6,30)]
   462      33.569315      33.569315      33.569315    6[1-(0),6-(6,7),7-(7)]
   463      51.205086      51.205086      51.205086    6[6-(7,7),7-(6),7-(6,30)]
   464      49.901888      49.901888      49.901888    6[1-(0),6-(1,7),7-(6)]
   465      51.834338      51.834338      51.834338    6[6-(7,7),7-(6),7-(6,30)]
   466      50.632746      50.632746      50.632746    6[1-(0),6-(1,7),7-(6)]
   467      38.436129      38.436129      38.436129    6[6-(1,7),6-(6,7),7-(6,30)]
   468      37.234216      37.234216      37.234216    6[1-(0),6-(6,7),7-(7)]
   469      38.100442      38.100442      38.100442    6[6-(1,7),6-(6,7),7-(6,30)]
   470      39.266021      39.266021      39.266021    6[1-(0),6-(6,7),7-(7)]
   471      56.178973      56.178973      56.178973    6[6-(7,7),7-(6),7-(6,30)]
   472      57.131371      57.131371      57.131371    6[1-(0),6-(1,7),7-(6)]
   473      53.577722      53.577722      53.577722    6[6-(7,7),7-(6),7-(6,30)]
   474       51.73884       51.73884       51.73884    6[1-(0),6-(1,7),7-(6)]
   475      24.901909      24.901909      24.901909    6[6-(1,7),6-(6,7),7-(6,30)]
   476      25.080042      25.080042      25.080042    6[1-(0),6-(6,7),7-(7)]
   477       21.60935       21.60935       21.60935    6[6-(1,7),6-(6,7),7-(6,30)]
   478        22.2759        22.2759        22.2759    6[1-(0),6-(6,7),7-(7)]
   479      51.892858      51.892858      51.892858    6[6-(7,7),7-(6),7-(6,30)]
   480      50.556542      50.556542      50.556542    6[1-(0),6-(1,7),7-(6)]
   481      42.883978      42.883978      42.883978    6[6-(7,7),7-(6),7-(6,30)]
   482       44.72286       44.72286       44.72286    6[1-(0),6-(1,7),7-(6)]
   483      39.405891      39.405891      39.405891    6[6-(1,7),6-(6,7),7-(6,30)]
   484      39.227758      39.227758      39.227758    6[1-(0),6-(6,7),7-(7)]
   485       42.69845       42.69845       42.69845    6[6-(1,7),6-(6,7),7-(6,30)]
   486        42.0319        42.0319        42.0319    6[1-(0),6-(6,7),7-(7)]
   487      44.568842      44.568842      44.568842    6[6-(7,7),7-(6),7-(6,30)]
   488      45.905158      45.905158      45.905158    6[1-(0),6-(1,7),7-(6)]
   489      44.627362      44.627362      44.627362    6[6-(7,7),7-(6),7-(6,30)]
   490      45.828954      45.828954      45.828954    6[1-(0),6-(1,7),7-(6)]
   491      25.871671      25.871671      25.871671    6[6-(1,7),6-(6,7),7-(6,30)]
   492      27.073584      27.073584      27.073584    6[1-(0),6-(6,7),7-(7)]
   493      26.207358      26.207358      26.207358    6[6-(1,7),6-(6,7),7-(6,30)]
   494      25.041779      25.041779      25.041779    6[1-(0),6-(6,7),7-(7)]
   495      40.282727      40.282727      40.282727    6[6-(7,7),7-(6),7-(6,30)]
   496      39.330329      39.330329      39.330329    6[1-(0),6-(1,7),7-(6)]
   497      50.672939      50.672939      50.672939    6[6-(7,7),7-(6),7-(6,30)]
   498      49.989668      49.989668      49.989668    6[1-(0),6-(1,7),7-(6)]
   499      20.904537      20.904537      20.904537    6[6-(1,7),6-(6,7),7-(6,30)]
   500      22.006129      22.006129      22.006129    6[1-(0),6-(6,7),7-(7)]
   501      20.923507      20.923507      20.923507    6[6-(1,7),6-(6,7),7-(6,30)]
   502      20.860486      20.860486      20.860486    6[1-(0),6-(6,7),7-(7)]
   503      48.918622      48.918622      48.918622    6[6-(7,7),7-(6),7-(6,30)]
   504      48.885503      48.885503      48.885503    6[1-(0),6-(1,7),7-(6)]
   505      45.788761      45.788761      45.788761    6[6-(7,7),7-(6),7-(6,30)]
   506      46.472032      46.472032      46.472032    6[1-(0),6-(1,7),7-(6)]
   507      43.403263      43.403263      43.403263    6[6-(1,7),6-(6,7),7-(6,30)]
   508      42.301671      42.301671      42.301671    6[1-(0),6-(6,7),7-(7)]
   509      43.384293      43.384293      43.384293    6[6-(1,7),6-(6,7),7-(6,30)]
   510      43.447314      43.447314      43.447314    6[1-(0),6-(6,7),7-(7)]
   511      47.543078      47.543078      47.543078    6[6-(7,7),7-(6),7-(6,30)]
   512      47.576197      47.576197      47.576197    6[1-(0),6-(1,7),7-(6)]
   513      47.532146      47.532146      47.532146    6[6-(7,7),7-(6),7-(6,30)]
   514      47.578126      47.578126      47.578126    6[1-(0),6-(1,7),7-(6)]
   515      29.869044      29.869044      29.869044    6[6-(1,7),6-(6,7),7-(6,30)]
   516      30.147497      30.147497      30.147497    6[1-(0),6-(6,7),7-(7)]
   517        26.8932        26.8932        26.8932    6[6-(1,7),6-(6,7),7-(6,30)]
   518      26.457194      26.457194      26.457194    6[1-(0),6-(6,7),7-(7)]
   519      43.256963      43.256963      43.256963    6[6-(7,7),7-(6),7-(6,30)]
   520      41.001367      41.001367      41.001367    6[1-(0),6-(1,7),7-(6)]
   521      48.929554      48.929554      48.929554    6[6-(7,7),7-(6),7-(6,30)]
   522      48.883574      48.883574      48.883574    6[1-(0),6-(1,7),7-(6)]
   523      34.438756      34.438756      34.438756    6[6-(1,7),6-(6,7),7-(6,30)]
   524      34.160303      34.160303      34.160303    6[1-(0),6-(6,7),7-(7)]
   525        37.4146        37.4146        37.4146    6[6-(1,7),6-(6,7),7-(6,30)]
   526      37.850606      37.850606      37.850606    6[1-(0),6-(6,7),7-(7)]
   527      53.204737      53.204737      53.204737    6[6-(7,7),7-(6),7-(6,30)]
   528      55.460333      55.460333      55.460333    6[1-(0),6-(1,7),7-(6)]
   529      42.883978      42.883978      42.883978    6[6-(7,7),7-(6),7-(6,30)]
   530       44.72286       44.72286       44.72286    6[1-(0),6-(1,7),7-(6)]
   531      39.405891      39.405891      39.405891    6[6-(1,7),6-(6,7),7-(6,30)]
   532      39.227758      39.227758      39.227758    6[1-(0),6-(6,7),7-(7)]
   533       42.69845       42.69845       42.69845    6[6-(1,7),6-(6,7),7-(6,30)]
   534        42.0319        42.0319        42.0319    6[1-(0),6-(6,7),7-(7)]
   535      44.568842      44.568842      44.568842    6[6-(7,7),7-(6),7-(6,30)]
   536      45.905158      45.905158      45.905158    6[1-(0),6-(1,7),7-(6)]
   537      44.627362      44.627362      44.627362    6[6-(7,7),7-(6),7-(6,30)]
   538      45.828954      45.828954      45.828954    6[1-(0),6-(1,7),7-(6)]
   539      25.871671      25.871671      25.871671    6[6-(1,7),6-(6,7),7-(6,30)]
   540      27.073584      27.073584      27.073584    6[1-(0),6-(6,7),7-(7)]
   541      26.207358      26.207358      26.207358    6[6-(1,7),6-(6,7),7-(6,30)]
   542      25.041779      25.041779      25.041779    6[1-(0),6-(6,7),7-(7)]
   543      40.282727      40.282727      40.282727    6[6-(7,7),7-(6),7-(6,30)]
   544      39.330329      39.330329      39.330329    6[1-(0),6-(1,7),7-(6)]
   545      51.834338      51.834338      51.834338    6[6-(7,7),7-(6),7-(6,30)]
   546      50.632746      50.632746      50.632746    6[1-(0),6-(1,7),7-(6)]
   547      38.436129      38.436129      38.436129    6[6-(1,7),6-(6,7),7-(6,30)]
   548      37.234216      37.234216      37.234216    6[1-(0),6-(6,7),7-(7)]
   549      38.100442      38.100442      38.100442    6[6-(1,7),6-(6,7),7-(6,30)]
   550      39.266021      39.266021      39.266021    6[1-(0),6-(6,7),7-(7)]
   551      56.178973      56.178973      56.178973    6[6-(7,7),7-(6),7-(6,30)]
   552      57.131371      57.131371      57.131371    6[1-(0),6-(1,7),7-(6)]
   553      53.577722      53.577722      53.577722    6[6-(7,7),7-(6),7-(6,30)]
   554       51.73884       51.73884       51.73884    6[1-(0),6-(1,7),7-(6)]
   555      24.901909      24.901909      24.901909    6[6-(1,7),6-(6,7),7-(6,30)]
   556      25.080042      25.080042      25.080042    6[1-(0),6-(6,7),7-(7)]
   557       21.60935       21.60935       21.60935    6[6-(1,7),6-(6,7),7-(6,30)]
   558        22.2759        22.2759        22.2759    6[1-(0),6-(6,7),7-(7)]
   559      51.892858      51.892858      51.892858    6[6-(7,7),7-(6),7-(6,30)]
   560      50.556542      50.556542      50.556542    6[1-(0),6-(1,7),7-(6)]
   561      48.929554      48.929554      48.929554    6[6-(7,7),7-(6),7-(6,30)]
   562      48.883574      48.883574      48.883574    6[1-(0),6-(1,7),7-(6)]
   563      34.438756      34.438756      34.438756    6[6-(1,7),6-(6,7),7-(6,30)]
   564      34.160303      34.160303      34.160303    6[1-(0),6-(6,7),7-(7)]
   565        37.4146        37.4146        37.4146    6[6-(1,7),6-(6,7),7-(6,30)]
   566      37.850606      37.850606      37.850606    6[1-(0),6-(6,7),7-(7)]
   567      53.204737      53.204737      53.204737    6[6-(7,7),7-(6),7-(6,30)]
   568      55.460333      55.460333      55.460333    6[1-(0),6-(1,7),7-(6)]
   569      47.532146      47.532146      47.532146    6[6-(7,7),7-(6),7-(6,30)]
   570      47.578126      47.578126      47.578126    6[1-(0),6-(1,7),7-(6)]
   571      29.869044      29.869044      29.869044    6[6-(1,7),6-(6,7),7-(6,30)]
   572      30.147497      30.147497      30.147497    6[1-(0),6-(6,7),7-(7)]
   573        26.8932        26.8932        26.8932    6[6-(1,7),6-(6,7),7-(6,30)]
   574      26.457194      26.457194      26.457194    6[1-(0),6-(6,7),7-(7)]
   575      43.256963      43.256963      43.256963    6[6-(7,7),7-(6),7-(6,30)]
   576      41.001367      41.001367      41.001367    6[1-(0),6-(1,7),7-(6)]
   577      45.788761      45.788761      45.788761    6[6-(7,7),7-(6),7-(6,30)]
   578      46.472032      46.472032      46.472032    6[1-(0),6-(1,7),7-(6)]
   579      43.403263      43.403263      43.403263    6[6-(1,7),6-(6,7),7-(6,30)]
   580      42.301671      42.301671      42.301671    6[1-(0),6-(6,7),7-(7)]
   581      43.384293      43.384293      43.384293    6[6-(1,7),6-(6,7),7-(6,30)]
   582      43.447314      43.447314      43.447314    6[1-(0),6-(6,7),7-(7)]
   583      47.543078      47.543078      47.543078    6[6-(7,7),7-(6),7-(6,30)]
   584      47.576197      47.576197      47.576197    6[1-(0),6-(1,7),7-(6)]
   585      50.672939      50.672939      50.672939    6[6-(7,7),7-(6),7-(6,30)]
   586      49.989668      49.989668      49.989668    6[1-(0),6-(1,7),7-(6)]
   587      20.904537      20.904537      20.904537    6[6-(1,7),6-(6,7),7-(6,30)]
   588      22.006129      22.006129      22.006129    6[1-(0),6-(6,7),7-(7)]
   589      20.923507      20.923507      20.923507    6[6-(1,7),6-(6,7),7-(6,30)]
   590      20.860486      20.860486      20.860486    6[1-(0),6-(6,7),7-(7)]
   591      48.918622      48.918622      48.918622    6[6-(7,7),7-(6),7-(6,30)]
   592      48.885503      48.885503      48.885503    6[1-(0),6-(1,7),7-(6)]
   593      45.326067      45.326067      45.326067    6[6-(7,7),7-(6),7-(6,30)]
   594      46.481678      46.481678      46.481678    6[1-(0),6-(1,7),7-(6)]
   595      28.156527      28.156527      28.156527    6[6-(1,7),6-(6,7),7-(6,30)]
   596      29.079987      29.079987      29.079987    6[1-(0),6-(6,7),7-(7)]
   597      31.468057      31.468057      31.468057    6[6-(1,7),6-(6,7),7-(6,30)]
   598      30.738485      30.738485      30.738485    6[1-(0),6-(6,7),7-(7)]
   599      45.256614      45.256614      45.256614    6[6-(7,7),7-(6),7-(6,30)]
   600      46.559812      46.559812      46.559812    6[1-(0),6-(1,7),7-(6)]
   601      42.185274      42.185274      42.185274    6[6-(7,7),7-(6),7-(6,30)]
   602      44.070135      44.070135      44.070135    6[1-(0),6-(1,7),7-(6)]
   603      37.121034      37.121034      37.121034    6[6-(1,7),6-(6,7),7-(6,30)]
   604      37.221355      37.221355      37.221355    6[1-(0),6-(6,7),7-(7)]
   605       37.43775       37.43775       37.43775    6[6-(1,7),6-(6,7),7-(6,30)]
   606      36.335193      36.335193      36.335193    6[1-(0),6-(6,7),7-(7)]
   607      39.594956      39.594956      39.594956    6[6-(7,7),7-(6),7-(6,30)]
   608      38.675676      38.675676      38.675676    6[1-(0),6-(1,7),7-(6)]
   609      51.135633      51.135633      51.135633    6[6-(7,7),7-(6),7-(6,30)]
   610      49.980022      49.980022      49.980022    6[1-(0),6-(1,7),7-(6)]
   611      36.151273      36.151273      36.151273    6[6-(1,7),6-(6,7),7-(6,30)]
   612      35.227813      35.227813      35.227813    6[1-(0),6-(6,7),7-(7)]
   613      32.839743      32.839743      32.839743    6[6-(1,7),6-(6,7),7-(6,30)]
   614      33.569315      33.569315      33.569315    6[1-(0),6-(6,7),7-(7)]
   615      51.205086      51.205086      51.205086    6[6-(7,7),7-(6),7-(6,30)]
   616      49.901888      49.901888      49.901888    6[1-(0),6-(1,7),7-(6)]
   617      54.276426      54.276426      54.276426    6[6-(7,7),7-(6),7-(6,30)]
   618      52.391565      52.391565      52.391565    6[1-(0),6-(1,7),7-(6)]
   619      27.186766      27.186766      27.186766    6[6-(1,7),6-(6,7),7-(6,30)]
   620      27.086445      27.086445      27.086445    6[1-(0),6-(6,7),7-(7)]
   621       26.87005       26.87005       26.87005    6[6-(1,7),6-(6,7),7-(6,30)]
   622      27.972607      27.972607      27.972607    6[1-(0),6-(6,7),7-(7)]
   623      56.866744      56.866744      56.866744    6[6-(7,7),7-(6),7-(6,30)]
   624      57.786024      57.786024      57.786024    6[1-(0),6-(1,7),7-(6)]
   625      22.122526      22.122526      22.122526    6[6-(7,7),7-(6),7-(6,30)]
   626      20.237665      20.237665      20.237665    6[1-(0),6-(1,7),7-(6)]
   627      27.186766      27.186766      27.186766    6[6-(1,7),6-(6,7),7-(6,30)]
   628      27.086445      27.086445      27.086445    6[1-(0),6-(6,7),7-(7)]
   629       26.87005       26.87005       26.87005    6[6-(1,7),6-(6,7),7-(6,30)]
   630      27.972607      27.972607      27.972607    6[1-(0),6-(6,7),7-(7)]
   631      24.712844      24.712844      24.712844    6[6-(7,7),7-(6),7-(6,30)]
   632      25.632124      25.632124      25.632124    6[1-(0),6-(1,7),7-(6)]
   633      18.981733      18.981733      18.981733    6[6-(7,7),7-(6),7-(6,30)]
   634      17.826122      17.826122      17.826122    6[1-(0),6-(1,7),7-(6)]
   635      36.151273      36.151273      36.151273    6[6-(1,7),6-(6,7),7-(6,30)]
   636      35.227813      35.227813      35.227813    6[1-(0),6-(6,7),7-(7)]
   637      32.839743      32.839743      32.839743    6[6-(1,7),6-(6,7),7-(6,30)]
   638      33.569315      33.569315      33.569315    6[1-(0),6-(6,7),7-(7)]
   639      19.051186      19.051186      19.051186    6[6-(7,7),7-(6),7-(6,30)]
   640      17.747988      17.747988      17.747988    6[1-(0),6-(1,7),7-(6)]
   641      10.031374      10.031374      10.031374    6[6-(7,7),7-(6),7-(6,30)]
   642      11.916235      11.916235      11.916235    6[1-(0),6-(1,7),7-(6)]
   643      37.121034      37.121034      37.121034    6[6-(1,7),6-(6,7),7-(6,30)]
   644      37.221355      37.221355      37.221355    6[1-(0),6-(6,7),7-(7)]
   645       37.43775       37.43775       37.43775    6[6-(1,7),6-(6,7),7-(6,30)]
   646      36.335193      36.335193      36.335193    6[1-(0),6-(6,7),7-(7)]
   647       7.441056       7.441056       7.441056    6[6-(7,7),7-(6),7-(6,30)]
   648       6.521776       6.521776       6.521776    6[1-(0),6-(1,7),7-(6)]
   649      13.172167      13.172167      13.172167    6[6-(7,7),7-(6),7-(6,30)]
   650      14.327778      14.327778      14.327778    6[1-(0),6-(1,7),7-(6)]
   651      28.156527      28.156527      28.156527    6[6-(1,7),6-(6,7),7-(6,30)]
   652      29.079987      29.079987      29.079987    6[1-(0),6-(6,7),7-(7)]
   653      31.468057      31.468057      31.468057    6[6-(1,7),6-(6,7),7-(6,30)]
   654      30.738485      30.738485      30.738485    6[1-(0),6-(6,7),7-(7)]
   655      13.102714      13.102714      13.102714    6[6-(7,7),7-(6),7-(6,30)]
   656      14.405912      14.405912      14.405912    6[1-(0),6-(1,7),7-(6)]
   657      12.473462      12.473462      12.473462    6[6-(7,7),7-(6),7-(6,30)]
   658      13.675054      13.675054      13.675054    6[1-(0),6-(1,7),7-(6)]
   659      25.871671      25.871671      25.871671    6[6-(1,7),6-(6,7),7-(6,30)]
   660      27.073584      27.073584      27.073584    6[1-(0),6-(6,7),7-(7)]
   661      26.207358      26.207358      26.207358    6[6-(1,7),6-(6,7),7-(6,30)]
   662      25.041779      25.041779      25.041779    6[1-(0),6-(6,7),7-(7)]
   663       8.128827       8.128827       8.128827    6[6-(7,7),7-(6),7-(6,30)]
   664       7.176429       7.176429       7.176429    6[1-(0),6-(1,7),7-(6)]
   665      10.730078      10.730078      10.730078    6[6-(7,7),7-(6),7-(6,30)]
   666       12.56896       12.56896       12.56896    6[1-(0),6-(1,7),7-(6)]
   667      39.405891      39.405891      39.405891    6[6-(1,7),6-(6,7),7-(6,30)]
   668      39.227758      39.227758      39.227758    6[1-(0),6-(6,7),7-(7)]
   669       42.69845       42.69845       42.69845    6[6-(1,7),6-(6,7),7-(6,30)]
   670        42.0319        42.0319        42.0319    6[1-(0),6-(6,7),7-(7)]
   671      12.414942      12.414942      12.414942    6[6-(7,7),7-(6),7-(6,30)]
   672      13.751258      13.751258      13.751258    6[1-(0),6-(1,7),7-(6)]
   673      21.423822      21.423822      21.423822    6[6-(7,7),7-(6),7-(6,30)]
   674       19.58494       19.58494       19.58494    6[1-(0),6-(1,7),7-(6)]
   675      24.901909      24.901909      24.901909    6[6-(1,7),6-(6,7),7-(6,30)]
   676      25.080042      25.080042      25.080042    6[1-(0),6-(6,7),7-(7)]
   677       21.60935       21.60935       21.60935    6[6-(1,7),6-(6,7),7-(6,30)]
   678        22.2759        22.2759        22.2759    6[1-(0),6-(6,7),7-(7)]
   679      19.738958      19.738958      19.738958    6[6-(7,7),7-(6),7-(6,30)]
   680      18.402642      18.402642      18.402642    6[1-(0),6-(1,7),7-(6)]
   681      19.680438      19.680438      19.680438    6[6-(7,7),7-(6),7-(6,30)]
   682      18.478846      18.478846      18.478846    6[1-(0),6-(1,7),7-(6)]
   683      38.436129      38.436129      38.436129    6[6-(1,7),6-(6,7),7-(6,30)]
   684      37.234216      37.234216      37.234216    6[1-(0),6-(6,7),7-(7)]
   685      38.100442      38.100442      38.100442    6[6-(1,7),6-(6,7),7-(6,30)]
   686      39.266021      39.266021      39.266021    6[1-(0),6-(6,7),7-(7)]
   687      24.025073      24.025073      24.025073    6[6-(7,7),7-(6),7-(6,30)]
   688      24.977471      24.977471      24.977471    6[1-(0),6-(1,7),7-(6)]
   689      13.634861      13.634861      13.634861    6[6-(7,7),7-(6),7-(6,30)]
   690      14.318132      14.318132      14.318132    6[1-(0),6-(1,7),7-(6)]
   691      43.403263      43.403263      43.403263    6[6-(1,7),6-(6,7),7-(6,30)]
   692      42.301671      42.301671      42.301671    6[1-(0),6-(6,7),7-(7)]
   693      43.384293      43.384293      43.384293    6[6-(1,7),6-(6,7),7-(6,30)]
   694      43.447314      43.447314      43.447314    6[1-(0),6-(6,7),7-(7)]
   695      15.389178      15.389178      15.389178    6[6-(7,7),7-(6),7-(6,30)]
   696      15.422297      15.422297      15.422297    6[1-(0),6-(1,7),7-(6)]
   697      18.519039      18.519039      18.519039    6[6-(7,7),7-(6),7-(6,30)]
   698      17.835768      17.835768      17.835768    6[1-(0),6-(1,7),7-(6)]
   699      20.904537      20.904537      20.904537    6[6-(1,7),6-(6,7),7-(6,30)]
   700      22.006129      22.006129      22.006129    6[1-(0),6-(6,7),7-(7)]
   701      20.923507      20.923507      20.923507    6[6-(1,7),6-(6,7),7-(6,30)]
   702      20.860486      20.860486      20.860486    6[1-(0),6-(6,7),7-(7)]
   703      16.764722      16.764722      16.764722    6[6-(7,7),7-(6),7-(6,30)]
   704      16.731603      16.731603      16.731603    6[1-(0),6-(1,7),7-(6)]
   705      16.775654      16.775654      16.775654    6[6-(7,7),7-(6),7-(6,30)]
   706      16.729674      16.729674      16.729674    6[1-(0),6-(1,7),7-(6)]
   707      34.438756      34.438756      34.438756    6[6-(1,7),6-(6,7),7-(6,30)]
   708      34.160303      34.160303      34.160303    6[1-(0),6-(6,7),7-(7)]
   709        37.4146        37.4146        37.4146    6[6-(1,7),6-(6,7),7-(6,30)]
   710      37.850606      37.850606      37.850606    6[1-(0),6-(6,7),7-(7)]
   711      21.050837      21.050837      21.050837    6[6-(7,7),7-(6),7-(6,30)]
   712      23.306433      23.306433      23.306433    6[1-(0),6-(1,7),7-(6)]
   713      15.378246      15.378246      15.378246    6[6-(7,7),7-(6),7-(6,30)]
   714      15.424226      15.424226      15.424226    6[1-(0),6-(1,7),7-(6)]
   715      29.869044      29.869044      29.869044    6[6-(1,7),6-(6,7),7-(6,30)]
   716      30.147497      30.147497      30.147497    6[1-(0),6-(6,7),7-(7)]
   717        26.8932        26.8932        26.8932    6[6-(1,7),6-(6,7),7-(6,30)]
   718      26.457194      26.457194      26.457194    6[1-(0),6-(6,7),7-(7)]
   719      11.103063      11.103063      11.103063    6[6-(7,7),7-(6),7-(6,30)]
   720       8.847467       8.847467       8.847467    6[1-(0),6-(1,7),7-(6)]
   721      23.414148      23.414148      23.414148    6[1-(0),7-(6,30),7-(6,30)]
   722      36.462844      36.462844      36.462844    6[1-(0),7-(6,30),7-(6,30)]
   723      27.844956      27.844956      27.844956    6[1-(0),7-(6,30),7-(6,30)]
   724      40.893652      40.893652      40.893652    6[1-(0),7-(6,30),7-(6,30)]
   725        32.1539        32.1539        32.1539    6[1-(0),7-(6,30),7-(6,30)]
   726        32.1539        32.1539        32.1539    6[1-(0),7-(6,30),7-(6,30)]
   727      19.105204      19.105204      19.105204    6[1-(0),7-(6,30),7-(6,30)]
   728      45.202596      45.202596      45.202596    6[1-(0),7-(6,30),7-(6,30)]
   729      36.462844      36.462844      36.462844    6[1-(0),7-(6,30),7-(6,30)]
   730      23.414148      23.414148      23.414148    6[1-(0),7-(6,30),7-(6,30)]
   731      27.844956      27.844956      27.844956    6[1-(0),7-(6,30),7-(6,30)]
   732      40.893652      40.893652      40.893652    6[1-(0),7-(6,30),7-(6,30)]
   733      40.893652      40.893652      40.893652    6[1-(0),7-(6,30),7-(6,30)]
   734      27.844956      27.844956      27.844956    6[1-(0),7-(6,30),7-(6,30)]
   735      23.414148      23.414148      23.414148    6[1-(0),7-(6,30),7-(6,30)]
   736      36.462844      36.462844      36.462844    6[1-(0),7-(6,30),7-(6,30)]
   737      36.462844      36.462844      36.462844    6[1-(0),7-(6,30),7-(6,30)]
   738      23.414148      23.414148      23.414148    6[1-(0),7-(6,30),7-(6,30)]
   739      40.893652      40.893652      40.893652    6[1-(0),7-(6,30),7-(6,30)]
   740      27.844956      27.844956      27.844956    6[1-(0),7-(6,30),7-(6,30)]
   741      19.105204      19.105204      19.105204    6[1-(0),7-(6,30),7-(6,30)]
   742      45.202596      45.202596      45.202596    6[1-(0),7-(6,30),7-(6,30)]
   743        32.1539        32.1539        32.1539    6[1-(0),7-(6,30),7-(6,30)]
   744        32.1539        32.1539        32.1539    6[1-(0),7-(6,30),7-(6,30)]
   745      24.168157      24.168157      24.168157    6[1-(0),7-(6,30),7-(6,30)]
   746      40.139643      40.139643      40.139643    6[1-(0),7-(6,30),7-(6,30)]
   747      24.168157      24.168157      24.168157    6[1-(0),7-(6,30),7-(6,30)]
   748      40.139643      40.139643      40.139643    6[1-(0),7-(6,30),7-(6,30)]
   749      29.380305      29.380305      29.380305    6[1-(0),7-(6,30),7-(6,30)]
   750      34.927495      34.927495      34.927495    6[1-(0),7-(6,30),7-(6,30)]
   751       18.95601       18.95601       18.95601    6[1-(0),7-(6,30),7-(6,30)]
   752       45.35179       45.35179       45.35179    6[1-(0),7-(6,30),7-(6,30)]
   753      37.366047      37.366047      37.366047    6[1-(0),7-(6,30),7-(6,30)]
   754      26.941753      26.941753      26.941753    6[1-(0),7-(6,30),7-(6,30)]
   755      26.941753      26.941753      26.941753    6[1-(0),7-(6,30),7-(6,30)]
   756      37.366047      37.366047      37.366047    6[1-(0),7-(6,30),7-(6,30)]
   757      37.366047      37.366047      37.366047    6[1-(0),7-(6,30),7-(6,30)]
   758      26.941753      26.941753      26.941753    6[1-(0),7-(6,30),7-(6,30)]
   759      26.941753      26.941753      26.941753    6[1-(0),7-(6,30),7-(6,30)]
   760      37.366047      37.366047      37.366047    6[1-(0),7-(6,30),7-(6,30)]
   761      40.139643      40.139643      40.139643    6[1-(0),7-(6,30),7-(6,30)]
   762      24.168157      24.168157      24.168157    6[1-(0),7-(6,30),7-(6,30)]
   763      40.139643      40.139643      40.139643    6[1-(0),7-(6,30),7-(6,30)]
   764      24.168157      24.168157      24.168157    6[1-(0),7-(6,30),7-(6,30)]
   765       18.95601       18.95601       18.95601    6[1-(0),7-(6,30),7-(6,30)]
   766       45.35179       45.35179       45.35179    6[1-(0),7-(6,30),7-(6,30)]
   767      29.380305      29.380305      29.380305    6[1-(0),7-(6,30),7-(6,30)]
   768      34.927495      34.927495      34.927495    6[1-(0),7-(6,30),7-(6,30)]
   769      20.637659      20.637659      20.637659    6[1-(0),7-(6,30),7-(6,30)]
   770      36.420079      36.420079      36.420079    6[1-(0),7-(6,30),7-(6,30)]
   771      27.887721      27.887721      27.887721    6[1-(0),7-(6,30),7-(6,30)]
   772      43.670141      43.670141      43.670141    6[1-(0),7-(6,30),7-(6,30)]
   773      27.887721      27.887721      27.887721    6[1-(0),7-(6,30),7-(6,30)]
   774      36.420079      36.420079      36.420079    6[1-(0),7-(6,30),7-(6,30)]
   775      20.637659      20.637659      20.637659    6[1-(0),7-(6,30),7-(6,30)]
   776      43.670141      43.670141      43.670141    6[1-(0),7-(6,30),7-(6,30)]
   777        32.1539        32.1539        32.1539    6[1-(0),7-(6,30),7-(6,30)]
   778      24.903839      24.903839      24.903839    6[1-(0),7-(6,30),7-(6,30)]
   779        32.1539        32.1539        32.1539    6[1-(0),7-(6,30),7-(6,30)]
   780      39.403961      39.403961      39.403961    6[1-(0),7-(6,30),7-(6,30)]
   781      39.403961      39.403961      39.403961    6[1-(0),7-(6,30),7-(6,30)]
   782        32.1539        32.1539        32.1539    6[1-(0),7-(6,30),7-(6,30)]
   783      24.903839      24.903839      24.903839    6[1-(0),7-(6,30),7-(6,30)]
   784        32.1539        32.1539        32.1539    6[1-(0),7-(6,30),7-(6,30)]
   785      36.420079      36.420079      36.420079    6[1-(0),7-(6,30),7-(6,30)]
   786      20.637659      20.637659      20.637659    6[1-(0),7-(6,30),7-(6,30)]
   787      43.670141      43.670141      43.670141    6[1-(0),7-(6,30),7-(6,30)]
   788      27.887721      27.887721      27.887721    6[1-(0),7-(6,30),7-(6,30)]
   789      20.637659      20.637659      20.637659    6[1-(0),7-(6,30),7-(6,30)]
   790      43.670141      43.670141      43.670141    6[1-(0),7-(6,30),7-(6,30)]
   791      27.887721      27.887721      27.887721    6[1-(0),7-(6,30),7-(6,30)]
   792      36.420079      36.420079      36.420079    6[1-(0),7-(6,30),7-(6,30)]
   793      20.573994      20.573994      20.573994    6[1-(0),7-(6,30),7-(6,30)]
   794      23.544372      23.544372      23.544372    6[1-(0),7-(6,30),7-(6,30)]
   795       8.609528       8.609528       8.609528    6[1-(0),7-(6,30),7-(6,30)]
   796      11.579906      11.579906      11.579906    6[1-(0),7-(6,30),7-(6,30)]
   797      13.106573      13.106573      13.106573    6[1-(0),7-(6,30),7-(6,30)]
   798      19.047327      19.047327      19.047327    6[1-(0),7-(6,30),7-(6,30)]
   799       16.07695       16.07695       16.07695    6[1-(0),7-(6,30),7-(6,30)]
   800       16.07695       16.07695       16.07695    6[1-(0),7-(6,30),7-(6,30)]
   801      20.573994      20.573994      20.573994    6[1-(0),7-(6,30),7-(6,30)]
   802      23.544372      23.544372      23.544372    6[1-(0),7-(6,30),7-(6,30)]
   803      11.579906      11.579906      11.579906    6[1-(0),7-(6,30),7-(6,30)]
   804       8.609528       8.609528       8.609528    6[1-(0),7-(6,30),7-(6,30)]
   805      40.763428      40.763428      40.763428    6[1-(0),7-(6,30),7-(6,30)]
   806      43.733806      43.733806      43.733806    6[1-(0),7-(6,30),7-(6,30)]
   807      55.698272      55.698272      55.698272    6[1-(0),7-(6,30),7-(6,30)]
   808      52.727894      52.727894      52.727894    6[1-(0),7-(6,30),7-(6,30)]
   809      55.698272      55.698272      55.698272    6[1-(0),7-(6,30),7-(6,30)]
   810      52.727894      52.727894      52.727894    6[1-(0),7-(6,30),7-(6,30)]
   811      43.733806      43.733806      43.733806    6[1-(0),7-(6,30),7-(6,30)]
   812      40.763428      40.763428      40.763428    6[1-(0),7-(6,30),7-(6,30)]
   813       48.23085       48.23085       48.23085    6[1-(0),7-(6,30),7-(6,30)]
   814       48.23085       48.23085       48.23085    6[1-(0),7-(6,30),7-(6,30)]
   815      45.260473      45.260473      45.260473    6[1-(0),7-(6,30),7-(6,30)]
   816      51.201227      51.201227      51.201227    6[1-(0),7-(6,30),7-(6,30)]
   817      20.128341      20.128341      20.128341    7[6-(1,6),6-(6,7)]
   818      26.317967      26.317967      26.317967    7[6-(1,6),7-(6)]
   819      22.225097      22.225097      22.225097    7[6-(1,6),7-(6)]
   820       19.41774       19.41774       19.41774    7[6-(1,6),6-(6,7)]
   821      22.276865      22.276865      22.276865    7[6-(1,7),6-(6,7),30-(7,7,7)]
   822      23.802889      23.802889      23.802889    7[6-(1,7),6-(6,6),30-(7,7,7)]
   823      21.434754      21.434754      21.434754    7[6-(1,7),6-(6,6),30-(7,7,7)]
   824       20.73605       20.73605       20.73605    7[6-(1,7),6-(6,7),30-(7,7,7)]
   825      19.433817      19.433817      19.433817    7[6-(1,6),6-(6,7)]
   826      37.089524      37.089524      37.089524    7[6-(1,6),7-(6)]
   827      39.652511      39.652511      39.652511    7[6-(1,6),7-(6)]
   828      24.124428      24.124428      24.124428    7[6-(1,6),6-(6,7)]
   829      36.644514      36.644514      36.644514    7[6-(1,7),6-(6,7),30-(7,7,7)]
   830      38.904933      38.904933      38.904933    7[6-(1,7),6-(6,6),30-(7,7,7)]
   831      37.452541      37.452541      37.452541    7[6-(1,7),6-(6,6),30-(7,7,7)]
   832      23.270421      23.270421      23.270421    7[6-(1,7),6-(6,7),30-(7,7,7)]
   833      12.720083      12.720083      12.720083    7[6-(1,6),6-(6,7)]
   834      27.218276      27.218276      27.218276    7[6-(1,6),7-(6)]
   835      24.655289      24.655289      24.655289    7[6-(1,6),7-(6)]
   836       8.029472       8.029472       8.029472    7[6-(1,6),6-(6,7)]
   837      27.663286      27.663286      27.663286    7[6-(1,7),6-(6,7),30-(7,7,7)]
   838      25.402867      25.402867      25.402867    7[6-(1,7),6-(6,6),30-(7,7,7)]
   839      26.855259      26.855259      26.855259    7[6-(1,7),6-(6,6),30-(7,7,7)]
   840       8.883479       8.883479       8.883479    7[6-(1,7),6-(6,7),30-(7,7,7)]
   841      12.025559      12.025559      12.025559    7[6-(1,6),6-(6,7)]
   842      37.989833      37.989833      37.989833    7[6-(1,6),7-(6)]
   843      42.082703      42.082703      42.082703    7[6-(1,6),7-(6)]
   844       12.73616       12.73616       12.73616    7[6-(1,6),6-(6,7)]
   845      42.030935      42.030935      42.030935    7[6-(1,7),6-(6,7),30-(7,7,7)]
   846      40.504911      40.504911      40.504911    7[6-(1,7),6-(6,6),30-(7,7,7)]
   847      42.873046      42.873046      42.873046    7[6-(1,7),6-(6,6),30-(7,7,7)]
   848       11.41785       11.41785       11.41785    7[6-(1,7),6-(6,7),30-(7,7,7)]
   849      14.667323      14.667323      14.667323    7[6-(1,6),6-(6,7)]
   850      30.459389      30.459389      30.459389    7[6-(1,6),7-(6)]
   851      25.303833      25.303833      25.303833    7[6-(1,6),7-(6)]
   852        9.95324        9.95324        9.95324    7[6-(1,6),6-(6,7)]
   853      31.022083      31.022083      31.022083    7[6-(1,7),6-(6,7),30-(7,7,7)]
   854      29.557794      29.557794      29.557794    7[6-(1,7),6-(6,6),30-(7,7,7)]
   855      27.983861      27.983861      27.983861    7[6-(1,7),6-(6,6),30-(7,7,7)]
   856      12.406261      12.406261      12.406261    7[6-(1,7),6-(6,7),30-(7,7,7)]
   857      17.486577      17.486577      17.486577    7[6-(1,6),6-(6,7)]
   858      33.848411      33.848411      33.848411    7[6-(1,6),7-(6)]
   859      39.003967      39.003967      39.003967    7[6-(1,6),7-(6)]
   860       22.20066       22.20066       22.20066    7[6-(1,6),6-(6,7)]
   861      33.285717      33.285717      33.285717    7[6-(1,7),6-(6,7),30-(7,7,7)]
   862      34.750006      34.750006      34.750006    7[6-(1,7),6-(6,6),30-(7,7,7)]
   863      36.323939      36.323939      36.323939    7[6-(1,7),6-(6,6),30-(7,7,7)]
   864      19.747639      19.747639      19.747639    7[6-(1,7),6-(6,7),30-(7,7,7)]
   865      18.181101      18.181101      18.181101    7[6-(1,6),6-(6,7)]
   866      23.076854      23.076854      23.076854    7[6-(1,6),7-(6)]
   867      21.576553      21.576553      21.576553    7[6-(1,6),7-(6)]
   868      17.493972      17.493972      17.493972    7[6-(1,6),6-(6,7)]
   869      18.918069      18.918069      18.918069    7[6-(1,7),6-(6,7),30-(7,7,7)]
   870      19.647962      19.647962      19.647962    7[6-(1,7),6-(6,6),30-(7,7,7)]
   871      20.306152      20.306152      20.306152    7[6-(1,7),6-(6,6),30-(7,7,7)]
   872      17.213269      17.213269      17.213269    7[6-(1,7),6-(6,7),30-(7,7,7)]
   873      13.972799      13.972799      13.972799    7[6-(1,6),6-(6,7)]
   874      41.230946      41.230946      41.230946    7[6-(1,6),7-(6)]
   875      42.731247      42.731247      42.731247    7[6-(1,6),7-(6)]
   876      14.659928      14.659928      14.659928    7[6-(1,6),6-(6,7)]
   877      45.389731      45.389731      45.389731    7[6-(1,7),6-(6,7),30-(7,7,7)]
   878      44.659838      44.659838      44.659838    7[6-(1,7),6-(6,6),30-(7,7,7)]
   879      44.001648      44.001648      44.001648    7[6-(1,7),6-(6,6),30-(7,7,7)]
   880      14.940631      14.940631      14.940631    7[6-(1,7),6-(6,7),30-(7,7,7)]
   881       18.02419       18.02419       18.02419    7[6-(1,6),6-(6,7)]
   882      35.395013      35.395013      35.395013    7[6-(1,6),7-(6)]
   883      32.802444      32.802444      32.802444    7[6-(1,6),7-(6)]
   884      18.000718      18.000718      18.000718    7[6-(1,6),6-(6,7)]
   885      35.512696      35.512696      35.512696    7[6-(1,7),6-(6,7),30-(7,7,7)]
   886      36.308827      36.308827      36.308827    7[6-(1,7),6-(6,6),30-(7,7,7)]
   887      33.282502      33.282502      33.282502    7[6-(1,7),6-(6,6),30-(7,7,7)]
   888      19.599731      19.599731      19.599731    7[6-(1,7),6-(6,7),30-(7,7,7)]
   889      21.537968      21.537968      21.537968    7[6-(1,6),6-(6,7)]
   890      28.012478      28.012478      28.012478    7[6-(1,6),7-(6)]
   891      29.075164      29.075164      29.075164    7[6-(1,6),7-(6)]
   892       25.54145       25.54145       25.54145    7[6-(1,6),6-(6,7)]
   893      23.408682      23.408682      23.408682    7[6-(1,7),6-(6,7),30-(7,7,7)]
   894      26.398995      26.398995      26.398995    7[6-(1,7),6-(6,6),30-(7,7,7)]
   895      25.604794      25.604794      25.604794    7[6-(1,7),6-(6,6),30-(7,7,7)]
   896      24.406739      24.406739      24.406739    7[6-(1,7),6-(6,7),30-(7,7,7)]
   897       14.12971       14.12971       14.12971    7[6-(1,6),6-(6,7)]
   898      28.912787      28.912787      28.912787    7[6-(1,6),7-(6)]
   899      31.505356      31.505356      31.505356    7[6-(1,6),7-(6)]
   900      14.153182      14.153182      14.153182    7[6-(1,6),6-(6,7)]
   901      28.795104      28.795104      28.795104    7[6-(1,7),6-(6,7),30-(7,7,7)]
   902      27.998973      27.998973      27.998973    7[6-(1,7),6-(6,6),30-(7,7,7)]
   903      31.025298      31.025298      31.025298    7[6-(1,7),6-(6,6),30-(7,7,7)]
   904      12.554169      12.554169      12.554169    7[6-(1,7),6-(6,7),30-(7,7,7)]
   905      10.615932      10.615932      10.615932    7[6-(1,6),6-(6,7)]
   906      36.295322      36.295322      36.295322    7[6-(1,6),7-(6)]
   907      35.232636      35.232636      35.232636    7[6-(1,6),7-(6)]
   908        6.61245        6.61245        6.61245    7[6-(1,6),6-(6,7)]
   909      40.899118      40.899118      40.899118    7[6-(1,7),6-(6,7),30-(7,7,7)]
   910      37.908805      37.908805      37.908805    7[6-(1,7),6-(6,6),30-(7,7,7)]
   911      38.703006      38.703006      38.703006    7[6-(1,7),6-(6,6),30-(7,7,7)]
   912       7.747161       7.747161       7.747161    7[6-(1,7),6-(6,7),30-(7,7,7)]
   913      42.769832      42.769832      42.769832    7[6-(1,6),6-(6,7)]
   914      36.295322      36.295322      36.295322    7[6-(1,6),7-(6)]
   915      35.232636      35.232636      35.232636    7[6-(1,6),7-(6)]
   916       38.76635       38.76635       38.76635    7[6-(1,6),6-(6,7)]
   917      40.899118      40.899118      40.899118    7[6-(1,7),6-(6,7),30-(7,7,7)]
   918      37.908805      37.908805      37.908805    7[6-(1,7),6-(6,6),30-(7,7,7)]
   919      38.703006      38.703006      38.703006    7[6-(1,7),6-(6,6),30-(7,7,7)]
   920      39.901061      39.901061      39.901061    7[6-(1,7),6-(6,7),30-(7,7,7)]
   921       46.28361       46.28361       46.28361    7[6-(1,6),6-(6,7)]
   922      28.912787      28.912787      28.912787    7[6-(1,6),7-(6)]
   923      31.505356      31.505356      31.505356    7[6-(1,6),7-(6)]
   924      46.307082      46.307082      46.307082    7[6-(1,6),6-(6,7)]
   925      28.795104      28.795104      28.795104    7[6-(1,7),6-(6,7),30-(7,7,7)]
   926      27.998973      27.998973      27.998973    7[6-(1,7),6-(6,6),30-(7,7,7)]
   927      31.025298      31.025298      31.025298    7[6-(1,7),6-(6,6),30-(7,7,7)]
   928      44.708069      44.708069      44.708069    7[6-(1,7),6-(6,7),30-(7,7,7)]
   929      53.691868      53.691868      53.691868    7[6-(1,6),6-(6,7)]
   930      28.012478      28.012478      28.012478    7[6-(1,6),7-(6)]
   931      29.075164      29.075164      29.075164    7[6-(1,6),7-(6)]
   932       57.69535       57.69535       57.69535    7[6-(1,6),6-(6,7)]
   933      23.408682      23.408682      23.408682    7[6-(1,7),6-(6,7),30-(7,7,7)]
   934      26.398995      26.398995      26.398995    7[6-(1,7),6-(6,6),30-(7,7,7)]
   935      25.604794      25.604794      25.604794    7[6-(1,7),6-(6,6),30-(7,7,7)]
   936      56.560639      56.560639      56.560639    7[6-(1,7),6-(6,7),30-(7,7,7)]
   937       50.17809       50.17809       50.17809    7[6-(1,6),6-(6,7)]
   938      35.395013      35.395013      35.395013    7[6-(1,6),7-(6)]
   939      32.802444      32.802444      32.802444    7[6-(1,6),7-(6)]
   940      50.154618      50.154618      50.154618    7[6-(1,6),6-(6,7)]
   941      35.512696      35.512696      35.512696    7[6-(1,7),6-(6,7),30-(7,7,7)]
   942      36.308827      36.308827      36.308827    7[6-(1,7),6-(6,6),30-(7,7,7)]
   943      33.282502      33.282502      33.282502    7[6-(1,7),6-(6,6),30-(7,7,7)]
   944      51.753631      51.753631      51.753631    7[6-(1,7),6-(6,7),30-(7,7,7)]
   945      51.587717      51.587717      51.587717    7[6-(1,6),6-(6,7)]
   946      37.089524      37.089524      37.089524    7[6-(1,6),7-(6)]
   947      39.652511      39.652511      39.652511    7[6-(1,6),7-(6)]
   948      56.278328      56.278328      56.278328    7[6-(1,6),6-(6,7)]
   949      36.644514      36.644514      36.644514    7[6-(1,7),6-(6,7),30-(7,7,7)]
   950      38.904933      38.904933      38.904933    7[6-(1,7),6-(6,6),30-(7,7,7)]
   951      37.452541      37.452541      37.452541    7[6-(1,7),6-(6,6),30-(7,7,7)]
   952      55.424321      55.424321      55.424321    7[6-(1,7),6-(6,7),30-(7,7,7)]
   953      52.282241      52.282241      52.282241    7[6-(1,6),6-(6,7)]
   954      26.317967      26.317967      26.317967    7[6-(1,6),7-(6)]
   955      22.225097      22.225097      22.225097    7[6-(1,6),7-(6)]
   956       51.57164       51.57164       51.57164    7[6-(1,6),6-(6,7)]
   957      22.276865      22.276865      22.276865    7[6-(1,7),6-(6,7),30-(7,7,7)]
   958      23.802889      23.802889      23.802889    7[6-(1,7),6-(6,6),30-(7,7,7)]
   959      21.434754      21.434754      21.434754    7[6-(1,7),6-(6,6),30-(7,7,7)]
   960       52.88995       52.88995       52.88995    7[6-(1,7),6-(6,7),30-(7,7,7)]
   961      44.179459      44.179459      44.179459    7[6-(1,6),6-(6,7)]
   962      37.989833      37.989833      37.989833    7[6-(1,6),7-(6)]
   963      42.082703      42.082703      42.082703    7[6-(1,6),7-(6)]
   964       44.89006       44.89006       44.89006    7[6-(1,6),6-(6,7)]
   965      42.030935      42.030935      42.030935    7[6-(1,7),6-(6,7),30-(7,7,7)]
   966      40.504911      40.504911      40.504911    7[6-(1,7),6-(6,6),30-(7,7,7)]
   967      42.873046      42.873046      42.873046    7[6-(1,7),6-(6,6),30-(7,7,7)]
   968       43.57175       43.57175       43.57175    7[6-(1,7),6-(6,7),30-(7,7,7)]
   969      44.873983      44.873983      44.873983    7[6-(1,6),6-(6,7)]
   970      27.218276      27.218276      27.218276    7[6-(1,6),7-(6)]
   971      24.655289      24.655289      24.655289    7[6-(1,6),7-(6)]
   972      40.183372      40.183372      40.183372    7[6-(1,6),6-(6,7)]
   973      27.663286      27.663286      27.663286    7[6-(1,7),6-(6,7),30-(7,7,7)]
   974      25.402867      25.402867      25.402867    7[6-(1,7),6-(6,6),30-(7,7,7)]
   975      26.855259      26.855259      26.855259    7[6-(1,7),6-(6,6),30-(7,7,7)]
   976      41.037379      41.037379      41.037379    7[6-(1,7),6-(6,7),30-(7,7,7)]
   977      50.335001      50.335001      50.335001    7[6-(1,6),6-(6,7)]
   978      23.076854      23.076854      23.076854    7[6-(1,6),7-(6)]
   979      21.576553      21.576553      21.576553    7[6-(1,6),7-(6)]
   980      49.647872      49.647872      49.647872    7[6-(1,6),6-(6,7)]
   981      18.918069      18.918069      18.918069    7[6-(1,7),6-(6,7),30-(7,7,7)]
   982      19.647962      19.647962      19.647962    7[6-(1,7),6-(6,6),30-(7,7,7)]
   983      20.306152      20.306152      20.306152    7[6-(1,7),6-(6,6),30-(7,7,7)]
   984      49.367169      49.367169      49.367169    7[6-(1,7),6-(6,7),30-(7,7,7)]
   985      46.126699      46.126699      46.126699    7[6-(1,6),6-(6,7)]
   986      41.230946      41.230946      41.230946    7[6-(1,6),7-(6)]
   987      42.731247      42.731247      42.731247    7[6-(1,6),7-(6)]
   988      46.813828      46.813828      46.813828    7[6-(1,6),6-(6,7)]
   989      45.389731      45.389731      45.389731    7[6-(1,7),6-(6,7),30-(7,7,7)]
   990      44.659838      44.659838      44.659838    7[6-(1,7),6-(6,6),30-(7,7,7)]
   991      44.001648      44.001648      44.001648    7[6-(1,7),6-(6,6),30-(7,7,7)]
   992      47.094531      47.094531      47.094531    7[6-(1,7),6-(6,7),30-(7,7,7)]
   993      46.821223      46.821223      46.821223    7[6-(1,6),6-(6,7)]
   994      30.459389      30.459389      30.459389    7[6-(1,6),7-(6)]
   995      25.303833      25.303833      25.303833    7[6-(1,6),7-(6)]
   996       42.10714       42.10714       42.10714    7[6-(1,6),6-(6,7)]
   997      31.022083      31.022083      31.022083    7[6-(1,7),6-(6,7),30-(7,7,7)]
   998      29.557794      29.557794      29.557794    7[6-(1,7),6-(6,6),30-(7,7,7)]
   999      27.983861      27.983861      27.983861    7[6-(1,7),6-(6,6),30-(7,7,7)]
  1000      44.560161      44.560161      44.560161    7[6-(1,7),6-(6,7),30-(7,7,7)]
  1001      49.640477      49.640477      49.640477    7[6-(1,6),6-(6,7)]
  1002      33.848411      33.848411      33.848411    7[6-(1,6),7-(6)]
  1003      39.003967      39.003967      39.003967    7[6-(1,6),7-(6)]
  1004       54.35456       54.35456       54.35456    7[6-(1,6),6-(6,7)]
  1005      33.285717      33.285717      33.285717    7[6-(1,7),6-(6,7),30-(7,7,7)]
  1006      34.750006      34.750006      34.750006    7[6-(1,7),6-(6,6),30-(7,7,7)]
  1007      36.323939      36.323939      36.323939    7[6-(1,7),6-(6,6),30-(7,7,7)]
  1008      51.901539      51.901539      51.901539    7[6-(1,7),6-(6,7),30-(7,7,7)]
  1009      44.179459      44.179459      44.179459    7[6-(1,6),6-(6,7)]
  1010      37.989833      37.989833      37.989833    7[6-(1,6),7-(6)]
  1011      42.082703      42.082703      42.082703    7[6-(1,6),7-(6)]
  1012       44.89006       44.89006       44.89006    7[6-(1,6),6-(6,7)]
  1013      42.030935      42.030935      42.030935    7[6-(1,7),6-(6,7),30-(7,7,7)]
  1014      40.504911      40.504911      40.504911    7[6-(1,7),6-(6,6),30-(7,7,7)]
  1015      42.873046      42.873046      42.873046    7[6-(1,7),6-(6,6),30-(7,7,7)]
  1016       43.57175       43.57175       43.57175    7[6-(1,7),6-(6,7),30-(7,7,7)]
  1017      44.873983      44.873983      44.873983    7[6-(1,6),6-(6,7)]
  1018      27.218276      27.218276      27.218276    7[6-(1,6),7-(6)]
  1019      24.655289      24.655289      24.655289    7[6-(1,6),7-(6)]
  1020      40.183372      40.183372      40.183372    7[6-(1,6),6-(6,7)]
  1021      27.663286      27.663286      27.663286    7[6-(1,7),6-(6,7),30-(7,7,7)]
  1022      25.402867      25.402867      25.402867    7[6-(1,7),6-(6,6),30-(7,7,7)]
  1023      26.855259      26.855259      26.855259    7[6-(1,7),6-(6,6),30-(7,7,7)]
  1024      41.037379      41.037379      41.037379    7[6-(1,7),6-(6,7),30-(7,7,7)]
  1025      51.587717      51.587717      51.587717    7[6-(1,6),6-(6,7)]
  1026      37.089524      37.089524      37.089524    7[6-(1,6),7-(6)]
  1027      39.652511      39.652511      39.652511    7[6-(1,6),7-(6)]
  1028      56.278328      56.278328      56.278328    7[6-(1,6),6-(6,7)]
  1029      36.644514      36.644514      36.644514    7[6-(1,7),6-(6,7),30-(7,7,7)]
  1030      38.904933      38.904933      38.904933    7[6-(1,7),6-(6,6),30-(7,7,7)]
  1031      37.452541      37.452541      37.452541    7[6-(1,7),6-(6,6),30-(7,7,7)]
  1032      55.424321      55.424321      55.424321    7[6-(1,7),6-(6,7),30-(7,7,7)]
  1033      52.282241      52.282241      52.282241    7[6-(1,6),6-(6,7)]
  1034      26.317967      26.317967      26.317967    7[6-(1,6),7-(6)]
  1035      22.225097      22.225097      22.225097    7[6-(1,6),7-(6)]
  1036       51.57164       51.57164       51.57164    7[6-(1,6),6-(6,7)]
  1037      22.276865      22.276865      22.276865    7[6-(1,7),6-(6,7),30-(7,7,7)]
  1038      23.802889      23.802889      23.802889    7[6-(1,7),6-(6,6),30-(7,7,7)]
  1039      21.434754      21.434754      21.434754    7[6-(1,7),6-(6,6),30-(7,7,7)]
  1040       52.88995       52.88995       52.88995    7[6-(1,7),6-(6,7),30-(7,7,7)]
  1041      49.640477      49.640477      49.640477    7[6-(1,6),6-(6,7)]
  1042      33.848411      33.848411      33.848411    7[6-(1,6),7-(6)]
  1043      39.003967      39.003967      39.003967    7[6-(1,6),7-(6)]
  1044       54.35456       54.35456       54.35456    7[6-(1,6),6-(6,7)]
  1045      33.285717      33.285717      33.285717    7[6-(1,7),6-(6,7),30-(7,7,7)]
  1046      34.750006      34.750006      34.750006    7[6-(1,7),6-(6,6),30-(7,7,7)]
  1047      36.323939      36.323939      36.323939    7[6-(1,7),6-(6,6),30-(7,7,7)]
  1048      51.901539      51.901539      51.901539    7[6-(1,7),6-(6,7),30-(7,7,7)]
  1049      46.821223      46.821223      46.821223    7[6-(1,6),6-(6,7)]
  1050      30.459389      30.459389      30.459389    7[6-(1,6),7-(6)]
  1051      25.303833      25.303833      25.303833    7[6-(1,6),7-(6)]
  1052       42.10714       42.10714       42.10714    7[6-(1,6),6-(6,7)]
  1053      31.022083      31.022083      31.022083    7[6-(1,7),6-(6,7),30-(7,7,7)]
  1054      29.557794      29.557794      29.557794    7[6-(1,7),6-(6,6),30-(7,7,7)]
  1055      27.983861      27.983861      27.983861    7[6-(1,7),6-(6,6),30-(7,7,7)]
  1056      44.560161      44.560161      44.560161    7[6-(1,7),6-(6,7),30-(7,7,7)]
  1057      46.126699      46.126699      46.126699    7[6-(1,6),6-(6,7)]
  1058      41.230946      41.230946      41.230946    7[6-(1,6),7-(6)]
  1059      42.731247      42.731247      42.731247    7[6-(1,6),7-(6)]
  1060      46.813828      46.813828      46.813828    7[6-(1,6),6-(6,7)]
  1061      45.389731      45.389731      45.389731    7[6-(1,7),6-(6,7),30-(7,7,7)]
  1062      44.659838      44.659838      44.659838    7[6-(1,7),6-(6,6),30-(7,7,7)]
  1063      44.001648      44.001648      44.001648    7[6-(1,7),6-(6,6),30-(7,7,7)]
  1064      47.094531      47.094531      47.094531    7[6-(1,7),6-(6,7),30-(7,7,7)]
  1065      50.335001      50.335001      50.335001    7[6-(1,6),6-(6,7)]
  1066      23.076854      23.076854      23.076854    7[6-(1,6),7-(6)]
  1067      21.576553      21.576553      21.576553    7[6-(1,6),7-(6)]
  1068      49.647872      49.647872      49.647872    7[6-(1,6),6-(6,7)]
  1069      18.918069      18.918069      18.918069    7[6-(1,7),6-(6,7),30-(7,7,7)]
  1070      19.647962      19.647962      19.647962    7[6-(1,7),6-(6,6),30-(7,7,7)]
  1071      20.306152      20.306152      20.306152    7[6-(1,7),6-(6,6),30-(7,7,7)]
  1072      49.367169      49.367169      49.367169    7[6-(1,7),6-(6,7),30-(7,7,7)]
  1073       46.28361       46.28361       46.28361    7[6-(1,6),6-(6,7)]
  1074      28.912787      28.912787      28.912787    7[6-(1,6),7-(6)]
  1075      31.505356      31.505356      31.505356    7[6-(1,6),7-(6)]
  1076      46.307082      46.307082      46.307082    7[6-(1,6),6-(6,7)]
  1077      28.795104      28.795104      28.795104    7[6-(1,7),6-(6,7),30-(7,7,7)]
  1078      27.998973      27.998973      27.998973    7[6-(1,7),6-(6,6),30-(7,7,7)]
  1079      31.025298      31.025298      31.025298    7[6-(1,7),6-(6,6),30-(7,7,7)]
  1080      44.708069      44.708069      44.708069    7[6-(1,7),6-(6,7),30-(7,7,7)]
  1081      42.769832      42.769832      42.769832    7[6-(1,6),6-(6,7)]
  1082      36.295322      36.295322      36.295322    7[6-(1,6),7-(6)]
  1083      35.232636      35.232636      35.232636    7[6-(1,6),7-(6)]
  1084       38.76635       38.76635       38.76635    7[6-(1,6),6-(6,7)]
  1085      40.899118      40.899118      40.899118    7[6-(1,7),6-(6,7),30-(7,7,7)]
  1086      37.908805      37.908805      37.908805    7[6-(1,7),6-(6,6),30-(7,7,7)]
  1087      38.703006      38.703006      38.703006    7[6-(1,7),6-(6,6),30-(7,7,7)]
  1088      39.901061      39.901061      39.901061    7[6-(1,7),6-(6,7),30-(7,7,7)]
  1089       50.17809       50.17809       50.17809    7[6-(1,6),6-(6,7)]
  1090      35.395013      35.395013      35.395013    7[6-(1,6),7-(6)]
  1091      32.802444      32.802444      32.802444    7[6-(1,6),7-(6)]
  1092      50.154618      50.154618      50.154618    7[6-(1,6),6-(6,7)]
  1093      35.512696      35.512696      35.512696    7[6-(1,7),6-(6,7),30-(7,7,7)]
  1094      36.308827      36.308827      36.308827    7[6-(1,7),6-(6,6),30-(7,7,7)]
  1095      33.282502      33.282502      33.282502    7[6-(1,7),6-(6,6),30-(7,7,7)]
  1096      51.753631      51.753631      51.753631    7[6-(1,7),6-(6,7),30-(7,7,7)]
  1097      53.691868      53.691868      53.691868    7[6-(1,6),6-(6,7)]
  1098      28.012478      28.012478      28.012478    7[6-(1,6),7-(6)]
  1099      29.075164      29.075164      29.075164    7[6-(1,6),7-(6)]
  1100       57.69535       57.69535       57.69535    7[6-(1,6),6-(6,7)]
  1101      23.408682      23.408682      23.408682    7[6-(1,7),6-(6,7),30-(7,7,7)]
  1102      26.398995      26.398995      26.398995    7[6-(1,7),6-(6,6),30-(7,7,7)]
  1103      25.604794      25.604794      25.604794    7[6-(1,7),6-(6,6),30-(7,7,7)]
  1104      56.560639      56.560639      56.560639    7[6-(1,7),6-(6,7),30-(7,7,7)]
  1105      21.537968      21.537968      21.537968    7[6-(1,6),6-(6,7)]
  1106      28.012478      28.012478      28.012478    7[6-(1,6),7-(6)]
  1107      29.075164      29.075164      29.075164    7[6-(1,6),7-(6)]
  1108       25.54145       25.54145       25.54145    7[6-(1,6),6-(6,7)]
  1109      23.408682      23.408682      23.408682    7[6-(1,7),6-(6,7),30-(7,7,7)]
  1110      26.398995      26.398995      26.398995    7[6-(1,7),6-(6,6),30-(7,7,7)]
  1111      25.604794      25.604794      25.604794    7[6-(1,7),6-(6,6),30-(7,7,7)]
  1112      24.406739      24.406739      24.406739    7[6-(1,7),6-(6,7),30-(7,7,7)]
  1113       18.02419       18.02419       18.02419    7[6-(1,6),6-(6,7)]
  1114      35.395013      35.395013      35.395013    7[6-(1,6),7-(6)]
  1115      32.802444      32.802444      32.802444    7[6-(1,6),7-(6)]
  1116      18.000718      18.000718      18.000718    7[6-(1,6),6-(6,7)]
  1117      35.512696      35.512696      35.512696    7[6-(1,7),6-(6,7),30-(7,7,7)]
  1118      36.308827      36.308827      36.308827    7[6-(1,7),6-(6,6),30-(7,7,7)]
  1119      33.282502      33.282502      33.282502    7[6-(1,7),6-(6,6),30-(7,7,7)]
  1120      19.599731      19.599731      19.599731    7[6-(1,7),6-(6,7),30-(7,7,7)]
  1121      10.615932      10.615932      10.615932    7[6-(1,6),6-(6,7)]
  1122      36.295322      36.295322      36.295322    7[6-(1,6),7-(6)]
  1123      35.232636      35.232636      35.232636    7[6-(1,6),7-(6)]
  1124        6.61245        6.61245        6.61245    7[6-(1,6),6-(6,7)]
  1125      40.899118      40.899118      40.899118    7[6-(1,7),6-(6,7),30-(7,7,7)]
  1126      37.908805      37.908805      37.908805    7[6-(1,7),6-(6,6),30-(7,7,7)]
  1127      38.703006      38.703006      38.703006    7[6-(1,7),6-(6,6),30-(7,7,7)]
  1128       7.747161       7.747161       7.747161    7[6-(1,7),6-(6,7),30-(7,7,7)]
  1129       14.12971       14.12971       14.12971    7[6-(1,6),6-(6,7)]
  1130      28.912787      28.912787      28.912787    7[6-(1,6),7-(6)]
  1131      31.505356      31.505356      31.505356    7[6-(1,6),7-(6)]
  1132      14.153182      14.153182      14.153182    7[6-(1,6),6-(6,7)]
  1133      28.795104      28.795104      28.795104    7[6-(1,7),6-(6,7),30-(7,7,7)]
  1134      27.998973      27.998973      27.998973    7[6-(1,7),6-(6,6),30-(7,7,7)]
  1135      31.025298      31.025298      31.025298    7[6-(1,7),6-(6,6),30-(7,7,7)]
  1136      12.554169      12.554169      12.554169    7[6-(1,7),6-(6,7),30-(7,7,7)]
  1137      12.720083      12.720083      12.720083    7[6-(1,6),6-(6,7)]
  1138      27.218276      27.218276      27.218276    7[6-(1,6),7-(6)]
  1139      24.655289      24.655289      24.655289    7[6-(1,6),7-(6)]
  1140       8.029472       8.029472       8.029472    7[6-(1,6),6-(6,7)]
  1141      27.663286      27.663286      27.663286    7[6-(1,7),6-(6,7),30-(7,7,7)]
  1142      25.402867      25.402867      25.402867    7[6-(1,7),6-(6,6),30-(7,7,7)]
  1143      26.855259      26.855259      26.855259    7[6-(1,7),6-(6,6),30-(7,7,7)]
  1144       8.883479       8.883479       8.883479    7[6-(1,7),6-(6,7),30-(7,7,7)]
  1145      12.025559      12.025559      12.025559    7[6-(1,6),6-(6,7)]
  1146      37.989833      37.989833      37.989833    7[6-(1,6),7-(6)]
  1147      42.082703      42.082703      42.082703    7[6-(1,6),7-(6)]
  1148       12.73616       12.73616       12.73616    7[6-(1,6),6-(6,7)]
  1149      42.030935      42.030935      42.030935    7[6-(1,7),6-(6,7),30-(7,7,7)]
  1150      40.504911      40.504911      40.504911    7[6-(1,7),6-(6,6),30-(7,7,7)]
  1151      42.873046      42.873046      42.873046    7[6-(1,7),6-(6,6),30-(7,7,7)]
  1152       11.41785       11.41785       11.41785    7[6-(1,7),6-(6,7),30-(7,7,7)]
  1153      20.128341      20.128341      20.128341    7[6-(1,6),6-(6,7)]
  1154      26.317967      26.317967      26.317967    7[6-(1,6),7-(6)]
  1155      22.225097      22.225097      22.225097    7[6-(1,6),7-(6)]
  1156       19.41774       19.41774       19.41774    7[6-(1,6),6-(6,7)]
  1157      22.276865      22.276865      22.276865    7[6-(1,7),6-(6,7),30-(7,7,7)]
  1158      23.802889      23.802889      23.802889    7[6-(1,7),6-(6,6),30-(7,7,7)]
  1159      21.434754      21.434754      21.434754    7[6-(1,7),6-(6,6),30-(7,7,7)]
  1160       20.73605       20.73605       20.73605    7[6-(1,7),6-(6,7),30-(7,7,7)]
  1161      19.433817      19.433817      19.433817    7[6-(1,6),6-(6,7)]
  1162      37.089524      37.089524      37.089524    7[6-(1,6),7-(6)]
  1163      39.652511      39.652511      39.652511    7[6-(1,6),7-(6)]
  1164      24.124428      24.124428      24.124428    7[6-(1,6),6-(6,7)]
  1165      36.644514      36.644514      36.644514    7[6-(1,7),6-(6,7),30-(7,7,7)]
  1166      38.904933      38.904933      38.904933    7[6-(1,7),6-(6,6),30-(7,7,7)]
  1167      37.452541      37.452541      37.452541    7[6-(1,7),6-(6,6),30-(7,7,7)]
  1168      23.270421      23.270421      23.270421    7[6-(1,7),6-(6,7),30-(7,7,7)]
  1169      13.972799      13.972799      13.972799    7[6-(1,6),6-(6,7)]
  1170      41.230946      41.230946      41.230946    7[6-(1,6),7-(6)]
  1171      42.731247      42.731247      42.731247    7[6-(1,6),7-(6)]
  1172      14.659928      14.659928      14.659928    7[6-(1,6),6-(6,7)]
  1173      45.389731      45.389731      45.389731    7[6-(1,7),6-(6,7),30-(7,7,7)]
  1174      44.659838      44.659838      44.659838    7[6-(1,7),6-(6,6),30-(7,7,7)]
  1175      44.001648      44.001648      44.001648    7[6-(1,7),6-(6,6),30-(7,7,7)]
  1176      14.940631      14.940631      14.940631    7[6-(1,7),6-(6,7),30-(7,7,7)]
  1177      18.181101      18.181101      18.181101    7[6-(1,6),6-(6,7)]
  1178      23.076854      23.076854      23.076854    7[6-(1,6),7-(6)]
  1179      21.576553      21.576553      21.576553    7[6-(1,6),7-(6)]
  1180      17.493972      17.493972      17.493972    7[6-(1,6),6-(6,7)]
  1181      18.918069      18.918069      18.918069    7[6-(1,7),6-(6,7),30-(7,7,7)]
  1182      19.647962      19.647962      19.647962    7[6-(1,7),6-(6,6),30-(7,7,7)]
  1183      20.306152      20.306152      20.306152    7[6-(1,7),6-(6,6),30-(7,7,7)]
  1184      17.213269      17.213269      17.213269    7[6-(1,7),6-(6,7),30-(7,7,7)]
  1185      17.486577      17.486577      17.486577    7[6-(1,6),6-(6,7)]
  1186      33.848411      33.848411      33.848411    7[6-(1,6),7-(6)]
  1187      39.003967      39.003967      39.003967    7[6-(1,6),7-(6)]
  1188       22.20066       22.20066       22.20066    7[6-(1,6),6-(6,7)]
  1189      33.285717      33.285717      33.285717    7[6-(1,7),6-(6,7),30-(7,7,7)]
  1190      34.750006      34.750006      34.750006    7[6-(1,7),6-(6,6),30-(7,7,7)]
  1191      36.323939      36.323939      36.323939    7[6-(1,7),6-(6,6),30-(7,7,7)]
  1192      19.747639      19.747639      19.747639    7[6-(1,7),6-(6,7),30-(7,7,7)]
  1193      14.667323      14.667323      14.667323    7[6-(1,6),6-(6,7)]
  1194      30.459389      30.459389      30.459389    7[6-(1,6),7-(6)]
  1195      25.303833      25.303833      25.303833    7[6-(1,6),7-(6)]
  1196        9.95324        9.95324        9.95324    7[6-(1,6),6-(6,7)]
  1197      31.022083      31.022083      31.022083    7[6-(1,7),6-(6,7),30-(7,7,7)]
  1198      29.557794      29.557794      29.557794    7[6-(1,7),6-(6,6),30-(7,7,7)]
  1199      27.983861      27.983861      27.983861    7[6-(1,7),6-(6,6),30-(7,7,7)]
  1200      12.406261      12.406261      12.406261    7[6-(1,7),6-(6,7),30-(7,7,7)]
