# Supplementary material for: A collection of forcefield precursors for metal–organic frameworks
Source: RSC Adv. 2019 Nov 13;9(63):36492–507. doi: 10.1039/c9ra07327b (PMC9075174; doi:10.1039/c9ra07327b)
Supplement: RA-009-C9RA07327B-s1545 [file RA-009-C9RA07327B-s1545.txt]

MIHHER_clean

32.153900    0.000000    0.000000
16.076950    27.846094    0.000000
16.076950    9.282031    26.253549

     1      22.023814      22.023814      22.023814    27[7-(6,6),7-(6,6),7-(6,6),7-(6,6)]
     2      38.062822      38.062822      38.062822    27[7-(6,6),7-(6,6),7-(6,6),7-(6,6)]
     3      26.244978      26.244978      26.244978    27[7-(6,6),7-(6,6),7-(6,6),7-(6,6)]
     4      42.283986      42.283986      42.283986    27[7-(6,6),7-(6,6),7-(6,6),7-(6,6)]
     5      29.226609      29.226609      29.226609    27[7-(6,6),7-(6,6),7-(6,6),7-(6,6)]
     6      35.081191      35.081191      35.081191    27[7-(6,6),7-(6,6),7-(6,6),7-(6,6)]
     7      19.042183      19.042183      19.042183    27[7-(6,6),7-(6,6),7-(6,6),7-(6,6)]
     8      45.265617      45.265617      45.265617    27[7-(6,6),7-(6,6),7-(6,6),7-(6,6)]
     9      35.135531      35.135531      35.135531    27[7-(6,6),7-(6,6),7-(6,6),7-(6,6)]
    10      24.951105      24.951105      24.951105    27[7-(6,6),7-(6,6),7-(6,6),7-(6,6)]
    11      29.172269      29.172269      29.172269    27[7-(6,6),7-(6,6),7-(6,6),7-(6,6)]
    12      39.356695      39.356695      39.356695    27[7-(6,6),7-(6,6),7-(6,6),7-(6,6)]
    13      39.356695      39.356695      39.356695    27[7-(6,6),7-(6,6),7-(6,6),7-(6,6)]
    14      29.172269      29.172269      29.172269    27[7-(6,6),7-(6,6),7-(6,6),7-(6,6)]
    15      24.951105      24.951105      24.951105    27[7-(6,6),7-(6,6),7-(6,6),7-(6,6)]
    16      35.135531      35.135531      35.135531    27[7-(6,6),7-(6,6),7-(6,6),7-(6,6)]
    17      38.062822      38.062822      38.062822    27[7-(6,6),7-(6,6),7-(6,6),7-(6,6)]
    18      22.023814      22.023814      22.023814    27[7-(6,6),7-(6,6),7-(6,6),7-(6,6)]
    19      42.283986      42.283986      42.283986    27[7-(6,6),7-(6,6),7-(6,6),7-(6,6)]
    20      26.244978      26.244978      26.244978    27[7-(6,6),7-(6,6),7-(6,6),7-(6,6)]
    21      19.042183      19.042183      19.042183    27[7-(6,6),7-(6,6),7-(6,6),7-(6,6)]
    22      45.265617      45.265617      45.265617    27[7-(6,6),7-(6,6),7-(6,6),7-(6,6)]
    23      29.226609      29.226609      29.226609    27[7-(6,6),7-(6,6),7-(6,6),7-(6,6)]
    24      35.081191      35.081191      35.081191    27[7-(6,6),7-(6,6),7-(6,6),7-(6,6)]
    25      42.283986      42.283986      42.283986    27[7-(6,6),7-(6,6),7-(6,6),7-(6,6)]
    26      26.244978      26.244978      26.244978    27[7-(6,6),7-(6,6),7-(6,6),7-(6,6)]
    27      38.062822      38.062822      38.062822    27[7-(6,6),7-(6,6),7-(6,6),7-(6,6)]
    28      22.023814      22.023814      22.023814    27[7-(6,6),7-(6,6),7-(6,6),7-(6,6)]
    29      35.081191      35.081191      35.081191    27[7-(6,6),7-(6,6),7-(6,6),7-(6,6)]
    30      29.226609      29.226609      29.226609    27[7-(6,6),7-(6,6),7-(6,6),7-(6,6)]
    31      45.265617      45.265617      45.265617    27[7-(6,6),7-(6,6),7-(6,6),7-(6,6)]
    32      19.042183      19.042183      19.042183    27[7-(6,6),7-(6,6),7-(6,6),7-(6,6)]
    33      29.172269      29.172269      29.172269    27[7-(6,6),7-(6,6),7-(6,6),7-(6,6)]
    34      39.356695      39.356695      39.356695    27[7-(6,6),7-(6,6),7-(6,6),7-(6,6)]
    35      35.135531      35.135531      35.135531    27[7-(6,6),7-(6,6),7-(6,6),7-(6,6)]
    36      24.951105      24.951105      24.951105    27[7-(6,6),7-(6,6),7-(6,6),7-(6,6)]
    37      24.951105      24.951105      24.951105    27[7-(6,6),7-(6,6),7-(6,6),7-(6,6)]
    38      35.135531      35.135531      35.135531    27[7-(6,6),7-(6,6),7-(6,6),7-(6,6)]
    39      39.356695      39.356695      39.356695    27[7-(6,6),7-(6,6),7-(6,6),7-(6,6)]
    40      29.172269      29.172269      29.172269    27[7-(6,6),7-(6,6),7-(6,6),7-(6,6)]
    41      26.244978      26.244978      26.244978    27[7-(6,6),7-(6,6),7-(6,6),7-(6,6)]
    42      42.283986      42.283986      42.283986    27[7-(6,6),7-(6,6),7-(6,6),7-(6,6)]
    43      22.023814      22.023814      22.023814    27[7-(6,6),7-(6,6),7-(6,6),7-(6,6)]
    44      38.062822      38.062822      38.062822    27[7-(6,6),7-(6,6),7-(6,6),7-(6,6)]
    45      45.265617      45.265617      45.265617    27[7-(6,6),7-(6,6),7-(6,6),7-(6,6)]
    46      19.042183      19.042183      19.042183    27[7-(6,6),7-(6,6),7-(6,6),7-(6,6)]
    47      35.081191      35.081191      35.081191    27[7-(6,6),7-(6,6),7-(6,6),7-(6,6)]
    48      29.226609      29.226609      29.226609    27[7-(6,6),7-(6,6),7-(6,6),7-(6,6)]
    49      19.652464      19.652464      19.652464    1[6-(6,7)]
    50      24.481979      24.481979      24.481979    1[6-(6,7)]
    51      22.662069      22.662069      22.662069    1[6-(6,7)]
    52      19.922556      19.922556      19.922556    1[6-(6,7)]
    53      19.826095      19.826095      19.826095    1[6-(6,7)]
    54      36.488246      36.488246      36.488246    1[6-(6,7)]
    55      40.468899      40.468899      40.468899    1[6-(6,7)]
    56      39.729359      39.729359      39.729359    1[6-(6,7)]
    57      12.327805      12.327805      12.327805    1[6-(6,7)]
    58      27.819554      27.819554      27.819554    1[6-(6,7)]
    59      23.838901      23.838901      23.838901    1[6-(6,7)]
    60      24.578441      24.578441      24.578441    1[6-(6,7)]
    61      12.501436      12.501436      12.501436    1[6-(6,7)]
    62      39.825821      39.825821      39.825821    1[6-(6,7)]
    63      41.645731      41.645731      41.645731    1[6-(6,7)]
    64      44.385244      44.385244      44.385244    1[6-(6,7)]
    65        13.7265        13.7265        13.7265    1[6-(6,7)]
    66      30.269681      30.269681      30.269681    1[6-(6,7)]
    67      24.932134      24.932134      24.932134    1[6-(6,7)]
    68      26.025367      26.025367      26.025367    1[6-(6,7)]
    69        18.4274        18.4274        18.4274    1[6-(6,7)]
    70      34.038119      34.038119      34.038119    1[6-(6,7)]
    71      39.375666      39.375666      39.375666    1[6-(6,7)]
    72      38.282433      38.282433      38.282433    1[6-(6,7)]
    73      18.253769      18.253769      18.253769    1[6-(6,7)]
    74      22.031852      22.031852      22.031852    1[6-(6,7)]
    75      21.568836      21.568836      21.568836    1[6-(6,7)]
    76      18.475631      18.475631      18.475631    1[6-(6,7)]
    77      13.900131      13.900131      13.900131    1[6-(6,7)]
    78      42.275948      42.275948      42.275948    1[6-(6,7)]
    79      42.738964      42.738964      42.738964    1[6-(6,7)]
    80      45.832169      45.832169      45.832169    1[6-(6,7)]
    81      17.475645      17.475645      17.475645    1[6-(6,7)]
    82      34.604027      34.604027      34.604027    1[6-(6,7)]
    83      33.247133      33.247133      33.247133    1[6-(6,7)]
    84      33.600825      33.600825      33.600825    1[6-(6,7)]
    85      22.002914      22.002914      22.002914    1[6-(6,7)]
    86      26.366198      26.366198      26.366198    1[6-(6,7)]
    87      29.883835      29.883835      29.883835    1[6-(6,7)]
    88       26.05109       26.05109       26.05109    1[6-(6,7)]
    89      14.678255      14.678255      14.678255    1[6-(6,7)]
    90      29.703773      29.703773      29.703773    1[6-(6,7)]
    91      31.060667      31.060667      31.060667    1[6-(6,7)]
    92      30.706974      30.706974      30.706974    1[6-(6,7)]
    93      10.150986      10.150986      10.150986    1[6-(6,7)]
    94      37.941602      37.941602      37.941602    1[6-(6,7)]
    95      34.423965      34.423965      34.423965    1[6-(6,7)]
    96       38.25671       38.25671       38.25671    1[6-(6,7)]
    97      42.304886      42.304886      42.304886    1[6-(6,7)]
    98      37.941602      37.941602      37.941602    1[6-(6,7)]
    99      34.423965      34.423965      34.423965    1[6-(6,7)]
   100       38.25671       38.25671       38.25671    1[6-(6,7)]
   101      46.832155      46.832155      46.832155    1[6-(6,7)]
   102      29.703773      29.703773      29.703773    1[6-(6,7)]
   103      31.060667      31.060667      31.060667    1[6-(6,7)]
   104      30.706975      30.706975      30.706975    1[6-(6,7)]
   105      54.156814      54.156814      54.156814    1[6-(6,7)]
   106      26.366198      26.366198      26.366198    1[6-(6,7)]
   107      29.883835      29.883835      29.883835    1[6-(6,7)]
   108       26.05109       26.05109       26.05109    1[6-(6,7)]
   109      49.629545      49.629545      49.629545    1[6-(6,7)]
   110      34.604027      34.604027      34.604027    1[6-(6,7)]
   111      33.247133      33.247133      33.247133    1[6-(6,7)]
   112      33.600825      33.600825      33.600825    1[6-(6,7)]
   113      51.979995      51.979995      51.979995    1[6-(6,7)]
   114      36.488246      36.488246      36.488246    1[6-(6,7)]
   115      40.468899      40.468899      40.468899    1[6-(6,7)]
   116      39.729359      39.729359      39.729359    1[6-(6,7)]
   117      51.806364      51.806364      51.806364    1[6-(6,7)]
   118      24.481979      24.481979      24.481979    1[6-(6,7)]
   119      22.662069      22.662069      22.662069    1[6-(6,7)]
   120      19.922556      19.922556      19.922556    1[6-(6,7)]
   121      44.655336      44.655336      44.655336    1[6-(6,7)]
   122      39.825821      39.825821      39.825821    1[6-(6,7)]
   123      41.645731      41.645731      41.645731    1[6-(6,7)]
   124      44.385244      44.385244      44.385244    1[6-(6,7)]
   125      44.481705      44.481705      44.481705    1[6-(6,7)]
   126      27.819554      27.819554      27.819554    1[6-(6,7)]
   127      23.838901      23.838901      23.838901    1[6-(6,7)]
   128      24.578441      24.578441      24.578441    1[6-(6,7)]
   129      50.407669      50.407669      50.407669    1[6-(6,7)]
   130      22.031852      22.031852      22.031852    1[6-(6,7)]
   131      21.568836      21.568836      21.568836    1[6-(6,7)]
   132      18.475631      18.475631      18.475631    1[6-(6,7)]
   133      46.054031      46.054031      46.054031    1[6-(6,7)]
   134      42.275948      42.275948      42.275948    1[6-(6,7)]
   135      42.738964      42.738964      42.738964    1[6-(6,7)]
   136      45.832169      45.832169      45.832169    1[6-(6,7)]
   137        45.8804        45.8804        45.8804    1[6-(6,7)]
   138      30.269681      30.269681      30.269681    1[6-(6,7)]
   139      24.932134      24.932134      24.932134    1[6-(6,7)]
   140      26.025367      26.025367      26.025367    1[6-(6,7)]
   141        50.5813        50.5813        50.5813    1[6-(6,7)]
   142      34.038119      34.038119      34.038119    1[6-(6,7)]
   143      39.375666      39.375666      39.375666    1[6-(6,7)]
   144      38.282433      38.282433      38.282433    1[6-(6,7)]
   145      44.655336      44.655336      44.655336    1[6-(6,7)]
   146      39.825821      39.825821      39.825821    1[6-(6,7)]
   147      41.645731      41.645731      41.645731    1[6-(6,7)]
   148      44.385244      44.385244      44.385244    1[6-(6,7)]
   149      44.481705      44.481705      44.481705    1[6-(6,7)]
   150      27.819554      27.819554      27.819554    1[6-(6,7)]
   151      23.838901      23.838901      23.838901    1[6-(6,7)]
   152      24.578441      24.578441      24.578441    1[6-(6,7)]
   153      51.979995      51.979995      51.979995    1[6-(6,7)]
   154      36.488246      36.488246      36.488246    1[6-(6,7)]
   155      40.468899      40.468899      40.468899    1[6-(6,7)]
   156      39.729359      39.729359      39.729359    1[6-(6,7)]
   157      51.806364      51.806364      51.806364    1[6-(6,7)]
   158      24.481979      24.481979      24.481979    1[6-(6,7)]
   159      22.662069      22.662069      22.662069    1[6-(6,7)]
   160      19.922556      19.922556      19.922556    1[6-(6,7)]
   161        50.5813        50.5813        50.5813    1[6-(6,7)]
   162      34.038119      34.038119      34.038119    1[6-(6,7)]
   163      39.375666      39.375666      39.375666    1[6-(6,7)]
   164      38.282433      38.282433      38.282433    1[6-(6,7)]
   165        45.8804        45.8804        45.8804    1[6-(6,7)]
   166      30.269681      30.269681      30.269681    1[6-(6,7)]
   167      24.932134      24.932134      24.932134    1[6-(6,7)]
   168      26.025367      26.025367      26.025367    1[6-(6,7)]
   169      46.054031      46.054031      46.054031    1[6-(6,7)]
   170      42.275948      42.275948      42.275948    1[6-(6,7)]
   171      42.738964      42.738964      42.738964    1[6-(6,7)]
   172      45.832169      45.832169      45.832169    1[6-(6,7)]
   173      50.407669      50.407669      50.407669    1[6-(6,7)]
   174      22.031852      22.031852      22.031852    1[6-(6,7)]
   175      21.568836      21.568836      21.568836    1[6-(6,7)]
   176      18.475631      18.475631      18.475631    1[6-(6,7)]
   177      46.832155      46.832155      46.832155    1[6-(6,7)]
   178      29.703773      29.703773      29.703773    1[6-(6,7)]
   179      31.060667      31.060667      31.060667    1[6-(6,7)]
   180      30.706975      30.706975      30.706975    1[6-(6,7)]
   181      42.304886      42.304886      42.304886    1[6-(6,7)]
   182      37.941602      37.941602      37.941602    1[6-(6,7)]
   183      34.423965      34.423965      34.423965    1[6-(6,7)]
   184       38.25671       38.25671       38.25671    1[6-(6,7)]
   185      49.629545      49.629545      49.629545    1[6-(6,7)]
   186      34.604027      34.604027      34.604027    1[6-(6,7)]
   187      33.247133      33.247133      33.247133    1[6-(6,7)]
   188      33.600826      33.600826      33.600826    1[6-(6,7)]
   189      54.156814      54.156814      54.156814    1[6-(6,7)]
   190      26.366198      26.366198      26.366198    1[6-(6,7)]
   191      29.883835      29.883835      29.883835    1[6-(6,7)]
   192       26.05109       26.05109       26.05109    1[6-(6,7)]
   193      22.002914      22.002914      22.002914    1[6-(6,7)]
   194      26.366198      26.366198      26.366198    1[6-(6,7)]
   195      29.883835      29.883835      29.883835    1[6-(6,7)]
   196       26.05109       26.05109       26.05109    1[6-(6,7)]
   197      17.475645      17.475645      17.475645    1[6-(6,7)]
   198      34.604027      34.604027      34.604027    1[6-(6,7)]
   199      33.247133      33.247133      33.247133    1[6-(6,7)]
   200      33.600825      33.600825      33.600825    1[6-(6,7)]
   201      10.150986      10.150986      10.150986    1[6-(6,7)]
   202      37.941602      37.941602      37.941602    1[6-(6,7)]
   203      34.423965      34.423965      34.423965    1[6-(6,7)]
   204       38.25671       38.25671       38.25671    1[6-(6,7)]
   205      14.678255      14.678255      14.678255    1[6-(6,7)]
   206      29.703773      29.703773      29.703773    1[6-(6,7)]
   207      31.060667      31.060667      31.060667    1[6-(6,7)]
   208      30.706975      30.706975      30.706975    1[6-(6,7)]
   209      12.327805      12.327805      12.327805    1[6-(6,7)]
   210      27.819554      27.819554      27.819554    1[6-(6,7)]
   211      23.838901      23.838901      23.838901    1[6-(6,7)]
   212      24.578441      24.578441      24.578441    1[6-(6,7)]
   213      12.501436      12.501436      12.501436    1[6-(6,7)]
   214      39.825821      39.825821      39.825821    1[6-(6,7)]
   215      41.645731      41.645731      41.645731    1[6-(6,7)]
   216      44.385244      44.385244      44.385244    1[6-(6,7)]
   217      19.652464      19.652464      19.652464    1[6-(6,7)]
   218      24.481979      24.481979      24.481979    1[6-(6,7)]
   219      22.662069      22.662069      22.662069    1[6-(6,7)]
   220      19.922556      19.922556      19.922556    1[6-(6,7)]
   221      19.826095      19.826095      19.826095    1[6-(6,7)]
   222      36.488246      36.488246      36.488246    1[6-(6,7)]
   223      40.468899      40.468899      40.468899    1[6-(6,7)]
   224      39.729359      39.729359      39.729359    1[6-(6,7)]
   225      13.900131      13.900131      13.900131    1[6-(6,7)]
   226      42.275948      42.275948      42.275948    1[6-(6,7)]
   227      42.738964      42.738964      42.738964    1[6-(6,7)]
   228      45.832169      45.832169      45.832169    1[6-(6,7)]
   229      18.253769      18.253769      18.253769    1[6-(6,7)]
   230      22.031852      22.031852      22.031852    1[6-(6,7)]
   231      21.568836      21.568836      21.568836    1[6-(6,7)]
   232      18.475631      18.475631      18.475631    1[6-(6,7)]
   233        18.4274        18.4274        18.4274    1[6-(6,7)]
   234      34.038119      34.038119      34.038119    1[6-(6,7)]
   235      39.375666      39.375666      39.375666    1[6-(6,7)]
   236      38.282433      38.282433      38.282433    1[6-(6,7)]
   237        13.7265        13.7265        13.7265    1[6-(6,7)]
   238      30.269681      30.269681      30.269681    1[6-(6,7)]
   239      24.932134      24.932134      24.932134    1[6-(6,7)]
   240      26.025367      26.025367      26.025367    1[6-(6,7)]
   241       24.23761       24.23761       24.23761    1[6-(7,7)]
   242      36.925539      36.925539      36.925539    1[6-(7,7)]
   243      27.382261      27.382261      27.382261    1[6-(7,7)]
   244       40.07019       40.07019       40.07019    1[6-(7,7)]
   245        32.1539        32.1539        32.1539    1[6-(7,7)]
   246        32.1539        32.1539        32.1539    1[6-(7,7)]
   247      19.465971      19.465971      19.465971    1[6-(7,7)]
   248      44.841829      44.841829      44.841829    1[6-(7,7)]
   249      36.925539      36.925539      36.925539    1[6-(7,7)]
   250       24.23761       24.23761       24.23761    1[6-(7,7)]
   251      27.382261      27.382261      27.382261    1[6-(7,7)]
   252       40.07019       40.07019       40.07019    1[6-(7,7)]
   253       40.07019       40.07019       40.07019    1[6-(7,7)]
   254      27.382261      27.382261      27.382261    1[6-(7,7)]
   255       24.23761       24.23761       24.23761    1[6-(7,7)]
   256      36.925539      36.925539      36.925539    1[6-(7,7)]
   257      36.925539      36.925539      36.925539    1[6-(7,7)]
   258       24.23761       24.23761       24.23761    1[6-(7,7)]
   259       40.07019       40.07019       40.07019    1[6-(7,7)]
   260      27.382261      27.382261      27.382261    1[6-(7,7)]
   261      19.465971      19.465971      19.465971    1[6-(7,7)]
   262      44.841829      44.841829      44.841829    1[6-(7,7)]
   263        32.1539        32.1539        32.1539    1[6-(7,7)]
   264        32.1539        32.1539        32.1539    1[6-(7,7)]
   265      23.578455      23.578455      23.578455    1[6-(7,7)]
   266      40.729345      40.729345      40.729345    1[6-(7,7)]
   267      23.578455      23.578455      23.578455    1[6-(7,7)]
   268      40.729345      40.729345      40.729345    1[6-(7,7)]
   269      29.144295      29.144295      29.144295    1[6-(7,7)]
   270      35.163505      35.163505      35.163505    1[6-(7,7)]
   271      18.012615      18.012615      18.012615    1[6-(7,7)]
   272      46.295185      46.295185      46.295185    1[6-(7,7)]
   273       37.71974       37.71974       37.71974    1[6-(7,7)]
   274       26.58806       26.58806       26.58806    1[6-(7,7)]
   275       26.58806       26.58806       26.58806    1[6-(7,7)]
   276       37.71974       37.71974       37.71974    1[6-(7,7)]
   277       37.71974       37.71974       37.71974    1[6-(7,7)]
   278       26.58806       26.58806       26.58806    1[6-(7,7)]
   279       26.58806       26.58806       26.58806    1[6-(7,7)]
   280       37.71974       37.71974       37.71974    1[6-(7,7)]
   281      40.729345      40.729345      40.729345    1[6-(7,7)]
   282      23.578455      23.578455      23.578455    1[6-(7,7)]
   283      40.729345      40.729345      40.729345    1[6-(7,7)]
   284      23.578455      23.578455      23.578455    1[6-(7,7)]
   285      18.012615      18.012615      18.012615    1[6-(7,7)]
   286      46.295185      46.295185      46.295185    1[6-(7,7)]
   287      29.144295      29.144295      29.144295    1[6-(7,7)]
   288      35.163505      35.163505      35.163505    1[6-(7,7)]
   289      20.379142      20.379142      20.379142    1[6-(7,7)]
   290      35.806583      35.806583      35.806583    1[6-(7,7)]
   291      28.501217      28.501217      28.501217    1[6-(7,7)]
   292      43.928658      43.928658      43.928658    1[6-(7,7)]
   293      28.501217      28.501217      28.501217    1[6-(7,7)]
   294      35.806583      35.806583      35.806583    1[6-(7,7)]
   295      20.379142      20.379142      20.379142    1[6-(7,7)]
   296      43.928658      43.928658      43.928658    1[6-(7,7)]
   297        32.1539        32.1539        32.1539    1[6-(7,7)]
   298      24.031825      24.031825      24.031825    1[6-(7,7)]
   299        32.1539        32.1539        32.1539    1[6-(7,7)]
   300      40.275975      40.275975      40.275975    1[6-(7,7)]
   301      40.275975      40.275975      40.275975    1[6-(7,7)]
   302        32.1539        32.1539        32.1539    1[6-(7,7)]
   303      24.031825      24.031825      24.031825    1[6-(7,7)]
   304        32.1539        32.1539        32.1539    1[6-(7,7)]
   305      35.806583      35.806583      35.806583    1[6-(7,7)]
   306      20.379142      20.379142      20.379142    1[6-(7,7)]
   307      43.928658      43.928658      43.928658    1[6-(7,7)]
   308      28.501217      28.501217      28.501217    1[6-(7,7)]
   309      20.379142      20.379142      20.379142    1[6-(7,7)]
   310      43.928658      43.928658      43.928658    1[6-(7,7)]
   311      28.501217      28.501217      28.501217    1[6-(7,7)]
   312      35.806583      35.806583      35.806583    1[6-(7,7)]
   313      21.179774      21.179774      21.179774    1[6-(7,7)]
   314      23.237624      23.237624      23.237624    1[6-(7,7)]
   315       8.916276       8.916276       8.916276    1[6-(7,7)]
   316      10.974126      10.974126      10.974126    1[6-(7,7)]
   317        14.0191        14.0191        14.0191    1[6-(7,7)]
   318        18.1348        18.1348        18.1348    1[6-(7,7)]
   319       16.07695       16.07695       16.07695    1[6-(7,7)]
   320       16.07695       16.07695       16.07695    1[6-(7,7)]
   321      21.179774      21.179774      21.179774    1[6-(7,7)]
   322      23.237624      23.237624      23.237624    1[6-(7,7)]
   323      10.974126      10.974126      10.974126    1[6-(7,7)]
   324       8.916276       8.916276       8.916276    1[6-(7,7)]
   325      41.070176      41.070176      41.070176    1[6-(7,7)]
   326      43.128026      43.128026      43.128026    1[6-(7,7)]
   327      55.391524      55.391524      55.391524    1[6-(7,7)]
   328      53.333674      53.333674      53.333674    1[6-(7,7)]
   329      55.391524      55.391524      55.391524    1[6-(7,7)]
   330      53.333674      53.333674      53.333674    1[6-(7,7)]
   331      43.128026      43.128026      43.128026    1[6-(7,7)]
   332      41.070176      41.070176      41.070176    1[6-(7,7)]
   333       48.23085       48.23085       48.23085    1[6-(7,7)]
   334       48.23085       48.23085       48.23085    1[6-(7,7)]
   335         46.173         46.173         46.173    1[6-(7,7)]
   336        50.2887        50.2887        50.2887    1[6-(7,7)]
   337       21.42961       21.42961       21.42961    6[6-(1,7),6-(6,7),7-(6,27)]
   338      20.125126      20.125126      20.125126    6[1-(0),6-(6,7),7-(7)]
   339      24.927954      24.927954      24.927954    6[6-(1,7),6-(6,7),7-(6,27)]
   340      25.118627      25.118627      25.118627    6[1-(0),6-(6,7),7-(7)]
   341      21.608707      21.608707      21.608707    6[6-(7,7),7-(6),7-(6,27)]
   342      22.186191      22.186191      22.186191    6[1-(0),6-(1,7),7-(6)]
   343      19.718058      19.718058      19.718058    6[6-(1,7),6-(6,7),7-(6,27)]
   344      19.445071      19.445071      19.445071    6[1-(0),6-(6,7),7-(7)]
   345      19.674007      19.674007      19.674007    6[6-(1,7),6-(6,7),7-(6,27)]
   346      19.411309      19.411309      19.411309    6[1-(0),6-(6,7),7-(7)]
   347      38.397866      38.397866      38.397866    6[6-(1,7),6-(6,7),7-(6,27)]
   348      37.189201      37.189201      37.189201    6[1-(0),6-(6,7),7-(7)]
   349      38.080507      38.080507      38.080507    6[6-(7,7),7-(6),7-(6,27)]
   350      39.683057      39.683057      39.683057    6[1-(0),6-(1,7),7-(6)]
   351      24.026037      24.026037      24.026037    6[6-(1,7),6-(6,7),7-(6,27)]
   352      24.113817      24.113817      24.113817    6[1-(0),6-(6,7),7-(7)]
   353      12.479893      12.479893      12.479893    6[6-(1,7),6-(6,7),7-(6,27)]
   354      12.742591      12.742591      12.742591    6[1-(0),6-(6,7),7-(7)]
   355      25.909934      25.909934      25.909934    6[6-(1,7),6-(6,7),7-(6,27)]
   356      27.118599      27.118599      27.118599    6[1-(0),6-(6,7),7-(7)]
   357      26.227293      26.227293      26.227293    6[6-(7,7),7-(6),7-(6,27)]
   358      24.624743      24.624743      24.624743    6[1-(0),6-(1,7),7-(6)]
   359       8.127863       8.127863       8.127863    6[6-(1,7),6-(6,7),7-(6,27)]
   360       8.040083       8.040083       8.040083    6[1-(0),6-(6,7),7-(7)]
   361       10.72429       10.72429       10.72429    6[6-(1,7),6-(6,7),7-(6,27)]
   362      12.028774      12.028774      12.028774    6[1-(0),6-(6,7),7-(7)]
   363      39.379846      39.379846      39.379846    6[6-(1,7),6-(6,7),7-(6,27)]
   364      39.189173      39.189173      39.189173    6[1-(0),6-(6,7),7-(7)]
   365      42.699093      42.699093      42.699093    6[6-(7,7),7-(6),7-(6,27)]
   366      42.121609      42.121609      42.121609    6[1-(0),6-(1,7),7-(6)]
   367      12.435842      12.435842      12.435842    6[6-(1,7),6-(6,7),7-(6,27)]
   368      12.708829      12.708829      12.708829    6[1-(0),6-(6,7),7-(7)]
   369      15.388857      15.388857      15.388857    6[6-(1,7),6-(6,7),7-(6,27)]
   370      14.671825      14.671825      14.671825    6[1-(0),6-(6,7),7-(7)]
   371      29.905056      29.905056      29.905056    6[6-(1,7),6-(6,7),7-(6,27)]
   372      30.208589      30.208589      30.208589    6[1-(0),6-(6,7),7-(7)]
   373      26.899953      26.899953      26.899953    6[6-(7,7),7-(6),7-(6,27)]
   374      25.262355      25.262355      25.262355    6[1-(0),6-(1,7),7-(6)]
   375      11.092131      11.092131      11.092131    6[6-(1,7),6-(6,7),7-(6,27)]
   376       9.960957       9.960957       9.960957    6[1-(0),6-(6,7),7-(7)]
   377      16.765043      16.765043      16.765043    6[6-(1,7),6-(6,7),7-(6,27)]
   378      17.482075      17.482075      17.482075    6[1-(0),6-(6,7),7-(7)]
   379      34.402744      34.402744      34.402744    6[6-(1,7),6-(6,7),7-(6,27)]
   380      34.099211      34.099211      34.099211    6[1-(0),6-(6,7),7-(7)]
   381      37.407847      37.407847      37.407847    6[6-(7,7),7-(6),7-(6,27)]
   382      39.045445      39.045445      39.045445    6[1-(0),6-(1,7),7-(6)]
   383      21.061769      21.061769      21.061769    6[6-(1,7),6-(6,7),7-(6,27)]
   384      22.192943      22.192943      22.192943    6[1-(0),6-(6,7),7-(7)]
   385      18.520646      18.520646      18.520646    6[6-(1,7),6-(6,7),7-(6,27)]
   386      18.195892      18.195892      18.195892    6[1-(0),6-(6,7),7-(7)]
   387      20.932832      20.932832      20.932832    6[6-(1,7),6-(6,7),7-(6,27)]
   388      22.028637      22.028637      22.028637    6[1-(0),6-(6,7),7-(7)]
   389      20.936047      20.936047      20.936047    6[6-(7,7),7-(6),7-(6,27)]
   390      21.548579      21.548579      21.548579    6[1-(0),6-(1,7),7-(6)]
   391       16.75379       16.75379       16.75379    6[6-(1,7),6-(6,7),7-(6,27)]
   392      17.524197      17.524197      17.524197    6[1-(0),6-(6,7),7-(7)]
   393      13.633254      13.633254      13.633254    6[6-(1,7),6-(6,7),7-(6,27)]
   394      13.958008      13.958008      13.958008    6[1-(0),6-(6,7),7-(7)]
   395      43.374968      43.374968      43.374968    6[6-(1,7),6-(6,7),7-(6,27)]
   396      42.279163      42.279163      42.279163    6[1-(0),6-(6,7),7-(7)]
   397      43.371753      43.371753      43.371753    6[6-(7,7),7-(6),7-(6,27)]
   398      42.759221      42.759221      42.759221    6[1-(0),6-(1,7),7-(6)]
   399       15.40011       15.40011       15.40011    6[6-(1,7),6-(6,7),7-(6,27)]
   400      14.629703      14.629703      14.629703    6[1-(0),6-(6,7),7-(7)]
   401      18.985913      18.985913      18.985913    6[6-(1,7),6-(6,7),7-(6,27)]
   402      18.006184      18.006184      18.006184    6[1-(0),6-(6,7),7-(7)]
   403      36.149022      36.149022      36.149022    6[6-(1,7),6-(6,7),7-(6,27)]
   404       35.24389       35.24389       35.24389    6[1-(0),6-(6,7),7-(7)]
   405       32.82656       32.82656       32.82656    6[6-(7,7),7-(6),7-(6,27)]
   406      32.791512      32.791512      32.791512    6[1-(0),6-(1,7),7-(6)]
   407      19.041218      19.041218      19.041218    6[6-(1,7),6-(6,7),7-(6,27)]
   408      17.997824      17.997824      17.997824    6[1-(0),6-(6,7),7-(7)]
   409      22.117703      22.117703      22.117703    6[6-(1,7),6-(6,7),7-(6,27)]
   410      21.530251      21.530251      21.530251    6[1-(0),6-(6,7),7-(7)]
   411      27.176798      27.176798      27.176798    6[6-(1,7),6-(6,7),7-(6,27)]
   412      27.063938      27.063938      27.063938    6[1-(0),6-(6,7),7-(7)]
   413      26.862654      26.862654      26.862654    6[6-(7,7),7-(6),7-(6,27)]
   414      29.077736      29.077736      29.077736    6[1-(0),6-(1,7),7-(6)]
   415      24.702877      24.702877      24.702877    6[6-(1,7),6-(6,7),7-(6,27)]
   416      25.561064      25.561064      25.561064    6[1-(0),6-(6,7),7-(7)]
   417      13.167987      13.167987      13.167987    6[6-(1,7),6-(6,7),7-(6,27)]
   418      14.147716      14.147716      14.147716    6[1-(0),6-(6,7),7-(7)]
   419      28.158778      28.158778      28.158778    6[6-(1,7),6-(6,7),7-(6,27)]
   420       29.06391       29.06391       29.06391    6[1-(0),6-(6,7),7-(7)]
   421       31.48124       31.48124       31.48124    6[6-(7,7),7-(6),7-(6,27)]
   422      31.516288      31.516288      31.516288    6[1-(0),6-(1,7),7-(6)]
   423      13.112682      13.112682      13.112682    6[6-(1,7),6-(6,7),7-(6,27)]
   424      14.156076      14.156076      14.156076    6[1-(0),6-(6,7),7-(7)]
   425      10.036197      10.036197      10.036197    6[6-(1,7),6-(6,7),7-(6,27)]
   426      10.623649      10.623649      10.623649    6[1-(0),6-(6,7),7-(7)]
   427      37.131002      37.131002      37.131002    6[6-(1,7),6-(6,7),7-(6,27)]
   428      37.243862      37.243862      37.243862    6[1-(0),6-(6,7),7-(7)]
   429      37.445146      37.445146      37.445146    6[6-(7,7),7-(6),7-(6,27)]
   430      35.230064      35.230064      35.230064    6[1-(0),6-(1,7),7-(6)]
   431       7.451023       7.451023       7.451023    6[6-(1,7),6-(6,7),7-(6,27)]
   432       6.592836       6.592836       6.592836    6[1-(0),6-(6,7),7-(7)]
   433      42.190097      42.190097      42.190097    6[6-(1,7),6-(6,7),7-(6,27)]
   434      42.777549      42.777549      42.777549    6[1-(0),6-(6,7),7-(7)]
   435      37.131002      37.131002      37.131002    6[6-(1,7),6-(6,7),7-(6,27)]
   436      37.243862      37.243862      37.243862    6[1-(0),6-(6,7),7-(7)]
   437      37.445146      37.445146      37.445146    6[6-(7,7),7-(6),7-(6,27)]
   438      35.230064      35.230064      35.230064    6[1-(0),6-(1,7),7-(6)]
   439      39.604923      39.604923      39.604923    6[6-(1,7),6-(6,7),7-(6,27)]
   440      38.746736      38.746736      38.746736    6[1-(0),6-(6,7),7-(7)]
   441      45.321887      45.321887      45.321887    6[6-(1,7),6-(6,7),7-(6,27)]
   442      46.301616      46.301616      46.301616    6[1-(0),6-(6,7),7-(7)]
   443      28.158778      28.158778      28.158778    6[6-(1,7),6-(6,7),7-(6,27)]
   444       29.06391       29.06391       29.06391    6[1-(0),6-(6,7),7-(7)]
   445       31.48124       31.48124       31.48124    6[6-(7,7),7-(6),7-(6,27)]
   446      31.516288      31.516288      31.516288    6[1-(0),6-(1,7),7-(6)]
   447      45.266582      45.266582      45.266582    6[6-(1,7),6-(6,7),7-(6,27)]
   448      46.309976      46.309976      46.309976    6[1-(0),6-(6,7),7-(7)]
   449      54.271603      54.271603      54.271603    6[6-(1,7),6-(6,7),7-(6,27)]
   450      53.684151      53.684151      53.684151    6[1-(0),6-(6,7),7-(7)]
   451      27.176798      27.176798      27.176798    6[6-(1,7),6-(6,7),7-(6,27)]
   452      27.063938      27.063938      27.063938    6[1-(0),6-(6,7),7-(7)]
   453      26.862654      26.862654      26.862654    6[6-(7,7),7-(6),7-(6,27)]
   454      29.077736      29.077736      29.077736    6[1-(0),6-(1,7),7-(6)]
   455      56.856777      56.856777      56.856777    6[6-(1,7),6-(6,7),7-(6,27)]
   456      57.714964      57.714964      57.714964    6[1-(0),6-(6,7),7-(7)]
   457      51.139813      51.139813      51.139813    6[6-(1,7),6-(6,7),7-(6,27)]
   458      50.160084      50.160084      50.160084    6[1-(0),6-(6,7),7-(7)]
   459      36.149022      36.149022      36.149022    6[6-(1,7),6-(6,7),7-(6,27)]
   460       35.24389       35.24389       35.24389    6[1-(0),6-(6,7),7-(7)]
   461       32.82656       32.82656       32.82656    6[6-(7,7),7-(6),7-(6,27)]
   462      32.791512      32.791512      32.791512    6[1-(0),6-(1,7),7-(6)]
   463      51.195118      51.195118      51.195118    6[6-(1,7),6-(6,7),7-(6,27)]
   464      50.151724      50.151724      50.151724    6[1-(0),6-(6,7),7-(7)]
   465      51.827907      51.827907      51.827907    6[6-(1,7),6-(6,7),7-(6,27)]
   466      51.565209      51.565209      51.565209    6[1-(0),6-(6,7),7-(7)]
   467      38.397866      38.397866      38.397866    6[6-(1,7),6-(6,7),7-(6,27)]
   468      37.189201      37.189201      37.189201    6[1-(0),6-(6,7),7-(7)]
   469      38.080507      38.080507      38.080507    6[6-(7,7),7-(6),7-(6,27)]
   470      39.683057      39.683057      39.683057    6[1-(0),6-(1,7),7-(6)]
   471      56.179937      56.179937      56.179937    6[6-(1,7),6-(6,7),7-(6,27)]
   472      56.267717      56.267717      56.267717    6[1-(0),6-(6,7),7-(7)]
   473       53.58351       53.58351       53.58351    6[6-(1,7),6-(6,7),7-(6,27)]
   474      52.279026      52.279026      52.279026    6[1-(0),6-(6,7),7-(7)]
   475      24.927954      24.927954      24.927954    6[6-(1,7),6-(6,7),7-(6,27)]
   476      25.118627      25.118627      25.118627    6[1-(0),6-(6,7),7-(7)]
   477      21.608707      21.608707      21.608707    6[6-(7,7),7-(6),7-(6,27)]
   478      22.186191      22.186191      22.186191    6[1-(0),6-(1,7),7-(6)]
   479      51.871958      51.871958      51.871958    6[6-(1,7),6-(6,7),7-(6,27)]
   480      51.598971      51.598971      51.598971    6[1-(0),6-(6,7),7-(7)]
   481       42.87819       42.87819       42.87819    6[6-(1,7),6-(6,7),7-(6,27)]
   482      44.182674      44.182674      44.182674    6[1-(0),6-(6,7),7-(7)]
   483      39.379846      39.379846      39.379846    6[6-(1,7),6-(6,7),7-(6,27)]
   484      39.189173      39.189173      39.189173    6[1-(0),6-(6,7),7-(7)]
   485      42.699093      42.699093      42.699093    6[6-(7,7),7-(6),7-(6,27)]
   486      42.121609      42.121609      42.121609    6[1-(0),6-(1,7),7-(6)]
   487      44.589742      44.589742      44.589742    6[6-(1,7),6-(6,7),7-(6,27)]
   488      44.862729      44.862729      44.862729    6[1-(0),6-(6,7),7-(7)]
   489      44.633793      44.633793      44.633793    6[6-(1,7),6-(6,7),7-(6,27)]
   490      44.896491      44.896491      44.896491    6[1-(0),6-(6,7),7-(7)]
   491      25.909934      25.909934      25.909934    6[6-(1,7),6-(6,7),7-(6,27)]
   492      27.118599      27.118599      27.118599    6[1-(0),6-(6,7),7-(7)]
   493      26.227293      26.227293      26.227293    6[6-(7,7),7-(6),7-(6,27)]
   494      24.624743      24.624743      24.624743    6[1-(0),6-(1,7),7-(6)]
   495      40.281763      40.281763      40.281763    6[6-(1,7),6-(6,7),7-(6,27)]
   496      40.193983      40.193983      40.193983    6[1-(0),6-(6,7),7-(7)]
   497      50.674546      50.674546      50.674546    6[6-(1,7),6-(6,7),7-(6,27)]
   498      50.349792      50.349792      50.349792    6[1-(0),6-(6,7),7-(7)]
   499      20.932832      20.932832      20.932832    6[6-(1,7),6-(6,7),7-(6,27)]
   500      22.028637      22.028637      22.028637    6[1-(0),6-(6,7),7-(7)]
   501      20.936047      20.936047      20.936047    6[6-(7,7),7-(6),7-(6,27)]
   502      21.548579      21.548579      21.548579    6[1-(0),6-(1,7),7-(6)]
   503       48.90769       48.90769       48.90769    6[6-(1,7),6-(6,7),7-(6,27)]
   504      49.678097      49.678097      49.678097    6[1-(0),6-(6,7),7-(7)]
   505      45.787154      45.787154      45.787154    6[6-(1,7),6-(6,7),7-(6,27)]
   506      46.111908      46.111908      46.111908    6[1-(0),6-(6,7),7-(7)]
   507      43.374968      43.374968      43.374968    6[6-(1,7),6-(6,7),7-(6,27)]
   508      42.279163      42.279163      42.279163    6[1-(0),6-(6,7),7-(7)]
   509      43.371753      43.371753      43.371753    6[6-(7,7),7-(6),7-(6,27)]
   510      42.759221      42.759221      42.759221    6[1-(0),6-(1,7),7-(6)]
   511       47.55401       47.55401       47.55401    6[6-(1,7),6-(6,7),7-(6,27)]
   512      46.783603      46.783603      46.783603    6[1-(0),6-(6,7),7-(7)]
   513      47.542757      47.542757      47.542757    6[6-(1,7),6-(6,7),7-(6,27)]
   514      46.825725      46.825725      46.825725    6[1-(0),6-(6,7),7-(7)]
   515      29.905056      29.905056      29.905056    6[6-(1,7),6-(6,7),7-(6,27)]
   516      30.208589      30.208589      30.208589    6[1-(0),6-(6,7),7-(7)]
   517      26.899953      26.899953      26.899953    6[6-(7,7),7-(6),7-(6,27)]
   518      25.262355      25.262355      25.262355    6[1-(0),6-(1,7),7-(6)]
   519      43.246031      43.246031      43.246031    6[6-(1,7),6-(6,7),7-(6,27)]
   520      42.114857      42.114857      42.114857    6[1-(0),6-(6,7),7-(7)]
   521      48.918943      48.918943      48.918943    6[6-(1,7),6-(6,7),7-(6,27)]
   522      49.635975      49.635975      49.635975    6[1-(0),6-(6,7),7-(7)]
   523      34.402744      34.402744      34.402744    6[6-(1,7),6-(6,7),7-(6,27)]
   524      34.099211      34.099211      34.099211    6[1-(0),6-(6,7),7-(7)]
   525      37.407847      37.407847      37.407847    6[6-(7,7),7-(6),7-(6,27)]
   526      39.045445      39.045445      39.045445    6[1-(0),6-(1,7),7-(6)]
   527      53.215669      53.215669      53.215669    6[6-(1,7),6-(6,7),7-(6,27)]
   528      54.346843      54.346843      54.346843    6[1-(0),6-(6,7),7-(7)]
   529       42.87819       42.87819       42.87819    6[6-(1,7),6-(6,7),7-(6,27)]
   530      44.182674      44.182674      44.182674    6[1-(0),6-(6,7),7-(7)]
   531      39.379846      39.379846      39.379846    6[6-(1,7),6-(6,7),7-(6,27)]
   532      39.189173      39.189173      39.189173    6[1-(0),6-(6,7),7-(7)]
   533      42.699093      42.699093      42.699093    6[6-(7,7),7-(6),7-(6,27)]
   534      42.121609      42.121609      42.121609    6[1-(0),6-(1,7),7-(6)]
   535      44.589742      44.589742      44.589742    6[6-(1,7),6-(6,7),7-(6,27)]
   536      44.862729      44.862729      44.862729    6[1-(0),6-(6,7),7-(7)]
   537      44.633793      44.633793      44.633793    6[6-(1,7),6-(6,7),7-(6,27)]
   538      44.896491      44.896491      44.896491    6[1-(0),6-(6,7),7-(7)]
   539      25.909934      25.909934      25.909934    6[6-(1,7),6-(6,7),7-(6,27)]
   540      27.118599      27.118599      27.118599    6[1-(0),6-(6,7),7-(7)]
   541      26.227293      26.227293      26.227293    6[6-(7,7),7-(6),7-(6,27)]
   542      24.624743      24.624743      24.624743    6[1-(0),6-(1,7),7-(6)]
   543      40.281763      40.281763      40.281763    6[6-(1,7),6-(6,7),7-(6,27)]
   544      40.193983      40.193983      40.193983    6[1-(0),6-(6,7),7-(7)]
   545      51.827907      51.827907      51.827907    6[6-(1,7),6-(6,7),7-(6,27)]
   546      51.565209      51.565209      51.565209    6[1-(0),6-(6,7),7-(7)]
   547      38.397866      38.397866      38.397866    6[6-(1,7),6-(6,7),7-(6,27)]
   548      37.189201      37.189201      37.189201    6[1-(0),6-(6,7),7-(7)]
   549      38.080507      38.080507      38.080507    6[6-(7,7),7-(6),7-(6,27)]
   550      39.683057      39.683057      39.683057    6[1-(0),6-(1,7),7-(6)]
   551      56.179937      56.179937      56.179937    6[6-(1,7),6-(6,7),7-(6,27)]
   552      56.267717      56.267717      56.267717    6[1-(0),6-(6,7),7-(7)]
   553       53.58351       53.58351       53.58351    6[6-(1,7),6-(6,7),7-(6,27)]
   554      52.279026      52.279026      52.279026    6[1-(0),6-(6,7),7-(7)]
   555      24.927954      24.927954      24.927954    6[6-(1,7),6-(6,7),7-(6,27)]
   556      25.118627      25.118627      25.118627    6[1-(0),6-(6,7),7-(7)]
   557      21.608707      21.608707      21.608707    6[6-(7,7),7-(6),7-(6,27)]
   558      22.186191      22.186191      22.186191    6[1-(0),6-(1,7),7-(6)]
   559      51.871958      51.871958      51.871958    6[6-(1,7),6-(6,7),7-(6,27)]
   560      51.598971      51.598971      51.598971    6[1-(0),6-(6,7),7-(7)]
   561      48.918943      48.918943      48.918943    6[6-(1,7),6-(6,7),7-(6,27)]
   562      49.635975      49.635975      49.635975    6[1-(0),6-(6,7),7-(7)]
   563      34.402744      34.402744      34.402744    6[6-(1,7),6-(6,7),7-(6,27)]
   564      34.099211      34.099211      34.099211    6[1-(0),6-(6,7),7-(7)]
   565      37.407847      37.407847      37.407847    6[6-(7,7),7-(6),7-(6,27)]
   566      39.045445      39.045445      39.045445    6[1-(0),6-(1,7),7-(6)]
   567      53.215669      53.215669      53.215669    6[6-(1,7),6-(6,7),7-(6,27)]
   568      54.346843      54.346843      54.346843    6[1-(0),6-(6,7),7-(7)]
   569      47.542757      47.542757      47.542757    6[6-(1,7),6-(6,7),7-(6,27)]
   570      46.825725      46.825725      46.825725    6[1-(0),6-(6,7),7-(7)]
   571      29.905056      29.905056      29.905056    6[6-(1,7),6-(6,7),7-(6,27)]
   572      30.208589      30.208589      30.208589    6[1-(0),6-(6,7),7-(7)]
   573      26.899953      26.899953      26.899953    6[6-(7,7),7-(6),7-(6,27)]
   574      25.262355      25.262355      25.262355    6[1-(0),6-(1,7),7-(6)]
   575      43.246031      43.246031      43.246031    6[6-(1,7),6-(6,7),7-(6,27)]
   576      42.114857      42.114857      42.114857    6[1-(0),6-(6,7),7-(7)]
   577      45.787154      45.787154      45.787154    6[6-(1,7),6-(6,7),7-(6,27)]
   578      46.111908      46.111908      46.111908    6[1-(0),6-(6,7),7-(7)]
   579      43.374968      43.374968      43.374968    6[6-(1,7),6-(6,7),7-(6,27)]
   580      42.279163      42.279163      42.279163    6[1-(0),6-(6,7),7-(7)]
   581      43.371753      43.371753      43.371753    6[6-(7,7),7-(6),7-(6,27)]
   582      42.759221      42.759221      42.759221    6[1-(0),6-(1,7),7-(6)]
   583       47.55401       47.55401       47.55401    6[6-(1,7),6-(6,7),7-(6,27)]
   584      46.783603      46.783603      46.783603    6[1-(0),6-(6,7),7-(7)]
   585      50.674546      50.674546      50.674546    6[6-(1,7),6-(6,7),7-(6,27)]
   586      50.349792      50.349792      50.349792    6[1-(0),6-(6,7),7-(7)]
   587      20.932832      20.932832      20.932832    6[6-(1,7),6-(6,7),7-(6,27)]
   588      22.028637      22.028637      22.028637    6[1-(0),6-(6,7),7-(7)]
   589      20.936047      20.936047      20.936047    6[6-(7,7),7-(6),7-(6,27)]
   590      21.548579      21.548579      21.548579    6[1-(0),6-(1,7),7-(6)]
   591       48.90769       48.90769       48.90769    6[6-(1,7),6-(6,7),7-(6,27)]
   592      49.678097      49.678097      49.678097    6[1-(0),6-(6,7),7-(7)]
   593      45.321887      45.321887      45.321887    6[6-(1,7),6-(6,7),7-(6,27)]
   594      46.301616      46.301616      46.301616    6[1-(0),6-(6,7),7-(7)]
   595      28.158778      28.158778      28.158778    6[6-(1,7),6-(6,7),7-(6,27)]
   596       29.06391       29.06391       29.06391    6[1-(0),6-(6,7),7-(7)]
   597       31.48124       31.48124       31.48124    6[6-(7,7),7-(6),7-(6,27)]
   598      31.516288      31.516288      31.516288    6[1-(0),6-(1,7),7-(6)]
   599      45.266582      45.266582      45.266582    6[6-(1,7),6-(6,7),7-(6,27)]
   600      46.309976      46.309976      46.309976    6[1-(0),6-(6,7),7-(7)]
   601      42.190097      42.190097      42.190097    6[6-(1,7),6-(6,7),7-(6,27)]
   602      42.777549      42.777549      42.777549    6[1-(0),6-(6,7),7-(7)]
   603      37.131002      37.131002      37.131002    6[6-(1,7),6-(6,7),7-(6,27)]
   604      37.243862      37.243862      37.243862    6[1-(0),6-(6,7),7-(7)]
   605      37.445146      37.445146      37.445146    6[6-(7,7),7-(6),7-(6,27)]
   606      35.230064      35.230064      35.230064    6[1-(0),6-(1,7),7-(6)]
   607      39.604923      39.604923      39.604923    6[6-(1,7),6-(6,7),7-(6,27)]
   608      38.746736      38.746736      38.746736    6[1-(0),6-(6,7),7-(7)]
   609      51.139813      51.139813      51.139813    6[6-(1,7),6-(6,7),7-(6,27)]
   610      50.160084      50.160084      50.160084    6[1-(0),6-(6,7),7-(7)]
   611      36.149022      36.149022      36.149022    6[6-(1,7),6-(6,7),7-(6,27)]
   612       35.24389       35.24389       35.24389    6[1-(0),6-(6,7),7-(7)]
   613       32.82656       32.82656       32.82656    6[6-(7,7),7-(6),7-(6,27)]
   614      32.791512      32.791512      32.791512    6[1-(0),6-(1,7),7-(6)]
   615      51.195118      51.195118      51.195118    6[6-(1,7),6-(6,7),7-(6,27)]
   616      50.151724      50.151724      50.151724    6[1-(0),6-(6,7),7-(7)]
   617      54.271603      54.271603      54.271603    6[6-(1,7),6-(6,7),7-(6,27)]
   618      53.684151      53.684151      53.684151    6[1-(0),6-(6,7),7-(7)]
   619      27.176798      27.176798      27.176798    6[6-(1,7),6-(6,7),7-(6,27)]
   620      27.063938      27.063938      27.063938    6[1-(0),6-(6,7),7-(7)]
   621      26.862654      26.862654      26.862654    6[6-(7,7),7-(6),7-(6,27)]
   622      29.077736      29.077736      29.077736    6[1-(0),6-(1,7),7-(6)]
   623      56.856777      56.856777      56.856777    6[6-(1,7),6-(6,7),7-(6,27)]
   624      57.714964      57.714964      57.714964    6[1-(0),6-(6,7),7-(7)]
   625      22.117703      22.117703      22.117703    6[6-(1,7),6-(6,7),7-(6,27)]
   626      21.530251      21.530251      21.530251    6[1-(0),6-(6,7),7-(7)]
   627      27.176798      27.176798      27.176798    6[6-(1,7),6-(6,7),7-(6,27)]
   628      27.063938      27.063938      27.063938    6[1-(0),6-(6,7),7-(7)]
   629      26.862654      26.862654      26.862654    6[6-(7,7),7-(6),7-(6,27)]
   630      29.077736      29.077736      29.077736    6[1-(0),6-(1,7),7-(6)]
   631      24.702877      24.702877      24.702877    6[6-(1,7),6-(6,7),7-(6,27)]
   632      25.561064      25.561064      25.561064    6[1-(0),6-(6,7),7-(7)]
   633      18.985913      18.985913      18.985913    6[6-(1,7),6-(6,7),7-(6,27)]
   634      18.006184      18.006184      18.006184    6[1-(0),6-(6,7),7-(7)]
   635      36.149022      36.149022      36.149022    6[6-(1,7),6-(6,7),7-(6,27)]
   636       35.24389       35.24389       35.24389    6[1-(0),6-(6,7),7-(7)]
   637       32.82656       32.82656       32.82656    6[6-(7,7),7-(6),7-(6,27)]
   638      32.791512      32.791512      32.791512    6[1-(0),6-(1,7),7-(6)]
   639      19.041218      19.041218      19.041218    6[6-(1,7),6-(6,7),7-(6,27)]
   640      17.997824      17.997824      17.997824    6[1-(0),6-(6,7),7-(7)]
   641      10.036197      10.036197      10.036197    6[6-(1,7),6-(6,7),7-(6,27)]
   642      10.623649      10.623649      10.623649    6[1-(0),6-(6,7),7-(7)]
   643      37.131002      37.131002      37.131002    6[6-(1,7),6-(6,7),7-(6,27)]
   644      37.243862      37.243862      37.243862    6[1-(0),6-(6,7),7-(7)]
   645      37.445146      37.445146      37.445146    6[6-(7,7),7-(6),7-(6,27)]
   646      35.230064      35.230064      35.230064    6[1-(0),6-(1,7),7-(6)]
   647       7.451023       7.451023       7.451023    6[6-(1,7),6-(6,7),7-(6,27)]
   648       6.592836       6.592836       6.592836    6[1-(0),6-(6,7),7-(7)]
   649      13.167987      13.167987      13.167987    6[6-(1,7),6-(6,7),7-(6,27)]
   650      14.147716      14.147716      14.147716    6[1-(0),6-(6,7),7-(7)]
   651      28.158778      28.158778      28.158778    6[6-(1,7),6-(6,7),7-(6,27)]
   652       29.06391       29.06391       29.06391    6[1-(0),6-(6,7),7-(7)]
   653       31.48124       31.48124       31.48124    6[6-(7,7),7-(6),7-(6,27)]
   654      31.516288      31.516288      31.516288    6[1-(0),6-(1,7),7-(6)]
   655      13.112682      13.112682      13.112682    6[6-(1,7),6-(6,7),7-(6,27)]
   656      14.156076      14.156076      14.156076    6[1-(0),6-(6,7),7-(7)]
   657      12.479893      12.479893      12.479893    6[6-(1,7),6-(6,7),7-(6,27)]
   658      12.742591      12.742591      12.742591    6[1-(0),6-(6,7),7-(7)]
   659      25.909934      25.909934      25.909934    6[6-(1,7),6-(6,7),7-(6,27)]
   660      27.118599      27.118599      27.118599    6[1-(0),6-(6,7),7-(7)]
   661      26.227293      26.227293      26.227293    6[6-(7,7),7-(6),7-(6,27)]
   662      24.624743      24.624743      24.624743    6[1-(0),6-(1,7),7-(6)]
   663       8.127863       8.127863       8.127863    6[6-(1,7),6-(6,7),7-(6,27)]
   664       8.040083       8.040083       8.040083    6[1-(0),6-(6,7),7-(7)]
   665       10.72429       10.72429       10.72429    6[6-(1,7),6-(6,7),7-(6,27)]
   666      12.028774      12.028774      12.028774    6[1-(0),6-(6,7),7-(7)]
   667      39.379846      39.379846      39.379846    6[6-(1,7),6-(6,7),7-(6,27)]
   668      39.189173      39.189173      39.189173    6[1-(0),6-(6,7),7-(7)]
   669      42.699093      42.699093      42.699093    6[6-(7,7),7-(6),7-(6,27)]
   670      42.121609      42.121609      42.121609    6[1-(0),6-(1,7),7-(6)]
   671      12.435842      12.435842      12.435842    6[6-(1,7),6-(6,7),7-(6,27)]
   672      12.708829      12.708829      12.708829    6[1-(0),6-(6,7),7-(7)]
   673       21.42961       21.42961       21.42961    6[6-(1,7),6-(6,7),7-(6,27)]
   674      20.125126      20.125126      20.125126    6[1-(0),6-(6,7),7-(7)]
   675      24.927954      24.927954      24.927954    6[6-(1,7),6-(6,7),7-(6,27)]
   676      25.118627      25.118627      25.118627    6[1-(0),6-(6,7),7-(7)]
   677      21.608707      21.608707      21.608707    6[6-(7,7),7-(6),7-(6,27)]
   678      22.186191      22.186191      22.186191    6[1-(0),6-(1,7),7-(6)]
   679      19.718058      19.718058      19.718058    6[6-(1,7),6-(6,7),7-(6,27)]
   680      19.445071      19.445071      19.445071    6[1-(0),6-(6,7),7-(7)]
   681      19.674007      19.674007      19.674007    6[6-(1,7),6-(6,7),7-(6,27)]
   682      19.411309      19.411309      19.411309    6[1-(0),6-(6,7),7-(7)]
   683      38.397866      38.397866      38.397866    6[6-(1,7),6-(6,7),7-(6,27)]
   684      37.189201      37.189201      37.189201    6[1-(0),6-(6,7),7-(7)]
   685      38.080507      38.080507      38.080507    6[6-(7,7),7-(6),7-(6,27)]
   686      39.683057      39.683057      39.683057    6[1-(0),6-(1,7),7-(6)]
   687      24.026037      24.026037      24.026037    6[6-(1,7),6-(6,7),7-(6,27)]
   688      24.113817      24.113817      24.113817    6[1-(0),6-(6,7),7-(7)]
   689      13.633254      13.633254      13.633254    6[6-(1,7),6-(6,7),7-(6,27)]
   690      13.958008      13.958008      13.958008    6[1-(0),6-(6,7),7-(7)]
   691      43.374968      43.374968      43.374968    6[6-(1,7),6-(6,7),7-(6,27)]
   692      42.279163      42.279163      42.279163    6[1-(0),6-(6,7),7-(7)]
   693      43.371753      43.371753      43.371753    6[6-(7,7),7-(6),7-(6,27)]
   694      42.759221      42.759221      42.759221    6[1-(0),6-(1,7),7-(6)]
   695       15.40011       15.40011       15.40011    6[6-(1,7),6-(6,7),7-(6,27)]
   696      14.629703      14.629703      14.629703    6[1-(0),6-(6,7),7-(7)]
   697      18.520646      18.520646      18.520646    6[6-(1,7),6-(6,7),7-(6,27)]
   698      18.195892      18.195892      18.195892    6[1-(0),6-(6,7),7-(7)]
   699      20.932832      20.932832      20.932832    6[6-(1,7),6-(6,7),7-(6,27)]
   700      22.028637      22.028637      22.028637    6[1-(0),6-(6,7),7-(7)]
   701      20.936047      20.936047      20.936047    6[6-(7,7),7-(6),7-(6,27)]
   702      21.548579      21.548579      21.548579    6[1-(0),6-(1,7),7-(6)]
   703       16.75379       16.75379       16.75379    6[6-(1,7),6-(6,7),7-(6,27)]
   704      17.524197      17.524197      17.524197    6[1-(0),6-(6,7),7-(7)]
   705      16.765043      16.765043      16.765043    6[6-(1,7),6-(6,7),7-(6,27)]
   706      17.482075      17.482075      17.482075    6[1-(0),6-(6,7),7-(7)]
   707      34.402744      34.402744      34.402744    6[6-(1,7),6-(6,7),7-(6,27)]
   708      34.099211      34.099211      34.099211    6[1-(0),6-(6,7),7-(7)]
   709      37.407847      37.407847      37.407847    6[6-(7,7),7-(6),7-(6,27)]
   710      39.045445      39.045445      39.045445    6[1-(0),6-(1,7),7-(6)]
   711      21.061769      21.061769      21.061769    6[6-(1,7),6-(6,7),7-(6,27)]
   712      22.192943      22.192943      22.192943    6[1-(0),6-(6,7),7-(7)]
   713      15.388857      15.388857      15.388857    6[6-(1,7),6-(6,7),7-(6,27)]
   714      14.671825      14.671825      14.671825    6[1-(0),6-(6,7),7-(7)]
   715      29.905056      29.905056      29.905056    6[6-(1,7),6-(6,7),7-(6,27)]
   716      30.208589      30.208589      30.208589    6[1-(0),6-(6,7),7-(7)]
   717      26.899953      26.899953      26.899953    6[6-(7,7),7-(6),7-(6,27)]
   718      25.262355      25.262355      25.262355    6[1-(0),6-(1,7),7-(6)]
   719      11.092131      11.092131      11.092131    6[6-(1,7),6-(6,7),7-(6,27)]
   720       9.960957       9.960957       9.960957    6[1-(0),6-(6,7),7-(7)]
   721      23.451125      23.451125      23.451125    6[1-(0),7-(6,27),7-(6,27)]
   722      36.438729      36.438729      36.438729    6[1-(0),7-(6,27),7-(6,27)]
   723      27.869071      27.869071      27.869071    6[1-(0),7-(6,27),7-(6,27)]
   724      40.856675      40.856675      40.856675    6[1-(0),7-(6,27),7-(6,27)]
   725        32.1539        32.1539        32.1539    6[1-(0),7-(6,27),7-(6,27)]
   726        32.1539        32.1539        32.1539    6[1-(0),7-(6,27),7-(6,27)]
   727      19.166297      19.166297      19.166297    6[1-(0),7-(6,27),7-(6,27)]
   728      45.141503      45.141503      45.141503    6[1-(0),7-(6,27),7-(6,27)]
   729      36.438729      36.438729      36.438729    6[1-(0),7-(6,27),7-(6,27)]
   730      23.451125      23.451125      23.451125    6[1-(0),7-(6,27),7-(6,27)]
   731      27.869071      27.869071      27.869071    6[1-(0),7-(6,27),7-(6,27)]
   732      40.856675      40.856675      40.856675    6[1-(0),7-(6,27),7-(6,27)]
   733      40.856675      40.856675      40.856675    6[1-(0),7-(6,27),7-(6,27)]
   734      27.869071      27.869071      27.869071    6[1-(0),7-(6,27),7-(6,27)]
   735      23.451125      23.451125      23.451125    6[1-(0),7-(6,27),7-(6,27)]
   736      36.438729      36.438729      36.438729    6[1-(0),7-(6,27),7-(6,27)]
   737      36.438729      36.438729      36.438729    6[1-(0),7-(6,27),7-(6,27)]
   738      23.451125      23.451125      23.451125    6[1-(0),7-(6,27),7-(6,27)]
   739      40.856675      40.856675      40.856675    6[1-(0),7-(6,27),7-(6,27)]
   740      27.869071      27.869071      27.869071    6[1-(0),7-(6,27),7-(6,27)]
   741      19.166297      19.166297      19.166297    6[1-(0),7-(6,27),7-(6,27)]
   742      45.141503      45.141503      45.141503    6[1-(0),7-(6,27),7-(6,27)]
   743        32.1539        32.1539        32.1539    6[1-(0),7-(6,27),7-(6,27)]
   744        32.1539        32.1539        32.1539    6[1-(0),7-(6,27),7-(6,27)]
   745      24.157225      24.157225      24.157225    6[1-(0),7-(6,27),7-(6,27)]
   746      40.150575      40.150575      40.150575    6[1-(0),7-(6,27),7-(6,27)]
   747      24.157225      24.157225      24.157225    6[1-(0),7-(6,27),7-(6,27)]
   748      40.150575      40.150575      40.150575    6[1-(0),7-(6,27),7-(6,27)]
   749      29.379018      29.379018      29.379018    6[1-(0),7-(6,27),7-(6,27)]
   750      34.928782      34.928782      34.928782    6[1-(0),7-(6,27),7-(6,27)]
   751      18.935432      18.935432      18.935432    6[1-(0),7-(6,27),7-(6,27)]
   752      45.372368      45.372368      45.372368    6[1-(0),7-(6,27),7-(6,27)]
   753      37.375693      37.375693      37.375693    6[1-(0),7-(6,27),7-(6,27)]
   754      26.932107      26.932107      26.932107    6[1-(0),7-(6,27),7-(6,27)]
   755      26.932107      26.932107      26.932107    6[1-(0),7-(6,27),7-(6,27)]
   756      37.375693      37.375693      37.375693    6[1-(0),7-(6,27),7-(6,27)]
   757      37.375693      37.375693      37.375693    6[1-(0),7-(6,27),7-(6,27)]
   758      26.932107      26.932107      26.932107    6[1-(0),7-(6,27),7-(6,27)]
   759      26.932107      26.932107      26.932107    6[1-(0),7-(6,27),7-(6,27)]
   760      37.375693      37.375693      37.375693    6[1-(0),7-(6,27),7-(6,27)]
   761      40.150575      40.150575      40.150575    6[1-(0),7-(6,27),7-(6,27)]
   762      24.157225      24.157225      24.157225    6[1-(0),7-(6,27),7-(6,27)]
   763      40.150575      40.150575      40.150575    6[1-(0),7-(6,27),7-(6,27)]
   764      24.157225      24.157225      24.157225    6[1-(0),7-(6,27),7-(6,27)]
   765      18.935432      18.935432      18.935432    6[1-(0),7-(6,27),7-(6,27)]
   766      45.372368      45.372368      45.372368    6[1-(0),7-(6,27),7-(6,27)]
   767      29.379018      29.379018      29.379018    6[1-(0),7-(6,27),7-(6,27)]
   768      34.928782      34.928782      34.928782    6[1-(0),7-(6,27),7-(6,27)]
   769      20.665312      20.665312      20.665312    6[1-(0),7-(6,27),7-(6,27)]
   770      36.440015      36.440015      36.440015    6[1-(0),7-(6,27),7-(6,27)]
   771      27.867785      27.867785      27.867785    6[1-(0),7-(6,27),7-(6,27)]
   772      43.642488      43.642488      43.642488    6[1-(0),7-(6,27),7-(6,27)]
   773      27.867785      27.867785      27.867785    6[1-(0),7-(6,27),7-(6,27)]
   774      36.440015      36.440015      36.440015    6[1-(0),7-(6,27),7-(6,27)]
   775      20.665312      20.665312      20.665312    6[1-(0),7-(6,27),7-(6,27)]
   776      43.642488      43.642488      43.642488    6[1-(0),7-(6,27),7-(6,27)]
   777        32.1539        32.1539        32.1539    6[1-(0),7-(6,27),7-(6,27)]
   778      24.951426      24.951426      24.951426    6[1-(0),7-(6,27),7-(6,27)]
   779        32.1539        32.1539        32.1539    6[1-(0),7-(6,27),7-(6,27)]
   780      39.356374      39.356374      39.356374    6[1-(0),7-(6,27),7-(6,27)]
   781      39.356374      39.356374      39.356374    6[1-(0),7-(6,27),7-(6,27)]
   782        32.1539        32.1539        32.1539    6[1-(0),7-(6,27),7-(6,27)]
   783      24.951426      24.951426      24.951426    6[1-(0),7-(6,27),7-(6,27)]
   784        32.1539        32.1539        32.1539    6[1-(0),7-(6,27),7-(6,27)]
   785      36.440015      36.440015      36.440015    6[1-(0),7-(6,27),7-(6,27)]
   786      20.665312      20.665312      20.665312    6[1-(0),7-(6,27),7-(6,27)]
   787      43.642488      43.642488      43.642488    6[1-(0),7-(6,27),7-(6,27)]
   788      27.867785      27.867785      27.867785    6[1-(0),7-(6,27),7-(6,27)]
   789      20.665312      20.665312      20.665312    6[1-(0),7-(6,27),7-(6,27)]
   790      43.642488      43.642488      43.642488    6[1-(0),7-(6,27),7-(6,27)]
   791      27.867785      27.867785      27.867785    6[1-(0),7-(6,27),7-(6,27)]
   792      36.440015      36.440015      36.440015    6[1-(0),7-(6,27),7-(6,27)]
   793       20.58557       20.58557       20.58557    6[1-(0),7-(6,27),7-(6,27)]
   794      23.577169      23.577169      23.577169    6[1-(0),7-(6,27),7-(6,27)]
   795       8.576731       8.576731       8.576731    6[1-(0),7-(6,27),7-(6,27)]
   796       11.56833       11.56833       11.56833    6[1-(0),7-(6,27),7-(6,27)]
   797      13.085351      13.085351      13.085351    6[1-(0),7-(6,27),7-(6,27)]
   798      19.068549      19.068549      19.068549    6[1-(0),7-(6,27),7-(6,27)]
   799       16.07695       16.07695       16.07695    6[1-(0),7-(6,27),7-(6,27)]
   800       16.07695       16.07695       16.07695    6[1-(0),7-(6,27),7-(6,27)]
   801       20.58557       20.58557       20.58557    6[1-(0),7-(6,27),7-(6,27)]
   802      23.577169      23.577169      23.577169    6[1-(0),7-(6,27),7-(6,27)]
   803       11.56833       11.56833       11.56833    6[1-(0),7-(6,27),7-(6,27)]
   804       8.576731       8.576731       8.576731    6[1-(0),7-(6,27),7-(6,27)]
   805      40.730631      40.730631      40.730631    6[1-(0),7-(6,27),7-(6,27)]
   806       43.72223       43.72223       43.72223    6[1-(0),7-(6,27),7-(6,27)]
   807      55.731069      55.731069      55.731069    6[1-(0),7-(6,27),7-(6,27)]
   808       52.73947       52.73947       52.73947    6[1-(0),7-(6,27),7-(6,27)]
   809      55.731069      55.731069      55.731069    6[1-(0),7-(6,27),7-(6,27)]
   810       52.73947       52.73947       52.73947    6[1-(0),7-(6,27),7-(6,27)]
   811       43.72223       43.72223       43.72223    6[1-(0),7-(6,27),7-(6,27)]
   812      40.730631      40.730631      40.730631    6[1-(0),7-(6,27),7-(6,27)]
   813       48.23085       48.23085       48.23085    6[1-(0),7-(6,27),7-(6,27)]
   814       48.23085       48.23085       48.23085    6[1-(0),7-(6,27),7-(6,27)]
   815      45.239251      45.239251      45.239251    6[1-(0),7-(6,27),7-(6,27)]
   816      51.222449      51.222449      51.222449    6[1-(0),7-(6,27),7-(6,27)]
   817      19.557931      19.557931      19.557931    7[6-(1,6),7-(6)]
   818      26.298675      26.298675      26.298675    7[6-(1,6),7-(6)]
   819      22.219953      22.219953      22.219953    7[6-(1,6),6-(6,7)]
   820      18.384957      18.384957      18.384957    7[6-(1,6),7-(6)]
   821      22.292299      22.292299      22.292299    7[6-(1,7),6-(6,6),27-(7,7,7)]
   822      23.789063      23.789063      23.789063    7[6-(1,7),6-(6,6),27-(7,7,7)]
   823      21.447294      21.447294      21.447294    7[6-(1,7),6-(6,7),27-(7,7,7)]
   824      20.724796      20.724796      20.724796    7[6-(1,7),6-(6,6),27-(7,7,7)]
   825      18.499425      18.499425      18.499425    7[6-(1,6),7-(6)]
   826      37.089524      37.089524      37.089524    7[6-(1,6),7-(6)]
   827      39.276953      39.276953      39.276953    7[6-(1,6),6-(6,7)]
   828      24.961073      24.961073      24.961073    7[6-(1,6),7-(6)]
   829      36.643228      36.643228      36.643228    7[6-(1,7),6-(6,6),27-(7,7,7)]
   830      38.894322      38.894322      38.894322    7[6-(1,7),6-(6,6),27-(7,7,7)]
   831      37.478586      37.478586      37.478586    7[6-(1,7),6-(6,7),27-(7,7,7)]
   832      23.255308      23.255308      23.255308    7[6-(1,7),6-(6,6),27-(7,7,7)]
   833      13.654475      13.654475      13.654475    7[6-(1,6),7-(6)]
   834      27.218276      27.218276      27.218276    7[6-(1,6),7-(6)]
   835      25.030847      25.030847      25.030847    7[6-(1,6),6-(6,7)]
   836       7.192827       7.192827       7.192827    7[6-(1,6),7-(6)]
   837      27.664572      27.664572      27.664572    7[6-(1,7),6-(6,6),27-(7,7,7)]
   838      25.413478      25.413478      25.413478    7[6-(1,7),6-(6,6),27-(7,7,7)]
   839      26.829214      26.829214      26.829214    7[6-(1,7),6-(6,7),27-(7,7,7)]
   840       8.898592       8.898592       8.898592    7[6-(1,7),6-(6,6),27-(7,7,7)]
   841      12.595969      12.595969      12.595969    7[6-(1,6),7-(6)]
   842      38.009125      38.009125      38.009125    7[6-(1,6),7-(6)]
   843      42.087847      42.087847      42.087847    7[6-(1,6),6-(6,7)]
   844      13.768943      13.768943      13.768943    7[6-(1,6),7-(6)]
   845      42.015501      42.015501      42.015501    7[6-(1,7),6-(6,6),27-(7,7,7)]
   846      40.518737      40.518737      40.518737    7[6-(1,7),6-(6,6),27-(7,7,7)]
   847      42.860506      42.860506      42.860506    7[6-(1,7),6-(6,7),27-(7,7,7)]
   848      11.429104      11.429104      11.429104    7[6-(1,7),6-(6,6),27-(7,7,7)]
   849      15.428084      15.428084      15.428084    7[6-(1,6),7-(6)]
   850      30.407943      30.407943      30.407943    7[6-(1,6),7-(6)]
   851      26.431792      26.431792      26.431792    7[6-(1,6),6-(6,7)]
   852       8.851004       8.851004       8.851004    7[6-(1,6),7-(6)]
   853      31.016295      31.016295      31.016295    7[6-(1,7),6-(6,6),27-(7,7,7)]
   854       29.55908       29.55908       29.55908    7[6-(1,7),6-(6,6),27-(7,7,7)]
   855      27.964568      27.964568      27.964568    7[6-(1,7),6-(6,7),27-(7,7,7)]
   856      12.410441      12.410441      12.410441    7[6-(1,7),6-(6,6),27-(7,7,7)]
   857      16.725816      16.725816      16.725816    7[6-(1,6),7-(6)]
   858      33.899857      33.899857      33.899857    7[6-(1,6),7-(6)]
   859      37.876008      37.876008      37.876008    7[6-(1,6),6-(6,7)]
   860      23.302896      23.302896      23.302896    7[6-(1,6),7-(6)]
   861      33.291505      33.291505      33.291505    7[6-(1,7),6-(6,6),27-(7,7,7)]
   862       34.74872       34.74872       34.74872    7[6-(1,7),6-(6,6),27-(7,7,7)]
   863      36.343232      36.343232      36.343232    7[6-(1,7),6-(6,7),27-(7,7,7)]
   864      19.743459      19.743459      19.743459    7[6-(1,7),6-(6,6),27-(7,7,7)]
   865      17.784322      17.784322      17.784322    7[6-(1,6),7-(6)]
   866      23.109008      23.109008      23.109008    7[6-(1,6),7-(6)]
   867      20.819007      20.819007      20.819007    7[6-(1,6),6-(6,7)]
   868       16.72678       16.72678       16.72678    7[6-(1,6),7-(6)]
   869      18.940576      18.940576      18.940576    7[6-(1,7),6-(6,6),27-(7,7,7)]
   870      19.643461      19.643461      19.643461    7[6-(1,7),6-(6,6),27-(7,7,7)]
   871       20.31194       20.31194       20.31194    7[6-(1,7),6-(6,7),27-(7,7,7)]
   872      17.212947      17.212947      17.212947    7[6-(1,7),6-(6,6),27-(7,7,7)]
   873      14.369578      14.369578      14.369578    7[6-(1,6),7-(6)]
   874      41.198792      41.198792      41.198792    7[6-(1,6),7-(6)]
   875      43.488793      43.488793      43.488793    7[6-(1,6),6-(6,7)]
   876       15.42712       15.42712       15.42712    7[6-(1,6),7-(6)]
   877      45.367224      45.367224      45.367224    7[6-(1,7),6-(6,6),27-(7,7,7)]
   878      44.664339      44.664339      44.664339    7[6-(1,7),6-(6,6),27-(7,7,7)]
   879       43.99586       43.99586       43.99586    7[6-(1,7),6-(6,7),27-(7,7,7)]
   880      14.940953      14.940953      14.940953    7[6-(1,7),6-(6,6),27-(7,7,7)]
   881      17.850559      17.850559      17.850559    7[6-(1,6),7-(6)]
   882      35.343567      35.343567      35.343567    7[6-(1,6),7-(6)]
   883      33.554845      33.554845      33.554845    7[6-(1,6),6-(6,7)]
   884      17.735127      17.735127      17.735127    7[6-(1,6),7-(6)]
   885      35.505623      35.505623      35.505623    7[6-(1,7),6-(6,6),27-(7,7,7)]
   886      36.299502      36.299502      36.299502    7[6-(1,7),6-(6,6),27-(7,7,7)]
   887      33.289254      33.289254      33.289254    7[6-(1,7),6-(6,7),27-(7,7,7)]
   888      19.588799      19.588799      19.588799    7[6-(1,7),6-(6,6),27-(7,7,7)]
   889      20.206797      20.206797      20.206797    7[6-(1,6),7-(6)]
   890      28.044632      28.044632      28.044632    7[6-(1,6),7-(6)]
   891      27.942061      27.942061      27.942061    7[6-(1,6),6-(6,7)]
   892      25.610903      25.610903      25.610903    7[6-(1,6),7-(6)]
   893      23.429904      23.429904      23.429904    7[6-(1,7),6-(6,6),27-(7,7,7)]
   894      26.383883      26.383883      26.383883    7[6-(1,7),6-(6,6),27-(7,7,7)]
   895      25.636626      25.636626      25.636626    7[6-(1,7),6-(6,7),27-(7,7,7)]
   896      24.391305      24.391305      24.391305    7[6-(1,7),6-(6,6),27-(7,7,7)]
   897      14.303341      14.303341      14.303341    7[6-(1,6),7-(6)]
   898      28.964233      28.964233      28.964233    7[6-(1,6),7-(6)]
   899      30.752955      30.752955      30.752955    7[6-(1,6),6-(6,7)]
   900      14.418773      14.418773      14.418773    7[6-(1,6),7-(6)]
   901      28.802177      28.802177      28.802177    7[6-(1,7),6-(6,6),27-(7,7,7)]
   902      28.008298      28.008298      28.008298    7[6-(1,7),6-(6,6),27-(7,7,7)]
   903      31.018546      31.018546      31.018546    7[6-(1,7),6-(6,7),27-(7,7,7)]
   904      12.565101      12.565101      12.565101    7[6-(1,7),6-(6,6),27-(7,7,7)]
   905      11.947103      11.947103      11.947103    7[6-(1,6),7-(6)]
   906      36.263168      36.263168      36.263168    7[6-(1,6),7-(6)]
   907      36.365739      36.365739      36.365739    7[6-(1,6),6-(6,7)]
   908       6.542997       6.542997       6.542997    7[6-(1,6),7-(6)]
   909      40.877896      40.877896      40.877896    7[6-(1,7),6-(6,6),27-(7,7,7)]
   910      37.923917      37.923917      37.923917    7[6-(1,7),6-(6,6),27-(7,7,7)]
   911      38.671174      38.671174      38.671174    7[6-(1,7),6-(6,7),27-(7,7,7)]
   912       7.762595       7.762595       7.762595    7[6-(1,7),6-(6,6),27-(7,7,7)]
   913      44.101003      44.101003      44.101003    7[6-(1,6),7-(6)]
   914      36.263168      36.263168      36.263168    7[6-(1,6),7-(6)]
   915      36.365739      36.365739      36.365739    7[6-(1,6),6-(6,7)]
   916      38.696897      38.696897      38.696897    7[6-(1,6),7-(6)]
   917      40.877896      40.877896      40.877896    7[6-(1,7),6-(6,6),27-(7,7,7)]
   918      37.923917      37.923917      37.923917    7[6-(1,7),6-(6,6),27-(7,7,7)]
   919      38.671174      38.671174      38.671174    7[6-(1,7),6-(6,7),27-(7,7,7)]
   920      39.916495      39.916495      39.916495    7[6-(1,7),6-(6,6),27-(7,7,7)]
   921      46.457241      46.457241      46.457241    7[6-(1,6),7-(6)]
   922      28.964233      28.964233      28.964233    7[6-(1,6),7-(6)]
   923      30.752955      30.752955      30.752955    7[6-(1,6),6-(6,7)]
   924      46.572673      46.572673      46.572673    7[6-(1,6),7-(6)]
   925      28.802177      28.802177      28.802177    7[6-(1,7),6-(6,6),27-(7,7,7)]
   926      28.008298      28.008298      28.008298    7[6-(1,7),6-(6,6),27-(7,7,7)]
   927      31.018546      31.018546      31.018546    7[6-(1,7),6-(6,7),27-(7,7,7)]
   928      44.719001      44.719001      44.719001    7[6-(1,7),6-(6,6),27-(7,7,7)]
   929      52.360697      52.360697      52.360697    7[6-(1,6),7-(6)]
   930      28.044632      28.044632      28.044632    7[6-(1,6),7-(6)]
   931      27.942061      27.942061      27.942061    7[6-(1,6),6-(6,7)]
   932      57.764803      57.764803      57.764803    7[6-(1,6),7-(6)]
   933      23.429904      23.429904      23.429904    7[6-(1,7),6-(6,6),27-(7,7,7)]
   934      26.383883      26.383883      26.383883    7[6-(1,7),6-(6,6),27-(7,7,7)]
   935      25.636626      25.636626      25.636626    7[6-(1,7),6-(6,7),27-(7,7,7)]
   936      56.545205      56.545205      56.545205    7[6-(1,7),6-(6,6),27-(7,7,7)]
   937      50.004459      50.004459      50.004459    7[6-(1,6),7-(6)]
   938      35.343567      35.343567      35.343567    7[6-(1,6),7-(6)]
   939      33.554845      33.554845      33.554845    7[6-(1,6),6-(6,7)]
   940      49.889027      49.889027      49.889027    7[6-(1,6),7-(6)]
   941      35.505623      35.505623      35.505623    7[6-(1,7),6-(6,6),27-(7,7,7)]
   942      36.299502      36.299502      36.299502    7[6-(1,7),6-(6,6),27-(7,7,7)]
   943      33.289254      33.289254      33.289254    7[6-(1,7),6-(6,7),27-(7,7,7)]
   944      51.742699      51.742699      51.742699    7[6-(1,7),6-(6,6),27-(7,7,7)]
   945      50.653325      50.653325      50.653325    7[6-(1,6),7-(6)]
   946      37.089524      37.089524      37.089524    7[6-(1,6),7-(6)]
   947      39.276953      39.276953      39.276953    7[6-(1,6),6-(6,7)]
   948      57.114973      57.114973      57.114973    7[6-(1,6),7-(6)]
   949      36.643228      36.643228      36.643228    7[6-(1,7),6-(6,6),27-(7,7,7)]
   950      38.894322      38.894322      38.894322    7[6-(1,7),6-(6,6),27-(7,7,7)]
   951      37.478586      37.478586      37.478586    7[6-(1,7),6-(6,7),27-(7,7,7)]
   952      55.409208      55.409208      55.409208    7[6-(1,7),6-(6,6),27-(7,7,7)]
   953      51.711831      51.711831      51.711831    7[6-(1,6),7-(6)]
   954      26.298675      26.298675      26.298675    7[6-(1,6),7-(6)]
   955      22.219953      22.219953      22.219953    7[6-(1,6),6-(6,7)]
   956      50.538857      50.538857      50.538857    7[6-(1,6),7-(6)]
   957      22.292299      22.292299      22.292299    7[6-(1,7),6-(6,6),27-(7,7,7)]
   958      23.789063      23.789063      23.789063    7[6-(1,7),6-(6,6),27-(7,7,7)]
   959      21.447294      21.447294      21.447294    7[6-(1,7),6-(6,7),27-(7,7,7)]
   960      52.878696      52.878696      52.878696    7[6-(1,7),6-(6,6),27-(7,7,7)]
   961      44.749869      44.749869      44.749869    7[6-(1,6),7-(6)]
   962      38.009125      38.009125      38.009125    7[6-(1,6),7-(6)]
   963      42.087847      42.087847      42.087847    7[6-(1,6),6-(6,7)]
   964      45.922843      45.922843      45.922843    7[6-(1,6),7-(6)]
   965      42.015501      42.015501      42.015501    7[6-(1,7),6-(6,6),27-(7,7,7)]
   966      40.518737      40.518737      40.518737    7[6-(1,7),6-(6,6),27-(7,7,7)]
   967      42.860506      42.860506      42.860506    7[6-(1,7),6-(6,7),27-(7,7,7)]
   968      43.583004      43.583004      43.583004    7[6-(1,7),6-(6,6),27-(7,7,7)]
   969      45.808375      45.808375      45.808375    7[6-(1,6),7-(6)]
   970      27.218276      27.218276      27.218276    7[6-(1,6),7-(6)]
   971      25.030847      25.030847      25.030847    7[6-(1,6),6-(6,7)]
   972      39.346727      39.346727      39.346727    7[6-(1,6),7-(6)]
   973      27.664572      27.664572      27.664572    7[6-(1,7),6-(6,6),27-(7,7,7)]
   974      25.413478      25.413478      25.413478    7[6-(1,7),6-(6,6),27-(7,7,7)]
   975      26.829214      26.829214      26.829214    7[6-(1,7),6-(6,7),27-(7,7,7)]
   976      41.052492      41.052492      41.052492    7[6-(1,7),6-(6,6),27-(7,7,7)]
   977      49.938222      49.938222      49.938222    7[6-(1,6),7-(6)]
   978      23.109008      23.109008      23.109008    7[6-(1,6),7-(6)]
   979      20.819007      20.819007      20.819007    7[6-(1,6),6-(6,7)]
   980       48.88068       48.88068       48.88068    7[6-(1,6),7-(6)]
   981      18.940576      18.940576      18.940576    7[6-(1,7),6-(6,6),27-(7,7,7)]
   982      19.643461      19.643461      19.643461    7[6-(1,7),6-(6,6),27-(7,7,7)]
   983       20.31194       20.31194       20.31194    7[6-(1,7),6-(6,7),27-(7,7,7)]
   984      49.366847      49.366847      49.366847    7[6-(1,7),6-(6,6),27-(7,7,7)]
   985      46.523478      46.523478      46.523478    7[6-(1,6),7-(6)]
   986      41.198792      41.198792      41.198792    7[6-(1,6),7-(6)]
   987      43.488793      43.488793      43.488793    7[6-(1,6),6-(6,7)]
   988       47.58102       47.58102       47.58102    7[6-(1,6),7-(6)]
   989      45.367224      45.367224      45.367224    7[6-(1,7),6-(6,6),27-(7,7,7)]
   990      44.664339      44.664339      44.664339    7[6-(1,7),6-(6,6),27-(7,7,7)]
   991       43.99586       43.99586       43.99586    7[6-(1,7),6-(6,7),27-(7,7,7)]
   992      47.094853      47.094853      47.094853    7[6-(1,7),6-(6,6),27-(7,7,7)]
   993      47.581984      47.581984      47.581984    7[6-(1,6),7-(6)]
   994      30.407943      30.407943      30.407943    7[6-(1,6),7-(6)]
   995      26.431792      26.431792      26.431792    7[6-(1,6),6-(6,7)]
   996      41.004904      41.004904      41.004904    7[6-(1,6),7-(6)]
   997      31.016295      31.016295      31.016295    7[6-(1,7),6-(6,6),27-(7,7,7)]
   998       29.55908       29.55908       29.55908    7[6-(1,7),6-(6,6),27-(7,7,7)]
   999      27.964568      27.964568      27.964568    7[6-(1,7),6-(6,7),27-(7,7,7)]
  1000      44.564341      44.564341      44.564341    7[6-(1,7),6-(6,6),27-(7,7,7)]
  1001      48.879716      48.879716      48.879716    7[6-(1,6),7-(6)]
  1002      33.899857      33.899857      33.899857    7[6-(1,6),7-(6)]
  1003      37.876008      37.876008      37.876008    7[6-(1,6),6-(6,7)]
  1004      55.456796      55.456796      55.456796    7[6-(1,6),7-(6)]
  1005      33.291505      33.291505      33.291505    7[6-(1,7),6-(6,6),27-(7,7,7)]
  1006       34.74872       34.74872       34.74872    7[6-(1,7),6-(6,6),27-(7,7,7)]
  1007      36.343232      36.343232      36.343232    7[6-(1,7),6-(6,7),27-(7,7,7)]
  1008      51.897359      51.897359      51.897359    7[6-(1,7),6-(6,6),27-(7,7,7)]
  1009      44.749869      44.749869      44.749869    7[6-(1,6),7-(6)]
  1010      38.009125      38.009125      38.009125    7[6-(1,6),7-(6)]
  1011      42.087847      42.087847      42.087847    7[6-(1,6),6-(6,7)]
  1012      45.922843      45.922843      45.922843    7[6-(1,6),7-(6)]
  1013      42.015501      42.015501      42.015501    7[6-(1,7),6-(6,6),27-(7,7,7)]
  1014      40.518737      40.518737      40.518737    7[6-(1,7),6-(6,6),27-(7,7,7)]
  1015      42.860506      42.860506      42.860506    7[6-(1,7),6-(6,7),27-(7,7,7)]
  1016      43.583004      43.583004      43.583004    7[6-(1,7),6-(6,6),27-(7,7,7)]
  1017      45.808375      45.808375      45.808375    7[6-(1,6),7-(6)]
  1018      27.218276      27.218276      27.218276    7[6-(1,6),7-(6)]
  1019      25.030847      25.030847      25.030847    7[6-(1,6),6-(6,7)]
  1020      39.346727      39.346727      39.346727    7[6-(1,6),7-(6)]
  1021      27.664572      27.664572      27.664572    7[6-(1,7),6-(6,6),27-(7,7,7)]
  1022      25.413478      25.413478      25.413478    7[6-(1,7),6-(6,6),27-(7,7,7)]
  1023      26.829214      26.829214      26.829214    7[6-(1,7),6-(6,7),27-(7,7,7)]
  1024      41.052492      41.052492      41.052492    7[6-(1,7),6-(6,6),27-(7,7,7)]
  1025      50.653325      50.653325      50.653325    7[6-(1,6),7-(6)]
  1026      37.089524      37.089524      37.089524    7[6-(1,6),7-(6)]
  1027      39.276953      39.276953      39.276953    7[6-(1,6),6-(6,7)]
  1028      57.114973      57.114973      57.114973    7[6-(1,6),7-(6)]
  1029      36.643228      36.643228      36.643228    7[6-(1,7),6-(6,6),27-(7,7,7)]
  1030      38.894322      38.894322      38.894322    7[6-(1,7),6-(6,6),27-(7,7,7)]
  1031      37.478586      37.478586      37.478586    7[6-(1,7),6-(6,7),27-(7,7,7)]
  1032      55.409208      55.409208      55.409208    7[6-(1,7),6-(6,6),27-(7,7,7)]
  1033      51.711831      51.711831      51.711831    7[6-(1,6),7-(6)]
  1034      26.298675      26.298675      26.298675    7[6-(1,6),7-(6)]
  1035      22.219953      22.219953      22.219953    7[6-(1,6),6-(6,7)]
  1036      50.538857      50.538857      50.538857    7[6-(1,6),7-(6)]
  1037      22.292299      22.292299      22.292299    7[6-(1,7),6-(6,6),27-(7,7,7)]
  1038      23.789063      23.789063      23.789063    7[6-(1,7),6-(6,6),27-(7,7,7)]
  1039      21.447294      21.447294      21.447294    7[6-(1,7),6-(6,7),27-(7,7,7)]
  1040      52.878696      52.878696      52.878696    7[6-(1,7),6-(6,6),27-(7,7,7)]
  1041      48.879716      48.879716      48.879716    7[6-(1,6),7-(6)]
  1042      33.899857      33.899857      33.899857    7[6-(1,6),7-(6)]
  1043      37.876008      37.876008      37.876008    7[6-(1,6),6-(6,7)]
  1044      55.456796      55.456796      55.456796    7[6-(1,6),7-(6)]
  1045      33.291505      33.291505      33.291505    7[6-(1,7),6-(6,6),27-(7,7,7)]
  1046       34.74872       34.74872       34.74872    7[6-(1,7),6-(6,6),27-(7,7,7)]
  1047      36.343232      36.343232      36.343232    7[6-(1,7),6-(6,7),27-(7,7,7)]
  1048      51.897359      51.897359      51.897359    7[6-(1,7),6-(6,6),27-(7,7,7)]
  1049      47.581984      47.581984      47.581984    7[6-(1,6),7-(6)]
  1050      30.407943      30.407943      30.407943    7[6-(1,6),7-(6)]
  1051      26.431792      26.431792      26.431792    7[6-(1,6),6-(6,7)]
  1052      41.004904      41.004904      41.004904    7[6-(1,6),7-(6)]
  1053      31.016295      31.016295      31.016295    7[6-(1,7),6-(6,6),27-(7,7,7)]
  1054       29.55908       29.55908       29.55908    7[6-(1,7),6-(6,6),27-(7,7,7)]
  1055      27.964568      27.964568      27.964568    7[6-(1,7),6-(6,7),27-(7,7,7)]
  1056      44.564341      44.564341      44.564341    7[6-(1,7),6-(6,6),27-(7,7,7)]
  1057      46.523478      46.523478      46.523478    7[6-(1,6),7-(6)]
  1058      41.198792      41.198792      41.198792    7[6-(1,6),7-(6)]
  1059      43.488793      43.488793      43.488793    7[6-(1,6),6-(6,7)]
  1060       47.58102       47.58102       47.58102    7[6-(1,6),7-(6)]
  1061      45.367224      45.367224      45.367224    7[6-(1,7),6-(6,6),27-(7,7,7)]
  1062      44.664339      44.664339      44.664339    7[6-(1,7),6-(6,6),27-(7,7,7)]
  1063       43.99586       43.99586       43.99586    7[6-(1,7),6-(6,7),27-(7,7,7)]
  1064      47.094853      47.094853      47.094853    7[6-(1,7),6-(6,6),27-(7,7,7)]
  1065      49.938222      49.938222      49.938222    7[6-(1,6),7-(6)]
  1066      23.109008      23.109008      23.109008    7[6-(1,6),7-(6)]
  1067      20.819007      20.819007      20.819007    7[6-(1,6),6-(6,7)]
  1068       48.88068       48.88068       48.88068    7[6-(1,6),7-(6)]
  1069      18.940576      18.940576      18.940576    7[6-(1,7),6-(6,6),27-(7,7,7)]
  1070      19.643461      19.643461      19.643461    7[6-(1,7),6-(6,6),27-(7,7,7)]
  1071       20.31194       20.31194       20.31194    7[6-(1,7),6-(6,7),27-(7,7,7)]
  1072      49.366847      49.366847      49.366847    7[6-(1,7),6-(6,6),27-(7,7,7)]
  1073      46.457241      46.457241      46.457241    7[6-(1,6),7-(6)]
  1074      28.964233      28.964233      28.964233    7[6-(1,6),7-(6)]
  1075      30.752955      30.752955      30.752955    7[6-(1,6),6-(6,7)]
  1076      46.572673      46.572673      46.572673    7[6-(1,6),7-(6)]
  1077      28.802177      28.802177      28.802177    7[6-(1,7),6-(6,6),27-(7,7,7)]
  1078      28.008298      28.008298      28.008298    7[6-(1,7),6-(6,6),27-(7,7,7)]
  1079      31.018546      31.018546      31.018546    7[6-(1,7),6-(6,7),27-(7,7,7)]
  1080      44.719001      44.719001      44.719001    7[6-(1,7),6-(6,6),27-(7,7,7)]
  1081      44.101003      44.101003      44.101003    7[6-(1,6),7-(6)]
  1082      36.263168      36.263168      36.263168    7[6-(1,6),7-(6)]
  1083      36.365739      36.365739      36.365739    7[6-(1,6),6-(6,7)]
  1084      38.696897      38.696897      38.696897    7[6-(1,6),7-(6)]
  1085      40.877896      40.877896      40.877896    7[6-(1,7),6-(6,6),27-(7,7,7)]
  1086      37.923917      37.923917      37.923917    7[6-(1,7),6-(6,6),27-(7,7,7)]
  1087      38.671174      38.671174      38.671174    7[6-(1,7),6-(6,7),27-(7,7,7)]
  1088      39.916495      39.916495      39.916495    7[6-(1,7),6-(6,6),27-(7,7,7)]
  1089      50.004459      50.004459      50.004459    7[6-(1,6),7-(6)]
  1090      35.343567      35.343567      35.343567    7[6-(1,6),7-(6)]
  1091      33.554845      33.554845      33.554845    7[6-(1,6),6-(6,7)]
  1092      49.889027      49.889027      49.889027    7[6-(1,6),7-(6)]
  1093      35.505623      35.505623      35.505623    7[6-(1,7),6-(6,6),27-(7,7,7)]
  1094      36.299502      36.299502      36.299502    7[6-(1,7),6-(6,6),27-(7,7,7)]
  1095      33.289254      33.289254      33.289254    7[6-(1,7),6-(6,7),27-(7,7,7)]
  1096      51.742699      51.742699      51.742699    7[6-(1,7),6-(6,6),27-(7,7,7)]
  1097      52.360697      52.360697      52.360697    7[6-(1,6),7-(6)]
  1098      28.044632      28.044632      28.044632    7[6-(1,6),7-(6)]
  1099      27.942061      27.942061      27.942061    7[6-(1,6),6-(6,7)]
  1100      57.764803      57.764803      57.764803    7[6-(1,6),7-(6)]
  1101      23.429904      23.429904      23.429904    7[6-(1,7),6-(6,6),27-(7,7,7)]
  1102      26.383883      26.383883      26.383883    7[6-(1,7),6-(6,6),27-(7,7,7)]
  1103      25.636626      25.636626      25.636626    7[6-(1,7),6-(6,7),27-(7,7,7)]
  1104      56.545205      56.545205      56.545205    7[6-(1,7),6-(6,6),27-(7,7,7)]
  1105      20.206797      20.206797      20.206797    7[6-(1,6),7-(6)]
  1106      28.044632      28.044632      28.044632    7[6-(1,6),7-(6)]
  1107      27.942061      27.942061      27.942061    7[6-(1,6),6-(6,7)]
  1108      25.610903      25.610903      25.610903    7[6-(1,6),7-(6)]
  1109      23.429904      23.429904      23.429904    7[6-(1,7),6-(6,6),27-(7,7,7)]
  1110      26.383883      26.383883      26.383883    7[6-(1,7),6-(6,6),27-(7,7,7)]
  1111      25.636626      25.636626      25.636626    7[6-(1,7),6-(6,7),27-(7,7,7)]
  1112      24.391305      24.391305      24.391305    7[6-(1,7),6-(6,6),27-(7,7,7)]
  1113      17.850559      17.850559      17.850559    7[6-(1,6),7-(6)]
  1114      35.343567      35.343567      35.343567    7[6-(1,6),7-(6)]
  1115      33.554845      33.554845      33.554845    7[6-(1,6),6-(6,7)]
  1116      17.735127      17.735127      17.735127    7[6-(1,6),7-(6)]
  1117      35.505623      35.505623      35.505623    7[6-(1,7),6-(6,6),27-(7,7,7)]
  1118      36.299502      36.299502      36.299502    7[6-(1,7),6-(6,6),27-(7,7,7)]
  1119      33.289254      33.289254      33.289254    7[6-(1,7),6-(6,7),27-(7,7,7)]
  1120      19.588799      19.588799      19.588799    7[6-(1,7),6-(6,6),27-(7,7,7)]
  1121      11.947103      11.947103      11.947103    7[6-(1,6),7-(6)]
  1122      36.263168      36.263168      36.263168    7[6-(1,6),7-(6)]
  1123      36.365739      36.365739      36.365739    7[6-(1,6),6-(6,7)]
  1124       6.542997       6.542997       6.542997    7[6-(1,6),7-(6)]
  1125      40.877896      40.877896      40.877896    7[6-(1,7),6-(6,6),27-(7,7,7)]
  1126      37.923917      37.923917      37.923917    7[6-(1,7),6-(6,6),27-(7,7,7)]
  1127      38.671174      38.671174      38.671174    7[6-(1,7),6-(6,7),27-(7,7,7)]
  1128       7.762595       7.762595       7.762595    7[6-(1,7),6-(6,6),27-(7,7,7)]
  1129      14.303341      14.303341      14.303341    7[6-(1,6),7-(6)]
  1130      28.964233      28.964233      28.964233    7[6-(1,6),7-(6)]
  1131      30.752955      30.752955      30.752955    7[6-(1,6),6-(6,7)]
  1132      14.418773      14.418773      14.418773    7[6-(1,6),7-(6)]
  1133      28.802177      28.802177      28.802177    7[6-(1,7),6-(6,6),27-(7,7,7)]
  1134      28.008298      28.008298      28.008298    7[6-(1,7),6-(6,6),27-(7,7,7)]
  1135      31.018546      31.018546      31.018546    7[6-(1,7),6-(6,7),27-(7,7,7)]
  1136      12.565101      12.565101      12.565101    7[6-(1,7),6-(6,6),27-(7,7,7)]
  1137      13.654475      13.654475      13.654475    7[6-(1,6),7-(6)]
  1138      27.218276      27.218276      27.218276    7[6-(1,6),7-(6)]
  1139      25.030847      25.030847      25.030847    7[6-(1,6),6-(6,7)]
  1140       7.192827       7.192827       7.192827    7[6-(1,6),7-(6)]
  1141      27.664572      27.664572      27.664572    7[6-(1,7),6-(6,6),27-(7,7,7)]
  1142      25.413478      25.413478      25.413478    7[6-(1,7),6-(6,6),27-(7,7,7)]
  1143      26.829214      26.829214      26.829214    7[6-(1,7),6-(6,7),27-(7,7,7)]
  1144       8.898592       8.898592       8.898592    7[6-(1,7),6-(6,6),27-(7,7,7)]
  1145      12.595969      12.595969      12.595969    7[6-(1,6),7-(6)]
  1146      38.009125      38.009125      38.009125    7[6-(1,6),7-(6)]
  1147      42.087847      42.087847      42.087847    7[6-(1,6),6-(6,7)]
  1148      13.768943      13.768943      13.768943    7[6-(1,6),7-(6)]
  1149      42.015501      42.015501      42.015501    7[6-(1,7),6-(6,6),27-(7,7,7)]
  1150      40.518737      40.518737      40.518737    7[6-(1,7),6-(6,6),27-(7,7,7)]
  1151      42.860506      42.860506      42.860506    7[6-(1,7),6-(6,7),27-(7,7,7)]
  1152      11.429104      11.429104      11.429104    7[6-(1,7),6-(6,6),27-(7,7,7)]
  1153      19.557931      19.557931      19.557931    7[6-(1,6),7-(6)]
  1154      26.298675      26.298675      26.298675    7[6-(1,6),7-(6)]
  1155      22.219953      22.219953      22.219953    7[6-(1,6),6-(6,7)]
  1156      18.384957      18.384957      18.384957    7[6-(1,6),7-(6)]
  1157      22.292299      22.292299      22.292299    7[6-(1,7),6-(6,6),27-(7,7,7)]
  1158      23.789063      23.789063      23.789063    7[6-(1,7),6-(6,6),27-(7,7,7)]
  1159      21.447294      21.447294      21.447294    7[6-(1,7),6-(6,7),27-(7,7,7)]
  1160      20.724796      20.724796      20.724796    7[6-(1,7),6-(6,6),27-(7,7,7)]
  1161      18.499425      18.499425      18.499425    7[6-(1,6),7-(6)]
  1162      37.089524      37.089524      37.089524    7[6-(1,6),7-(6)]
  1163      39.276953      39.276953      39.276953    7[6-(1,6),6-(6,7)]
  1164      24.961073      24.961073      24.961073    7[6-(1,6),7-(6)]
  1165      36.643228      36.643228      36.643228    7[6-(1,7),6-(6,6),27-(7,7,7)]
  1166      38.894322      38.894322      38.894322    7[6-(1,7),6-(6,6),27-(7,7,7)]
  1167      37.478586      37.478586      37.478586    7[6-(1,7),6-(6,7),27-(7,7,7)]
  1168      23.255308      23.255308      23.255308    7[6-(1,7),6-(6,6),27-(7,7,7)]
  1169      14.369578      14.369578      14.369578    7[6-(1,6),7-(6)]
  1170      41.198792      41.198792      41.198792    7[6-(1,6),7-(6)]
  1171      43.488793      43.488793      43.488793    7[6-(1,6),6-(6,7)]
  1172       15.42712       15.42712       15.42712    7[6-(1,6),7-(6)]
  1173      45.367224      45.367224      45.367224    7[6-(1,7),6-(6,6),27-(7,7,7)]
  1174      44.664339      44.664339      44.664339    7[6-(1,7),6-(6,6),27-(7,7,7)]
  1175       43.99586       43.99586       43.99586    7[6-(1,7),6-(6,7),27-(7,7,7)]
  1176      14.940953      14.940953      14.940953    7[6-(1,7),6-(6,6),27-(7,7,7)]
  1177      17.784322      17.784322      17.784322    7[6-(1,6),7-(6)]
  1178      23.109008      23.109008      23.109008    7[6-(1,6),7-(6)]
  1179      20.819007      20.819007      20.819007    7[6-(1,6),6-(6,7)]
  1180       16.72678       16.72678       16.72678    7[6-(1,6),7-(6)]
  1181      18.940576      18.940576      18.940576    7[6-(1,7),6-(6,6),27-(7,7,7)]
  1182      19.643461      19.643461      19.643461    7[6-(1,7),6-(6,6),27-(7,7,7)]
  1183       20.31194       20.31194       20.31194    7[6-(1,7),6-(6,7),27-(7,7,7)]
  1184      17.212947      17.212947      17.212947    7[6-(1,7),6-(6,6),27-(7,7,7)]
  1185      16.725816      16.725816      16.725816    7[6-(1,6),7-(6)]
  1186      33.899857      33.899857      33.899857    7[6-(1,6),7-(6)]
  1187      37.876008      37.876008      37.876008    7[6-(1,6),6-(6,7)]
  1188      23.302896      23.302896      23.302896    7[6-(1,6),7-(6)]
  1189      33.291505      33.291505      33.291505    7[6-(1,7),6-(6,6),27-(7,7,7)]
  1190       34.74872       34.74872       34.74872    7[6-(1,7),6-(6,6),27-(7,7,7)]
  1191      36.343232      36.343232      36.343232    7[6-(1,7),6-(6,7),27-(7,7,7)]
  1192      19.743459      19.743459      19.743459    7[6-(1,7),6-(6,6),27-(7,7,7)]
  1193      15.428084      15.428084      15.428084    7[6-(1,6),7-(6)]
  1194      30.407943      30.407943      30.407943    7[6-(1,6),7-(6)]
  1195      26.431792      26.431792      26.431792    7[6-(1,6),6-(6,7)]
  1196       8.851004       8.851004       8.851004    7[6-(1,6),7-(6)]
  1197      31.016295      31.016295      31.016295    7[6-(1,7),6-(6,6),27-(7,7,7)]
  1198       29.55908       29.55908       29.55908    7[6-(1,7),6-(6,6),27-(7,7,7)]
  1199      27.964568      27.964568      27.964568    7[6-(1,7),6-(6,7),27-(7,7,7)]
  1200      12.410441      12.410441      12.410441    7[6-(1,7),6-(6,6),27-(7,7,7)]
