# Supplementary material for: A collection of forcefield precursors for metal–organic frameworks
Source: RSC Adv. 2019 Nov 13;9(63):36492–507. doi: 10.1039/c9ra07327b (PMC9075174; doi:10.1039/c9ra07327b)
Supplement: RA-009-C9RA07327B-s1546 [file RA-009-C9RA07327B-s1546.txt]

MIHHIV_clean

32.244100    0.000000    0.000000
16.122050    27.924210    0.000000
16.122050    9.308070    26.327197

     1      25.012071      25.012071      25.012071    30[7-(6,6),7-(6,6),7-(6,6),7-(6,6)]
     2      35.249573      35.249573      35.249573    30[7-(6,6),7-(6,6),7-(6,6),7-(6,6)]
     3      29.238627      29.238627      29.238627    30[7-(6,6),7-(6,6),7-(6,6),7-(6,6)]
     4      39.476129      39.476129      39.476129    30[7-(6,6),7-(6,6),7-(6,6),7-(6,6)]
     5      35.193468      35.193468      35.193468    30[7-(6,6),7-(6,6),7-(6,6),7-(6,6)]
     6      29.294732      29.294732      29.294732    30[7-(6,6),7-(6,6),7-(6,6),7-(6,6)]
     7       19.05723       19.05723       19.05723    30[7-(6,6),7-(6,6),7-(6,6),7-(6,6)]
     8       45.43097       45.43097       45.43097    30[7-(6,6),7-(6,6),7-(6,6),7-(6,6)]
     9       38.19894       38.19894       38.19894    30[7-(6,6),7-(6,6),7-(6,6),7-(6,6)]
    10      22.062703      22.062703      22.062703    30[7-(6,6),7-(6,6),7-(6,6),7-(6,6)]
    11       26.28926       26.28926       26.28926    30[7-(6,6),7-(6,6),7-(6,6),7-(6,6)]
    12      42.425497      42.425497      42.425497    30[7-(6,6),7-(6,6),7-(6,6),7-(6,6)]
    13      42.425497      42.425497      42.425497    30[7-(6,6),7-(6,6),7-(6,6),7-(6,6)]
    14       26.28926       26.28926       26.28926    30[7-(6,6),7-(6,6),7-(6,6),7-(6,6)]
    15      22.062703      22.062703      22.062703    30[7-(6,6),7-(6,6),7-(6,6),7-(6,6)]
    16       38.19894       38.19894       38.19894    30[7-(6,6),7-(6,6),7-(6,6),7-(6,6)]
    17      35.249573      35.249573      35.249573    30[7-(6,6),7-(6,6),7-(6,6),7-(6,6)]
    18      25.012071      25.012071      25.012071    30[7-(6,6),7-(6,6),7-(6,6),7-(6,6)]
    19      39.476129      39.476129      39.476129    30[7-(6,6),7-(6,6),7-(6,6),7-(6,6)]
    20      29.238627      29.238627      29.238627    30[7-(6,6),7-(6,6),7-(6,6),7-(6,6)]
    21       19.05723       19.05723       19.05723    30[7-(6,6),7-(6,6),7-(6,6),7-(6,6)]
    22       45.43097       45.43097       45.43097    30[7-(6,6),7-(6,6),7-(6,6),7-(6,6)]
    23      35.193468      35.193468      35.193468    30[7-(6,6),7-(6,6),7-(6,6),7-(6,6)]
    24      29.294732      29.294732      29.294732    30[7-(6,6),7-(6,6),7-(6,6),7-(6,6)]
    25      39.476129      39.476129      39.476129    30[7-(6,6),7-(6,6),7-(6,6),7-(6,6)]
    26      29.238627      29.238627      29.238627    30[7-(6,6),7-(6,6),7-(6,6),7-(6,6)]
    27      35.249573      35.249573      35.249573    30[7-(6,6),7-(6,6),7-(6,6),7-(6,6)]
    28      25.012071      25.012071      25.012071    30[7-(6,6),7-(6,6),7-(6,6),7-(6,6)]
    29      29.294732      29.294732      29.294732    30[7-(6,6),7-(6,6),7-(6,6),7-(6,6)]
    30      35.193468      35.193468      35.193468    30[7-(6,6),7-(6,6),7-(6,6),7-(6,6)]
    31       45.43097       45.43097       45.43097    30[7-(6,6),7-(6,6),7-(6,6),7-(6,6)]
    32       19.05723       19.05723       19.05723    30[7-(6,6),7-(6,6),7-(6,6),7-(6,6)]
    33       26.28926       26.28926       26.28926    30[7-(6,6),7-(6,6),7-(6,6),7-(6,6)]
    34      42.425497      42.425497      42.425497    30[7-(6,6),7-(6,6),7-(6,6),7-(6,6)]
    35       38.19894       38.19894       38.19894    30[7-(6,6),7-(6,6),7-(6,6),7-(6,6)]
    36      22.062703      22.062703      22.062703    30[7-(6,6),7-(6,6),7-(6,6),7-(6,6)]
    37      22.062703      22.062703      22.062703    30[7-(6,6),7-(6,6),7-(6,6),7-(6,6)]
    38       38.19894       38.19894       38.19894    30[7-(6,6),7-(6,6),7-(6,6),7-(6,6)]
    39      42.425497      42.425497      42.425497    30[7-(6,6),7-(6,6),7-(6,6),7-(6,6)]
    40       26.28926       26.28926       26.28926    30[7-(6,6),7-(6,6),7-(6,6),7-(6,6)]
    41      29.238627      29.238627      29.238627    30[7-(6,6),7-(6,6),7-(6,6),7-(6,6)]
    42      39.476129      39.476129      39.476129    30[7-(6,6),7-(6,6),7-(6,6),7-(6,6)]
    43      25.012071      25.012071      25.012071    30[7-(6,6),7-(6,6),7-(6,6),7-(6,6)]
    44      35.249573      35.249573      35.249573    30[7-(6,6),7-(6,6),7-(6,6),7-(6,6)]
    45       45.43097       45.43097       45.43097    30[7-(6,6),7-(6,6),7-(6,6),7-(6,6)]
    46       19.05723       19.05723       19.05723    30[7-(6,6),7-(6,6),7-(6,6),7-(6,6)]
    47      29.294732      29.294732      29.294732    30[7-(6,6),7-(6,6),7-(6,6),7-(6,6)]
    48      35.193468      35.193468      35.193468    30[7-(6,6),7-(6,6),7-(6,6),7-(6,6)]
    49      22.029169      22.029169      22.029169    1[6-(6,6)]
    50       19.83657       19.83657       19.83657    1[6-(6,6)]
    51       26.72391       26.72391       26.72391    1[6-(6,6)]
    52      28.049143      28.049143      28.049143    1[6-(6,6)]
    53      26.104823      26.104823      26.104823    1[6-(6,6)]
    54      26.465957      26.465957      26.465957    1[6-(6,6)]
    55      28.126528      28.126528      28.126528    1[6-(6,6)]
    56      29.957993      29.957993      29.957993    1[6-(6,6)]
    57      17.643972      17.643972      17.643972    1[6-(6,6)]
    58      17.231247      17.231247      17.231247    1[6-(6,6)]
    59      34.636612      34.636612      34.636612    1[6-(6,6)]
    60      34.891341      34.891341      34.891341    1[6-(6,6)]
    61       33.77247       33.77247       33.77247    1[6-(6,6)]
    62      33.243667      33.243667      33.243667    1[6-(6,6)]
    63      34.530207      34.530207      34.530207    1[6-(6,6)]
    64       33.42101       33.42101       33.42101    1[6-(6,6)]
    65      14.600128      14.600128      14.600128    1[6-(6,6)]
    66      15.012853      15.012853      15.012853    1[6-(6,6)]
    67      29.851588      29.851588      29.851588    1[6-(6,6)]
    68      29.596859      29.596859      29.596859    1[6-(6,6)]
    69       30.71573       30.71573       30.71573    1[6-(6,6)]
    70      31.244533      31.244533      31.244533    1[6-(6,6)]
    71      29.957993      29.957993      29.957993    1[6-(6,6)]
    72       31.06719       31.06719       31.06719    1[6-(6,6)]
    73      10.214931      10.214931      10.214931    1[6-(6,6)]
    74       12.40753       12.40753       12.40753    1[6-(6,6)]
    75       37.76429       37.76429       37.76429    1[6-(6,6)]
    76      36.439057      36.439057      36.439057    1[6-(6,6)]
    77      38.383377      38.383377      38.383377    1[6-(6,6)]
    78      38.022243      38.022243      38.022243    1[6-(6,6)]
    79      36.361672      36.361672      36.361672    1[6-(6,6)]
    80      34.530207      34.530207      34.530207    1[6-(6,6)]
    81      18.201794      18.201794      18.201794    1[6-(6,6)]
    82      17.531117      17.531117      17.531117    1[6-(6,6)]
    83      38.344684      38.344684      38.344684    1[6-(6,6)]
    84      40.092314      40.092314      40.092314    1[6-(6,6)]
    85      34.536656      34.536656      34.536656    1[6-(6,6)]
    86      33.437132      33.437132      33.437132    1[6-(6,6)]
    87      36.774396      36.774396      36.774396    1[6-(6,6)]
    88      37.835227      37.835227      37.835227    1[6-(6,6)]
    89      14.042306      14.042306      14.042306    1[6-(6,6)]
    90      14.712983      14.712983      14.712983    1[6-(6,6)]
    91      26.143516      26.143516      26.143516    1[6-(6,6)]
    92      24.395886      24.395886      24.395886    1[6-(6,6)]
    93      29.951544      29.951544      29.951544    1[6-(6,6)]
    94      31.051068      31.051068      31.051068    1[6-(6,6)]
    95      27.713804      27.713804      27.713804    1[6-(6,6)]
    96      26.652973      26.652973      26.652973    1[6-(6,6)]
    97      18.427503      18.427503      18.427503    1[6-(6,6)]
    98      17.318306      17.318306      17.318306    1[6-(6,6)]
    99      18.230814      18.230814      18.230814    1[6-(6,6)]
   100      17.553688      17.553688      17.553688    1[6-(6,6)]
   101      22.283898      22.283898      22.283898    1[6-(6,6)]
   102      24.273358      24.273358      24.273358    1[6-(6,6)]
   103      21.310126      21.310126      21.310126    1[6-(6,6)]
   104      23.189957      23.189957      23.189957    1[6-(6,6)]
   105      13.816597      13.816597      13.816597    1[6-(6,6)]
   106      14.925794      14.925794      14.925794    1[6-(6,6)]
   107      46.257386      46.257386      46.257386    1[6-(6,6)]
   108      46.934512      46.934512      46.934512    1[6-(6,6)]
   109      42.204302      42.204302      42.204302    1[6-(6,6)]
   110      40.214842      40.214842      40.214842    1[6-(6,6)]
   111      43.178074      43.178074      43.178074    1[6-(6,6)]
   112      41.298243      41.298243      41.298243    1[6-(6,6)]
   113      19.723716      19.723716      19.723716    1[6-(6,6)]
   114      18.640314      18.640314      18.640314    1[6-(6,6)]
   115      40.737196      40.737196      40.737196    1[6-(6,6)]
   116      42.739555      42.739555      42.739555    1[6-(6,6)]
   117      36.065026      36.065026      36.065026    1[6-(6,6)]
   118      34.436699      34.436699      34.436699    1[6-(6,6)]
   119      39.060503      39.060503      39.060503    1[6-(6,6)]
   120      39.012137      39.012137      39.012137    1[6-(6,6)]
   121      19.949425      19.949425      19.949425    1[6-(6,6)]
   122      18.427503      18.427503      18.427503    1[6-(6,6)]
   123      20.623326      20.623326      20.623326    1[6-(6,6)]
   124      20.200929      20.200929      20.200929    1[6-(6,6)]
   125      23.812268      23.812268      23.812268    1[6-(6,6)]
   126      25.272926      25.272926      25.272926    1[6-(6,6)]
   127      23.596232      23.596232      23.596232    1[6-(6,6)]
   128      24.366866      24.366866      24.366866    1[6-(6,6)]
   129      12.520384      12.520384      12.520384    1[6-(6,6)]
   130      13.603786      13.603786      13.603786    1[6-(6,6)]
   131      23.751004      23.751004      23.751004    1[6-(6,6)]
   132      21.748645      21.748645      21.748645    1[6-(6,6)]
   133      28.423174      28.423174      28.423174    1[6-(6,6)]
   134      30.051501      30.051501      30.051501    1[6-(6,6)]
   135      25.427697      25.427697      25.427697    1[6-(6,6)]
   136      25.476063      25.476063      25.476063    1[6-(6,6)]
   137      12.294675      12.294675      12.294675    1[6-(6,6)]
   138      13.816597      13.816597      13.816597    1[6-(6,6)]
   139      43.864874      43.864874      43.864874    1[6-(6,6)]
   140      44.287271      44.287271      44.287271    1[6-(6,6)]
   141      40.675932      40.675932      40.675932    1[6-(6,6)]
   142      39.215274      39.215274      39.215274    1[6-(6,6)]
   143      40.891968      40.891968      40.891968    1[6-(6,6)]
   144      40.121334      40.121334      40.121334    1[6-(6,6)]
   145      44.538775      44.538775      44.538775    1[6-(6,6)]
   146      46.060697      46.060697      46.060697    1[6-(6,6)]
   147      43.864874      43.864874      43.864874    1[6-(6,6)]
   148      44.287271      44.287271      44.287271    1[6-(6,6)]
   149      40.675932      40.675932      40.675932    1[6-(6,6)]
   150      39.215274      39.215274      39.215274    1[6-(6,6)]
   151      40.891968      40.891968      40.891968    1[6-(6,6)]
   152      40.121334      40.121334      40.121334    1[6-(6,6)]
   153      44.764484      44.764484      44.764484    1[6-(6,6)]
   154      45.847886      45.847886      45.847886    1[6-(6,6)]
   155      23.751004      23.751004      23.751004    1[6-(6,6)]
   156      21.748645      21.748645      21.748645    1[6-(6,6)]
   157      28.423174      28.423174      28.423174    1[6-(6,6)]
   158      30.051501      30.051501      30.051501    1[6-(6,6)]
   159      25.427697      25.427697      25.427697    1[6-(6,6)]
   160      25.476063      25.476063      25.476063    1[6-(6,6)]
   161      52.193525      52.193525      52.193525    1[6-(6,6)]
   162      50.671603      50.671603      50.671603    1[6-(6,6)]
   163      20.623326      20.623326      20.623326    1[6-(6,6)]
   164      20.200929      20.200929      20.200929    1[6-(6,6)]
   165      23.812268      23.812268      23.812268    1[6-(6,6)]
   166      25.272926      25.272926      25.272926    1[6-(6,6)]
   167      23.596232      23.596232      23.596232    1[6-(6,6)]
   168      24.366866      24.366866      24.366866    1[6-(6,6)]
   169      51.967816      51.967816      51.967816    1[6-(6,6)]
   170      50.884414      50.884414      50.884414    1[6-(6,6)]
   171      40.737196      40.737196      40.737196    1[6-(6,6)]
   172      42.739555      42.739555      42.739555    1[6-(6,6)]
   173      36.065026      36.065026      36.065026    1[6-(6,6)]
   174      34.436699      34.436699      34.436699    1[6-(6,6)]
   175      39.060503      39.060503      39.060503    1[6-(6,6)]
   176      39.012137      39.012137      39.012137    1[6-(6,6)]
   177      49.888072      49.888072      49.888072    1[6-(6,6)]
   178      49.475347      49.475347      49.475347    1[6-(6,6)]
   179      34.636612      34.636612      34.636612    1[6-(6,6)]
   180      34.891341      34.891341      34.891341    1[6-(6,6)]
   181       33.77247       33.77247       33.77247    1[6-(6,6)]
   182      33.243667      33.243667      33.243667    1[6-(6,6)]
   183      34.530207      34.530207      34.530207    1[6-(6,6)]
   184       33.42101       33.42101       33.42101    1[6-(6,6)]
   185      54.273269      54.273269      54.273269    1[6-(6,6)]
   186       52.08067       52.08067       52.08067    1[6-(6,6)]
   187       26.72391       26.72391       26.72391    1[6-(6,6)]
   188      28.049143      28.049143      28.049143    1[6-(6,6)]
   189      26.104823      26.104823      26.104823    1[6-(6,6)]
   190      26.465957      26.465957      26.465957    1[6-(6,6)]
   191      28.126528      28.126528      28.126528    1[6-(6,6)]
   192      29.957993      29.957993      29.957993    1[6-(6,6)]
   193      42.459031      42.459031      42.459031    1[6-(6,6)]
   194       44.65163       44.65163       44.65163    1[6-(6,6)]
   195       37.76429       37.76429       37.76429    1[6-(6,6)]
   196      36.439057      36.439057      36.439057    1[6-(6,6)]
   197      38.383377      38.383377      38.383377    1[6-(6,6)]
   198      38.022243      38.022243      38.022243    1[6-(6,6)]
   199      36.361672      36.361672      36.361672    1[6-(6,6)]
   200      34.530207      34.530207      34.530207    1[6-(6,6)]
   201      46.844228      46.844228      46.844228    1[6-(6,6)]
   202      47.256953      47.256953      47.256953    1[6-(6,6)]
   203      29.851588      29.851588      29.851588    1[6-(6,6)]
   204      29.596859      29.596859      29.596859    1[6-(6,6)]
   205       30.71573       30.71573       30.71573    1[6-(6,6)]
   206      31.244533      31.244533      31.244533    1[6-(6,6)]
   207      29.957993      29.957993      29.957993    1[6-(6,6)]
   208       31.06719       31.06719       31.06719    1[6-(6,6)]
   209      50.671603      50.671603      50.671603    1[6-(6,6)]
   210      49.562406      49.562406      49.562406    1[6-(6,6)]
   211      18.230814      18.230814      18.230814    1[6-(6,6)]
   212      17.553688      17.553688      17.553688    1[6-(6,6)]
   213      22.283898      22.283898      22.283898    1[6-(6,6)]
   214      24.273358      24.273358      24.273358    1[6-(6,6)]
   215      21.310126      21.310126      21.310126    1[6-(6,6)]
   216      23.189957      23.189957      23.189957    1[6-(6,6)]
   217      46.060697      46.060697      46.060697    1[6-(6,6)]
   218      47.169894      47.169894      47.169894    1[6-(6,6)]
   219      46.257386      46.257386      46.257386    1[6-(6,6)]
   220      46.934512      46.934512      46.934512    1[6-(6,6)]
   221      42.204302      42.204302      42.204302    1[6-(6,6)]
   222      40.214842      40.214842      40.214842    1[6-(6,6)]
   223      43.178074      43.178074      43.178074    1[6-(6,6)]
   224      41.298243      41.298243      41.298243    1[6-(6,6)]
   225      50.445894      50.445894      50.445894    1[6-(6,6)]
   226      49.775217      49.775217      49.775217    1[6-(6,6)]
   227      38.344684      38.344684      38.344684    1[6-(6,6)]
   228      40.092314      40.092314      40.092314    1[6-(6,6)]
   229      34.536656      34.536656      34.536656    1[6-(6,6)]
   230      33.437132      33.437132      33.437132    1[6-(6,6)]
   231      36.774396      36.774396      36.774396    1[6-(6,6)]
   232      37.835227      37.835227      37.835227    1[6-(6,6)]
   233      46.286406      46.286406      46.286406    1[6-(6,6)]
   234      46.957083      46.957083      46.957083    1[6-(6,6)]
   235      26.143516      26.143516      26.143516    1[6-(6,6)]
   236      24.395886      24.395886      24.395886    1[6-(6,6)]
   237      29.951544      29.951544      29.951544    1[6-(6,6)]
   238      31.051068      31.051068      31.051068    1[6-(6,6)]
   239      27.713804      27.713804      27.713804    1[6-(6,6)]
   240      26.652973      26.652973      26.652973    1[6-(6,6)]
   241      42.459031      42.459031      42.459031    1[6-(6,6)]
   242       44.65163       44.65163       44.65163    1[6-(6,6)]
   243       37.76429       37.76429       37.76429    1[6-(6,6)]
   244      36.439057      36.439057      36.439057    1[6-(6,6)]
   245      38.383377      38.383377      38.383377    1[6-(6,6)]
   246      38.022243      38.022243      38.022243    1[6-(6,6)]
   247      36.361672      36.361672      36.361672    1[6-(6,6)]
   248      34.530207      34.530207      34.530207    1[6-(6,6)]
   249      46.844228      46.844228      46.844228    1[6-(6,6)]
   250      47.256953      47.256953      47.256953    1[6-(6,6)]
   251      29.851588      29.851588      29.851588    1[6-(6,6)]
   252      29.596859      29.596859      29.596859    1[6-(6,6)]
   253       30.71573       30.71573       30.71573    1[6-(6,6)]
   254      31.244533      31.244533      31.244533    1[6-(6,6)]
   255      29.957993      29.957993      29.957993    1[6-(6,6)]
   256       31.06719       31.06719       31.06719    1[6-(6,6)]
   257      49.888072      49.888072      49.888072    1[6-(6,6)]
   258      49.475347      49.475347      49.475347    1[6-(6,6)]
   259      34.636612      34.636612      34.636612    1[6-(6,6)]
   260      34.891341      34.891341      34.891341    1[6-(6,6)]
   261       33.77247       33.77247       33.77247    1[6-(6,6)]
   262      33.243667      33.243667      33.243667    1[6-(6,6)]
   263      34.530207      34.530207      34.530207    1[6-(6,6)]
   264       33.42101       33.42101       33.42101    1[6-(6,6)]
   265      54.273269      54.273269      54.273269    1[6-(6,6)]
   266       52.08067       52.08067       52.08067    1[6-(6,6)]
   267       26.72391       26.72391       26.72391    1[6-(6,6)]
   268      28.049143      28.049143      28.049143    1[6-(6,6)]
   269      26.104823      26.104823      26.104823    1[6-(6,6)]
   270      26.465957      26.465957      26.465957    1[6-(6,6)]
   271      28.126528      28.126528      28.126528    1[6-(6,6)]
   272      29.957993      29.957993      29.957993    1[6-(6,6)]
   273      46.286406      46.286406      46.286406    1[6-(6,6)]
   274      46.957083      46.957083      46.957083    1[6-(6,6)]
   275      26.143516      26.143516      26.143516    1[6-(6,6)]
   276      24.395886      24.395886      24.395886    1[6-(6,6)]
   277      29.951544      29.951544      29.951544    1[6-(6,6)]
   278      31.051068      31.051068      31.051068    1[6-(6,6)]
   279      27.713804      27.713804      27.713804    1[6-(6,6)]
   280      26.652973      26.652973      26.652973    1[6-(6,6)]
   281      50.445894      50.445894      50.445894    1[6-(6,6)]
   282      49.775217      49.775217      49.775217    1[6-(6,6)]
   283      38.344684      38.344684      38.344684    1[6-(6,6)]
   284      40.092314      40.092314      40.092314    1[6-(6,6)]
   285      34.536656      34.536656      34.536656    1[6-(6,6)]
   286      33.437132      33.437132      33.437132    1[6-(6,6)]
   287      36.774396      36.774396      36.774396    1[6-(6,6)]
   288      37.835227      37.835227      37.835227    1[6-(6,6)]
   289      46.060697      46.060697      46.060697    1[6-(6,6)]
   290      47.169894      47.169894      47.169894    1[6-(6,6)]
   291      46.257386      46.257386      46.257386    1[6-(6,6)]
   292      46.934512      46.934512      46.934512    1[6-(6,6)]
   293      42.204302      42.204302      42.204302    1[6-(6,6)]
   294      40.214842      40.214842      40.214842    1[6-(6,6)]
   295      43.178074      43.178074      43.178074    1[6-(6,6)]
   296      41.298243      41.298243      41.298243    1[6-(6,6)]
   297      50.671603      50.671603      50.671603    1[6-(6,6)]
   298      49.562406      49.562406      49.562406    1[6-(6,6)]
   299      18.230814      18.230814      18.230814    1[6-(6,6)]
   300      17.553688      17.553688      17.553688    1[6-(6,6)]
   301      22.283898      22.283898      22.283898    1[6-(6,6)]
   302      24.273358      24.273358      24.273358    1[6-(6,6)]
   303      21.310126      21.310126      21.310126    1[6-(6,6)]
   304      23.189957      23.189957      23.189957    1[6-(6,6)]
   305      44.764484      44.764484      44.764484    1[6-(6,6)]
   306      45.847886      45.847886      45.847886    1[6-(6,6)]
   307      23.751004      23.751004      23.751004    1[6-(6,6)]
   308      21.748645      21.748645      21.748645    1[6-(6,6)]
   309      28.423174      28.423174      28.423174    1[6-(6,6)]
   310      30.051501      30.051501      30.051501    1[6-(6,6)]
   311      25.427697      25.427697      25.427697    1[6-(6,6)]
   312      25.476063      25.476063      25.476063    1[6-(6,6)]
   313      44.538775      44.538775      44.538775    1[6-(6,6)]
   314      46.060697      46.060697      46.060697    1[6-(6,6)]
   315      43.864874      43.864874      43.864874    1[6-(6,6)]
   316      44.287271      44.287271      44.287271    1[6-(6,6)]
   317      40.675932      40.675932      40.675932    1[6-(6,6)]
   318      39.215274      39.215274      39.215274    1[6-(6,6)]
   319      40.891968      40.891968      40.891968    1[6-(6,6)]
   320      40.121334      40.121334      40.121334    1[6-(6,6)]
   321      51.967816      51.967816      51.967816    1[6-(6,6)]
   322      50.884414      50.884414      50.884414    1[6-(6,6)]
   323      40.737196      40.737196      40.737196    1[6-(6,6)]
   324      42.739555      42.739555      42.739555    1[6-(6,6)]
   325      36.065026      36.065026      36.065026    1[6-(6,6)]
   326      34.436699      34.436699      34.436699    1[6-(6,6)]
   327      39.060503      39.060503      39.060503    1[6-(6,6)]
   328      39.012137      39.012137      39.012137    1[6-(6,6)]
   329      52.193525      52.193525      52.193525    1[6-(6,6)]
   330      50.671603      50.671603      50.671603    1[6-(6,6)]
   331      20.623326      20.623326      20.623326    1[6-(6,6)]
   332      20.200929      20.200929      20.200929    1[6-(6,6)]
   333      23.812268      23.812268      23.812268    1[6-(6,6)]
   334      25.272926      25.272926      25.272926    1[6-(6,6)]
   335      23.596232      23.596232      23.596232    1[6-(6,6)]
   336      24.366866      24.366866      24.366866    1[6-(6,6)]
   337      19.949425      19.949425      19.949425    1[6-(6,6)]
   338      18.427503      18.427503      18.427503    1[6-(6,6)]
   339      20.623326      20.623326      20.623326    1[6-(6,6)]
   340      20.200929      20.200929      20.200929    1[6-(6,6)]
   341      23.812268      23.812268      23.812268    1[6-(6,6)]
   342      25.272926      25.272926      25.272926    1[6-(6,6)]
   343      23.596232      23.596232      23.596232    1[6-(6,6)]
   344      24.366866      24.366866      24.366866    1[6-(6,6)]
   345      19.723716      19.723716      19.723716    1[6-(6,6)]
   346      18.640314      18.640314      18.640314    1[6-(6,6)]
   347      40.737196      40.737196      40.737196    1[6-(6,6)]
   348      42.739555      42.739555      42.739555    1[6-(6,6)]
   349      36.065026      36.065026      36.065026    1[6-(6,6)]
   350      34.436699      34.436699      34.436699    1[6-(6,6)]
   351      39.060503      39.060503      39.060503    1[6-(6,6)]
   352      39.012137      39.012137      39.012137    1[6-(6,6)]
   353      12.294675      12.294675      12.294675    1[6-(6,6)]
   354      13.816597      13.816597      13.816597    1[6-(6,6)]
   355      43.864874      43.864874      43.864874    1[6-(6,6)]
   356      44.287271      44.287271      44.287271    1[6-(6,6)]
   357      40.675932      40.675932      40.675932    1[6-(6,6)]
   358      39.215274      39.215274      39.215274    1[6-(6,6)]
   359      40.891968      40.891968      40.891968    1[6-(6,6)]
   360      40.121334      40.121334      40.121334    1[6-(6,6)]
   361      12.520384      12.520384      12.520384    1[6-(6,6)]
   362      13.603786      13.603786      13.603786    1[6-(6,6)]
   363      23.751004      23.751004      23.751004    1[6-(6,6)]
   364      21.748645      21.748645      21.748645    1[6-(6,6)]
   365      28.423174      28.423174      28.423174    1[6-(6,6)]
   366      30.051501      30.051501      30.051501    1[6-(6,6)]
   367      25.427697      25.427697      25.427697    1[6-(6,6)]
   368      25.476063      25.476063      25.476063    1[6-(6,6)]
   369      14.600128      14.600128      14.600128    1[6-(6,6)]
   370      15.012853      15.012853      15.012853    1[6-(6,6)]
   371      29.851588      29.851588      29.851588    1[6-(6,6)]
   372      29.596859      29.596859      29.596859    1[6-(6,6)]
   373       30.71573       30.71573       30.71573    1[6-(6,6)]
   374      31.244533      31.244533      31.244533    1[6-(6,6)]
   375      29.957993      29.957993      29.957993    1[6-(6,6)]
   376       31.06719       31.06719       31.06719    1[6-(6,6)]
   377      10.214931      10.214931      10.214931    1[6-(6,6)]
   378       12.40753       12.40753       12.40753    1[6-(6,6)]
   379       37.76429       37.76429       37.76429    1[6-(6,6)]
   380      36.439057      36.439057      36.439057    1[6-(6,6)]
   381      38.383377      38.383377      38.383377    1[6-(6,6)]
   382      38.022243      38.022243      38.022243    1[6-(6,6)]
   383      36.361672      36.361672      36.361672    1[6-(6,6)]
   384      34.530207      34.530207      34.530207    1[6-(6,6)]
   385      22.029169      22.029169      22.029169    1[6-(6,6)]
   386       19.83657       19.83657       19.83657    1[6-(6,6)]
   387       26.72391       26.72391       26.72391    1[6-(6,6)]
   388      28.049143      28.049143      28.049143    1[6-(6,6)]
   389      26.104823      26.104823      26.104823    1[6-(6,6)]
   390      26.465957      26.465957      26.465957    1[6-(6,6)]
   391      28.126528      28.126528      28.126528    1[6-(6,6)]
   392      29.957993      29.957993      29.957993    1[6-(6,6)]
   393      17.643972      17.643972      17.643972    1[6-(6,6)]
   394      17.231247      17.231247      17.231247    1[6-(6,6)]
   395      34.636612      34.636612      34.636612    1[6-(6,6)]
   396      34.891341      34.891341      34.891341    1[6-(6,6)]
   397       33.77247       33.77247       33.77247    1[6-(6,6)]
   398      33.243667      33.243667      33.243667    1[6-(6,6)]
   399      34.530207      34.530207      34.530207    1[6-(6,6)]
   400       33.42101       33.42101       33.42101    1[6-(6,6)]
   401      13.816597      13.816597      13.816597    1[6-(6,6)]
   402      14.925794      14.925794      14.925794    1[6-(6,6)]
   403      46.257386      46.257386      46.257386    1[6-(6,6)]
   404      46.934512      46.934512      46.934512    1[6-(6,6)]
   405      42.204302      42.204302      42.204302    1[6-(6,6)]
   406      40.214842      40.214842      40.214842    1[6-(6,6)]
   407      43.178074      43.178074      43.178074    1[6-(6,6)]
   408      41.298243      41.298243      41.298243    1[6-(6,6)]
   409      18.427503      18.427503      18.427503    1[6-(6,6)]
   410      17.318306      17.318306      17.318306    1[6-(6,6)]
   411      18.230814      18.230814      18.230814    1[6-(6,6)]
   412      17.553688      17.553688      17.553688    1[6-(6,6)]
   413      22.283898      22.283898      22.283898    1[6-(6,6)]
   414      24.273358      24.273358      24.273358    1[6-(6,6)]
   415      21.310126      21.310126      21.310126    1[6-(6,6)]
   416      23.189957      23.189957      23.189957    1[6-(6,6)]
   417      14.042306      14.042306      14.042306    1[6-(6,6)]
   418      14.712983      14.712983      14.712983    1[6-(6,6)]
   419      26.143516      26.143516      26.143516    1[6-(6,6)]
   420      24.395886      24.395886      24.395886    1[6-(6,6)]
   421      29.951544      29.951544      29.951544    1[6-(6,6)]
   422      31.051068      31.051068      31.051068    1[6-(6,6)]
   423      27.713804      27.713804      27.713804    1[6-(6,6)]
   424      26.652973      26.652973      26.652973    1[6-(6,6)]
   425      18.201794      18.201794      18.201794    1[6-(6,6)]
   426      17.531117      17.531117      17.531117    1[6-(6,6)]
   427      38.344684      38.344684      38.344684    1[6-(6,6)]
   428      40.092314      40.092314      40.092314    1[6-(6,6)]
   429      34.536656      34.536656      34.536656    1[6-(6,6)]
   430      33.437132      33.437132      33.437132    1[6-(6,6)]
   431      36.774396      36.774396      36.774396    1[6-(6,6)]
   432      37.835227      37.835227      37.835227    1[6-(6,6)]
   433      24.257236      24.257236      24.257236    1[6-(7,7)]
   434      20.929645      20.929645      20.929645    1[6-(7,7)]
   435      11.314455      11.314455      11.314455    1[6-(7,7)]
   436       7.986864       7.986864       7.986864    1[6-(7,7)]
   437      19.449641      19.449641      19.449641    1[6-(7,7)]
   438      12.794459      12.794459      12.794459    1[6-(7,7)]
   439       16.12205       16.12205       16.12205    1[6-(7,7)]
   440       16.12205       16.12205       16.12205    1[6-(7,7)]
   441      24.257236      24.257236      24.257236    1[6-(7,7)]
   442      20.929645      20.929645      20.929645    1[6-(7,7)]
   443       7.986864       7.986864       7.986864    1[6-(7,7)]
   444      11.314455      11.314455      11.314455    1[6-(7,7)]
   445      43.558555      43.558555      43.558555    1[6-(7,7)]
   446      40.230964      40.230964      40.230964    1[6-(7,7)]
   447      53.173745      53.173745      53.173745    1[6-(7,7)]
   448      56.501336      56.501336      56.501336    1[6-(7,7)]
   449      53.173745      53.173745      53.173745    1[6-(7,7)]
   450      56.501336      56.501336      56.501336    1[6-(7,7)]
   451      40.230964      40.230964      40.230964    1[6-(7,7)]
   452      43.558555      43.558555      43.558555    1[6-(7,7)]
   453       48.36615       48.36615       48.36615    1[6-(7,7)]
   454       48.36615       48.36615       48.36615    1[6-(7,7)]
   455      51.693741      51.693741      51.693741    1[6-(7,7)]
   456      45.038559      45.038559      45.038559    1[6-(7,7)]
   457        26.6433        26.6433        26.6433    1[6-(7,7)]
   458        37.8449        37.8449        37.8449    1[6-(7,7)]
   459        26.6433        26.6433        26.6433    1[6-(7,7)]
   460        37.8449        37.8449        37.8449    1[6-(7,7)]
   461      34.207766      34.207766      34.207766    1[6-(7,7)]
   462      30.280434      30.280434      30.280434    1[6-(7,7)]
   463      19.078834      19.078834      19.078834    1[6-(7,7)]
   464      45.409366      45.409366      45.409366    1[6-(7,7)]
   465      39.808566      39.808566      39.808566    1[6-(7,7)]
   466      24.679634      24.679634      24.679634    1[6-(7,7)]
   467      24.679634      24.679634      24.679634    1[6-(7,7)]
   468      39.808566      39.808566      39.808566    1[6-(7,7)]
   469      39.808566      39.808566      39.808566    1[6-(7,7)]
   470      24.679634      24.679634      24.679634    1[6-(7,7)]
   471      24.679634      24.679634      24.679634    1[6-(7,7)]
   472      39.808566      39.808566      39.808566    1[6-(7,7)]
   473        37.8449        37.8449        37.8449    1[6-(7,7)]
   474        26.6433        26.6433        26.6433    1[6-(7,7)]
   475        37.8449        37.8449        37.8449    1[6-(7,7)]
   476        26.6433        26.6433        26.6433    1[6-(7,7)]
   477      19.078834      19.078834      19.078834    1[6-(7,7)]
   478      45.409366      45.409366      45.409366    1[6-(7,7)]
   479      34.207766      34.207766      34.207766    1[6-(7,7)]
   480      30.280434      30.280434      30.280434    1[6-(7,7)]
   481      23.148039      23.148039      23.148039    1[6-(7,7)]
   482      21.052173      21.052173      21.052173    1[6-(7,7)]
   483      11.191927      11.191927      11.191927    1[6-(7,7)]
   484       9.096061       9.096061       9.096061    1[6-(7,7)]
   485       16.12205       16.12205       16.12205    1[6-(7,7)]
   486       16.12205       16.12205       16.12205    1[6-(7,7)]
   487      18.217916      18.217916      18.217916    1[6-(7,7)]
   488      14.026184      14.026184      14.026184    1[6-(7,7)]
   489      21.052173      21.052173      21.052173    1[6-(7,7)]
   490      23.148039      23.148039      23.148039    1[6-(7,7)]
   491      11.191927      11.191927      11.191927    1[6-(7,7)]
   492       9.096061       9.096061       9.096061    1[6-(7,7)]
   493      41.340161      41.340161      41.340161    1[6-(7,7)]
   494      27.313977      27.313977      27.313977    1[6-(7,7)]
   495      23.148039      23.148039      23.148039    1[6-(7,7)]
   496      37.174223      37.174223      37.174223    1[6-(7,7)]
   497      37.174223      37.174223      37.174223    1[6-(7,7)]
   498      23.148039      23.148039      23.148039    1[6-(7,7)]
   499      41.340161      41.340161      41.340161    1[6-(7,7)]
   500      27.313977      27.313977      27.313977    1[6-(7,7)]
   501      18.217916      18.217916      18.217916    1[6-(7,7)]
   502      46.270283      46.270283      46.270283    1[6-(7,7)]
   503        32.2441        32.2441        32.2441    1[6-(7,7)]
   504        32.2441        32.2441        32.2441    1[6-(7,7)]
   505      24.086343      24.086343      24.086343    1[6-(7,7)]
   506       16.12205       16.12205       16.12205    1[6-(7,7)]
   507       16.12205       16.12205       16.12205    1[6-(7,7)]
   508       8.157757       8.157757       8.157757    1[6-(7,7)]
   509      20.407291      20.407291      20.407291    1[6-(7,7)]
   510      11.836809      11.836809      11.836809    1[6-(7,7)]
   511      19.801102      19.801102      19.801102    1[6-(7,7)]
   512      12.442998      12.442998      12.442998    1[6-(7,7)]
   513      20.407291      20.407291      20.407291    1[6-(7,7)]
   514      19.801102      19.801102      19.801102    1[6-(7,7)]
   515      11.836809      11.836809      11.836809    1[6-(7,7)]
   516      12.442998      12.442998      12.442998    1[6-(7,7)]
   517      44.687098      44.687098      44.687098    1[6-(7,7)]
   518      44.080909      44.080909      44.080909    1[6-(7,7)]
   519      52.045202      52.045202      52.045202    1[6-(7,7)]
   520      52.651391      52.651391      52.651391    1[6-(7,7)]
   521       48.36615       48.36615       48.36615    1[6-(7,7)]
   522      56.330443      56.330443      56.330443    1[6-(7,7)]
   523      40.401857      40.401857      40.401857    1[6-(7,7)]
   524       48.36615       48.36615       48.36615    1[6-(7,7)]
   525      52.045202      52.045202      52.045202    1[6-(7,7)]
   526      44.687098      44.687098      44.687098    1[6-(7,7)]
   527      52.651391      52.651391      52.651391    1[6-(7,7)]
   528      44.080909      44.080909      44.080909    1[6-(7,7)]
   529      22.174268      22.174268      22.174268    6[6-(1,6),6-(6,7),7-(6,30)]
   530      21.555181      21.555181      21.555181    6[1-(0),6-(1,6),6-(6,7)]
   531      20.271866      20.271866      20.271866    6[1-(0),6-(1,6),6-(1,6)]
   532      27.281733      27.281733      27.281733    6[6-(1,6),6-(6,7),7-(6,30)]
   533      27.317202      27.317202      27.317202    6[1-(0),6-(1,6),6-(6,7)]
   534      28.123304      28.123304      28.123304    6[1-(0),6-(1,6),6-(1,6)]
   535      24.850528      24.850528      24.850528    6[6-(1,6),6-(6,7),7-(6,30)]
   536      25.669528      25.669528      25.669528    6[1-(0),6-(1,6),6-(6,7)]
   537      25.869441      25.869441      25.869441    6[1-(0),6-(1,6),6-(1,6)]
   538      26.936721      26.936721      26.936721    6[6-(1,6),6-(6,7),7-(6,30)]
   539      28.110406      28.110406      28.110406    6[1-(0),6-(1,6),6-(6,7)]
   540      29.187359      29.187359      29.187359    6[1-(0),6-(1,6),6-(1,6)]
   541      19.072385      19.072385      19.072385    6[6-(1,6),6-(6,7),7-(6,30)]
   542      18.124409      18.124409      18.124409    6[1-(0),6-(1,6),6-(6,7)]
   543      17.872905      17.872905      17.872905    6[1-(0),6-(1,6),6-(1,6)]
   544      36.219798      36.219798      36.219798    6[6-(1,6),6-(6,7),7-(6,30)]
   545      35.352431      35.352431      35.352431    6[1-(0),6-(1,6),6-(6,7)]
   546       35.46851       35.46851       35.46851    6[1-(0),6-(1,6),6-(1,6)]
   547      35.258923      35.258923      35.258923    6[6-(1,6),6-(6,7),7-(6,30)]
   548      34.252907      34.252907      34.252907    6[1-(0),6-(1,6),6-(6,7)]
   549      33.924018      33.924018      33.924018    6[1-(0),6-(1,6),6-(1,6)]
   550      32.921226      32.921226      32.921226    6[6-(1,6),6-(6,7),7-(6,30)]
   551      33.598352      33.598352      33.598352    6[1-(0),6-(1,6),6-(6,7)]
   552       32.95347       32.95347       32.95347    6[1-(0),6-(1,6),6-(1,6)]
   553      13.171715      13.171715      13.171715    6[6-(1,6),6-(6,7),7-(6,30)]
   554      14.119691      14.119691      14.119691    6[1-(0),6-(1,6),6-(6,7)]
   555      14.371195      14.371195      14.371195    6[1-(0),6-(1,6),6-(1,6)]
   556      28.268402      28.268402      28.268402    6[6-(1,6),6-(6,7),7-(6,30)]
   557      29.135769      29.135769      29.135769    6[1-(0),6-(1,6),6-(6,7)]
   558       29.01969       29.01969       29.01969    6[1-(0),6-(1,6),6-(1,6)]
   559      29.229277      29.229277      29.229277    6[6-(1,6),6-(6,7),7-(6,30)]
   560      30.235293      30.235293      30.235293    6[1-(0),6-(1,6),6-(6,7)]
   561      30.564182      30.564182      30.564182    6[1-(0),6-(1,6),6-(1,6)]
   562      31.566974      31.566974      31.566974    6[6-(1,6),6-(6,7),7-(6,30)]
   563      30.889848      30.889848      30.889848    6[1-(0),6-(1,6),6-(6,7)]
   564       31.53473       31.53473       31.53473    6[1-(0),6-(1,6),6-(1,6)]
   565      10.069832      10.069832      10.069832    6[6-(1,6),6-(6,7),7-(6,30)]
   566      10.688919      10.688919      10.688919    6[1-(0),6-(1,6),6-(6,7)]
   567      11.972234      11.972234      11.972234    6[1-(0),6-(1,6),6-(1,6)]
   568      37.206467      37.206467      37.206467    6[6-(1,6),6-(6,7),7-(6,30)]
   569      37.170998      37.170998      37.170998    6[1-(0),6-(1,6),6-(6,7)]
   570      36.364896      36.364896      36.364896    6[1-(0),6-(1,6),6-(1,6)]
   571      39.637672      39.637672      39.637672    6[6-(1,6),6-(6,7),7-(6,30)]
   572      38.818672      38.818672      38.818672    6[1-(0),6-(1,6),6-(6,7)]
   573      38.618759      38.618759      38.618759    6[1-(0),6-(1,6),6-(1,6)]
   574      37.551479      37.551479      37.551479    6[6-(1,6),6-(6,7),7-(6,30)]
   575      36.377794      36.377794      36.377794    6[1-(0),6-(1,6),6-(6,7)]
   576      35.300841      35.300841      35.300841    6[1-(0),6-(1,6),6-(1,6)]
   577      18.517787      18.517787      18.517787    6[6-(1,6),6-(6,7),7-(6,30)]
   578      18.175999      18.175999      18.175999    6[1-(0),6-(1,6),6-(6,7)]
   579      17.795519      17.795519      17.795519    6[1-(0),6-(1,6),6-(1,6)]
   580      37.096837      37.096837      37.096837    6[6-(1,6),6-(6,7),7-(6,30)]
   581      38.286644      38.286644      38.286644    6[1-(0),6-(1,6),6-(6,7)]
   582      39.328129      39.328129      39.328129    6[1-(0),6-(1,6),6-(1,6)]
   583      32.930899      32.930899      32.930899    6[6-(1,6),6-(6,7),7-(6,30)]
   584      33.608025      33.608025      33.608025    6[1-(0),6-(1,6),6-(6,7)]
   585      32.959919      32.959919      32.959919    6[1-(0),6-(1,6),6-(1,6)]
   586      37.161325      37.161325      37.161325    6[6-(1,6),6-(6,7),7-(6,30)]
   587      37.206467      37.206467      37.206467    6[1-(0),6-(1,6),6-(6,7)]
   588        37.8449        37.8449        37.8449    6[1-(0),6-(1,6),6-(1,6)]
   589      13.726313      13.726313      13.726313    6[6-(1,6),6-(6,7),7-(6,30)]
   590      14.068101      14.068101      14.068101    6[1-(0),6-(1,6),6-(6,7)]
   591      14.448581      14.448581      14.448581    6[1-(0),6-(1,6),6-(1,6)]
   592      27.391363      27.391363      27.391363    6[6-(1,6),6-(6,7),7-(6,30)]
   593      26.201556      26.201556      26.201556    6[1-(0),6-(1,6),6-(6,7)]
   594      25.160071      25.160071      25.160071    6[1-(0),6-(1,6),6-(1,6)]
   595      31.557301      31.557301      31.557301    6[6-(1,6),6-(6,7),7-(6,30)]
   596      30.880175      30.880175      30.880175    6[1-(0),6-(1,6),6-(6,7)]
   597      31.528281      31.528281      31.528281    6[1-(0),6-(1,6),6-(1,6)]
   598      27.326875      27.326875      27.326875    6[6-(1,6),6-(6,7),7-(6,30)]
   599      27.281733      27.281733      27.281733    6[1-(0),6-(1,6),6-(6,7)]
   600        26.6433        26.6433        26.6433    6[1-(0),6-(1,6),6-(1,6)]
   601      16.828196      16.828196      16.828196    6[6-(1,6),6-(6,7),7-(6,30)]
   602      17.498873      17.498873      17.498873    6[1-(0),6-(1,6),6-(6,7)]
   603      16.847542      16.847542      16.847542    6[1-(0),6-(1,6),6-(1,6)]
   604      18.453298      18.453298      18.453298    6[6-(1,6),6-(6,7),7-(6,30)]
   605      18.166326      18.166326      18.166326    6[1-(0),6-(1,6),6-(6,7)]
   606      17.814865      17.814865      17.814865    6[1-(0),6-(1,6),6-(1,6)]
   607      21.148905      21.148905      21.148905    6[6-(1,6),6-(6,7),7-(6,30)]
   608      22.296795      22.296795      22.296795    6[1-(0),6-(1,6),6-(6,7)]
   609      23.473705      23.473705      23.473705    6[1-(0),6-(1,6),6-(1,6)]
   610       21.34237       21.34237       21.34237    6[6-(1,6),6-(6,7),7-(6,30)]
   611      21.793787      21.793787      21.793787    6[1-(0),6-(1,6),6-(6,7)]
   612      22.877189      22.877189      22.877189    6[1-(0),6-(1,6),6-(1,6)]
   613      15.415904      15.415904      15.415904    6[6-(1,6),6-(6,7),7-(6,30)]
   614      14.745227      14.745227      14.745227    6[1-(0),6-(1,6),6-(6,7)]
   615      15.396558      15.396558      15.396558    6[1-(0),6-(1,6),6-(1,6)]
   616      46.034902      46.034902      46.034902    6[6-(1,6),6-(6,7),7-(6,30)]
   617      46.321874      46.321874      46.321874    6[1-(0),6-(1,6),6-(6,7)]
   618      46.673335      46.673335      46.673335    6[1-(0),6-(1,6),6-(1,6)]
   619      43.339295      43.339295      43.339295    6[6-(1,6),6-(6,7),7-(6,30)]
   620      42.191405      42.191405      42.191405    6[1-(0),6-(1,6),6-(6,7)]
   621      41.014495      41.014495      41.014495    6[1-(0),6-(1,6),6-(1,6)]
   622       43.14583       43.14583       43.14583    6[6-(1,6),6-(6,7),7-(6,30)]
   623      42.694413      42.694413      42.694413    6[1-(0),6-(1,6),6-(6,7)]
   624      41.611011      41.611011      41.611011    6[1-(0),6-(1,6),6-(1,6)]
   625      21.468122      21.468122      21.468122    6[6-(1,6),6-(6,7),7-(6,30)]
   626      20.178358      20.178358      20.178358    6[1-(0),6-(1,6),6-(6,7)]
   627      19.546373      19.546373      19.546373    6[1-(0),6-(1,6),6-(1,6)]
   628      41.072535      41.072535      41.072535    6[6-(1,6),6-(6,7),7-(6,30)]
   629      41.394976      41.394976      41.394976    6[1-(0),6-(1,6),6-(6,7)]
   630      42.552539      42.552539      42.552539    6[1-(0),6-(1,6),6-(1,6)]
   631      35.945723      35.945723      35.945723    6[6-(1,6),6-(6,7),7-(6,30)]
   632      35.616833      35.616833      35.616833    6[1-(0),6-(1,6),6-(6,7)]
   633      34.639837      34.639837      34.639837    6[1-(0),6-(1,6),6-(1,6)]
   634      37.838451      37.838451      37.838451    6[6-(1,6),6-(6,7),7-(6,30)]
   635      38.560719      38.560719      38.560719    6[1-(0),6-(1,6),6-(6,7)]
   636       38.55427       38.55427       38.55427    6[1-(0),6-(1,6),6-(1,6)]
   637      19.778531      19.778531      19.778531    6[6-(1,6),6-(6,7),7-(6,30)]
   638      19.501232      19.501232      19.501232    6[1-(0),6-(1,6),6-(6,7)]
   639      18.598397      18.598397      18.598397    6[1-(0),6-(1,6),6-(1,6)]
   640      22.428996      22.428996      22.428996    6[6-(1,6),6-(6,7),7-(6,30)]
   641      21.274657      21.274657      21.274657    6[1-(0),6-(1,6),6-(6,7)]
   642      21.039275      21.039275      21.039275    6[1-(0),6-(1,6),6-(1,6)]
   643      24.163729      24.163729      24.163729    6[6-(1,6),6-(6,7),7-(6,30)]
   644      24.305603      24.305603      24.305603    6[1-(0),6-(1,6),6-(6,7)]
   645      25.153622      25.153622      25.153622    6[1-(0),6-(1,6),6-(1,6)]
   646      22.019496      22.019496      22.019496    6[6-(1,6),6-(6,7),7-(6,30)]
   647      23.148039      23.148039      23.148039    6[1-(0),6-(1,6),6-(6,7)]
   648      23.586559      23.586559      23.586559    6[1-(0),6-(1,6),6-(1,6)]
   649      10.775978      10.775978      10.775978    6[6-(1,6),6-(6,7),7-(6,30)]
   650      12.065742      12.065742      12.065742    6[1-(0),6-(1,6),6-(6,7)]
   651      12.697727      12.697727      12.697727    6[1-(0),6-(1,6),6-(1,6)]
   652      23.415665      23.415665      23.415665    6[6-(1,6),6-(6,7),7-(6,30)]
   653      23.093224      23.093224      23.093224    6[1-(0),6-(1,6),6-(6,7)]
   654      21.935661      21.935661      21.935661    6[1-(0),6-(1,6),6-(1,6)]
   655      28.542477      28.542477      28.542477    6[6-(1,6),6-(6,7),7-(6,30)]
   656      28.871367      28.871367      28.871367    6[1-(0),6-(1,6),6-(6,7)]
   657      29.848363      29.848363      29.848363    6[1-(0),6-(1,6),6-(1,6)]
   658      26.649749      26.649749      26.649749    6[6-(1,6),6-(6,7),7-(6,30)]
   659      25.927481      25.927481      25.927481    6[1-(0),6-(1,6),6-(6,7)]
   660       25.93393       25.93393       25.93393    6[1-(0),6-(1,6),6-(1,6)]
   661      12.465569      12.465569      12.465569    6[6-(1,6),6-(6,7),7-(6,30)]
   662      12.742868      12.742868      12.742868    6[1-(0),6-(1,6),6-(6,7)]
   663      13.645703      13.645703      13.645703    6[1-(0),6-(1,6),6-(1,6)]
   664      42.059204      42.059204      42.059204    6[6-(1,6),6-(6,7),7-(6,30)]
   665      43.213543      43.213543      43.213543    6[1-(0),6-(1,6),6-(6,7)]
   666      43.448925      43.448925      43.448925    6[1-(0),6-(1,6),6-(1,6)]
   667      40.324471      40.324471      40.324471    6[6-(1,6),6-(6,7),7-(6,30)]
   668      40.182597      40.182597      40.182597    6[1-(0),6-(1,6),6-(6,7)]
   669      39.334578      39.334578      39.334578    6[1-(0),6-(1,6),6-(1,6)]
   670      42.468704      42.468704      42.468704    6[6-(1,6),6-(6,7),7-(6,30)]
   671      41.340161      41.340161      41.340161    6[1-(0),6-(1,6),6-(6,7)]
   672      40.901641      40.901641      40.901641    6[1-(0),6-(1,6),6-(1,6)]
   673      44.709669      44.709669      44.709669    6[6-(1,6),6-(6,7),7-(6,30)]
   674      44.986968      44.986968      44.986968    6[1-(0),6-(1,6),6-(6,7)]
   675      45.889803      45.889803      45.889803    6[1-(0),6-(1,6),6-(1,6)]
   676      42.059204      42.059204      42.059204    6[6-(1,6),6-(6,7),7-(6,30)]
   677      43.213543      43.213543      43.213543    6[1-(0),6-(1,6),6-(6,7)]
   678      43.448925      43.448925      43.448925    6[1-(0),6-(1,6),6-(1,6)]
   679      40.324471      40.324471      40.324471    6[6-(1,6),6-(6,7),7-(6,30)]
   680      40.182597      40.182597      40.182597    6[1-(0),6-(1,6),6-(6,7)]
   681      39.334578      39.334578      39.334578    6[1-(0),6-(1,6),6-(1,6)]
   682      42.468704      42.468704      42.468704    6[6-(1,6),6-(6,7),7-(6,30)]
   683      41.340161      41.340161      41.340161    6[1-(0),6-(1,6),6-(6,7)]
   684      40.901641      40.901641      40.901641    6[1-(0),6-(1,6),6-(1,6)]
   685      43.020078      43.020078      43.020078    6[6-(1,6),6-(6,7),7-(6,30)]
   686      44.309842      44.309842      44.309842    6[1-(0),6-(1,6),6-(6,7)]
   687      44.941827      44.941827      44.941827    6[1-(0),6-(1,6),6-(1,6)]
   688      23.415665      23.415665      23.415665    6[6-(1,6),6-(6,7),7-(6,30)]
   689      23.093224      23.093224      23.093224    6[1-(0),6-(1,6),6-(6,7)]
   690      21.935661      21.935661      21.935661    6[1-(0),6-(1,6),6-(1,6)]
   691      28.542477      28.542477      28.542477    6[6-(1,6),6-(6,7),7-(6,30)]
   692      28.871367      28.871367      28.871367    6[1-(0),6-(1,6),6-(6,7)]
   693      29.848363      29.848363      29.848363    6[1-(0),6-(1,6),6-(1,6)]
   694      26.649749      26.649749      26.649749    6[6-(1,6),6-(6,7),7-(6,30)]
   695      25.927481      25.927481      25.927481    6[1-(0),6-(1,6),6-(6,7)]
   696       25.93393       25.93393       25.93393    6[1-(0),6-(1,6),6-(1,6)]
   697      52.022631      52.022631      52.022631    6[6-(1,6),6-(6,7),7-(6,30)]
   698      51.745332      51.745332      51.745332    6[1-(0),6-(1,6),6-(6,7)]
   699      50.842497      50.842497      50.842497    6[1-(0),6-(1,6),6-(1,6)]
   700      22.428996      22.428996      22.428996    6[6-(1,6),6-(6,7),7-(6,30)]
   701      21.274657      21.274657      21.274657    6[1-(0),6-(1,6),6-(6,7)]
   702      21.039275      21.039275      21.039275    6[1-(0),6-(1,6),6-(1,6)]
   703      24.163729      24.163729      24.163729    6[6-(1,6),6-(6,7),7-(6,30)]
   704      24.305603      24.305603      24.305603    6[1-(0),6-(1,6),6-(6,7)]
   705      25.153622      25.153622      25.153622    6[1-(0),6-(1,6),6-(1,6)]
   706      22.019496      22.019496      22.019496    6[6-(1,6),6-(6,7),7-(6,30)]
   707      23.148039      23.148039      23.148039    6[1-(0),6-(1,6),6-(6,7)]
   708      23.586559      23.586559      23.586559    6[1-(0),6-(1,6),6-(1,6)]
   709      53.712222      53.712222      53.712222    6[6-(1,6),6-(6,7),7-(6,30)]
   710      52.422458      52.422458      52.422458    6[1-(0),6-(1,6),6-(6,7)]
   711      51.790473      51.790473      51.790473    6[1-(0),6-(1,6),6-(1,6)]
   712      41.072535      41.072535      41.072535    6[6-(1,6),6-(6,7),7-(6,30)]
   713      41.394976      41.394976      41.394976    6[1-(0),6-(1,6),6-(6,7)]
   714      42.552539      42.552539      42.552539    6[1-(0),6-(1,6),6-(1,6)]
   715      35.945723      35.945723      35.945723    6[6-(1,6),6-(6,7),7-(6,30)]
   716      35.616833      35.616833      35.616833    6[1-(0),6-(1,6),6-(6,7)]
   717      34.639837      34.639837      34.639837    6[1-(0),6-(1,6),6-(1,6)]
   718      37.838451      37.838451      37.838451    6[6-(1,6),6-(6,7),7-(6,30)]
   719      38.560719      38.560719      38.560719    6[1-(0),6-(1,6),6-(6,7)]
   720       38.55427       38.55427       38.55427    6[1-(0),6-(1,6),6-(1,6)]
   721      51.316485      51.316485      51.316485    6[6-(1,6),6-(6,7),7-(6,30)]
   722      50.368509      50.368509      50.368509    6[1-(0),6-(1,6),6-(6,7)]
   723      50.117005      50.117005      50.117005    6[1-(0),6-(1,6),6-(1,6)]
   724      36.219798      36.219798      36.219798    6[6-(1,6),6-(6,7),7-(6,30)]
   725      35.352431      35.352431      35.352431    6[1-(0),6-(1,6),6-(6,7)]
   726       35.46851       35.46851       35.46851    6[1-(0),6-(1,6),6-(1,6)]
   727      35.258923      35.258923      35.258923    6[6-(1,6),6-(6,7),7-(6,30)]
   728      34.252907      34.252907      34.252907    6[1-(0),6-(1,6),6-(6,7)]
   729      33.924018      33.924018      33.924018    6[1-(0),6-(1,6),6-(1,6)]
   730      32.921226      32.921226      32.921226    6[6-(1,6),6-(6,7),7-(6,30)]
   731      33.598352      33.598352      33.598352    6[1-(0),6-(1,6),6-(6,7)]
   732       32.95347       32.95347       32.95347    6[1-(0),6-(1,6),6-(1,6)]
   733      54.418368      54.418368      54.418368    6[6-(1,6),6-(6,7),7-(6,30)]
   734      53.799281      53.799281      53.799281    6[1-(0),6-(1,6),6-(6,7)]
   735      52.515966      52.515966      52.515966    6[1-(0),6-(1,6),6-(1,6)]
   736      27.281733      27.281733      27.281733    6[6-(1,6),6-(6,7),7-(6,30)]
   737      27.317202      27.317202      27.317202    6[1-(0),6-(1,6),6-(6,7)]
   738      28.123304      28.123304      28.123304    6[1-(0),6-(1,6),6-(1,6)]
   739      24.850528      24.850528      24.850528    6[6-(1,6),6-(6,7),7-(6,30)]
   740      25.669528      25.669528      25.669528    6[1-(0),6-(1,6),6-(6,7)]
   741      25.869441      25.869441      25.869441    6[1-(0),6-(1,6),6-(1,6)]
   742      26.936721      26.936721      26.936721    6[6-(1,6),6-(6,7),7-(6,30)]
   743      28.110406      28.110406      28.110406    6[1-(0),6-(1,6),6-(6,7)]
   744      29.187359      29.187359      29.187359    6[1-(0),6-(1,6),6-(1,6)]
   745      42.313932      42.313932      42.313932    6[6-(1,6),6-(6,7),7-(6,30)]
   746      42.933019      42.933019      42.933019    6[1-(0),6-(1,6),6-(6,7)]
   747      44.216334      44.216334      44.216334    6[1-(0),6-(1,6),6-(1,6)]
   748      37.206467      37.206467      37.206467    6[6-(1,6),6-(6,7),7-(6,30)]
   749      37.170998      37.170998      37.170998    6[1-(0),6-(1,6),6-(6,7)]
   750      36.364896      36.364896      36.364896    6[1-(0),6-(1,6),6-(1,6)]
   751      39.637672      39.637672      39.637672    6[6-(1,6),6-(6,7),7-(6,30)]
   752      38.818672      38.818672      38.818672    6[1-(0),6-(1,6),6-(6,7)]
   753      38.618759      38.618759      38.618759    6[1-(0),6-(1,6),6-(1,6)]
   754      37.551479      37.551479      37.551479    6[6-(1,6),6-(6,7),7-(6,30)]
   755      36.377794      36.377794      36.377794    6[1-(0),6-(1,6),6-(6,7)]
   756      35.300841      35.300841      35.300841    6[1-(0),6-(1,6),6-(1,6)]
   757      45.415815      45.415815      45.415815    6[6-(1,6),6-(6,7),7-(6,30)]
   758      46.363791      46.363791      46.363791    6[1-(0),6-(1,6),6-(6,7)]
   759      46.615295      46.615295      46.615295    6[1-(0),6-(1,6),6-(1,6)]
   760      28.268402      28.268402      28.268402    6[6-(1,6),6-(6,7),7-(6,30)]
   761      29.135769      29.135769      29.135769    6[1-(0),6-(1,6),6-(6,7)]
   762       29.01969       29.01969       29.01969    6[1-(0),6-(1,6),6-(1,6)]
   763      29.229277      29.229277      29.229277    6[6-(1,6),6-(6,7),7-(6,30)]
   764      30.235293      30.235293      30.235293    6[1-(0),6-(1,6),6-(6,7)]
   765      30.564182      30.564182      30.564182    6[1-(0),6-(1,6),6-(1,6)]
   766      31.566974      31.566974      31.566974    6[6-(1,6),6-(6,7),7-(6,30)]
   767      30.889848      30.889848      30.889848    6[1-(0),6-(1,6),6-(6,7)]
   768       31.53473       31.53473       31.53473    6[1-(0),6-(1,6),6-(1,6)]
   769      49.072296      49.072296      49.072296    6[6-(1,6),6-(6,7),7-(6,30)]
   770      49.742973      49.742973      49.742973    6[1-(0),6-(1,6),6-(6,7)]
   771      49.091642      49.091642      49.091642    6[1-(0),6-(1,6),6-(1,6)]
   772      18.453298      18.453298      18.453298    6[6-(1,6),6-(6,7),7-(6,30)]
   773      18.166326      18.166326      18.166326    6[1-(0),6-(1,6),6-(6,7)]
   774      17.814865      17.814865      17.814865    6[1-(0),6-(1,6),6-(1,6)]
   775      21.148905      21.148905      21.148905    6[6-(1,6),6-(6,7),7-(6,30)]
   776      22.296795      22.296795      22.296795    6[1-(0),6-(1,6),6-(6,7)]
   777      23.473705      23.473705      23.473705    6[1-(0),6-(1,6),6-(1,6)]
   778       21.34237       21.34237       21.34237    6[6-(1,6),6-(6,7),7-(6,30)]
   779      21.793787      21.793787      21.793787    6[1-(0),6-(1,6),6-(6,7)]
   780      22.877189      22.877189      22.877189    6[1-(0),6-(1,6),6-(1,6)]
   781      47.660004      47.660004      47.660004    6[6-(1,6),6-(6,7),7-(6,30)]
   782      46.989327      46.989327      46.989327    6[1-(0),6-(1,6),6-(6,7)]
   783      47.640658      47.640658      47.640658    6[1-(0),6-(1,6),6-(1,6)]
   784      46.034902      46.034902      46.034902    6[6-(1,6),6-(6,7),7-(6,30)]
   785      46.321874      46.321874      46.321874    6[1-(0),6-(1,6),6-(6,7)]
   786      46.673335      46.673335      46.673335    6[1-(0),6-(1,6),6-(1,6)]
   787      43.339295      43.339295      43.339295    6[6-(1,6),6-(6,7),7-(6,30)]
   788      42.191405      42.191405      42.191405    6[1-(0),6-(1,6),6-(6,7)]
   789      41.014495      41.014495      41.014495    6[1-(0),6-(1,6),6-(1,6)]
   790       43.14583       43.14583       43.14583    6[6-(1,6),6-(6,7),7-(6,30)]
   791      42.694413      42.694413      42.694413    6[1-(0),6-(1,6),6-(6,7)]
   792      41.611011      41.611011      41.611011    6[1-(0),6-(1,6),6-(1,6)]
   793      50.761887      50.761887      50.761887    6[6-(1,6),6-(6,7),7-(6,30)]
   794      50.420099      50.420099      50.420099    6[1-(0),6-(1,6),6-(6,7)]
   795      50.039619      50.039619      50.039619    6[1-(0),6-(1,6),6-(1,6)]
   796      37.096837      37.096837      37.096837    6[6-(1,6),6-(6,7),7-(6,30)]
   797      38.286644      38.286644      38.286644    6[1-(0),6-(1,6),6-(6,7)]
   798      39.328129      39.328129      39.328129    6[1-(0),6-(1,6),6-(1,6)]
   799      32.930899      32.930899      32.930899    6[6-(1,6),6-(6,7),7-(6,30)]
   800      33.608025      33.608025      33.608025    6[1-(0),6-(1,6),6-(6,7)]
   801      32.959919      32.959919      32.959919    6[1-(0),6-(1,6),6-(1,6)]
   802      37.161325      37.161325      37.161325    6[6-(1,6),6-(6,7),7-(6,30)]
   803      37.206467      37.206467      37.206467    6[1-(0),6-(1,6),6-(6,7)]
   804        37.8449        37.8449        37.8449    6[1-(0),6-(1,6),6-(1,6)]
   805      45.970413      45.970413      45.970413    6[6-(1,6),6-(6,7),7-(6,30)]
   806      46.312201      46.312201      46.312201    6[1-(0),6-(1,6),6-(6,7)]
   807      46.692681      46.692681      46.692681    6[1-(0),6-(1,6),6-(1,6)]
   808      27.391363      27.391363      27.391363    6[6-(1,6),6-(6,7),7-(6,30)]
   809      26.201556      26.201556      26.201556    6[1-(0),6-(1,6),6-(6,7)]
   810      25.160071      25.160071      25.160071    6[1-(0),6-(1,6),6-(1,6)]
   811      31.557301      31.557301      31.557301    6[6-(1,6),6-(6,7),7-(6,30)]
   812      30.880175      30.880175      30.880175    6[1-(0),6-(1,6),6-(6,7)]
   813      31.528281      31.528281      31.528281    6[1-(0),6-(1,6),6-(1,6)]
   814      27.326875      27.326875      27.326875    6[6-(1,6),6-(6,7),7-(6,30)]
   815      27.281733      27.281733      27.281733    6[1-(0),6-(1,6),6-(6,7)]
   816        26.6433        26.6433        26.6433    6[1-(0),6-(1,6),6-(1,6)]
   817      42.313932      42.313932      42.313932    6[6-(1,6),6-(6,7),7-(6,30)]
   818      42.933019      42.933019      42.933019    6[1-(0),6-(1,6),6-(6,7)]
   819      44.216334      44.216334      44.216334    6[1-(0),6-(1,6),6-(1,6)]
   820      37.206467      37.206467      37.206467    6[6-(1,6),6-(6,7),7-(6,30)]
   821      37.170998      37.170998      37.170998    6[1-(0),6-(1,6),6-(6,7)]
   822      36.364896      36.364896      36.364896    6[1-(0),6-(1,6),6-(1,6)]
   823      39.637672      39.637672      39.637672    6[6-(1,6),6-(6,7),7-(6,30)]
   824      38.818672      38.818672      38.818672    6[1-(0),6-(1,6),6-(6,7)]
   825      38.618759      38.618759      38.618759    6[1-(0),6-(1,6),6-(1,6)]
   826      37.551479      37.551479      37.551479    6[6-(1,6),6-(6,7),7-(6,30)]
   827      36.377794      36.377794      36.377794    6[1-(0),6-(1,6),6-(6,7)]
   828      35.300841      35.300841      35.300841    6[1-(0),6-(1,6),6-(1,6)]
   829      45.415815      45.415815      45.415815    6[6-(1,6),6-(6,7),7-(6,30)]
   830      46.363791      46.363791      46.363791    6[1-(0),6-(1,6),6-(6,7)]
   831      46.615295      46.615295      46.615295    6[1-(0),6-(1,6),6-(1,6)]
   832      28.268402      28.268402      28.268402    6[6-(1,6),6-(6,7),7-(6,30)]
   833      29.135769      29.135769      29.135769    6[1-(0),6-(1,6),6-(6,7)]
   834       29.01969       29.01969       29.01969    6[1-(0),6-(1,6),6-(1,6)]
   835      29.229277      29.229277      29.229277    6[6-(1,6),6-(6,7),7-(6,30)]
   836      30.235293      30.235293      30.235293    6[1-(0),6-(1,6),6-(6,7)]
   837      30.564182      30.564182      30.564182    6[1-(0),6-(1,6),6-(1,6)]
   838      31.566974      31.566974      31.566974    6[6-(1,6),6-(6,7),7-(6,30)]
   839      30.889848      30.889848      30.889848    6[1-(0),6-(1,6),6-(6,7)]
   840       31.53473       31.53473       31.53473    6[1-(0),6-(1,6),6-(1,6)]
   841      51.316485      51.316485      51.316485    6[6-(1,6),6-(6,7),7-(6,30)]
   842      50.368509      50.368509      50.368509    6[1-(0),6-(1,6),6-(6,7)]
   843      50.117005      50.117005      50.117005    6[1-(0),6-(1,6),6-(1,6)]
   844      36.219798      36.219798      36.219798    6[6-(1,6),6-(6,7),7-(6,30)]
   845      35.352431      35.352431      35.352431    6[1-(0),6-(1,6),6-(6,7)]
   846       35.46851       35.46851       35.46851    6[1-(0),6-(1,6),6-(1,6)]
   847      35.258923      35.258923      35.258923    6[6-(1,6),6-(6,7),7-(6,30)]
   848      34.252907      34.252907      34.252907    6[1-(0),6-(1,6),6-(6,7)]
   849      33.924018      33.924018      33.924018    6[1-(0),6-(1,6),6-(1,6)]
   850      32.921226      32.921226      32.921226    6[6-(1,6),6-(6,7),7-(6,30)]
   851      33.598352      33.598352      33.598352    6[1-(0),6-(1,6),6-(6,7)]
   852       32.95347       32.95347       32.95347    6[1-(0),6-(1,6),6-(1,6)]
   853      54.418368      54.418368      54.418368    6[6-(1,6),6-(6,7),7-(6,30)]
   854      53.799281      53.799281      53.799281    6[1-(0),6-(1,6),6-(6,7)]
   855      52.515966      52.515966      52.515966    6[1-(0),6-(1,6),6-(1,6)]
   856      27.281733      27.281733      27.281733    6[6-(1,6),6-(6,7),7-(6,30)]
   857      27.317202      27.317202      27.317202    6[1-(0),6-(1,6),6-(6,7)]
   858      28.123304      28.123304      28.123304    6[1-(0),6-(1,6),6-(1,6)]
   859      24.850528      24.850528      24.850528    6[6-(1,6),6-(6,7),7-(6,30)]
   860      25.669528      25.669528      25.669528    6[1-(0),6-(1,6),6-(6,7)]
   861      25.869441      25.869441      25.869441    6[1-(0),6-(1,6),6-(1,6)]
   862      26.936721      26.936721      26.936721    6[6-(1,6),6-(6,7),7-(6,30)]
   863      28.110406      28.110406      28.110406    6[1-(0),6-(1,6),6-(6,7)]
   864      29.187359      29.187359      29.187359    6[1-(0),6-(1,6),6-(1,6)]
   865      45.970413      45.970413      45.970413    6[6-(1,6),6-(6,7),7-(6,30)]
   866      46.312201      46.312201      46.312201    6[1-(0),6-(1,6),6-(6,7)]
   867      46.692681      46.692681      46.692681    6[1-(0),6-(1,6),6-(1,6)]
   868      27.391363      27.391363      27.391363    6[6-(1,6),6-(6,7),7-(6,30)]
   869      26.201556      26.201556      26.201556    6[1-(0),6-(1,6),6-(6,7)]
   870      25.160071      25.160071      25.160071    6[1-(0),6-(1,6),6-(1,6)]
   871      31.557301      31.557301      31.557301    6[6-(1,6),6-(6,7),7-(6,30)]
   872      30.880175      30.880175      30.880175    6[1-(0),6-(1,6),6-(6,7)]
   873      31.528281      31.528281      31.528281    6[1-(0),6-(1,6),6-(1,6)]
   874      27.326875      27.326875      27.326875    6[6-(1,6),6-(6,7),7-(6,30)]
   875      27.281733      27.281733      27.281733    6[1-(0),6-(1,6),6-(6,7)]
   876        26.6433        26.6433        26.6433    6[1-(0),6-(1,6),6-(1,6)]
   877      50.761887      50.761887      50.761887    6[6-(1,6),6-(6,7),7-(6,30)]
   878      50.420099      50.420099      50.420099    6[1-(0),6-(1,6),6-(6,7)]
   879      50.039619      50.039619      50.039619    6[1-(0),6-(1,6),6-(1,6)]
   880      37.096837      37.096837      37.096837    6[6-(1,6),6-(6,7),7-(6,30)]
   881      38.286644      38.286644      38.286644    6[1-(0),6-(1,6),6-(6,7)]
   882      39.328129      39.328129      39.328129    6[1-(0),6-(1,6),6-(1,6)]
   883      32.930899      32.930899      32.930899    6[6-(1,6),6-(6,7),7-(6,30)]
   884      33.608025      33.608025      33.608025    6[1-(0),6-(1,6),6-(6,7)]
   885      32.959919      32.959919      32.959919    6[1-(0),6-(1,6),6-(1,6)]
   886      37.161325      37.161325      37.161325    6[6-(1,6),6-(6,7),7-(6,30)]
   887      37.206467      37.206467      37.206467    6[1-(0),6-(1,6),6-(6,7)]
   888        37.8449        37.8449        37.8449    6[1-(0),6-(1,6),6-(1,6)]
   889      47.660004      47.660004      47.660004    6[6-(1,6),6-(6,7),7-(6,30)]
   890      46.989327      46.989327      46.989327    6[1-(0),6-(1,6),6-(6,7)]
   891      47.640658      47.640658      47.640658    6[1-(0),6-(1,6),6-(1,6)]
   892      46.034902      46.034902      46.034902    6[6-(1,6),6-(6,7),7-(6,30)]
   893      46.321874      46.321874      46.321874    6[1-(0),6-(1,6),6-(6,7)]
   894      46.673335      46.673335      46.673335    6[1-(0),6-(1,6),6-(1,6)]
   895      43.339295      43.339295      43.339295    6[6-(1,6),6-(6,7),7-(6,30)]
   896      42.191405      42.191405      42.191405    6[1-(0),6-(1,6),6-(6,7)]
   897      41.014495      41.014495      41.014495    6[1-(0),6-(1,6),6-(1,6)]
   898       43.14583       43.14583       43.14583    6[6-(1,6),6-(6,7),7-(6,30)]
   899      42.694413      42.694413      42.694413    6[1-(0),6-(1,6),6-(6,7)]
   900      41.611011      41.611011      41.611011    6[1-(0),6-(1,6),6-(1,6)]
   901      49.072296      49.072296      49.072296    6[6-(1,6),6-(6,7),7-(6,30)]
   902      49.742973      49.742973      49.742973    6[1-(0),6-(1,6),6-(6,7)]
   903      49.091642      49.091642      49.091642    6[1-(0),6-(1,6),6-(1,6)]
   904      18.453298      18.453298      18.453298    6[6-(1,6),6-(6,7),7-(6,30)]
   905      18.166326      18.166326      18.166326    6[1-(0),6-(1,6),6-(6,7)]
   906      17.814865      17.814865      17.814865    6[1-(0),6-(1,6),6-(1,6)]
   907      21.148905      21.148905      21.148905    6[6-(1,6),6-(6,7),7-(6,30)]
   908      22.296795      22.296795      22.296795    6[1-(0),6-(1,6),6-(6,7)]
   909      23.473705      23.473705      23.473705    6[1-(0),6-(1,6),6-(1,6)]
   910       21.34237       21.34237       21.34237    6[6-(1,6),6-(6,7),7-(6,30)]
   911      21.793787      21.793787      21.793787    6[1-(0),6-(1,6),6-(6,7)]
   912      22.877189      22.877189      22.877189    6[1-(0),6-(1,6),6-(1,6)]
   913      43.020078      43.020078      43.020078    6[6-(1,6),6-(6,7),7-(6,30)]
   914      44.309842      44.309842      44.309842    6[1-(0),6-(1,6),6-(6,7)]
   915      44.941827      44.941827      44.941827    6[1-(0),6-(1,6),6-(1,6)]
   916      23.415665      23.415665      23.415665    6[6-(1,6),6-(6,7),7-(6,30)]
   917      23.093224      23.093224      23.093224    6[1-(0),6-(1,6),6-(6,7)]
   918      21.935661      21.935661      21.935661    6[1-(0),6-(1,6),6-(1,6)]
   919      28.542477      28.542477      28.542477    6[6-(1,6),6-(6,7),7-(6,30)]
   920      28.871367      28.871367      28.871367    6[1-(0),6-(1,6),6-(6,7)]
   921      29.848363      29.848363      29.848363    6[1-(0),6-(1,6),6-(1,6)]
   922      26.649749      26.649749      26.649749    6[6-(1,6),6-(6,7),7-(6,30)]
   923      25.927481      25.927481      25.927481    6[1-(0),6-(1,6),6-(6,7)]
   924       25.93393       25.93393       25.93393    6[1-(0),6-(1,6),6-(1,6)]
   925      44.709669      44.709669      44.709669    6[6-(1,6),6-(6,7),7-(6,30)]
   926      44.986968      44.986968      44.986968    6[1-(0),6-(1,6),6-(6,7)]
   927      45.889803      45.889803      45.889803    6[1-(0),6-(1,6),6-(1,6)]
   928      42.059204      42.059204      42.059204    6[6-(1,6),6-(6,7),7-(6,30)]
   929      43.213543      43.213543      43.213543    6[1-(0),6-(1,6),6-(6,7)]
   930      43.448925      43.448925      43.448925    6[1-(0),6-(1,6),6-(1,6)]
   931      40.324471      40.324471      40.324471    6[6-(1,6),6-(6,7),7-(6,30)]
   932      40.182597      40.182597      40.182597    6[1-(0),6-(1,6),6-(6,7)]
   933      39.334578      39.334578      39.334578    6[1-(0),6-(1,6),6-(1,6)]
   934      42.468704      42.468704      42.468704    6[6-(1,6),6-(6,7),7-(6,30)]
   935      41.340161      41.340161      41.340161    6[1-(0),6-(1,6),6-(6,7)]
   936      40.901641      40.901641      40.901641    6[1-(0),6-(1,6),6-(1,6)]
   937      53.712222      53.712222      53.712222    6[6-(1,6),6-(6,7),7-(6,30)]
   938      52.422458      52.422458      52.422458    6[1-(0),6-(1,6),6-(6,7)]
   939      51.790473      51.790473      51.790473    6[1-(0),6-(1,6),6-(1,6)]
   940      41.072535      41.072535      41.072535    6[6-(1,6),6-(6,7),7-(6,30)]
   941      41.394976      41.394976      41.394976    6[1-(0),6-(1,6),6-(6,7)]
   942      42.552539      42.552539      42.552539    6[1-(0),6-(1,6),6-(1,6)]
   943      35.945723      35.945723      35.945723    6[6-(1,6),6-(6,7),7-(6,30)]
   944      35.616833      35.616833      35.616833    6[1-(0),6-(1,6),6-(6,7)]
   945      34.639837      34.639837      34.639837    6[1-(0),6-(1,6),6-(1,6)]
   946      37.838451      37.838451      37.838451    6[6-(1,6),6-(6,7),7-(6,30)]
   947      38.560719      38.560719      38.560719    6[1-(0),6-(1,6),6-(6,7)]
   948       38.55427       38.55427       38.55427    6[1-(0),6-(1,6),6-(1,6)]
   949      52.022631      52.022631      52.022631    6[6-(1,6),6-(6,7),7-(6,30)]
   950      51.745332      51.745332      51.745332    6[1-(0),6-(1,6),6-(6,7)]
   951      50.842497      50.842497      50.842497    6[1-(0),6-(1,6),6-(1,6)]
   952      22.428996      22.428996      22.428996    6[6-(1,6),6-(6,7),7-(6,30)]
   953      21.274657      21.274657      21.274657    6[1-(0),6-(1,6),6-(6,7)]
   954      21.039275      21.039275      21.039275    6[1-(0),6-(1,6),6-(1,6)]
   955      24.163729      24.163729      24.163729    6[6-(1,6),6-(6,7),7-(6,30)]
   956      24.305603      24.305603      24.305603    6[1-(0),6-(1,6),6-(6,7)]
   957      25.153622      25.153622      25.153622    6[1-(0),6-(1,6),6-(1,6)]
   958      22.019496      22.019496      22.019496    6[6-(1,6),6-(6,7),7-(6,30)]
   959      23.148039      23.148039      23.148039    6[1-(0),6-(1,6),6-(6,7)]
   960      23.586559      23.586559      23.586559    6[1-(0),6-(1,6),6-(1,6)]
   961      19.778531      19.778531      19.778531    6[6-(1,6),6-(6,7),7-(6,30)]
   962      19.501232      19.501232      19.501232    6[1-(0),6-(1,6),6-(6,7)]
   963      18.598397      18.598397      18.598397    6[1-(0),6-(1,6),6-(1,6)]
   964      22.428996      22.428996      22.428996    6[6-(1,6),6-(6,7),7-(6,30)]
   965      21.274657      21.274657      21.274657    6[1-(0),6-(1,6),6-(6,7)]
   966      21.039275      21.039275      21.039275    6[1-(0),6-(1,6),6-(1,6)]
   967      24.163729      24.163729      24.163729    6[6-(1,6),6-(6,7),7-(6,30)]
   968      24.305603      24.305603      24.305603    6[1-(0),6-(1,6),6-(6,7)]
   969      25.153622      25.153622      25.153622    6[1-(0),6-(1,6),6-(1,6)]
   970      22.019496      22.019496      22.019496    6[6-(1,6),6-(6,7),7-(6,30)]
   971      23.148039      23.148039      23.148039    6[1-(0),6-(1,6),6-(6,7)]
   972      23.586559      23.586559      23.586559    6[1-(0),6-(1,6),6-(1,6)]
   973      21.468122      21.468122      21.468122    6[6-(1,6),6-(6,7),7-(6,30)]
   974      20.178358      20.178358      20.178358    6[1-(0),6-(1,6),6-(6,7)]
   975      19.546373      19.546373      19.546373    6[1-(0),6-(1,6),6-(1,6)]
   976      41.072535      41.072535      41.072535    6[6-(1,6),6-(6,7),7-(6,30)]
   977      41.394976      41.394976      41.394976    6[1-(0),6-(1,6),6-(6,7)]
   978      42.552539      42.552539      42.552539    6[1-(0),6-(1,6),6-(1,6)]
   979      35.945723      35.945723      35.945723    6[6-(1,6),6-(6,7),7-(6,30)]
   980      35.616833      35.616833      35.616833    6[1-(0),6-(1,6),6-(6,7)]
   981      34.639837      34.639837      34.639837    6[1-(0),6-(1,6),6-(1,6)]
   982      37.838451      37.838451      37.838451    6[6-(1,6),6-(6,7),7-(6,30)]
   983      38.560719      38.560719      38.560719    6[1-(0),6-(1,6),6-(6,7)]
   984       38.55427       38.55427       38.55427    6[1-(0),6-(1,6),6-(1,6)]
   985      12.465569      12.465569      12.465569    6[6-(1,6),6-(6,7),7-(6,30)]
   986      12.742868      12.742868      12.742868    6[1-(0),6-(1,6),6-(6,7)]
   987      13.645703      13.645703      13.645703    6[1-(0),6-(1,6),6-(1,6)]
   988      42.059204      42.059204      42.059204    6[6-(1,6),6-(6,7),7-(6,30)]
   989      43.213543      43.213543      43.213543    6[1-(0),6-(1,6),6-(6,7)]
   990      43.448925      43.448925      43.448925    6[1-(0),6-(1,6),6-(1,6)]
   991      40.324471      40.324471      40.324471    6[6-(1,6),6-(6,7),7-(6,30)]
   992      40.182597      40.182597      40.182597    6[1-(0),6-(1,6),6-(6,7)]
   993      39.334578      39.334578      39.334578    6[1-(0),6-(1,6),6-(1,6)]
   994      42.468704      42.468704      42.468704    6[6-(1,6),6-(6,7),7-(6,30)]
   995      41.340161      41.340161      41.340161    6[1-(0),6-(1,6),6-(6,7)]
   996      40.901641      40.901641      40.901641    6[1-(0),6-(1,6),6-(1,6)]
   997      10.775978      10.775978      10.775978    6[6-(1,6),6-(6,7),7-(6,30)]
   998      12.065742      12.065742      12.065742    6[1-(0),6-(1,6),6-(6,7)]
   999      12.697727      12.697727      12.697727    6[1-(0),6-(1,6),6-(1,6)]
  1000      23.415665      23.415665      23.415665    6[6-(1,6),6-(6,7),7-(6,30)]
  1001      23.093224      23.093224      23.093224    6[1-(0),6-(1,6),6-(6,7)]
  1002      21.935661      21.935661      21.935661    6[1-(0),6-(1,6),6-(1,6)]
  1003      28.542477      28.542477      28.542477    6[6-(1,6),6-(6,7),7-(6,30)]
  1004      28.871367      28.871367      28.871367    6[1-(0),6-(1,6),6-(6,7)]
  1005      29.848363      29.848363      29.848363    6[1-(0),6-(1,6),6-(1,6)]
  1006      26.649749      26.649749      26.649749    6[6-(1,6),6-(6,7),7-(6,30)]
  1007      25.927481      25.927481      25.927481    6[1-(0),6-(1,6),6-(6,7)]
  1008       25.93393       25.93393       25.93393    6[1-(0),6-(1,6),6-(1,6)]
  1009      13.171715      13.171715      13.171715    6[6-(1,6),6-(6,7),7-(6,30)]
  1010      14.119691      14.119691      14.119691    6[1-(0),6-(1,6),6-(6,7)]
  1011      14.371195      14.371195      14.371195    6[1-(0),6-(1,6),6-(1,6)]
  1012      28.268402      28.268402      28.268402    6[6-(1,6),6-(6,7),7-(6,30)]
  1013      29.135769      29.135769      29.135769    6[1-(0),6-(1,6),6-(6,7)]
  1014       29.01969       29.01969       29.01969    6[1-(0),6-(1,6),6-(1,6)]
  1015      29.229277      29.229277      29.229277    6[6-(1,6),6-(6,7),7-(6,30)]
  1016      30.235293      30.235293      30.235293    6[1-(0),6-(1,6),6-(6,7)]
  1017      30.564182      30.564182      30.564182    6[1-(0),6-(1,6),6-(1,6)]
  1018      31.566974      31.566974      31.566974    6[6-(1,6),6-(6,7),7-(6,30)]
  1019      30.889848      30.889848      30.889848    6[1-(0),6-(1,6),6-(6,7)]
  1020       31.53473       31.53473       31.53473    6[1-(0),6-(1,6),6-(1,6)]
  1021      10.069832      10.069832      10.069832    6[6-(1,6),6-(6,7),7-(6,30)]
  1022      10.688919      10.688919      10.688919    6[1-(0),6-(1,6),6-(6,7)]
  1023      11.972234      11.972234      11.972234    6[1-(0),6-(1,6),6-(1,6)]
  1024      37.206467      37.206467      37.206467    6[6-(1,6),6-(6,7),7-(6,30)]
  1025      37.170998      37.170998      37.170998    6[1-(0),6-(1,6),6-(6,7)]
  1026      36.364896      36.364896      36.364896    6[1-(0),6-(1,6),6-(1,6)]
  1027      39.637672      39.637672      39.637672    6[6-(1,6),6-(6,7),7-(6,30)]
  1028      38.818672      38.818672      38.818672    6[1-(0),6-(1,6),6-(6,7)]
  1029      38.618759      38.618759      38.618759    6[1-(0),6-(1,6),6-(1,6)]
  1030      37.551479      37.551479      37.551479    6[6-(1,6),6-(6,7),7-(6,30)]
  1031      36.377794      36.377794      36.377794    6[1-(0),6-(1,6),6-(6,7)]
  1032      35.300841      35.300841      35.300841    6[1-(0),6-(1,6),6-(1,6)]
  1033      22.174268      22.174268      22.174268    6[6-(1,6),6-(6,7),7-(6,30)]
  1034      21.555181      21.555181      21.555181    6[1-(0),6-(1,6),6-(6,7)]
  1035      20.271866      20.271866      20.271866    6[1-(0),6-(1,6),6-(1,6)]
  1036      27.281733      27.281733      27.281733    6[6-(1,6),6-(6,7),7-(6,30)]
  1037      27.317202      27.317202      27.317202    6[1-(0),6-(1,6),6-(6,7)]
  1038      28.123304      28.123304      28.123304    6[1-(0),6-(1,6),6-(1,6)]
  1039      24.850528      24.850528      24.850528    6[6-(1,6),6-(6,7),7-(6,30)]
  1040      25.669528      25.669528      25.669528    6[1-(0),6-(1,6),6-(6,7)]
  1041      25.869441      25.869441      25.869441    6[1-(0),6-(1,6),6-(1,6)]
  1042      26.936721      26.936721      26.936721    6[6-(1,6),6-(6,7),7-(6,30)]
  1043      28.110406      28.110406      28.110406    6[1-(0),6-(1,6),6-(6,7)]
  1044      29.187359      29.187359      29.187359    6[1-(0),6-(1,6),6-(1,6)]
  1045      19.072385      19.072385      19.072385    6[6-(1,6),6-(6,7),7-(6,30)]
  1046      18.124409      18.124409      18.124409    6[1-(0),6-(1,6),6-(6,7)]
  1047      17.872905      17.872905      17.872905    6[1-(0),6-(1,6),6-(1,6)]
  1048      36.219798      36.219798      36.219798    6[6-(1,6),6-(6,7),7-(6,30)]
  1049      35.352431      35.352431      35.352431    6[1-(0),6-(1,6),6-(6,7)]
  1050       35.46851       35.46851       35.46851    6[1-(0),6-(1,6),6-(1,6)]
  1051      35.258923      35.258923      35.258923    6[6-(1,6),6-(6,7),7-(6,30)]
  1052      34.252907      34.252907      34.252907    6[1-(0),6-(1,6),6-(6,7)]
  1053      33.924018      33.924018      33.924018    6[1-(0),6-(1,6),6-(1,6)]
  1054      32.921226      32.921226      32.921226    6[6-(1,6),6-(6,7),7-(6,30)]
  1055      33.598352      33.598352      33.598352    6[1-(0),6-(1,6),6-(6,7)]
  1056       32.95347       32.95347       32.95347    6[1-(0),6-(1,6),6-(1,6)]
  1057      15.415904      15.415904      15.415904    6[6-(1,6),6-(6,7),7-(6,30)]
  1058      14.745227      14.745227      14.745227    6[1-(0),6-(1,6),6-(6,7)]
  1059      15.396558      15.396558      15.396558    6[1-(0),6-(1,6),6-(1,6)]
  1060      46.034902      46.034902      46.034902    6[6-(1,6),6-(6,7),7-(6,30)]
  1061      46.321874      46.321874      46.321874    6[1-(0),6-(1,6),6-(6,7)]
  1062      46.673335      46.673335      46.673335    6[1-(0),6-(1,6),6-(1,6)]
  1063      43.339295      43.339295      43.339295    6[6-(1,6),6-(6,7),7-(6,30)]
  1064      42.191405      42.191405      42.191405    6[1-(0),6-(1,6),6-(6,7)]
  1065      41.014495      41.014495      41.014495    6[1-(0),6-(1,6),6-(1,6)]
  1066       43.14583       43.14583       43.14583    6[6-(1,6),6-(6,7),7-(6,30)]
  1067      42.694413      42.694413      42.694413    6[1-(0),6-(1,6),6-(6,7)]
  1068      41.611011      41.611011      41.611011    6[1-(0),6-(1,6),6-(1,6)]
  1069      16.828196      16.828196      16.828196    6[6-(1,6),6-(6,7),7-(6,30)]
  1070      17.498873      17.498873      17.498873    6[1-(0),6-(1,6),6-(6,7)]
  1071      16.847542      16.847542      16.847542    6[1-(0),6-(1,6),6-(1,6)]
  1072      18.453298      18.453298      18.453298    6[6-(1,6),6-(6,7),7-(6,30)]
  1073      18.166326      18.166326      18.166326    6[1-(0),6-(1,6),6-(6,7)]
  1074      17.814865      17.814865      17.814865    6[1-(0),6-(1,6),6-(1,6)]
  1075      21.148905      21.148905      21.148905    6[6-(1,6),6-(6,7),7-(6,30)]
  1076      22.296795      22.296795      22.296795    6[1-(0),6-(1,6),6-(6,7)]
  1077      23.473705      23.473705      23.473705    6[1-(0),6-(1,6),6-(1,6)]
  1078       21.34237       21.34237       21.34237    6[6-(1,6),6-(6,7),7-(6,30)]
  1079      21.793787      21.793787      21.793787    6[1-(0),6-(1,6),6-(6,7)]
  1080      22.877189      22.877189      22.877189    6[1-(0),6-(1,6),6-(1,6)]
  1081      13.726313      13.726313      13.726313    6[6-(1,6),6-(6,7),7-(6,30)]
  1082      14.068101      14.068101      14.068101    6[1-(0),6-(1,6),6-(6,7)]
  1083      14.448581      14.448581      14.448581    6[1-(0),6-(1,6),6-(1,6)]
  1084      27.391363      27.391363      27.391363    6[6-(1,6),6-(6,7),7-(6,30)]
  1085      26.201556      26.201556      26.201556    6[1-(0),6-(1,6),6-(6,7)]
  1086      25.160071      25.160071      25.160071    6[1-(0),6-(1,6),6-(1,6)]
  1087      31.557301      31.557301      31.557301    6[6-(1,6),6-(6,7),7-(6,30)]
  1088      30.880175      30.880175      30.880175    6[1-(0),6-(1,6),6-(6,7)]
  1089      31.528281      31.528281      31.528281    6[1-(0),6-(1,6),6-(1,6)]
  1090      27.326875      27.326875      27.326875    6[6-(1,6),6-(6,7),7-(6,30)]
  1091      27.281733      27.281733      27.281733    6[1-(0),6-(1,6),6-(6,7)]
  1092        26.6433        26.6433        26.6433    6[1-(0),6-(1,6),6-(1,6)]
  1093      18.517787      18.517787      18.517787    6[6-(1,6),6-(6,7),7-(6,30)]
  1094      18.175999      18.175999      18.175999    6[1-(0),6-(1,6),6-(6,7)]
  1095      17.795519      17.795519      17.795519    6[1-(0),6-(1,6),6-(1,6)]
  1096      37.096837      37.096837      37.096837    6[6-(1,6),6-(6,7),7-(6,30)]
  1097      38.286644      38.286644      38.286644    6[1-(0),6-(1,6),6-(6,7)]
  1098      39.328129      39.328129      39.328129    6[1-(0),6-(1,6),6-(1,6)]
  1099      32.930899      32.930899      32.930899    6[6-(1,6),6-(6,7),7-(6,30)]
  1100      33.608025      33.608025      33.608025    6[1-(0),6-(1,6),6-(6,7)]
  1101      32.959919      32.959919      32.959919    6[1-(0),6-(1,6),6-(1,6)]
  1102      37.161325      37.161325      37.161325    6[6-(1,6),6-(6,7),7-(6,30)]
  1103      37.206467      37.206467      37.206467    6[1-(0),6-(1,6),6-(6,7)]
  1104        37.8449        37.8449        37.8449    6[1-(0),6-(1,6),6-(1,6)]
  1105      23.483378      23.483378      23.483378    6[1-(0),7-(6,30),7-(6,30)]
  1106      20.452433      20.452433      20.452433    6[1-(0),7-(6,30),7-(6,30)]
  1107      11.791667      11.791667      11.791667    6[1-(0),7-(6,30),7-(6,30)]
  1108       8.760722       8.760722       8.760722    6[1-(0),7-(6,30),7-(6,30)]
  1109      19.152995      19.152995      19.152995    6[1-(0),7-(6,30),7-(6,30)]
  1110      13.091105      13.091105      13.091105    6[1-(0),7-(6,30),7-(6,30)]
  1111       16.12205       16.12205       16.12205    6[1-(0),7-(6,30),7-(6,30)]
  1112       16.12205       16.12205       16.12205    6[1-(0),7-(6,30),7-(6,30)]
  1113      23.483378      23.483378      23.483378    6[1-(0),7-(6,30),7-(6,30)]
  1114      20.452433      20.452433      20.452433    6[1-(0),7-(6,30),7-(6,30)]
  1115       8.760722       8.760722       8.760722    6[1-(0),7-(6,30),7-(6,30)]
  1116      11.791667      11.791667      11.791667    6[1-(0),7-(6,30),7-(6,30)]
  1117      44.035767      44.035767      44.035767    6[1-(0),7-(6,30),7-(6,30)]
  1118      41.004822      41.004822      41.004822    6[1-(0),7-(6,30),7-(6,30)]
  1119      52.696533      52.696533      52.696533    6[1-(0),7-(6,30),7-(6,30)]
  1120      55.727478      55.727478      55.727478    6[1-(0),7-(6,30),7-(6,30)]
  1121      52.696533      52.696533      52.696533    6[1-(0),7-(6,30),7-(6,30)]
  1122      55.727478      55.727478      55.727478    6[1-(0),7-(6,30),7-(6,30)]
  1123      41.004822      41.004822      41.004822    6[1-(0),7-(6,30),7-(6,30)]
  1124      44.035767      44.035767      44.035767    6[1-(0),7-(6,30),7-(6,30)]
  1125       48.36615       48.36615       48.36615    6[1-(0),7-(6,30),7-(6,30)]
  1126       48.36615       48.36615       48.36615    6[1-(0),7-(6,30),7-(6,30)]
  1127      51.397095      51.397095      51.397095    6[1-(0),7-(6,30),7-(6,30)]
  1128      45.335205      45.335205      45.335205    6[1-(0),7-(6,30),7-(6,30)]
  1129      27.004434      27.004434      27.004434    6[1-(0),7-(6,30),7-(6,30)]
  1130      37.483766      37.483766      37.483766    6[1-(0),7-(6,30),7-(6,30)]
  1131      27.004434      27.004434      27.004434    6[1-(0),7-(6,30),7-(6,30)]
  1132      37.483766      37.483766      37.483766    6[1-(0),7-(6,30),7-(6,30)]
  1133      35.120274      35.120274      35.120274    6[1-(0),7-(6,30),7-(6,30)]
  1134      29.367926      29.367926      29.367926    6[1-(0),7-(6,30),7-(6,30)]
  1135      18.888594      18.888594      18.888594    6[1-(0),7-(6,30),7-(6,30)]
  1136      45.599606      45.599606      45.599606    6[1-(0),7-(6,30),7-(6,30)]
  1137       40.35994       40.35994       40.35994    6[1-(0),7-(6,30),7-(6,30)]
  1138       24.12826       24.12826       24.12826    6[1-(0),7-(6,30),7-(6,30)]
  1139       24.12826       24.12826       24.12826    6[1-(0),7-(6,30),7-(6,30)]
  1140       40.35994       40.35994       40.35994    6[1-(0),7-(6,30),7-(6,30)]
  1141       40.35994       40.35994       40.35994    6[1-(0),7-(6,30),7-(6,30)]
  1142       24.12826       24.12826       24.12826    6[1-(0),7-(6,30),7-(6,30)]
  1143       24.12826       24.12826       24.12826    6[1-(0),7-(6,30),7-(6,30)]
  1144       40.35994       40.35994       40.35994    6[1-(0),7-(6,30),7-(6,30)]
  1145      37.483766      37.483766      37.483766    6[1-(0),7-(6,30),7-(6,30)]
  1146      27.004434      27.004434      27.004434    6[1-(0),7-(6,30),7-(6,30)]
  1147      37.483766      37.483766      37.483766    6[1-(0),7-(6,30),7-(6,30)]
  1148      27.004434      27.004434      27.004434    6[1-(0),7-(6,30),7-(6,30)]
  1149      18.888594      18.888594      18.888594    6[1-(0),7-(6,30),7-(6,30)]
  1150      45.599606      45.599606      45.599606    6[1-(0),7-(6,30),7-(6,30)]
  1151      35.120274      35.120274      35.120274    6[1-(0),7-(6,30),7-(6,30)]
  1152      29.367926      29.367926      29.367926    6[1-(0),7-(6,30),7-(6,30)]
  1153       23.58011       23.58011       23.58011    6[1-(0),7-(6,30),7-(6,30)]
  1154      36.677664      36.677664      36.677664    6[1-(0),7-(6,30),7-(6,30)]
  1155      27.810536      27.810536      27.810536    6[1-(0),7-(6,30),7-(6,30)]
  1156       40.90809       40.90809       40.90809    6[1-(0),7-(6,30),7-(6,30)]
  1157        32.2441        32.2441        32.2441    6[1-(0),7-(6,30),7-(6,30)]
  1158        32.2441        32.2441        32.2441    6[1-(0),7-(6,30),7-(6,30)]
  1159      19.146547      19.146547      19.146547    6[1-(0),7-(6,30),7-(6,30)]
  1160      45.341653      45.341653      45.341653    6[1-(0),7-(6,30),7-(6,30)]
  1161      36.677664      36.677664      36.677664    6[1-(0),7-(6,30),7-(6,30)]
  1162       23.58011       23.58011       23.58011    6[1-(0),7-(6,30),7-(6,30)]
  1163      27.810536      27.810536      27.810536    6[1-(0),7-(6,30),7-(6,30)]
  1164       40.90809       40.90809       40.90809    6[1-(0),7-(6,30),7-(6,30)]
  1165       40.90809       40.90809       40.90809    6[1-(0),7-(6,30),7-(6,30)]
  1166      27.810536      27.810536      27.810536    6[1-(0),7-(6,30),7-(6,30)]
  1167       23.58011       23.58011       23.58011    6[1-(0),7-(6,30),7-(6,30)]
  1168      36.677664      36.677664      36.677664    6[1-(0),7-(6,30),7-(6,30)]
  1169      36.677664      36.677664      36.677664    6[1-(0),7-(6,30),7-(6,30)]
  1170       23.58011       23.58011       23.58011    6[1-(0),7-(6,30),7-(6,30)]
  1171       40.90809       40.90809       40.90809    6[1-(0),7-(6,30),7-(6,30)]
  1172      27.810536      27.810536      27.810536    6[1-(0),7-(6,30),7-(6,30)]
  1173      19.146547      19.146547      19.146547    6[1-(0),7-(6,30),7-(6,30)]
  1174      45.341653      45.341653      45.341653    6[1-(0),7-(6,30),7-(6,30)]
  1175        32.2441        32.2441        32.2441    6[1-(0),7-(6,30),7-(6,30)]
  1176        32.2441        32.2441        32.2441    6[1-(0),7-(6,30),7-(6,30)]
  1177      25.002075      25.002075      25.002075    6[1-(0),7-(6,30),7-(6,30)]
  1178        32.2441        32.2441        32.2441    6[1-(0),7-(6,30),7-(6,30)]
  1179        32.2441        32.2441        32.2441    6[1-(0),7-(6,30),7-(6,30)]
  1180      39.486125      39.486125      39.486125    6[1-(0),7-(6,30),7-(6,30)]
  1181      36.855006      36.855006      36.855006    6[1-(0),7-(6,30),7-(6,30)]
  1182      27.633194      27.633194      27.633194    6[1-(0),7-(6,30),7-(6,30)]
  1183      20.391169      20.391169      20.391169    6[1-(0),7-(6,30),7-(6,30)]
  1184      44.097031      44.097031      44.097031    6[1-(0),7-(6,30),7-(6,30)]
  1185      36.855006      36.855006      36.855006    6[1-(0),7-(6,30),7-(6,30)]
  1186      20.391169      20.391169      20.391169    6[1-(0),7-(6,30),7-(6,30)]
  1187      27.633194      27.633194      27.633194    6[1-(0),7-(6,30),7-(6,30)]
  1188      44.097031      44.097031      44.097031    6[1-(0),7-(6,30),7-(6,30)]
  1189      44.097031      44.097031      44.097031    6[1-(0),7-(6,30),7-(6,30)]
  1190      27.633194      27.633194      27.633194    6[1-(0),7-(6,30),7-(6,30)]
  1191      20.391169      20.391169      20.391169    6[1-(0),7-(6,30),7-(6,30)]
  1192      36.855006      36.855006      36.855006    6[1-(0),7-(6,30),7-(6,30)]
  1193        32.2441        32.2441        32.2441    6[1-(0),7-(6,30),7-(6,30)]
  1194      25.002075      25.002075      25.002075    6[1-(0),7-(6,30),7-(6,30)]
  1195      39.486125      39.486125      39.486125    6[1-(0),7-(6,30),7-(6,30)]
  1196        32.2441        32.2441        32.2441    6[1-(0),7-(6,30),7-(6,30)]
  1197      20.391169      20.391169      20.391169    6[1-(0),7-(6,30),7-(6,30)]
  1198      44.097031      44.097031      44.097031    6[1-(0),7-(6,30),7-(6,30)]
  1199      36.855006      36.855006      36.855006    6[1-(0),7-(6,30),7-(6,30)]
  1200      27.633194      27.633194      27.633194    6[1-(0),7-(6,30),7-(6,30)]
  1201       23.47048       23.47048       23.47048    7[6-(1,7),6-(6,6),30-(7,7,7)]
  1202      26.487238      26.487238      26.487238    7[6-(1,7),6-(6,6),30-(7,7,7)]
  1203      24.470692      24.470692      24.470692    7[6-(1,7),6-(6,6),30-(7,7,7)]
  1204      25.668238      25.668238      25.668238    7[6-(1,7),6-(6,6),30-(7,7,7)]
  1205      19.543149      19.543149      19.543149    7[6-(1,7),6-(6,6),30-(7,7,7)]
  1206       36.39972       36.39972       36.39972    7[6-(1,7),6-(6,6),30-(7,7,7)]
  1207      35.740005      35.740005      35.740005    7[6-(1,7),6-(6,6),30-(7,7,7)]
  1208      33.361036      33.361036      33.361036    7[6-(1,7),6-(6,6),30-(7,7,7)]
  1209      12.700951      12.700951      12.700951    7[6-(1,7),6-(6,6),30-(7,7,7)]
  1210       28.08848       28.08848       28.08848    7[6-(1,7),6-(6,6),30-(7,7,7)]
  1211      28.748195      28.748195      28.748195    7[6-(1,7),6-(6,6),30-(7,7,7)]
  1212      31.127164      31.127164      31.127164    7[6-(1,7),6-(6,6),30-(7,7,7)]
  1213        8.77362        8.77362        8.77362    7[6-(1,7),6-(6,6),30-(7,7,7)]
  1214      38.000962      38.000962      38.000962    7[6-(1,7),6-(6,6),30-(7,7,7)]
  1215      40.017508      40.017508      40.017508    7[6-(1,7),6-(6,6),30-(7,7,7)]
  1216      38.819962      38.819962      38.819962    7[6-(1,7),6-(6,6),30-(7,7,7)]
  1217      18.932446      18.932446      18.932446    7[6-(1,7),6-(6,6),30-(7,7,7)]
  1218      35.838027      35.838027      35.838027    7[6-(1,7),6-(6,6),30-(7,7,7)]
  1219      33.387798      33.387798      33.387798    7[6-(1,7),6-(6,6),30-(7,7,7)]
  1220       36.53579       36.53579       36.53579    7[6-(1,7),6-(6,6),30-(7,7,7)]
  1221      13.311654      13.311654      13.311654    7[6-(1,7),6-(6,6),30-(7,7,7)]
  1222      28.650173      28.650173      28.650173    7[6-(1,7),6-(6,6),30-(7,7,7)]
  1223      31.100402      31.100402      31.100402    7[6-(1,7),6-(6,6),30-(7,7,7)]
  1224       27.95241       27.95241       27.95241    7[6-(1,7),6-(6,6),30-(7,7,7)]
  1225      17.238986      17.238986      17.238986    7[6-(1,7),6-(6,6),30-(7,7,7)]
  1226      18.737691      18.737691      18.737691    7[6-(1,7),6-(6,6),30-(7,7,7)]
  1227      19.831089      19.831089      19.831089    7[6-(1,7),6-(6,6),30-(7,7,7)]
  1228      20.259613      20.259613      20.259613    7[6-(1,7),6-(6,6),30-(7,7,7)]
  1229      15.005114      15.005114      15.005114    7[6-(1,7),6-(6,6),30-(7,7,7)]
  1230      45.750509      45.750509      45.750509    7[6-(1,7),6-(6,6),30-(7,7,7)]
  1231      44.657111      44.657111      44.657111    7[6-(1,7),6-(6,6),30-(7,7,7)]
  1232      44.228587      44.228587      44.228587    7[6-(1,7),6-(6,6),30-(7,7,7)]
  1233      22.353545      22.353545      22.353545    7[6-(1,7),6-(6,6),30-(7,7,7)]
  1234      39.993647      39.993647      39.993647    7[6-(1,7),6-(6,6),30-(7,7,7)]
  1235      36.883704      36.883704      36.883704    7[6-(1,7),6-(6,6),30-(7,7,7)]
  1236      37.652725      37.652725      37.652725    7[6-(1,7),6-(6,6),30-(7,7,7)]
  1237      20.660085      20.660085      20.660085    7[6-(1,7),6-(6,6),30-(7,7,7)]
  1238      22.893311      22.893311      22.893311    7[6-(1,7),6-(6,6),30-(7,7,7)]
  1239      23.326994      23.326994      23.326994    7[6-(1,7),6-(6,6),30-(7,7,7)]
  1240      21.376549      21.376549      21.376549    7[6-(1,7),6-(6,6),30-(7,7,7)]
  1241       9.890555       9.890555       9.890555    7[6-(1,7),6-(6,6),30-(7,7,7)]
  1242      24.494553      24.494553      24.494553    7[6-(1,7),6-(6,6),30-(7,7,7)]
  1243      27.604496      27.604496      27.604496    7[6-(1,7),6-(6,6),30-(7,7,7)]
  1244      26.835475      26.835475      26.835475    7[6-(1,7),6-(6,6),30-(7,7,7)]
  1245      11.584015      11.584015      11.584015    7[6-(1,7),6-(6,6),30-(7,7,7)]
  1246      41.594889      41.594889      41.594889    7[6-(1,7),6-(6,6),30-(7,7,7)]
  1247      41.161206      41.161206      41.161206    7[6-(1,7),6-(6,6),30-(7,7,7)]
  1248      43.111651      43.111651      43.111651    7[6-(1,7),6-(6,6),30-(7,7,7)]
  1249      43.828115      43.828115      43.828115    7[6-(1,7),6-(6,6),30-(7,7,7)]
  1250      41.594889      41.594889      41.594889    7[6-(1,7),6-(6,6),30-(7,7,7)]
  1251      41.161206      41.161206      41.161206    7[6-(1,7),6-(6,6),30-(7,7,7)]
  1252      43.111651      43.111651      43.111651    7[6-(1,7),6-(6,6),30-(7,7,7)]
  1253      42.134655      42.134655      42.134655    7[6-(1,7),6-(6,6),30-(7,7,7)]
  1254      24.494553      24.494553      24.494553    7[6-(1,7),6-(6,6),30-(7,7,7)]
  1255      27.604496      27.604496      27.604496    7[6-(1,7),6-(6,6),30-(7,7,7)]
  1256      26.835475      26.835475      26.835475    7[6-(1,7),6-(6,6),30-(7,7,7)]
  1257      52.904185      52.904185      52.904185    7[6-(1,7),6-(6,6),30-(7,7,7)]
  1258      22.893311      22.893311      22.893311    7[6-(1,7),6-(6,6),30-(7,7,7)]
  1259      23.326994      23.326994      23.326994    7[6-(1,7),6-(6,6),30-(7,7,7)]
  1260      21.376549      21.376549      21.376549    7[6-(1,7),6-(6,6),30-(7,7,7)]
  1261      54.597645      54.597645      54.597645    7[6-(1,7),6-(6,6),30-(7,7,7)]
  1262      39.993647      39.993647      39.993647    7[6-(1,7),6-(6,6),30-(7,7,7)]
  1263      36.883704      36.883704      36.883704    7[6-(1,7),6-(6,6),30-(7,7,7)]
  1264      37.652725      37.652725      37.652725    7[6-(1,7),6-(6,6),30-(7,7,7)]
  1265      51.787249      51.787249      51.787249    7[6-(1,7),6-(6,6),30-(7,7,7)]
  1266       36.39972       36.39972       36.39972    7[6-(1,7),6-(6,6),30-(7,7,7)]
  1267      35.740005      35.740005      35.740005    7[6-(1,7),6-(6,6),30-(7,7,7)]
  1268      33.361036      33.361036      33.361036    7[6-(1,7),6-(6,6),30-(7,7,7)]
  1269       55.71458       55.71458       55.71458    7[6-(1,7),6-(6,6),30-(7,7,7)]
  1270      26.487238      26.487238      26.487238    7[6-(1,7),6-(6,6),30-(7,7,7)]
  1271      24.470692      24.470692      24.470692    7[6-(1,7),6-(6,6),30-(7,7,7)]
  1272      25.668238      25.668238      25.668238    7[6-(1,7),6-(6,6),30-(7,7,7)]
  1273       41.01772       41.01772       41.01772    7[6-(1,7),6-(6,6),30-(7,7,7)]
  1274      38.000962      38.000962      38.000962    7[6-(1,7),6-(6,6),30-(7,7,7)]
  1275      40.017508      40.017508      40.017508    7[6-(1,7),6-(6,6),30-(7,7,7)]
  1276      38.819962      38.819962      38.819962    7[6-(1,7),6-(6,6),30-(7,7,7)]
  1277      44.945051      44.945051      44.945051    7[6-(1,7),6-(6,6),30-(7,7,7)]
  1278       28.08848       28.08848       28.08848    7[6-(1,7),6-(6,6),30-(7,7,7)]
  1279      28.748195      28.748195      28.748195    7[6-(1,7),6-(6,6),30-(7,7,7)]
  1280      31.127164      31.127164      31.127164    7[6-(1,7),6-(6,6),30-(7,7,7)]
  1281      49.483086      49.483086      49.483086    7[6-(1,7),6-(6,6),30-(7,7,7)]
  1282      18.737691      18.737691      18.737691    7[6-(1,7),6-(6,6),30-(7,7,7)]
  1283      19.831089      19.831089      19.831089    7[6-(1,7),6-(6,6),30-(7,7,7)]
  1284      20.259613      20.259613      20.259613    7[6-(1,7),6-(6,6),30-(7,7,7)]
  1285      47.249214      47.249214      47.249214    7[6-(1,7),6-(6,6),30-(7,7,7)]
  1286      45.750509      45.750509      45.750509    7[6-(1,7),6-(6,6),30-(7,7,7)]
  1287      44.657111      44.657111      44.657111    7[6-(1,7),6-(6,6),30-(7,7,7)]
  1288      44.228587      44.228587      44.228587    7[6-(1,7),6-(6,6),30-(7,7,7)]
  1289      51.176546      51.176546      51.176546    7[6-(1,7),6-(6,6),30-(7,7,7)]
  1290      35.838027      35.838027      35.838027    7[6-(1,7),6-(6,6),30-(7,7,7)]
  1291      33.387798      33.387798      33.387798    7[6-(1,7),6-(6,6),30-(7,7,7)]
  1292       36.53579       36.53579       36.53579    7[6-(1,7),6-(6,6),30-(7,7,7)]
  1293      45.555754      45.555754      45.555754    7[6-(1,7),6-(6,6),30-(7,7,7)]
  1294      28.650173      28.650173      28.650173    7[6-(1,7),6-(6,6),30-(7,7,7)]
  1295      31.100402      31.100402      31.100402    7[6-(1,7),6-(6,6),30-(7,7,7)]
  1296       27.95241       27.95241       27.95241    7[6-(1,7),6-(6,6),30-(7,7,7)]
  1297       41.01772       41.01772       41.01772    7[6-(1,7),6-(6,6),30-(7,7,7)]
  1298      38.000962      38.000962      38.000962    7[6-(1,7),6-(6,6),30-(7,7,7)]
  1299      40.017508      40.017508      40.017508    7[6-(1,7),6-(6,6),30-(7,7,7)]
  1300      38.819962      38.819962      38.819962    7[6-(1,7),6-(6,6),30-(7,7,7)]
  1301      44.945051      44.945051      44.945051    7[6-(1,7),6-(6,6),30-(7,7,7)]
  1302       28.08848       28.08848       28.08848    7[6-(1,7),6-(6,6),30-(7,7,7)]
  1303      28.748195      28.748195      28.748195    7[6-(1,7),6-(6,6),30-(7,7,7)]
  1304      31.127164      31.127164      31.127164    7[6-(1,7),6-(6,6),30-(7,7,7)]
  1305      51.787249      51.787249      51.787249    7[6-(1,7),6-(6,6),30-(7,7,7)]
  1306       36.39972       36.39972       36.39972    7[6-(1,7),6-(6,6),30-(7,7,7)]
  1307      35.740005      35.740005      35.740005    7[6-(1,7),6-(6,6),30-(7,7,7)]
  1308      33.361036      33.361036      33.361036    7[6-(1,7),6-(6,6),30-(7,7,7)]
  1309       55.71458       55.71458       55.71458    7[6-(1,7),6-(6,6),30-(7,7,7)]
  1310      26.487238      26.487238      26.487238    7[6-(1,7),6-(6,6),30-(7,7,7)]
  1311      24.470692      24.470692      24.470692    7[6-(1,7),6-(6,6),30-(7,7,7)]
  1312      25.668238      25.668238      25.668238    7[6-(1,7),6-(6,6),30-(7,7,7)]
  1313      45.555754      45.555754      45.555754    7[6-(1,7),6-(6,6),30-(7,7,7)]
  1314      28.650173      28.650173      28.650173    7[6-(1,7),6-(6,6),30-(7,7,7)]
  1315      31.100402      31.100402      31.100402    7[6-(1,7),6-(6,6),30-(7,7,7)]
  1316       27.95241       27.95241       27.95241    7[6-(1,7),6-(6,6),30-(7,7,7)]
  1317      51.176546      51.176546      51.176546    7[6-(1,7),6-(6,6),30-(7,7,7)]
  1318      35.838027      35.838027      35.838027    7[6-(1,7),6-(6,6),30-(7,7,7)]
  1319      33.387798      33.387798      33.387798    7[6-(1,7),6-(6,6),30-(7,7,7)]
  1320       36.53579       36.53579       36.53579    7[6-(1,7),6-(6,6),30-(7,7,7)]
  1321      47.249214      47.249214      47.249214    7[6-(1,7),6-(6,6),30-(7,7,7)]
  1322      45.750509      45.750509      45.750509    7[6-(1,7),6-(6,6),30-(7,7,7)]
  1323      44.657111      44.657111      44.657111    7[6-(1,7),6-(6,6),30-(7,7,7)]
  1324      44.228587      44.228587      44.228587    7[6-(1,7),6-(6,6),30-(7,7,7)]
  1325      49.483086      49.483086      49.483086    7[6-(1,7),6-(6,6),30-(7,7,7)]
  1326      18.737691      18.737691      18.737691    7[6-(1,7),6-(6,6),30-(7,7,7)]
  1327      19.831089      19.831089      19.831089    7[6-(1,7),6-(6,6),30-(7,7,7)]
  1328      20.259613      20.259613      20.259613    7[6-(1,7),6-(6,6),30-(7,7,7)]
  1329      42.134655      42.134655      42.134655    7[6-(1,7),6-(6,6),30-(7,7,7)]
  1330      24.494553      24.494553      24.494553    7[6-(1,7),6-(6,6),30-(7,7,7)]
  1331      27.604496      27.604496      27.604496    7[6-(1,7),6-(6,6),30-(7,7,7)]
  1332      26.835475      26.835475      26.835475    7[6-(1,7),6-(6,6),30-(7,7,7)]
  1333      43.828115      43.828115      43.828115    7[6-(1,7),6-(6,6),30-(7,7,7)]
  1334      41.594889      41.594889      41.594889    7[6-(1,7),6-(6,6),30-(7,7,7)]
  1335      41.161206      41.161206      41.161206    7[6-(1,7),6-(6,6),30-(7,7,7)]
  1336      43.111651      43.111651      43.111651    7[6-(1,7),6-(6,6),30-(7,7,7)]
  1337      54.597645      54.597645      54.597645    7[6-(1,7),6-(6,6),30-(7,7,7)]
  1338      39.993647      39.993647      39.993647    7[6-(1,7),6-(6,6),30-(7,7,7)]
  1339      36.883704      36.883704      36.883704    7[6-(1,7),6-(6,6),30-(7,7,7)]
  1340      37.652725      37.652725      37.652725    7[6-(1,7),6-(6,6),30-(7,7,7)]
  1341      52.904185      52.904185      52.904185    7[6-(1,7),6-(6,6),30-(7,7,7)]
  1342      22.893311      22.893311      22.893311    7[6-(1,7),6-(6,6),30-(7,7,7)]
  1343      23.326994      23.326994      23.326994    7[6-(1,7),6-(6,6),30-(7,7,7)]
  1344      21.376549      21.376549      21.376549    7[6-(1,7),6-(6,6),30-(7,7,7)]
  1345      20.660085      20.660085      20.660085    7[6-(1,7),6-(6,6),30-(7,7,7)]
  1346      22.893311      22.893311      22.893311    7[6-(1,7),6-(6,6),30-(7,7,7)]
  1347      23.326994      23.326994      23.326994    7[6-(1,7),6-(6,6),30-(7,7,7)]
  1348      21.376549      21.376549      21.376549    7[6-(1,7),6-(6,6),30-(7,7,7)]
  1349      22.353545      22.353545      22.353545    7[6-(1,7),6-(6,6),30-(7,7,7)]
  1350      39.993647      39.993647      39.993647    7[6-(1,7),6-(6,6),30-(7,7,7)]
  1351      36.883704      36.883704      36.883704    7[6-(1,7),6-(6,6),30-(7,7,7)]
  1352      37.652725      37.652725      37.652725    7[6-(1,7),6-(6,6),30-(7,7,7)]
  1353      11.584015      11.584015      11.584015    7[6-(1,7),6-(6,6),30-(7,7,7)]
  1354      41.594889      41.594889      41.594889    7[6-(1,7),6-(6,6),30-(7,7,7)]
  1355      41.161206      41.161206      41.161206    7[6-(1,7),6-(6,6),30-(7,7,7)]
  1356      43.111651      43.111651      43.111651    7[6-(1,7),6-(6,6),30-(7,7,7)]
  1357       9.890555       9.890555       9.890555    7[6-(1,7),6-(6,6),30-(7,7,7)]
  1358      24.494553      24.494553      24.494553    7[6-(1,7),6-(6,6),30-(7,7,7)]
  1359      27.604496      27.604496      27.604496    7[6-(1,7),6-(6,6),30-(7,7,7)]
  1360      26.835475      26.835475      26.835475    7[6-(1,7),6-(6,6),30-(7,7,7)]
  1361      12.700951      12.700951      12.700951    7[6-(1,7),6-(6,6),30-(7,7,7)]
  1362       28.08848       28.08848       28.08848    7[6-(1,7),6-(6,6),30-(7,7,7)]
  1363      28.748195      28.748195      28.748195    7[6-(1,7),6-(6,6),30-(7,7,7)]
  1364      31.127164      31.127164      31.127164    7[6-(1,7),6-(6,6),30-(7,7,7)]
  1365        8.77362        8.77362        8.77362    7[6-(1,7),6-(6,6),30-(7,7,7)]
  1366      38.000962      38.000962      38.000962    7[6-(1,7),6-(6,6),30-(7,7,7)]
  1367      40.017508      40.017508      40.017508    7[6-(1,7),6-(6,6),30-(7,7,7)]
  1368      38.819962      38.819962      38.819962    7[6-(1,7),6-(6,6),30-(7,7,7)]
  1369       23.47048       23.47048       23.47048    7[6-(1,7),6-(6,6),30-(7,7,7)]
  1370      26.487238      26.487238      26.487238    7[6-(1,7),6-(6,6),30-(7,7,7)]
  1371      24.470692      24.470692      24.470692    7[6-(1,7),6-(6,6),30-(7,7,7)]
  1372      25.668238      25.668238      25.668238    7[6-(1,7),6-(6,6),30-(7,7,7)]
  1373      19.543149      19.543149      19.543149    7[6-(1,7),6-(6,6),30-(7,7,7)]
  1374       36.39972       36.39972       36.39972    7[6-(1,7),6-(6,6),30-(7,7,7)]
  1375      35.740005      35.740005      35.740005    7[6-(1,7),6-(6,6),30-(7,7,7)]
  1376      33.361036      33.361036      33.361036    7[6-(1,7),6-(6,6),30-(7,7,7)]
  1377      15.005114      15.005114      15.005114    7[6-(1,7),6-(6,6),30-(7,7,7)]
  1378      45.750509      45.750509      45.750509    7[6-(1,7),6-(6,6),30-(7,7,7)]
  1379      44.657111      44.657111      44.657111    7[6-(1,7),6-(6,6),30-(7,7,7)]
  1380      44.228587      44.228587      44.228587    7[6-(1,7),6-(6,6),30-(7,7,7)]
  1381      17.238986      17.238986      17.238986    7[6-(1,7),6-(6,6),30-(7,7,7)]
  1382      18.737691      18.737691      18.737691    7[6-(1,7),6-(6,6),30-(7,7,7)]
  1383      19.831089      19.831089      19.831089    7[6-(1,7),6-(6,6),30-(7,7,7)]
  1384      20.259613      20.259613      20.259613    7[6-(1,7),6-(6,6),30-(7,7,7)]
  1385      13.311654      13.311654      13.311654    7[6-(1,7),6-(6,6),30-(7,7,7)]
  1386      28.650173      28.650173      28.650173    7[6-(1,7),6-(6,6),30-(7,7,7)]
  1387      31.100402      31.100402      31.100402    7[6-(1,7),6-(6,6),30-(7,7,7)]
  1388       27.95241       27.95241       27.95241    7[6-(1,7),6-(6,6),30-(7,7,7)]
  1389      18.932446      18.932446      18.932446    7[6-(1,7),6-(6,6),30-(7,7,7)]
  1390      35.838027      35.838027      35.838027    7[6-(1,7),6-(6,6),30-(7,7,7)]
  1391      33.387798      33.387798      33.387798    7[6-(1,7),6-(6,6),30-(7,7,7)]
  1392       36.53579       36.53579       36.53579    7[6-(1,7),6-(6,6),30-(7,7,7)]
