# Supplementary material for: A collection of forcefield precursors for metal–organic frameworks
Source: RSC Adv. 2019 Nov 13;9(63):36492–507. doi: 10.1039/c9ra07327b (PMC9075174; doi:10.1039/c9ra07327b)
Supplement: RA-009-C9RA07327B-s1547 [file RA-009-C9RA07327B-s1547.txt]

MIHLAR_clean

9.854800    0.000000    0.000000
-0.689899    13.796562    0.000000
0.000000    0.000000    33.792500

     1       2.588527       2.588527       2.588527    57[8-(6),8-(6),8-(6),8-(6),8-(6),8-(6)]
     2       1.648974       1.648974       1.648974    57[8-(6),8-(6),8-(6),8-(6),8-(6),8-(6)]
     3       6.576374       6.576374       6.576374    57[8-(6),8-(6),8-(6),8-(6),8-(6),8-(6)]
     4       7.515927       7.515927       7.515927    57[8-(6),8-(6),8-(6),8-(6),8-(6),8-(6)]
     5       2.625699       2.625699       2.625699    1[6-(6,6)]
     6       3.702621       3.702621       3.702621    1[6-(6,6)]
     7       4.688506       4.688506       4.688506    1[6-(6,6)]
     8       4.600265       4.600265       4.600265    1[6-(6,6)]
     9        1.90167        1.90167        1.90167    1[6-(6,6)]
    10       0.281927       0.281927       0.281927    1[6-(6,6)]
    11       8.724789       8.724789       8.724789    1[6-(6,6)]
    12       9.354985       9.354985       9.354985    1[6-(6,6)]
    13       5.768832       5.768832       5.768832    1[6-(6,6)]
    14       6.582156       6.582156       6.582156    1[6-(6,6)]
    15       5.439268       5.439268       5.439268    1[6-(6,6)]
    16       2.661709       2.661709       2.661709    1[6-(6,6)]
    17       4.754559       4.754559       4.754559    1[6-(6,6)]
    18        6.88338        6.88338        6.88338    1[6-(6,6)]
    19       6.735932       6.735932       6.735932    1[6-(6,6)]
    20       2.835163       2.835163       2.835163    1[6-(6,6)]
    21       7.636008       7.636008       7.636008    1[6-(6,6)]
    22       6.319223       6.319223       6.319223    1[6-(6,6)]
    23       6.996413       6.996413       6.996413    1[6-(6,6)]
    24       0.447623       0.447623       0.447623    1[6-(6,6)]
    25        9.42881        9.42881        9.42881    1[6-(6,6)]
    26       8.825715       8.825715       8.825715    1[6-(6,6)]
    27       0.030987       0.030987       0.030987    1[6-(6,6)]
    28       2.194524       2.194524       2.194524    1[6-(6,6)]
    29       1.611802       1.611802       1.611802    1[6-(6,6)]
    30        0.53488        0.53488        0.53488    1[6-(6,6)]
    31       9.403795       9.403795       9.403795    1[6-(6,6)]
    32       9.492036       9.492036       9.492036    1[6-(6,6)]
    33       2.335831       2.335831       2.335831    1[6-(6,6)]
    34       3.955574       3.955574       3.955574    1[6-(6,6)]
    35       5.367512       5.367512       5.367512    1[6-(6,6)]
    36       4.737316       4.737316       4.737316    1[6-(6,6)]
    37       8.323469       8.323469       8.323469    1[6-(6,6)]
    38       7.510145       7.510145       7.510145    1[6-(6,6)]
    39       8.653033       8.653033       8.653033    1[6-(6,6)]
    40       1.575792       1.575792       1.575792    1[6-(6,6)]
    41       9.337742       9.337742       9.337742    1[6-(6,6)]
    42       7.208921       7.208921       7.208921    1[6-(6,6)]
    43       7.356369       7.356369       7.356369    1[6-(6,6)]
    44       1.402338       1.402338       1.402338    1[6-(6,6)]
    45       6.456293       6.456293       6.456293    1[6-(6,6)]
    46       7.773078       7.773078       7.773078    1[6-(6,6)]
    47       7.095888       7.095888       7.095888    1[6-(6,6)]
    48       3.789878       3.789878       3.789878    1[6-(6,6)]
    49       4.663491       4.663491       4.663491    1[6-(6,6)]
    50       5.266586       5.266586       5.266586    1[6-(6,6)]
    51       4.206514       4.206514       4.206514    1[6-(6,6)]
    52       2.042977       2.042977       2.042977    1[6-(6,6)]
    53       6.539202       6.539202       6.539202    1[6-(6,6)]
    54        5.46228        5.46228        5.46228    1[6-(6,6)]
    55       4.476395       4.476395       4.476395    1[6-(6,6)]
    56       4.564636       4.564636       4.564636    1[6-(6,6)]
    57       7.263231       7.263231       7.263231    1[6-(6,6)]
    58       8.882974       8.882974       8.882974    1[6-(6,6)]
    59       0.440112       0.440112       0.440112    1[6-(6,6)]
    60      -0.190084      -0.190084      -0.190084    1[6-(6,6)]
    61       3.396069       3.396069       3.396069    1[6-(6,6)]
    62       2.582745       2.582745       2.582745    1[6-(6,6)]
    63       3.725633       3.725633       3.725633    1[6-(6,6)]
    64       6.503192       6.503192       6.503192    1[6-(6,6)]
    65       4.410342       4.410342       4.410342    1[6-(6,6)]
    66       2.281521       2.281521       2.281521    1[6-(6,6)]
    67       2.428969       2.428969       2.428969    1[6-(6,6)]
    68       6.329738       6.329738       6.329738    1[6-(6,6)]
    69       1.528893       1.528893       1.528893    1[6-(6,6)]
    70       2.845678       2.845678       2.845678    1[6-(6,6)]
    71       2.168488       2.168488       2.168488    1[6-(6,6)]
    72       8.717278       8.717278       8.717278    1[6-(6,6)]
    73      -0.263909      -0.263909      -0.263909    1[6-(6,6)]
    74       0.339186       0.339186       0.339186    1[6-(6,6)]
    75       9.133914       9.133914       9.133914    1[6-(6,6)]
    76       6.970377       6.970377       6.970377    1[6-(6,6)]
    77       7.553099       7.553099       7.553099    1[6-(6,6)]
    78       8.630021       8.630021       8.630021    1[6-(6,6)]
    79      -0.238894      -0.238894      -0.238894    1[6-(6,6)]
    80      -0.327135      -0.327135      -0.327135    1[6-(6,6)]
    81        6.82907        6.82907        6.82907    1[6-(6,6)]
    82       5.209327       5.209327       5.209327    1[6-(6,6)]
    83       3.797389       3.797389       3.797389    1[6-(6,6)]
    84       4.427585       4.427585       4.427585    1[6-(6,6)]
    85       0.841432       0.841432       0.841432    1[6-(6,6)]
    86       1.654756       1.654756       1.654756    1[6-(6,6)]
    87       0.511868       0.511868       0.511868    1[6-(6,6)]
    88       7.589109       7.589109       7.589109    1[6-(6,6)]
    89      -0.172841      -0.172841      -0.172841    1[6-(6,6)]
    90        1.95598        1.95598        1.95598    1[6-(6,6)]
    91       1.808532       1.808532       1.808532    1[6-(6,6)]
    92       7.762563       7.762563       7.762563    1[6-(6,6)]
    93       2.708608       2.708608       2.708608    1[6-(6,6)]
    94       1.391823       1.391823       1.391823    1[6-(6,6)]
    95       2.069013       2.069013       2.069013    1[6-(6,6)]
    96       5.375023       5.375023       5.375023    1[6-(6,6)]
    97        4.50141        4.50141        4.50141    1[6-(6,6)]
    98       3.898315       3.898315       3.898315    1[6-(6,6)]
    99       4.958387       4.958387       4.958387    1[6-(6,6)]
   100       7.121924       7.121924       7.121924    1[6-(6,6)]
   101       2.079093       2.079093       2.079093    6[6-(1,6),6-(6,6),7-(6)]
   102       2.657654       2.657654       2.657654    6[1-(0),6-(1,6),6-(6,7)]
   103       3.248745       3.248745       3.248745    6[1-(0),6-(1,6),6-(6,7)]
   104       3.061823       3.061823       3.061823    6[6-(1,6),6-(6,6),7-(6)]
   105       3.528219       3.528219       3.528219    6[6-(6,6),6-(6,7),6-(6,7)]
   106       3.543596       3.543596       3.543596    6[6-(1,6),6-(6,6),7-(6)]
   107       4.246033       4.246033       4.246033    6[1-(0),6-(1,6),6-(6,7)]
   108       4.181794       4.181794       4.181794    6[1-(0),6-(1,6),6-(6,7)]
   109       3.361794       3.361794       3.361794    6[6-(1,6),6-(6,6),7-(6)]
   110       3.035358       3.035358       3.035358    6[6-(6,6),6-(6,7),6-(6,7)]
   111       2.167011       2.167011       2.167011    6[6-(1,6),6-(6,6),7-(6)]
   112       1.661375       1.661375       1.661375    6[1-(0),6-(1,6),6-(6,7)]
   113       0.789728       0.789728       0.789728    6[1-(0),6-(1,6),6-(6,7)]
   114       0.770646       0.770646       0.770646    6[6-(1,6),6-(6,6),7-(6)]
   115       0.062108       0.062108       0.062108    6[6-(6,6),6-(6,7),6-(6,7)]
   116       0.130654       0.130654       0.130654    6[6-(1,6),6-(6,6),7-(6)]
   117       9.310816       9.310816       9.310816    6[1-(0),6-(1,6),6-(6,7)]
   118      -0.199257      -0.199257      -0.199257    6[1-(0),6-(1,6),6-(6,7)]
   119       0.708697       0.708697       0.708697    6[6-(1,6),6-(6,6),7-(6)]
   120       1.277965       1.277965       1.277965    6[6-(6,6),6-(6,7),6-(6,7)]
   121       4.101684       4.101684       4.101684    6[6-(1,6),6-(1,6),6-(6,6)]
   122       5.292994       5.292994       5.292994    6[1-(0),6-(1,6),6-(6,6)]
   123       5.781363       5.781363       5.781363    6[1-(0),6-(1,6),6-(1,6)]
   124       5.102211       5.102211       5.102211    6[1-(0),6-(1,6),6-(6,6)]
   125       3.943402       3.943402       3.943402    6[6-(1,6),6-(1,6),6-(8,8)]
   126       3.454826       3.454826       3.454826    6[1-(0),6-(6,6),6-(6,6)]
   127       3.142248       3.142248       3.142248    6[6-(6,6),8-(0),8-(57)]
   128       3.728303       3.728303       3.728303    6[6-(1,6),6-(1,6),6-(6,6)]
   129       4.684826       4.684826       4.684826    6[1-(0),6-(1,6),6-(6,6)]
   130       5.529625       5.529625       5.529625    6[1-(0),6-(1,6),6-(1,6)]
   131       5.416678       5.416678       5.416678    6[1-(0),6-(1,6),6-(6,6)]
   132       4.391861       4.391861       4.391861    6[6-(1,6),6-(1,6),6-(8,8)]
   133       3.544293       3.544293       3.544293    6[1-(0),6-(6,6),6-(6,6)]
   134       4.203564       4.203564       4.203564    6[6-(6,6),8-(57),8-(57)]
   135       9.097447       9.097447       9.097447    6[6-(1,6),6-(1,6),6-(6,6)]
   136       7.914869       7.914869       7.914869    6[1-(0),6-(1,6),6-(6,6)]
   137       7.136109       7.136109       7.136109    6[1-(0),6-(1,6),6-(1,6)]
   138       7.530891       7.530891       7.530891    6[1-(0),6-(1,6),6-(6,6)]
   139       8.718141       8.718141       8.718141    6[6-(1,6),6-(1,6),6-(8,8)]
   140      -0.360876      -0.360876      -0.360876    6[1-(0),6-(6,6),6-(6,6)]
   141      -0.627247      -0.627247      -0.627247    6[6-(6,6),8-(57),8-(57)]
   142       0.927997       0.927997       0.927997    6[6-(1,6),6-(1,6),6-(6,6)]
   143      -0.012157      -0.012157      -0.012157    6[1-(0),6-(1,6),6-(6,6)]
   144        9.48822        9.48822        9.48822    6[1-(0),6-(1,6),6-(1,6)]
   145       0.260886       0.260886       0.260886    6[1-(0),6-(1,6),6-(6,6)]
   146       1.211427       1.211427       1.211427    6[6-(1,6),6-(1,6),6-(8,8)]
   147       1.543273       1.543273       1.543273    6[1-(0),6-(6,6),6-(6,6)]
   148       1.889734       1.889734       1.889734    6[6-(6,6),8-(0),8-(57)]
   149       2.158408       2.158408       2.158408    6[6-(1,6),6-(6,6),7-(6)]
   150       1.579847       1.579847       1.579847    6[1-(0),6-(1,6),6-(6,7)]
   151       0.988756       0.988756       0.988756    6[1-(0),6-(1,6),6-(6,7)]
   152       1.175678       1.175678       1.175678    6[6-(1,6),6-(6,6),7-(6)]
   153       0.709282       0.709282       0.709282    6[6-(6,6),6-(6,7),6-(6,7)]
   154       0.693905       0.693905       0.693905    6[6-(1,6),6-(6,6),7-(6)]
   155      -0.008532      -0.008532      -0.008532    6[1-(0),6-(1,6),6-(6,7)]
   156       0.055707       0.055707       0.055707    6[1-(0),6-(1,6),6-(6,7)]
   157       0.875707       0.875707       0.875707    6[6-(1,6),6-(6,6),7-(6)]
   158       1.202143       1.202143       1.202143    6[6-(6,6),6-(6,7),6-(6,7)]
   159        2.07049        2.07049        2.07049    6[6-(1,6),6-(6,6),7-(6)]
   160       2.576126       2.576126       2.576126    6[1-(0),6-(1,6),6-(6,7)]
   161       3.447773       3.447773       3.447773    6[1-(0),6-(1,6),6-(6,7)]
   162       3.466855       3.466855       3.466855    6[6-(1,6),6-(6,6),7-(6)]
   163       4.175393       4.175393       4.175393    6[6-(6,6),6-(6,7),6-(6,7)]
   164       4.106847       4.106847       4.106847    6[6-(1,6),6-(6,6),7-(6)]
   165       4.781485       4.781485       4.781485    6[1-(0),6-(1,6),6-(6,7)]
   166       4.436758       4.436758       4.436758    6[1-(0),6-(1,6),6-(6,7)]
   167       3.528804       3.528804       3.528804    6[6-(1,6),6-(6,6),7-(6)]
   168       2.959536       2.959536       2.959536    6[6-(6,6),6-(6,7),6-(6,7)]
   169       0.135817       0.135817       0.135817    6[6-(1,6),6-(1,6),6-(6,6)]
   170       8.799307       8.799307       8.799307    6[1-(0),6-(1,6),6-(6,6)]
   171       8.310938       8.310938       8.310938    6[1-(0),6-(1,6),6-(1,6)]
   172        8.99009        8.99009        8.99009    6[1-(0),6-(1,6),6-(6,6)]
   173       0.294099       0.294099       0.294099    6[6-(1,6),6-(1,6),6-(8,8)]
   174       0.782675       0.782675       0.782675    6[1-(0),6-(6,6),6-(6,6)]
   175       1.095253       1.095253       1.095253    6[6-(6,6),8-(0),8-(57)]
   176       0.509198       0.509198       0.509198    6[6-(1,6),6-(1,6),6-(6,6)]
   177       9.407475       9.407475       9.407475    6[1-(0),6-(1,6),6-(6,6)]
   178       8.562676       8.562676       8.562676    6[1-(0),6-(1,6),6-(1,6)]
   179       8.675623       8.675623       8.675623    6[1-(0),6-(1,6),6-(6,6)]
   180        9.70044        9.70044        9.70044    6[6-(1,6),6-(1,6),6-(8,8)]
   181       0.693208       0.693208       0.693208    6[1-(0),6-(6,6),6-(6,6)]
   182       0.033937       0.033937       0.033937    6[6-(6,6),8-(57),8-(57)]
   183       4.994854       4.994854       4.994854    6[6-(1,6),6-(1,6),6-(6,6)]
   184       6.177432       6.177432       6.177432    6[1-(0),6-(1,6),6-(6,6)]
   185       6.956192       6.956192       6.956192    6[1-(0),6-(1,6),6-(1,6)]
   186        6.56141        6.56141        6.56141    6[1-(0),6-(1,6),6-(6,6)]
   187        5.37416        5.37416        5.37416    6[6-(1,6),6-(1,6),6-(8,8)]
   188       4.598377       4.598377       4.598377    6[1-(0),6-(6,6),6-(6,6)]
   189       4.864748       4.864748       4.864748    6[6-(6,6),8-(57),8-(57)]
   190       3.309504       3.309504       3.309504    6[6-(1,6),6-(1,6),6-(6,6)]
   191       4.249658       4.249658       4.249658    6[1-(0),6-(1,6),6-(6,6)]
   192       4.604081       4.604081       4.604081    6[1-(0),6-(1,6),6-(1,6)]
   193       3.976615       3.976615       3.976615    6[1-(0),6-(1,6),6-(6,6)]
   194       3.026074       3.026074       3.026074    6[6-(1,6),6-(1,6),6-(8,8)]
   195       2.694228       2.694228       2.694228    6[1-(0),6-(6,6),6-(6,6)]
   196       2.347767       2.347767       2.347767    6[6-(6,6),8-(0),8-(57)]
   197       7.085808       7.085808       7.085808    6[6-(1,6),6-(6,6),7-(6)]
   198       6.507247       6.507247       6.507247    6[1-(0),6-(1,6),6-(6,7)]
   199       5.916156       5.916156       5.916156    6[1-(0),6-(1,6),6-(6,7)]
   200       6.103078       6.103078       6.103078    6[6-(1,6),6-(6,6),7-(6)]
   201       5.636682       5.636682       5.636682    6[6-(6,6),6-(6,7),6-(6,7)]
   202       5.621305       5.621305       5.621305    6[6-(1,6),6-(6,6),7-(6)]
   203       4.918868       4.918868       4.918868    6[1-(0),6-(1,6),6-(6,7)]
   204       4.983107       4.983107       4.983107    6[1-(0),6-(1,6),6-(6,7)]
   205       5.803107       5.803107       5.803107    6[6-(1,6),6-(6,6),7-(6)]
   206       6.129543       6.129543       6.129543    6[6-(6,6),6-(6,7),6-(6,7)]
   207        6.99789        6.99789        6.99789    6[6-(1,6),6-(6,6),7-(6)]
   208       7.503526       7.503526       7.503526    6[1-(0),6-(1,6),6-(6,7)]
   209       8.375173       8.375173       8.375173    6[1-(0),6-(1,6),6-(6,7)]
   210       8.394255       8.394255       8.394255    6[6-(1,6),6-(6,6),7-(6)]
   211       9.102793       9.102793       9.102793    6[6-(6,6),6-(6,7),6-(6,7)]
   212       9.034247       9.034247       9.034247    6[6-(1,6),6-(6,6),7-(6)]
   213      -0.145915      -0.145915      -0.145915    6[1-(0),6-(1,6),6-(6,7)]
   214       9.364158       9.364158       9.364158    6[1-(0),6-(1,6),6-(6,7)]
   215       8.456204       8.456204       8.456204    6[6-(1,6),6-(6,6),7-(6)]
   216       7.886936       7.886936       7.886936    6[6-(6,6),6-(6,7),6-(6,7)]
   217       5.063217       5.063217       5.063217    6[6-(1,6),6-(1,6),6-(6,6)]
   218       3.871907       3.871907       3.871907    6[1-(0),6-(1,6),6-(6,6)]
   219       3.383538       3.383538       3.383538    6[1-(0),6-(1,6),6-(1,6)]
   220        4.06269        4.06269        4.06269    6[1-(0),6-(1,6),6-(6,6)]
   221       5.221499       5.221499       5.221499    6[6-(1,6),6-(1,6),6-(8,8)]
   222       5.710075       5.710075       5.710075    6[1-(0),6-(6,6),6-(6,6)]
   223       6.022653       6.022653       6.022653    6[6-(6,6),8-(0),8-(57)]
   224       5.436598       5.436598       5.436598    6[6-(1,6),6-(1,6),6-(6,6)]
   225       4.480075       4.480075       4.480075    6[1-(0),6-(1,6),6-(6,6)]
   226       3.635276       3.635276       3.635276    6[1-(0),6-(1,6),6-(1,6)]
   227       3.748223       3.748223       3.748223    6[1-(0),6-(1,6),6-(6,6)]
   228        4.77304        4.77304        4.77304    6[6-(1,6),6-(1,6),6-(8,8)]
   229       5.620608       5.620608       5.620608    6[1-(0),6-(6,6),6-(6,6)]
   230       4.961337       4.961337       4.961337    6[6-(6,6),8-(57),8-(57)]
   231       0.067454       0.067454       0.067454    6[6-(1,6),6-(1,6),6-(6,6)]
   232       1.250032       1.250032       1.250032    6[1-(0),6-(1,6),6-(6,6)]
   233       2.028792       2.028792       2.028792    6[1-(0),6-(1,6),6-(1,6)]
   234        1.63401        1.63401        1.63401    6[1-(0),6-(1,6),6-(6,6)]
   235        0.44676        0.44676        0.44676    6[6-(1,6),6-(1,6),6-(8,8)]
   236       9.525777       9.525777       9.525777    6[1-(0),6-(6,6),6-(6,6)]
   237      -0.062652      -0.062652      -0.062652    6[6-(6,6),8-(57),8-(57)]
   238       8.236904       8.236904       8.236904    6[6-(1,6),6-(1,6),6-(6,6)]
   239       9.177058       9.177058       9.177058    6[1-(0),6-(1,6),6-(6,6)]
   240      -0.323319      -0.323319      -0.323319    6[1-(0),6-(1,6),6-(1,6)]
   241       8.904015       8.904015       8.904015    6[1-(0),6-(1,6),6-(6,6)]
   242       7.953474       7.953474       7.953474    6[6-(1,6),6-(1,6),6-(8,8)]
   243       7.621628       7.621628       7.621628    6[1-(0),6-(6,6),6-(6,6)]
   244       7.275167       7.275167       7.275167    6[6-(6,6),8-(0),8-(57)]
   245       7.006493       7.006493       7.006493    6[6-(1,6),6-(6,6),7-(6)]
   246       7.585054       7.585054       7.585054    6[1-(0),6-(1,6),6-(6,7)]
   247       8.176145       8.176145       8.176145    6[1-(0),6-(1,6),6-(6,7)]
   248       7.989223       7.989223       7.989223    6[6-(1,6),6-(6,6),7-(6)]
   249       8.455619       8.455619       8.455619    6[6-(6,6),6-(6,7),6-(6,7)]
   250       8.470996       8.470996       8.470996    6[6-(1,6),6-(6,6),7-(6)]
   251       9.173433       9.173433       9.173433    6[1-(0),6-(1,6),6-(6,7)]
   252       9.109194       9.109194       9.109194    6[1-(0),6-(1,6),6-(6,7)]
   253       8.289194       8.289194       8.289194    6[6-(1,6),6-(6,6),7-(6)]
   254       7.962758       7.962758       7.962758    6[6-(6,6),6-(6,7),6-(6,7)]
   255       7.094411       7.094411       7.094411    6[6-(1,6),6-(6,6),7-(6)]
   256       6.588775       6.588775       6.588775    6[1-(0),6-(1,6),6-(6,7)]
   257       5.717128       5.717128       5.717128    6[1-(0),6-(1,6),6-(6,7)]
   258       5.698046       5.698046       5.698046    6[6-(1,6),6-(6,6),7-(6)]
   259       4.989508       4.989508       4.989508    6[6-(6,6),6-(6,7),6-(6,7)]
   260       5.058054       5.058054       5.058054    6[6-(1,6),6-(6,6),7-(6)]
   261       4.383416       4.383416       4.383416    6[1-(0),6-(1,6),6-(6,7)]
   262       4.728143       4.728143       4.728143    6[1-(0),6-(1,6),6-(6,7)]
   263       5.636097       5.636097       5.636097    6[6-(1,6),6-(6,6),7-(6)]
   264       6.205365       6.205365       6.205365    6[6-(6,6),6-(6,7),6-(6,7)]
   265       9.029084       9.029084       9.029084    6[6-(1,6),6-(1,6),6-(6,6)]
   266       0.365594       0.365594       0.365594    6[1-(0),6-(1,6),6-(6,6)]
   267       0.853963       0.853963       0.853963    6[1-(0),6-(1,6),6-(1,6)]
   268       0.174811       0.174811       0.174811    6[1-(0),6-(1,6),6-(6,6)]
   269       8.870802       8.870802       8.870802    6[6-(1,6),6-(1,6),6-(8,8)]
   270       8.382226       8.382226       8.382226    6[1-(0),6-(6,6),6-(6,6)]
   271       8.069648       8.069648       8.069648    6[6-(6,6),8-(0),8-(57)]
   272       8.655703       8.655703       8.655703    6[6-(1,6),6-(1,6),6-(6,6)]
   273      -0.242574      -0.242574      -0.242574    6[1-(0),6-(1,6),6-(6,6)]
   274       0.602225       0.602225       0.602225    6[1-(0),6-(1,6),6-(1,6)]
   275       0.489278       0.489278       0.489278    6[1-(0),6-(1,6),6-(6,6)]
   276      -0.535539      -0.535539      -0.535539    6[6-(1,6),6-(1,6),6-(8,8)]
   277       8.471693       8.471693       8.471693    6[1-(0),6-(6,6),6-(6,6)]
   278       9.130964       9.130964       9.130964    6[6-(6,6),8-(57),8-(57)]
   279       4.170047       4.170047       4.170047    6[6-(1,6),6-(1,6),6-(6,6)]
   280       2.987469       2.987469       2.987469    6[1-(0),6-(1,6),6-(6,6)]
   281       2.208709       2.208709       2.208709    6[1-(0),6-(1,6),6-(1,6)]
   282       2.603491       2.603491       2.603491    6[1-(0),6-(1,6),6-(6,6)]
   283       3.790741       3.790741       3.790741    6[6-(1,6),6-(1,6),6-(8,8)]
   284       4.566524       4.566524       4.566524    6[1-(0),6-(6,6),6-(6,6)]
   285       4.300153       4.300153       4.300153    6[6-(6,6),8-(57),8-(57)]
   286       5.855397       5.855397       5.855397    6[6-(1,6),6-(1,6),6-(6,6)]
   287       4.915243       4.915243       4.915243    6[1-(0),6-(1,6),6-(6,6)]
   288        4.56082        4.56082        4.56082    6[1-(0),6-(1,6),6-(1,6)]
   289       5.188286       5.188286       5.188286    6[1-(0),6-(1,6),6-(6,6)]
   290       6.138827       6.138827       6.138827    6[6-(1,6),6-(1,6),6-(8,8)]
   291       6.470673       6.470673       6.470673    6[1-(0),6-(6,6),6-(6,6)]
   292       6.817134       6.817134       6.817134    6[6-(6,6),8-(0),8-(57)]
   293       2.371747       2.371747       2.371747    7[6-(6,6),6-(6,6)]
   294       2.975688       2.975688       2.975688    7[6-(6,6),6-(6,6)]
   295       1.612229       1.612229       1.612229    7[6-(6,6),6-(6,6)]
   296       0.876056       0.876056       0.876056    7[6-(6,6),6-(6,6)]
   297       1.865754       1.865754       1.865754    7[6-(6,6),6-(6,6)]
   298       1.261813       1.261813       1.261813    7[6-(6,6),6-(6,6)]
   299       2.625272       2.625272       2.625272    7[6-(6,6),6-(6,6)]
   300       3.361445       3.361445       3.361445    7[6-(6,6),6-(6,6)]
   301       6.793154       6.793154       6.793154    7[6-(6,6),6-(6,6)]
   302       6.189213       6.189213       6.189213    7[6-(6,6),6-(6,6)]
   303       7.552672       7.552672       7.552672    7[6-(6,6),6-(6,6)]
   304       8.288845       8.288845       8.288845    7[6-(6,6),6-(6,6)]
   305       7.299147       7.299147       7.299147    7[6-(6,6),6-(6,6)]
   306       7.903088       7.903088       7.903088    7[6-(6,6),6-(6,6)]
   307       6.539629       6.539629       6.539629    7[6-(6,6),6-(6,6)]
   308       5.803456       5.803456       5.803456    7[6-(6,6),6-(6,6)]
   309         2.1245         2.1245         2.1245    8[6-(6,8)]
   310       3.580702       3.580702       3.580702    8[6-(6,8),57-(8,8,8,8,8)]
   311       3.102015       3.102015       3.102015    8[6-(6,8),57-(8,8,8,8,8)]
   312       5.833007       5.833007       5.833007    8[6-(6,8),57-(8,8,8,8,8)]
   313       8.454461       8.454461       8.454461    8[6-(6,8),57-(8,8,8,8,8)]
   314       0.534853       0.534853       0.534853    8[6-(6,8),57-(8,8,8,8,8)]
   315       1.430466       1.430466       1.430466    8[6-(6,8),57-(8,8,8,8,8)]
   316       2.857403       2.857403       2.857403    8[6-(6,8)]
   317       2.113001       2.113001       2.113001    8[6-(6,8)]
   318       0.656799       0.656799       0.656799    8[6-(6,8),57-(8,8,8,8,8)]
   319       1.135486       1.135486       1.135486    8[6-(6,8),57-(8,8,8,8,8)]
   320       8.949193       8.949193       8.949193    8[6-(6,8),57-(8,8,8,8,8)]
   321        5.63784        5.63784        5.63784    8[6-(6,8),57-(8,8,8,8,8)]
   322       3.702648       3.702648       3.702648    8[6-(6,8),57-(8,8,8,8,8)]
   323       2.807035       2.807035       2.807035    8[6-(6,8),57-(8,8,8,8,8)]
   324       1.380098       1.380098       1.380098    8[6-(6,8)]
   325       7.040401       7.040401       7.040401    8[6-(6,8)]
   326       5.584199       5.584199       5.584199    8[6-(6,8),57-(8,8,8,8,8)]
   327       6.062886       6.062886       6.062886    8[6-(6,8),57-(8,8,8,8,8)]
   328       4.021793       4.021793       4.021793    8[6-(6,8),57-(8,8,8,8,8)]
   329        0.71044        0.71044        0.71044    8[6-(6,8),57-(8,8,8,8,8)]
   330       8.630048       8.630048       8.630048    8[6-(6,8),57-(8,8,8,8,8)]
   331       7.734435       7.734435       7.734435    8[6-(6,8),57-(8,8,8,8,8)]
   332       6.307498       6.307498       6.307498    8[6-(6,8)]
   333         7.0519         7.0519         7.0519    8[6-(6,8)]
   334       8.508102       8.508102       8.508102    8[6-(6,8),57-(8,8,8,8,8)]
   335       8.029415       8.029415       8.029415    8[6-(6,8),57-(8,8,8,8,8)]
   336       0.905607       0.905607       0.905607    8[6-(6,8),57-(8,8,8,8,8)]
   337       3.527061       3.527061       3.527061    8[6-(6,8),57-(8,8,8,8,8)]
   338       5.462253       5.462253       5.462253    8[6-(6,8),57-(8,8,8,8,8)]
   339       6.357866       6.357866       6.357866    8[6-(6,8),57-(8,8,8,8,8)]
   340       7.784803       7.784803       7.784803    8[6-(6,8)]
