# Supplementary material for: A collection of forcefield precursors for metal–organic frameworks
Source: RSC Adv. 2019 Nov 13;9(63):36492–507. doi: 10.1039/c9ra07327b (PMC9075174; doi:10.1039/c9ra07327b)
Supplement: RA-009-C9RA07327B-s1548 [file RA-009-C9RA07327B-s1548.txt]

MIHLEV_clean

7.459500    0.000000    0.000000
-0.262497    11.470997    0.000000
-0.283619    -2.570795    16.272437

     1       5.510162       5.510162       5.510162    59[8-(6),8-(6),8-(6),8-(6),8-(6,59),8-(6,59)]
     2       1.403222       1.403222       1.403222    59[8-(6),8-(6),8-(6),8-(6),8-(6,59),8-(6,59)]
     3       2.114134       2.114134       2.114134    1[6-(6,6)]
     4       0.408323       0.408323       0.408323    1[6-(6,6)]
     5       6.867688       6.867688       6.867688    1[6-(6,6)]
     6       0.331165       0.331165       0.331165    1[6-(6,6)]
     7        2.89396        2.89396        2.89396    1[7-(6,6)]
     8       5.759086       5.759086       5.759086    1[6-(6,6)]
     9       4.108239       4.108239       4.108239    1[6-(6,6)]
    10       4.399603       4.399603       4.399603    1[6-(6,6)]
    11       0.529382       0.529382       0.529382    1[6-(6,6)]
    12       5.807979       5.807979       5.807979    1[6-(6,6)]
    13        6.40445        6.40445        6.40445    1[6-(6,6)]
    14       5.425373       5.425373       5.425373    1[6-(6,6)]
    15       3.188903       3.188903       3.188903    1[6-(6,6)]
    16       0.965514       0.965514       0.965514    1[6-(8,8)]
    17        4.79925        4.79925        4.79925    1[6-(6,6)]
    18       6.505061       6.505061       6.505061    1[6-(6,6)]
    19       0.045696       0.045696       0.045696    1[6-(6,6)]
    20       6.582219       6.582219       6.582219    1[6-(6,6)]
    21       4.019424       4.019424       4.019424    1[7-(6,6)]
    22       1.154298       1.154298       1.154298    1[6-(6,6)]
    23       2.805145       2.805145       2.805145    1[6-(6,6)]
    24       2.513781       2.513781       2.513781    1[6-(6,6)]
    25       6.384002       6.384002       6.384002    1[6-(6,6)]
    26       1.105405       1.105405       1.105405    1[6-(6,6)]
    27       0.508934       0.508934       0.508934    1[6-(6,6)]
    28       1.488011       1.488011       1.488011    1[6-(6,6)]
    29       3.724481       3.724481       3.724481    1[6-(6,6)]
    30        5.94787        5.94787        5.94787    1[6-(8,8)]
    31       2.974885       2.974885       2.974885    6[6-(1,6),6-(6,6),7-(1,6)]
    32       2.067351       2.067351       2.067351    6[1-(0),6-(1,6),6-(6,7)]
    33       1.128253       1.128253       1.128253    6[1-(0),6-(1,6),6-(6,7)]
    34       1.411541       1.411541       1.411541    6[6-(1,6),6-(6,6),7-(1,6)]
    35       0.714438       0.714438       0.714438    6[6-(6,6),6-(6,7),6-(6,7)]
    36       1.043408       1.043408       1.043408    6[6-(1,6),6-(6,6),7-(6)]
    37        -0.0265        -0.0265        -0.0265    6[1-(0),6-(1,6),6-(6,7)]
    38        0.61512        0.61512        0.61512    6[1-(0),6-(1,6),6-(6,7)]
    39       1.821475       1.821475       1.821475    6[6-(1,6),6-(6,6),7-(6)]
    40        4.14235        4.14235        4.14235    6[6-(6,6),6-(6,7),6-(6,7)]
    41       7.057648       7.057648       7.057648    6[6-(1,6),6-(1,6),6-(6,6)]
    42       5.884174       5.884174       5.884174    6[1-(0),6-(1,6),6-(6,6)]
    43       4.899473       4.899473       4.899473    6[1-(0),6-(1,6),6-(1,6)]
    44       5.073048       5.073048       5.073048    6[1-(0),6-(1,6),6-(6,6)]
    45       6.226848       6.226848       6.226848    6[6-(1,6),6-(1,6),6-(8,8)]
    46      -0.250808      -0.250808      -0.250808    6[1-(0),6-(6,6),6-(6,6)]
    47       6.458281       6.458281       6.458281    6[6-(6,6),8-(59),8-(59)]
    48       4.449487       4.449487       4.449487    6[6-(1,6),6-(1,6),6-(6,6)]
    49       5.401241       5.401241       5.401241    6[1-(0),6-(1,6),6-(6,6)]
    50       5.756259       5.756259       5.756259    6[1-(0),6-(1,6),6-(1,6)]
    51       5.173281       5.173281       5.173281    6[1-(0),6-(1,6),6-(6,6)]
    52       4.217321       4.217321       4.217321    6[6-(1,6),6-(1,6),6-(8,8)]
    53       3.853243       3.853243       3.853243    6[1-(0),6-(6,6),6-(6,6)]
    54       3.552025       3.552025       3.552025    6[6-(6,6),8-(59),8-(59)]
    55       0.159953       0.159953       0.159953    6[1-(0),8-(0),8-(59,59)]
    56       3.938499       3.938499       3.938499    6[6-(1,6),6-(6,6),7-(1,6)]
    57       4.846033       4.846033       4.846033    6[1-(0),6-(1,6),6-(6,7)]
    58       5.785131       5.785131       5.785131    6[1-(0),6-(1,6),6-(6,7)]
    59       5.501843       5.501843       5.501843    6[6-(1,6),6-(6,6),7-(1,6)]
    60       6.198946       6.198946       6.198946    6[6-(6,6),6-(6,7),6-(6,7)]
    61       5.869976       5.869976       5.869976    6[6-(1,6),6-(6,6),7-(6)]
    62       6.939884       6.939884       6.939884    6[1-(0),6-(1,6),6-(6,7)]
    63       6.298264       6.298264       6.298264    6[1-(0),6-(1,6),6-(6,7)]
    64       5.091909       5.091909       5.091909    6[6-(1,6),6-(6,6),7-(6)]
    65       2.771034       2.771034       2.771034    6[6-(6,6),6-(6,7),6-(6,7)]
    66      -0.144264      -0.144264      -0.144264    6[6-(1,6),6-(1,6),6-(6,6)]
    67        1.02921        1.02921        1.02921    6[1-(0),6-(1,6),6-(6,6)]
    68       2.013911       2.013911       2.013911    6[1-(0),6-(1,6),6-(1,6)]
    69       1.840336       1.840336       1.840336    6[1-(0),6-(1,6),6-(6,6)]
    70       0.686536       0.686536       0.686536    6[6-(1,6),6-(1,6),6-(8,8)]
    71      -0.295308      -0.295308      -0.295308    6[1-(0),6-(6,6),6-(6,6)]
    72       0.455103       0.455103       0.455103    6[6-(6,6),8-(59),8-(59)]
    73       2.463897       2.463897       2.463897    6[6-(1,6),6-(1,6),6-(6,6)]
    74       1.512143       1.512143       1.512143    6[1-(0),6-(1,6),6-(6,6)]
    75       1.157125       1.157125       1.157125    6[1-(0),6-(1,6),6-(1,6)]
    76       1.740103       1.740103       1.740103    6[1-(0),6-(1,6),6-(6,6)]
    77       2.696063       2.696063       2.696063    6[6-(1,6),6-(1,6),6-(8,8)]
    78       3.060141       3.060141       3.060141    6[1-(0),6-(6,6),6-(6,6)]
    79       3.361359       3.361359       3.361359    6[6-(6,6),8-(59),8-(59)]
    80       6.753431       6.753431       6.753431    6[1-(0),8-(0),8-(59,59)]
    81       2.523736       2.523736       2.523736    7[1-(0),6-(6,6),6-(6,6)]
    82       1.893935       1.893935       1.893935    7[6-(6,6),6-(6,6)]
    83       4.389648       4.389648       4.389648    7[1-(0),6-(6,6),6-(6,6)]
    84       5.019449       5.019449       5.019449    7[6-(6,6),6-(6,6)]
    85       5.521043       5.521043       5.521043    8[6-(6,8),59-(8,8,8,8,8)]
    86       0.131345       0.131345       0.131345    8[6-(6,8),59-(8,8,8,8,8)]
    87       3.953753       3.953753       3.953753    8[6-(6,8),59-(8,8,8,8,8)]
    88       2.579753       2.579753       2.579753    8[6-(6,8),59-(8,8,8,8,8)]
    89       6.657271       6.657271       6.657271    8[6-(1,8)]
    90       0.135221       0.135221       0.135221    8[6-(1,8),59-(8,8,8,8,8),59-(8,8,8,8,8)]
    91       1.392341       1.392341       1.392341    8[6-(6,8),59-(8,8,8,8,8)]
    92       6.782039       6.782039       6.782039    8[6-(6,8),59-(8,8,8,8,8)]
    93       2.959631       2.959631       2.959631    8[6-(6,8),59-(8,8,8,8,8)]
    94       4.333631       4.333631       4.333631    8[6-(6,8),59-(8,8,8,8,8)]
    95       0.256113       0.256113       0.256113    8[6-(1,8)]
    96       6.778163       6.778163       6.778163    8[6-(1,8),59-(8,8,8,8,8),59-(8,8,8,8,8)]
