# Supplementary material for: A collection of forcefield precursors for metal–organic frameworks
Source: RSC Adv. 2019 Nov 13;9(63):36492–507. doi: 10.1039/c9ra07327b (PMC9075174; doi:10.1039/c9ra07327b)
Supplement: RA-009-C9RA07327B-s1549 [file RA-009-C9RA07327B-s1549.txt]

MIHLIZ_clean

9.635700    0.000000    0.000000
-0.217144    13.918606    0.000000
-0.075099    -2.454445    17.112210

     1       2.476597       2.476597       2.476597    59[8-(6),8-(6),8-(6),8-(6),8-(6),8-(6)]
     2        6.86686        6.86686        6.86686    59[8-(6),8-(6),8-(6),8-(6),8-(6),8-(6)]
     3        0.98923        0.98923        0.98923    1[6-(6,6)]
     4        2.12686        2.12686        2.12686    1[6-(6,6)]
     5       4.903433       4.903433       4.903433    1[6-(6,6)]
     6       5.371838       5.371838       5.371838    1[6-(6,6)]
     7       3.923372       3.923372       3.923372    1[6-(6,6)]
     8       2.368536       2.368536       2.368536    1[6-(6,6)]
     9       9.166891       9.166891       9.166891    1[6-(6,6)]
    10       9.283054       9.283054       9.283054    1[6-(6,6)]
    11       3.009363       3.009363       3.009363    1[7-(6,6)]
    12       1.901263       1.901263       1.901263    1[7-(6,6)]
    13       4.860094       4.860094       4.860094    1[6-(6,6)]
    14        5.10681        5.10681        5.10681    1[6-(6,6)]
    15       4.085681       4.085681       4.085681    1[6-(6,6)]
    16       2.611478       2.611478       2.611478    1[6-(6,6)]
    17       1.982625       1.982625       1.982625    1[8-(6)]
    18       6.445668       6.445668       6.445668    1[6-(6,6)]
    19       7.822497       7.822497       7.822497    1[6-(6,6)]
    20       7.178129       7.178129       7.178129    1[6-(6,6)]
    21       3.685951       3.685951       3.685951    1[6-(6,6)]
    22       9.120708       9.120708       9.120708    1[6-(6,6)]
    23       7.680958       7.680958       7.680958    1[6-(6,6)]
    24         7.7608         7.7608         7.7608    1[6-(6,6)]
    25       1.354338       1.354338       1.354338    1[6-(6,6)]
    26       8.533035       8.533035       8.533035    1[6-(6,6)]
    27       7.672729       7.672729       7.672729    1[6-(6,6)]
    28       8.667031       8.667031       8.667031    1[6-(6,6)]
    29       1.719553       1.719553       1.719553    1[6-(6,6)]
    30       8.354227       8.354227       8.354227    1[6-(6,6)]
    31       7.216597       7.216597       7.216597    1[6-(6,6)]
    32       4.440024       4.440024       4.440024    1[6-(6,6)]
    33       3.971619       3.971619       3.971619    1[6-(6,6)]
    34       5.420085       5.420085       5.420085    1[6-(6,6)]
    35       6.974921       6.974921       6.974921    1[6-(6,6)]
    36       0.176566       0.176566       0.176566    1[6-(6,6)]
    37       0.060403       0.060403       0.060403    1[6-(6,6)]
    38       6.334094       6.334094       6.334094    1[7-(6,6)]
    39       7.442194       7.442194       7.442194    1[7-(6,6)]
    40       4.483363       4.483363       4.483363    1[6-(6,6)]
    41       4.236647       4.236647       4.236647    1[6-(6,6)]
    42       5.257776       5.257776       5.257776    1[6-(6,6)]
    43       6.731979       6.731979       6.731979    1[6-(6,6)]
    44       7.360832       7.360832       7.360832    1[8-(6)]
    45       2.897789       2.897789       2.897789    1[6-(6,6)]
    46        1.52096        1.52096        1.52096    1[6-(6,6)]
    47       2.165328       2.165328       2.165328    1[6-(6,6)]
    48       5.657506       5.657506       5.657506    1[6-(6,6)]
    49       0.222749       0.222749       0.222749    1[6-(6,6)]
    50       1.662499       1.662499       1.662499    1[6-(6,6)]
    51       1.582657       1.582657       1.582657    1[6-(6,6)]
    52       7.989119       7.989119       7.989119    1[6-(6,6)]
    53       0.810422       0.810422       0.810422    1[6-(6,6)]
    54       1.670728       1.670728       1.670728    1[6-(6,6)]
    55       0.676426       0.676426       0.676426    1[6-(6,6)]
    56       7.623904       7.623904       7.623904    1[6-(6,6)]
    57       1.610973       1.610973       1.610973    6[6-(1,6),6-(6,6),7-(6)]
    58       1.460762       1.460762       1.460762    6[1-(0),6-(1,6),6-(6,7)]
    59       2.046447       2.046447       2.046447    6[1-(0),6-(1,6),6-(6,7)]
    60       2.617137       2.617137       2.617137    6[6-(1,6),6-(6,6),7-(6)]
    61       3.394202       3.394202       3.394202    6[6-(6,6),6-(6,7),6-(6,7)]
    62       3.712342       3.712342       3.712342    6[6-(1,6),6-(6,6),7-(1,6)]
    63       4.572971       4.572971       4.572971    6[1-(0),6-(1,6),6-(6,7)]
    64       4.834899       4.834899       4.834899    6[1-(0),6-(1,6),6-(6,7)]
    65       4.168635       4.168635       4.168635    6[6-(1,6),6-(6,6),7-(1,6)]
    66       4.163436       4.163436       4.163436    6[6-(6,6),6-(6,7),6-(6,7)]
    67       3.466286       3.466286       3.466286    6[6-(1,6),6-(6,6),7-(6)]
    68       3.428892       3.428892       3.428892    6[1-(0),6-(1,6),6-(6,7)]
    69       2.621122       2.621122       2.621122    6[1-(0),6-(1,6),6-(6,7)]
    70       2.149471       2.149471       2.149471    6[6-(1,6),6-(6,6),7-(6)]
    71       1.243642       1.243642       1.243642    6[6-(6,6),6-(6,7),6-(6,7)]
    72       0.896873       0.896873       0.896873    6[6-(1,6),6-(6,6),7-(1,6)]
    73       -0.00328       -0.00328       -0.00328    6[1-(0),6-(1,6),6-(6,7)]
    74      -0.069124      -0.069124      -0.069124    6[1-(0),6-(1,6),6-(6,7)]
    75       0.963021       0.963021       0.963021    6[6-(1,6),6-(6,6),7-(1,6)]
    76        1.03028        1.03028        1.03028    6[6-(6,6),6-(6,7),6-(6,7)]
    77       3.675258       3.675258       3.675258    6[6-(1,6),6-(1,6),6-(6,6)]
    78       4.438927       4.438927       4.438927    6[1-(0),6-(1,6),6-(6,6)]
    79       4.589368       4.589368       4.589368    6[1-(0),6-(1,6),6-(1,6)]
    80       3.989551       3.989551       3.989551    6[1-(0),6-(1,6),6-(6,6)]
    81       3.242498       3.242498       3.242498    6[6-(1,6),6-(1,6),6-(8,8)]
    82       3.104561       3.104561       3.104561    6[1-(0),6-(6,6),6-(6,6)]
    83       2.609678       2.609678       2.609678    6[6-(6,6),8-(1),8-(59)]
    84       4.956547       4.956547       4.956547    6[6-(1,6),6-(1,6),6-(6,6)]
    85        6.17275        6.17275        6.17275    6[1-(0),6-(1,6),6-(6,6)]
    86       6.993562       6.993562       6.993562    6[1-(0),6-(1,6),6-(1,6)]
    87       6.601309       6.601309       6.601309    6[1-(0),6-(1,6),6-(6,6)]
    88       5.353385       5.353385       5.353385    6[6-(1,6),6-(1,6),6-(8,8)]
    89       4.536464       4.536464       4.536464    6[1-(0),6-(6,6),6-(6,6)]
    90       4.914562       4.914562       4.914562    6[6-(6,6),8-(59),8-(59)]
    91       0.514855       0.514855       0.514855    6[6-(1,6),6-(1,6),6-(6,6)]
    92       9.187737       9.187737       9.187737    6[1-(0),6-(1,6),6-(6,6)]
    93       8.327998       8.327998       8.327998    6[1-(0),6-(1,6),6-(1,6)]
    94       8.399517       8.399517       8.399517    6[1-(0),6-(1,6),6-(6,6)]
    95       9.415714       9.415714       9.415714    6[6-(1,6),6-(1,6),6-(8,8)]
    96       0.656141       0.656141       0.656141    6[1-(0),6-(6,6),6-(6,6)]
    97      -0.078956      -0.078956      -0.078956    6[6-(6,6),8-(0),8-(59)]
    98       0.411244       0.411244       0.411244    6[6-(1,6),6-(1,6),6-(6,6)]
    99       8.941664       8.941664       8.941664    6[1-(0),6-(1,6),6-(6,6)]
   100        8.42965        8.42965        8.42965    6[1-(0),6-(1,6),6-(1,6)]
   101       9.014633       9.014633       9.014633    6[1-(0),6-(1,6),6-(6,6)]
   102       0.472247       0.472247       0.472247    6[6-(1,6),6-(1,6),6-(8,8)]
   103       0.980747       0.980747       0.980747    6[1-(0),6-(6,6),6-(6,6)]
   104       1.143616       1.143616       1.143616    6[6-(6,6),8-(59),8-(59)]
   105       7.732484       7.732484       7.732484    6[6-(1,6),6-(6,6),7-(6)]
   106       7.882695       7.882695       7.882695    6[1-(0),6-(1,6),6-(6,7)]
   107        7.29701        7.29701        7.29701    6[1-(0),6-(1,6),6-(6,7)]
   108        6.72632        6.72632        6.72632    6[6-(1,6),6-(6,6),7-(6)]
   109       5.949255       5.949255       5.949255    6[6-(6,6),6-(6,7),6-(6,7)]
   110       5.631115       5.631115       5.631115    6[6-(1,6),6-(6,6),7-(1,6)]
   111       4.770486       4.770486       4.770486    6[1-(0),6-(1,6),6-(6,7)]
   112       4.508558       4.508558       4.508558    6[1-(0),6-(1,6),6-(6,7)]
   113       5.174822       5.174822       5.174822    6[6-(1,6),6-(6,6),7-(1,6)]
   114       5.180021       5.180021       5.180021    6[6-(6,6),6-(6,7),6-(6,7)]
   115       5.877171       5.877171       5.877171    6[6-(1,6),6-(6,6),7-(6)]
   116       5.914565       5.914565       5.914565    6[1-(0),6-(1,6),6-(6,7)]
   117       6.722335       6.722335       6.722335    6[1-(0),6-(1,6),6-(6,7)]
   118       7.193986       7.193986       7.193986    6[6-(1,6),6-(6,6),7-(6)]
   119       8.099815       8.099815       8.099815    6[6-(6,6),6-(6,7),6-(6,7)]
   120       8.446584       8.446584       8.446584    6[6-(1,6),6-(6,6),7-(1,6)]
   121       9.346737       9.346737       9.346737    6[1-(0),6-(1,6),6-(6,7)]
   122       9.412581       9.412581       9.412581    6[1-(0),6-(1,6),6-(6,7)]
   123        8.59758        8.59758        8.59758    6[6-(1,6),6-(6,6),7-(1,6)]
   124       8.313177       8.313177       8.313177    6[6-(6,6),6-(6,7),6-(6,7)]
   125       5.668199       5.668199       5.668199    6[6-(1,6),6-(1,6),6-(6,6)]
   126        4.90453        4.90453        4.90453    6[1-(0),6-(1,6),6-(6,6)]
   127       4.754089       4.754089       4.754089    6[1-(0),6-(1,6),6-(1,6)]
   128       5.353906       5.353906       5.353906    6[1-(0),6-(1,6),6-(6,6)]
   129       6.100959       6.100959       6.100959    6[6-(1,6),6-(1,6),6-(8,8)]
   130       6.238896       6.238896       6.238896    6[1-(0),6-(6,6),6-(6,6)]
   131       6.733779       6.733779       6.733779    6[6-(6,6),8-(1),8-(59)]
   132        4.38691        4.38691        4.38691    6[6-(1,6),6-(1,6),6-(6,6)]
   133       3.170707       3.170707       3.170707    6[1-(0),6-(1,6),6-(6,6)]
   134       2.349895       2.349895       2.349895    6[1-(0),6-(1,6),6-(1,6)]
   135       2.742148       2.742148       2.742148    6[1-(0),6-(1,6),6-(6,6)]
   136       3.990072       3.990072       3.990072    6[6-(1,6),6-(1,6),6-(8,8)]
   137       4.806993       4.806993       4.806993    6[1-(0),6-(6,6),6-(6,6)]
   138       4.428895       4.428895       4.428895    6[6-(6,6),8-(59),8-(59)]
   139       8.828602       8.828602       8.828602    6[6-(1,6),6-(1,6),6-(6,6)]
   140        0.15572        0.15572        0.15572    6[1-(0),6-(1,6),6-(6,6)]
   141       1.015459       1.015459       1.015459    6[1-(0),6-(1,6),6-(1,6)]
   142        0.94394        0.94394        0.94394    6[1-(0),6-(1,6),6-(6,6)]
   143      -0.072257      -0.072257      -0.072257    6[6-(1,6),6-(1,6),6-(8,8)]
   144       8.687316       8.687316       8.687316    6[1-(0),6-(6,6),6-(6,6)]
   145       9.422413       9.422413       9.422413    6[6-(6,6),8-(0),8-(59)]
   146       8.932213       8.932213       8.932213    6[6-(1,6),6-(1,6),6-(6,6)]
   147       0.401793       0.401793       0.401793    6[1-(0),6-(1,6),6-(6,6)]
   148       0.913807       0.913807       0.913807    6[1-(0),6-(1,6),6-(1,6)]
   149       0.328824       0.328824       0.328824    6[1-(0),6-(1,6),6-(6,6)]
   150        8.87121        8.87121        8.87121    6[6-(1,6),6-(1,6),6-(8,8)]
   151        8.36271        8.36271        8.36271    6[1-(0),6-(6,6),6-(6,6)]
   152       8.199841       8.199841       8.199841    6[6-(6,6),8-(59),8-(59)]
   153       2.257716       2.257716       2.257716    7[6-(6,6),6-(6,6)]
   154       3.500901       3.500901       3.500901    7[1-(0),6-(6,6),6-(6,6)]
   155       2.728478       2.728478       2.728478    7[6-(6,6),6-(6,6)]
   156       1.329293       1.329293       1.329293    7[1-(0),6-(6,6),6-(6,6)]
   157       7.085741       7.085741       7.085741    7[6-(6,6),6-(6,6)]
   158       5.842556       5.842556       5.842556    7[1-(0),6-(6,6),6-(6,6)]
   159       6.690078       6.690078       6.690078    7[6-(6,6),6-(6,6)]
   160       8.014164       8.014164       8.014164    7[1-(0),6-(6,6),6-(6,6)]
   161       2.183987       2.183987       2.183987    8[1-(0),6-(6,8)]
   162       2.595481       2.595481       2.595481    8[6-(6,8),59-(8,8,8,8,8)]
   163       3.704307       3.704307       3.704307    8[6-(6,8),59-(8,8,8,8,8)]
   164       5.786336       5.786336       5.786336    8[6-(6,8),59-(8,8,8,8,8)]
   165       8.630182       8.630182       8.630182    8[6-(6,8),59-(8,8,8,8,8)]
   166       0.962889       0.962889       0.962889    8[6-(6,8)]
   167       0.615542       0.615542       0.615542    8[6-(6,8),59-(8,8,8,8,8)]
   168        2.22038        2.22038        2.22038    8[6-(6,8),59-(8,8,8,8,8)]
   169        7.15947        7.15947        7.15947    8[1-(0),6-(6,8)]
   170       6.747976       6.747976       6.747976    8[6-(6,8),59-(8,8,8,8,8)]
   171        5.63915        5.63915        5.63915    8[6-(6,8),59-(8,8,8,8,8)]
   172       3.557121       3.557121       3.557121    8[6-(6,8),59-(8,8,8,8,8)]
   173       0.713275       0.713275       0.713275    8[6-(6,8),59-(8,8,8,8,8)]
   174       8.380568       8.380568       8.380568    8[6-(6,8)]
   175       8.727915       8.727915       8.727915    8[6-(6,8),59-(8,8,8,8,8)]
   176       7.123077       7.123077       7.123077    8[6-(6,8),59-(8,8,8,8,8)]
