# Supplementary material for: A collection of forcefield precursors for metal–organic frameworks
Source: RSC Adv. 2019 Nov 13;9(63):36492–507. doi: 10.1039/c9ra07327b (PMC9075174; doi:10.1039/c9ra07327b)
Supplement: RA-009-C9RA07327B-s1550 [file RA-009-C9RA07327B-s1550.txt]

MIHLOF_clean

9.618700    0.000000    0.000000
-0.145246    13.892641    0.000000
-0.137464    -2.417423    17.063562

     1        7.27692        7.27692        7.27692    62[8-(6),8-(6),8-(6),8-(6),8-(6),8-(6)]
     2        2.05907        2.05907        2.05907    62[8-(6),8-(6),8-(6),8-(6),8-(6),8-(6)]
     3       6.845641       6.845641       6.845641    1[6-(6,6)]
     4       5.668054       5.668054       5.668054    1[6-(6,6)]
     5       4.351814       4.351814       4.351814    1[6-(6,6)]
     6       4.407263       4.407263       4.407263    1[6-(6,6)]
     7       7.198439       7.198439       7.198439    1[6-(6,6)]
     8       8.834073       8.834073       8.834073    1[6-(6,6)]
     9       0.743923       0.743923       0.743923    1[6-(6,6)]
    10       0.252782       0.252782       0.252782    1[6-(6,6)]
    11       3.564958       3.564958       3.564958    1[6-(6,6)]
    12       2.714789       2.714789       2.714789    1[6-(6,6)]
    13       3.749946       3.749946       3.749946    1[6-(6,6)]
    14       6.395067       6.395067       6.395067    1[6-(6,6)]
    15         4.3395         4.3395         4.3395    1[6-(6,6)]
    16       2.852502       2.852502       2.852502    1[6-(6,6)]
    17        3.00791        3.00791        3.00791    1[6-(6,6)]
    18       6.137312       6.137312       6.137312    1[6-(6,6)]
    19       1.746291       1.746291       1.746291    1[6-(6,6)]
    20        3.13011        3.13011        3.13011    1[6-(6,6)]
    21       2.348999       2.348999       2.348999    1[6-(6,6)]
    22       8.635768       8.635768       8.635768    1[6-(6,6)]
    23      -0.020319      -0.020319      -0.020319    1[6-(6,6)]
    24       0.234519       0.234519       0.234519    1[6-(6,6)]
    25       8.866915       8.866915       8.866915    1[6-(6,6)]
    26       7.377472       7.377472       7.377472    1[6-(6,6)]
    27       2.490349       2.490349       2.490349    1[6-(6,6)]
    28       3.667936       3.667936       3.667936    1[6-(6,6)]
    29       4.984176       4.984176       4.984176    1[6-(6,6)]
    30       4.928727       4.928727       4.928727    1[6-(6,6)]
    31       2.137551       2.137551       2.137551    1[6-(6,6)]
    32       0.501917       0.501917       0.501917    1[6-(6,6)]
    33       8.592067       8.592067       8.592067    1[6-(6,6)]
    34       9.083208       9.083208       9.083208    1[6-(6,6)]
    35       5.771032       5.771032       5.771032    1[6-(6,6)]
    36       6.621201       6.621201       6.621201    1[6-(6,6)]
    37       5.586044       5.586044       5.586044    1[6-(6,6)]
    38       2.940923       2.940923       2.940923    1[6-(6,6)]
    39        4.99649        4.99649        4.99649    1[6-(6,6)]
    40       6.483488       6.483488       6.483488    1[6-(6,6)]
    41        6.32808        6.32808        6.32808    1[6-(6,6)]
    42       3.198678       3.198678       3.198678    1[6-(6,6)]
    43       7.589699       7.589699       7.589699    1[6-(6,6)]
    44        6.20588        6.20588        6.20588    1[6-(6,6)]
    45       6.986991       6.986991       6.986991    1[6-(6,6)]
    46       0.700222       0.700222       0.700222    1[6-(6,6)]
    47       9.356309       9.356309       9.356309    1[6-(6,6)]
    48       9.101471       9.101471       9.101471    1[6-(6,6)]
    49       0.469075       0.469075       0.469075    1[6-(6,6)]
    50       1.958518       1.958518       1.958518    1[6-(6,6)]
    51       7.333727       7.333727       7.333727    6[6-(1,6),6-(6,6),7-(6)]
    52       6.773225       6.773225       6.773225    6[1-(0),6-(1,6),6-(6,7)]
    53       6.125007       6.125007       6.125007    6[1-(0),6-(1,6),6-(6,7)]
    54       6.257899       6.257899       6.257899    6[6-(1,6),6-(6,6),7-(6)]
    55       5.698339       5.698339       5.698339    6[6-(6,6),6-(6,7),6-(6,7)]
    56       5.639641       5.639641       5.639641    6[6-(1,6),6-(6,6),7-(6)]
    57       4.833628       4.833628       4.833628    6[1-(0),6-(1,6),6-(6,7)]
    58       4.880427       4.880427       4.880427    6[1-(0),6-(1,6),6-(6,7)]
    59       5.771517       5.771517       5.771517    6[6-(1,6),6-(6,6),7-(6)]
    60       6.104527       6.104527       6.104527    6[6-(6,6),6-(6,7),6-(6,7)]
    61       6.998606       6.998606       6.998606    6[6-(1,6),6-(6,6),7-(6)]
    62       7.459778       7.459778       7.459778    6[1-(0),6-(1,6),6-(6,7)]
    63       8.345712       8.345712       8.345712    6[1-(0),6-(1,6),6-(6,7)]
    64       8.391177       8.391177       8.391177    6[6-(1,6),6-(6,6),7-(6)]
    65       9.097628       9.097628       9.097628    6[6-(6,6),6-(6,7),6-(6,7)]
    66       9.098184       9.098184       9.098184    6[6-(1,6),6-(6,6),7-(6)]
    67       0.184888       0.184888       0.184888    6[1-(0),6-(1,6),6-(6,7)]
    68      -0.080087      -0.080087      -0.080087    6[1-(0),6-(1,6),6-(6,7)]
    69       8.661873       8.661873       8.661873    6[6-(1,6),6-(6,6),7-(6)]
    70       8.122737       8.122737       8.122737    6[6-(6,6),6-(6,7),6-(6,7)]
    71       5.092217       5.092217       5.092217    6[6-(1,6),6-(1,6),6-(6,6)]
    72       3.980569       3.980569       3.980569    6[1-(0),6-(1,6),6-(6,6)]
    73       3.474672       3.474672       3.474672    6[1-(0),6-(1,6),6-(1,6)]
    74       4.079954       4.079954       4.079954    6[1-(0),6-(1,6),6-(6,6)]
    75       5.162627       5.162627       5.162627    6[6-(1,6),6-(1,6),6-(8,8)]
    76       5.661031       5.661031       5.661031    6[1-(0),6-(6,6),6-(6,6)]
    77       5.835956       5.835956       5.835956    6[6-(6,6),8-(62),8-(62)]
    78       5.377514       5.377514       5.377514    6[6-(1,6),6-(1,6),6-(6,6)]
    79       4.402707       4.402707       4.402707    6[1-(0),6-(1,6),6-(6,6)]
    80       3.519142       3.519142       3.519142    6[1-(0),6-(1,6),6-(1,6)]
    81       3.611343       3.611343       3.611343    6[1-(0),6-(1,6),6-(6,6)]
    82       4.587125       4.587125       4.587125    6[6-(1,6),6-(1,6),6-(8,8)]
    83       5.470687       5.470687       5.470687    6[1-(0),6-(6,6),6-(6,6)]
    84       4.710548       4.710548       4.710548    6[6-(6,6),8-(0),8-(62)]
    85       0.262532       0.262532       0.262532    6[6-(1,6),6-(1,6),6-(6,6)]
    86       1.481315       1.481315       1.481315    6[1-(0),6-(1,6),6-(6,6)]
    87       2.304259       2.304259       2.304259    6[1-(0),6-(1,6),6-(1,6)]
    88        1.91813        1.91813        1.91813    6[1-(0),6-(1,6),6-(6,6)]
    89       0.676684       0.676684       0.676684    6[6-(1,6),6-(1,6),6-(8,8)]
    90       9.482341       9.482341       9.482341    6[1-(0),6-(6,6),6-(6,6)]
    91       0.239283       0.239283       0.239283    6[6-(6,6),8-(62),8-(62)]
    92       8.404967       8.404967       8.404967    6[6-(1,6),6-(1,6),6-(6,6)]
    93       9.179404       9.179404       9.179404    6[1-(0),6-(1,6),6-(6,6)]
    94       9.340506       9.340506       9.340506    6[1-(0),6-(1,6),6-(1,6)]
    95       8.761709       8.761709       8.761709    6[1-(0),6-(1,6),6-(6,6)]
    96       8.021312       8.021312       8.021312    6[6-(1,6),6-(1,6),6-(8,8)]
    97       7.865869       7.865869       7.865869    6[1-(0),6-(6,6),6-(6,6)]
    98       7.403367       7.403367       7.403367    6[6-(6,6),8-(0),8-(62)]
    99       2.002263       2.002263       2.002263    6[6-(1,6),6-(6,6),7-(6)]
   100       2.562765       2.562765       2.562765    6[1-(0),6-(1,6),6-(6,7)]
   101       3.210983       3.210983       3.210983    6[1-(0),6-(1,6),6-(6,7)]
   102       3.078091       3.078091       3.078091    6[6-(1,6),6-(6,6),7-(6)]
   103       3.637651       3.637651       3.637651    6[6-(6,6),6-(6,7),6-(6,7)]
   104       3.696349       3.696349       3.696349    6[6-(1,6),6-(6,6),7-(6)]
   105       4.502362       4.502362       4.502362    6[1-(0),6-(1,6),6-(6,7)]
   106       4.455563       4.455563       4.455563    6[1-(0),6-(1,6),6-(6,7)]
   107       3.564473       3.564473       3.564473    6[6-(1,6),6-(6,6),7-(6)]
   108       3.231463       3.231463       3.231463    6[6-(6,6),6-(6,7),6-(6,7)]
   109       2.337384       2.337384       2.337384    6[6-(1,6),6-(6,6),7-(6)]
   110       1.876212       1.876212       1.876212    6[1-(0),6-(1,6),6-(6,7)]
   111       0.990278       0.990278       0.990278    6[1-(0),6-(1,6),6-(6,7)]
   112       0.944813       0.944813       0.944813    6[6-(1,6),6-(6,6),7-(6)]
   113       0.238362       0.238362       0.238362    6[6-(6,6),6-(6,7),6-(6,7)]
   114       0.237806       0.237806       0.237806    6[6-(1,6),6-(6,6),7-(6)]
   115       9.151102       9.151102       9.151102    6[1-(0),6-(1,6),6-(6,7)]
   116      -0.202623      -0.202623      -0.202623    6[1-(0),6-(1,6),6-(6,7)]
   117       0.674117       0.674117       0.674117    6[6-(1,6),6-(6,6),7-(6)]
   118       1.213253       1.213253       1.213253    6[6-(6,6),6-(6,7),6-(6,7)]
   119       4.243773       4.243773       4.243773    6[6-(1,6),6-(1,6),6-(6,6)]
   120       5.355421       5.355421       5.355421    6[1-(0),6-(1,6),6-(6,6)]
   121       5.861318       5.861318       5.861318    6[1-(0),6-(1,6),6-(1,6)]
   122       5.256036       5.256036       5.256036    6[1-(0),6-(1,6),6-(6,6)]
   123       4.173363       4.173363       4.173363    6[6-(1,6),6-(1,6),6-(8,8)]
   124       3.674959       3.674959       3.674959    6[1-(0),6-(6,6),6-(6,6)]
   125       3.500034       3.500034       3.500034    6[6-(6,6),8-(62),8-(62)]
   126       3.958476       3.958476       3.958476    6[6-(1,6),6-(1,6),6-(6,6)]
   127       4.933283       4.933283       4.933283    6[1-(0),6-(1,6),6-(6,6)]
   128       5.816848       5.816848       5.816848    6[1-(0),6-(1,6),6-(1,6)]
   129       5.724647       5.724647       5.724647    6[1-(0),6-(1,6),6-(6,6)]
   130       4.748865       4.748865       4.748865    6[6-(1,6),6-(1,6),6-(8,8)]
   131       3.865303       3.865303       3.865303    6[1-(0),6-(6,6),6-(6,6)]
   132       4.625442       4.625442       4.625442    6[6-(6,6),8-(0),8-(62)]
   133       9.073458       9.073458       9.073458    6[6-(1,6),6-(1,6),6-(6,6)]
   134       7.854675       7.854675       7.854675    6[1-(0),6-(1,6),6-(6,6)]
   135       7.031731       7.031731       7.031731    6[1-(0),6-(1,6),6-(1,6)]
   136        7.41786        7.41786        7.41786    6[1-(0),6-(1,6),6-(6,6)]
   137       8.659306       8.659306       8.659306    6[6-(1,6),6-(1,6),6-(8,8)]
   138      -0.146351      -0.146351      -0.146351    6[1-(0),6-(6,6),6-(6,6)]
   139       9.096707       9.096707       9.096707    6[6-(6,6),8-(62),8-(62)]
   140       0.931023       0.931023       0.931023    6[6-(1,6),6-(1,6),6-(6,6)]
   141       0.156586       0.156586       0.156586    6[1-(0),6-(1,6),6-(6,6)]
   142      -0.004516      -0.004516      -0.004516    6[1-(0),6-(1,6),6-(1,6)]
   143       0.574281       0.574281       0.574281    6[1-(0),6-(1,6),6-(6,6)]
   144       1.314678       1.314678       1.314678    6[6-(1,6),6-(1,6),6-(8,8)]
   145       1.470121       1.470121       1.470121    6[1-(0),6-(6,6),6-(6,6)]
   146       1.932623       1.932623       1.932623    6[6-(6,6),8-(0),8-(62)]
   147       6.992826       6.992826       6.992826    7[6-(6,6),6-(6,6)]
   148       6.211959       6.211959       6.211959    7[6-(6,6),6-(6,6)]
   149       7.582034       7.582034       7.582034    7[6-(6,6),6-(6,6)]
   150       8.425482       8.425482       8.425482    7[6-(6,6),6-(6,6)]
   151       2.343164       2.343164       2.343164    7[6-(6,6),6-(6,6)]
   152       3.124031       3.124031       3.124031    7[6-(6,6),6-(6,6)]
   153       1.753956       1.753956       1.753956    7[6-(6,6),6-(6,6)]
   154       0.910508       0.910508       0.910508    7[6-(6,6),6-(6,6)]
   155       5.317517       5.317517       5.317517    8[6-(6,8),62-(8,8,8,8,8)]
   156       6.917357       6.917357       6.917357    8[6-(6,8),62-(8,8,8,8,8)]
   157       3.768299       3.768299       3.768299    8[6-(6,8),62-(8,8,8,8,8)]
   158       5.746168       5.746168       5.746168    8[6-(6,8)]
   159       8.515297       8.515297       8.515297    8[6-(6,8),62-(8,8,8,8,8)]
   160       1.125012       1.125012       1.125012    8[6-(6,8),62-(8,8,8,8,8)]
   161       6.960286       6.960286       6.960286    8[6-(6,8)]
   162       7.397373       7.397373       7.397373    8[6-(6,8),62-(8,8,8,8,8)]
   163       4.018473       4.018473       4.018473    8[6-(6,8),62-(8,8,8,8,8)]
   164       2.418633       2.418633       2.418633    8[6-(6,8),62-(8,8,8,8,8)]
   165       5.567691       5.567691       5.567691    8[6-(6,8),62-(8,8,8,8,8)]
   166       3.589822       3.589822       3.589822    8[6-(6,8)]
   167       0.820693       0.820693       0.820693    8[6-(6,8),62-(8,8,8,8,8)]
   168       8.210978       8.210978       8.210978    8[6-(6,8),62-(8,8,8,8,8)]
   169       2.375704       2.375704       2.375704    8[6-(6,8)]
   170       1.938617       1.938617       1.938617    8[6-(6,8),62-(8,8,8,8,8)]
