# Supplementary material for: A collection of forcefield precursors for metal–organic frameworks
Source: RSC Adv. 2019 Nov 13;9(63):36492–507. doi: 10.1039/c9ra07327b (PMC9075174; doi:10.1039/c9ra07327b)
Supplement: RA-009-C9RA07327B-s1551 [file RA-009-C9RA07327B-s1551.txt]

MIHLUL_clean

11.773500    0.000000    0.000000
-3.259549    18.326790    0.000000
0.000000    0.000000    27.902200

     1       2.243691       2.243691       2.243691    66[8-(6),8-(6),8-(6),8-(6),8-(6),8-(6),8-(6),8-(6)]
     2       8.839967       8.839967       8.839967    66[8-(6),8-(6),8-(6),8-(6),8-(6),8-(6),8-(6),8-(6)]
     3        0.38351        0.38351        0.38351    66[8-(6),8-(6),8-(6),8-(6),8-(6),8-(6),8-(6),8-(6)]
     4       8.820283       8.820283       8.820283    66[8-(6),8-(6),8-(6),8-(6),8-(6),8-(6),8-(6),8-(6)]
     5        6.27026        6.27026        6.27026    66[8-(6),8-(6),8-(6),8-(6),8-(6),8-(6),8-(6),8-(6)]
     6       2.933533       2.933533       2.933533    66[8-(6),8-(6),8-(6),8-(6),8-(6),8-(6),8-(6),8-(6)]
     7       8.130441       8.130441       8.130441    66[8-(6),8-(6),8-(6),8-(6),8-(6),8-(6),8-(6),8-(6)]
     8       2.953217       2.953217       2.953217    66[8-(6),8-(6),8-(6),8-(6),8-(6),8-(6),8-(6),8-(6)]
     9       3.922024       3.922024       3.922024    1[6-(6,6)]
    10        2.50342        2.50342        2.50342    1[6-(6,6)]
    11       1.787576       1.787576       1.787576    1[6-(6,6)]
    12       2.937717       2.937717       2.937717    1[6-(6,6)]
    13       6.988231       6.988231       6.988231    1[6-(6,6)]
    14       8.412993       8.412993       8.412993    1[6-(6,6)]
    15       9.188157       9.188157       9.188157    1[6-(6,6)]
    16       8.014382       8.014382       8.014382    1[6-(6,6)]
    17       4.965753       4.965753       4.965753    1[7-(6,6)]
    18       6.128679       6.128679       6.128679    1[7-(6,6)]
    19       3.173382       3.173382       3.173382    1[6-(6,6)]
    20      -0.282211      -0.282211      -0.282211    1[6-(6,6)]
    21      -0.924467      -0.924467      -0.924467    1[6-(6,6)]
    22       0.471087       0.471087       0.471087    1[6-(6,6)]
    23       5.513815       5.513815       5.513815    1[6-(6,6)]
    24       4.565773       4.565773       4.565773    1[6-(6,6)]
    25       4.427019       4.427019       4.427019    1[6-(6,6)]
    26       4.570262       4.570262       4.570262    1[6-(6,6)]
    27       7.832097       7.832097       7.832097    1[6-(6,6)]
    28      -0.250072      -0.250072      -0.250072    1[6-(6,6)]
    29       0.339222       0.339222       0.339222    1[6-(6,6)]
    30      -1.200528      -1.200528      -1.200528    1[6-(6,6)]
    31       5.386681       5.386681       5.386681    1[6-(6,6)]
    32       6.603703       6.603703       6.603703    1[6-(6,6)]
    33       6.946178       6.946178       6.946178    1[6-(6,6)]
    34         6.5938         6.5938         6.5938    1[6-(6,6)]
    35      -1.294823      -1.294823      -1.294823    1[6-(6,6)]
    36       0.123781       0.123781       0.123781    1[6-(6,6)]
    37       0.839625       0.839625       0.839625    1[6-(6,6)]
    38      -0.310516      -0.310516      -0.310516    1[6-(6,6)]
    39        7.41247        7.41247        7.41247    1[6-(6,6)]
    40       5.987708       5.987708       5.987708    1[6-(6,6)]
    41       5.212544       5.212544       5.212544    1[6-(6,6)]
    42       6.386319       6.386319       6.386319    1[6-(6,6)]
    43       9.434948       9.434948       9.434948    1[7-(6,6)]
    44       8.272022       8.272022       8.272022    1[7-(6,6)]
    45      -0.546181      -0.546181      -0.546181    1[6-(6,6)]
    46       2.909412       2.909412       2.909412    1[6-(6,6)]
    47       3.551668       3.551668       3.551668    1[6-(6,6)]
    48       2.156114       2.156114       2.156114    1[6-(6,6)]
    49       8.886886       8.886886       8.886886    1[6-(6,6)]
    50       9.834928       9.834928       9.834928    1[6-(6,6)]
    51       9.973682       9.973682       9.973682    1[6-(6,6)]
    52       9.830439       9.830439       9.830439    1[6-(6,6)]
    53       6.568604       6.568604       6.568604    1[6-(6,6)]
    54       2.877273       2.877273       2.877273    1[6-(6,6)]
    55       2.287979       2.287979       2.287979    1[6-(6,6)]
    56       3.827729       3.827729       3.827729    1[6-(6,6)]
    57        9.01402        9.01402        9.01402    1[6-(6,6)]
    58       7.796998       7.796998       7.796998    1[6-(6,6)]
    59       7.454523       7.454523       7.454523    1[6-(6,6)]
    60       7.806901       7.806901       7.806901    1[6-(6,6)]
    61       4.591927       4.591927       4.591927    1[6-(6,6)]
    62       6.010531       6.010531       6.010531    1[6-(6,6)]
    63       6.726375       6.726375       6.726375    1[6-(6,6)]
    64       5.576234       5.576234       5.576234    1[6-(6,6)]
    65        1.52572        1.52572        1.52572    1[6-(6,6)]
    66       0.100958       0.100958       0.100958    1[6-(6,6)]
    67      -0.674206      -0.674206      -0.674206    1[6-(6,6)]
    68       0.499569       0.499569       0.499569    1[6-(6,6)]
    69       3.548198       3.548198       3.548198    1[7-(6,6)]
    70       2.385272       2.385272       2.385272    1[7-(6,6)]
    71       5.340569       5.340569       5.340569    1[6-(6,6)]
    72       8.796162       8.796162       8.796162    1[6-(6,6)]
    73       9.438418       9.438418       9.438418    1[6-(6,6)]
    74       8.042864       8.042864       8.042864    1[6-(6,6)]
    75       3.000136       3.000136       3.000136    1[6-(6,6)]
    76       3.948178       3.948178       3.948178    1[6-(6,6)]
    77       4.086932       4.086932       4.086932    1[6-(6,6)]
    78       3.943689       3.943689       3.943689    1[6-(6,6)]
    79       0.681854       0.681854       0.681854    1[6-(6,6)]
    80       8.764023       8.764023       8.764023    1[6-(6,6)]
    81       8.174729       8.174729       8.174729    1[6-(6,6)]
    82       9.714479       9.714479       9.714479    1[6-(6,6)]
    83        3.12727        3.12727        3.12727    1[6-(6,6)]
    84       1.910248       1.910248       1.910248    1[6-(6,6)]
    85       1.567773       1.567773       1.567773    1[6-(6,6)]
    86       1.920151       1.920151       1.920151    1[6-(6,6)]
    87       9.808774       9.808774       9.808774    1[6-(6,6)]
    88        8.39017        8.39017        8.39017    1[6-(6,6)]
    89       7.674326       7.674326       7.674326    1[6-(6,6)]
    90       8.824467       8.824467       8.824467    1[6-(6,6)]
    91       1.101481       1.101481       1.101481    1[6-(6,6)]
    92       2.526243       2.526243       2.526243    1[6-(6,6)]
    93       3.301407       3.301407       3.301407    1[6-(6,6)]
    94       2.127632       2.127632       2.127632    1[6-(6,6)]
    95      -0.920997      -0.920997      -0.920997    1[7-(6,6)]
    96       0.241929       0.241929       0.241929    1[7-(6,6)]
    97       9.060132       9.060132       9.060132    1[6-(6,6)]
    98       5.604539       5.604539       5.604539    1[6-(6,6)]
    99       4.962283       4.962283       4.962283    1[6-(6,6)]
   100       6.357837       6.357837       6.357837    1[6-(6,6)]
   101      -0.372935      -0.372935      -0.372935    1[6-(6,6)]
   102      -1.320977      -1.320977      -1.320977    1[6-(6,6)]
   103      -1.459731      -1.459731      -1.459731    1[6-(6,6)]
   104      -1.316488      -1.316488      -1.316488    1[6-(6,6)]
   105       1.945347       1.945347       1.945347    1[6-(6,6)]
   106       5.636678       5.636678       5.636678    1[6-(6,6)]
   107       6.225972       6.225972       6.225972    1[6-(6,6)]
   108       4.686222       4.686222       4.686222    1[6-(6,6)]
   109      -0.500069      -0.500069      -0.500069    1[6-(6,6)]
   110       0.716953       0.716953       0.716953    1[6-(6,6)]
   111       1.059428       1.059428       1.059428    1[6-(6,6)]
   112        0.70705        0.70705        0.70705    1[6-(6,6)]
   113       4.876014       4.876014       4.876014    6[6-(1,6),6-(6,6),7-(1,6)]
   114       3.965879       3.965879       3.965879    6[1-(0),6-(1,6),6-(6,7)]
   115       3.181738       3.181738       3.181738    6[1-(0),6-(1,6),6-(6,7)]
   116        3.56358        3.56358        3.56358    6[6-(1,6),6-(6,6),7-(1,6)]
   117       2.991508       2.991508       2.991508    6[6-(6,6),6-(6,7),6-(6,7)]
   118       3.317018       3.317018       3.317018    6[6-(1,6),6-(6,6),7-(6)]
   119       2.574697       2.574697       2.574697    6[1-(0),6-(1,6),6-(6,7)]
   120       3.177797       3.177797       3.177797    6[1-(0),6-(1,6),6-(6,7)]
   121       4.313499       4.313499       4.313499    6[6-(1,6),6-(6,6),7-(6)]
   122       5.213096       5.213096       5.213096    6[6-(6,6),6-(6,7),6-(6,7)]
   123       6.152268       6.152268       6.152268    6[6-(1,6),6-(6,6),7-(1,6)]
   124        6.98821        6.98821        6.98821    6[1-(0),6-(1,6),6-(6,7)]
   125        7.77543        7.77543        7.77543    6[1-(0),6-(1,6),6-(6,7)]
   126       7.491834       7.491834       7.491834    6[6-(1,6),6-(6,6),7-(1,6)]
   127       8.028026       8.028026       8.028026    6[6-(6,6),6-(6,7),6-(6,7)]
   128       7.736227       7.736227       7.736227    6[6-(1,6),6-(6,6),7-(6)]
   129       8.438153       8.438153       8.438153    6[1-(0),6-(1,6),6-(6,7)]
   130       7.813627       7.813627       7.813627    6[1-(0),6-(1,6),6-(6,7)]
   131       6.779522       6.779522       6.779522    6[6-(1,6),6-(6,6),7-(6)]
   132       5.888692       5.888692       5.888692    6[6-(6,6),6-(6,7),6-(6,7)]
   133       1.993605       1.993605       1.993605    6[6-(1,6),6-(1,6),6-(6,6)]
   134        2.34569        2.34569        2.34569    6[1-(0),6-(6,6),6-(6,6)]
   135       1.496186       1.496186       1.496186    6[6-(1,6),6-(1,6),6-(8,8)]
   136       0.292295       0.292295       0.292295    6[1-(0),6-(1,6),6-(6,6)]
   137      -0.077032      -0.077032      -0.077032    6[1-(0),6-(1,6),6-(1,6)]
   138       0.752404       0.752404       0.752404    6[1-(0),6-(1,6),6-(6,6)]
   139       1.891672       1.891672       1.891672    6[6-(6,6),8-(66),8-(66)]
   140        5.05981        5.05981        5.05981    6[6-(1,6),6-(1,6),6-(6,6)]
   141       5.260309       5.260309       5.260309    6[1-(0),6-(6,6),6-(6,6)]
   142       5.069854       5.069854       5.069854    6[6-(1,6),6-(1,6),6-(8,8)]
   143       4.721663       4.721663       4.721663    6[1-(0),6-(1,6),6-(6,6)]
   144        4.59523        4.59523        4.59523    6[1-(0),6-(1,6),6-(1,6)]
   145       4.718829       4.718829       4.718829    6[1-(0),6-(1,6),6-(6,6)]
   146       5.245833       5.245833       5.245833    6[6-(6,6),8-(66),8-(66)]
   147       9.029788       9.029788       9.029788    6[6-(1,6),6-(1,6),6-(6,6)]
   148       8.697066       8.697066       8.697066    6[1-(0),6-(6,6),6-(6,6)]
   149       9.627354       9.627354       9.627354    6[6-(1,6),6-(1,6),6-(8,8)]
   150      10.888969      10.888969      10.888969    6[1-(0),6-(1,6),6-(6,6)]
   151      -0.530184      -0.530184      -0.530184    6[1-(0),6-(1,6),6-(1,6)]
   152       10.31638       10.31638       10.31638    6[1-(0),6-(1,6),6-(6,6)]
   153        9.19084        9.19084        9.19084    6[6-(6,6),8-(66),8-(66)]
   154       6.016656       6.016656       6.016656    6[6-(1,6),6-(1,6),6-(6,6)]
   155        5.75075        5.75075        5.75075    6[1-(0),6-(6,6),6-(6,6)]
   156       6.004549       6.004549       6.004549    6[6-(1,6),6-(1,6),6-(8,8)]
   157       6.439825       6.439825       6.439825    6[1-(0),6-(1,6),6-(6,6)]
   158       6.649689       6.649689       6.649689    6[1-(0),6-(1,6),6-(1,6)]
   159       6.450267       6.450267       6.450267    6[1-(0),6-(1,6),6-(6,6)]
   160       5.793176       5.793176       5.793176    6[6-(6,6),8-(66),8-(66)]
   161      11.528982      11.528982      11.528982    6[6-(8,8),8-(66),8-(66)]
   162       2.873364       2.873364       2.873364    6[6-(8,8),8-(66),8-(66)]
   163      -0.454603      -0.454603      -0.454603    6[6-(8,8),8-(66),8-(66)]
   164      -0.950135      -0.950135      -0.950135    6[6-(8,8),8-(66),8-(66)]
   165       9.524687       9.524687       9.524687    6[6-(1,6),6-(6,6),7-(1,6)]
   166      -1.338678      -1.338678      -1.338678    6[1-(0),6-(1,6),6-(6,7)]
   167      -0.554537      -0.554537      -0.554537    6[1-(0),6-(1,6),6-(6,7)]
   168      -0.936379      -0.936379      -0.936379    6[6-(1,6),6-(6,6),7-(1,6)]
   169      -0.364307      -0.364307      -0.364307    6[6-(6,6),6-(6,7),6-(6,7)]
   170      -0.689817      -0.689817      -0.689817    6[6-(1,6),6-(6,6),7-(6)]
   171       0.052504       0.052504       0.052504    6[1-(0),6-(1,6),6-(6,7)]
   172      -0.550596      -0.550596      -0.550596    6[1-(0),6-(1,6),6-(6,7)]
   173      10.087202      10.087202      10.087202    6[6-(1,6),6-(6,6),7-(6)]
   174       9.187605       9.187605       9.187605    6[6-(6,6),6-(6,7),6-(6,7)]
   175       8.248433       8.248433       8.248433    6[6-(1,6),6-(6,6),7-(1,6)]
   176       7.412491       7.412491       7.412491    6[1-(0),6-(1,6),6-(6,7)]
   177       6.625271       6.625271       6.625271    6[1-(0),6-(1,6),6-(6,7)]
   178       6.908867       6.908867       6.908867    6[6-(1,6),6-(6,6),7-(1,6)]
   179       6.372675       6.372675       6.372675    6[6-(6,6),6-(6,7),6-(6,7)]
   180       6.664474       6.664474       6.664474    6[6-(1,6),6-(6,6),7-(6)]
   181       5.962548       5.962548       5.962548    6[1-(0),6-(1,6),6-(6,7)]
   182       6.587074       6.587074       6.587074    6[1-(0),6-(1,6),6-(6,7)]
   183       7.621179       7.621179       7.621179    6[6-(1,6),6-(6,6),7-(6)]
   184       8.512009       8.512009       8.512009    6[6-(6,6),6-(6,7),6-(6,7)]
   185       0.633596       0.633596       0.633596    6[6-(1,6),6-(1,6),6-(6,6)]
   186       0.281511       0.281511       0.281511    6[1-(0),6-(6,6),6-(6,6)]
   187       1.131015       1.131015       1.131015    6[6-(1,6),6-(1,6),6-(8,8)]
   188       2.334906       2.334906       2.334906    6[1-(0),6-(1,6),6-(6,6)]
   189       2.704233       2.704233       2.704233    6[1-(0),6-(1,6),6-(1,6)]
   190       1.874797       1.874797       1.874797    6[1-(0),6-(1,6),6-(6,6)]
   191       0.735529       0.735529       0.735529    6[6-(6,6),8-(66),8-(66)]
   192       9.340891       9.340891       9.340891    6[6-(1,6),6-(1,6),6-(6,6)]
   193       9.140392       9.140392       9.140392    6[1-(0),6-(6,6),6-(6,6)]
   194       9.330847       9.330847       9.330847    6[6-(1,6),6-(1,6),6-(8,8)]
   195       9.679038       9.679038       9.679038    6[1-(0),6-(1,6),6-(6,6)]
   196       9.805471       9.805471       9.805471    6[1-(0),6-(1,6),6-(1,6)]
   197       9.681872       9.681872       9.681872    6[1-(0),6-(1,6),6-(6,6)]
   198       9.154868       9.154868       9.154868    6[6-(6,6),8-(66),8-(66)]
   199       5.370913       5.370913       5.370913    6[6-(1,6),6-(1,6),6-(6,6)]
   200       5.703635       5.703635       5.703635    6[1-(0),6-(6,6),6-(6,6)]
   201       4.773347       4.773347       4.773347    6[6-(1,6),6-(1,6),6-(8,8)]
   202       3.511732       3.511732       3.511732    6[1-(0),6-(1,6),6-(6,6)]
   203       3.157385       3.157385       3.157385    6[1-(0),6-(1,6),6-(1,6)]
   204       4.084321       4.084321       4.084321    6[1-(0),6-(1,6),6-(6,6)]
   205       5.209861       5.209861       5.209861    6[6-(6,6),8-(66),8-(66)]
   206       8.384045       8.384045       8.384045    6[6-(1,6),6-(1,6),6-(6,6)]
   207       8.649951       8.649951       8.649951    6[1-(0),6-(6,6),6-(6,6)]
   208       8.396152       8.396152       8.396152    6[6-(1,6),6-(1,6),6-(8,8)]
   209       7.960876       7.960876       7.960876    6[1-(0),6-(1,6),6-(6,6)]
   210       7.751012       7.751012       7.751012    6[1-(0),6-(1,6),6-(1,6)]
   211       7.950434       7.950434       7.950434    6[1-(0),6-(1,6),6-(6,6)]
   212       8.607525       8.607525       8.607525    6[6-(6,6),8-(66),8-(66)]
   213       2.871719       2.871719       2.871719    6[6-(8,8),8-(66),8-(66)]
   214      11.527337      11.527337      11.527337    6[6-(8,8),8-(66),8-(66)]
   215       3.081804       3.081804       3.081804    6[6-(8,8),8-(66),8-(66)]
   216       3.577336       3.577336       3.577336    6[6-(8,8),8-(66),8-(66)]
   217       3.637937       3.637937       3.637937    6[6-(1,6),6-(6,6),7-(1,6)]
   218       4.548072       4.548072       4.548072    6[1-(0),6-(1,6),6-(6,7)]
   219       5.332213       5.332213       5.332213    6[1-(0),6-(1,6),6-(6,7)]
   220       4.950371       4.950371       4.950371    6[6-(1,6),6-(6,6),7-(1,6)]
   221       5.522443       5.522443       5.522443    6[6-(6,6),6-(6,7),6-(6,7)]
   222       5.196933       5.196933       5.196933    6[6-(1,6),6-(6,6),7-(6)]
   223       5.939254       5.939254       5.939254    6[1-(0),6-(1,6),6-(6,7)]
   224       5.336154       5.336154       5.336154    6[1-(0),6-(1,6),6-(6,7)]
   225       4.200452       4.200452       4.200452    6[6-(1,6),6-(6,6),7-(6)]
   226       3.300855       3.300855       3.300855    6[6-(6,6),6-(6,7),6-(6,7)]
   227       2.361683       2.361683       2.361683    6[6-(1,6),6-(6,6),7-(1,6)]
   228       1.525741       1.525741       1.525741    6[1-(0),6-(1,6),6-(6,7)]
   229       0.738521       0.738521       0.738521    6[1-(0),6-(1,6),6-(6,7)]
   230       1.022117       1.022117       1.022117    6[6-(1,6),6-(6,6),7-(1,6)]
   231       0.485925       0.485925       0.485925    6[6-(6,6),6-(6,7),6-(6,7)]
   232       0.777724       0.777724       0.777724    6[6-(1,6),6-(6,6),7-(6)]
   233       0.075798       0.075798       0.075798    6[1-(0),6-(1,6),6-(6,7)]
   234       0.700324       0.700324       0.700324    6[1-(0),6-(1,6),6-(6,7)]
   235       1.734429       1.734429       1.734429    6[6-(1,6),6-(6,6),7-(6)]
   236       2.625259       2.625259       2.625259    6[6-(6,6),6-(6,7),6-(6,7)]
   237       6.520346       6.520346       6.520346    6[6-(1,6),6-(1,6),6-(6,6)]
   238       6.168261       6.168261       6.168261    6[1-(0),6-(6,6),6-(6,6)]
   239       7.017765       7.017765       7.017765    6[6-(1,6),6-(1,6),6-(8,8)]
   240       8.221656       8.221656       8.221656    6[1-(0),6-(1,6),6-(6,6)]
   241       8.590983       8.590983       8.590983    6[1-(0),6-(1,6),6-(1,6)]
   242       7.761547       7.761547       7.761547    6[1-(0),6-(1,6),6-(6,6)]
   243       6.622279       6.622279       6.622279    6[6-(6,6),8-(66),8-(66)]
   244       3.454141       3.454141       3.454141    6[6-(1,6),6-(1,6),6-(6,6)]
   245       3.253642       3.253642       3.253642    6[1-(0),6-(6,6),6-(6,6)]
   246       3.444097       3.444097       3.444097    6[6-(1,6),6-(1,6),6-(8,8)]
   247       3.792288       3.792288       3.792288    6[1-(0),6-(1,6),6-(6,6)]
   248       3.918721       3.918721       3.918721    6[1-(0),6-(1,6),6-(1,6)]
   249       3.795122       3.795122       3.795122    6[1-(0),6-(1,6),6-(6,6)]
   250       3.268118       3.268118       3.268118    6[6-(6,6),8-(66),8-(66)]
   251      -0.515837      -0.515837      -0.515837    6[6-(1,6),6-(1,6),6-(6,6)]
   252      -0.183115      -0.183115      -0.183115    6[1-(0),6-(6,6),6-(6,6)]
   253      -1.113403      -1.113403      -1.113403    6[6-(1,6),6-(1,6),6-(8,8)]
   254      -2.375018      -2.375018      -2.375018    6[1-(0),6-(1,6),6-(6,6)]
   255       9.044135       9.044135       9.044135    6[1-(0),6-(1,6),6-(1,6)]
   256      -1.802429      -1.802429      -1.802429    6[1-(0),6-(1,6),6-(6,6)]
   257      -0.676889      -0.676889      -0.676889    6[6-(6,6),8-(66),8-(66)]
   258       2.497295       2.497295       2.497295    6[6-(1,6),6-(1,6),6-(6,6)]
   259       2.763201       2.763201       2.763201    6[1-(0),6-(6,6),6-(6,6)]
   260       2.509402       2.509402       2.509402    6[6-(1,6),6-(1,6),6-(8,8)]
   261       2.074126       2.074126       2.074126    6[1-(0),6-(1,6),6-(6,6)]
   262       1.864262       1.864262       1.864262    6[1-(0),6-(1,6),6-(1,6)]
   263       2.063684       2.063684       2.063684    6[1-(0),6-(1,6),6-(6,6)]
   264       2.720775       2.720775       2.720775    6[6-(6,6),8-(66),8-(66)]
   265      -3.015031      -3.015031      -3.015031    6[6-(8,8),8-(66),8-(66)]
   266       5.640587       5.640587       5.640587    6[6-(8,8),8-(66),8-(66)]
   267       8.968554       8.968554       8.968554    6[6-(8,8),8-(66),8-(66)]
   268       9.464086       9.464086       9.464086    6[6-(8,8),8-(66),8-(66)]
   269      -1.010736      -1.010736      -1.010736    6[6-(1,6),6-(6,6),7-(1,6)]
   270       9.852629       9.852629       9.852629    6[1-(0),6-(1,6),6-(6,7)]
   271       9.068488       9.068488       9.068488    6[1-(0),6-(1,6),6-(6,7)]
   272        9.45033        9.45033        9.45033    6[6-(1,6),6-(6,6),7-(1,6)]
   273       8.878258       8.878258       8.878258    6[6-(6,6),6-(6,7),6-(6,7)]
   274       9.203768       9.203768       9.203768    6[6-(1,6),6-(6,6),7-(6)]
   275       8.461447       8.461447       8.461447    6[1-(0),6-(1,6),6-(6,7)]
   276       9.064547       9.064547       9.064547    6[1-(0),6-(1,6),6-(6,7)]
   277      -1.573251      -1.573251      -1.573251    6[6-(1,6),6-(6,6),7-(6)]
   278      -0.673654      -0.673654      -0.673654    6[6-(6,6),6-(6,7),6-(6,7)]
   279       0.265518       0.265518       0.265518    6[6-(1,6),6-(6,6),7-(1,6)]
   280        1.10146        1.10146        1.10146    6[1-(0),6-(1,6),6-(6,7)]
   281        1.88868        1.88868        1.88868    6[1-(0),6-(1,6),6-(6,7)]
   282       1.605084       1.605084       1.605084    6[6-(1,6),6-(6,6),7-(1,6)]
   283       2.141276       2.141276       2.141276    6[6-(6,6),6-(6,7),6-(6,7)]
   284       1.849477       1.849477       1.849477    6[6-(1,6),6-(6,6),7-(6)]
   285       2.551403       2.551403       2.551403    6[1-(0),6-(1,6),6-(6,7)]
   286       1.926877       1.926877       1.926877    6[1-(0),6-(1,6),6-(6,7)]
   287       0.892772       0.892772       0.892772    6[6-(1,6),6-(6,6),7-(6)]
   288       0.001942       0.001942       0.001942    6[6-(6,6),6-(6,7),6-(6,7)]
   289       7.880355       7.880355       7.880355    6[6-(1,6),6-(1,6),6-(6,6)]
   290        8.23244        8.23244        8.23244    6[1-(0),6-(6,6),6-(6,6)]
   291       7.382936       7.382936       7.382936    6[6-(1,6),6-(1,6),6-(8,8)]
   292       6.179045       6.179045       6.179045    6[1-(0),6-(1,6),6-(6,6)]
   293       5.809718       5.809718       5.809718    6[1-(0),6-(1,6),6-(1,6)]
   294       6.639154       6.639154       6.639154    6[1-(0),6-(1,6),6-(6,6)]
   295       7.778422       7.778422       7.778422    6[6-(6,6),8-(66),8-(66)]
   296       -0.82694       -0.82694       -0.82694    6[6-(1,6),6-(1,6),6-(6,6)]
   297      -0.626441      -0.626441      -0.626441    6[1-(0),6-(6,6),6-(6,6)]
   298      -0.816896      -0.816896      -0.816896    6[6-(1,6),6-(1,6),6-(8,8)]
   299      -1.165087      -1.165087      -1.165087    6[1-(0),6-(1,6),6-(6,6)]
   300       -1.29152       -1.29152       -1.29152    6[1-(0),6-(1,6),6-(1,6)]
   301      -1.167921      -1.167921      -1.167921    6[1-(0),6-(1,6),6-(6,6)]
   302      -0.640917      -0.640917      -0.640917    6[6-(6,6),8-(66),8-(66)]
   303       3.143038       3.143038       3.143038    6[6-(1,6),6-(1,6),6-(6,6)]
   304       2.810316       2.810316       2.810316    6[1-(0),6-(6,6),6-(6,6)]
   305       3.740604       3.740604       3.740604    6[6-(1,6),6-(1,6),6-(8,8)]
   306       5.002219       5.002219       5.002219    6[1-(0),6-(1,6),6-(6,6)]
   307       5.356566       5.356566       5.356566    6[1-(0),6-(1,6),6-(1,6)]
   308        4.42963        4.42963        4.42963    6[1-(0),6-(1,6),6-(6,6)]
   309        3.30409        3.30409        3.30409    6[6-(6,6),8-(66),8-(66)]
   310       0.129906       0.129906       0.129906    6[6-(1,6),6-(1,6),6-(6,6)]
   311         -0.136         -0.136         -0.136    6[1-(0),6-(6,6),6-(6,6)]
   312       0.117799       0.117799       0.117799    6[6-(1,6),6-(1,6),6-(8,8)]
   313       0.553075       0.553075       0.553075    6[1-(0),6-(1,6),6-(6,6)]
   314       0.762939       0.762939       0.762939    6[1-(0),6-(1,6),6-(1,6)]
   315       0.563517       0.563517       0.563517    6[1-(0),6-(1,6),6-(6,6)]
   316      -0.093574      -0.093574      -0.093574    6[6-(6,6),8-(66),8-(66)]
   317       5.642232       5.642232       5.642232    6[6-(8,8),8-(66),8-(66)]
   318      -3.013386      -3.013386      -3.013386    6[6-(8,8),8-(66),8-(66)]
   319       5.432147       5.432147       5.432147    6[6-(8,8),8-(66),8-(66)]
   320       4.936615       4.936615       4.936615    6[6-(8,8),8-(66),8-(66)]
   321       4.579743       4.579743       4.579743    7[1-(0),6-(6,6),6-(6,6)]
   322       4.331872       4.331872       4.331872    7[6-(6,6),6-(6,6)]
   323       6.486161       6.486161       6.486161    7[1-(0),6-(6,6),6-(6,6)]
   324       6.761115       6.761115       6.761115    7[6-(6,6),6-(6,6)]
   325       9.820958       9.820958       9.820958    7[1-(0),6-(6,6),6-(6,6)]
   326      10.068829      10.068829      10.068829    7[6-(6,6),6-(6,6)]
   327        7.91454        7.91454        7.91454    7[1-(0),6-(6,6),6-(6,6)]
   328       7.639586       7.639586       7.639586    7[6-(6,6),6-(6,6)]
   329       3.934208       3.934208       3.934208    7[1-(0),6-(6,6),6-(6,6)]
   330       4.182079       4.182079       4.182079    7[6-(6,6),6-(6,6)]
   331        2.02779        2.02779        2.02779    7[1-(0),6-(6,6),6-(6,6)]
   332       1.752836       1.752836       1.752836    7[6-(6,6),6-(6,6)]
   333      -1.307007      -1.307007      -1.307007    7[1-(0),6-(6,6),6-(6,6)]
   334      -1.554878      -1.554878      -1.554878    7[6-(6,6),6-(6,6)]
   335       0.599411       0.599411       0.599411    7[1-(0),6-(6,6),6-(6,6)]
   336       0.874365       0.874365       0.874365    7[6-(6,6),6-(6,6)]
   337       1.262974       1.262974       1.262974    8[6-(6,8),66-(8,8,8,8,8,8,8)]
   338       2.811987       2.811987       2.811987    8[6-(6,8),66-(8,8,8,8,8,8,8)]
   339       6.052951       6.052951       6.052951    8[6-(6,8),66-(8,8,8,8,8,8,8)]
   340        4.59751        4.59751        4.59751    8[6-(6,8),66-(8,8,8,8,8,8,8)]
   341       9.816333       9.816333       9.816333    8[6-(6,8),66-(8,8,8,8,8,8,8)]
   342       8.315065       8.315065       8.315065    8[6-(6,8),66-(8,8,8,8,8,8,8)]
   343       6.485461       6.485461       6.485461    8[6-(6,8),66-(8,8,8,8,8,8,8)]
   344       4.966349       4.966349       4.966349    8[6-(6,8),66-(8,8,8,8,8,8,8)]
   345      10.302022      10.302022      10.302022    8[6-(6,8),66-(8,8,8,8,8,8,8)]
   346       0.676486       0.676486       0.676486    8[6-(6,8),66-(8,8,8,8,8,8,8)]
   347       4.092149       4.092149       4.092149    8[6-(6,8),66-(8,8,8,8,8,8,8)]
   348       1.943208       1.943208       1.943208    8[6-(6,8),66-(8,8,8,8,8,8,8)]
   349       0.756651       0.756651       0.756651    8[6-(6,8),66-(8,8,8,8,8,8,8)]
   350      -1.400717      -1.400717      -1.400717    8[6-(6,8),66-(8,8,8,8,8,8,8)]
   351      -2.146224      -2.146224      -2.146224    8[6-(6,8),66-(8,8,8,8,8,8,8)]
   352      -0.048785      -0.048785      -0.048785    8[6-(6,8),66-(8,8,8,8,8,8,8)]
   353       1.364227       1.364227       1.364227    8[6-(6,8),66-(8,8,8,8,8,8,8)]
   354      -0.184786      -0.184786      -0.184786    8[6-(6,8),66-(8,8,8,8,8,8,8)]
   355        8.34775        8.34775        8.34775    8[6-(6,8),66-(8,8,8,8,8,8,8)]
   356       9.803191       9.803191       9.803191    8[6-(6,8),66-(8,8,8,8,8,8,8)]
   357       4.584368       4.584368       4.584368    8[6-(6,8),66-(8,8,8,8,8,8,8)]
   358       6.085636       6.085636       6.085636    8[6-(6,8),66-(8,8,8,8,8,8,8)]
   359        7.91524        7.91524        7.91524    8[6-(6,8),66-(8,8,8,8,8,8,8)]
   360      -2.339148      -2.339148      -2.339148    8[6-(6,8),66-(8,8,8,8,8,8,8)]
   361       4.098679       4.098679       4.098679    8[6-(6,8),66-(8,8,8,8,8,8,8)]
   362       1.950715       1.950715       1.950715    8[6-(6,8),66-(8,8,8,8,8,8,8)]
   363      10.308552      10.308552      10.308552    8[6-(6,8),66-(8,8,8,8,8,8,8)]
   364       0.683993       0.683993       0.683993    8[6-(6,8),66-(8,8,8,8,8,8,8)]
   365        1.87055        1.87055        1.87055    8[6-(6,8),66-(8,8,8,8,8,8,8)]
   366       4.027918       4.027918       4.027918    8[6-(6,8),66-(8,8,8,8,8,8,8)]
   367       4.773425       4.773425       4.773425    8[6-(6,8),66-(8,8,8,8,8,8,8)]
   368       2.675986       2.675986       2.675986    8[6-(6,8),66-(8,8,8,8,8,8,8)]
   369       7.250977       7.250977       7.250977    8[6-(6,8),66-(8,8,8,8,8,8,8)]
   370       5.701964       5.701964       5.701964    8[6-(6,8),66-(8,8,8,8,8,8,8)]
   371          2.461          2.461          2.461    8[6-(6,8),66-(8,8,8,8,8,8,8)]
   372       3.916441       3.916441       3.916441    8[6-(6,8),66-(8,8,8,8,8,8,8)]
   373      -1.302382      -1.302382      -1.302382    8[6-(6,8),66-(8,8,8,8,8,8,8)]
   374       0.198886       0.198886       0.198886    8[6-(6,8),66-(8,8,8,8,8,8,8)]
   375        2.02849        2.02849        2.02849    8[6-(6,8),66-(8,8,8,8,8,8,8)]
   376       3.547602       3.547602       3.547602    8[6-(6,8),66-(8,8,8,8,8,8,8)]
   377      -1.788071      -1.788071      -1.788071    8[6-(6,8),66-(8,8,8,8,8,8,8)]
   378       7.837465       7.837465       7.837465    8[6-(6,8),66-(8,8,8,8,8,8,8)]
   379       4.421802       4.421802       4.421802    8[6-(6,8),66-(8,8,8,8,8,8,8)]
   380       6.570743       6.570743       6.570743    8[6-(6,8),66-(8,8,8,8,8,8,8)]
   381         7.7573         7.7573         7.7573    8[6-(6,8),66-(8,8,8,8,8,8,8)]
   382       9.914668       9.914668       9.914668    8[6-(6,8),66-(8,8,8,8,8,8,8)]
   383      10.660175      10.660175      10.660175    8[6-(6,8),66-(8,8,8,8,8,8,8)]
   384       8.562736       8.562736       8.562736    8[6-(6,8),66-(8,8,8,8,8,8,8)]
   385       7.149724       7.149724       7.149724    8[6-(6,8),66-(8,8,8,8,8,8,8)]
   386       8.698737       8.698737       8.698737    8[6-(6,8),66-(8,8,8,8,8,8,8)]
   387       0.166201       0.166201       0.166201    8[6-(6,8),66-(8,8,8,8,8,8,8)]
   388       -1.28924       -1.28924       -1.28924    8[6-(6,8),66-(8,8,8,8,8,8,8)]
   389       3.929583       3.929583       3.929583    8[6-(6,8),66-(8,8,8,8,8,8,8)]
   390       2.428315       2.428315       2.428315    8[6-(6,8),66-(8,8,8,8,8,8,8)]
   391       0.598711       0.598711       0.598711    8[6-(6,8),66-(8,8,8,8,8,8,8)]
   392      10.853099      10.853099      10.853099    8[6-(6,8),66-(8,8,8,8,8,8,8)]
   393       4.415272       4.415272       4.415272    8[6-(6,8),66-(8,8,8,8,8,8,8)]
   394       6.563236       6.563236       6.563236    8[6-(6,8),66-(8,8,8,8,8,8,8)]
   395      -1.794601      -1.794601      -1.794601    8[6-(6,8),66-(8,8,8,8,8,8,8)]
   396       7.829958       7.829958       7.829958    8[6-(6,8),66-(8,8,8,8,8,8,8)]
   397       6.643401       6.643401       6.643401    8[6-(6,8),66-(8,8,8,8,8,8,8)]
   398       4.486033       4.486033       4.486033    8[6-(6,8),66-(8,8,8,8,8,8,8)]
   399       3.740526       3.740526       3.740526    8[6-(6,8),66-(8,8,8,8,8,8,8)]
   400       5.837965       5.837965       5.837965    8[6-(6,8),66-(8,8,8,8,8,8,8)]
