# Supplementary material for: A collection of forcefield precursors for metal–organic frameworks
Source: RSC Adv. 2019 Nov 13;9(63):36492–507. doi: 10.1039/c9ra07327b (PMC9075174; doi:10.1039/c9ra07327b)
Supplement: RA-009-C9RA07327B-s1552 [file RA-009-C9RA07327B-s1552.txt]

MIHMAS_clean

9.516800    0.000000    0.000000
-1.470664    14.981489    0.000000
-4.285548    -1.252205    17.520678

     1       1.097157       1.097157       1.097157    66[8-(6),8-(6),8-(6),8-(6),8-(6),8-(6),8-(6),8-(6)]
     2       2.663431       2.663431       2.663431    66[8-(6),8-(6),8-(6),8-(6),8-(6),8-(6),8-(6),8-(6)]
     3      -1.153068      -1.153068      -1.153068    29[7-(6,6),7-(6,6),7-(6,6),7-(6,6)]
     4       4.913656       4.913656       4.913656    29[7-(6,6),7-(6,6),7-(6,6),7-(6,6)]
     5       3.650139       3.650139       3.650139    1[6-(6,6)]
     6       3.004798       3.004798       3.004798    1[6-(6,6)]
     7      -1.102805      -1.102805      -1.102805    1[6-(6,6)]
     8       5.643217       5.643217       5.643217    1[6-(6,6)]
     9       6.239035       6.239035       6.239035    1[6-(6,6)]
    10      -2.524994      -2.524994      -2.524994    1[6-(6,6)]
    11      -1.027809      -1.027809      -1.027809    1[6-(6,6)]
    12       1.680853       1.680853       1.680853    1[6-(6,6)]
    13       0.638347       0.638347       0.638347    1[6-(6,6)]
    14       1.047357       1.047357       1.047357    1[6-(6,6)]
    15       1.886239       1.886239       1.886239    1[6-(6,6)]
    16       1.571133       1.571133       1.571133    1[6-(6,6)]
    17       6.632552       6.632552       6.632552    1[6-(6,6)]
    18       5.399448       5.399448       5.399448    1[6-(6,6)]
    19       2.803374       2.803374       2.803374    1[6-(6,6)]
    20       4.078133       4.078133       4.078133    1[6-(6,6)]
    21       2.870354       2.870354       2.870354    1[8-(6)]
    22      -0.508145      -0.508145      -0.508145    1[6-(6,6)]
    23      -1.358039      -1.358039      -1.358039    1[6-(6,6)]
    24      -4.546189      -4.546189      -4.546189    1[6-(6,6)]
    25      -3.607559      -3.607559      -3.607559    1[6-(6,6)]
    26       1.163945       1.163945       1.163945    1[6-(6,6)]
    27       2.111361       2.111361       2.111361    1[6-(6,6)]
    28        5.52663        5.52663        5.52663    1[6-(6,6)]
    29       4.641078       4.641078       4.641078    1[6-(6,6)]
    30       0.110449       0.110449       0.110449    1[6-(6,6)]
    31        0.75579        0.75579        0.75579    1[6-(6,6)]
    32       4.863393       4.863393       4.863393    1[6-(6,6)]
    33      -1.882629      -1.882629      -1.882629    1[6-(6,6)]
    34      -2.478447      -2.478447      -2.478447    1[6-(6,6)]
    35       6.285582       6.285582       6.285582    1[6-(6,6)]
    36       4.788397       4.788397       4.788397    1[6-(6,6)]
    37       2.079735       2.079735       2.079735    1[6-(6,6)]
    38       3.122241       3.122241       3.122241    1[6-(6,6)]
    39       2.713231       2.713231       2.713231    1[6-(6,6)]
    40       1.874349       1.874349       1.874349    1[6-(6,6)]
    41       2.189455       2.189455       2.189455    1[6-(6,6)]
    42      -2.871964      -2.871964      -2.871964    1[6-(6,6)]
    43       -1.63886       -1.63886       -1.63886    1[6-(6,6)]
    44       0.957214       0.957214       0.957214    1[6-(6,6)]
    45      -0.317545      -0.317545      -0.317545    1[6-(6,6)]
    46       0.890234       0.890234       0.890234    1[8-(6)]
    47       4.268733       4.268733       4.268733    1[6-(6,6)]
    48       5.118627       5.118627       5.118627    1[6-(6,6)]
    49       8.306777       8.306777       8.306777    1[6-(6,6)]
    50       7.368147       7.368147       7.368147    1[6-(6,6)]
    51       2.596643       2.596643       2.596643    1[6-(6,6)]
    52       1.649227       1.649227       1.649227    1[6-(6,6)]
    53      -1.766042      -1.766042      -1.766042    1[6-(6,6)]
    54       -0.88049       -0.88049       -0.88049    1[6-(6,6)]
    55       2.190537       2.190537       2.190537    6[6-(1,6),6-(6,6),7-(6,29)]
    56       2.996596       2.996596       2.996596    6[1-(0),6-(1,6),6-(6,7)]
    57       2.642236       2.642236       2.642236    6[1-(0),6-(1,6),6-(6,7)]
    58       1.602845       1.602845       1.602845    6[6-(1,6),6-(6,6),7-(6,29)]
    59       0.873597       0.873597       0.873597    6[6-(6,6),6-(6,7),6-(6,7)]
    60      -0.124033      -0.124033      -0.124033    6[6-(1,6),6-(6,6),7-(6,29)]
    61      -1.017852      -1.017852      -1.017852    6[1-(0),6-(1,6),6-(6,7)]
    62       6.309428       6.309428       6.309428    6[1-(0),6-(1,6),6-(6,7)]
    63      -2.728921      -2.728921      -2.728921    6[6-(1,6),6-(6,6),7-(6,29)]
    64      -3.091364      -3.091364      -3.091364    6[6-(6,6),6-(6,7),6-(6,7)]
    65      -2.651708      -2.651708      -2.651708    6[6-(1,6),6-(6,6),7-(6,29)]
    66      -2.895338      -2.895338      -2.895338    6[1-(0),6-(1,6),6-(6,7)]
    67      -2.484885      -2.484885      -2.484885    6[1-(0),6-(1,6),6-(6,7)]
    68      -1.969879      -1.969879      -1.969879    6[6-(1,6),6-(6,6),7-(6,29)]
    69      -1.659651      -1.659651      -1.659651    6[6-(6,6),6-(6,7),6-(6,7)]
    70      -1.118758      -1.118758      -1.118758    6[6-(1,6),6-(6,6),7-(6,29)]
    71      -0.807127      -0.807127      -0.807127    6[1-(0),6-(1,6),6-(6,7)]
    72       1.337856       1.337856       1.337856    6[1-(0),6-(1,6),6-(6,7)]
    73       1.424111       1.424111       1.424111    6[6-(1,6),6-(6,6),7-(6,29)]
    74       2.151728       2.151728       2.151728    6[6-(6,6),6-(6,7),6-(6,7)]
    75       1.064185       1.064185       1.064185    6[6-(1,6),6-(1,6),6-(6,6)]
    76       0.909105       0.909105       0.909105    6[1-(0),6-(1,6),6-(6,6)]
    77       1.134993       1.134993       1.134993    6[1-(0),6-(1,6),6-(6,6)]
    78       1.490538       1.490538       1.490538    6[6-(1,6),6-(1,6),6-(8,8)]
    79       1.644621       1.644621       1.644621    6[1-(0),6-(1,6),6-(6,6)]
    80       1.445159       1.445159       1.445159    6[1-(0),6-(1,6),6-(6,6)]
    81       1.653139       1.653139       1.653139    6[6-(6,6),8-(66),8-(66)]
    82       5.539546       5.539546       5.539546    6[6-(1,6),6-(1,6),6-(6,6)]
    83       5.875132       5.875132       5.875132    6[1-(0),6-(1,6),6-(6,6)]
    84       5.135557       5.135557       5.135557    6[1-(0),6-(1,6),6-(6,6)]
    85       3.988873       3.988873       3.988873    6[6-(1,6),6-(1,6),6-(8,8)]
    86       3.587896       3.587896       3.587896    6[1-(0),6-(1,6),6-(6,6)]
    87       4.361017       4.361017       4.361017    6[1-(0),6-(1,6),6-(6,6)]
    88       3.118868       3.118868       3.118868    6[6-(6,6),8-(0),8-(1)]
    89      -2.032338      -2.032338      -2.032338    6[6-(1,6),6-(1,6),6-(6,6)]
    90      -1.344267      -1.344267      -1.344267    6[1-(0),6-(1,6),6-(6,6)]
    91      -1.838888      -1.838888      -1.838888    6[1-(0),6-(1,6),6-(6,6)]
    92      -3.068776      -3.068776      -3.068776    6[6-(1,6),6-(1,6),6-(8,8)]
    93      -3.731687      -3.731687      -3.731687    6[1-(0),6-(1,6),6-(6,6)]
    94      -3.183517      -3.183517      -3.183517    6[1-(0),6-(1,6),6-(6,6)]
    95      -3.729437      -3.729437      -3.729437    6[6-(6,6),8-(66),8-(66)]
    96       2.845255       2.845255       2.845255    6[6-(1,6),6-(1,6),6-(6,6)]
    97       2.075214       2.075214       2.075214    6[1-(0),6-(1,6),6-(6,6)]
    98       2.632497       2.632497       2.632497    6[1-(0),6-(1,6),6-(6,6)]
    99       3.961759       3.961759       3.961759    6[6-(1,6),6-(1,6),6-(8,8)]
   100       4.651474       4.651474       4.651474    6[1-(0),6-(1,6),6-(6,6)]
   101       4.120249       4.120249       4.120249    6[1-(0),6-(1,6),6-(6,6)]
   102       4.542432       4.542432       4.542432    6[6-(6,6),8-(66),8-(66)]
   103      -0.170626      -0.170626      -0.170626    6[6-(8,8),8-(66),8-(66)]
   104       1.570051       1.570051       1.570051    6[6-(1,6),6-(6,6),7-(6,29)]
   105       0.763992       0.763992       0.763992    6[1-(0),6-(1,6),6-(6,7)]
   106       1.118352       1.118352       1.118352    6[1-(0),6-(1,6),6-(6,7)]
   107       2.157743       2.157743       2.157743    6[6-(1,6),6-(6,6),7-(6,29)]
   108       2.886991       2.886991       2.886991    6[6-(6,6),6-(6,7),6-(6,7)]
   109       3.884621       3.884621       3.884621    6[6-(1,6),6-(6,6),7-(6,29)]
   110        4.77844        4.77844        4.77844    6[1-(0),6-(1,6),6-(6,7)]
   111       -2.54884       -2.54884       -2.54884    6[1-(0),6-(1,6),6-(6,7)]
   112       6.489509       6.489509       6.489509    6[6-(1,6),6-(6,6),7-(6,29)]
   113      -2.664848      -2.664848      -2.664848    6[6-(6,6),6-(6,7),6-(6,7)]
   114       6.412296       6.412296       6.412296    6[6-(1,6),6-(6,6),7-(6,29)]
   115       6.655926       6.655926       6.655926    6[1-(0),6-(1,6),6-(6,7)]
   116       6.245473       6.245473       6.245473    6[1-(0),6-(1,6),6-(6,7)]
   117       5.730467       5.730467       5.730467    6[6-(1,6),6-(6,6),7-(6,29)]
   118       5.420239       5.420239       5.420239    6[6-(6,6),6-(6,7),6-(6,7)]
   119       4.879346       4.879346       4.879346    6[6-(1,6),6-(6,6),7-(6,29)]
   120       4.567715       4.567715       4.567715    6[1-(0),6-(1,6),6-(6,7)]
   121       2.422732       2.422732       2.422732    6[1-(0),6-(1,6),6-(6,7)]
   122       2.336477       2.336477       2.336477    6[6-(1,6),6-(6,6),7-(6,29)]
   123        1.60886        1.60886        1.60886    6[6-(6,6),6-(6,7),6-(6,7)]
   124       2.696403       2.696403       2.696403    6[6-(1,6),6-(1,6),6-(6,6)]
   125       2.851483       2.851483       2.851483    6[1-(0),6-(1,6),6-(6,6)]
   126       2.625595       2.625595       2.625595    6[1-(0),6-(1,6),6-(6,6)]
   127        2.27005        2.27005        2.27005    6[6-(1,6),6-(1,6),6-(8,8)]
   128       2.115967       2.115967       2.115967    6[1-(0),6-(1,6),6-(6,6)]
   129       2.315429       2.315429       2.315429    6[1-(0),6-(1,6),6-(6,6)]
   130       2.107449       2.107449       2.107449    6[6-(6,6),8-(66),8-(66)]
   131      -1.778958      -1.778958      -1.778958    6[6-(1,6),6-(1,6),6-(6,6)]
   132      -2.114544      -2.114544      -2.114544    6[1-(0),6-(1,6),6-(6,6)]
   133      -1.374969      -1.374969      -1.374969    6[1-(0),6-(1,6),6-(6,6)]
   134      -0.228285      -0.228285      -0.228285    6[6-(1,6),6-(1,6),6-(8,8)]
   135       0.172692       0.172692       0.172692    6[1-(0),6-(1,6),6-(6,6)]
   136      -0.600429      -0.600429      -0.600429    6[1-(0),6-(1,6),6-(6,6)]
   137        0.64172        0.64172        0.64172    6[6-(6,6),8-(0),8-(1)]
   138       5.792926       5.792926       5.792926    6[6-(1,6),6-(1,6),6-(6,6)]
   139       5.104855       5.104855       5.104855    6[1-(0),6-(1,6),6-(6,6)]
   140       5.599476       5.599476       5.599476    6[1-(0),6-(1,6),6-(6,6)]
   141       6.829364       6.829364       6.829364    6[6-(1,6),6-(1,6),6-(8,8)]
   142       7.492275       7.492275       7.492275    6[1-(0),6-(1,6),6-(6,6)]
   143       6.944105       6.944105       6.944105    6[1-(0),6-(1,6),6-(6,6)]
   144       7.490025       7.490025       7.490025    6[6-(6,6),8-(66),8-(66)]
   145       0.915333       0.915333       0.915333    6[6-(1,6),6-(1,6),6-(6,6)]
   146       1.685374       1.685374       1.685374    6[1-(0),6-(1,6),6-(6,6)]
   147       1.128091       1.128091       1.128091    6[1-(0),6-(1,6),6-(6,6)]
   148      -0.201171      -0.201171      -0.201171    6[6-(1,6),6-(1,6),6-(8,8)]
   149      -0.890886      -0.890886      -0.890886    6[1-(0),6-(1,6),6-(6,6)]
   150      -0.359661      -0.359661      -0.359661    6[1-(0),6-(1,6),6-(6,6)]
   151      -0.781844      -0.781844      -0.781844    6[6-(6,6),8-(66),8-(66)]
   152       3.931214       3.931214       3.931214    6[6-(8,8),8-(66),8-(66)]
   153       1.384547       1.384547       1.384547    7[6-(6,6),6-(6,6),29-(7,7,7)]
   154      -1.814923      -1.814923      -1.814923    7[6-(6,6),6-(6,6),29-(7,7,7)]
   155      -2.024172      -2.024172      -2.024172    7[6-(6,6),6-(6,6),29-(7,7,7)]
   156      -0.689492      -0.689492      -0.689492    7[6-(6,6),6-(6,6),29-(7,7,7)]
   157       2.376041       2.376041       2.376041    7[6-(6,6),6-(6,6),29-(7,7,7)]
   158       5.575511       5.575511       5.575511    7[6-(6,6),6-(6,6),29-(7,7,7)]
   159        5.78476        5.78476        5.78476    7[6-(6,6),6-(6,6),29-(7,7,7)]
   160        4.45008        4.45008        4.45008    7[6-(6,6),6-(6,6),29-(7,7,7)]
   161       1.694027       1.694027       1.694027    8[6-(6,8),66-(8,8,8,8,8,8,8)]
   162       1.698407       1.698407       1.698407    8[6-(6,8),66-(8,8,8,8,8,8,8)]
   163        3.47597        3.47597        3.47597    8[1-(0),6-(6,8)]
   164       2.196423       2.196423       2.196423    8[6-(6,8)]
   165       -3.03573       -3.03573       -3.03573    8[6-(6,8),66-(8,8,8,8,8,8,8)]
   166       4.593168       4.593168       4.593168    8[6-(6,8),66-(8,8,8,8,8,8,8)]
   167       3.877116       3.877116       3.877116    8[6-(6,8),66-(8,8,8,8,8,8,8)]
   168      -3.857161      -3.857161      -3.857161    8[6-(6,8),66-(8,8,8,8,8,8,8)]
   169       -1.09265       -1.09265       -1.09265    8[6-(6,8),66-(8,8,8,8,8,8,8)]
   170       0.900864       0.900864       0.900864    8[6-(6,8),66-(8,8,8,8,8,8,8)]
   171       2.066561       2.066561       2.066561    8[6-(6,8),66-(8,8,8,8,8,8,8)]
   172       2.062181       2.062181       2.062181    8[6-(6,8),66-(8,8,8,8,8,8,8)]
   173       0.284618       0.284618       0.284618    8[1-(0),6-(6,8)]
   174       1.564165       1.564165       1.564165    8[6-(6,8)]
   175       6.796318       6.796318       6.796318    8[6-(6,8),66-(8,8,8,8,8,8,8)]
   176       -0.83258       -0.83258       -0.83258    8[6-(6,8),66-(8,8,8,8,8,8,8)]
   177      -0.116528      -0.116528      -0.116528    8[6-(6,8),66-(8,8,8,8,8,8,8)]
   178       7.617749       7.617749       7.617749    8[6-(6,8),66-(8,8,8,8,8,8,8)]
   179       4.853238       4.853238       4.853238    8[6-(6,8),66-(8,8,8,8,8,8,8)]
   180       2.859724       2.859724       2.859724    8[6-(6,8),66-(8,8,8,8,8,8,8)]
