# Supplementary material for: A collection of forcefield precursors for metal–organic frameworks
Source: RSC Adv. 2019 Nov 13;9(63):36492–507. doi: 10.1039/c9ra07327b (PMC9075174; doi:10.1039/c9ra07327b)
Supplement: RA-009-C9RA07327B-s1553 [file RA-009-C9RA07327B-s1553.txt]

MIHMEW_clean

16.206800    0.000000    0.000000
-1.766408    16.110250    0.000000
-5.170052    -5.767907    30.406196

     1       8.413619       8.413619       8.413619    60[8-(6),8-(6),8-(6),8-(6),8-(6),8-(6,60)]
     2      10.500079      10.500079      10.500079    60[8-(1,6),8-(6),8-(6),8-(6),8-(6),8-(6),8-(6,60)]
     3       6.473589       6.473589       6.473589    60[8-(6),8-(6),8-(6),8-(6),8-(6),8-(6,60)]
     4       7.309573       7.309573       7.309573    60[8-(1,6),8-(6),8-(6),8-(6),8-(6),8-(6),8-(6,60)]
     5       0.856721       0.856721       0.856721    60[8-(6),8-(6),8-(6),8-(6),8-(6),8-(6,60)]
     6      -1.229739      -1.229739      -1.229739    60[8-(1,6),8-(6),8-(6),8-(6),8-(6),8-(6),8-(6,60)]
     7       2.796751       2.796751       2.796751    60[8-(6),8-(6),8-(6),8-(6),8-(6),8-(6,60)]
     8       1.960767       1.960767       1.960767    60[8-(1,6),8-(6),8-(6),8-(6),8-(6),8-(6),8-(6,60)]
     9      11.211992      11.211992      11.211992    1[6-(6,6)]
    10      -4.202777      -4.202777      -4.202777    1[6-(6,6)]
    11      -0.947254      -0.947254      -0.947254    1[6-(6,6)]
    12       0.895316       0.895316       0.895316    1[6-(6,6)]
    13       2.689613       2.689613       2.689613    1[6-(6,6)]
    14       1.702057       1.702057       1.702057    1[6-(6,6)]
    15      -2.832543      -2.832543      -2.832543    1[6-(6,6)]
    16      11.590976      11.590976      11.590976    1[6-(6,6)]
    17      -2.126749      -2.126749      -2.126749    1[6-(6,6)]
    18      -2.963265      -2.963265      -2.963265    1[6-(6,6)]
    19      11.614578      11.614578      11.614578    1[6-(6,6)]
    20      -3.707348      -3.707348      -3.707348    1[6-(6,6)]
    21       3.397393       3.397393       3.397393    1[6-(6,6)]
    22       5.024297       5.024297       5.024297    1[6-(6,6)]
    23       3.124709       3.124709       3.124709    1[6-(6,6)]
    24       1.512644       1.512644       1.512644    1[6-(6,6)]
    25       0.969757       0.969757       0.969757    1[6-(6,6)]
    26       1.492104       1.492104       1.492104    1[6-(6,6)]
    27      -1.033884      -1.033884      -1.033884    1[6-(6,6)]
    28      -1.560567      -1.560567      -1.560567    1[6-(6,6)]
    29      -4.182448      -4.182448      -4.182448    1[6-(6,6)]
    30      10.284557      10.284557      10.284557    1[6-(6,6)]
    31       7.753473       7.753473       7.753473    1[6-(6,6)]
    32       9.494549       9.494549       9.494549    1[6-(6,6)]
    33      10.183975      10.183975      10.183975    1[8-(6,60)]
    34      -5.527469      -5.527469      -5.527469    1[6-(6,6)]
    35      -4.612287      -4.612287      -4.612287    1[6-(6,6)]
    36       -0.60387       -0.60387       -0.60387    1[6-(6,6)]
    37       1.132977       1.132977       1.132977    1[6-(6,6)]
    38      -2.544378      -2.544378      -2.544378    1[6-(6,6)]
    39      -4.296432      -4.296432      -4.296432    1[6-(6,6)]
    40      -1.730934      -1.730934      -1.730934    1[6-(6,6)]
    41       2.329782       2.329782       2.329782    1[6-(6,6)]
    42      -5.333251      -5.333251      -5.333251    1[6-(6,6)]
    43      -4.375543      -4.375543      -4.375543    1[6-(6,6)]
    44       3.203103       3.203103       3.203103    1[6-(6,6)]
    45       4.964332       4.964332       4.964332    1[6-(6,6)]
    46        0.25779        0.25779        0.25779    1[6-(6,6)]
    47       0.319844       0.319844       0.319844    1[6-(6,6)]
    48       4.843126       4.843126       4.843126    1[6-(6,6)]
    49       5.516805       5.516805       5.516805    1[6-(6,6)]
    50       8.626557       8.626557       8.626557    1[6-(6,6)]
    51       6.925321       6.925321       6.925321    1[6-(6,6)]
    52       3.580466       3.580466       3.580466    1[6-(6,6)]
    53       4.757692       4.757692       4.757692    1[6-(6,6)]
    54        1.51494        1.51494        1.51494    1[6-(6,6)]
    55       2.376619       2.376619       2.376619    1[6-(6,6)]
    56       6.979783       6.979783       6.979783    1[6-(6,6)]
    57       4.411179       4.411179       4.411179    1[6-(6,6)]
    58       3.855874       3.855874       3.855874    1[6-(6,6)]
    59       5.669043       5.669043       5.669043    1[6-(6,6)]
    60       7.942473       7.942473       7.942473    1[6-(6,6)]
    61       6.107276       6.107276       6.107276    1[6-(6,6)]
    62       3.732272       3.732272       3.732272    1[6-(6,6)]
    63       2.961895       2.961895       2.961895    1[6-(6,6)]
    64       5.203907       5.203907       5.203907    1[6-(6,6)]
    65       6.061296       6.061296       6.061296    1[6-(6,6)]
    66      -3.794781      -3.794781      -3.794781    1[6-(6,6)]
    67      -3.761002      -3.761002      -3.761002    1[6-(6,6)]
    68      -1.089727      -1.089727      -1.089727    1[6-(6,6)]
    69       0.645216       0.645216       0.645216    1[6-(6,6)]
    70      10.951798      10.951798      10.951798    1[8-(6,60)]
    71      -4.167999      -4.167999      -4.167999    1[6-(6,6)]
    72      -2.401578      -2.401578      -2.401578    1[6-(6,6)]
    73       1.429918       1.429918       1.429918    1[6-(6,6)]
    74       2.234482       2.234482       2.234482    1[6-(6,6)]
    75       9.668238       9.668238       9.668238    1[6-(6,6)]
    76       7.901138       7.901138       7.901138    1[6-(6,6)]
    77      -1.048443      -1.048443      -1.048443    1[6-(6,6)]
    78      -0.438762      -0.438762      -0.438762    1[6-(6,6)]
    79       1.525806       1.525806       1.525806    1[6-(6,6)]
    80       0.798155       0.798155       0.798155    1[6-(6,6)]
    81        1.38294        1.38294        1.38294    1[6-(6,6)]
    82       3.108513       3.108513       3.108513    1[6-(6,6)]
    83      -1.941652      -1.941652      -1.941652    1[6-(6,6)]
    84      13.473117      13.473117      13.473117    1[6-(6,6)]
    85      10.217594      10.217594      10.217594    1[6-(6,6)]
    86       8.375024       8.375024       8.375024    1[6-(6,6)]
    87       6.580727       6.580727       6.580727    1[6-(6,6)]
    88       7.568283       7.568283       7.568283    1[6-(6,6)]
    89      12.102883      12.102883      12.102883    1[6-(6,6)]
    90      -2.320636      -2.320636      -2.320636    1[6-(6,6)]
    91      11.397089      11.397089      11.397089    1[6-(6,6)]
    92      12.233605      12.233605      12.233605    1[6-(6,6)]
    93      -2.344238      -2.344238      -2.344238    1[6-(6,6)]
    94      12.977688      12.977688      12.977688    1[6-(6,6)]
    95       5.872947       5.872947       5.872947    1[6-(6,6)]
    96       4.246043       4.246043       4.246043    1[6-(6,6)]
    97       6.145631       6.145631       6.145631    1[6-(6,6)]
    98       7.757696       7.757696       7.757696    1[6-(6,6)]
    99       8.300583       8.300583       8.300583    1[6-(6,6)]
   100       7.778236       7.778236       7.778236    1[6-(6,6)]
   101      10.304224      10.304224      10.304224    1[6-(6,6)]
   102      10.830907      10.830907      10.830907    1[6-(6,6)]
   103      13.452788      13.452788      13.452788    1[6-(6,6)]
   104      -1.014217      -1.014217      -1.014217    1[6-(6,6)]
   105       1.516867       1.516867       1.516867    1[6-(6,6)]
   106      -0.224209      -0.224209      -0.224209    1[6-(6,6)]
   107      -0.913635      -0.913635      -0.913635    1[8-(6,60)]
   108      14.797809      14.797809      14.797809    1[6-(6,6)]
   109      13.882627      13.882627      13.882627    1[6-(6,6)]
   110        9.87421        9.87421        9.87421    1[6-(6,6)]
   111       8.137363       8.137363       8.137363    1[6-(6,6)]
   112      11.814718      11.814718      11.814718    1[6-(6,6)]
   113      13.566772      13.566772      13.566772    1[6-(6,6)]
   114      11.001274      11.001274      11.001274    1[6-(6,6)]
   115       6.940558       6.940558       6.940558    1[6-(6,6)]
   116      14.603591      14.603591      14.603591    1[6-(6,6)]
   117      13.645883      13.645883      13.645883    1[6-(6,6)]
   118       6.067237       6.067237       6.067237    1[6-(6,6)]
   119       4.306008       4.306008       4.306008    1[6-(6,6)]
   120        9.01255        9.01255        9.01255    1[6-(6,6)]
   121       8.950496       8.950496       8.950496    1[6-(6,6)]
   122       4.427214       4.427214       4.427214    1[6-(6,6)]
   123       3.753535       3.753535       3.753535    1[6-(6,6)]
   124       0.643783       0.643783       0.643783    1[6-(6,6)]
   125       2.345019       2.345019       2.345019    1[6-(6,6)]
   126       5.689874       5.689874       5.689874    1[6-(6,6)]
   127       4.512648       4.512648       4.512648    1[6-(6,6)]
   128         7.7554         7.7554         7.7554    1[6-(6,6)]
   129       6.893721       6.893721       6.893721    1[6-(6,6)]
   130       2.290557       2.290557       2.290557    1[6-(6,6)]
   131       4.859161       4.859161       4.859161    1[6-(6,6)]
   132       5.414466       5.414466       5.414466    1[6-(6,6)]
   133       3.601297       3.601297       3.601297    1[6-(6,6)]
   134       1.327867       1.327867       1.327867    1[6-(6,6)]
   135       3.163064       3.163064       3.163064    1[6-(6,6)]
   136       5.538068       5.538068       5.538068    1[6-(6,6)]
   137       6.308445       6.308445       6.308445    1[6-(6,6)]
   138       4.066433       4.066433       4.066433    1[6-(6,6)]
   139       3.209044       3.209044       3.209044    1[6-(6,6)]
   140      13.065121      13.065121      13.065121    1[6-(6,6)]
   141      13.031342      13.031342      13.031342    1[6-(6,6)]
   142      10.360067      10.360067      10.360067    1[6-(6,6)]
   143       8.625124       8.625124       8.625124    1[6-(6,6)]
   144      -1.681458      -1.681458      -1.681458    1[8-(6,60)]
   145      13.438339      13.438339      13.438339    1[6-(6,6)]
   146      11.671918      11.671918      11.671918    1[6-(6,6)]
   147       7.840422       7.840422       7.840422    1[6-(6,6)]
   148       7.035858       7.035858       7.035858    1[6-(6,6)]
   149      -0.397898      -0.397898      -0.397898    1[6-(6,6)]
   150       1.369202       1.369202       1.369202    1[6-(6,6)]
   151      10.318783      10.318783      10.318783    1[6-(6,6)]
   152       9.709102       9.709102       9.709102    1[6-(6,6)]
   153       7.744534       7.744534       7.744534    1[6-(6,6)]
   154       8.472185       8.472185       8.472185    1[6-(6,6)]
   155         7.8874         7.8874         7.8874    1[6-(6,6)]
   156       6.161827       6.161827       6.161827    1[6-(6,6)]
   157      -1.557626      -1.557626      -1.557626    78[7-(6,6),7-(6,6),7-(6,6),7-(6,6)]
   158       1.334758       1.334758       1.334758    78[7-(6,6),7-(6,6),7-(6,6),7-(6,6)]
   159      10.827966      10.827966      10.827966    78[7-(6,6),7-(6,6),7-(6,6),7-(6,6)]
   160       7.935582       7.935582       7.935582    78[7-(6,6),7-(6,6),7-(6,6),7-(6,6)]
   161      -1.559535      -1.559535      -1.559535    78[7-(6,6),7-(6,6),7-(6,6),7-(6,6)]
   162      10.829875      10.829875      10.829875    78[7-(6,6),7-(6,6),7-(6,6),7-(6,6)]
   163      -3.811181      -3.811181      -3.811181    6[6-(1,6),6-(6,6),7-(6,78)]
   164       -4.38841       -4.38841       -4.38841    6[1-(0),6-(1,6),6-(6,7)]
   165      -3.944019      -3.944019      -3.944019    6[1-(0),6-(1,6),6-(6,7)]
   166      -3.005994      -3.005994      -3.005994    6[6-(1,6),6-(6,6),7-(6,78)]
   167      -2.420256      -2.420256      -2.420256    6[6-(6,6),6-(6,7),6-(6,7)]
   168      -1.426009      -1.426009      -1.426009    6[6-(1,6),6-(6,6),7-(6,78)]
   169      -0.737999      -0.737999      -0.737999    6[1-(0),6-(1,6),6-(6,7)]
   170       0.256951       0.256951       0.256951    6[1-(0),6-(1,6),6-(6,7)]
   171       0.180171       0.180171       0.180171    6[6-(1,6),6-(6,6),7-(6,78)]
   172       1.073514       1.073514       1.073514    6[6-(6,6),6-(6,7),6-(6,7)]
   173       0.946821       0.946821       0.946821    6[6-(1,6),6-(6,6),7-(6,78)]
   174       1.866801       1.866801       1.866801    6[1-(0),6-(1,6),6-(6,7)]
   175       1.337322       1.337322       1.337322    6[1-(0),6-(1,6),6-(6,7)]
   176       0.131787       0.131787       0.131787    6[6-(1,6),6-(6,6),7-(6,78)]
   177      -0.736069      -0.736069      -0.736069    6[6-(6,6),6-(6,7),6-(6,7)]
   178      -1.918603      -1.918603      -1.918603    6[6-(1,6),6-(6,6),7-(6,78)]
   179      -2.887433      -2.887433      -2.887433    6[1-(0),6-(1,6),6-(6,7)]
   180      12.373658      12.373658      12.373658    6[1-(0),6-(1,6),6-(6,7)]
   181      -3.507423      -3.507423      -3.507423    6[6-(1,6),6-(6,6),7-(6,78)]
   182      -4.151474      -4.151474      -4.151474    6[6-(6,6),6-(6,7),6-(6,7)]
   183       -2.88104       -2.88104       -2.88104    6[6-(1,6),6-(1,6),6-(6,6)]
   184      -2.632557      -2.632557      -2.632557    6[1-(0),6-(1,6),6-(6,6)]
   185      -3.148965      -3.148965      -3.148965    6[1-(0),6-(1,6),6-(6,6)]
   186       -3.90896       -3.90896       -3.90896    6[6-(1,6),6-(1,6),6-(8,8)]
   187      -4.108448      -4.108448      -4.108448    6[1-(0),6-(1,6),6-(6,6)]
   188      -3.582164      -3.582164      -3.582164    6[1-(0),6-(1,6),6-(6,6)]
   189      -4.568626      -4.568626      -4.568626    6[6-(6,6),8-(60),8-(60,60)]
   190       2.216533       2.216533       2.216533    6[6-(1,6),6-(1,6),6-(6,6)]
   191       3.302766       3.302766       3.302766    6[1-(0),6-(1,6),6-(6,6)]
   192        4.29996        4.29996        4.29996    6[1-(0),6-(1,6),6-(6,6)]
   193       4.213339       4.213339       4.213339    6[6-(1,6),6-(1,6),6-(8,8)]
   194        3.17661        3.17661        3.17661    6[1-(0),6-(1,6),6-(6,6)]
   195       2.195389       2.195389       2.195389    6[1-(0),6-(1,6),6-(6,6)]
   196       5.197774       5.197774       5.197774    6[6-(6,6),8-(60),8-(60)]
   197      -0.353858      -0.353858      -0.353858    6[6-(1,6),6-(1,6),6-(6,6)]
   198        0.56367        0.56367        0.56367    6[1-(0),6-(1,6),6-(6,6)]
   199       0.855328       0.855328       0.855328    6[1-(0),6-(1,6),6-(6,6)]
   200       0.270399       0.270399       0.270399    6[6-(1,6),6-(1,6),6-(8,8)]
   201      -0.619875      -0.619875      -0.619875    6[1-(0),6-(1,6),6-(6,6)]
   202      -0.934732      -0.934732      -0.934732    6[1-(0),6-(1,6),6-(6,6)]
   203       0.538504       0.538504       0.538504    6[6-(6,6),8-(60),8-(60)]
   204      10.923684      10.923684      10.923684    6[6-(1,6),6-(1,6),6-(6,6)]
   205      11.158085      11.158085      11.158085    6[1-(0),6-(1,6),6-(6,6)]
   206      10.124109      10.124109      10.124109    6[1-(0),6-(1,6),6-(6,6)]
   207        8.85568        8.85568        8.85568    6[6-(1,6),6-(1,6),6-(8,8)]
   208       8.620007       8.620007       8.620007    6[1-(0),6-(1,6),6-(6,6)]
   209       9.655255       9.655255       9.655255    6[1-(0),6-(1,6),6-(6,6)]
   210       7.695106       7.695106       7.695106    6[6-(6,6),8-(1,60),8-(60)]
   211      -3.968136      -3.968136      -3.968136    6[6-(1,6),6-(6,6),7-(6,78)]
   212      -4.790434      -4.790434      -4.790434    6[1-(0),6-(1,6),6-(6,7)]
   213      -4.285247      -4.285247      -4.285247    6[1-(0),6-(1,6),6-(6,7)]
   214      -3.202223      -3.202223      -3.202223    6[6-(1,6),6-(6,6),7-(6,78)]
   215      -2.435974      -2.435974      -2.435974    6[6-(6,6),6-(6,7),6-(6,7)]
   216      -1.294487      -1.294487      -1.294487    6[6-(1,6),6-(6,6),7-(6,78)]
   217      -0.480665      -0.480665      -0.480665    6[1-(0),6-(1,6),6-(6,7)]
   218       0.447594       0.447594       0.447594    6[1-(0),6-(1,6),6-(6,7)]
   219       0.281571       0.281571       0.281571    6[6-(1,6),6-(6,6),7-(6,78)]
   220      -3.343648      -3.343648      -3.343648    6[1-(0),6-(1,6),6-(6,6)]
   221      11.819406      11.819406      11.819406    6[1-(0),6-(1,6),6-(6,6)]
   222      -2.978678      -2.978678      -2.978678    6[6-(1,6),6-(1,6),6-(6,6)]
   223      -2.484641      -2.484641      -2.484641    6[1-(0),6-(1,6),6-(6,6)]
   224      -3.132095      -3.132095      -3.132095    6[1-(0),6-(1,6),6-(6,6)]
   225      -4.169571      -4.169571      -4.169571    6[6-(1,6),6-(1,6),6-(8,8)]
   226      -4.620851      -4.620851      -4.620851    6[1-(0),6-(1,6),6-(6,6)]
   227      -4.041125      -4.041125      -4.041125    6[1-(0),6-(1,6),6-(6,6)]
   228       0.362097       0.362097       0.362097    6[6-(6,6),8-(60),8-(60)]
   229       3.184726       3.184726       3.184726    6[1-(0),6-(1,6),6-(6,6)]
   230       4.238567       4.238567       4.238567    6[1-(0),6-(1,6),6-(6,6)]
   231      -0.492325      -0.492325      -0.492325    6[6-(1,6),6-(6,6),7-(6,78)]
   232      -0.752647      -0.752647      -0.752647    6[1-(0),6-(1,6),6-(6,7)]
   233       0.230034       0.230034       0.230034    6[1-(0),6-(1,6),6-(6,7)]
   234       1.128872       1.128872       1.128872    6[6-(1,6),6-(6,6),7-(6,78)]
   235       2.333266       2.333266       2.333266    6[6-(6,6),6-(6,7),6-(6,7)]
   236       3.161501       3.161501       3.161501    6[6-(1,6),6-(6,6),7-(6,78)]
   237       4.367868       4.367868       4.367868    6[1-(0),6-(1,6),6-(6,7)]
   238       4.756855       4.756855       4.756855    6[1-(0),6-(1,6),6-(6,7)]
   239       3.812757       3.812757       3.812757    6[6-(1,6),6-(6,6),7-(6,78)]
   240       3.821668       3.821668       3.821668    6[6-(6,6),6-(6,7),6-(6,7)]
   241        2.90232        2.90232        2.90232    6[6-(1,6),6-(6,6),7-(6,78)]
   242       8.072621       8.072621       8.072621    6[1-(0),6-(1,6),6-(6,7)]
   243       7.131892       7.131892       7.131892    6[1-(0),6-(1,6),6-(6,7)]
   244       6.507754       6.507754       6.507754    6[6-(1,6),6-(6,6),7-(6,78)]
   245       5.502802       5.502802       5.502802    6[6-(6,6),6-(6,7),6-(6,7)]
   246       4.931151       4.931151       4.931151    6[6-(1,6),6-(6,6),7-(6,78)]
   247       3.926522       3.926522       3.926522    6[1-(0),6-(1,6),6-(6,7)]
   248       5.351758       5.351758       5.351758    6[1-(0),6-(1,6),6-(6,7)]
   249      -0.921895      -0.921895      -0.921895    6[6-(1,6),6-(6,6),7-(6,78)]
   250       0.557552       0.557552       0.557552    6[6-(6,6),6-(6,7),6-(6,7)]
   251       2.862347       2.862347       2.862347    6[6-(1,6),6-(1,6),6-(6,6)]
   252       2.257995       2.257995       2.257995    6[1-(0),6-(1,6),6-(6,6)]
   253       2.767213       2.767213       2.767213    6[1-(0),6-(1,6),6-(6,6)]
   254       3.803996       3.803996       3.803996    6[6-(1,6),6-(1,6),6-(8,8)]
   255       4.452815       4.452815       4.452815    6[1-(0),6-(1,6),6-(6,6)]
   256       3.973261       3.973261       3.973261    6[1-(0),6-(1,6),6-(6,6)]
   257       4.215631       4.215631       4.215631    6[6-(6,6),8-(60),8-(60,60)]
   258       4.892949       4.892949       4.892949    6[6-(1,6),6-(1,6),6-(6,6)]
   259       4.712565       4.712565       4.712565    6[1-(0),6-(1,6),6-(6,6)]
   260       5.785884       5.785884       5.785884    6[1-(0),6-(1,6),6-(6,6)]
   261       6.986845       6.986845       6.986845    6[6-(1,6),6-(1,6),6-(8,8)]
   262       7.121319       7.121319       7.121319    6[1-(0),6-(1,6),6-(6,6)]
   263       6.032026       6.032026       6.032026    6[1-(0),6-(1,6),6-(6,6)]
   264       8.144816       8.144816       8.144816    6[6-(6,6),8-(60),8-(60)]
   265       5.019941       5.019941       5.019941    6[6-(1,6),6-(1,6),6-(6,6)]
   266       4.052088       4.052088       4.052088    6[1-(0),6-(1,6),6-(6,6)]
   267       3.587887       3.587887       3.587887    6[1-(0),6-(1,6),6-(6,6)]
   268         3.9823         3.9823         3.9823    6[6-(1,6),6-(1,6),6-(8,8)]
   269        4.90852        4.90852        4.90852    6[1-(0),6-(1,6),6-(6,6)]
   270       5.421083       5.421083       5.421083    6[1-(0),6-(1,6),6-(6,6)]
   271       3.408651       3.408651       3.408651    6[6-(6,6),8-(60),8-(60)]
   272        -0.5287        -0.5287        -0.5287    6[6-(1,6),6-(1,6),6-(6,6)]
   273      -1.837899      -1.837899      -1.837899    6[1-(0),6-(1,6),6-(6,6)]
   274      -2.867247      -2.867247      -2.867247    6[1-(0),6-(1,6),6-(6,6)]
   275      -2.587344      -2.587344      -2.587344    6[6-(1,6),6-(1,6),6-(8,8)]
   276      -1.280469      -1.280469      -1.280469    6[1-(0),6-(1,6),6-(6,6)]
   277      -0.248797      -0.248797      -0.248797    6[1-(0),6-(1,6),6-(6,6)]
   278      -3.659043      -3.659043      -3.659043    6[6-(6,6),8-(1,60),8-(60)]
   279      -3.341927      -3.341927      -3.341927    6[6-(1,6),6-(6,6),7-(6,78)]
   280      -3.511751      -3.511751      -3.511751    6[1-(0),6-(1,6),6-(6,7)]
   281      -2.541696      -2.541696      -2.541696    6[1-(0),6-(1,6),6-(6,7)]
   282      -1.777075      -1.777075      -1.777075    6[6-(1,6),6-(6,6),7-(6,78)]
   283      -0.681299      -0.681299      -0.681299    6[6-(6,6),6-(6,7),6-(6,7)]
   284        0.01767        0.01767        0.01767    6[6-(1,6),6-(6,6),7-(6,78)]
   285       1.094629       1.094629       1.094629    6[1-(0),6-(1,6),6-(6,7)]
   286       1.528739       1.528739       1.528739    6[1-(0),6-(1,6),6-(6,7)]
   287       0.749371       0.749371       0.749371    6[6-(1,6),6-(6,6),7-(6,78)]
   288       9.766553       9.766553       9.766553    6[1-(0),6-(1,6),6-(6,6)]
   289      10.470247      10.470247      10.470247    6[1-(0),6-(1,6),6-(6,6)]
   290      -0.224867      -0.224867      -0.224867    6[6-(1,6),6-(1,6),6-(6,6)]
   291       -0.56074       -0.56074       -0.56074    6[1-(0),6-(1,6),6-(6,6)]
   292      -0.161316      -0.161316      -0.161316    6[1-(0),6-(1,6),6-(6,6)]
   293       0.617346       0.617346       0.617346    6[6-(1,6),6-(1,6),6-(8,8)]
   294       0.982355       0.982355       0.982355    6[1-(0),6-(1,6),6-(6,6)]
   295       0.553604       0.553604       0.553604    6[1-(0),6-(1,6),6-(6,6)]
   296       1.129917       1.129917       1.129917    6[6-(6,6),8-(60),8-(60)]
   297        2.12384        2.12384        2.12384    6[1-(0),6-(1,6),6-(6,6)]
   298       3.151297       3.151297       3.151297    6[1-(0),6-(1,6),6-(6,6)]
   299      13.081521      13.081521      13.081521    6[6-(1,6),6-(6,6),7-(6,78)]
   300       13.65875       13.65875       13.65875    6[1-(0),6-(1,6),6-(6,7)]
   301      13.214359      13.214359      13.214359    6[1-(0),6-(1,6),6-(6,7)]
   302      12.276334      12.276334      12.276334    6[6-(1,6),6-(6,6),7-(6,78)]
   303      11.690596      11.690596      11.690596    6[6-(6,6),6-(6,7),6-(6,7)]
   304      10.696349      10.696349      10.696349    6[6-(1,6),6-(6,6),7-(6,78)]
   305      10.008339      10.008339      10.008339    6[1-(0),6-(1,6),6-(6,7)]
   306       9.013389       9.013389       9.013389    6[1-(0),6-(1,6),6-(6,7)]
   307       9.090169       9.090169       9.090169    6[6-(1,6),6-(6,6),7-(6,78)]
   308       8.196826       8.196826       8.196826    6[6-(6,6),6-(6,7),6-(6,7)]
   309       8.323519       8.323519       8.323519    6[6-(1,6),6-(6,6),7-(6,78)]
   310       7.403539       7.403539       7.403539    6[1-(0),6-(1,6),6-(6,7)]
   311       7.933018       7.933018       7.933018    6[1-(0),6-(1,6),6-(6,7)]
   312       9.138553       9.138553       9.138553    6[6-(1,6),6-(6,6),7-(6,78)]
   313      10.006409      10.006409      10.006409    6[6-(6,6),6-(6,7),6-(6,7)]
   314      11.188943      11.188943      11.188943    6[6-(1,6),6-(6,6),7-(6,78)]
   315      12.157773      12.157773      12.157773    6[1-(0),6-(1,6),6-(6,7)]
   316      -3.103318      -3.103318      -3.103318    6[1-(0),6-(1,6),6-(6,7)]
   317      12.777763      12.777763      12.777763    6[6-(1,6),6-(6,6),7-(6,78)]
   318      -2.784986      -2.784986      -2.784986    6[6-(6,6),6-(6,7),6-(6,7)]
   319       12.15138       12.15138       12.15138    6[6-(1,6),6-(1,6),6-(6,6)]
   320      11.902897      11.902897      11.902897    6[1-(0),6-(1,6),6-(6,6)]
   321      12.419305      12.419305      12.419305    6[1-(0),6-(1,6),6-(6,6)]
   322        13.1793        13.1793        13.1793    6[6-(1,6),6-(1,6),6-(8,8)]
   323      13.378788      13.378788      13.378788    6[1-(0),6-(1,6),6-(6,6)]
   324      12.852504      12.852504      12.852504    6[1-(0),6-(1,6),6-(6,6)]
   325      13.838966      13.838966      13.838966    6[6-(6,6),8-(60),8-(60,60)]
   326       7.053807       7.053807       7.053807    6[6-(1,6),6-(1,6),6-(6,6)]
   327       5.967574       5.967574       5.967574    6[1-(0),6-(1,6),6-(6,6)]
   328        4.97038        4.97038        4.97038    6[1-(0),6-(1,6),6-(6,6)]
   329       5.057001       5.057001       5.057001    6[6-(1,6),6-(1,6),6-(8,8)]
   330        6.09373        6.09373        6.09373    6[1-(0),6-(1,6),6-(6,6)]
   331       7.074951       7.074951       7.074951    6[1-(0),6-(1,6),6-(6,6)]
   332       4.072566       4.072566       4.072566    6[6-(6,6),8-(60),8-(60)]
   333       9.624198       9.624198       9.624198    6[6-(1,6),6-(1,6),6-(6,6)]
   334        8.70667        8.70667        8.70667    6[1-(0),6-(1,6),6-(6,6)]
   335       8.415012       8.415012       8.415012    6[1-(0),6-(1,6),6-(6,6)]
   336       8.999941       8.999941       8.999941    6[6-(1,6),6-(1,6),6-(8,8)]
   337       9.890215       9.890215       9.890215    6[1-(0),6-(1,6),6-(6,6)]
   338      10.205072      10.205072      10.205072    6[1-(0),6-(1,6),6-(6,6)]
   339       8.731836       8.731836       8.731836    6[6-(6,6),8-(60),8-(60)]
   340      -1.653344      -1.653344      -1.653344    6[6-(1,6),6-(1,6),6-(6,6)]
   341      -1.887745      -1.887745      -1.887745    6[1-(0),6-(1,6),6-(6,6)]
   342      -0.853769      -0.853769      -0.853769    6[1-(0),6-(1,6),6-(6,6)]
   343        0.41466        0.41466        0.41466    6[6-(1,6),6-(1,6),6-(8,8)]
   344       0.650333       0.650333       0.650333    6[1-(0),6-(1,6),6-(6,6)]
   345      -0.384915      -0.384915      -0.384915    6[1-(0),6-(1,6),6-(6,6)]
   346       1.575234       1.575234       1.575234    6[6-(6,6),8-(1,60),8-(60)]
   347      13.238476      13.238476      13.238476    6[6-(1,6),6-(6,6),7-(6,78)]
   348      14.060774      14.060774      14.060774    6[1-(0),6-(1,6),6-(6,7)]
   349      13.555587      13.555587      13.555587    6[1-(0),6-(1,6),6-(6,7)]
   350      12.472563      12.472563      12.472563    6[6-(1,6),6-(6,6),7-(6,78)]
   351      11.706314      11.706314      11.706314    6[6-(6,6),6-(6,7),6-(6,7)]
   352      10.564827      10.564827      10.564827    6[6-(1,6),6-(6,6),7-(6,78)]
   353       9.751005       9.751005       9.751005    6[1-(0),6-(1,6),6-(6,7)]
   354       8.822746       8.822746       8.822746    6[1-(0),6-(1,6),6-(6,7)]
   355       8.988769       8.988769       8.988769    6[6-(1,6),6-(6,6),7-(6,78)]
   356      12.613988      12.613988      12.613988    6[1-(0),6-(1,6),6-(6,6)]
   357      -2.549066      -2.549066      -2.549066    6[1-(0),6-(1,6),6-(6,6)]
   358      12.249018      12.249018      12.249018    6[6-(1,6),6-(1,6),6-(6,6)]
   359      11.754981      11.754981      11.754981    6[1-(0),6-(1,6),6-(6,6)]
   360      12.402435      12.402435      12.402435    6[1-(0),6-(1,6),6-(6,6)]
   361      13.439911      13.439911      13.439911    6[6-(1,6),6-(1,6),6-(8,8)]
   362      13.891191      13.891191      13.891191    6[1-(0),6-(1,6),6-(6,6)]
   363      13.311465      13.311465      13.311465    6[1-(0),6-(1,6),6-(6,6)]
   364       8.908243       8.908243       8.908243    6[6-(6,6),8-(60),8-(60)]
   365       6.085614       6.085614       6.085614    6[1-(0),6-(1,6),6-(6,6)]
   366       5.031773       5.031773       5.031773    6[1-(0),6-(1,6),6-(6,6)]
   367       9.762665       9.762665       9.762665    6[6-(1,6),6-(6,6),7-(6,78)]
   368      10.022987      10.022987      10.022987    6[1-(0),6-(1,6),6-(6,7)]
   369       9.040306       9.040306       9.040306    6[1-(0),6-(1,6),6-(6,7)]
   370       8.141468       8.141468       8.141468    6[6-(1,6),6-(6,6),7-(6,78)]
   371       6.937074       6.937074       6.937074    6[6-(6,6),6-(6,7),6-(6,7)]
   372       6.108839       6.108839       6.108839    6[6-(1,6),6-(6,6),7-(6,78)]
   373       4.902472       4.902472       4.902472    6[1-(0),6-(1,6),6-(6,7)]
   374       4.513485       4.513485       4.513485    6[1-(0),6-(1,6),6-(6,7)]
   375       5.457583       5.457583       5.457583    6[6-(1,6),6-(6,6),7-(6,78)]
   376       5.448672       5.448672       5.448672    6[6-(6,6),6-(6,7),6-(6,7)]
   377        6.36802        6.36802        6.36802    6[6-(1,6),6-(6,6),7-(6,78)]
   378       1.197719       1.197719       1.197719    6[1-(0),6-(1,6),6-(6,7)]
   379       2.138448       2.138448       2.138448    6[1-(0),6-(1,6),6-(6,7)]
   380       2.762586       2.762586       2.762586    6[6-(1,6),6-(6,6),7-(6,78)]
   381       3.767538       3.767538       3.767538    6[6-(6,6),6-(6,7),6-(6,7)]
   382       4.339189       4.339189       4.339189    6[6-(1,6),6-(6,6),7-(6,78)]
   383       5.343818       5.343818       5.343818    6[1-(0),6-(1,6),6-(6,7)]
   384       3.918582       3.918582       3.918582    6[1-(0),6-(1,6),6-(6,7)]
   385      10.192235      10.192235      10.192235    6[6-(1,6),6-(6,6),7-(6,78)]
   386      10.479196      10.479196      10.479196    6[6-(6,6),6-(6,7),6-(6,7)]
   387       6.407993       6.407993       6.407993    6[6-(1,6),6-(1,6),6-(6,6)]
   388       7.012345       7.012345       7.012345    6[1-(0),6-(1,6),6-(6,6)]
   389       6.503127       6.503127       6.503127    6[1-(0),6-(1,6),6-(6,6)]
   390       5.466344       5.466344       5.466344    6[6-(1,6),6-(1,6),6-(8,8)]
   391       4.817525       4.817525       4.817525    6[1-(0),6-(1,6),6-(6,6)]
   392       5.297079       5.297079       5.297079    6[1-(0),6-(1,6),6-(6,6)]
   393       5.054709       5.054709       5.054709    6[6-(6,6),8-(60),8-(60,60)]
   394       4.377391       4.377391       4.377391    6[6-(1,6),6-(1,6),6-(6,6)]
   395       4.557775       4.557775       4.557775    6[1-(0),6-(1,6),6-(6,6)]
   396       3.484456       3.484456       3.484456    6[1-(0),6-(1,6),6-(6,6)]
   397       2.283495       2.283495       2.283495    6[6-(1,6),6-(1,6),6-(8,8)]
   398       2.149021       2.149021       2.149021    6[1-(0),6-(1,6),6-(6,6)]
   399       3.238314       3.238314       3.238314    6[1-(0),6-(1,6),6-(6,6)]
   400       1.125524       1.125524       1.125524    6[6-(6,6),8-(60),8-(60)]
   401       4.250399       4.250399       4.250399    6[6-(1,6),6-(1,6),6-(6,6)]
   402       5.218252       5.218252       5.218252    6[1-(0),6-(1,6),6-(6,6)]
   403       5.682453       5.682453       5.682453    6[1-(0),6-(1,6),6-(6,6)]
   404        5.28804        5.28804        5.28804    6[6-(1,6),6-(1,6),6-(8,8)]
   405        4.36182        4.36182        4.36182    6[1-(0),6-(1,6),6-(6,6)]
   406       3.849257       3.849257       3.849257    6[1-(0),6-(1,6),6-(6,6)]
   407       5.861689       5.861689       5.861689    6[6-(6,6),8-(60),8-(60)]
   408        9.79904        9.79904        9.79904    6[6-(1,6),6-(1,6),6-(6,6)]
   409      11.108239      11.108239      11.108239    6[1-(0),6-(1,6),6-(6,6)]
   410      12.137587      12.137587      12.137587    6[1-(0),6-(1,6),6-(6,6)]
   411      11.857684      11.857684      11.857684    6[6-(1,6),6-(1,6),6-(8,8)]
   412      10.550809      10.550809      10.550809    6[1-(0),6-(1,6),6-(6,6)]
   413       9.519137       9.519137       9.519137    6[1-(0),6-(1,6),6-(6,6)]
   414      12.929383      12.929383      12.929383    6[6-(6,6),8-(1,60),8-(60)]
   415      12.612267      12.612267      12.612267    6[6-(1,6),6-(6,6),7-(6,78)]
   416      12.782091      12.782091      12.782091    6[1-(0),6-(1,6),6-(6,7)]
   417      11.812036      11.812036      11.812036    6[1-(0),6-(1,6),6-(6,7)]
   418      11.047415      11.047415      11.047415    6[6-(1,6),6-(6,6),7-(6,78)]
   419       9.951639       9.951639       9.951639    6[6-(6,6),6-(6,7),6-(6,7)]
   420        9.25267        9.25267        9.25267    6[6-(1,6),6-(6,6),7-(6,78)]
   421       8.175711       8.175711       8.175711    6[1-(0),6-(1,6),6-(6,7)]
   422       7.741601       7.741601       7.741601    6[1-(0),6-(1,6),6-(6,7)]
   423       8.520969       8.520969       8.520969    6[6-(1,6),6-(6,6),7-(6,78)]
   424      -0.496213      -0.496213      -0.496213    6[1-(0),6-(1,6),6-(6,6)]
   425      -1.199907      -1.199907      -1.199907    6[1-(0),6-(1,6),6-(6,6)]
   426       9.495207       9.495207       9.495207    6[6-(1,6),6-(1,6),6-(6,6)]
   427        9.83108        9.83108        9.83108    6[1-(0),6-(1,6),6-(6,6)]
   428       9.431656       9.431656       9.431656    6[1-(0),6-(1,6),6-(6,6)]
   429       8.652994       8.652994       8.652994    6[6-(1,6),6-(1,6),6-(8,8)]
   430       8.287985       8.287985       8.287985    6[1-(0),6-(1,6),6-(6,6)]
   431       8.716736       8.716736       8.716736    6[1-(0),6-(1,6),6-(6,6)]
   432       8.140423       8.140423       8.140423    6[6-(6,6),8-(60),8-(60)]
   433         7.1465         7.1465         7.1465    6[1-(0),6-(1,6),6-(6,6)]
   434       6.119043       6.119043       6.119043    6[1-(0),6-(1,6),6-(6,6)]
   435      -4.121437      -4.121437      -4.121437    6[6-(6,6),6-(6,7),6-(6,7)]
   436       1.002545       1.002545       1.002545    6[6-(6,6),6-(6,7),6-(6,7)]
   437      -5.226969      -5.226969      -5.226969    6[6-(1,6),6-(1,6),6-(6,6)]
   438      10.627198      10.627198      10.627198    6[6-(1,6),6-(1,6),6-(8,8)]
   439       9.491291       9.491291       9.491291    6[6-(6,6),8-(60),8-(60)]
   440       2.165412       2.165412       2.165412    6[6-(1,6),6-(1,6),6-(6,6)]
   441       4.223344       4.223344       4.223344    6[6-(1,6),6-(1,6),6-(8,8)]
   442        5.34667        5.34667        5.34667    6[6-(6,6),8-(60),8-(60)]
   443      13.391777      13.391777      13.391777    6[6-(6,6),6-(6,7),6-(6,7)]
   444       8.267795       8.267795       8.267795    6[6-(6,6),6-(6,7),6-(6,7)]
   445      14.497309      14.497309      14.497309    6[6-(1,6),6-(1,6),6-(6,6)]
   446      -1.356858      -1.356858      -1.356858    6[6-(1,6),6-(1,6),6-(8,8)]
   447      -0.220951      -0.220951      -0.220951    6[6-(6,6),8-(60),8-(60)]
   448       7.104928       7.104928       7.104928    6[6-(1,6),6-(1,6),6-(6,6)]
   449       5.046996       5.046996       5.046996    6[6-(1,6),6-(1,6),6-(8,8)]
   450        3.92367        3.92367        3.92367    6[6-(6,6),8-(60),8-(60)]
   451      -2.894466      -2.894466      -2.894466    7[6-(6,6),6-(6,6),78-(7,7,7)]
   452      -0.869594      -0.869594      -0.869594    7[6-(6,6),6-(6,6),78-(7,7,7)]
   453       -0.08683       -0.08683       -0.08683    7[6-(6,6),6-(6,6),78-(7,7,7)]
   454      -2.350873      -2.350873      -2.350873    7[6-(6,6),6-(6,6),78-(7,7,7)]
   455      -2.972656      -2.972656      -2.972656    7[6-(6,6),6-(6,6),78-(7,7,7)]
   456      -0.798753      -0.798753      -0.798753    7[6-(6,6),6-(6,6),78-(7,7,7)]
   457       0.629123       0.629123       0.629123    7[6-(6,6),6-(6,6),78-(7,7,7)]
   458       2.845927       2.845927       2.845927    7[6-(6,6),6-(6,6),78-(7,7,7)]
   459       1.922972       1.922972       1.922972    7[6-(6,6),6-(6,6),78-(7,7,7)]
   460      -0.040283      -0.040283      -0.040283    7[6-(6,6),6-(6,6),78-(7,7,7)]
   461      -2.279835      -2.279835      -2.279835    7[6-(6,6),6-(6,6),78-(7,7,7)]
   462      -0.183304      -0.183304      -0.183304    7[6-(6,6),6-(6,6),78-(7,7,7)]
   463      12.164806      12.164806      12.164806    7[6-(6,6),6-(6,6),78-(7,7,7)]
   464      10.139934      10.139934      10.139934    7[6-(6,6),6-(6,6),78-(7,7,7)]
   465        9.35717        9.35717        9.35717    7[6-(6,6),6-(6,6),78-(7,7,7)]
   466      11.621213      11.621213      11.621213    7[6-(6,6),6-(6,6),78-(7,7,7)]
   467      12.242996      12.242996      12.242996    7[6-(6,6),6-(6,6),78-(7,7,7)]
   468      10.069093      10.069093      10.069093    7[6-(6,6),6-(6,6),78-(7,7,7)]
   469       8.641217       8.641217       8.641217    7[6-(6,6),6-(6,6),78-(7,7,7)]
   470       6.424413       6.424413       6.424413    7[6-(6,6),6-(6,6),78-(7,7,7)]
   471       7.347368       7.347368       7.347368    7[6-(6,6),6-(6,6),78-(7,7,7)]
   472       9.310623       9.310623       9.310623    7[6-(6,6),6-(6,6),78-(7,7,7)]
   473      11.550175      11.550175      11.550175    7[6-(6,6),6-(6,6),78-(7,7,7)]
   474       9.453644       9.453644       9.453644    7[6-(6,6),6-(6,6),78-(7,7,7)]
   475      10.616687      10.616687      10.616687    8[6-(6,8),60-(8,8,8,8,8),60-(8,8,8,8,8,8)]
   476      -4.174207      -4.174207      -4.174207    8[6-(6,8),60-(8,8,8,8,8,8)]
   477       5.136051       5.136051       5.136051    8[6-(6,8),60-(8,8,8,8,8,8)]
   478       6.114663       6.114663       6.114663    8[6-(6,8),60-(8,8,8,8,8)]
   479        0.03414        0.03414        0.03414    8[6-(6,8),60-(8,8,8,8,8)]
   480        1.28135        1.28135        1.28135    8[6-(6,8),60-(8,8,8,8,8)]
   481       6.961152       6.961152       6.961152    8[6-(6,8),60-(8,8,8,8,8,8)]
   482       7.686517       7.686517       7.686517    8[1-(0),6-(6,8),60-(8,8,8,8,8,8)]
   483        9.70101        9.70101        9.70101    8[6-(6,8),60-(8,8,8,8,8)]
   484       0.790379       0.790379       0.790379    8[6-(6,8),60-(8,8,8,8,8,8)]
   485      -0.626701      -0.626701      -0.626701    8[6-(6,8),60-(8,8,8,8,8,8)]
   486       6.353669       6.353669       6.353669    8[6-(6,8),60-(8,8,8,8,8)]
   487        6.66563        6.66563        6.66563    8[6-(6,8),60-(8,8,8,8,8),60-(8,8,8,8,8,8)]
   488       3.918268       3.918268       3.918268    8[6-(6,8),60-(8,8,8,8,8,8)]
   489       9.231013       9.231013       9.231013    8[6-(6,8),60-(8,8,8,8,8,8)]
   490       8.033127       8.033127       8.033127    8[6-(6,8),60-(8,8,8,8,8)]
   491       3.837527       3.837527       3.837527    8[6-(6,8),60-(8,8,8,8,8)]
   492       2.471694       2.471694       2.471694    8[6-(6,8),60-(8,8,8,8,8)]
   493      -3.683558      -3.683558      -3.683558    8[6-(6,8),60-(8,8,8,8,8,8)]
   494      -4.685711      -4.685711      -4.685711    8[1-(0),6-(6,8),60-(8,8,8,8,8,8)]
   495       8.454805       8.454805       8.454805    8[6-(6,8),60-(8,8,8,8,8)]
   496        0.90653        0.90653        0.90653    8[6-(6,8),60-(8,8,8,8,8,8)]
   497       1.694548       1.694548       1.694548    8[6-(6,8),60-(8,8,8,8,8,8)]
   498       5.234736       5.234736       5.234736    8[6-(6,8),60-(8,8,8,8,8)]
   499      -1.346347      -1.346347      -1.346347    8[6-(6,8),60-(8,8,8,8,8),60-(8,8,8,8,8,8)]
   500      13.444547      13.444547      13.444547    8[6-(6,8),60-(8,8,8,8,8,8)]
   501       4.134289       4.134289       4.134289    8[6-(6,8),60-(8,8,8,8,8,8)]
   502       3.155677       3.155677       3.155677    8[6-(6,8),60-(8,8,8,8,8)]
   503         9.2362         9.2362         9.2362    8[6-(6,8),60-(8,8,8,8,8)]
   504        7.98899        7.98899        7.98899    8[6-(6,8),60-(8,8,8,8,8)]
   505       2.309188       2.309188       2.309188    8[6-(6,8),60-(8,8,8,8,8,8)]
   506       1.583823       1.583823       1.583823    8[1-(0),6-(6,8),60-(8,8,8,8,8,8)]
   507       -0.43067       -0.43067       -0.43067    8[6-(6,8),60-(8,8,8,8,8)]
   508       8.479961       8.479961       8.479961    8[6-(6,8),60-(8,8,8,8,8,8)]
   509       9.897041       9.897041       9.897041    8[6-(6,8),60-(8,8,8,8,8,8)]
   510       2.916671       2.916671       2.916671    8[6-(6,8),60-(8,8,8,8,8)]
   511        2.60471        2.60471        2.60471    8[6-(6,8),60-(8,8,8,8,8),60-(8,8,8,8,8,8)]
   512       5.352072       5.352072       5.352072    8[6-(6,8),60-(8,8,8,8,8,8)]
   513       0.039327       0.039327       0.039327    8[6-(6,8),60-(8,8,8,8,8,8)]
   514       1.237213       1.237213       1.237213    8[6-(6,8),60-(8,8,8,8,8)]
   515       5.432813       5.432813       5.432813    8[6-(6,8),60-(8,8,8,8,8)]
   516       6.798646       6.798646       6.798646    8[6-(6,8),60-(8,8,8,8,8)]
   517      12.953898      12.953898      12.953898    8[6-(6,8),60-(8,8,8,8,8,8)]
   518      13.956051      13.956051      13.956051    8[1-(0),6-(6,8),60-(8,8,8,8,8,8)]
   519       0.815535       0.815535       0.815535    8[6-(6,8),60-(8,8,8,8,8)]
   520        8.36381        8.36381        8.36381    8[6-(6,8),60-(8,8,8,8,8,8)]
   521       7.575792       7.575792       7.575792    8[6-(6,8),60-(8,8,8,8,8,8)]
   522       4.035604       4.035604       4.035604    8[6-(6,8),60-(8,8,8,8,8)]
