# Supplementary material for: A collection of forcefield precursors for metal–organic frameworks
Source: RSC Adv. 2019 Nov 13;9(63):36492–507. doi: 10.1039/c9ra07327b (PMC9075174; doi:10.1039/c9ra07327b)
Supplement: RA-009-C9RA07327B-s1554 [file RA-009-C9RA07327B-s1554.txt]

MIJMAU_clean

16.131200    0.000000    0.000000
-5.512698    15.160006    0.000000
6.041505    7.067228    13.348513

     1         8.0656         8.0656         8.0656    28[7-(1,6,6),7-(1,6,6),7-(1,6,6),7-(1,6,6),7-(6),7-(6)]
     2       8.330003       8.330003       8.330003    28[7-(1,6,6),7-(1,6,6),7-(1,6,6),7-(1,6,6),7-(6),7-(6)]
     3      11.086352      11.086352      11.086352    28[7-(1,6,6),7-(1,6,6),7-(1,6,6),7-(1,6,6),7-(6),7-(6)]
     4            0.0            0.0            0.0    28[7-(1,6,6),7-(1,6,6),7-(1,6,6),7-(1,6,6),7-(6),7-(6)]
     5       8.347232       8.347232       8.347232    1[6-(1,6,6)]
     6       7.110945       7.110945       7.110945    1[6-(1,6,6)]
     7       5.832011       5.832011       5.832011    1[6-(6,6,7)]
     8      16.430966      16.430966      16.430966    1[6-(1,6,7)]
     9      15.798038      15.798038      15.798038    1[6-(1,6,7)]
    10      13.885466      13.885466      13.885466    1[6-(1,6,7)]
    11      15.194262      15.194262      15.194262    1[6-(1,6,7)]
    12       5.992517       5.992517       5.992517    1[6-(1,1,6)]
    13       5.818927       5.818927       5.818927    1[6-(1,1,6)]
    14      12.592949      12.592949      12.592949    1[6-(1,1,6)]
    15       9.360866       9.360866       9.360866    1[6-(1,1,6)]
    16       8.049714       8.049714       8.049714    1[6-(1,1,6)]
    17       8.814786       8.814786       8.814786    1[6-(1,1,6)]
    18       0.112538       0.112538       0.112538    1[6-(1,1,6)]
    19      -0.142391      -0.142391      -0.142391    1[6-(1,1,6)]
    20       1.229485       1.229485       1.229485    1[6-(1,1,6)]
    21        3.44398        3.44398        3.44398    1[6-(1,6,6)]
    22       2.721231       2.721231       2.721231    1[6-(1,6,6)]
    23       3.037043       3.037043       3.037043    1[6-(6,6,7)]
    24       8.093576       8.093576       8.093576    1[6-(1,6,7)]
    25       8.966826       8.966826       8.966826    1[6-(1,6,7)]
    26        7.13936        7.13936        7.13936    1[6-(1,6,7)]
    27       7.460403       7.460403       7.460403    1[6-(1,6,7)]
    28       4.190312       4.190312       4.190312    1[6-(1,1,6)]
    29       4.845619       4.845619       4.845619    1[6-(1,1,6)]
    30       5.743131       5.743131       5.743131    1[6-(1,1,6)]
    31       4.348299       4.348299       4.348299    1[6-(1,1,6)]
    32       4.089121       4.089121       4.089121    1[6-(1,1,6)]
    33       5.556851       5.556851       5.556851    1[6-(1,1,6)]
    34       1.055179       1.055179       1.055179    1[6-(1,1,6)]
    35       0.856944       0.856944       0.856944    1[6-(1,1,6)]
    36       1.024222       1.024222       1.024222    1[6-(1,1,6)]
    37       9.354626       9.354626       9.354626    1[7-(6,6,28)]
    38       2.520235       2.520235       2.520235    1[7-(6,6,28)]
    39       5.902416       5.902416       5.902416    1[7-(6,6,28)]
    40       8.872997       8.872997       8.872997    1[7-(6,6,28)]
    41       9.891743       9.891743       9.891743    1[6-(1,6,6)]
    42      11.147143      11.147143      11.147143    1[6-(1,6,6)]
    43      10.064523      10.064523      10.064523    1[6-(6,6,7)]
    44       8.896499       8.896499       8.896499    1[6-(1,6,7)]
    45       9.595261       9.595261       9.595261    1[6-(1,6,7)]
    46       10.98328       10.98328       10.98328    1[6-(1,6,7)]
    47      11.209918      11.209918      11.209918    1[6-(1,6,7)]
    48       12.77526       12.77526       12.77526    1[6-(1,1,6)]
    49      11.477126      11.477126      11.477126    1[6-(1,1,6)]
    50       12.26093       12.26093       12.26093    1[6-(1,1,6)]
    51      11.469023      11.469023      11.469023    1[6-(1,1,6)]
    52      12.718589      12.718589      12.718589    1[6-(1,1,6)]
    53      12.384628      12.384628      12.384628    1[6-(1,1,6)]
    54       8.769842       8.769842       8.769842    1[6-(1,1,6)]
    55      10.282001      10.282001      10.282001    1[6-(1,1,6)]
    56       9.196825       9.196825       9.196825    1[6-(1,1,6)]
    57       0.702554       0.702554       0.702554    1[6-(1,6,6)]
    58      15.785336      15.785336      15.785336    1[6-(1,6,6)]
    59       9.850636       9.850636       9.850636    1[6-(6,6,7)]
    60       5.167451       5.167451       5.167451    1[6-(1,6,7)]
    61       19.99429       19.99429       19.99429    1[6-(1,6,7)]
    62      19.269068      19.269068      19.269068    1[6-(1,6,7)]
    63      19.519301      19.519301      19.519301    1[6-(1,6,7)]
    64      14.275905      14.275905      14.275905    1[6-(1,1,6)]
    65       4.754149       4.754149       4.754149    1[6-(1,1,6)]
    66      19.420809      19.420809      19.420809    1[6-(1,1,6)]
    67      14.035093      14.035093      14.035093    1[6-(1,1,6)]
    68      13.385328      13.385328      13.385328    1[6-(1,1,6)]
    69      13.104747      13.104747      13.104747    1[6-(1,1,6)]
    70       1.747052       1.747052       1.747052    1[6-(1,1,6)]
    71      16.702453      16.702453      16.702453    1[6-(1,1,6)]
    72      11.886818      11.886818      11.886818    1[6-(1,1,6)]
    73       9.742324       9.742324       9.742324    1[7-(6,6,28)]
    74       7.829622       7.829622       7.829622    1[7-(6,6,28)]
    75       5.370828       5.370828       5.370828    1[7-(6,6,28)]
    76       2.030723       2.030723       2.030723    1[7-(6,6,28)]
    77       8.312775       8.312775       8.312775    1[6-(1,6,6)]
    78       9.549062       9.549062       9.549062    1[6-(1,6,6)]
    79      16.340694      16.340694      16.340694    1[6-(6,6,7)]
    80       0.229041       0.229041       0.229041    1[6-(1,6,7)]
    81       0.861969       0.861969       0.861969    1[6-(1,6,7)]
    82       2.774541       2.774541       2.774541    1[6-(1,6,7)]
    83       1.465745       1.465745       1.465745    1[6-(1,6,7)]
    84       10.66749       10.66749       10.66749    1[6-(1,1,6)]
    85       10.84108       10.84108       10.84108    1[6-(1,1,6)]
    86       4.067058       4.067058       4.067058    1[6-(1,1,6)]
    87       7.299141       7.299141       7.299141    1[6-(1,1,6)]
    88       8.610293       8.610293       8.610293    1[6-(1,1,6)]
    89       7.845221       7.845221       7.845221    1[6-(1,1,6)]
    90      16.547469      16.547469      16.547469    1[6-(1,1,6)]
    91      16.802398      16.802398      16.802398    1[6-(1,1,6)]
    92      15.430522      15.430522      15.430522    1[6-(1,1,6)]
    93      13.216027      13.216027      13.216027    1[6-(1,6,6)]
    94      13.938776      13.938776      13.938776    1[6-(1,6,6)]
    95      13.622964      13.622964      13.622964    1[6-(6,6,7)]
    96       8.566431       8.566431       8.566431    1[6-(1,6,7)]
    97       7.693181       7.693181       7.693181    1[6-(1,6,7)]
    98       9.520647       9.520647       9.520647    1[6-(1,6,7)]
    99       9.199604       9.199604       9.199604    1[6-(1,6,7)]
   100      12.469695      12.469695      12.469695    1[6-(1,1,6)]
   101      11.814388      11.814388      11.814388    1[6-(1,1,6)]
   102      10.916876      10.916876      10.916876    1[6-(1,1,6)]
   103      12.311708      12.311708      12.311708    1[6-(1,1,6)]
   104      12.570886      12.570886      12.570886    1[6-(1,1,6)]
   105      11.103156      11.103156      11.103156    1[6-(1,1,6)]
   106      15.604828      15.604828      15.604828    1[6-(1,1,6)]
   107      15.803063      15.803063      15.803063    1[6-(1,1,6)]
   108      15.635785      15.635785      15.635785    1[6-(1,1,6)]
   109       7.305381       7.305381       7.305381    1[7-(6,6,28)]
   110      14.139772      14.139772      14.139772    1[7-(6,6,28)]
   111      10.757591      10.757591      10.757591    1[7-(6,6,28)]
   112        7.78701        7.78701        7.78701    1[7-(6,6,28)]
   113       6.768264       6.768264       6.768264    1[6-(1,6,6)]
   114       5.512864       5.512864       5.512864    1[6-(1,6,6)]
   115       6.595484       6.595484       6.595484    1[6-(6,6,7)]
   116       7.763508       7.763508       7.763508    1[6-(1,6,7)]
   117       7.064746       7.064746       7.064746    1[6-(1,6,7)]
   118       5.676727       5.676727       5.676727    1[6-(1,6,7)]
   119       5.450089       5.450089       5.450089    1[6-(1,6,7)]
   120       3.884747       3.884747       3.884747    1[6-(1,1,6)]
   121       5.182881       5.182881       5.182881    1[6-(1,1,6)]
   122       4.399077       4.399077       4.399077    1[6-(1,1,6)]
   123       5.190984       5.190984       5.190984    1[6-(1,1,6)]
   124       3.941418       3.941418       3.941418    1[6-(1,1,6)]
   125       4.275379       4.275379       4.275379    1[6-(1,1,6)]
   126       7.890165       7.890165       7.890165    1[6-(1,1,6)]
   127       6.378006       6.378006       6.378006    1[6-(1,1,6)]
   128       7.463182       7.463182       7.463182    1[6-(1,1,6)]
   129      15.957453      15.957453      15.957453    1[6-(1,6,6)]
   130       0.874671       0.874671       0.874671    1[6-(1,6,6)]
   131       0.767866       0.767866       0.767866    1[6-(6,6,7)]
   132      11.492556      11.492556      11.492556    1[6-(1,6,7)]
   133      -3.334283      -3.334283      -3.334283    1[6-(1,6,7)]
   134      -2.609061      -2.609061      -2.609061    1[6-(1,6,7)]
   135      -2.859294      -2.859294      -2.859294    1[6-(1,6,7)]
   136       2.384102       2.384102       2.384102    1[6-(1,1,6)]
   137      11.905858      11.905858      11.905858    1[6-(1,1,6)]
   138      -2.760802      -2.760802      -2.760802    1[6-(1,1,6)]
   139       2.624914       2.624914       2.624914    1[6-(1,1,6)]
   140       3.274679       3.274679       3.274679    1[6-(1,1,6)]
   141        3.55526        3.55526        3.55526    1[6-(1,1,6)]
   142      14.912955      14.912955      14.912955    1[6-(1,1,6)]
   143      -0.042446      -0.042446      -0.042446    1[6-(1,1,6)]
   144       4.773189       4.773189       4.773189    1[6-(1,1,6)]
   145       6.917683       6.917683       6.917683    1[7-(6,6,28)]
   146       8.830385       8.830385       8.830385    1[7-(6,6,28)]
   147      11.289179      11.289179      11.289179    1[7-(6,6,28)]
   148      14.629284      14.629284      14.629284    1[7-(6,6,28)]
   149      10.108177      10.108177      10.108177    74[6-(7),6-(7),6-(7),6-(7),6-(7),6-(7),6-(7),6-(7)]
   150        6.55183        6.55183        6.55183    74[6-(7),6-(7),6-(7),6-(7),6-(7),6-(7),6-(7),6-(7)]
   151      11.419446      11.419446      11.419446    6[7-(28),74-(6,6,6,6,6,6,6)]
   152      10.949272      10.949272      10.949272    6[7-(28),74-(6,6,6,6,6,6,6)]
   153       4.381523       4.381523       4.381523    6[7-(0),74-(6,6,6,6,6,6,6)]
   154      12.030269      12.030269      12.030269    6[7-(0),74-(6,6,6,6,6,6,6)]
   155       7.744997       7.744997       7.744997    6[6-(1,1,1),6-(1,1,1),6-(1,1,6),7-(1,6,28)]
   156       7.483281       7.483281       7.483281    6[1-(0),1-(0),6-(1,6,7),6-(6,6,7)]
   157       1.079873       1.079873       1.079873    6[1-(0),6-(1,1,1),6-(1,1,6),7-(1,6,28)]
   158       15.59429       15.59429       15.59429    6[1-(0),1-(0),6-(1,1,7),7-(1,6,28)]
   159       14.74185       14.74185       14.74185    6[1-(0),1-(0),6-(1,1,7),7-(1,6,28)]
   160       6.400548       6.400548       6.400548    6[1-(0),1-(0),1-(0),6-(6,6,7)]
   161       8.567502       8.567502       8.567502    6[1-(0),1-(0),1-(0),6-(6,6,7)]
   162       0.516802       0.516802       0.516802    6[1-(0),1-(0),1-(0),6-(1,6,7)]
   163       4.731933       4.731933       4.731933    6[6-(1,1,1),6-(1,1,1),6-(1,1,6),7-(1,6,28)]
   164       3.386358       3.386358       3.386358    6[1-(0),1-(0),6-(1,6,7),6-(6,6,7)]
   165       2.828688       2.828688       2.828688    6[1-(0),6-(1,1,1),6-(1,1,6),7-(1,6,28)]
   166       8.068283       8.068283       8.068283    6[1-(0),1-(0),6-(1,1,7),7-(1,6,28)]
   167       7.161249       7.161249       7.161249    6[1-(0),1-(0),6-(1,1,7),7-(1,6,28)]
   168       4.891595       4.891595       4.891595    6[1-(0),1-(0),1-(0),6-(6,6,7)]
   169       4.676607       4.676607       4.676607    6[1-(0),1-(0),1-(0),6-(6,6,7)]
   170       1.296403       1.296403       1.296403    6[1-(0),1-(0),1-(0),6-(1,6,7)]
   171       9.590536       9.590536       9.590536    6[7-(28),74-(6,6,6,6,6,6,6)]
   172       8.448821       8.448821       8.448821    6[7-(28),74-(6,6,6,6,6,6,6)]
   173       8.386806       8.386806       8.386806    6[7-(0),74-(6,6,6,6,6,6,6)]
   174       10.16049       10.16049       10.16049    6[7-(0),74-(6,6,6,6,6,6,6)]
   175      11.145954      11.145954      11.145954    6[6-(1,1,1),6-(1,1,1),6-(1,1,6),7-(1,6,28)]
   176      10.456253      10.456253      10.456253    6[1-(0),1-(0),6-(1,6,7),6-(6,6,7)]
   177       9.609775       9.609775       9.609775    6[1-(0),6-(1,1,1),6-(1,1,6),7-(1,6,28)]
   178       9.331796       9.331796       9.331796    6[1-(0),1-(0),6-(1,1,7),7-(1,6,28)]
   179      10.562254      10.562254      10.562254    6[1-(0),1-(0),6-(1,1,7),7-(1,6,28)]
   180      11.993457      11.993457      11.993457    6[1-(0),1-(0),1-(0),6-(6,6,7)]
   181      12.009668      12.009668      12.009668    6[1-(0),1-(0),1-(0),6-(6,6,7)]
   182       9.450789       9.450789       9.450789    6[1-(0),1-(0),1-(0),6-(1,6,7)]
   183      14.955412      14.955412      14.955412    6[6-(1,1,1),6-(1,1,1),6-(1,1,6),7-(1,6,28)]
   184      16.084369      16.084369      16.084369    6[1-(0),1-(0),6-(1,6,7),6-(6,6,7)]
   185      16.635668      16.635668      16.635668    6[1-(0),6-(1,1,1),6-(1,1,6),7-(1,6,28)]
   186      20.640113      20.640113      20.640113    6[1-(0),1-(0),6-(1,1,7),7-(1,6,28)]
   187      19.945877      19.945877      19.945877    6[1-(0),1-(0),6-(1,1,7),7-(1,6,28)]
   188       20.10882       20.10882       20.10882    6[1-(0),1-(0),1-(0),6-(6,6,7)]
   189      13.762002      13.762002      13.762002    6[1-(0),1-(0),1-(0),6-(6,6,7)]
   190      17.354576      17.354576      17.354576    6[1-(0),1-(0),1-(0),6-(1,6,7)]
   191       5.240561       5.240561       5.240561    6[7-(28),74-(6,6,6,6,6,6,6)]
   192       5.710735       5.710735       5.710735    6[7-(28),74-(6,6,6,6,6,6,6)]
   193      12.278484      12.278484      12.278484    6[7-(0),74-(6,6,6,6,6,6,6)]
   194       4.629738       4.629738       4.629738    6[7-(0),74-(6,6,6,6,6,6,6)]
   195        8.91501        8.91501        8.91501    6[6-(1,1,1),6-(1,1,1),6-(1,1,6),7-(1,6,28)]
   196       9.176726       9.176726       9.176726    6[1-(0),1-(0),6-(1,6,7),6-(6,6,7)]
   197      15.580134      15.580134      15.580134    6[1-(0),6-(1,1,1),6-(1,1,6),7-(1,6,28)]
   198       1.065717       1.065717       1.065717    6[1-(0),1-(0),6-(1,1,7),7-(1,6,28)]
   199       1.918157       1.918157       1.918157    6[1-(0),1-(0),6-(1,1,7),7-(1,6,28)]
   200      10.259459      10.259459      10.259459    6[1-(0),1-(0),1-(0),6-(6,6,7)]
   201       8.092505       8.092505       8.092505    6[1-(0),1-(0),1-(0),6-(6,6,7)]
   202      16.143205      16.143205      16.143205    6[1-(0),1-(0),1-(0),6-(1,6,7)]
   203      11.928074      11.928074      11.928074    6[6-(1,1,1),6-(1,1,1),6-(1,1,6),7-(1,6,28)]
   204      13.273649      13.273649      13.273649    6[1-(0),1-(0),6-(1,6,7),6-(6,6,7)]
   205      13.831319      13.831319      13.831319    6[1-(0),6-(1,1,1),6-(1,1,6),7-(1,6,28)]
   206       8.591724       8.591724       8.591724    6[1-(0),1-(0),6-(1,1,7),7-(1,6,28)]
   207       9.498758       9.498758       9.498758    6[1-(0),1-(0),6-(1,1,7),7-(1,6,28)]
   208      11.768412      11.768412      11.768412    6[1-(0),1-(0),1-(0),6-(6,6,7)]
   209        11.9834        11.9834        11.9834    6[1-(0),1-(0),1-(0),6-(6,6,7)]
   210      15.363604      15.363604      15.363604    6[1-(0),1-(0),1-(0),6-(1,6,7)]
   211       7.069471       7.069471       7.069471    6[7-(28),74-(6,6,6,6,6,6,6)]
   212       8.211186       8.211186       8.211186    6[7-(28),74-(6,6,6,6,6,6,6)]
   213       8.273201       8.273201       8.273201    6[7-(0),74-(6,6,6,6,6,6,6)]
   214       6.499517       6.499517       6.499517    6[7-(0),74-(6,6,6,6,6,6,6)]
   215       5.514053       5.514053       5.514053    6[6-(1,1,1),6-(1,1,1),6-(1,1,6),7-(1,6,28)]
   216       6.203754       6.203754       6.203754    6[1-(0),1-(0),6-(1,6,7),6-(6,6,7)]
   217       7.050232       7.050232       7.050232    6[1-(0),6-(1,1,1),6-(1,1,6),7-(1,6,28)]
   218       7.328211       7.328211       7.328211    6[1-(0),1-(0),6-(1,1,7),7-(1,6,28)]
   219       6.097753       6.097753       6.097753    6[1-(0),1-(0),6-(1,1,7),7-(1,6,28)]
   220        4.66655        4.66655        4.66655    6[1-(0),1-(0),1-(0),6-(6,6,7)]
   221       4.650339       4.650339       4.650339    6[1-(0),1-(0),1-(0),6-(6,6,7)]
   222       7.209218       7.209218       7.209218    6[1-(0),1-(0),1-(0),6-(1,6,7)]
   223       1.704595       1.704595       1.704595    6[6-(1,1,1),6-(1,1,1),6-(1,1,6),7-(1,6,28)]
   224       0.575638       0.575638       0.575638    6[1-(0),1-(0),6-(1,6,7),6-(6,6,7)]
   225       0.024339       0.024339       0.024339    6[1-(0),6-(1,1,1),6-(1,1,6),7-(1,6,28)]
   226      -3.980106      -3.980106      -3.980106    6[1-(0),1-(0),6-(1,1,7),7-(1,6,28)]
   227       -3.28587       -3.28587       -3.28587    6[1-(0),1-(0),6-(1,1,7),7-(1,6,28)]
   228      -3.448813      -3.448813      -3.448813    6[1-(0),1-(0),1-(0),6-(6,6,7)]
   229       2.898005       2.898005       2.898005    6[1-(0),1-(0),1-(0),6-(6,6,7)]
   230      -0.694569      -0.694569      -0.694569    6[1-(0),1-(0),1-(0),6-(1,6,7)]
   231      12.155282      12.155282      12.155282    7[6-(74),28-(7,7,7,7,7)]
   232      11.273947      11.273947      11.273947    7[6-(74),28-(7,7,7,7,7)]
   233       4.313604       4.313604       4.313604    7[6-(74)]
   234      13.027276      13.027276      13.027276    7[6-(74)]
   235       8.512815       8.512815       8.512815    7[1-(0),6-(1,1,6),6-(6,6,6),28-(7,7,7,7,7)]
   236       1.805493       1.805493       1.805493    7[1-(0),6-(1,1,6),6-(1,6,6),28-(7,7,7,7,7)]
   237       5.813489       5.813489       5.813489    7[1-(0),6-(1,1,6),6-(6,6,6),28-(7,7,7,7,7)]
   238       9.030008       9.030008       9.030008    7[1-(0),6-(1,1,6),6-(1,6,6),28-(7,7,7,7,7)]
   239       9.302801       9.302801       9.302801    7[6-(74),28-(7,7,7,7,7)]
   240       7.544376       7.544376       7.544376    7[6-(74),28-(7,7,7,7,7)]
   241       7.473575       7.473575       7.473575    7[6-(74)]
   242      10.201973      10.201973      10.201973    7[6-(74)]
   243      10.051087      10.051087      10.051087    7[1-(0),6-(1,1,6),6-(6,6,6),28-(7,7,7,7,7)]
   244       8.234304       8.234304       8.234304    7[1-(0),6-(1,1,6),6-(1,6,6),28-(7,7,7,7,7)]
   245      20.972958      20.972958      20.972958    7[1-(0),6-(1,1,6),6-(6,6,6),28-(7,7,7,7,7)]
   246       1.381014       1.381014       1.381014    7[1-(0),6-(1,1,6),6-(1,6,6),28-(7,7,7,7,7)]
   247       4.504725       4.504725       4.504725    7[6-(74),28-(7,7,7,7,7)]
   248        5.38606        5.38606        5.38606    7[6-(74),28-(7,7,7,7,7)]
   249      12.346403      12.346403      12.346403    7[6-(74)]
   250       3.632731       3.632731       3.632731    7[6-(74)]
   251       8.147192       8.147192       8.147192    7[1-(0),6-(1,1,6),6-(6,6,6),28-(7,7,7,7,7)]
   252      14.854514      14.854514      14.854514    7[1-(0),6-(1,1,6),6-(1,6,6),28-(7,7,7,7,7)]
   253      10.846518      10.846518      10.846518    7[1-(0),6-(1,1,6),6-(6,6,6),28-(7,7,7,7,7)]
   254      13.142697      13.142697      13.142697    7[1-(0),6-(1,1,6),6-(1,6,6),28-(7,7,7,7,7)]
   255       7.357206       7.357206       7.357206    7[6-(74),28-(7,7,7,7,7)]
   256       9.115631       9.115631       9.115631    7[6-(74),28-(7,7,7,7,7)]
   257       9.186432       9.186432       9.186432    7[6-(74)]
   258       6.458034       6.458034       6.458034    7[6-(74)]
   259        6.60892        6.60892        6.60892    7[1-(0),6-(1,1,6),6-(6,6,6),28-(7,7,7,7,7)]
   260       8.425703       8.425703       8.425703    7[1-(0),6-(1,1,6),6-(1,6,6),28-(7,7,7,7,7)]
   261      -4.312951      -4.312951      -4.312951    7[1-(0),6-(1,1,6),6-(6,6,6),28-(7,7,7,7,7)]
   262      15.278993      15.278993      15.278993    7[1-(0),6-(1,1,6),6-(1,6,6),28-(7,7,7,7,7)]
