# Supplementary material for: A collection of forcefield precursors for metal–organic frameworks
Source: RSC Adv. 2019 Nov 13;9(63):36492–507. doi: 10.1039/c9ra07327b (PMC9075174; doi:10.1039/c9ra07327b)
Supplement: RA-009-C9RA07327B-s1555 [file RA-009-C9RA07327B-s1555.txt]

MIKJAR_clean

13.466400    0.000000    0.000000
-4.488888    13.729713    0.000000
4.488792    6.864923    11.890278

     1       2.866081       2.866081       2.866081    31[8-(15),8-(15),8-(15),8-(15)]
     2       1.151297       1.151297       1.151297    31[7-(1,1,6),7-(1,1,6),7-(1,6,6),8-(15),8-(15),8-(15)]
     3       7.354862       7.354862       7.354862    31[8-(15),8-(15),8-(15),8-(15)]
     4      10.128925      10.128925      10.128925    31[7-(1,1,6),7-(1,1,6),7-(1,6,6),8-(15),8-(15),8-(15)]
     5      11.843658      11.843658      11.843658    31[8-(15),8-(15),8-(15),8-(15)]
     6       5.640118       5.640118       5.640118    31[7-(1,1,6),7-(1,1,6),7-(1,6,6),8-(15),8-(15),8-(15)]
     7      10.600223      10.600223      10.600223    31[8-(15),8-(15),8-(15),8-(15)]
     8      12.315007      12.315007      12.315007    31[7-(1,1,6),7-(1,1,6),7-(1,6,6),8-(15),8-(15),8-(15)]
     9       6.111442       6.111442       6.111442    31[8-(15),8-(15),8-(15),8-(15)]
    10       3.337379       3.337379       3.337379    31[7-(1,1,6),7-(1,1,6),7-(1,6,6),8-(15),8-(15),8-(15)]
    11       1.622646       1.622646       1.622646    31[8-(15),8-(15),8-(15),8-(15)]
    12       7.826186       7.826186       7.826186    31[7-(1,1,6),7-(1,1,6),7-(1,6,6),8-(15),8-(15),8-(15)]
    13      -1.597202      -1.597202      -1.597202    15[8-(0),8-(31),8-(31),8-(31)]
    14       0.745107       0.745107       0.745107    15[8-(31),8-(31),8-(31),8-(31)]
    15       7.380445       7.380445       7.380445    15[8-(0),8-(31),8-(31),8-(31)]
    16       5.233909       5.233909       5.233909    15[8-(31),8-(31),8-(31),8-(31)]
    17        2.89162        2.89162        2.89162    15[8-(0),8-(31),8-(31),8-(31)]
    18        9.72271        9.72271        9.72271    15[8-(31),8-(31),8-(31),8-(31)]
    19      15.063506      15.063506      15.063506    15[8-(0),8-(31),8-(31),8-(31)]
    20      12.721197      12.721197      12.721197    15[8-(31),8-(31),8-(31),8-(31)]
    21       6.085859       6.085859       6.085859    15[8-(0),8-(31),8-(31),8-(31)]
    22       8.232395       8.232395       8.232395    15[8-(31),8-(31),8-(31),8-(31)]
    23      10.574684      10.574684      10.574684    15[8-(0),8-(31),8-(31),8-(31)]
    24       3.743594       3.743594       3.743594    15[8-(31),8-(31),8-(31),8-(31)]
    25       2.329609       2.329609       2.329609    1[7-(1,6,31)]
    26       1.030099       1.030099       1.030099    1[7-(1,6,31)]
    27       5.835429       5.835429       5.835429    1[7-(6,6,31)]
    28       1.205165       1.205165       1.205165    1[7-(1,6,31)]
    29      -0.086267      -0.086267      -0.086267    1[7-(1,6,31)]
    30       7.366566       7.366566       7.366566    1[6-(1,6,7)]
    31       5.983562       5.983562       5.983562    1[6-(1,6,7)]
    32       7.273639       7.273639       7.273639    1[6-(1,6,7)]
    33       3.221073       3.221073       3.221073    1[6-(1,6,7)]
    34       7.855387       7.855387       7.855387    1[6-(1,6,7)]
    35       3.788009       3.788009       3.788009    1[6-(1,6,7)]
    36       1.607797       1.607797       1.607797    1[6-(1,6,7)]
    37       5.011288       5.011288       5.011288    1[6-(1,6,7)]
    38      11.307247      11.307247      11.307247    1[7-(1,6,31)]
    39      10.007743      10.007743      10.007743    1[7-(1,6,31)]
    40      10.324196      10.324196      10.324196    1[7-(6,6,31)]
    41      10.182773      10.182773      10.182773    1[7-(1,6,31)]
    42        8.89135        8.89135        8.89135    1[7-(1,6,31)]
    43       11.85534       11.85534       11.85534    1[6-(1,6,7)]
    44       10.47234       10.47234       10.47234    1[6-(1,6,7)]
    45      11.762398      11.762398      11.762398    1[6-(1,6,7)]
    46      12.198705      12.198705      12.198705    1[6-(1,6,7)]
    47      12.344163      12.344163      12.344163    1[6-(1,6,7)]
    48      12.765654      12.765654      12.765654    1[6-(1,6,7)]
    49      10.585421      10.585421      10.585421    1[6-(1,6,7)]
    50       9.500037       9.500037       9.500037    1[6-(1,6,7)]
    51       6.818413       6.818413       6.818413    1[7-(1,6,31)]
    52       5.518905       5.518905       5.518905    1[7-(1,6,31)]
    53       1.346599       1.346599       1.346599    1[7-(6,6,31)]
    54       5.693998       5.693998       5.693998    1[7-(1,6,31)]
    55        4.40257        4.40257        4.40257    1[7-(1,6,31)]
    56       2.877706       2.877706       2.877706    1[6-(1,6,7)]
    57       1.494713       1.494713       1.494713    1[6-(1,6,7)]
    58       2.784822       2.784822       2.784822    1[6-(1,6,7)]
    59       7.709919       7.709919       7.709919    1[6-(1,6,7)]
    60       3.366553       3.366553       3.366553    1[6-(1,6,7)]
    61        8.27684        8.27684        8.27684    1[6-(1,6,7)]
    62       6.096655       6.096655       6.096655    1[6-(1,6,7)]
    63       0.522468       0.522468       0.522468    1[6-(1,6,7)]
    64      11.136695      11.136695      11.136695    1[7-(1,6,31)]
    65      12.436205      12.436205      12.436205    1[7-(1,6,31)]
    66       7.630875       7.630875       7.630875    1[7-(6,6,31)]
    67      12.261139      12.261139      12.261139    1[7-(1,6,31)]
    68      13.552571      13.552571      13.552571    1[7-(1,6,31)]
    69       6.099738       6.099738       6.099738    1[6-(1,6,7)]
    70       7.482742       7.482742       7.482742    1[6-(1,6,7)]
    71       6.192665       6.192665       6.192665    1[6-(1,6,7)]
    72      10.245231      10.245231      10.245231    1[6-(1,6,7)]
    73       5.610917       5.610917       5.610917    1[6-(1,6,7)]
    74       9.678295       9.678295       9.678295    1[6-(1,6,7)]
    75      11.858507      11.858507      11.858507    1[6-(1,6,7)]
    76       8.455016       8.455016       8.455016    1[6-(1,6,7)]
    77       2.159057       2.159057       2.159057    1[7-(1,6,31)]
    78       3.458561       3.458561       3.458561    1[7-(1,6,31)]
    79       3.142108       3.142108       3.142108    1[7-(6,6,31)]
    80       3.283531       3.283531       3.283531    1[7-(1,6,31)]
    81       4.574954       4.574954       4.574954    1[7-(1,6,31)]
    82       1.610964       1.610964       1.610964    1[6-(1,6,7)]
    83       2.993964       2.993964       2.993964    1[6-(1,6,7)]
    84       1.703906       1.703906       1.703906    1[6-(1,6,7)]
    85       1.267599       1.267599       1.267599    1[6-(1,6,7)]
    86       1.122141       1.122141       1.122141    1[6-(1,6,7)]
    87        0.70065        0.70065        0.70065    1[6-(1,6,7)]
    88       2.880883       2.880883       2.880883    1[6-(1,6,7)]
    89       3.966267       3.966267       3.966267    1[6-(1,6,7)]
    90       6.647891       6.647891       6.647891    1[7-(1,6,31)]
    91       7.947399       7.947399       7.947399    1[7-(1,6,31)]
    92      12.119705      12.119705      12.119705    1[7-(6,6,31)]
    93       7.772306       7.772306       7.772306    1[7-(1,6,31)]
    94       9.063734       9.063734       9.063734    1[7-(1,6,31)]
    95      10.588598      10.588598      10.588598    1[6-(1,6,7)]
    96      11.971591      11.971591      11.971591    1[6-(1,6,7)]
    97      10.681482      10.681482      10.681482    1[6-(1,6,7)]
    98       5.756385       5.756385       5.756385    1[6-(1,6,7)]
    99      10.099751      10.099751      10.099751    1[6-(1,6,7)]
   100       5.189464       5.189464       5.189464    1[6-(1,6,7)]
   101       7.369649       7.369649       7.369649    1[6-(1,6,7)]
   102      12.943836      12.943836      12.943836    1[6-(1,6,7)]
   103       6.772698       6.772698       6.772698    6[1-(0),1-(0),6-(1,1,7),7-(1,1,31)]
   104       7.456788       7.456788       7.456788    6[1-(0),1-(0),6-(1,1,7),7-(1,6,31)]
   105       6.950451       6.950451       6.950451    6[1-(0),1-(0),6-(1,1,7),7-(1,6,31)]
   106       1.310189       1.310189       1.310189    6[1-(0),1-(0),6-(1,1,7),7-(1,1,31)]
   107      11.261468      11.261468      11.261468    6[1-(0),1-(0),6-(1,1,7),7-(1,1,31)]
   108      11.945555      11.945555      11.945555    6[1-(0),1-(0),6-(1,1,7),7-(1,6,31)]
   109      11.439203      11.439203      11.439203    6[1-(0),1-(0),6-(1,1,7),7-(1,6,31)]
   110      10.287819      10.287819      10.287819    6[1-(0),1-(0),6-(1,1,7),7-(1,1,31)]
   111       2.283843       2.283843       2.283843    6[1-(0),1-(0),6-(1,1,7),7-(1,1,31)]
   112       2.967945       2.967945       2.967945    6[1-(0),1-(0),6-(1,1,7),7-(1,6,31)]
   113       2.461624       2.461624       2.461624    6[1-(0),1-(0),6-(1,1,7),7-(1,6,31)]
   114       5.799042       5.799042       5.799042    6[1-(0),1-(0),6-(1,1,7),7-(1,1,31)]
   115       6.693606       6.693606       6.693606    6[1-(0),1-(0),6-(1,1,7),7-(1,1,31)]
   116       6.009516       6.009516       6.009516    6[1-(0),1-(0),6-(1,1,7),7-(1,6,31)]
   117       6.515853       6.515853       6.515853    6[1-(0),1-(0),6-(1,1,7),7-(1,6,31)]
   118      12.156115      12.156115      12.156115    6[1-(0),1-(0),6-(1,1,7),7-(1,1,31)]
   119       2.204836       2.204836       2.204836    6[1-(0),1-(0),6-(1,1,7),7-(1,1,31)]
   120       1.520749       1.520749       1.520749    6[1-(0),1-(0),6-(1,1,7),7-(1,6,31)]
   121       2.027101       2.027101       2.027101    6[1-(0),1-(0),6-(1,1,7),7-(1,6,31)]
   122       3.178485       3.178485       3.178485    6[1-(0),1-(0),6-(1,1,7),7-(1,1,31)]
   123      11.182461      11.182461      11.182461    6[1-(0),1-(0),6-(1,1,7),7-(1,1,31)]
   124      10.498359      10.498359      10.498359    6[1-(0),1-(0),6-(1,1,7),7-(1,6,31)]
   125       11.00468       11.00468       11.00468    6[1-(0),1-(0),6-(1,1,7),7-(1,6,31)]
   126       7.667262       7.667262       7.667262    6[1-(0),1-(0),6-(1,1,7),7-(1,1,31)]
   127       1.761323       1.761323       1.761323    7[1-(0),1-(0),6-(1,1,6),31-(7,7,8,8,8)]
   128       6.500675       6.500675       6.500675    7[1-(0),6-(1,1,6),6-(1,1,6),31-(7,7,8,8,8)]
   129       0.806555       0.806555       0.806555    7[1-(0),1-(0),6-(1,1,6),31-(7,7,8,8,8)]
   130      10.738965      10.738965      10.738965    7[1-(0),1-(0),6-(1,1,6),31-(7,7,8,8,8)]
   131      10.989433      10.989433      10.989433    7[1-(0),6-(1,1,6),6-(1,1,6),31-(7,7,8,8,8)]
   132       9.784173       9.784173       9.784173    7[1-(0),1-(0),6-(1,1,6),31-(7,7,8,8,8)]
   133       6.250135       6.250135       6.250135    7[1-(0),1-(0),6-(1,1,6),31-(7,7,8,8,8)]
   134       2.011837       2.011837       2.011837    7[1-(0),6-(1,1,6),6-(1,1,6),31-(7,7,8,8,8)]
   135       5.295392       5.295392       5.295392    7[1-(0),1-(0),6-(1,1,6),31-(7,7,8,8,8)]
   136      11.704981      11.704981      11.704981    7[1-(0),1-(0),6-(1,1,6),31-(7,7,8,8,8)]
   137       6.965629       6.965629       6.965629    7[1-(0),6-(1,1,6),6-(1,1,6),31-(7,7,8,8,8)]
   138      12.659749      12.659749      12.659749    7[1-(0),1-(0),6-(1,1,6),31-(7,7,8,8,8)]
   139       2.727339       2.727339       2.727339    7[1-(0),1-(0),6-(1,1,6),31-(7,7,8,8,8)]
   140       2.476871       2.476871       2.476871    7[1-(0),6-(1,1,6),6-(1,1,6),31-(7,7,8,8,8)]
   141       3.682131       3.682131       3.682131    7[1-(0),1-(0),6-(1,1,6),31-(7,7,8,8,8)]
   142       7.216169       7.216169       7.216169    7[1-(0),1-(0),6-(1,1,6),31-(7,7,8,8,8)]
   143      11.454467      11.454467      11.454467    7[1-(0),6-(1,1,6),6-(1,1,6),31-(7,7,8,8,8)]
   144       8.170912       8.170912       8.170912    7[1-(0),1-(0),6-(1,1,6),31-(7,7,8,8,8)]
   145      -0.499691      -0.499691      -0.499691    8[15-(8,8,8),31-(7,7,7,8,8)]
   146       2.390726       2.390726       2.390726    8[15-(8,8,8),31-(8,8,8)]
   147      10.686854      10.686854      10.686854    8[15-(8,8,8),31-(8,8,8)]
   148      -1.182432      -1.182432      -1.182432    8[15-(8,8,8)]
   149       1.632549       1.632549       1.632549    8[15-(8,8,8),31-(8,8,8)]
   150       0.093326       0.093326       0.093326    8[15-(8,8,8),31-(8,8,8)]
   151       1.546353       1.546353       1.546353    8[15-(8,8,8),31-(7,7,7,8,8)]
   152      13.093802      13.093802      13.093802    8[15-(8,8,8),31-(7,7,7,8,8)]
   153        8.47795        8.47795        8.47795    8[15-(8,8,8),31-(7,7,7,8,8)]
   154       6.879501       6.879501       6.879501    8[15-(8,8,8),31-(8,8,8)]
   155       6.198088       6.198088       6.198088    8[15-(8,8,8),31-(8,8,8)]
   156       7.795216       7.795216       7.795216    8[15-(8,8,8)]
   157       6.121347       6.121347       6.121347    8[15-(8,8,8),31-(8,8,8)]
   158       4.582145       4.582145       4.582145    8[15-(8,8,8),31-(8,8,8)]
   159       6.035156       6.035156       6.035156    8[15-(8,8,8),31-(7,7,7,8,8)]
   160       4.116191       4.116191       4.116191    8[15-(8,8,8),31-(7,7,7,8,8)]
   161       3.989138       3.989138       3.989138    8[15-(8,8,8),31-(7,7,7,8,8)]
   162      -2.098118      -2.098118      -2.098118    8[15-(8,8,8),31-(8,8,8)]
   163       1.709271       1.709271       1.709271    8[15-(8,8,8),31-(8,8,8)]
   164       3.306375       3.306375       3.306375    8[15-(8,8,8)]
   165      10.610137      10.610137      10.610137    8[15-(8,8,8),31-(8,8,8)]
   166       9.070935       9.070935       9.070935    8[15-(8,8,8),31-(8,8,8)]
   167       10.52397       10.52397       10.52397    8[15-(8,8,8),31-(7,7,7,8,8)]
   168          8.605          8.605          8.605    8[15-(8,8,8),31-(7,7,7,8,8)]
   169      13.965995      13.965995      13.965995    8[15-(8,8,8),31-(7,7,7,8,8)]
   170      11.075578      11.075578      11.075578    8[15-(8,8,8),31-(8,8,8)]
   171        2.77945        2.77945        2.77945    8[15-(8,8,8),31-(8,8,8)]
   172      14.648736      14.648736      14.648736    8[15-(8,8,8)]
   173      11.833755      11.833755      11.833755    8[15-(8,8,8),31-(8,8,8)]
   174      13.372978      13.372978      13.372978    8[15-(8,8,8),31-(8,8,8)]
   175      11.919951      11.919951      11.919951    8[15-(8,8,8),31-(7,7,7,8,8)]
   176       0.372502       0.372502       0.372502    8[15-(8,8,8),31-(7,7,7,8,8)]
   177       4.988354       4.988354       4.988354    8[15-(8,8,8),31-(7,7,7,8,8)]
   178       6.586803       6.586803       6.586803    8[15-(8,8,8),31-(8,8,8)]
   179       7.268216       7.268216       7.268216    8[15-(8,8,8),31-(8,8,8)]
   180       5.671088       5.671088       5.671088    8[15-(8,8,8)]
   181       7.344957       7.344957       7.344957    8[15-(8,8,8),31-(8,8,8)]
   182       8.884159       8.884159       8.884159    8[15-(8,8,8),31-(8,8,8)]
   183       7.431148       7.431148       7.431148    8[15-(8,8,8),31-(7,7,7,8,8)]
   184       9.350113       9.350113       9.350113    8[15-(8,8,8),31-(7,7,7,8,8)]
   185       9.477166       9.477166       9.477166    8[15-(8,8,8),31-(7,7,7,8,8)]
   186      15.564422      15.564422      15.564422    8[15-(8,8,8),31-(8,8,8)]
   187      11.757033      11.757033      11.757033    8[15-(8,8,8),31-(8,8,8)]
   188      10.159929      10.159929      10.159929    8[15-(8,8,8)]
   189       2.856167       2.856167       2.856167    8[15-(8,8,8),31-(8,8,8)]
   190       4.395369       4.395369       4.395369    8[15-(8,8,8),31-(8,8,8)]
   191       2.942334       2.942334       2.942334    8[15-(8,8,8),31-(7,7,7,8,8)]
   192       4.861304       4.861304       4.861304    8[15-(8,8,8),31-(7,7,7,8,8)]
