# Supplementary material for: A collection of forcefield precursors for metal–organic frameworks
Source: RSC Adv. 2019 Nov 13;9(63):36492–507. doi: 10.1039/c9ra07327b (PMC9075174; doi:10.1039/c9ra07327b)
Supplement: RA-009-C9RA07327B-s1557 [file RA-009-C9RA07327B-s1557.txt]

MINVUA01_clean_h

6.812000    0.000000    0.000000
3.405989    10.606442    0.000000
3.406008    2.592889    10.284620

     1       5.109004       5.109004       5.109004    24[8-(24),8-(24),8-(6),8-(6),8-(6),8-(6)]
     2       1.703004       1.703004       1.703004    24[8-(24),8-(24),8-(6),8-(6),8-(6),8-(6)]
     3       1.335152       1.335152       1.335152    6[1-(0),6-(1,6),6-(6,6)]
     4       5.476847       5.476847       5.476847    6[1-(0),6-(1,6),6-(6,6)]
     5       5.476846       5.476846       5.476846    6[1-(0),6-(1,6),6-(6,6)]
     6       8.147149       8.147149       8.147149    6[1-(0),6-(1,6),6-(6,6)]
     7      12.288845      12.288845      12.288845    6[1-(0),6-(1,6),6-(6,6)]
     8        8.14715        8.14715        8.14715    6[1-(0),6-(1,6),6-(6,6)]
     9       8.147151       8.147151       8.147151    6[1-(0),6-(1,6),6-(6,6)]
    10       5.476848       5.476848       5.476848    6[1-(0),6-(1,6),6-(6,6)]
    11       6.812001       6.812001       6.812001    6[6-(1,6),6-(1,6),6-(8,8)]
    12       6.812002       6.812002       6.812002    6[6-(6,6),8-(24),8-(24)]
    13       6.811999       6.811999       6.811999    6[6-(1,6),6-(1,6),6-(8,8)]
    14       6.812001       6.812001       6.812001    6[6-(6,6),8-(24),8-(24)]
    15       6.811998       6.811998       6.811998    6[6-(1,6),6-(1,6),6-(8,8)]
    16       6.811996       6.811996       6.811996    6[6-(6,6),8-(24),8-(24)]
    17       6.811996       6.811996       6.811996    6[6-(1,6),6-(1,6),6-(8,8)]
    18       6.811995       6.811995       6.811995    6[6-(6,6),8-(24),8-(24)]
    19       7.874674       7.874674       7.874674    8[6-(6,8),24-(8,8,8,8,8)]
    20        5.74933        5.74933        5.74933    8[6-(6,8),24-(8,8,8,8,8)]
    21       5.749323       5.749323       5.749323    8[6-(6,8),24-(8,8,8,8,8)]
    22       7.874667       7.874667       7.874667    8[6-(6,8),24-(8,8,8,8,8)]
    23       5.749323       5.749323       5.749323    8[6-(6,8),24-(8,8,8,8,8)]
    24       7.874667       7.874667       7.874667    8[6-(6,8),24-(8,8,8,8,8)]
    25       7.874674       7.874674       7.874674    8[6-(6,8),24-(8,8,8,8,8)]
    26        5.74933        5.74933        5.74933    8[6-(6,8),24-(8,8,8,8,8)]
    27      10.217994      10.217994      10.217994    8[24-(8,8,8,8,8),24-(8,8,8,8,8)]
    28       3.406003       3.406003       3.406003    8[24-(8,8,8,8,8),24-(8,8,8,8,8)]
    29       2.313458       2.313458       2.313458    1[6-(6,6)]
    30       4.498542       4.498542       4.498542    1[6-(6,6)]
    31        4.49854        4.49854        4.49854    1[6-(6,6)]
    32       9.125454       9.125454       9.125454    1[6-(6,6)]
    33      11.310539      11.310539      11.310539    1[6-(6,6)]
    34       9.125455       9.125455       9.125455    1[6-(6,6)]
    35       9.125457       9.125457       9.125457    1[6-(6,6)]
    36       4.498543       4.498543       4.498543    1[6-(6,6)]
