# Supplementary material for: A collection of forcefield precursors for metal–organic frameworks
Source: RSC Adv. 2019 Nov 13;9(63):36492–507. doi: 10.1039/c9ra07327b (PMC9075174; doi:10.1039/c9ra07327b)
Supplement: RA-009-C9RA07327B-s1558 [file RA-009-C9RA07327B-s1558.txt]

MIRLUU_clean

7.207500    0.000000    0.000000
0.000000    10.756200    0.000000
0.000000    -2.119820    17.087009

     1       3.462195       3.462195       3.462195    63[8-(6),8-(6),8-(6),8-(6),8-(6,63),8-(6,63),8-(6,63),8-(6,63)]
     2       7.065945       7.065945       7.065945    63[8-(6),8-(6),8-(6),8-(6),8-(6,63),8-(6,63),8-(6,63),8-(6,63)]
     3       3.745305       3.745305       3.745305    63[8-(6),8-(6),8-(6),8-(6),8-(6,63),8-(6,63),8-(6,63),8-(6,63)]
     4       0.141555       0.141555       0.141555    63[8-(6),8-(6),8-(6),8-(6),8-(6,63),8-(6,63),8-(6,63),8-(6,63)]
     5       3.909348       3.909348       3.909348    1[8-(6)]
     6       4.929209       4.929209       4.929209    1[6-(6,6)]
     7       1.064548       1.064548       1.064548    1[6-(6,6)]
     8       0.305598       0.305598       0.305598    1[8-(6)]
     9       1.325459       1.325459       1.325459    1[6-(6,6)]
    10       4.668298       4.668298       4.668298    1[6-(6,6)]
    11       3.298152       3.298152       3.298152    1[8-(6)]
    12       2.278291       2.278291       2.278291    1[6-(6,6)]
    13       6.142952       6.142952       6.142952    1[6-(6,6)]
    14       6.901902       6.901902       6.901902    1[8-(6)]
    15       5.882041       5.882041       5.882041    1[6-(6,6)]
    16       2.539202       2.539202       2.539202    1[6-(6,6)]
    17       1.238249       1.238249       1.238249    6[6-(6,6),8-(63),8-(63,63)]
    18       5.402021       5.402021       5.402021    6[6-(6,6),8-(63),8-(63,63)]
    19       6.360619       6.360619       6.360619    6[6-(1,6),6-(6,6),6-(8,8)]
    20       0.537679       0.537679       0.537679    6[6-(1,6),6-(6,6),6-(8,8)]
    21       5.848165       5.848165       5.848165    6[1-(0),6-(6,6),6-(6,6)]
    22       1.070314       1.070314       1.070314    6[6-(6,6),8-(63),8-(63)]
    23       0.511012       0.511012       0.511012    6[6-(1,6),6-(6,6),6-(8,8)]
    24       2.293427       2.293427       2.293427    6[6-(6,6),8-(0),8-(1)]
    25       1.138064       1.138064       1.138064    6[6-(1,6),6-(6,6),6-(8,8)]
    26       0.632818       0.632818       0.632818    6[1-(0),6-(6,6),6-(6,6)]
    27       4.841998       4.841998       4.841998    6[6-(6,6),8-(63),8-(63,63)]
    28       1.798271       1.798271       1.798271    6[6-(6,6),8-(63),8-(63,63)]
    29       2.756869       2.756869       2.756869    6[6-(1,6),6-(6,6),6-(8,8)]
    30        4.14143        4.14143        4.14143    6[6-(1,6),6-(6,6),6-(8,8)]
    31       2.244416       2.244416       2.244416    6[1-(0),6-(6,6),6-(6,6)]
    32       4.674064       4.674064       4.674064    6[6-(6,6),8-(63),8-(63)]
    33       4.114762       4.114762       4.114762    6[6-(1,6),6-(6,6),6-(8,8)]
    34       5.897177       5.897177       5.897177    6[6-(6,6),8-(0),8-(1)]
    35       4.741814       4.741814       4.741814    6[6-(1,6),6-(6,6),6-(8,8)]
    36       4.236568       4.236568       4.236568    6[1-(0),6-(6,6),6-(6,6)]
    37       5.969252       5.969252       5.969252    6[6-(6,6),8-(63),8-(63,63)]
    38       1.805479       1.805479       1.805479    6[6-(6,6),8-(63),8-(63,63)]
    39       0.846881       0.846881       0.846881    6[6-(1,6),6-(6,6),6-(8,8)]
    40       6.669821       6.669821       6.669821    6[6-(1,6),6-(6,6),6-(8,8)]
    41       1.359335       1.359335       1.359335    6[1-(0),6-(6,6),6-(6,6)]
    42       6.137186       6.137186       6.137186    6[6-(6,6),8-(63),8-(63)]
    43       6.696488       6.696488       6.696488    6[6-(1,6),6-(6,6),6-(8,8)]
    44       4.914074       4.914074       4.914074    6[6-(6,6),8-(0),8-(1)]
    45       6.069436       6.069436       6.069436    6[6-(1,6),6-(6,6),6-(8,8)]
    46       6.574682       6.574682       6.574682    6[1-(0),6-(6,6),6-(6,6)]
    47       2.365502       2.365502       2.365502    6[6-(6,6),8-(63),8-(63,63)]
    48       5.409229       5.409229       5.409229    6[6-(6,6),8-(63),8-(63,63)]
    49       4.450631       4.450631       4.450631    6[6-(1,6),6-(6,6),6-(8,8)]
    50       3.066071       3.066071       3.066071    6[6-(1,6),6-(6,6),6-(8,8)]
    51       4.963085       4.963085       4.963085    6[1-(0),6-(6,6),6-(6,6)]
    52       2.533436       2.533436       2.533436    6[6-(6,6),8-(63),8-(63)]
    53       3.092738       3.092738       3.092738    6[6-(1,6),6-(6,6),6-(8,8)]
    54       1.310323       1.310323       1.310323    6[6-(6,6),8-(0),8-(1)]
    55       2.465686       2.465686       2.465686    6[6-(1,6),6-(6,6),6-(8,8)]
    56       2.970932       2.970932       2.970932    6[1-(0),6-(6,6),6-(6,6)]
    57       4.182512       4.182512       4.182512    8[6-(6,8),63-(8,8,8,8,8,8,8)]
    58       2.273966       2.273966       2.273966    8[6-(6,8)]
    59       3.254907       3.254907       3.254907    8[1-(0),6-(6,8)]
    60       1.386723       1.386723       1.386723    8[6-(6,8),63-(8,8,8,8,8,8,8),63-(8,8,8,8,8,8,8)]
    61       5.846724       5.846724       5.846724    8[6-(6,8),63-(8,8,8,8,8,8,8),63-(8,8,8,8,8,8,8)]
    62       1.815569       1.815569       1.815569    8[6-(6,8),63-(8,8,8,8,8,8,8)]
    63       2.317932       2.317932       2.317932    8[6-(6,8),63-(8,8,8,8,8,8,8)]
    64       0.232802       0.232802       0.232802    8[6-(6,8),63-(8,8,8,8,8,8,8)]
    65       0.578762       0.578762       0.578762    8[6-(6,8),63-(8,8,8,8,8,8,8)]
    66       5.877716       5.877716       5.877716    8[6-(6,8)]
    67       6.858657       6.858657       6.858657    8[1-(0),6-(6,8)]
    68       4.990473       4.990473       4.990473    8[6-(6,8),63-(8,8,8,8,8,8,8),63-(8,8,8,8,8,8,8)]
    69       2.242974       2.242974       2.242974    8[6-(6,8),63-(8,8,8,8,8,8,8),63-(8,8,8,8,8,8,8)]
    70       5.419319       5.419319       5.419319    8[6-(6,8),63-(8,8,8,8,8,8,8)]
    71       5.921682       5.921682       5.921682    8[6-(6,8),63-(8,8,8,8,8,8,8)]
    72       3.836552       3.836552       3.836552    8[6-(6,8),63-(8,8,8,8,8,8,8)]
    73       3.024988       3.024988       3.024988    8[6-(6,8),63-(8,8,8,8,8,8,8)]
    74       4.933534       4.933534       4.933534    8[6-(6,8)]
    75       3.952593       3.952593       3.952593    8[1-(0),6-(6,8)]
    76       5.820777       5.820777       5.820777    8[6-(6,8),63-(8,8,8,8,8,8,8),63-(8,8,8,8,8,8,8)]
    77       1.360776       1.360776       1.360776    8[6-(6,8),63-(8,8,8,8,8,8,8),63-(8,8,8,8,8,8,8)]
    78       5.391931       5.391931       5.391931    8[6-(6,8),63-(8,8,8,8,8,8,8)]
    79       4.889568       4.889568       4.889568    8[6-(6,8),63-(8,8,8,8,8,8,8)]
    80       6.974698       6.974698       6.974698    8[6-(6,8),63-(8,8,8,8,8,8,8)]
    81       6.628738       6.628738       6.628738    8[6-(6,8),63-(8,8,8,8,8,8,8)]
    82       1.329784       1.329784       1.329784    8[6-(6,8)]
    83       0.348843       0.348843       0.348843    8[1-(0),6-(6,8)]
    84       2.217027       2.217027       2.217027    8[6-(6,8),63-(8,8,8,8,8,8,8),63-(8,8,8,8,8,8,8)]
    85       4.964526       4.964526       4.964526    8[6-(6,8),63-(8,8,8,8,8,8,8),63-(8,8,8,8,8,8,8)]
    86       1.788181       1.788181       1.788181    8[6-(6,8),63-(8,8,8,8,8,8,8)]
    87       1.285818       1.285818       1.285818    8[6-(6,8),63-(8,8,8,8,8,8,8)]
    88       3.370948       3.370948       3.370948    8[6-(6,8),63-(8,8,8,8,8,8,8)]
