# Supplementary material for: A collection of forcefield precursors for metal–organic frameworks
Source: RSC Adv. 2019 Nov 13;9(63):36492–507. doi: 10.1039/c9ra07327b (PMC9075174; doi:10.1039/c9ra07327b)
Supplement: RA-009-C9RA07327B-s1559 [file RA-009-C9RA07327B-s1559.txt]

MITGOL_clean

9.673900    0.000000    0.000000
-4.520735    10.032386    0.000000
-0.201615    -3.334659    11.058709

     1        0.22305        0.22305        0.22305    68[8-(6),8-(6),8-(6),8-(6),8-(6),8-(6,68)]
     2       3.014605       3.014605       3.014605    68[8-(6),8-(6),8-(6),8-(6),8-(6,68),8-(6,68),8-(6,68)]
     3         4.7285         4.7285         4.7285    68[8-(6),8-(6),8-(6),8-(6),8-(6),8-(6,68)]
     4       1.936945       1.936945       1.936945    68[8-(6),8-(6),8-(6),8-(6),8-(6,68),8-(6,68),8-(6,68)]
     5       8.105873       8.105873       8.105873    1[6-(6,6)]
     6      -0.077494      -0.077494      -0.077494    1[6-(6,6)]
     7      -0.981879      -0.981879      -0.981879    1[6-(6,6)]
     8      -3.154323      -3.154323      -3.154323    1[6-(6,6)]
     9       5.029044       5.029044       5.029044    1[6-(6,6)]
    10       5.933429       5.933429       5.933429    1[6-(6,6)]
    11        5.73068        5.73068        5.73068    6[6-(6,6),8-(68),8-(68,68)]
    12       6.492791       6.492791       6.492791    6[6-(1,6),6-(6,6),6-(8,8)]
    13       7.781892       7.781892       7.781892    6[1-(0),6-(6,6),6-(6,6)]
    14       6.026928       6.026928       6.026928    6[6-(1,6),6-(6,6),6-(8,8)]
    15       4.670186       4.670186       4.670186    6[6-(6,6),8-(68),8-(68,68)]
    16         2.4315         2.4315         2.4315    6[6-(6,6),8-(68),8-(68)]
    17       1.177742       1.177742       1.177742    6[6-(1,6),6-(6,6),6-(8,8)]
    18      -0.048732      -0.048732      -0.048732    6[1-(0),6-(6,6),6-(6,6)]
    19      -3.492316      -3.492316      -3.492316    6[6-(1,6),6-(6,6),6-(8,8)]
    20      -2.163584      -2.163584      -2.163584    6[6-(6,6),8-(0),8-(68)]
    21       1.255232       1.255232       1.255232    6[6-(6,6),8-(68),8-(68)]
    22        0.58531        0.58531        0.58531    6[6-(1,6),6-(6,6),6-(8,8)]
    23      -0.625373      -0.625373      -0.625373    6[1-(0),6-(6,6),6-(6,6)]
    24      -3.391769      -3.391769      -3.391769    6[6-(1,6),6-(6,6),6-(8,8)]
    25      -2.048057      -2.048057      -2.048057    6[6-(6,6),8-(68),8-(68)]
    26       -0.77913       -0.77913       -0.77913    6[6-(6,6),8-(68),8-(68,68)]
    27      -1.541241      -1.541241      -1.541241    6[6-(1,6),6-(6,6),6-(8,8)]
    28      -2.830342      -2.830342      -2.830342    6[1-(0),6-(6,6),6-(6,6)]
    29      -1.075378      -1.075378      -1.075378    6[6-(1,6),6-(6,6),6-(8,8)]
    30       0.281364       0.281364       0.281364    6[6-(6,6),8-(68),8-(68,68)]
    31        2.52005        2.52005        2.52005    6[6-(6,6),8-(68),8-(68)]
    32       3.773808       3.773808       3.773808    6[6-(1,6),6-(6,6),6-(8,8)]
    33       5.000282       5.000282       5.000282    6[1-(0),6-(6,6),6-(6,6)]
    34       8.443866       8.443866       8.443866    6[6-(1,6),6-(6,6),6-(8,8)]
    35       7.115134       7.115134       7.115134    6[6-(6,6),8-(0),8-(68)]
    36       3.696318       3.696318       3.696318    6[6-(6,6),8-(68),8-(68)]
    37        4.36624        4.36624        4.36624    6[6-(1,6),6-(6,6),6-(8,8)]
    38       5.576923       5.576923       5.576923    6[1-(0),6-(6,6),6-(6,6)]
    39       8.343319       8.343319       8.343319    6[6-(1,6),6-(6,6),6-(8,8)]
    40       6.999607       6.999607       6.999607    6[6-(6,6),8-(68),8-(68)]
    41       6.230299       6.230299       6.230299    8[6-(6,8),68-(8,8,8,8,8)]
    42       4.656631       4.656631       4.656631    8[6-(6,8),68-(8,8,8,8,8),68-(8,8,8,8,8,8)]
    43       3.665737       3.665737       3.665737    8[6-(6,8),68-(8,8,8,8,8,8),68-(8,8,8,8,8,8)]
    44       4.512504       4.512504       4.512504    8[6-(6,8),68-(8,8,8,8,8,8)]
    45       3.339474       3.339474       3.339474    8[6-(6,8),68-(8,8,8,8,8)]
    46       2.499971       2.499971       2.499971    8[6-(6,8),68-(8,8,8,8,8,8)]
    47      -1.478963      -1.478963      -1.478963    8[6-(6,8),68-(8,8,8,8,8)]
    48      -1.859019      -1.859019      -1.859019    8[6-(6,8)]
    49       1.141121       1.141121       1.141121    8[6-(6,8),68-(8,8,8,8,8,8)]
    50       1.787871       1.787871       1.787871    8[6-(6,8),68-(8,8,8,8,8,8)]
    51       3.446026       3.446026       3.446026    8[6-(6,8),68-(8,8,8,8,8)]
    52      -1.870864      -1.870864      -1.870864    8[6-(6,8),68-(8,8,8,8,8)]
    53      -1.278749      -1.278749      -1.278749    8[6-(6,8),68-(8,8,8,8,8)]
    54       0.294919       0.294919       0.294919    8[6-(6,8),68-(8,8,8,8,8),68-(8,8,8,8,8,8)]
    55       1.285813       1.285813       1.285813    8[6-(6,8),68-(8,8,8,8,8,8),68-(8,8,8,8,8,8)]
    56       0.439046       0.439046       0.439046    8[6-(6,8),68-(8,8,8,8,8,8)]
    57       1.612076       1.612076       1.612076    8[6-(6,8),68-(8,8,8,8,8)]
    58       2.451579       2.451579       2.451579    8[6-(6,8),68-(8,8,8,8,8,8)]
    59       6.430513       6.430513       6.430513    8[6-(6,8),68-(8,8,8,8,8)]
    60       6.810569       6.810569       6.810569    8[6-(6,8)]
    61       3.810429       3.810429       3.810429    8[6-(6,8),68-(8,8,8,8,8,8)]
    62       3.163679       3.163679       3.163679    8[6-(6,8),68-(8,8,8,8,8,8)]
    63       1.505524       1.505524       1.505524    8[6-(6,8),68-(8,8,8,8,8)]
    64       6.822414       6.822414       6.822414    8[6-(6,8),68-(8,8,8,8,8)]
