# Supplementary material for: A collection of forcefield precursors for metal–organic frameworks
Source: RSC Adv. 2019 Nov 13;9(63):36492–507. doi: 10.1039/c9ra07327b (PMC9075174; doi:10.1039/c9ra07327b)
Supplement: RA-009-C9RA07327B-s1560 [file RA-009-C9RA07327B-s1560.txt]

MITGUR_clean

7.169300    0.000000    0.000000
0.000000    10.724600    0.000000
0.000000    -2.123429    17.026098

     1       3.440906       3.440906       3.440906    65[8-(6),8-(6),8-(6),8-(6),8-(6,65),8-(6,65),8-(6,65),8-(6,65)]
     2       7.025556       7.025556       7.025556    65[8-(6),8-(6),8-(6),8-(6),8-(6,65),8-(6,65),8-(6,65),8-(6,65)]
     3       3.728394       3.728394       3.728394    65[8-(6),8-(6),8-(6),8-(6),8-(6,65),8-(6,65),8-(6,65),8-(6,65)]
     4       0.143744       0.143744       0.143744    65[8-(6),8-(6),8-(6),8-(6),8-(6,65),8-(6,65),8-(6,65),8-(6,65)]
     5       4.907386       4.907386       4.907386    1[6-(6,6)]
     6       2.510689       2.510689       2.510689    1[6-(6,6)]
     7       1.322736       1.322736       1.322736    1[6-(6,6)]
     8       6.095339       6.095339       6.095339    1[6-(6,6)]
     9       2.261914       2.261914       2.261914    1[6-(6,6)]
    10       4.658611       4.658611       4.658611    1[6-(6,6)]
    11       5.846564       5.846564       5.846564    1[6-(6,6)]
    12       1.073961       1.073961       1.073961    1[6-(6,6)]
    13        5.82649        5.82649        5.82649    6[1-(0),6-(6,6),6-(6,6)]
    14       6.323323       6.323323       6.323323    6[6-(1,6),6-(6,6),6-(8,8)]
    15       0.543433       0.543433       0.543433    6[6-(1,6),6-(6,6),6-(8,8)]
    16       5.366221       5.366221       5.366221    6[6-(6,6),8-(65),8-(65,65)]
    17       1.235987       1.235987       1.235987    6[6-(6,6),8-(65),8-(65,65)]
    18       2.945148       2.945148       2.945148    6[1-(0),6-(6,6),6-(6,6)]
    19       4.098689       4.098689       4.098689    6[6-(1,6),6-(6,6),6-(8,8)]
    20       4.739624       4.739624       4.739624    6[6-(1,6),6-(6,6),6-(8,8)]
    21       4.642122       4.642122       4.642122    6[6-(6,6),8-(65),8-(65)]
    22       5.874524       5.874524       5.874524    6[6-(6,6),8-(0),8-(0)]
    23        2.24184        2.24184        2.24184    6[1-(0),6-(6,6),6-(6,6)]
    24       2.738673       2.738673       2.738673    6[6-(1,6),6-(6,6),6-(8,8)]
    25       4.128083       4.128083       4.128083    6[6-(1,6),6-(6,6),6-(8,8)]
    26       1.781571       1.781571       1.781571    6[6-(6,6),8-(65),8-(65,65)]
    27       4.820637       4.820637       4.820637    6[6-(6,6),8-(65),8-(65,65)]
    28       6.529798       6.529798       6.529798    6[1-(0),6-(6,6),6-(6,6)]
    29       0.514039       0.514039       0.514039    6[6-(1,6),6-(6,6),6-(8,8)]
    30       1.154974       1.154974       1.154974    6[6-(1,6),6-(6,6),6-(8,8)]
    31       1.057472       1.057472       1.057472    6[6-(6,6),8-(65),8-(65)]
    32       2.289874       2.289874       2.289874    6[6-(6,6),8-(0),8-(0)]
    33        1.34281        1.34281        1.34281    6[1-(0),6-(6,6),6-(6,6)]
    34       0.845977       0.845977       0.845977    6[6-(1,6),6-(6,6),6-(8,8)]
    35       6.625867       6.625867       6.625867    6[6-(1,6),6-(6,6),6-(8,8)]
    36       1.803079       1.803079       1.803079    6[6-(6,6),8-(65),8-(65,65)]
    37       5.933313       5.933313       5.933313    6[6-(6,6),8-(65),8-(65,65)]
    38       4.224152       4.224152       4.224152    6[1-(0),6-(6,6),6-(6,6)]
    39       3.070611       3.070611       3.070611    6[6-(1,6),6-(6,6),6-(8,8)]
    40       2.429676       2.429676       2.429676    6[6-(1,6),6-(6,6),6-(8,8)]
    41       2.527178       2.527178       2.527178    6[6-(6,6),8-(65),8-(65)]
    42       1.294776       1.294776       1.294776    6[6-(6,6),8-(0),8-(0)]
    43        4.92746        4.92746        4.92746    6[1-(0),6-(6,6),6-(6,6)]
    44       4.430627       4.430627       4.430627    6[6-(1,6),6-(6,6),6-(8,8)]
    45       3.041217       3.041217       3.041217    6[6-(1,6),6-(6,6),6-(8,8)]
    46       5.387729       5.387729       5.387729    6[6-(6,6),8-(65),8-(65,65)]
    47       2.348663       2.348663       2.348663    6[6-(6,6),8-(65),8-(65,65)]
    48       0.639502       0.639502       0.639502    6[1-(0),6-(6,6),6-(6,6)]
    49       6.655261       6.655261       6.655261    6[6-(1,6),6-(6,6),6-(8,8)]
    50       6.014326       6.014326       6.014326    6[6-(1,6),6-(6,6),6-(8,8)]
    51       6.111828       6.111828       6.111828    6[6-(6,6),8-(65),8-(65)]
    52       4.879426       4.879426       4.879426    6[6-(6,6),8-(0),8-(0)]
    53       4.130234       4.130234       4.130234    8[6-(6,8),65-(8,8,8,8,8,8,8)]
    54       5.804265       5.804265       5.804265    8[6-(6,8),65-(8,8,8,8,8,8,8),65-(8,8,8,8,8,8,8)]
    55       1.376506       1.376506       1.376506    8[6-(6,8),65-(8,8,8,8,8,8,8),65-(8,8,8,8,8,8,8)]
    56       1.807381       1.807381       1.807381    8[6-(6,8),65-(8,8,8,8,8,8,8)]
    57       3.791126       3.791126       3.791126    8[6-(6,8),65-(8,8,8,8,8,8,8)]
    58       5.887429       5.887429       5.887429    8[6-(6,8),65-(8,8,8,8,8,8,8)]
    59       5.874524       5.874524       5.874524    8[6-(6,8)]
    60       6.853851       6.853851       6.853851    8[6-(6,8)]
    61       0.545584       0.545584       0.545584    8[6-(6,8),65-(8,8,8,8,8,8,8)]
    62       2.219615       2.219615       2.219615    8[6-(6,8),65-(8,8,8,8,8,8,8),65-(8,8,8,8,8,8,8)]
    63       4.961156       4.961156       4.961156    8[6-(6,8),65-(8,8,8,8,8,8,8),65-(8,8,8,8,8,8,8)]
    64       5.392031       5.392031       5.392031    8[6-(6,8),65-(8,8,8,8,8,8,8)]
    65       0.206476       0.206476       0.206476    8[6-(6,8),65-(8,8,8,8,8,8,8)]
    66       2.302779       2.302779       2.302779    8[6-(6,8),65-(8,8,8,8,8,8,8)]
    67       2.289874       2.289874       2.289874    8[6-(6,8)]
    68       3.269201       3.269201       3.269201    8[6-(6,8)]
    69       3.039066       3.039066       3.039066    8[6-(6,8),65-(8,8,8,8,8,8,8)]
    70       1.365035       1.365035       1.365035    8[6-(6,8),65-(8,8,8,8,8,8,8),65-(8,8,8,8,8,8,8)]
    71       5.792794       5.792794       5.792794    8[6-(6,8),65-(8,8,8,8,8,8,8),65-(8,8,8,8,8,8,8)]
    72       5.361919       5.361919       5.361919    8[6-(6,8),65-(8,8,8,8,8,8,8)]
    73       3.378174       3.378174       3.378174    8[6-(6,8),65-(8,8,8,8,8,8,8)]
    74       1.281871       1.281871       1.281871    8[6-(6,8),65-(8,8,8,8,8,8,8)]
    75       1.294776       1.294776       1.294776    8[6-(6,8)]
    76       0.315449       0.315449       0.315449    8[6-(6,8)]
    77       6.623716       6.623716       6.623716    8[6-(6,8),65-(8,8,8,8,8,8,8)]
    78       4.949685       4.949685       4.949685    8[6-(6,8),65-(8,8,8,8,8,8,8),65-(8,8,8,8,8,8,8)]
    79       2.208144       2.208144       2.208144    8[6-(6,8),65-(8,8,8,8,8,8,8),65-(8,8,8,8,8,8,8)]
    80       1.777269       1.777269       1.777269    8[6-(6,8),65-(8,8,8,8,8,8,8)]
    81       6.962824       6.962824       6.962824    8[6-(6,8),65-(8,8,8,8,8,8,8)]
    82       4.866521       4.866521       4.866521    8[6-(6,8),65-(8,8,8,8,8,8,8)]
    83       4.879426       4.879426       4.879426    8[6-(6,8)]
    84       3.900099       3.900099       3.900099    8[6-(6,8)]
