# Supplementary material for: A collection of forcefield precursors for metal–organic frameworks
Source: RSC Adv. 2019 Nov 13;9(63):36492–507. doi: 10.1039/c9ra07327b (PMC9075174; doi:10.1039/c9ra07327b)
Supplement: RA-009-C9RA07327B-s1561 [file RA-009-C9RA07327B-s1561.txt]

MITGUR01_clean

7.168000    0.000000    0.000000
0.000000    10.723000    0.000000
0.000000    -2.114144    17.024230

     1       3.438776       3.438776       3.438776    65[8-(6),8-(6),8-(6),8-(6),8-(6,65),8-(6,65),8-(6,65),8-(6,65)]
     2       7.022776       7.022776       7.022776    65[8-(6),8-(6),8-(6),8-(6),8-(6,65),8-(6,65),8-(6,65),8-(6,65)]
     3       3.729224       3.729224       3.729224    65[8-(6),8-(6),8-(6),8-(6),8-(6,65),8-(6,65),8-(6,65),8-(6,65)]
     4       0.145224       0.145224       0.145224    65[8-(6),8-(6),8-(6),8-(6),8-(6,65),8-(6,65),8-(6,65),8-(6,65)]
     5        4.80256        4.80256        4.80256    1[6-(6,6)]
     6       2.465792       2.465792       2.465792    1[6-(6,6)]
     7       0.265216       0.265216       0.265216    1[8-(6)]
     8        1.21856        1.21856        1.21856    1[6-(6,6)]
     9       6.049792       6.049792       6.049792    1[6-(6,6)]
    10       3.849216       3.849216       3.849216    1[8-(6)]
    11        2.36544        2.36544        2.36544    1[6-(6,6)]
    12       4.702208       4.702208       4.702208    1[6-(6,6)]
    13       6.902784       6.902784       6.902784    1[8-(6)]
    14        5.94944        5.94944        5.94944    1[6-(6,6)]
    15       1.118208       1.118208       1.118208    1[6-(6,6)]
    16       3.318784       3.318784       3.318784    1[8-(6)]
    17        5.35808        5.35808        5.35808    6[6-(6,6),8-(65),8-(65,65)]
    18       6.326477       6.326477       6.326477    6[6-(1,6),6-(6,6),6-(8,8)]
    19       0.529715       0.529715       0.529715    6[6-(1,6),6-(6,6),6-(8,8)]
    20       1.242214       1.242214       1.242214    6[6-(6,6),8-(65),8-(65,65)]
    21       5.800346       5.800346       5.800346    6[1-(0),6-(6,6),6-(6,6)]
    22       4.639846       4.639846       4.639846    6[6-(6,6),8-(65),8-(65)]
    23       4.724429       4.724429       4.724429    6[6-(1,6),6-(6,6),6-(8,8)]
    24       5.877043       5.877043       5.877043    6[6-(6,6),8-(0),8-(1)]
    25       2.940314       2.940314       2.940314    6[1-(0),6-(6,6),6-(6,6)]
    26       4.096512       4.096512       4.096512    6[6-(1,6),6-(6,6),6-(8,8)]
    27        1.77408        1.77408        1.77408    6[6-(6,6),8-(65),8-(65,65)]
    28       2.742477       2.742477       2.742477    6[6-(1,6),6-(6,6),6-(8,8)]
    29       4.113715       4.113715       4.113715    6[6-(1,6),6-(6,6),6-(8,8)]
    30       4.826214       4.826214       4.826214    6[6-(6,6),8-(65),8-(65,65)]
    31       2.216346       2.216346       2.216346    6[1-(0),6-(6,6),6-(6,6)]
    32       1.055846       1.055846       1.055846    6[6-(6,6),8-(65),8-(65)]
    33       1.140429       1.140429       1.140429    6[6-(1,6),6-(6,6),6-(8,8)]
    34       2.293043       2.293043       2.293043    6[6-(6,6),8-(0),8-(1)]
    35       6.524314       6.524314       6.524314    6[1-(0),6-(6,6),6-(6,6)]
    36       0.512512       0.512512       0.512512    6[6-(1,6),6-(6,6),6-(8,8)]
    37        1.80992        1.80992        1.80992    6[6-(6,6),8-(65),8-(65,65)]
    38       0.841523       0.841523       0.841523    6[6-(1,6),6-(6,6),6-(8,8)]
    39       6.638285       6.638285       6.638285    6[6-(1,6),6-(6,6),6-(8,8)]
    40       5.925786       5.925786       5.925786    6[6-(6,6),8-(65),8-(65,65)]
    41       1.367654       1.367654       1.367654    6[1-(0),6-(6,6),6-(6,6)]
    42       2.528154       2.528154       2.528154    6[6-(6,6),8-(65),8-(65)]
    43       2.443571       2.443571       2.443571    6[6-(1,6),6-(6,6),6-(8,8)]
    44       1.290957       1.290957       1.290957    6[6-(6,6),8-(0),8-(1)]
    45       4.227686       4.227686       4.227686    6[1-(0),6-(6,6),6-(6,6)]
    46       3.071488       3.071488       3.071488    6[6-(1,6),6-(6,6),6-(8,8)]
    47        5.39392        5.39392        5.39392    6[6-(6,6),8-(65),8-(65,65)]
    48       4.425523       4.425523       4.425523    6[6-(1,6),6-(6,6),6-(8,8)]
    49       3.054285       3.054285       3.054285    6[6-(1,6),6-(6,6),6-(8,8)]
    50       2.341786       2.341786       2.341786    6[6-(6,6),8-(65),8-(65,65)]
    51       4.951654       4.951654       4.951654    6[1-(0),6-(6,6),6-(6,6)]
    52       6.112154       6.112154       6.112154    6[6-(6,6),8-(65),8-(65)]
    53       6.027571       6.027571       6.027571    6[6-(1,6),6-(6,6),6-(8,8)]
    54       4.874957       4.874957       4.874957    6[6-(6,6),8-(0),8-(1)]
    55       0.643686       0.643686       0.643686    6[1-(0),6-(6,6),6-(6,6)]
    56       6.655488       6.655488       6.655488    6[6-(1,6),6-(6,6),6-(8,8)]
    57       4.143104       4.143104       4.143104    8[6-(6,8),65-(8,8,8,8,8,8,8)]
    58       5.806797       5.806797       5.806797    8[6-(6,8),65-(8,8,8,8,8,8,8),65-(8,8,8,8,8,8,8)]
    59       1.371238       1.371238       1.371238    8[6-(6,8),65-(8,8,8,8,8,8,8),65-(8,8,8,8,8,8,8)]
    60       1.817805       1.817805       1.817805    8[6-(6,8),65-(8,8,8,8,8,8,8)]
    61       3.804774       3.804774       3.804774    8[6-(6,8),65-(8,8,8,8,8,8,8)]
    62       5.887078       5.887078       5.887078    8[6-(6,8),65-(8,8,8,8,8,8,8)]
    63       5.869875       5.869875       5.869875    8[6-(6,8)]
    64       6.838272       6.838272       6.838272    8[1-(0),6-(6,8)]
    65       0.559104       0.559104       0.559104    8[6-(6,8),65-(8,8,8,8,8,8,8)]
    66       2.222797       2.222797       2.222797    8[6-(6,8),65-(8,8,8,8,8,8,8),65-(8,8,8,8,8,8,8)]
    67       4.955238       4.955238       4.955238    8[6-(6,8),65-(8,8,8,8,8,8,8),65-(8,8,8,8,8,8,8)]
    68       5.401805       5.401805       5.401805    8[6-(6,8),65-(8,8,8,8,8,8,8)]
    69       0.220774       0.220774       0.220774    8[6-(6,8),65-(8,8,8,8,8,8,8)]
    70       2.303078       2.303078       2.303078    8[6-(6,8),65-(8,8,8,8,8,8,8)]
    71       2.285875       2.285875       2.285875    8[6-(6,8)]
    72       3.254272       3.254272       3.254272    8[1-(0),6-(6,8)]
    73       3.024896       3.024896       3.024896    8[6-(6,8),65-(8,8,8,8,8,8,8)]
    74       1.361203       1.361203       1.361203    8[6-(6,8),65-(8,8,8,8,8,8,8),65-(8,8,8,8,8,8,8)]
    75       5.796762       5.796762       5.796762    8[6-(6,8),65-(8,8,8,8,8,8,8),65-(8,8,8,8,8,8,8)]
    76       5.350195       5.350195       5.350195    8[6-(6,8),65-(8,8,8,8,8,8,8)]
    77       3.363226       3.363226       3.363226    8[6-(6,8),65-(8,8,8,8,8,8,8)]
    78       1.280922       1.280922       1.280922    8[6-(6,8),65-(8,8,8,8,8,8,8)]
    79       1.298125       1.298125       1.298125    8[6-(6,8)]
    80       0.329728       0.329728       0.329728    8[1-(0),6-(6,8)]
    81       6.608896       6.608896       6.608896    8[6-(6,8),65-(8,8,8,8,8,8,8)]
    82       4.945203       4.945203       4.945203    8[6-(6,8),65-(8,8,8,8,8,8,8),65-(8,8,8,8,8,8,8)]
    83       2.212762       2.212762       2.212762    8[6-(6,8),65-(8,8,8,8,8,8,8),65-(8,8,8,8,8,8,8)]
    84       1.766195       1.766195       1.766195    8[6-(6,8),65-(8,8,8,8,8,8,8)]
    85       6.947226       6.947226       6.947226    8[6-(6,8),65-(8,8,8,8,8,8,8)]
    86       4.864922       4.864922       4.864922    8[6-(6,8),65-(8,8,8,8,8,8,8)]
    87       4.882125       4.882125       4.882125    8[6-(6,8)]
    88       3.913728       3.913728       3.913728    8[1-(0),6-(6,8)]
