# Supplementary material for: A collection of forcefield precursors for metal–organic frameworks
Source: RSC Adv. 2019 Nov 13;9(63):36492–507. doi: 10.1039/c9ra07327b (PMC9075174; doi:10.1039/c9ra07327b)
Supplement: RA-009-C9RA07327B-s1562 [file RA-009-C9RA07327B-s1562.txt]

MITSEO_charged

12.605200    0.000000    0.000000
0.000000    20.182400    0.000000
0.000000    0.000000    20.182400

     1        7.56728        7.56728        7.56728    48[8-(6),8-(6),8-(6),8-(6),17-(0)]
     2        7.56728        7.56728        7.56728    48[8-(6),8-(6),8-(6),8-(6),17-(0)]
     3        7.56728        7.56728        7.56728    48[8-(6),8-(6),8-(6),8-(6),17-(0)]
     4        7.56728        7.56728        7.56728    48[8-(6),8-(6),8-(6),8-(6),17-(0)]
     5        5.03792        5.03792        5.03792    48[8-(6),8-(6),8-(6),8-(6),17-(0)]
     6        5.03792        5.03792        5.03792    48[8-(6),8-(6),8-(6),8-(6),17-(0)]
     7        5.03792        5.03792        5.03792    48[8-(6),8-(6),8-(6),8-(6),17-(0)]
     8        5.03792        5.03792        5.03792    48[8-(6),8-(6),8-(6),8-(6),17-(0)]
     9            0.0            0.0            0.0    48[8-(6),8-(6),8-(6),8-(6)]
    10            0.0            0.0            0.0    48[8-(6),8-(6),8-(6),8-(6)]
    11       9.434992       9.434992       9.434992    1[6-(6,6)]
    12       9.412303       9.412303       9.412303    1[6-(6,6)]
    13       6.685798       6.685798       6.685798    1[6-(6,6)]
    14       9.434992       9.434992       9.434992    1[6-(6,6)]
    15       9.412303       9.412303       9.412303    1[6-(6,6)]
    16       6.685798       6.685798       6.685798    1[6-(6,6)]
    17       9.434992       9.434992       9.434992    1[6-(6,6)]
    18       9.412303       9.412303       9.412303    1[6-(6,6)]
    19       6.685798       6.685798       6.685798    1[6-(6,6)]
    20       9.434992       9.434992       9.434992    1[6-(6,6)]
    21       9.412303       9.412303       9.412303    1[6-(6,6)]
    22       6.685798       6.685798       6.685798    1[6-(6,6)]
    23       3.170208       3.170208       3.170208    1[6-(6,6)]
    24       3.192897       3.192897       3.192897    1[6-(6,6)]
    25       5.919402       5.919402       5.919402    1[6-(6,6)]
    26       3.170208       3.170208       3.170208    1[6-(6,6)]
    27       3.192897       3.192897       3.192897    1[6-(6,6)]
    28       5.919402       5.919402       5.919402    1[6-(6,6)]
    29       3.170208       3.170208       3.170208    1[6-(6,6)]
    30       3.192897       3.192897       3.192897    1[6-(6,6)]
    31       5.919402       5.919402       5.919402    1[6-(6,6)]
    32       3.170208       3.170208       3.170208    1[6-(6,6)]
    33       3.192897       3.192897       3.192897    1[6-(6,6)]
    34       5.919402       5.919402       5.919402    1[6-(6,6)]
    35       9.700962       9.700962       9.700962    1[6-(1,6,7)]
    36       8.310608       8.310608       8.310608    1[6-(1,6,7)]
    37       8.425316       8.425316       8.425316    1[6-(1,1,6)]
    38       9.693399       9.693399       9.693399    1[6-(1,1,6)]
    39       8.306827       8.306827       8.306827    1[6-(1,1,6)]
    40       8.517334       8.517334       8.517334    1[6-(1,6,7)]
    41       9.491716       9.491716       9.491716    1[6-(1,6,7)]
    42       7.329924       7.329924       7.329924    1[6-(1,1,6)]
    43       8.354727       8.354727       8.354727    1[6-(1,1,6)]
    44       7.375303       7.375303       7.375303    1[6-(1,1,6)]
    45      10.985432      10.985432      10.985432    1[6-(1,6,7)]
    46      11.584179      11.584179      11.584179    1[6-(1,6,7)]
    47       0.337819       0.337819       0.337819    1[6-(1,1,6)]
    48      11.765694      11.765694      11.765694    1[6-(1,1,6)]
    49      12.344272      12.344272      12.344272    1[6-(1,1,6)]
    50       9.700962       9.700962       9.700962    1[6-(1,6,7)]
    51       8.310608       8.310608       8.310608    1[6-(1,6,7)]
    52       8.425316       8.425316       8.425316    1[6-(1,1,6)]
    53       9.693399       9.693399       9.693399    1[6-(1,1,6)]
    54       8.306827       8.306827       8.306827    1[6-(1,1,6)]
    55       8.517334       8.517334       8.517334    1[6-(1,6,7)]
    56       9.491716       9.491716       9.491716    1[6-(1,6,7)]
    57       7.329924       7.329924       7.329924    1[6-(1,1,6)]
    58       8.354727       8.354727       8.354727    1[6-(1,1,6)]
    59       7.375303       7.375303       7.375303    1[6-(1,1,6)]
    60      10.985432      10.985432      10.985432    1[6-(1,6,7)]
    61      11.584179      11.584179      11.584179    1[6-(1,6,7)]
    62       0.337819       0.337819       0.337819    1[6-(1,1,6)]
    63      11.765694      11.765694      11.765694    1[6-(1,1,6)]
    64      12.344272      12.344272      12.344272    1[6-(1,1,6)]
    65       9.700962       9.700962       9.700962    1[6-(1,6,7)]
    66       8.310608       8.310608       8.310608    1[6-(1,6,7)]
    67       8.425316       8.425316       8.425316    1[6-(1,1,6)]
    68       9.693399       9.693399       9.693399    1[6-(1,1,6)]
    69       8.306827       8.306827       8.306827    1[6-(1,1,6)]
    70       8.517334       8.517334       8.517334    1[6-(1,6,7)]
    71       9.491716       9.491716       9.491716    1[6-(1,6,7)]
    72       7.329924       7.329924       7.329924    1[6-(1,1,6)]
    73       8.354727       8.354727       8.354727    1[6-(1,1,6)]
    74       7.375303       7.375303       7.375303    1[6-(1,1,6)]
    75      10.985432      10.985432      10.985432    1[6-(1,6,7)]
    76      11.584179      11.584179      11.584179    1[6-(1,6,7)]
    77       0.337819       0.337819       0.337819    1[6-(1,1,6)]
    78      11.765694      11.765694      11.765694    1[6-(1,1,6)]
    79      12.344272      12.344272      12.344272    1[6-(1,1,6)]
    80       9.700962       9.700962       9.700962    1[6-(1,6,7)]
    81       8.310608       8.310608       8.310608    1[6-(1,6,7)]
    82       8.425316       8.425316       8.425316    1[6-(1,1,6)]
    83       9.693399       9.693399       9.693399    1[6-(1,1,6)]
    84       8.306827       8.306827       8.306827    1[6-(1,1,6)]
    85       8.517334       8.517334       8.517334    1[6-(1,6,7)]
    86       9.491716       9.491716       9.491716    1[6-(1,6,7)]
    87       7.329924       7.329924       7.329924    1[6-(1,1,6)]
    88       8.354727       8.354727       8.354727    1[6-(1,1,6)]
    89       7.375303       7.375303       7.375303    1[6-(1,1,6)]
    90      10.985432      10.985432      10.985432    1[6-(1,6,7)]
    91      11.584179      11.584179      11.584179    1[6-(1,6,7)]
    92       0.337819       0.337819       0.337819    1[6-(1,1,6)]
    93      11.765694      11.765694      11.765694    1[6-(1,1,6)]
    94      12.344272      12.344272      12.344272    1[6-(1,1,6)]
    95       2.904238       2.904238       2.904238    1[6-(1,6,7)]
    96       4.294592       4.294592       4.294592    1[6-(1,6,7)]
    97       4.179884       4.179884       4.179884    1[6-(1,1,6)]
    98       2.911801       2.911801       2.911801    1[6-(1,1,6)]
    99       4.298373       4.298373       4.298373    1[6-(1,1,6)]
   100       4.087866       4.087866       4.087866    1[6-(1,6,7)]
   101       3.113484       3.113484       3.113484    1[6-(1,6,7)]
   102       5.275276       5.275276       5.275276    1[6-(1,1,6)]
   103       4.250473       4.250473       4.250473    1[6-(1,1,6)]
   104       5.229897       5.229897       5.229897    1[6-(1,1,6)]
   105       1.619768       1.619768       1.619768    1[6-(1,6,7)]
   106       1.021021       1.021021       1.021021    1[6-(1,6,7)]
   107      12.267381      12.267381      12.267381    1[6-(1,1,6)]
   108       0.839506       0.839506       0.839506    1[6-(1,1,6)]
   109       0.260928       0.260928       0.260928    1[6-(1,1,6)]
   110       2.904238       2.904238       2.904238    1[6-(1,6,7)]
   111       4.294592       4.294592       4.294592    1[6-(1,6,7)]
   112       4.179884       4.179884       4.179884    1[6-(1,1,6)]
   113       2.911801       2.911801       2.911801    1[6-(1,1,6)]
   114       4.298373       4.298373       4.298373    1[6-(1,1,6)]
   115       4.087866       4.087866       4.087866    1[6-(1,6,7)]
   116       3.113484       3.113484       3.113484    1[6-(1,6,7)]
   117       5.275276       5.275276       5.275276    1[6-(1,1,6)]
   118       4.250473       4.250473       4.250473    1[6-(1,1,6)]
   119       5.229897       5.229897       5.229897    1[6-(1,1,6)]
   120       1.619768       1.619768       1.619768    1[6-(1,6,7)]
   121       1.021021       1.021021       1.021021    1[6-(1,6,7)]
   122      12.267381      12.267381      12.267381    1[6-(1,1,6)]
   123       0.839506       0.839506       0.839506    1[6-(1,1,6)]
   124       0.260928       0.260928       0.260928    1[6-(1,1,6)]
   125       2.904238       2.904238       2.904238    1[6-(1,6,7)]
   126       4.294592       4.294592       4.294592    1[6-(1,6,7)]
   127       4.179884       4.179884       4.179884    1[6-(1,1,6)]
   128       2.911801       2.911801       2.911801    1[6-(1,1,6)]
   129       4.298373       4.298373       4.298373    1[6-(1,1,6)]
   130       4.087866       4.087866       4.087866    1[6-(1,6,7)]
   131       3.113484       3.113484       3.113484    1[6-(1,6,7)]
   132       5.275276       5.275276       5.275276    1[6-(1,1,6)]
   133       4.250473       4.250473       4.250473    1[6-(1,1,6)]
   134       5.229897       5.229897       5.229897    1[6-(1,1,6)]
   135       1.619768       1.619768       1.619768    1[6-(1,6,7)]
   136       1.021021       1.021021       1.021021    1[6-(1,6,7)]
   137      12.267381      12.267381      12.267381    1[6-(1,1,6)]
   138       0.839506       0.839506       0.839506    1[6-(1,1,6)]
   139       0.260928       0.260928       0.260928    1[6-(1,1,6)]
   140       2.904238       2.904238       2.904238    1[6-(1,6,7)]
   141       4.294592       4.294592       4.294592    1[6-(1,6,7)]
   142       4.179884       4.179884       4.179884    1[6-(1,1,6)]
   143       2.911801       2.911801       2.911801    1[6-(1,1,6)]
   144       4.298373       4.298373       4.298373    1[6-(1,1,6)]
   145       4.087866       4.087866       4.087866    1[6-(1,6,7)]
   146       3.113484       3.113484       3.113484    1[6-(1,6,7)]
   147       5.275276       5.275276       5.275276    1[6-(1,1,6)]
   148       4.250473       4.250473       4.250473    1[6-(1,1,6)]
   149       5.229897       5.229897       5.229897    1[6-(1,1,6)]
   150       1.619768       1.619768       1.619768    1[6-(1,6,7)]
   151       1.021021       1.021021       1.021021    1[6-(1,6,7)]
   152      12.267381      12.267381      12.267381    1[6-(1,1,6)]
   153       0.839506       0.839506       0.839506    1[6-(1,1,6)]
   154       0.260928       0.260928       0.260928    1[6-(1,1,6)]
   155       7.294629       7.294629       7.294629    6[6-(6,6),8-(48),8-(48)]
   156       7.931192       7.931192       7.931192    6[6-(1,6),6-(1,6),6-(8,8)]
   157       9.050534       9.050534       9.050534    6[1-(0),6-(6,6),6-(6,6)]
   158       9.602641       9.602641       9.602641    6[6-(1,6),6-(1,6),6-(8,8)]
   159       9.051794       9.051794       9.051794    6[1-(0),6-(6,6),6-(6,6)]
   160       7.956402       7.956402       7.956402    6[6-(1,6),6-(1,6),6-(8,8)]
   161       7.413118       7.413118       7.413118    6[1-(0),6-(6,6),6-(6,6)]
   162      10.703075      10.703075      10.703075    6[6-(6,6),8-(0),8-(48)]
   163       7.376563       7.376563       7.376563    6[6-(6,6),8-(48),8-(48)]
   164       7.294629       7.294629       7.294629    6[6-(6,6),8-(48),8-(48)]
   165       7.931192       7.931192       7.931192    6[6-(1,6),6-(1,6),6-(8,8)]
   166       9.050534       9.050534       9.050534    6[1-(0),6-(6,6),6-(6,6)]
   167       9.602641       9.602641       9.602641    6[6-(1,6),6-(1,6),6-(8,8)]
   168       9.051794       9.051794       9.051794    6[1-(0),6-(6,6),6-(6,6)]
   169       7.956402       7.956402       7.956402    6[6-(1,6),6-(1,6),6-(8,8)]
   170       7.413118       7.413118       7.413118    6[1-(0),6-(6,6),6-(6,6)]
   171      10.703075      10.703075      10.703075    6[6-(6,6),8-(0),8-(48)]
   172       7.376563       7.376563       7.376563    6[6-(6,6),8-(48),8-(48)]
   173       7.294629       7.294629       7.294629    6[6-(6,6),8-(48),8-(48)]
   174       7.931192       7.931192       7.931192    6[6-(1,6),6-(1,6),6-(8,8)]
   175       9.050534       9.050534       9.050534    6[1-(0),6-(6,6),6-(6,6)]
   176       9.602641       9.602641       9.602641    6[6-(1,6),6-(1,6),6-(8,8)]
   177       9.051794       9.051794       9.051794    6[1-(0),6-(6,6),6-(6,6)]
   178       7.956402       7.956402       7.956402    6[6-(1,6),6-(1,6),6-(8,8)]
   179       7.413118       7.413118       7.413118    6[1-(0),6-(6,6),6-(6,6)]
   180      10.703075      10.703075      10.703075    6[6-(6,6),8-(0),8-(48)]
   181       7.376563       7.376563       7.376563    6[6-(6,6),8-(48),8-(48)]
   182       7.294629       7.294629       7.294629    6[6-(6,6),8-(48),8-(48)]
   183       7.931192       7.931192       7.931192    6[6-(1,6),6-(1,6),6-(8,8)]
   184       9.050534       9.050534       9.050534    6[1-(0),6-(6,6),6-(6,6)]
   185       9.602641       9.602641       9.602641    6[6-(1,6),6-(1,6),6-(8,8)]
   186       9.051794       9.051794       9.051794    6[1-(0),6-(6,6),6-(6,6)]
   187       7.956402       7.956402       7.956402    6[6-(1,6),6-(1,6),6-(8,8)]
   188       7.413118       7.413118       7.413118    6[1-(0),6-(6,6),6-(6,6)]
   189      10.703075      10.703075      10.703075    6[6-(6,6),8-(0),8-(48)]
   190       7.376563       7.376563       7.376563    6[6-(6,6),8-(48),8-(48)]
   191       5.310571       5.310571       5.310571    6[6-(6,6),8-(48),8-(48)]
   192       4.674008       4.674008       4.674008    6[6-(1,6),6-(1,6),6-(8,8)]
   193       3.554666       3.554666       3.554666    6[1-(0),6-(6,6),6-(6,6)]
   194       3.002559       3.002559       3.002559    6[6-(1,6),6-(1,6),6-(8,8)]
   195       3.553406       3.553406       3.553406    6[1-(0),6-(6,6),6-(6,6)]
   196       4.648798       4.648798       4.648798    6[6-(1,6),6-(1,6),6-(8,8)]
   197       5.192082       5.192082       5.192082    6[1-(0),6-(6,6),6-(6,6)]
   198       1.902125       1.902125       1.902125    6[6-(6,6),8-(0),8-(48)]
   199       5.228637       5.228637       5.228637    6[6-(6,6),8-(48),8-(48)]
   200       5.310571       5.310571       5.310571    6[6-(6,6),8-(48),8-(48)]
   201       4.674008       4.674008       4.674008    6[6-(1,6),6-(1,6),6-(8,8)]
   202       3.554666       3.554666       3.554666    6[1-(0),6-(6,6),6-(6,6)]
   203       3.002559       3.002559       3.002559    6[6-(1,6),6-(1,6),6-(8,8)]
   204       3.553406       3.553406       3.553406    6[1-(0),6-(6,6),6-(6,6)]
   205       4.648798       4.648798       4.648798    6[6-(1,6),6-(1,6),6-(8,8)]
   206       5.192082       5.192082       5.192082    6[1-(0),6-(6,6),6-(6,6)]
   207       1.902125       1.902125       1.902125    6[6-(6,6),8-(0),8-(48)]
   208       5.228637       5.228637       5.228637    6[6-(6,6),8-(48),8-(48)]
   209       5.310571       5.310571       5.310571    6[6-(6,6),8-(48),8-(48)]
   210       4.674008       4.674008       4.674008    6[6-(1,6),6-(1,6),6-(8,8)]
   211       3.554666       3.554666       3.554666    6[1-(0),6-(6,6),6-(6,6)]
   212       3.002559       3.002559       3.002559    6[6-(1,6),6-(1,6),6-(8,8)]
   213       3.553406       3.553406       3.553406    6[1-(0),6-(6,6),6-(6,6)]
   214       4.648798       4.648798       4.648798    6[6-(1,6),6-(1,6),6-(8,8)]
   215       5.192082       5.192082       5.192082    6[1-(0),6-(6,6),6-(6,6)]
   216       1.902125       1.902125       1.902125    6[6-(6,6),8-(0),8-(48)]
   217       5.228637       5.228637       5.228637    6[6-(6,6),8-(48),8-(48)]
   218       5.310571       5.310571       5.310571    6[6-(6,6),8-(48),8-(48)]
   219       4.674008       4.674008       4.674008    6[6-(1,6),6-(1,6),6-(8,8)]
   220       3.554666       3.554666       3.554666    6[1-(0),6-(6,6),6-(6,6)]
   221       3.002559       3.002559       3.002559    6[6-(1,6),6-(1,6),6-(8,8)]
   222       3.553406       3.553406       3.553406    6[1-(0),6-(6,6),6-(6,6)]
   223       4.648798       4.648798       4.648798    6[6-(1,6),6-(1,6),6-(8,8)]
   224       5.192082       5.192082       5.192082    6[1-(0),6-(6,6),6-(6,6)]
   225       1.902125       1.902125       1.902125    6[6-(6,6),8-(0),8-(48)]
   226       5.228637       5.228637       5.228637    6[6-(6,6),8-(48),8-(48)]
   227       9.148854       9.148854       9.148854    6[1-(0),1-(0),6-(1,1,1),7-(6,6)]
   228       8.870279       8.870279       8.870279    6[1-(0),1-(0),1-(0),6-(1,1,7)]
   229       8.963558       8.963558       8.963558    6[1-(0),1-(0),6-(1,1,1),7-(6,6)]
   230         7.9022         7.9022         7.9022    6[1-(0),1-(0),1-(0),6-(1,1,7)]
   231      11.173249      11.173249      11.173249    6[1-(0),1-(0),6-(1,1,1),7-(6,6)]
   232      12.140068      12.140068      12.140068    6[1-(0),1-(0),1-(0),6-(1,1,7)]
   233       9.148854       9.148854       9.148854    6[1-(0),1-(0),6-(1,1,1),7-(6,6)]
   234       8.870279       8.870279       8.870279    6[1-(0),1-(0),1-(0),6-(1,1,7)]
   235       8.963558       8.963558       8.963558    6[1-(0),1-(0),6-(1,1,1),7-(6,6)]
   236         7.9022         7.9022         7.9022    6[1-(0),1-(0),1-(0),6-(1,1,7)]
   237      11.173249      11.173249      11.173249    6[1-(0),1-(0),6-(1,1,1),7-(6,6)]
   238      12.140068      12.140068      12.140068    6[1-(0),1-(0),1-(0),6-(1,1,7)]
   239       9.148854       9.148854       9.148854    6[1-(0),1-(0),6-(1,1,1),7-(6,6)]
   240       8.870279       8.870279       8.870279    6[1-(0),1-(0),1-(0),6-(1,1,7)]
   241       8.963558       8.963558       8.963558    6[1-(0),1-(0),6-(1,1,1),7-(6,6)]
   242         7.9022         7.9022         7.9022    6[1-(0),1-(0),1-(0),6-(1,1,7)]
   243      11.173249      11.173249      11.173249    6[1-(0),1-(0),6-(1,1,1),7-(6,6)]
   244      12.140068      12.140068      12.140068    6[1-(0),1-(0),1-(0),6-(1,1,7)]
   245       9.148854       9.148854       9.148854    6[1-(0),1-(0),6-(1,1,1),7-(6,6)]
   246       8.870279       8.870279       8.870279    6[1-(0),1-(0),1-(0),6-(1,1,7)]
   247       8.963558       8.963558       8.963558    6[1-(0),1-(0),6-(1,1,1),7-(6,6)]
   248         7.9022         7.9022         7.9022    6[1-(0),1-(0),1-(0),6-(1,1,7)]
   249      11.173249      11.173249      11.173249    6[1-(0),1-(0),6-(1,1,1),7-(6,6)]
   250      12.140068      12.140068      12.140068    6[1-(0),1-(0),1-(0),6-(1,1,7)]
   251       3.456346       3.456346       3.456346    6[1-(0),1-(0),6-(1,1,1),7-(6,6)]
   252       3.734921       3.734921       3.734921    6[1-(0),1-(0),1-(0),6-(1,1,7)]
   253       3.641642       3.641642       3.641642    6[1-(0),1-(0),6-(1,1,1),7-(6,6)]
   254          4.703          4.703          4.703    6[1-(0),1-(0),1-(0),6-(1,1,7)]
   255       1.431951       1.431951       1.431951    6[1-(0),1-(0),6-(1,1,1),7-(6,6)]
   256       0.465132       0.465132       0.465132    6[1-(0),1-(0),1-(0),6-(1,1,7)]
   257       3.456346       3.456346       3.456346    6[1-(0),1-(0),6-(1,1,1),7-(6,6)]
   258       3.734921       3.734921       3.734921    6[1-(0),1-(0),1-(0),6-(1,1,7)]
   259       3.641642       3.641642       3.641642    6[1-(0),1-(0),6-(1,1,1),7-(6,6)]
   260          4.703          4.703          4.703    6[1-(0),1-(0),1-(0),6-(1,1,7)]
   261       1.431951       1.431951       1.431951    6[1-(0),1-(0),6-(1,1,1),7-(6,6)]
   262       0.465132       0.465132       0.465132    6[1-(0),1-(0),1-(0),6-(1,1,7)]
   263       3.456346       3.456346       3.456346    6[1-(0),1-(0),6-(1,1,1),7-(6,6)]
   264       3.734921       3.734921       3.734921    6[1-(0),1-(0),1-(0),6-(1,1,7)]
   265       3.641642       3.641642       3.641642    6[1-(0),1-(0),6-(1,1,1),7-(6,6)]
   266          4.703          4.703          4.703    6[1-(0),1-(0),1-(0),6-(1,1,7)]
   267       1.431951       1.431951       1.431951    6[1-(0),1-(0),6-(1,1,1),7-(6,6)]
   268       0.465132       0.465132       0.465132    6[1-(0),1-(0),1-(0),6-(1,1,7)]
   269       3.456346       3.456346       3.456346    6[1-(0),1-(0),6-(1,1,1),7-(6,6)]
   270       3.734921       3.734921       3.734921    6[1-(0),1-(0),1-(0),6-(1,1,7)]
   271       3.641642       3.641642       3.641642    6[1-(0),1-(0),6-(1,1,1),7-(6,6)]
   272          4.703          4.703          4.703    6[1-(0),1-(0),1-(0),6-(1,1,7)]
   273       1.431951       1.431951       1.431951    6[1-(0),1-(0),6-(1,1,1),7-(6,6)]
   274       0.465132       0.465132       0.465132    6[1-(0),1-(0),1-(0),6-(1,1,7)]
   275       9.752139       9.752139       9.752139    17[48-(8,8,8,8)]
   276       9.752139       9.752139       9.752139    17[48-(8,8,8,8)]
   277       9.752139       9.752139       9.752139    17[48-(8,8,8,8)]
   278       9.752139       9.752139       9.752139    17[48-(8,8,8,8)]
   279       2.853061       2.853061       2.853061    17[48-(8,8,8,8)]
   280       2.853061       2.853061       2.853061    17[48-(8,8,8,8)]
   281       2.853061       2.853061       2.853061    17[48-(8,8,8,8)]
   282       2.853061       2.853061       2.853061    17[48-(8,8,8,8)]
   283       7.832871       7.832871       7.832871    8[6-(6,8),48-(8,8,8,17)]
   284       6.223187       6.223187       6.223187    8[6-(6,8),48-(8,8,8,17)]
   285      11.279133      11.279133      11.279133    8[6-(6,8),48-(8,8,8)]
   286      10.991734      10.991734      10.991734    8[6-(6,8)]
   287        7.97531        7.97531        7.97531    8[6-(6,8),48-(8,8,8,17)]
   288       6.321508       6.321508       6.321508    8[6-(6,8),48-(8,8,8,17)]
   289       7.832871       7.832871       7.832871    8[6-(6,8),48-(8,8,8,17)]
   290       6.223187       6.223187       6.223187    8[6-(6,8),48-(8,8,8,17)]
   291      11.279133      11.279133      11.279133    8[6-(6,8),48-(8,8,8)]
   292      10.991734      10.991734      10.991734    8[6-(6,8)]
   293        7.97531        7.97531        7.97531    8[6-(6,8),48-(8,8,8,17)]
   294       6.321508       6.321508       6.321508    8[6-(6,8),48-(8,8,8,17)]
   295       7.832871       7.832871       7.832871    8[6-(6,8),48-(8,8,8,17)]
   296       6.223187       6.223187       6.223187    8[6-(6,8),48-(8,8,8,17)]
   297      11.279133      11.279133      11.279133    8[6-(6,8),48-(8,8,8)]
   298      10.991734      10.991734      10.991734    8[6-(6,8)]
   299        7.97531        7.97531        7.97531    8[6-(6,8),48-(8,8,8,17)]
   300       6.321508       6.321508       6.321508    8[6-(6,8),48-(8,8,8,17)]
   301       7.832871       7.832871       7.832871    8[6-(6,8),48-(8,8,8,17)]
   302       6.223187       6.223187       6.223187    8[6-(6,8),48-(8,8,8,17)]
   303      11.279133      11.279133      11.279133    8[6-(6,8),48-(8,8,8)]
   304      10.991734      10.991734      10.991734    8[6-(6,8)]
   305        7.97531        7.97531        7.97531    8[6-(6,8),48-(8,8,8,17)]
   306       6.321508       6.321508       6.321508    8[6-(6,8),48-(8,8,8,17)]
   307       4.772329       4.772329       4.772329    8[6-(6,8),48-(8,8,8,17)]
   308       6.382013       6.382013       6.382013    8[6-(6,8),48-(8,8,8,17)]
   309       1.326067       1.326067       1.326067    8[6-(6,8),48-(8,8,8)]
   310       1.613466       1.613466       1.613466    8[6-(6,8)]
   311        4.62989        4.62989        4.62989    8[6-(6,8),48-(8,8,8,17)]
   312       6.283692       6.283692       6.283692    8[6-(6,8),48-(8,8,8,17)]
   313       4.772329       4.772329       4.772329    8[6-(6,8),48-(8,8,8,17)]
   314       6.382013       6.382013       6.382013    8[6-(6,8),48-(8,8,8,17)]
   315       1.326067       1.326067       1.326067    8[6-(6,8),48-(8,8,8)]
   316       1.613466       1.613466       1.613466    8[6-(6,8)]
   317        4.62989        4.62989        4.62989    8[6-(6,8),48-(8,8,8,17)]
   318       6.283692       6.283692       6.283692    8[6-(6,8),48-(8,8,8,17)]
   319       4.772329       4.772329       4.772329    8[6-(6,8),48-(8,8,8,17)]
   320       6.382013       6.382013       6.382013    8[6-(6,8),48-(8,8,8,17)]
   321       1.326067       1.326067       1.326067    8[6-(6,8),48-(8,8,8)]
   322       1.613466       1.613466       1.613466    8[6-(6,8)]
   323        4.62989        4.62989        4.62989    8[6-(6,8),48-(8,8,8,17)]
   324       6.283692       6.283692       6.283692    8[6-(6,8),48-(8,8,8,17)]
   325       4.772329       4.772329       4.772329    8[6-(6,8),48-(8,8,8,17)]
   326       6.382013       6.382013       6.382013    8[6-(6,8),48-(8,8,8,17)]
   327       1.326067       1.326067       1.326067    8[6-(6,8),48-(8,8,8)]
   328       1.613466       1.613466       1.613466    8[6-(6,8)]
   329        4.62989        4.62989        4.62989    8[6-(6,8),48-(8,8,8,17)]
   330       6.283692       6.283692       6.283692    8[6-(6,8),48-(8,8,8,17)]
   331       9.829535       9.829535       9.829535    7[6-(1,1,6),6-(1,1,6),6-(1,1,6)]
   332       9.829535       9.829535       9.829535    7[6-(1,1,6),6-(1,1,6),6-(1,1,6)]
   333       9.829535       9.829535       9.829535    7[6-(1,1,6),6-(1,1,6),6-(1,1,6)]
   334       9.829535       9.829535       9.829535    7[6-(1,1,6),6-(1,1,6),6-(1,1,6)]
   335       2.775665       2.775665       2.775665    7[6-(1,1,6),6-(1,1,6),6-(1,1,6)]
   336       2.775665       2.775665       2.775665    7[6-(1,1,6),6-(1,1,6),6-(1,1,6)]
   337       2.775665       2.775665       2.775665    7[6-(1,1,6),6-(1,1,6),6-(1,1,6)]
   338       2.775665       2.775665       2.775665    7[6-(1,1,6),6-(1,1,6),6-(1,1,6)]
