# Supplementary material for: A collection of forcefield precursors for metal–organic frameworks
Source: RSC Adv. 2019 Nov 13;9(63):36492–507. doi: 10.1039/c9ra07327b (PMC9075174; doi:10.1039/c9ra07327b)
Supplement: RA-009-C9RA07327B-s1563 [file RA-009-C9RA07327B-s1563.txt]

MITSIS_charged

10.243000    0.000000    0.000000
-3.044307    17.711269    0.000000
0.000000    0.000000    36.485000

     1       2.153415       2.153415       2.153415    48[8-(6),8-(6),8-(6),8-(6),8-(6),8-(6)]
     2       1.603692       1.603692       1.603692    48[8-(6),8-(6),8-(6),8-(6)]
     3       4.400435       4.400435       4.400435    48[8-(6),8-(6),8-(6),8-(6),8-(6)]
     4       3.523124       3.523124       3.523124    48[8-(6),8-(6),8-(6),8-(6),8-(6),8-(6)]
     5       7.117154       7.117154       7.117154    48[8-(6),8-(6),8-(6),8-(6)]
     6       4.320411       4.320411       4.320411    48[8-(6),8-(6),8-(6),8-(6),8-(6)]
     7       5.045278       5.045278       5.045278    48[8-(6),8-(6),8-(6),8-(6),8-(6),8-(6)]
     8       5.595001       5.595001       5.595001    48[8-(6),8-(6),8-(6),8-(6)]
     9       2.798258       2.798258       2.798258    48[8-(6),8-(6),8-(6),8-(6),8-(6)]
    10       3.675569       3.675569       3.675569    48[8-(6),8-(6),8-(6),8-(6),8-(6),8-(6)]
    11       0.081539       0.081539       0.081539    48[8-(6),8-(6),8-(6),8-(6)]
    12       2.878282       2.878282       2.878282    48[8-(6),8-(6),8-(6),8-(6),8-(6)]
    13        1.90582        1.90582        1.90582    1[6-(6,6)]
    14       8.162786       8.162786       8.162786    1[6-(6,6)]
    15      -0.266688      -0.266688      -0.266688    1[6-(6,6)]
    16       3.163106       3.163106       3.163106    1[6-(6,6)]
    17        3.69262        3.69262        3.69262    1[6-(6,6)]
    18       2.560977       2.560977       2.560977    1[6-(6,6)]
    19       7.522244       7.522244       7.522244    1[6-(6,6)]
    20       1.282842       1.282842       1.282842    1[6-(6,6)]
    21        9.47732        9.47732        9.47732    1[6-(6,6)]
    22       6.815026       6.815026       6.815026    1[6-(6,6)]
    23        0.55806        0.55806        0.55806    1[6-(6,6)]
    24       8.987534       8.987534       8.987534    1[6-(6,6)]
    25       5.557741       5.557741       5.557741    1[6-(6,6)]
    26       5.028226       5.028226       5.028226    1[6-(6,6)]
    27       3.115562       3.115562       3.115562    1[6-(6,6)]
    28       1.198603       1.198603       1.198603    1[6-(6,6)]
    29       7.438004       7.438004       7.438004    1[6-(6,6)]
    30      -0.756473      -0.756473      -0.756473    1[6-(6,6)]
    31       5.292873       5.292873       5.292873    1[6-(6,6)]
    32      -0.964093      -0.964093      -0.964093    1[6-(6,6)]
    33       7.465381       7.465381       7.465381    1[6-(6,6)]
    34       4.035587       4.035587       4.035587    1[6-(6,6)]
    35       3.506073       3.506073       3.506073    1[6-(6,6)]
    36       4.637716       4.637716       4.637716    1[6-(6,6)]
    37      -0.323551      -0.323551      -0.323551    1[6-(6,6)]
    38       5.915851       5.915851       5.915851    1[6-(6,6)]
    39      -2.278627      -2.278627      -2.278627    1[6-(6,6)]
    40       0.383667       0.383667       0.383667    1[6-(6,6)]
    41       6.640633       6.640633       6.640633    1[6-(6,6)]
    42      -1.788841      -1.788841      -1.788841    1[6-(6,6)]
    43       1.640952       1.640952       1.640952    1[6-(6,6)]
    44       2.170467       2.170467       2.170467    1[6-(6,6)]
    45       4.083131       4.083131       4.083131    1[6-(6,6)]
    46        6.00009        6.00009        6.00009    1[6-(6,6)]
    47      -0.239311      -0.239311      -0.239311    1[6-(6,6)]
    48       7.955166       7.955166       7.955166    1[6-(6,6)]
    49       3.991884       3.991884       3.991884    1[6-(1,6,7)]
    50       5.028191       5.028191       5.028191    1[6-(1,6,7)]
    51       5.816993       5.816993       5.816993    1[6-(1,1,6)]
    52       5.573706       5.573706       5.573706    1[6-(1,1,6)]
    53       6.612782       6.612782       6.612782    1[6-(1,1,6)]
    54       6.478773       6.478773       6.478773    1[6-(1,6,7)]
    55       5.593019       5.593019       5.593019    1[6-(1,6,7)]
    56       7.030546       7.030546       7.030546    1[6-(1,1,6)]
    57       5.552846       5.552846       5.552846    1[6-(1,1,6)]
    58       6.483308       6.483308       6.483308    1[6-(1,1,6)]
    59       3.425042       3.425042       3.425042    1[6-(1,6,7)]
    60        3.40075        3.40075        3.40075    1[6-(1,6,7)]
    61       1.235656       1.235656       1.235656    1[6-(1,1,6)]
    62       1.788675       1.788675       1.788675    1[6-(1,1,6)]
    63       1.746304       1.746304       1.746304    1[6-(1,1,6)]
    64       4.728963       4.728963       4.728963    1[6-(1,6,7)]
    65       3.692655       3.692655       3.692655    1[6-(1,6,7)]
    66       2.903854       2.903854       2.903854    1[6-(1,1,6)]
    67       3.147141       3.147141       3.147141    1[6-(1,1,6)]
    68       2.108065       2.108065       2.108065    1[6-(1,1,6)]
    69       2.242073       2.242073       2.242073    1[6-(1,6,7)]
    70       3.127827       3.127827       3.127827    1[6-(1,6,7)]
    71         1.6903         1.6903         1.6903    1[6-(1,1,6)]
    72          3.168          3.168          3.168    1[6-(1,1,6)]
    73       2.237539       2.237539       2.237539    1[6-(1,1,6)]
    74       5.295804       5.295804       5.295804    1[6-(1,6,7)]
    75       5.320096       5.320096       5.320096    1[6-(1,6,7)]
    76       7.485191       7.485191       7.485191    1[6-(1,1,6)]
    77       6.932171       6.932171       6.932171    1[6-(1,1,6)]
    78       6.974543       6.974543       6.974543    1[6-(1,1,6)]
    79       3.206809       3.206809       3.206809    1[6-(1,6,7)]
    80       2.170502       2.170502       2.170502    1[6-(1,6,7)]
    81         1.3817         1.3817         1.3817    1[6-(1,1,6)]
    82       1.624987       1.624987       1.624987    1[6-(1,1,6)]
    83       0.585911       0.585911       0.585911    1[6-(1,1,6)]
    84        0.71992        0.71992        0.71992    1[6-(1,6,7)]
    85       1.605674       1.605674       1.605674    1[6-(1,6,7)]
    86       0.168147       0.168147       0.168147    1[6-(1,1,6)]
    87       1.645847       1.645847       1.645847    1[6-(1,1,6)]
    88       0.715385       0.715385       0.715385    1[6-(1,1,6)]
    89       3.773651       3.773651       3.773651    1[6-(1,6,7)]
    90       3.797943       3.797943       3.797943    1[6-(1,6,7)]
    91       5.963037       5.963037       5.963037    1[6-(1,1,6)]
    92       5.410018       5.410018       5.410018    1[6-(1,1,6)]
    93       5.452389       5.452389       5.452389    1[6-(1,1,6)]
    94        2.46973        2.46973        2.46973    1[6-(1,6,7)]
    95       3.506038       3.506038       3.506038    1[6-(1,6,7)]
    96       4.294839       4.294839       4.294839    1[6-(1,1,6)]
    97       4.051552       4.051552       4.051552    1[6-(1,1,6)]
    98       5.090628       5.090628       5.090628    1[6-(1,1,6)]
    99        4.95662        4.95662        4.95662    1[6-(1,6,7)]
   100       4.070866       4.070866       4.070866    1[6-(1,6,7)]
   101       5.508393       5.508393       5.508393    1[6-(1,1,6)]
   102       4.030693       4.030693       4.030693    1[6-(1,1,6)]
   103       4.961154       4.961154       4.961154    1[6-(1,1,6)]
   104       1.902889       1.902889       1.902889    1[6-(1,6,7)]
   105       1.878597       1.878597       1.878597    1[6-(1,6,7)]
   106      -0.286498      -0.286498      -0.286498    1[6-(1,1,6)]
   107       0.266522       0.266522       0.266522    1[6-(1,1,6)]
   108        0.22415        0.22415        0.22415    1[6-(1,1,6)]
   109       2.274757       2.274757       2.274757    6[6-(6,6),8-(48),8-(48)]
   110       1.006798       1.006798       1.006798    6[6-(1,6),6-(1,6),6-(8,8)]
   111       1.074138       1.074138       1.074138    6[1-(0),6-(6,6),6-(6,6)]
   112      -0.061823      -0.061823      -0.061823    6[6-(1,6),6-(1,6),6-(8,8)]
   113        0.01913        0.01913        0.01913    6[6-(6,6),8-(48),8-(48)]
   114       8.940644       8.940644       8.940644    6[1-(0),6-(6,6),6-(6,6)]
   115        8.86151        8.86151        8.86151    6[6-(1,6),6-(1,6),6-(8,8)]
   116       7.520015       7.520015       7.520015    6[6-(6,6),8-(48),8-(48)]
   117      -0.216047      -0.216047      -0.216047    6[1-(0),6-(6,6),6-(6,6)]
   118       2.554019       2.554019       2.554019    6[6-(6,6),8-(48),8-(48)]
   119       2.839607       2.839607       2.839607    6[6-(1,6),6-(1,6),6-(8,8)]
   120       3.169171       3.169171       3.169171    6[1-(0),6-(6,6),6-(6,6)]
   121       3.515912       3.515912       3.515912    6[6-(1,6),6-(1,6),6-(8,8)]
   122         3.9301         3.9301         3.9301    6[6-(6,6),8-(0),8-(48)]
   123       3.465407       3.465407       3.465407    6[1-(0),6-(6,6),6-(6,6)]
   124       3.079453       3.079453       3.079453    6[6-(1,6),6-(1,6),6-(8,8)]
   125       2.999991       2.999991       2.999991    6[6-(6,6),8-(48),8-(48)]
   126       2.790208       2.790208       2.790208    6[1-(0),6-(6,6),6-(6,6)]
   127       6.959488       6.959488       6.959488    6[6-(6,6),8-(0),8-(48)]
   128        8.27373        8.27373        8.27373    6[6-(1,6),6-(1,6),6-(8,8)]
   129       8.313289       8.313289       8.313289    6[1-(0),6-(6,6),6-(6,6)]
   130       9.528454       9.528454       9.528454    6[6-(1,6),6-(1,6),6-(8,8)]
   131       9.564249       9.564249       9.564249    6[6-(6,6),8-(48),8-(48)]
   132       0.463524       0.463524       0.463524    6[1-(0),6-(6,6),6-(6,6)]
   133       0.435203       0.435203       0.435203    6[6-(1,6),6-(1,6),6-(8,8)]
   134       1.775112       1.775112       1.775112    6[6-(6,6),8-(0),8-(48)]
   135       9.488732       9.488732       9.488732    6[1-(0),6-(6,6),6-(6,6)]
   136        6.44609        6.44609        6.44609    6[6-(6,6),8-(48),8-(48)]
   137       7.714049       7.714049       7.714049    6[6-(1,6),6-(1,6),6-(8,8)]
   138       7.646709       7.646709       7.646709    6[1-(0),6-(6,6),6-(6,6)]
   139       8.782669       8.782669       8.782669    6[6-(1,6),6-(1,6),6-(8,8)]
   140       8.701716       8.701716       8.701716    6[6-(6,6),8-(48),8-(48)]
   141      -0.219797      -0.219797      -0.219797    6[1-(0),6-(6,6),6-(6,6)]
   142      -0.140664      -0.140664      -0.140664    6[6-(1,6),6-(1,6),6-(8,8)]
   143       1.200831       1.200831       1.200831    6[6-(6,6),8-(48),8-(48)]
   144       8.936893       8.936893       8.936893    6[1-(0),6-(6,6),6-(6,6)]
   145       3.122521       3.122521       3.122521    6[6-(6,6),8-(48),8-(48)]
   146        5.88124        5.88124        5.88124    6[6-(1,6),6-(1,6),6-(8,8)]
   147       5.551676       5.551676       5.551676    6[1-(0),6-(6,6),6-(6,6)]
   148       5.204934       5.204934       5.204934    6[6-(1,6),6-(1,6),6-(8,8)]
   149       4.790747       4.790747       4.790747    6[6-(6,6),8-(0),8-(48)]
   150       5.255439       5.255439       5.255439    6[1-(0),6-(6,6),6-(6,6)]
   151       2.597087       2.597087       2.597087    6[6-(1,6),6-(1,6),6-(8,8)]
   152       2.676548       2.676548       2.676548    6[6-(6,6),8-(48),8-(48)]
   153       2.886331       2.886331       2.886331    6[1-(0),6-(6,6),6-(6,6)]
   154       1.761359       1.761359       1.761359    6[6-(6,6),8-(0),8-(48)]
   155       0.447116       0.447116       0.447116    6[6-(1,6),6-(1,6),6-(8,8)]
   156       0.407557       0.407557       0.407557    6[1-(0),6-(6,6),6-(6,6)]
   157      -0.807608      -0.807608      -0.807608    6[6-(1,6),6-(1,6),6-(8,8)]
   158      -0.843403      -0.843403      -0.843403    6[6-(6,6),8-(48),8-(48)]
   159       8.257323       8.257323       8.257323    6[1-(0),6-(6,6),6-(6,6)]
   160       8.285643       8.285643       8.285643    6[6-(1,6),6-(1,6),6-(8,8)]
   161       6.945735       6.945735       6.945735    6[6-(6,6),8-(0),8-(48)]
   162      -0.767885      -0.767885      -0.767885    6[1-(0),6-(6,6),6-(6,6)]
   163       4.923936       4.923936       4.923936    6[6-(6,6),8-(48),8-(48)]
   164       6.191895       6.191895       6.191895    6[6-(1,6),6-(1,6),6-(8,8)]
   165       6.124555       6.124555       6.124555    6[1-(0),6-(6,6),6-(6,6)]
   166       7.260516       7.260516       7.260516    6[6-(1,6),6-(1,6),6-(8,8)]
   167       7.179563       7.179563       7.179563    6[6-(6,6),8-(48),8-(48)]
   168      -1.741951      -1.741951      -1.741951    6[1-(0),6-(6,6),6-(6,6)]
   169      -1.662817      -1.662817      -1.662817    6[6-(1,6),6-(1,6),6-(8,8)]
   170      -0.321322      -0.321322      -0.321322    6[6-(6,6),8-(48),8-(48)]
   171        7.41474        7.41474        7.41474    6[1-(0),6-(6,6),6-(6,6)]
   172       4.644674       4.644674       4.644674    6[6-(6,6),8-(48),8-(48)]
   173       4.359086       4.359086       4.359086    6[6-(1,6),6-(1,6),6-(8,8)]
   174       4.029522       4.029522       4.029522    6[1-(0),6-(6,6),6-(6,6)]
   175       3.682781       3.682781       3.682781    6[6-(1,6),6-(1,6),6-(8,8)]
   176       3.268593       3.268593       3.268593    6[6-(6,6),8-(0),8-(48)]
   177       3.733286       3.733286       3.733286    6[1-(0),6-(6,6),6-(6,6)]
   178        4.11924        4.11924        4.11924    6[6-(1,6),6-(1,6),6-(8,8)]
   179       4.198702       4.198702       4.198702    6[6-(6,6),8-(48),8-(48)]
   180       4.408485       4.408485       4.408485    6[1-(0),6-(6,6),6-(6,6)]
   181       0.239205       0.239205       0.239205    6[6-(6,6),8-(0),8-(48)]
   182      -1.075037      -1.075037      -1.075037    6[6-(1,6),6-(1,6),6-(8,8)]
   183      -1.114596      -1.114596      -1.114596    6[1-(0),6-(6,6),6-(6,6)]
   184      -2.329761      -2.329761      -2.329761    6[6-(1,6),6-(1,6),6-(8,8)]
   185      -2.365556      -2.365556      -2.365556    6[6-(6,6),8-(48),8-(48)]
   186       6.735169       6.735169       6.735169    6[1-(0),6-(6,6),6-(6,6)]
   187        6.76349        6.76349        6.76349    6[6-(1,6),6-(1,6),6-(8,8)]
   188       5.423581       5.423581       5.423581    6[6-(6,6),8-(0),8-(48)]
   189      -2.290039      -2.290039      -2.290039    6[1-(0),6-(6,6),6-(6,6)]
   190       0.752603       0.752603       0.752603    6[6-(6,6),8-(48),8-(48)]
   191      -0.515356      -0.515356      -0.515356    6[6-(1,6),6-(1,6),6-(8,8)]
   192      -0.448016      -0.448016      -0.448016    6[1-(0),6-(6,6),6-(6,6)]
   193      -1.583976      -1.583976      -1.583976    6[6-(1,6),6-(1,6),6-(8,8)]
   194      -1.503023      -1.503023      -1.503023    6[6-(6,6),8-(48),8-(48)]
   195        7.41849        7.41849        7.41849    6[1-(0),6-(6,6),6-(6,6)]
   196       7.339357       7.339357       7.339357    6[6-(1,6),6-(1,6),6-(8,8)]
   197       5.997862       5.997862       5.997862    6[6-(6,6),8-(48),8-(48)]
   198        -1.7382        -1.7382        -1.7382    6[1-(0),6-(6,6),6-(6,6)]
   199       4.076172       4.076172       4.076172    6[6-(6,6),8-(48),8-(48)]
   200       1.317453       1.317453       1.317453    6[6-(1,6),6-(1,6),6-(8,8)]
   201       1.647017       1.647017       1.647017    6[1-(0),6-(6,6),6-(6,6)]
   202       1.993759       1.993759       1.993759    6[6-(1,6),6-(1,6),6-(8,8)]
   203       2.407946       2.407946       2.407946    6[6-(6,6),8-(0),8-(48)]
   204       1.943254       1.943254       1.943254    6[1-(0),6-(6,6),6-(6,6)]
   205       4.601606       4.601606       4.601606    6[6-(1,6),6-(1,6),6-(8,8)]
   206       4.522145       4.522145       4.522145    6[6-(6,6),8-(48),8-(48)]
   207       4.312362       4.312362       4.312362    6[1-(0),6-(6,6),6-(6,6)]
   208       5.437334       5.437334       5.437334    6[6-(6,6),8-(0),8-(48)]
   209       6.751577       6.751577       6.751577    6[6-(1,6),6-(1,6),6-(8,8)]
   210       6.791136       6.791136       6.791136    6[1-(0),6-(6,6),6-(6,6)]
   211       8.006301       8.006301       8.006301    6[6-(1,6),6-(1,6),6-(8,8)]
   212       8.042096       8.042096       8.042096    6[6-(6,6),8-(48),8-(48)]
   213       -1.05863       -1.05863       -1.05863    6[1-(0),6-(6,6),6-(6,6)]
   214       -1.08695       -1.08695       -1.08695    6[6-(1,6),6-(1,6),6-(8,8)]
   215       0.252958       0.252958       0.252958    6[6-(6,6),8-(0),8-(48)]
   216       7.966578       7.966578       7.966578    6[1-(0),6-(6,6),6-(6,6)]
   217       4.826303       4.826303       4.826303    6[1-(0),1-(0),6-(1,1,1),7-(6,6)]
   218       5.770831       5.770831       5.770831    6[1-(0),1-(0),1-(0),6-(1,1,7)]
   219        5.77367        5.77367        5.77367    6[1-(0),1-(0),6-(1,1,1),7-(6,6)]
   220       6.258835       6.258835       6.258835    6[1-(0),1-(0),1-(0),6-(1,1,7)]
   221       3.347823       3.347823       3.347823    6[1-(0),1-(0),6-(1,1,1),7-(6,6)]
   222       1.889855       1.889855       1.889855    6[1-(0),1-(0),1-(0),6-(1,1,7)]
   223       3.894543       3.894543       3.894543    6[1-(0),1-(0),6-(1,1,1),7-(6,6)]
   224       2.950016       2.950016       2.950016    6[1-(0),1-(0),1-(0),6-(1,1,7)]
   225       2.947177       2.947177       2.947177    6[1-(0),1-(0),6-(1,1,1),7-(6,6)]
   226       2.462012       2.462012       2.462012    6[1-(0),1-(0),1-(0),6-(1,1,7)]
   227       5.373024       5.373024       5.373024    6[1-(0),1-(0),6-(1,1,1),7-(6,6)]
   228       6.830991       6.830991       6.830991    6[1-(0),1-(0),1-(0),6-(1,1,7)]
   229        2.37239        2.37239        2.37239    6[1-(0),1-(0),6-(1,1,1),7-(6,6)]
   230       1.427862       1.427862       1.427862    6[1-(0),1-(0),1-(0),6-(1,1,7)]
   231       1.425023       1.425023       1.425023    6[1-(0),1-(0),6-(1,1,1),7-(6,6)]
   232       0.939858       0.939858       0.939858    6[1-(0),1-(0),1-(0),6-(1,1,7)]
   233        3.85087        3.85087        3.85087    6[1-(0),1-(0),6-(1,1,1),7-(6,6)]
   234       5.308838       5.308838       5.308838    6[1-(0),1-(0),1-(0),6-(1,1,7)]
   235        3.30415        3.30415        3.30415    6[1-(0),1-(0),6-(1,1,1),7-(6,6)]
   236       4.248677       4.248677       4.248677    6[1-(0),1-(0),1-(0),6-(1,1,7)]
   237       4.251516       4.251516       4.251516    6[1-(0),1-(0),6-(1,1,1),7-(6,6)]
   238       4.736681       4.736681       4.736681    6[1-(0),1-(0),1-(0),6-(1,1,7)]
   239       1.825669       1.825669       1.825669    6[1-(0),1-(0),6-(1,1,1),7-(6,6)]
   240       0.367702       0.367702       0.367702    6[1-(0),1-(0),1-(0),6-(1,1,7)]
   241       2.202724       2.202724       2.202724    8[6-(6,8),48-(8,8,8,8,8)]
   242       3.360123       3.360123       3.360123    8[6-(6,8),48-(8,8,8,8,8)]
   243       2.541408       2.541408       2.541408    8[6-(6,8),48-(8,8,8,8,8)]
   244       2.328153       2.328153       2.328153    8[6-(6,8),48-(8,8,8,8,8)]
   245       1.160951       1.160951       1.160951    8[6-(6,8),48-(8,8,8)]
   246       9.184479       9.184479       9.184479    8[6-(6,8),48-(8,8,8)]
   247       4.077493       4.077493       4.077493    8[6-(6,8),48-(8,8,8,8)]
   248       4.120915       4.120915       4.120915    8[6-(6,8)]
   249       6.905205       6.905205       6.905205    8[6-(6,8)]
   250       5.917421       5.917421       5.917421    8[6-(6,8),48-(8,8,8,8)]
   251       2.873042       2.873042       2.873042    8[6-(6,8),48-(8,8,8,8)]
   252       3.087474       3.087474       3.087474    8[6-(6,8),48-(8,8,8,8)]
   253       7.443253       7.443253       7.443253    8[6-(6,8),48-(8,8,8,8,8)]
   254       6.495571       6.495571       6.495571    8[6-(6,8),48-(8,8,8,8,8)]
   255       1.765286       1.765286       1.765286    8[6-(6,8)]
   256        2.78162        2.78162        2.78162    8[6-(6,8),48-(8,8,8,8)]
   257        0.49124        0.49124        0.49124    8[6-(6,8),48-(8,8,8)]
   258       8.466798       8.466798       8.466798    8[6-(6,8),48-(8,8,8)]
   259       6.518123       6.518123       6.518123    8[6-(6,8),48-(8,8,8,8,8)]
   260       5.360724       5.360724       5.360724    8[6-(6,8),48-(8,8,8,8,8)]
   261       6.179439       6.179439       6.179439    8[6-(6,8),48-(8,8,8,8,8)]
   262       3.348386       3.348386       3.348386    8[6-(6,8),48-(8,8,8,8,8)]
   263       7.559896       7.559896       7.559896    8[6-(6,8),48-(8,8,8)]
   264      -0.463633      -0.463633      -0.463633    8[6-(6,8),48-(8,8,8)]
   265       4.643354       4.643354       4.643354    8[6-(6,8),48-(8,8,8,8)]
   266       4.599931       4.599931       4.599931    8[6-(6,8)]
   267       1.815642       1.815642       1.815642    8[6-(6,8)]
   268       2.803425       2.803425       2.803425    8[6-(6,8),48-(8,8,8,8)]
   269       2.803497       2.803497       2.803497    8[6-(6,8),48-(8,8,8,8)]
   270       2.589065       2.589065       2.589065    8[6-(6,8),48-(8,8,8,8)]
   271       1.277593       1.277593       1.277593    8[6-(6,8),48-(8,8,8,8,8)]
   272       2.225276       2.225276       2.225276    8[6-(6,8),48-(8,8,8,8,8)]
   273        6.95556        6.95556        6.95556    8[6-(6,8)]
   274       5.939226       5.939226       5.939226    8[6-(6,8),48-(8,8,8,8)]
   275       8.229606       8.229606       8.229606    8[6-(6,8),48-(8,8,8)]
   276       0.254048       0.254048       0.254048    8[6-(6,8),48-(8,8,8)]
   277       4.995969       4.995969       4.995969    8[6-(6,8),48-(8,8,8,8,8)]
   278        3.83857        3.83857        3.83857    8[6-(6,8),48-(8,8,8,8,8)]
   279       4.657285       4.657285       4.657285    8[6-(6,8),48-(8,8,8,8,8)]
   280        4.87054        4.87054        4.87054    8[6-(6,8),48-(8,8,8,8,8)]
   281       6.037742       6.037742       6.037742    8[6-(6,8),48-(8,8,8)]
   282      -1.985786      -1.985786      -1.985786    8[6-(6,8),48-(8,8,8)]
   283         3.1212         3.1212         3.1212    8[6-(6,8),48-(8,8,8,8)]
   284       3.077778       3.077778       3.077778    8[6-(6,8)]
   285       0.293488       0.293488       0.293488    8[6-(6,8)]
   286       1.281272       1.281272       1.281272    8[6-(6,8),48-(8,8,8,8)]
   287       4.325651       4.325651       4.325651    8[6-(6,8),48-(8,8,8,8)]
   288       4.111219       4.111219       4.111219    8[6-(6,8),48-(8,8,8,8)]
   289       -0.24456       -0.24456       -0.24456    8[6-(6,8),48-(8,8,8,8,8)]
   290       0.703122       0.703122       0.703122    8[6-(6,8),48-(8,8,8,8,8)]
   291       5.433407       5.433407       5.433407    8[6-(6,8)]
   292       4.417073       4.417073       4.417073    8[6-(6,8),48-(8,8,8,8)]
   293       6.707453       6.707453       6.707453    8[6-(6,8),48-(8,8,8)]
   294      -1.268105      -1.268105      -1.268105    8[6-(6,8),48-(8,8,8)]
   295        0.68057        0.68057        0.68057    8[6-(6,8),48-(8,8,8,8,8)]
   296       1.837969       1.837969       1.837969    8[6-(6,8),48-(8,8,8,8,8)]
   297       1.019254       1.019254       1.019254    8[6-(6,8),48-(8,8,8,8,8)]
   298       3.850307       3.850307       3.850307    8[6-(6,8),48-(8,8,8,8,8)]
   299      -0.361203      -0.361203      -0.361203    8[6-(6,8),48-(8,8,8)]
   300       7.662326       7.662326       7.662326    8[6-(6,8),48-(8,8,8)]
   301       2.555339       2.555339       2.555339    8[6-(6,8),48-(8,8,8,8)]
   302       2.598762       2.598762       2.598762    8[6-(6,8)]
   303       5.383051       5.383051       5.383051    8[6-(6,8)]
   304       4.395268       4.395268       4.395268    8[6-(6,8),48-(8,8,8,8)]
   305       4.395196       4.395196       4.395196    8[6-(6,8),48-(8,8,8,8)]
   306       4.609628       4.609628       4.609628    8[6-(6,8),48-(8,8,8,8)]
   307         5.9211         5.9211         5.9211    8[6-(6,8),48-(8,8,8,8,8)]
   308       4.973417       4.973417       4.973417    8[6-(6,8),48-(8,8,8,8,8)]
   309       0.243133       0.243133       0.243133    8[6-(6,8)]
   310       1.259467       1.259467       1.259467    8[6-(6,8),48-(8,8,8,8)]
   311      -1.030913      -1.030913      -1.030913    8[6-(6,8),48-(8,8,8)]
   312       6.944645       6.944645       6.944645    8[6-(6,8),48-(8,8,8)]
   313       4.607559       4.607559       4.607559    7[6-(1,1,6),6-(1,1,6),6-(1,1,6)]
   314       4.113288       4.113288       4.113288    7[6-(1,1,6),6-(1,1,6),6-(1,1,6)]
   315       2.591134       2.591134       2.591134    7[6-(1,1,6),6-(1,1,6),6-(1,1,6)]
   316       3.085405       3.085405       3.085405    7[6-(1,1,6),6-(1,1,6),6-(1,1,6)]
