# Supplementary material for: A collection of forcefield precursors for metal–organic frameworks
Source: RSC Adv. 2019 Nov 13;9(63):36492–507. doi: 10.1039/c9ra07327b (PMC9075174; doi:10.1039/c9ra07327b)
Supplement: RA-009-C9RA07327B-s1564 [file RA-009-C9RA07327B-s1564.txt]

MITTAL_charged

10.223500    0.000000    0.000000
0.000000    12.989400    0.000000
-1.060259    0.000000    30.468558

     1       1.478366       1.478366       1.478366    48[8-(6),8-(6),8-(6),8-(6),8-(6)]
     2       3.730793       3.730793       3.730793    48[8-(6),8-(6),8-(6),8-(6)]
     3       7.154745       7.154745       7.154745    48[8-(6),8-(6),8-(6),8-(6),8-(6)]
     4       4.902318       4.902318       4.902318    48[8-(6),8-(6),8-(6),8-(6)]
     5       7.684875       7.684875       7.684875    48[8-(6),8-(6),8-(6),8-(6),8-(6)]
     6       5.432448       5.432448       5.432448    48[8-(6),8-(6),8-(6),8-(6)]
     7       2.008496       2.008496       2.008496    48[8-(6),8-(6),8-(6),8-(6),8-(6)]
     8       4.260923       4.260923       4.260923    48[8-(6),8-(6),8-(6),8-(6)]
     9       0.734339       0.734339       0.734339    1[6-(6,6)]
    10       2.816367       2.816367       2.816367    1[6-(6,6)]
    11       2.654068       2.654068       2.654068    1[6-(6,6)]
    12        2.7e-05        2.7e-05        2.7e-05    1[6-(6,6)]
    13       1.611254       1.611254       1.611254    1[6-(6,6)]
    14        4.00536        4.00536        4.00536    1[6-(6,6)]
    15       7.898772       7.898772       7.898772    1[6-(6,6)]
    16       6.877004       6.877004       6.877004    1[6-(6,6)]
    17       5.979043       5.979043       5.979043    1[6-(6,6)]
    18       8.633084       8.633084       8.633084    1[6-(6,6)]
    19       7.021857       7.021857       7.021857    1[6-(6,6)]
    20       4.627752       4.627752       4.627752    1[6-(6,6)]
    21       8.428902       8.428902       8.428902    1[6-(6,6)]
    22       6.346874       6.346874       6.346874    1[6-(6,6)]
    23       6.509173       6.509173       6.509173    1[6-(6,6)]
    24       9.163214       9.163214       9.163214    1[6-(6,6)]
    25       7.551987       7.551987       7.551987    1[6-(6,6)]
    26       5.157881       5.157881       5.157881    1[6-(6,6)]
    27       1.264469       1.264469       1.264469    1[6-(6,6)]
    28       2.286237       2.286237       2.286237    1[6-(6,6)]
    29       3.184198       3.184198       3.184198    1[6-(6,6)]
    30       0.530157       0.530157       0.530157    1[6-(6,6)]
    31       2.141384       2.141384       2.141384    1[6-(6,6)]
    32       4.535489       4.535489       4.535489    1[6-(6,6)]
    33      -0.282283      -0.282283      -0.282283    1[6-(1,6,7)]
    34      -0.129172      -0.129172      -0.129172    1[6-(1,6,7)]
    35      -0.564009      -0.564009      -0.564009    1[6-(1,6,6)]
    36      -0.114903      -0.114903      -0.114903    1[6-(1,6,6)]
    37       1.608604       1.608604       1.608604    1[6-(1,6,6)]
    38       1.594732       1.594732       1.594732    1[6-(1,6,6)]
    39       3.345956       3.345956       3.345956    1[6-(1,1,6)]
    40       2.574484       2.574484       2.574484    1[6-(1,1,6)]
    41       2.807089       2.807089       2.807089    1[6-(1,1,6)]
    42       8.438176       8.438176       8.438176    1[6-(1,6,7)]
    43       6.975201       6.975201       6.975201    1[6-(1,6,7)]
    44       8.191494       8.191494       8.191494    1[6-(1,6,6)]
    45       7.384328       7.384328       7.384328    1[6-(1,6,6)]
    46       5.826381       5.826381       5.826381    1[6-(1,6,6)]
    47       5.879076       5.879076       5.879076    1[6-(1,6,6)]
    48        6.19867        6.19867        6.19867    1[6-(1,1,6)]
    49       7.332151       7.332151       7.332151    1[6-(1,1,6)]
    50       7.579055       7.579055       7.579055    1[6-(1,1,6)]
    51       8.420694       8.420694       8.420694    1[6-(1,6,7)]
    52       7.808748       7.808748       7.808748    1[6-(1,6,7)]
    53       6.152985       6.152985       6.152985    1[6-(1,6,6)]
    54       5.855437       5.855437       5.855437    1[6-(1,6,6)]
    55        5.43914        5.43914        5.43914    1[6-(1,6,6)]
    56       5.701939       5.701939       5.701939    1[6-(1,6,6)]
    57        6.45821        6.45821        6.45821    1[6-(1,1,6)]
    58       7.746865       7.746865       7.746865    1[6-(1,1,6)]
    59       7.220996       7.220996       7.220996    1[6-(1,1,6)]
    60       8.915395       8.915395       8.915395    1[6-(1,6,7)]
    61       8.762284       8.762284       8.762284    1[6-(1,6,7)]
    62        9.19712        9.19712        9.19712    1[6-(1,6,6)]
    63       8.748014       8.748014       8.748014    1[6-(1,6,6)]
    64       7.024507       7.024507       7.024507    1[6-(1,6,6)]
    65       7.038379       7.038379       7.038379    1[6-(1,6,6)]
    66       5.287155       5.287155       5.287155    1[6-(1,1,6)]
    67       6.058628       6.058628       6.058628    1[6-(1,1,6)]
    68       5.826022       5.826022       5.826022    1[6-(1,1,6)]
    69       0.194935       0.194935       0.194935    1[6-(1,6,7)]
    70       1.657911       1.657911       1.657911    1[6-(1,6,7)]
    71       0.441618       0.441618       0.441618    1[6-(1,6,6)]
    72       1.248784       1.248784       1.248784    1[6-(1,6,6)]
    73       2.806731       2.806731       2.806731    1[6-(1,6,6)]
    74       2.754036       2.754036       2.754036    1[6-(1,6,6)]
    75       2.434442       2.434442       2.434442    1[6-(1,1,6)]
    76        1.30096        1.30096        1.30096    1[6-(1,1,6)]
    77       1.054057       1.054057       1.054057    1[6-(1,1,6)]
    78       0.212418       0.212418       0.212418    1[6-(1,6,7)]
    79       0.824364       0.824364       0.824364    1[6-(1,6,7)]
    80       2.480127       2.480127       2.480127    1[6-(1,6,6)]
    81       2.777674       2.777674       2.777674    1[6-(1,6,6)]
    82       3.193971       3.193971       3.193971    1[6-(1,6,6)]
    83       2.931173       2.931173       2.931173    1[6-(1,6,6)]
    84       2.174901       2.174901       2.174901    1[6-(1,1,6)]
    85       0.886247       0.886247       0.886247    1[6-(1,1,6)]
    86       1.412115       1.412115       1.412115    1[6-(1,1,6)]
    87       9.445524       9.445524       9.445524    1[6-(1,6,7)]
    88       9.292413       9.292413       9.292413    1[6-(1,6,7)]
    89        9.72725        9.72725        9.72725    1[6-(1,6,6)]
    90       9.278144       9.278144       9.278144    1[6-(1,6,6)]
    91       7.554637       7.554637       7.554637    1[6-(1,6,6)]
    92       7.568509       7.568509       7.568509    1[6-(1,6,6)]
    93       5.817285       5.817285       5.817285    1[6-(1,1,6)]
    94       6.588757       6.588757       6.588757    1[6-(1,1,6)]
    95       6.356152       6.356152       6.356152    1[6-(1,1,6)]
    96       0.725065       0.725065       0.725065    1[6-(1,6,7)]
    97        2.18804        2.18804        2.18804    1[6-(1,6,7)]
    98       0.971747       0.971747       0.971747    1[6-(1,6,6)]
    99       1.778913       1.778913       1.778913    1[6-(1,6,6)]
   100        3.33686        3.33686        3.33686    1[6-(1,6,6)]
   101       3.284165       3.284165       3.284165    1[6-(1,6,6)]
   102       2.964571       2.964571       2.964571    1[6-(1,1,6)]
   103        1.83109        1.83109        1.83109    1[6-(1,1,6)]
   104       1.584186       1.584186       1.584186    1[6-(1,1,6)]
   105       0.742547       0.742547       0.742547    1[6-(1,6,7)]
   106       1.354493       1.354493       1.354493    1[6-(1,6,7)]
   107       3.010256       3.010256       3.010256    1[6-(1,6,6)]
   108       3.307804       3.307804       3.307804    1[6-(1,6,6)]
   109       3.724101       3.724101       3.724101    1[6-(1,6,6)]
   110       3.461302       3.461302       3.461302    1[6-(1,6,6)]
   111       2.705031       2.705031       2.705031    1[6-(1,1,6)]
   112       1.416376       1.416376       1.416376    1[6-(1,1,6)]
   113       1.942245       1.942245       1.942245    1[6-(1,1,6)]
   114       0.247846       0.247846       0.247846    1[6-(1,6,7)]
   115       0.400957       0.400957       0.400957    1[6-(1,6,7)]
   116      -0.033879      -0.033879      -0.033879    1[6-(1,6,6)]
   117       0.415227       0.415227       0.415227    1[6-(1,6,6)]
   118       2.138734       2.138734       2.138734    1[6-(1,6,6)]
   119       2.124862       2.124862       2.124862    1[6-(1,6,6)]
   120       3.876086       3.876086       3.876086    1[6-(1,1,6)]
   121       3.104613       3.104613       3.104613    1[6-(1,1,6)]
   122       3.337219       3.337219       3.337219    1[6-(1,1,6)]
   123       8.968306       8.968306       8.968306    1[6-(1,6,7)]
   124        7.50533        7.50533        7.50533    1[6-(1,6,7)]
   125       8.721623       8.721623       8.721623    1[6-(1,6,6)]
   126       7.914457       7.914457       7.914457    1[6-(1,6,6)]
   127        6.35651        6.35651        6.35651    1[6-(1,6,6)]
   128       6.409205       6.409205       6.409205    1[6-(1,6,6)]
   129       6.728799       6.728799       6.728799    1[6-(1,1,6)]
   130       7.862281       7.862281       7.862281    1[6-(1,1,6)]
   131       8.109184       8.109184       8.109184    1[6-(1,1,6)]
   132       8.950823       8.950823       8.950823    1[6-(1,6,7)]
   133       8.338877       8.338877       8.338877    1[6-(1,6,7)]
   134       6.683114       6.683114       6.683114    1[6-(1,6,6)]
   135       6.385567       6.385567       6.385567    1[6-(1,6,6)]
   136        5.96927        5.96927        5.96927    1[6-(1,6,6)]
   137       6.232068       6.232068       6.232068    1[6-(1,6,6)]
   138        6.98834        6.98834        6.98834    1[6-(1,1,6)]
   139       8.276994       8.276994       8.276994    1[6-(1,1,6)]
   140       7.751126       7.751126       7.751126    1[6-(1,1,6)]
   141       1.825527       1.825527       1.825527    6[6-(6,6),8-(48),8-(48)]
   142       1.762627       1.762627       1.762627    6[6-(1,6),6-(1,6),6-(8,8)]
   143          1.133          1.133          1.133    6[1-(0),6-(6,6),6-(6,6)]
   144       2.169667       2.169667       2.169667    6[6-(1,6),6-(1,6),6-(8,8)]
   145       2.793358       2.793358       2.793358    6[1-(0),6-(6,6),6-(6,6)]
   146        3.39009        3.39009        3.39009    6[6-(1,6),6-(1,6),6-(8,8)]
   147       2.302676       2.302676       2.302676    6[1-(0),6-(6,6),6-(6,6)]
   148       1.444636       1.444636       1.444636    6[6-(6,6),8-(0),8-(0)]
   149       4.033035       4.033035       4.033035    6[6-(6,6),8-(0),8-(48)]
   150        2.20259        2.20259        2.20259    6[6-(6,6),8-(48),8-(48)]
   151       2.045128       2.045128       2.045128    6[6-(1,6),6-(1,6),6-(8,8)]
   152       0.748248       0.748248       0.748248    6[1-(0),6-(6,6),6-(6,6)]
   153       0.617805       0.617805       0.617805    6[6-(1,6),6-(1,6),6-(8,8)]
   154       1.715887       1.715887       1.715887    6[1-(0),6-(6,6),6-(6,6)]
   155       3.022117       3.022117       3.022117    6[6-(1,6),6-(1,6),6-(8,8)]
   156       3.160616       3.160616       3.160616    6[1-(0),6-(6,6),6-(6,6)]
   157      -0.754849      -0.754849      -0.754849    6[6-(6,6),8-(48),8-(48)]
   158       4.211583       4.211583       4.211583    6[6-(6,6),8-(48),8-(48)]
   159       6.807584       6.807584       6.807584    6[6-(6,6),8-(48),8-(48)]
   160       6.870484       6.870484       6.870484    6[6-(1,6),6-(1,6),6-(8,8)]
   161       7.500111       7.500111       7.500111    6[1-(0),6-(6,6),6-(6,6)]
   162       7.523703       7.523703       7.523703    6[6-(1,6),6-(1,6),6-(8,8)]
   163       6.900012       6.900012       6.900012    6[1-(0),6-(6,6),6-(6,6)]
   164        6.30328        6.30328        6.30328    6[6-(1,6),6-(1,6),6-(8,8)]
   165       6.330435       6.330435       6.330435    6[1-(0),6-(6,6),6-(6,6)]
   166       8.248735       8.248735       8.248735    6[6-(6,6),8-(0),8-(0)]
   167       5.660336       5.660336       5.660336    6[6-(6,6),8-(0),8-(48)]
   168       6.430522       6.430522       6.430522    6[6-(6,6),8-(48),8-(48)]
   169       6.587983       6.587983       6.587983    6[6-(1,6),6-(1,6),6-(8,8)]
   170       7.884863       7.884863       7.884863    6[1-(0),6-(6,6),6-(6,6)]
   171       8.015306       8.015306       8.015306    6[6-(1,6),6-(1,6),6-(8,8)]
   172       6.917224       6.917224       6.917224    6[1-(0),6-(6,6),6-(6,6)]
   173       5.610995       5.610995       5.610995    6[6-(1,6),6-(1,6),6-(8,8)]
   174       5.472496       5.472496       5.472496    6[1-(0),6-(6,6),6-(6,6)]
   175      -0.835539      -0.835539      -0.835539    6[6-(6,6),8-(48),8-(48)]
   176       4.421528       4.421528       4.421528    6[6-(6,6),8-(48),8-(48)]
   177       7.337714       7.337714       7.337714    6[6-(6,6),8-(48),8-(48)]
   178       7.400614       7.400614       7.400614    6[6-(1,6),6-(1,6),6-(8,8)]
   179       8.030241       8.030241       8.030241    6[1-(0),6-(6,6),6-(6,6)]
   180       6.993574       6.993574       6.993574    6[6-(1,6),6-(1,6),6-(8,8)]
   181       6.369883       6.369883       6.369883    6[1-(0),6-(6,6),6-(6,6)]
   182       5.773151       5.773151       5.773151    6[6-(1,6),6-(1,6),6-(8,8)]
   183       6.860565       6.860565       6.860565    6[1-(0),6-(6,6),6-(6,6)]
   184       7.718605       7.718605       7.718605    6[6-(6,6),8-(0),8-(0)]
   185       5.130206       5.130206       5.130206    6[6-(6,6),8-(0),8-(48)]
   186       6.960651       6.960651       6.960651    6[6-(6,6),8-(48),8-(48)]
   187       7.118113       7.118113       7.118113    6[6-(1,6),6-(1,6),6-(8,8)]
   188       8.414993       8.414993       8.414993    6[1-(0),6-(6,6),6-(6,6)]
   189       8.545436       8.545436       8.545436    6[6-(1,6),6-(1,6),6-(8,8)]
   190       7.447354       7.447354       7.447354    6[1-(0),6-(6,6),6-(6,6)]
   191       6.141124       6.141124       6.141124    6[6-(1,6),6-(1,6),6-(8,8)]
   192       6.002625       6.002625       6.002625    6[1-(0),6-(6,6),6-(6,6)]
   193       -0.30541       -0.30541       -0.30541    6[6-(6,6),8-(48),8-(48)]
   194       4.951658       4.951658       4.951658    6[6-(6,6),8-(48),8-(48)]
   195       2.355657       2.355657       2.355657    6[6-(6,6),8-(48),8-(48)]
   196       2.292757       2.292757       2.292757    6[6-(1,6),6-(1,6),6-(8,8)]
   197        1.66313        1.66313        1.66313    6[1-(0),6-(6,6),6-(6,6)]
   198       1.639538       1.639538       1.639538    6[6-(1,6),6-(1,6),6-(8,8)]
   199       2.263229       2.263229       2.263229    6[1-(0),6-(6,6),6-(6,6)]
   200       2.859961       2.859961       2.859961    6[6-(1,6),6-(1,6),6-(8,8)]
   201       2.832806       2.832806       2.832806    6[1-(0),6-(6,6),6-(6,6)]
   202       0.914506       0.914506       0.914506    6[6-(6,6),8-(0),8-(0)]
   203       3.502905       3.502905       3.502905    6[6-(6,6),8-(0),8-(48)]
   204       2.732719       2.732719       2.732719    6[6-(6,6),8-(48),8-(48)]
   205       2.575258       2.575258       2.575258    6[6-(1,6),6-(1,6),6-(8,8)]
   206       1.278378       1.278378       1.278378    6[1-(0),6-(6,6),6-(6,6)]
   207       1.147935       1.147935       1.147935    6[6-(1,6),6-(1,6),6-(8,8)]
   208       2.246017       2.246017       2.246017    6[1-(0),6-(6,6),6-(6,6)]
   209       3.552246       3.552246       3.552246    6[6-(1,6),6-(1,6),6-(8,8)]
   210       3.690745       3.690745       3.690745    6[1-(0),6-(6,6),6-(6,6)]
   211       -0.22472       -0.22472       -0.22472    6[6-(6,6),8-(48),8-(48)]
   212       4.741713       4.741713       4.741713    6[6-(6,6),8-(48),8-(48)]
   213      -0.569752      -0.569752      -0.569752    6[1-(0),1-(0),6-(1,1,6),7-(6,6)]
   214      -0.040135      -0.040135      -0.040135    6[1-(0),1-(0),6-(1,1,6),6-(1,1,7)]
   215       1.360992       1.360992       1.360992    6[1-(0),1-(0),6-(1,1,1),6-(1,1,6)]
   216       2.633137       2.633137       2.633137    6[1-(0),1-(0),1-(0),6-(1,1,6)]
   217       7.746938       7.746938       7.746938    6[1-(0),1-(0),6-(1,1,6),7-(6,6)]
   218       7.364882       7.364882       7.364882    6[1-(0),1-(0),6-(1,1,6),6-(1,1,7)]
   219       6.421314       6.421314       6.421314    6[1-(0),1-(0),6-(1,1,1),6-(1,1,6)]
   220       6.926946       6.926946       6.926946    6[1-(0),1-(0),1-(0),6-(1,1,6)]
   221       7.762953       7.762953       7.762953    6[1-(0),1-(0),6-(1,1,6),7-(6,6)]
   222        6.44696        6.44696        6.44696    6[1-(0),1-(0),6-(1,1,6),6-(1,1,7)]
   223       6.137558       6.137558       6.137558    6[1-(0),1-(0),6-(1,1,1),6-(1,1,6)]
   224       6.966175       6.966175       6.966175    6[1-(0),1-(0),1-(0),6-(1,1,6)]
   225       9.202863       9.202863       9.202863    6[1-(0),1-(0),6-(1,1,6),7-(6,6)]
   226       8.673246       8.673246       8.673246    6[1-(0),1-(0),6-(1,1,6),6-(1,1,7)]
   227       7.272119       7.272119       7.272119    6[1-(0),1-(0),6-(1,1,1),6-(1,1,6)]
   228       5.999975       5.999975       5.999975    6[1-(0),1-(0),1-(0),6-(1,1,6)]
   229       0.886173       0.886173       0.886173    6[1-(0),1-(0),6-(1,1,6),7-(6,6)]
   230        1.26823        1.26823        1.26823    6[1-(0),1-(0),6-(1,1,6),6-(1,1,7)]
   231       2.211798       2.211798       2.211798    6[1-(0),1-(0),6-(1,1,1),6-(1,1,6)]
   232       1.706166       1.706166       1.706166    6[1-(0),1-(0),1-(0),6-(1,1,6)]
   233       0.870159       0.870159       0.870159    6[1-(0),1-(0),6-(1,1,6),7-(6,6)]
   234       2.186151       2.186151       2.186151    6[1-(0),1-(0),6-(1,1,6),6-(1,1,7)]
   235       2.495554       2.495554       2.495554    6[1-(0),1-(0),6-(1,1,1),6-(1,1,6)]
   236       1.666937       1.666937       1.666937    6[1-(0),1-(0),1-(0),6-(1,1,6)]
   237       9.732993       9.732993       9.732993    6[1-(0),1-(0),6-(1,1,6),7-(6,6)]
   238       9.203376       9.203376       9.203376    6[1-(0),1-(0),6-(1,1,6),6-(1,1,7)]
   239       7.802249       7.802249       7.802249    6[1-(0),1-(0),6-(1,1,1),6-(1,1,6)]
   240       6.530104       6.530104       6.530104    6[1-(0),1-(0),1-(0),6-(1,1,6)]
   241       1.416303       1.416303       1.416303    6[1-(0),1-(0),6-(1,1,6),7-(6,6)]
   242       1.798359       1.798359       1.798359    6[1-(0),1-(0),6-(1,1,6),6-(1,1,7)]
   243       2.741927       2.741927       2.741927    6[1-(0),1-(0),6-(1,1,1),6-(1,1,6)]
   244       2.236295       2.236295       2.236295    6[1-(0),1-(0),1-(0),6-(1,1,6)]
   245       1.400288       1.400288       1.400288    6[1-(0),1-(0),6-(1,1,6),7-(6,6)]
   246       2.716281       2.716281       2.716281    6[1-(0),1-(0),6-(1,1,6),6-(1,1,7)]
   247       3.025683       3.025683       3.025683    6[1-(0),1-(0),6-(1,1,1),6-(1,1,6)]
   248       2.197066       2.197066       2.197066    6[1-(0),1-(0),1-(0),6-(1,1,6)]
   249      -0.039622      -0.039622      -0.039622    6[1-(0),1-(0),6-(1,1,6),7-(6,6)]
   250       0.489995       0.489995       0.489995    6[1-(0),1-(0),6-(1,1,6),6-(1,1,7)]
   251       1.891122       1.891122       1.891122    6[1-(0),1-(0),6-(1,1,1),6-(1,1,6)]
   252       3.163266       3.163266       3.163266    6[1-(0),1-(0),1-(0),6-(1,1,6)]
   253       8.277068       8.277068       8.277068    6[1-(0),1-(0),6-(1,1,6),7-(6,6)]
   254       7.895011       7.895011       7.895011    6[1-(0),1-(0),6-(1,1,6),6-(1,1,7)]
   255       6.951443       6.951443       6.951443    6[1-(0),1-(0),6-(1,1,1),6-(1,1,6)]
   256       7.457075       7.457075       7.457075    6[1-(0),1-(0),1-(0),6-(1,1,6)]
   257       8.293082       8.293082       8.293082    6[1-(0),1-(0),6-(1,1,6),7-(6,6)]
   258        6.97709        6.97709        6.97709    6[1-(0),1-(0),6-(1,1,6),6-(1,1,7)]
   259       6.667687       6.667687       6.667687    6[1-(0),1-(0),6-(1,1,1),6-(1,1,6)]
   260       7.496304       7.496304       7.496304    6[1-(0),1-(0),1-(0),6-(1,1,6)]
   261       1.579737       1.579737       1.579737    8[6-(6,8),48-(8,8,8,8)]
   262       2.143112       2.143112       2.143112    8[6-(6,8),48-(8,8,8)]
   263      -0.350302      -0.350302      -0.350302    8[6-(6,8)]
   264       1.193845       1.193845       1.193845    8[6-(6,8)]
   265       4.142944       4.142944       4.142944    8[6-(6,8)]
   266       4.453527       4.453527       4.453527    8[6-(6,8),48-(8,8,8)]
   267       1.417299       1.417299       1.417299    8[6-(6,8),48-(8,8,8,8)]
   268       3.177032       3.177032       3.177032    8[6-(6,8),48-(8,8,8)]
   269       8.451848       8.451848       8.451848    8[6-(6,8),48-(8,8,8,8)]
   270       9.423952       9.423952       9.423952    8[6-(6,8),48-(8,8,8,8)]
   271       3.962724       3.962724       3.962724    8[6-(6,8),48-(8,8,8)]
   272       5.350431       5.350431       5.350431    8[6-(6,8),48-(8,8,8,8)]
   273       7.053374       7.053374       7.053374    8[6-(6,8),48-(8,8,8,8)]
   274           6.49           6.49           6.49    8[6-(6,8),48-(8,8,8)]
   275       8.983414       8.983414       8.983414    8[6-(6,8)]
   276       8.499526       8.499526       8.499526    8[6-(6,8)]
   277       5.550426       5.550426       5.550426    8[6-(6,8)]
   278       5.239844       5.239844       5.239844    8[6-(6,8),48-(8,8,8)]
   279       7.215812       7.215812       7.215812    8[6-(6,8),48-(8,8,8,8)]
   280       5.456079       5.456079       5.456079    8[6-(6,8),48-(8,8,8)]
   281       0.181264       0.181264       0.181264    8[6-(6,8),48-(8,8,8,8)]
   282       -0.79084       -0.79084       -0.79084    8[6-(6,8),48-(8,8,8,8)]
   283       4.670388       4.670388       4.670388    8[6-(6,8),48-(8,8,8)]
   284       3.282681       3.282681       3.282681    8[6-(6,8),48-(8,8,8,8)]
   285       7.583504       7.583504       7.583504    8[6-(6,8),48-(8,8,8,8)]
   286       7.020129       7.020129       7.020129    8[6-(6,8),48-(8,8,8)]
   287       9.513543       9.513543       9.513543    8[6-(6,8)]
   288       7.969396       7.969396       7.969396    8[6-(6,8)]
   289       5.020297       5.020297       5.020297    8[6-(6,8)]
   290       4.709714       4.709714       4.709714    8[6-(6,8),48-(8,8,8)]
   291       7.745942       7.745942       7.745942    8[6-(6,8),48-(8,8,8,8)]
   292       5.986209       5.986209       5.986209    8[6-(6,8),48-(8,8,8)]
   293       0.711393       0.711393       0.711393    8[6-(6,8),48-(8,8,8,8)]
   294      -0.260711      -0.260711      -0.260711    8[6-(6,8),48-(8,8,8,8)]
   295       5.200517       5.200517       5.200517    8[6-(6,8),48-(8,8,8)]
   296        3.81281        3.81281        3.81281    8[6-(6,8),48-(8,8,8,8)]
   297       2.109867       2.109867       2.109867    8[6-(6,8),48-(8,8,8,8)]
   298       2.673241       2.673241       2.673241    8[6-(6,8),48-(8,8,8)]
   299       0.179827       0.179827       0.179827    8[6-(6,8)]
   300       0.663715       0.663715       0.663715    8[6-(6,8)]
   301       3.612815       3.612815       3.612815    8[6-(6,8)]
   302       3.923397       3.923397       3.923397    8[6-(6,8),48-(8,8,8)]
   303       1.947429       1.947429       1.947429    8[6-(6,8),48-(8,8,8,8)]
   304       3.707162       3.707162       3.707162    8[6-(6,8),48-(8,8,8)]
   305       8.981977       8.981977       8.981977    8[6-(6,8),48-(8,8,8,8)]
   306       9.954081       9.954081       9.954081    8[6-(6,8),48-(8,8,8,8)]
   307       4.492853       4.492853       4.492853    8[6-(6,8),48-(8,8,8)]
   308        5.88056        5.88056        5.88056    8[6-(6,8),48-(8,8,8,8)]
   309       8.227729       8.227729       8.227729    7[6-(1,1,6),6-(1,1,6),6-(1,1,6)]
   310       0.405383       0.405383       0.405383    7[6-(1,1,6),6-(1,1,6),6-(1,1,6)]
   311       0.935512       0.935512       0.935512    7[6-(1,1,6),6-(1,1,6),6-(1,1,6)]
   312       8.757858       8.757858       8.757858    7[6-(1,1,6),6-(1,1,6),6-(1,1,6)]
