# Supplementary material for: A collection of forcefield precursors for metal–organic frameworks
Source: RSC Adv. 2019 Nov 13;9(63):36492–507. doi: 10.1039/c9ra07327b (PMC9075174; doi:10.1039/c9ra07327b)
Supplement: RA-009-C9RA07327B-s1565 [file RA-009-C9RA07327B-s1565.txt]

MIVNUB_clean

6.600800    0.000000    0.000000
0.000000    12.825000    0.000000
-3.136515    0.000000    12.935160

     1      -0.490527      -0.490527      -0.490527    71[8-(6),8-(6),8-(6),8-(6),8-(6),8-(6)]
     2       0.654412       0.654412       0.654412    71[8-(6),8-(6),8-(6),8-(6),8-(6),8-(6)]
     3       3.954812       3.954812       3.954812    71[8-(6),8-(6),8-(6),8-(6),8-(6),8-(6)]
     4       2.809873       2.809873       2.809873    71[8-(6),8-(6),8-(6),8-(6),8-(6),8-(6)]
     5      -2.224384      -2.224384      -2.224384    1[6-(6,7)]
     6      -2.479937      -2.479937      -2.479937    1[6-(6,6)]
     7       0.911841       0.911841       0.911841    1[6-(6,7)]
     8       2.388269       2.388269       2.388269    1[6-(6,7)]
     9       2.643822       2.643822       2.643822    1[6-(6,6)]
    10      -0.747956      -0.747956      -0.747956    1[6-(6,7)]
    11       5.688669       5.688669       5.688669    1[6-(6,7)]
    12       5.944222       5.944222       5.944222    1[6-(6,6)]
    13       2.552444       2.552444       2.552444    1[6-(6,7)]
    14       1.076016       1.076016       1.076016    1[6-(6,7)]
    15       0.820463       0.820463       0.820463    1[6-(6,6)]
    16       4.212241       4.212241       4.212241    1[6-(6,7)]
    17       0.870814       0.870814       0.870814    6[1-(0),6-(6,6),7-(6)]
    18      -2.373913      -2.373913      -2.373913    6[6-(1,6),6-(1,7),6-(8,8)]
    19        0.73166        0.73166        0.73166    6[1-(0),6-(6,6),6-(6,6)]
    20       0.813785       0.813785       0.813785    6[6-(1,6),6-(1,7),6-(8,8)]
    21       0.885239       0.885239       0.885239    6[1-(0),6-(6,6),7-(6)]
    22      -2.489792      -2.489792      -2.489792    6[6-(6,6),8-(71),8-(71)]
    23       0.802177       0.802177       0.802177    6[6-(6,6),8-(71),8-(71)]
    24        4.30536        4.30536        4.30536    6[6-(8,8),8-(71),8-(71)]
    25      -0.706929      -0.706929      -0.706929    6[1-(0),6-(6,6),7-(6)]
    26       2.537798       2.537798       2.537798    6[6-(1,6),6-(1,7),6-(8,8)]
    27      -0.567775      -0.567775      -0.567775    6[1-(0),6-(6,6),6-(6,6)]
    28        -0.6499        -0.6499        -0.6499    6[6-(1,6),6-(1,7),6-(8,8)]
    29      -0.721354      -0.721354      -0.721354    6[1-(0),6-(6,6),7-(6)]
    30       2.653677       2.653677       2.653677    6[6-(6,6),8-(71),8-(71)]
    31      -0.638292      -0.638292      -0.638292    6[6-(6,6),8-(71),8-(71)]
    32       2.459325       2.459325       2.459325    6[6-(8,8),8-(71),8-(71)]
    33       2.593471       2.593471       2.593471    6[1-(0),6-(6,6),7-(6)]
    34       5.838198       5.838198       5.838198    6[6-(1,6),6-(1,7),6-(8,8)]
    35       2.732625       2.732625       2.732625    6[1-(0),6-(6,6),6-(6,6)]
    36         2.6505         2.6505         2.6505    6[6-(1,6),6-(1,7),6-(8,8)]
    37       2.579046       2.579046       2.579046    6[1-(0),6-(6,6),7-(6)]
    38       5.954077       5.954077       5.954077    6[6-(6,6),8-(71),8-(71)]
    39       2.662108       2.662108       2.662108    6[6-(6,6),8-(71),8-(71)]
    40      -0.841075      -0.841075      -0.841075    6[6-(8,8),8-(71),8-(71)]
    41       4.171214       4.171214       4.171214    6[1-(0),6-(6,6),7-(6)]
    42       0.926487       0.926487       0.926487    6[6-(1,6),6-(1,7),6-(8,8)]
    43        4.03206        4.03206        4.03206    6[1-(0),6-(6,6),6-(6,6)]
    44       4.114185       4.114185       4.114185    6[6-(1,6),6-(1,7),6-(8,8)]
    45       4.185639       4.185639       4.185639    6[1-(0),6-(6,6),7-(6)]
    46       0.810608       0.810608       0.810608    6[6-(6,6),8-(71),8-(71)]
    47       4.102577       4.102577       4.102577    6[6-(6,6),8-(71),8-(71)]
    48        1.00496        1.00496        1.00496    6[6-(8,8),8-(71),8-(71)]
    49       0.917464       0.917464       0.917464    7[6-(1,6),6-(1,6)]
    50      -0.753579      -0.753579      -0.753579    7[6-(1,6),6-(1,6)]
    51       2.546821       2.546821       2.546821    7[6-(1,6),6-(1,6)]
    52       4.217864       4.217864       4.217864    7[6-(1,6),6-(1,6)]
    53      -2.280431      -2.280431      -2.280431    8[6-(6,8),71-(8,8,8,8,8)]
    54        3.76777        3.76777        3.76777    8[6-(6,8),71-(8,8,8,8,8)]
    55       0.645971       0.645971       0.645971    8[6-(6,8),71-(8,8,8,8,8)]
    56       0.932928       0.932928       0.932928    8[6-(6,8),71-(8,8,8,8,8)]
    57       4.171989       4.171989       4.171989    8[6-(6,8),71-(8,8,8,8,8)]
    58       3.403047       3.403047       3.403047    8[6-(6,8),71-(8,8,8,8,8)]
    59       2.444316       2.444316       2.444316    8[6-(6,8),71-(8,8,8,8,8)]
    60       2.996915       2.996915       2.996915    8[6-(6,8),71-(8,8,8,8,8)]
    61      -0.482086      -0.482086      -0.482086    8[6-(6,8),71-(8,8,8,8,8)]
    62      -0.769043      -0.769043      -0.769043    8[6-(6,8),71-(8,8,8,8,8)]
    63       2.592696       2.592696       2.592696    8[6-(6,8),71-(8,8,8,8,8)]
    64       3.361638       3.361638       3.361638    8[6-(6,8),71-(8,8,8,8,8)]
    65       5.744716       5.744716       5.744716    8[6-(6,8),71-(8,8,8,8,8)]
    66      -0.303485      -0.303485      -0.303485    8[6-(6,8),71-(8,8,8,8,8)]
    67       2.818314       2.818314       2.818314    8[6-(6,8),71-(8,8,8,8,8)]
    68       2.531357       2.531357       2.531357    8[6-(6,8),71-(8,8,8,8,8)]
    69      -0.707704      -0.707704      -0.707704    8[6-(6,8),71-(8,8,8,8,8)]
    70       0.061238       0.061238       0.061238    8[6-(6,8),71-(8,8,8,8,8)]
    71       1.019969       1.019969       1.019969    8[6-(6,8),71-(8,8,8,8,8)]
    72        0.46737        0.46737        0.46737    8[6-(6,8),71-(8,8,8,8,8)]
    73       3.946371       3.946371       3.946371    8[6-(6,8),71-(8,8,8,8,8)]
    74       4.233328       4.233328       4.233328    8[6-(6,8),71-(8,8,8,8,8)]
    75       0.871589       0.871589       0.871589    8[6-(6,8),71-(8,8,8,8,8)]
    76       0.102647       0.102647       0.102647    8[6-(6,8),71-(8,8,8,8,8)]
