# Supplementary material for: A collection of forcefield precursors for metal–organic frameworks
Source: RSC Adv. 2019 Nov 13;9(63):36492–507. doi: 10.1039/c9ra07327b (PMC9075174; doi:10.1039/c9ra07327b)
Supplement: RA-009-C9RA07327B-s1566 [file RA-009-C9RA07327B-s1566.txt]

MIVPAJ_clean

7.643500    0.000000    0.000000
0.000000    9.840000    0.000000
-2.126646    0.000000    14.631254

     1       5.152867       5.152867       5.152867    64[8-(6),8-(6),8-(6),8-(6),8-(6),8-(6)]
     2       3.122414       3.122414       3.122414    64[8-(6),8-(6),8-(6),8-(6),8-(6),8-(6)]
     3       0.363965       0.363965       0.363965    64[8-(6),8-(6),8-(6),8-(6),8-(6),8-(6)]
     4        2.39444        2.39444        2.39444    64[8-(6),8-(6),8-(6),8-(6),8-(6),8-(6)]
     5       3.671496       3.671496       3.671496    1[6-(6,7)]
     6       4.962047       4.962047       4.962047    1[6-(6,6)]
     7       5.318156       5.318156       5.318156    1[6-(6,7)]
     8       6.730431       6.730431       6.730431    1[6-(6,7)]
     9       3.313234       3.313234       3.313234    1[6-(6,6)]
    10       5.083771       5.083771       5.083771    1[6-(6,7)]
    11       1.845358       1.845358       1.845358    1[6-(6,7)]
    12       0.554807       0.554807       0.554807    1[6-(6,6)]
    13       0.198698       0.198698       0.198698    1[6-(6,7)]
    14      -1.213577      -1.213577      -1.213577    1[6-(6,7)]
    15        2.20362        2.20362        2.20362    1[6-(6,6)]
    16       0.433083       0.433083       0.433083    1[6-(6,7)]
    17        4.07695        4.07695        4.07695    6[1-(0),6-(6,6),7-(6)]
    18       4.291267       4.291267       4.291267    6[6-(1,6),6-(1,7),6-(8,8)]
    19       4.854425       4.854425       4.854425    6[1-(0),6-(6,6),6-(6,6)]
    20       5.253778       5.253778       5.253778    6[6-(1,6),6-(1,7),6-(8,8)]
    21       5.030193       5.030193       5.030193    6[1-(0),6-(6,6),7-(6)]
    22       3.892244       3.892244       3.892244    6[6-(6,6),8-(64),8-(64)]
    23       5.900774       5.900774       5.900774    6[6-(6,6),8-(64),8-(64)]
    24       2.345246       2.345246       2.345246    6[6-(8,8),8-(64),8-(64)]
    25       6.324977       6.324977       6.324977    6[1-(0),6-(6,6),7-(6)]
    26       3.984014       3.984014       3.984014    6[6-(1,6),6-(1,7),6-(8,8)]
    27       3.420856       3.420856       3.420856    6[1-(0),6-(6,6),6-(6,6)]
    28       5.148149       5.148149       5.148149    6[6-(1,6),6-(1,7),6-(8,8)]
    29       5.371734       5.371734       5.371734    6[1-(0),6-(6,6),7-(6)]
    30       4.383037       4.383037       4.383037    6[6-(6,6),8-(64),8-(64)]
    31       4.501153       4.501153       4.501153    6[6-(6,6),8-(64),8-(64)]
    32      -1.713465      -1.713465      -1.713465    6[6-(8,8),8-(64),8-(64)]
    33       1.439904       1.439904       1.439904    6[1-(0),6-(6,6),7-(6)]
    34       1.225587       1.225587       1.225587    6[6-(1,6),6-(1,7),6-(8,8)]
    35       0.662429       0.662429       0.662429    6[1-(0),6-(6,6),6-(6,6)]
    36       0.263076       0.263076       0.263076    6[6-(1,6),6-(1,7),6-(8,8)]
    37       0.486661       0.486661       0.486661    6[1-(0),6-(6,6),7-(6)]
    38        1.62461        1.62461        1.62461    6[6-(6,6),8-(64),8-(64)]
    39       -0.38392       -0.38392       -0.38392    6[6-(6,6),8-(64),8-(64)]
    40       3.171608       3.171608       3.171608    6[6-(8,8),8-(64),8-(64)]
    41      -0.808123      -0.808123      -0.808123    6[1-(0),6-(6,6),7-(6)]
    42        1.53284        1.53284        1.53284    6[6-(1,6),6-(1,7),6-(8,8)]
    43       2.095998       2.095998       2.095998    6[1-(0),6-(6,6),6-(6,6)]
    44       2.495351       2.495351       2.495351    6[6-(1,6),6-(1,7),6-(8,8)]
    45        0.14512        0.14512        0.14512    6[1-(0),6-(6,6),7-(6)]
    46       1.133817       1.133817       1.133817    6[6-(6,6),8-(64),8-(64)]
    47       3.142347       3.142347       3.142347    6[6-(6,6),8-(64),8-(64)]
    48       7.230319       7.230319       7.230319    6[6-(8,8),8-(64),8-(64)]
    49       4.417355       4.417355       4.417355    7[6-(1,6),6-(1,6)]
    50       5.984572       5.984572       5.984572    7[6-(1,6),6-(1,6)]
    51       1.099499       1.099499       1.099499    7[6-(1,6),6-(1,6)]
    52      -0.467718      -0.467718      -0.467718    7[6-(1,6),6-(1,6)]
    53        3.71636        3.71636        3.71636    8[6-(6,8),64-(8,8,8,8,8)]
    54       3.759502       3.759502       3.759502    8[6-(6,8),64-(8,8,8,8,8)]
    55       5.732523       5.732523       5.732523    8[6-(6,8),64-(8,8,8,8,8)]
    56       6.561068       6.561068       6.561068    8[6-(6,8),64-(8,8,8,8,8)]
    57       2.918313       2.918313       2.918313    8[6-(6,8),64-(8,8,8,8,8)]
    58       1.159246       1.159246       1.159246    8[6-(6,8),64-(8,8,8,8,8)]
    59       4.558921       4.558921       4.558921    8[6-(6,8),64-(8,8,8,8,8)]
    60       4.515779       4.515779       4.515779    8[6-(6,8),64-(8,8,8,8,8)]
    61       2.542758       2.542758       2.542758    8[6-(6,8),64-(8,8,8,8,8)]
    62       3.840859       3.840859       3.840859    8[6-(6,8),64-(8,8,8,8,8)]
    63       5.356968       5.356968       5.356968    8[6-(6,8),64-(8,8,8,8,8)]
    64      -0.527465      -0.527465      -0.527465    8[6-(6,8),64-(8,8,8,8,8)]
    65       1.800494       1.800494       1.800494    8[6-(6,8),64-(8,8,8,8,8)]
    66       1.757352       1.757352       1.757352    8[6-(6,8),64-(8,8,8,8,8)]
    67      -0.215669      -0.215669      -0.215669    8[6-(6,8),64-(8,8,8,8,8)]
    68      -1.044214      -1.044214      -1.044214    8[6-(6,8),64-(8,8,8,8,8)]
    69       2.598541       2.598541       2.598541    8[6-(6,8),64-(8,8,8,8,8)]
    70       4.357608       4.357608       4.357608    8[6-(6,8),64-(8,8,8,8,8)]
    71       0.957933       0.957933       0.957933    8[6-(6,8),64-(8,8,8,8,8)]
    72       1.001075       1.001075       1.001075    8[6-(6,8),64-(8,8,8,8,8)]
    73       2.974096       2.974096       2.974096    8[6-(6,8),64-(8,8,8,8,8)]
    74       1.675995       1.675995       1.675995    8[6-(6,8),64-(8,8,8,8,8)]
    75       0.159886       0.159886       0.159886    8[6-(6,8),64-(8,8,8,8,8)]
    76       6.044319       6.044319       6.044319    8[6-(6,8),64-(8,8,8,8,8)]
