# Supplementary material for: A collection of forcefield precursors for metal–organic frameworks
Source: RSC Adv. 2019 Nov 13;9(63):36492–507. doi: 10.1039/c9ra07327b (PMC9075174; doi:10.1039/c9ra07327b)
Supplement: RA-009-C9RA07327B-s1567 [file RA-009-C9RA07327B-s1567.txt]

MIVPEN_clean

7.571600    0.000000    0.000000
0.000000    9.789100    0.000000
-2.024708    0.000000    14.529808

     1       5.128308       5.128308       5.128308    69[8-(6),8-(6),8-(6),8-(6),8-(6),8-(6)]
     2        3.19203        3.19203        3.19203    69[8-(6),8-(6),8-(6),8-(6),8-(6),8-(6)]
     3       0.418584       0.418584       0.418584    69[8-(6),8-(6),8-(6),8-(6),8-(6),8-(6)]
     4       2.354862       2.354862       2.354862    69[8-(6),8-(6),8-(6),8-(6),8-(6),8-(6)]
     5       5.003977       5.003977       5.003977    1[6-(6,6)]
     6       3.657999       3.657999       3.657999    1[6-(6,7)]
     7       5.306419       5.306419       5.306419    1[6-(6,7)]
     8       3.316361       3.316361       3.316361    1[6-(6,6)]
     9       6.687047       6.687047       6.687047    1[6-(6,7)]
    10       5.038627       5.038627       5.038627    1[6-(6,7)]
    11       0.542915       0.542915       0.542915    1[6-(6,6)]
    12       1.888893       1.888893       1.888893    1[6-(6,7)]
    13       0.240473       0.240473       0.240473    1[6-(6,7)]
    14       2.230531       2.230531       2.230531    1[6-(6,6)]
    15      -1.140155      -1.140155      -1.140155    1[6-(6,7)]
    16       0.508265       0.508265       0.508265    1[6-(6,7)]
    17       4.294321       4.294321       4.294321    6[6-(1,6),6-(1,7),6-(8,8)]
    18       3.913193       3.913193       3.913193    6[6-(6,6),8-(69),8-(69)]
    19       4.875528       4.875528       4.875528    6[1-(0),6-(6,6),6-(6,6)]
    20       3.188099       3.188099       3.188099    6[6-(8,8),8-(69),8-(69)]
    21       4.064957       4.064957       4.064957    6[1-(0),6-(6,6),7-(6)]
    22       5.897071       5.897071       5.897071    6[6-(6,6),8-(69),8-(69)]
    23        5.25717        5.25717        5.25717    6[6-(1,6),6-(1,7),6-(8,8)]
    24       5.020869       5.020869       5.020869    6[1-(0),6-(6,6),7-(6)]
    25       4.026017       4.026017       4.026017    6[6-(1,6),6-(1,7),6-(8,8)]
    26       4.407145       4.407145       4.407145    6[6-(6,6),8-(69),8-(69)]
    27        3.44481        3.44481        3.44481    6[1-(0),6-(6,6),6-(6,6)]
    28       7.156947       7.156947       7.156947    6[6-(8,8),8-(69),8-(69)]
    29       6.280089       6.280089       6.280089    6[1-(0),6-(6,6),7-(6)]
    30       4.447975       4.447975       4.447975    6[6-(6,6),8-(69),8-(69)]
    31       5.087876       5.087876       5.087876    6[6-(1,6),6-(1,7),6-(8,8)]
    32       5.324177       5.324177       5.324177    6[1-(0),6-(6,6),7-(6)]
    33       1.252571       1.252571       1.252571    6[6-(1,6),6-(1,7),6-(8,8)]
    34       1.633699       1.633699       1.633699    6[6-(6,6),8-(69),8-(69)]
    35       0.671364       0.671364       0.671364    6[1-(0),6-(6,6),6-(6,6)]
    36       2.358793       2.358793       2.358793    6[6-(8,8),8-(69),8-(69)]
    37       1.481935       1.481935       1.481935    6[1-(0),6-(6,6),7-(6)]
    38      -0.350179      -0.350179      -0.350179    6[6-(6,6),8-(69),8-(69)]
    39       0.289722       0.289722       0.289722    6[6-(1,6),6-(1,7),6-(8,8)]
    40       0.526023       0.526023       0.526023    6[1-(0),6-(6,6),7-(6)]
    41       1.520875       1.520875       1.520875    6[6-(1,6),6-(1,7),6-(8,8)]
    42       1.139747       1.139747       1.139747    6[6-(6,6),8-(69),8-(69)]
    43       2.102082       2.102082       2.102082    6[1-(0),6-(6,6),6-(6,6)]
    44      -1.610055      -1.610055      -1.610055    6[6-(8,8),8-(69),8-(69)]
    45      -0.733197      -0.733197      -0.733197    6[1-(0),6-(6,6),7-(6)]
    46       3.123625       3.123625       3.123625    6[6-(6,6),8-(69),8-(69)]
    47       2.483724       2.483724       2.483724    6[6-(1,6),6-(1,7),6-(8,8)]
    48       0.222715       0.222715       0.222715    6[1-(0),6-(6,6),7-(6)]
    49       4.393986       4.393986       4.393986    7[6-(1,6),6-(1,6)]
    50        5.95106        5.95106        5.95106    7[6-(1,6),6-(1,6)]
    51       1.152906       1.152906       1.152906    7[6-(1,6),6-(1,6)]
    52      -0.404168      -0.404168      -0.404168    7[6-(1,6),6-(1,6)]
    53       4.372491       4.372491       4.372491    8[6-(6,8),69-(8,8,8,8,8)]
    54       3.730428       3.730428       3.730428    8[6-(6,8),69-(8,8,8,8,8)]
    55        5.70349        5.70349        5.70349    8[6-(6,8),69-(8,8,8,8,8)]
    56       3.799497       3.799497       3.799497    8[6-(6,8),69-(8,8,8,8,8)]
    57       6.572594       6.572594       6.572594    8[6-(6,8),69-(8,8,8,8,8)]
    58       2.606924       2.606924       2.606924    8[6-(6,8),69-(8,8,8,8,8)]
    59       5.972555       5.972555       5.972555    8[6-(6,8),69-(8,8,8,8,8)]
    60        4.58991        4.58991        4.58991    8[6-(6,8),69-(8,8,8,8,8)]
    61       2.616848       2.616848       2.616848    8[6-(6,8),69-(8,8,8,8,8)]
    62       4.520841       4.520841       4.520841    8[6-(6,8),69-(8,8,8,8,8)]
    63       3.772452       3.772452       3.772452    8[6-(6,8),69-(8,8,8,8,8)]
    64       0.166522       0.166522       0.166522    8[6-(6,8),69-(8,8,8,8,8)]
    65       1.174401       1.174401       1.174401    8[6-(6,8),69-(8,8,8,8,8)]
    66       1.816464       1.816464       1.816464    8[6-(6,8),69-(8,8,8,8,8)]
    67      -0.156598      -0.156598      -0.156598    8[6-(6,8),69-(8,8,8,8,8)]
    68       1.747395       1.747395       1.747395    8[6-(6,8),69-(8,8,8,8,8)]
    69      -1.025702      -1.025702      -1.025702    8[6-(6,8),69-(8,8,8,8,8)]
    70       2.939968       2.939968       2.939968    8[6-(6,8),69-(8,8,8,8,8)]
    71      -0.425663      -0.425663      -0.425663    8[6-(6,8),69-(8,8,8,8,8)]
    72       0.956982       0.956982       0.956982    8[6-(6,8),69-(8,8,8,8,8)]
    73       2.930044       2.930044       2.930044    8[6-(6,8),69-(8,8,8,8,8)]
    74       1.026051       1.026051       1.026051    8[6-(6,8),69-(8,8,8,8,8)]
    75        1.77444        1.77444        1.77444    8[6-(6,8),69-(8,8,8,8,8)]
    76        5.38037        5.38037        5.38037    8[6-(6,8),69-(8,8,8,8,8)]
