# Supplementary material for: A collection of forcefield precursors for metal–organic frameworks
Source: RSC Adv. 2019 Nov 13;9(63):36492–507. doi: 10.1039/c9ra07327b (PMC9075174; doi:10.1039/c9ra07327b)
Supplement: RA-009-C9RA07327B-s1568 [file RA-009-C9RA07327B-s1568.txt]

MIVPIR_clean

7.602600    0.000000    0.000000
0.000000    9.779800    0.000000
-2.056793    0.000000    14.497122

     1       5.134203       5.134203       5.134203    70[8-(6),8-(6),8-(6),8-(6),8-(6),8-(6)]
     2       3.184507       3.184507       3.184507    70[8-(6),8-(6),8-(6),8-(6),8-(6),8-(6)]
     3       0.411604       0.411604       0.411604    70[8-(6),8-(6),8-(6),8-(6),8-(6),8-(6)]
     4         2.3613         2.3613         2.3613    70[8-(6),8-(6),8-(6),8-(6),8-(6),8-(6)]
     5        4.98948        4.98948        4.98948    1[6-(6,6)]
     6       3.672178       3.672178       3.672178    1[6-(6,7)]
     7       5.346563       5.346563       5.346563    1[6-(6,7)]
     8        3.32923        3.32923        3.32923    1[6-(6,6)]
     9       6.703326       6.703326       6.703326    1[6-(6,7)]
    10        5.02894        5.02894        5.02894    1[6-(6,7)]
    11       0.556327       0.556327       0.556327    1[6-(6,6)]
    12       1.873629       1.873629       1.873629    1[6-(6,7)]
    13       0.199244       0.199244       0.199244    1[6-(6,7)]
    14       2.216577       2.216577       2.216577    1[6-(6,6)]
    15      -1.157519      -1.157519      -1.157519    1[6-(6,7)]
    16       0.516867       0.516867       0.516867    1[6-(6,7)]
    17       3.917388       3.917388       3.917388    6[6-(6,6),8-(70),8-(70)]
    18       4.302906       4.302906       4.302906    6[6-(1,6),6-(1,7),6-(8,8)]
    19       3.185477       3.185477       3.185477    6[6-(8,8),8-(70),8-(70)]
    20       4.874016       4.874016       4.874016    6[1-(0),6-(6,6),6-(6,6)]
    21       4.081047       4.081047       4.081047    6[1-(0),6-(6,6),7-(6)]
    22       5.912447       5.912447       5.912447    6[6-(6,6),8-(70),8-(70)]
    23       5.269928       5.269928       5.269928    6[6-(1,6),6-(1,7),6-(8,8)]
    24       5.047158       5.047158       5.047158    6[1-(0),6-(6,6),7-(6)]
    25       4.401323       4.401323       4.401323    6[6-(6,6),8-(70),8-(70)]
    26       4.015804       4.015804       4.015804    6[6-(1,6),6-(1,7),6-(8,8)]
    27       7.190027       7.190027       7.190027    6[6-(8,8),8-(70),8-(70)]
    28       3.444695       3.444695       3.444695    6[1-(0),6-(6,6),6-(6,6)]
    29       6.294456       6.294456       6.294456    6[1-(0),6-(6,6),7-(6)]
    30       4.463057       4.463057       4.463057    6[6-(6,6),8-(70),8-(70)]
    31       5.105576       5.105576       5.105576    6[6-(1,6),6-(1,7),6-(8,8)]
    32       5.328346       5.328346       5.328346    6[1-(0),6-(6,6),7-(6)]
    33       1.628419       1.628419       1.628419    6[6-(6,6),8-(70),8-(70)]
    34       1.242901       1.242901       1.242901    6[6-(1,6),6-(1,7),6-(8,8)]
    35        2.36033        2.36033        2.36033    6[6-(8,8),8-(70),8-(70)]
    36       0.671791       0.671791       0.671791    6[1-(0),6-(6,6),6-(6,6)]
    37        1.46476        1.46476        1.46476    6[1-(0),6-(6,6),7-(6)]
    38       -0.36664       -0.36664       -0.36664    6[6-(6,6),8-(70),8-(70)]
    39       0.275879       0.275879       0.275879    6[6-(1,6),6-(1,7),6-(8,8)]
    40       0.498649       0.498649       0.498649    6[1-(0),6-(6,6),7-(6)]
    41       1.144484       1.144484       1.144484    6[6-(6,6),8-(70),8-(70)]
    42       1.530003       1.530003       1.530003    6[6-(1,6),6-(1,7),6-(8,8)]
    43       -1.64422       -1.64422       -1.64422    6[6-(8,8),8-(70),8-(70)]
    44       2.101112       2.101112       2.101112    6[1-(0),6-(6,6),6-(6,6)]
    45      -0.748649      -0.748649      -0.748649    6[1-(0),6-(6,6),7-(6)]
    46       3.139543       3.139543       3.139543    6[6-(6,6),8-(70),8-(70)]
    47       2.497024       2.497024       2.497024    6[6-(1,6),6-(1,7),6-(8,8)]
    48       0.217461       0.217461       0.217461    6[1-(0),6-(6,6),7-(6)]
    49       4.415209       4.415209       4.415209    7[6-(1,6),6-(1,6)]
    50       5.960294       5.960294       5.960294    7[6-(1,6),6-(1,6)]
    51       1.130598       1.130598       1.130598    7[6-(1,6),6-(1,6)]
    52      -0.414487      -0.414487      -0.414487    7[6-(1,6),6-(1,6)]
    53       3.753769       3.753769       3.753769    8[6-(6,8),70-(8,8,8,8,8)]
    54       4.366061       4.366061       4.366061    8[6-(6,8),70-(8,8,8,8,8)]
    55       3.779935       3.779935       3.779935    8[6-(6,8),70-(8,8,8,8,8)]
    56       5.699699       5.699699       5.699699    8[6-(6,8),70-(8,8,8,8,8)]
    57        6.60356        6.60356        6.60356    8[6-(6,8),70-(8,8,8,8,8)]
    58       2.608554       2.608554       2.608554    8[6-(6,8),70-(8,8,8,8,8)]
    59       4.564941       4.564941       4.564941    8[6-(6,8),70-(8,8,8,8,8)]
    60       6.009443       6.009443       6.009443    8[6-(6,8),70-(8,8,8,8,8)]
    61       4.538776       4.538776       4.538776    8[6-(6,8),70-(8,8,8,8,8)]
    62       2.619012       2.619012       2.619012    8[6-(6,8),70-(8,8,8,8,8)]
    63       3.771944       3.771944       3.771944    8[6-(6,8),70-(8,8,8,8,8)]
    64        0.16435        0.16435        0.16435    8[6-(6,8),70-(8,8,8,8,8)]
    65       1.792038       1.792038       1.792038    8[6-(6,8),70-(8,8,8,8,8)]
    66       1.179746       1.179746       1.179746    8[6-(6,8),70-(8,8,8,8,8)]
    67       1.765872       1.765872       1.765872    8[6-(6,8),70-(8,8,8,8,8)]
    68      -0.153892      -0.153892      -0.153892    8[6-(6,8),70-(8,8,8,8,8)]
    69      -1.057753      -1.057753      -1.057753    8[6-(6,8),70-(8,8,8,8,8)]
    70       2.937253       2.937253       2.937253    8[6-(6,8),70-(8,8,8,8,8)]
    71       0.980866       0.980866       0.980866    8[6-(6,8),70-(8,8,8,8,8)]
    72      -0.463636      -0.463636      -0.463636    8[6-(6,8),70-(8,8,8,8,8)]
    73       1.007031       1.007031       1.007031    8[6-(6,8),70-(8,8,8,8,8)]
    74       2.926795       2.926795       2.926795    8[6-(6,8),70-(8,8,8,8,8)]
    75       1.773863       1.773863       1.773863    8[6-(6,8),70-(8,8,8,8,8)]
    76       5.381457       5.381457       5.381457    8[6-(6,8),70-(8,8,8,8,8)]
