# Supplementary material for: A collection of forcefield precursors for metal–organic frameworks
Source: RSC Adv. 2019 Nov 13;9(63):36492–507. doi: 10.1039/c9ra07327b (PMC9075174; doi:10.1039/c9ra07327b)
Supplement: RA-009-C9RA07327B-s1569 [file RA-009-C9RA07327B-s1569.txt]

MIYGIL_clean

7.871900    0.000000    0.000000
3.935959    6.925360    0.000000
3.935949    1.851729    9.529607

     1       5.806158       5.806158       5.806158    90[8-(6),8-(6),8-(6),8-(6),8-(6),8-(6),8-(6),8-(6)]
     2        9.93765        9.93765        9.93765    90[8-(6),8-(6),8-(6),8-(6),8-(6),8-(6),8-(6),8-(6)]
     3       2.418251       2.418251       2.418251    6[6-(8,8),8-(90),8-(90)]
     4       4.453929       4.453929       4.453929    6[6-(8,8),8-(90),8-(90)]
     5       6.354198       6.354198       6.354198    6[6-(8,8),8-(90),8-(90)]
     6       4.453926       4.453926       4.453926    6[6-(8,8),8-(90),8-(90)]
     7      13.325557      13.325557      13.325557    6[6-(8,8),8-(90),8-(90)]
     8      11.289879      11.289879      11.289879    6[6-(8,8),8-(90),8-(90)]
     9        9.38961        9.38961        9.38961    6[6-(8,8),8-(90),8-(90)]
    10      11.289882      11.289882      11.289882    6[6-(8,8),8-(90),8-(90)]
    11        9.40929        9.40929        9.40929    8[6-(6,8),90-(8,8,8,8,8,8,8)]
    12        6.72654        6.72654        6.72654    8[6-(6,8),90-(8,8,8,8,8,8,8)]
    13       4.155583       4.155583       4.155583    8[6-(6,8),90-(8,8,8,8,8,8,8)]
    14       2.706363       2.706363       2.706363    8[6-(6,8),90-(8,8,8,8,8,8,8)]
    15       5.473337       5.473337       5.473337    8[6-(6,8),90-(8,8,8,8,8,8,8)]
    16        6.72654        6.72654        6.72654    8[6-(6,8),90-(8,8,8,8,8,8,8)]
    17      12.027482      12.027482      12.027482    8[6-(6,8),90-(8,8,8,8,8,8,8)]
    18       6.642309       6.642309       6.642309    8[6-(6,8),90-(8,8,8,8,8,8,8)]
    19       6.334518       6.334518       6.334518    8[6-(6,8),90-(8,8,8,8,8,8,8)]
    20       9.017268       9.017268       9.017268    8[6-(6,8),90-(8,8,8,8,8,8,8)]
    21      11.588225      11.588225      11.588225    8[6-(6,8),90-(8,8,8,8,8,8,8)]
    22      13.037445      13.037445      13.037445    8[6-(6,8),90-(8,8,8,8,8,8,8)]
    23      10.270471      10.270471      10.270471    8[6-(6,8),90-(8,8,8,8,8,8,8)]
    24       9.017268       9.017268       9.017268    8[6-(6,8),90-(8,8,8,8,8,8,8)]
    25       3.716326       3.716326       3.716326    8[6-(6,8),90-(8,8,8,8,8,8,8)]
    26       9.101499       9.101499       9.101499    8[6-(6,8),90-(8,8,8,8,8,8,8)]
