# Supplementary material for: A collection of forcefield precursors for metal–organic frameworks
Source: RSC Adv. 2019 Nov 13;9(63):36492–507. doi: 10.1039/c9ra07327b (PMC9075174; doi:10.1039/c9ra07327b)
Supplement: RA-009-C9RA07327B-s1570 [file RA-009-C9RA07327B-s1570.txt]

MIZJUB_clean

12.242200    0.000000    0.000000
0.000000    19.391000    0.000000
-4.134823    0.000000    21.548787

     1       2.395195       2.395195       2.395195    30[8-(6),8-(6),8-(6)]
     2       -0.25455       -0.25455       -0.25455    30[8-(6),8-(6),8-(6)]
     3       1.658494       1.658494       1.658494    30[8-(6),8-(6),8-(6)]
     4       0.173416       0.173416       0.173416    30[8-(6),8-(6),8-(6)]
     5       5.712182       5.712182       5.712182    30[8-(6),8-(6),8-(6)]
     6       8.361927       8.361927       8.361927    30[8-(6),8-(6),8-(6)]
     7       6.448883       6.448883       6.448883    30[8-(6),8-(6),8-(6)]
     8       7.933961       7.933961       7.933961    30[8-(6),8-(6),8-(6)]
     9       0.373043       0.373043       0.373043    1[6-(6,6)]
    10       0.887579       0.887579       0.887579    1[6-(6,6)]
    11      -1.746459      -1.746459      -1.746459    1[6-(6,6)]
    12      -2.098603      -2.098603      -2.098603    1[6-(6,6)]
    13       6.675283       6.675283       6.675283    1[6-(6,6)]
    14       5.003431       5.003431       5.003431    1[6-(6,6)]
    15       3.953778       3.953778       3.953778    1[7-(1,6)]
    16       4.077896       4.077896       4.077896    1[7-(1,6)]
    17       1.832096       1.832096       1.832096    1[7-(1,6)]
    18       2.528037       2.528037       2.528037    1[7-(1,6)]
    19       7.455713       7.455713       7.455713    1[7-(1,6)]
    20       8.874737       8.874737       8.874737    1[7-(1,6)]
    21       2.932601       2.932601       2.932601    1[6-(6,6)]
    22       1.797232       1.797232       1.797232    1[6-(6,6)]
    23       9.494764       9.494764       9.494764    1[6-(6,6)]
    24       3.680645       3.680645       3.680645    1[6-(6,6)]
    25       3.166109       3.166109       3.166109    1[6-(6,6)]
    26       1.665324       1.665324       1.665324    1[6-(6,6)]
    27       2.017469       2.017469       2.017469    1[6-(6,6)]
    28       5.485783       5.485783       5.485783    1[6-(6,6)]
    29       7.157635       7.157635       7.157635    1[6-(6,6)]
    30       0.099911       0.099911       0.099911    1[7-(1,6)]
    31      -0.024207      -0.024207      -0.024207    1[7-(1,6)]
    32      -1.913231      -1.913231      -1.913231    1[7-(1,6)]
    33      -2.609171      -2.609171      -2.609171    1[7-(1,6)]
    34       8.840175       8.840175       8.840175    1[7-(1,6)]
    35       7.421151       7.421151       7.421151    1[7-(1,6)]
    36       1.121087       1.121087       1.121087    1[6-(6,6)]
    37      -1.878367      -1.878367      -1.878367    1[6-(6,6)]
    38       6.801124       6.801124       6.801124    1[6-(6,6)]
    39       7.734334       7.734334       7.734334    1[6-(6,6)]
    40       7.219798       7.219798       7.219798    1[6-(6,6)]
    41       9.853836       9.853836       9.853836    1[6-(6,6)]
    42       10.20598       10.20598       10.20598    1[6-(6,6)]
    43       1.432094       1.432094       1.432094    1[6-(6,6)]
    44       3.103946       3.103946       3.103946    1[6-(6,6)]
    45       4.153599       4.153599       4.153599    1[7-(1,6)]
    46       4.029481       4.029481       4.029481    1[7-(1,6)]
    47       6.275281       6.275281       6.275281    1[7-(1,6)]
    48        5.57934        5.57934        5.57934    1[7-(1,6)]
    49       0.651664       0.651664       0.651664    1[7-(1,6)]
    50       -0.76736       -0.76736       -0.76736    1[7-(1,6)]
    51       5.174776       5.174776       5.174776    1[6-(6,6)]
    52       6.310145       6.310145       6.310145    1[6-(6,6)]
    53      -1.387387      -1.387387      -1.387387    1[6-(6,6)]
    54       4.426732       4.426732       4.426732    1[6-(6,6)]
    55       4.941268       4.941268       4.941268    1[6-(6,6)]
    56       6.442053       6.442053       6.442053    1[6-(6,6)]
    57       6.089908       6.089908       6.089908    1[6-(6,6)]
    58       2.621594       2.621594       2.621594    1[6-(6,6)]
    59       0.949742       0.949742       0.949742    1[6-(6,6)]
    60       8.007466       8.007466       8.007466    1[7-(1,6)]
    61       8.131584       8.131584       8.131584    1[7-(1,6)]
    62      10.020608      10.020608      10.020608    1[7-(1,6)]
    63      10.716548      10.716548      10.716548    1[7-(1,6)]
    64      -0.732798      -0.732798      -0.732798    1[7-(1,6)]
    65       0.686226       0.686226       0.686226    1[7-(1,6)]
    66        6.98629        6.98629        6.98629    1[6-(6,6)]
    67       9.985744       9.985744       9.985744    1[6-(6,6)]
    68       1.306253       1.306253       1.306253    1[6-(6,6)]
    69       2.585031       2.585031       2.585031    6[6-(6,6),8-(0),8-(30)]
    70       2.234564       2.234564       2.234564    6[6-(1,6),6-(6,7),6-(8,8)]
    71       2.867496       2.867496       2.867496    6[6-(1,6),6-(6,6),7-(1,1)]
    72       2.548981       2.548981       2.548981    6[1-(0),6-(6,6),6-(6,7)]
    73       1.661688       1.661688       1.661688    6[6-(1,6),6-(1,6),6-(8,8)]
    74        1.03041        1.03041        1.03041    6[1-(0),6-(1,6),6-(6,6)]
    75       1.340818       1.340818       1.340818    6[1-(0),6-(1,6),6-(6,6)]
    76       1.363522       1.363522       1.363522    6[6-(6,6),8-(0),8-(30)]
    77      -0.640611      -0.640611      -0.640611    6[6-(6,6),8-(0),8-(30)]
    78      -0.376691      -0.376691      -0.376691    6[6-(1,6),6-(6,7),6-(8,8)]
    79       0.777052       0.777052       0.777052    6[6-(1,6),6-(6,6),7-(1,1)]
    80       1.013861       1.013861       1.013861    6[1-(0),6-(6,6),6-(6,7)]
    81       0.076544       0.076544       0.076544    6[6-(1,6),6-(1,6),6-(8,8)]
    82       -1.08529       -1.08529       -1.08529    6[1-(0),6-(1,6),6-(6,6)]
    83      -1.302973      -1.302973      -1.302973    6[1-(0),6-(1,6),6-(6,6)]
    84       0.393892       0.393892       0.393892    6[6-(6,6),8-(0),8-(30)]
    85       5.113632       5.113632       5.113632    6[6-(6,6),8-(0),8-(30)]
    86       6.236207       6.236207       6.236207    6[6-(1,6),6-(6,7),6-(8,8)]
    87       7.561009       7.561009       7.561009    6[6-(1,6),6-(6,6),7-(1,1)]
    88        8.58563        8.58563        8.58563    6[1-(0),6-(6,6),6-(6,7)]
    89         8.2403         8.2403         8.2403    6[6-(1,6),6-(1,6),6-(8,8)]
    90       6.910221       6.910221       6.910221    6[1-(0),6-(1,6),6-(6,6)]
    91       5.925536       5.925536       5.925536    6[1-(0),6-(1,6),6-(6,6)]
    92       9.320709       9.320709       9.320709    6[6-(6,6),8-(0),8-(30)]
    93       1.468658       1.468658       1.468658    6[6-(6,6),8-(0),8-(30)]
    94       1.819124       1.819124       1.819124    6[6-(1,6),6-(6,7),6-(8,8)]
    95       1.186192       1.186192       1.186192    6[6-(1,6),6-(6,6),7-(1,1)]
    96       1.504707       1.504707       1.504707    6[1-(0),6-(6,6),6-(6,7)]
    97       2.392001       2.392001       2.392001    6[6-(1,6),6-(1,6),6-(8,8)]
    98       3.023279       3.023279       3.023279    6[1-(0),6-(1,6),6-(6,6)]
    99       2.712871       2.712871       2.712871    6[1-(0),6-(1,6),6-(6,6)]
   100       2.690167       2.690167       2.690167    6[6-(6,6),8-(0),8-(30)]
   101       0.559477       0.559477       0.559477    6[6-(6,6),8-(0),8-(30)]
   102       0.295557       0.295557       0.295557    6[6-(1,6),6-(6,7),6-(8,8)]
   103      -0.858186      -0.858186      -0.858186    6[6-(1,6),6-(6,6),7-(1,1)]
   104      -1.094995      -1.094995      -1.094995    6[1-(0),6-(6,6),6-(6,7)]
   105      -0.157679      -0.157679      -0.157679    6[6-(1,6),6-(1,6),6-(8,8)]
   106       1.004155       1.004155       1.004155    6[1-(0),6-(1,6),6-(6,6)]
   107       1.221839       1.221839       1.221839    6[1-(0),6-(1,6),6-(6,6)]
   108      -0.475027      -0.475027      -0.475027    6[6-(6,6),8-(0),8-(30)]
   109      11.182257      11.182257      11.182257    6[6-(6,6),8-(0),8-(30)]
   110      10.059681      10.059681      10.059681    6[6-(1,6),6-(6,7),6-(8,8)]
   111        8.73488        8.73488        8.73488    6[6-(1,6),6-(6,6),7-(1,1)]
   112       7.710258       7.710258       7.710258    6[1-(0),6-(6,6),6-(6,7)]
   113       3.920765       3.920765       3.920765    6[6-(1,6),6-(1,6),6-(8,8)]
   114       5.250844       5.250844       5.250844    6[1-(0),6-(1,6),6-(6,6)]
   115       6.235529       6.235529       6.235529    6[1-(0),6-(1,6),6-(6,6)]
   116       2.840356       2.840356       2.840356    6[6-(6,6),8-(0),8-(30)]
   117       5.522346       5.522346       5.522346    6[6-(6,6),8-(0),8-(30)]
   118       5.872813       5.872813       5.872813    6[6-(1,6),6-(6,7),6-(8,8)]
   119       5.239881       5.239881       5.239881    6[6-(1,6),6-(6,6),7-(1,1)]
   120       5.558396       5.558396       5.558396    6[1-(0),6-(6,6),6-(6,7)]
   121       6.445689       6.445689       6.445689    6[6-(1,6),6-(1,6),6-(8,8)]
   122       7.076967       7.076967       7.076967    6[1-(0),6-(1,6),6-(6,6)]
   123       6.766559       6.766559       6.766559    6[1-(0),6-(1,6),6-(6,6)]
   124       6.743855       6.743855       6.743855    6[6-(6,6),8-(0),8-(30)]
   125       8.747988       8.747988       8.747988    6[6-(6,6),8-(0),8-(30)]
   126       8.484068       8.484068       8.484068    6[6-(1,6),6-(6,7),6-(8,8)]
   127       7.330325       7.330325       7.330325    6[6-(1,6),6-(6,6),7-(1,1)]
   128       7.093516       7.093516       7.093516    6[1-(0),6-(6,6),6-(6,7)]
   129       8.030833       8.030833       8.030833    6[6-(1,6),6-(1,6),6-(8,8)]
   130       9.192667       9.192667       9.192667    6[1-(0),6-(1,6),6-(6,6)]
   131        9.41035        9.41035        9.41035    6[1-(0),6-(1,6),6-(6,6)]
   132       7.713485       7.713485       7.713485    6[6-(6,6),8-(0),8-(30)]
   133       2.993745       2.993745       2.993745    6[6-(6,6),8-(0),8-(30)]
   134        1.87117        1.87117        1.87117    6[6-(1,6),6-(6,7),6-(8,8)]
   135       0.546368       0.546368       0.546368    6[6-(1,6),6-(6,6),7-(1,1)]
   136      -0.478253      -0.478253      -0.478253    6[1-(0),6-(6,6),6-(6,7)]
   137      -0.132923      -0.132923      -0.132923    6[6-(1,6),6-(1,6),6-(8,8)]
   138       1.197156       1.197156       1.197156    6[1-(0),6-(1,6),6-(6,6)]
   139       2.181841       2.181841       2.181841    6[1-(0),6-(1,6),6-(6,6)]
   140      -1.213332      -1.213332      -1.213332    6[6-(6,6),8-(0),8-(30)]
   141       6.638719       6.638719       6.638719    6[6-(6,6),8-(0),8-(30)]
   142       6.288253       6.288253       6.288253    6[6-(1,6),6-(6,7),6-(8,8)]
   143       6.921185       6.921185       6.921185    6[6-(1,6),6-(6,6),7-(1,1)]
   144        6.60267        6.60267        6.60267    6[1-(0),6-(6,6),6-(6,7)]
   145       5.715376       5.715376       5.715376    6[6-(1,6),6-(1,6),6-(8,8)]
   146       5.084098       5.084098       5.084098    6[1-(0),6-(1,6),6-(6,6)]
   147       5.394506       5.394506       5.394506    6[1-(0),6-(1,6),6-(6,6)]
   148        5.41721        5.41721        5.41721    6[6-(6,6),8-(0),8-(30)]
   149         7.5479         7.5479         7.5479    6[6-(6,6),8-(0),8-(30)]
   150        7.81182        7.81182        7.81182    6[6-(1,6),6-(6,7),6-(8,8)]
   151       8.965563       8.965563       8.965563    6[6-(1,6),6-(6,6),7-(1,1)]
   152       9.202372       9.202372       9.202372    6[1-(0),6-(6,6),6-(6,7)]
   153       8.265056       8.265056       8.265056    6[6-(1,6),6-(1,6),6-(8,8)]
   154       7.103222       7.103222       7.103222    6[1-(0),6-(1,6),6-(6,6)]
   155       6.885538       6.885538       6.885538    6[1-(0),6-(1,6),6-(6,6)]
   156       8.582404       8.582404       8.582404    6[6-(6,6),8-(0),8-(30)]
   157       -3.07488       -3.07488       -3.07488    6[6-(6,6),8-(0),8-(30)]
   158      -1.952304      -1.952304      -1.952304    6[6-(1,6),6-(6,7),6-(8,8)]
   159      -0.627503      -0.627503      -0.627503    6[6-(1,6),6-(6,6),7-(1,1)]
   160       0.397119       0.397119       0.397119    6[1-(0),6-(6,6),6-(6,7)]
   161       4.186612       4.186612       4.186612    6[6-(1,6),6-(1,6),6-(8,8)]
   162       2.856533       2.856533       2.856533    6[1-(0),6-(1,6),6-(6,6)]
   163       1.871848       1.871848       1.871848    6[1-(0),6-(1,6),6-(6,6)]
   164       5.267021       5.267021       5.267021    6[6-(6,6),8-(0),8-(30)]
   165       3.733427       3.733427       3.733427    7[1-(0),1-(0),6-(6,6)]
   166       1.848157       1.848157       1.848157    7[1-(0),1-(0),6-(6,6)]
   167       8.037695       8.037695       8.037695    7[1-(0),1-(0),6-(6,6)]
   168       0.320262       0.320262       0.320262    7[1-(0),1-(0),6-(6,6)]
   169      -1.929291      -1.929291      -1.929291    7[1-(0),1-(0),6-(6,6)]
   170       8.258194       8.258194       8.258194    7[1-(0),1-(0),6-(6,6)]
   171        4.37395        4.37395        4.37395    7[1-(0),1-(0),6-(6,6)]
   172        6.25922        6.25922        6.25922    7[1-(0),1-(0),6-(6,6)]
   173       0.069682       0.069682       0.069682    7[1-(0),1-(0),6-(6,6)]
   174       7.787115       7.787115       7.787115    7[1-(0),1-(0),6-(6,6)]
   175      10.036668      10.036668      10.036668    7[1-(0),1-(0),6-(6,6)]
   176      -0.150817      -0.150817      -0.150817    7[1-(0),1-(0),6-(6,6)]
   177        3.38812        3.38812        3.38812    8[6-(6,8)]
   178        2.02042        2.02042        2.02042    8[6-(6,8),30-(8,8)]
   179       0.450018       0.450018       0.450018    8[6-(6,8)]
   180        2.02851        2.02851        2.02851    8[6-(6,8),30-(8,8)]
   181       0.121326       0.121326       0.121326    8[6-(6,8),30-(8,8)]
   182      -1.622477      -1.622477      -1.622477    8[6-(6,8)]
   183       1.302402       1.302402       1.302402    8[6-(6,8)]
   184       -0.28102       -0.28102       -0.28102    8[6-(6,8),30-(8,8)]
   185       5.388475       5.388475       5.388475    8[6-(6,8)]
   186        3.95847        3.95847        3.95847    8[6-(6,8),30-(8,8)]
   187       8.981841       8.981841       8.981841    8[6-(6,8)]
   188      -1.737143      -1.737143      -1.737143    8[6-(6,8),30-(8,8)]
   189       0.665568       0.665568       0.665568    8[6-(6,8)]
   190       2.033268       2.033268       2.033268    8[6-(6,8),30-(8,8)]
   191       3.603671       3.603671       3.603671    8[6-(6,8)]
   192       2.025178       2.025178       2.025178    8[6-(6,8),30-(8,8)]
   193       -0.20246       -0.20246       -0.20246    8[6-(6,8),30-(8,8)]
   194       1.541343       1.541343       1.541343    8[6-(6,8)]
   195      -1.383537      -1.383537      -1.383537    8[6-(6,8)]
   196       0.199885       0.199885       0.199885    8[6-(6,8),30-(8,8)]
   197      10.907413      10.907413      10.907413    8[6-(6,8)]
   198       0.095219       0.095219       0.095219    8[6-(6,8),30-(8,8)]
   199       3.179224       3.179224       3.179224    8[6-(6,8)]
   200       1.656008       1.656008       1.656008    8[6-(6,8),30-(8,8)]
   201       4.719257       4.719257       4.719257    8[6-(6,8)]
   202       6.086957       6.086957       6.086957    8[6-(6,8),30-(8,8)]
   203       7.657359       7.657359       7.657359    8[6-(6,8)]
   204       6.078867       6.078867       6.078867    8[6-(6,8),30-(8,8)]
   205       7.986051       7.986051       7.986051    8[6-(6,8),30-(8,8)]
   206       9.729854       9.729854       9.729854    8[6-(6,8)]
   207       6.804975       6.804975       6.804975    8[6-(6,8)]
   208       8.388397       8.388397       8.388397    8[6-(6,8),30-(8,8)]
   209       2.718902       2.718902       2.718902    8[6-(6,8)]
   210       4.148907       4.148907       4.148907    8[6-(6,8),30-(8,8)]
   211      -0.874464      -0.874464      -0.874464    8[6-(6,8)]
   212        9.84452        9.84452        9.84452    8[6-(6,8),30-(8,8)]
   213       7.441809       7.441809       7.441809    8[6-(6,8)]
   214       6.074109       6.074109       6.074109    8[6-(6,8),30-(8,8)]
   215       4.503706       4.503706       4.503706    8[6-(6,8)]
   216       6.082199       6.082199       6.082199    8[6-(6,8),30-(8,8)]
   217       8.309837       8.309837       8.309837    8[6-(6,8),30-(8,8)]
   218       6.566034       6.566034       6.566034    8[6-(6,8)]
   219       9.490914       9.490914       9.490914    8[6-(6,8)]
   220       7.907492       7.907492       7.907492    8[6-(6,8),30-(8,8)]
   221      -2.800036      -2.800036      -2.800036    8[6-(6,8)]
   222       8.012158       8.012158       8.012158    8[6-(6,8),30-(8,8)]
   223       4.928153       4.928153       4.928153    8[6-(6,8)]
   224       6.451369       6.451369       6.451369    8[6-(6,8),30-(8,8)]
