# Supplementary material for: A collection of forcefield precursors for metal–organic frameworks
Source: RSC Adv. 2019 Nov 13;9(63):36492–507. doi: 10.1039/c9ra07327b (PMC9075174; doi:10.1039/c9ra07327b)
Supplement: RA-009-C9RA07327B-s1571 [file RA-009-C9RA07327B-s1571.txt]

MIZKOW_clean

9.382500    0.000000    0.000000
-4.137503    8.748212    0.000000
0.000000    0.000000    21.693900

     1      -0.351318      -0.351318      -0.351318    57[8-(6),8-(6),8-(6),8-(6),8-(6),8-(6),8-(6),8-(6)]
     2       0.905065       0.905065       0.905065    57[8-(6),8-(6),8-(6),8-(6),8-(6),8-(6),8-(6),8-(6)]
     3       5.596315       5.596315       5.596315    57[8-(6),8-(6),8-(6),8-(6),8-(6),8-(6),8-(6),8-(6)]
     4       4.339932       4.339932       4.339932    57[8-(6),8-(6),8-(6),8-(6),8-(6),8-(6),8-(6),8-(6)]
     5       3.004948       3.004948       3.004948    29[7-(6,6),7-(6,6)]
     6      -2.451201      -2.451201      -2.451201    29[7-(6,6),7-(6,6)]
     7       2.240049       2.240049       2.240049    29[7-(6,6),7-(6,6)]
     8       7.696198       7.696198       7.696198    29[7-(6,6),7-(6,6)]
     9       5.740262       5.740262       5.740262    1[6-(6,7)]
    10       7.062028       7.062028       7.062028    1[6-(6,6)]
    11       1.964099       1.964099       1.964099    1[6-(6,6)]
    12       2.628834       2.628834       2.628834    1[6-(6,7)]
    13       5.861253       5.861253       5.861253    1[6-(6,7)]
    14       4.978547       4.978547       4.978547    1[6-(6,6)]
    15       5.608224       5.608224       5.608224    1[6-(6,6)]
    16      -1.395101      -1.395101      -1.395101    1[6-(6,7)]
    17       4.195985       4.195985       4.195985    1[6-(6,7)]
    18       2.874219       2.874219       2.874219    1[6-(6,6)]
    19       7.972148       7.972148       7.972148    1[6-(6,6)]
    20      -2.075087      -2.075087      -2.075087    1[6-(6,7)]
    21       4.074994       4.074994       4.074994    1[6-(6,7)]
    22         4.9577         4.9577         4.9577    1[6-(6,6)]
    23       4.328023       4.328023       4.328023    1[6-(6,6)]
    24       1.948848       1.948848       1.948848    1[6-(6,7)]
    25      -0.495265      -0.495265      -0.495265    1[6-(6,7)]
    26      -1.817031      -1.817031      -1.817031    1[6-(6,6)]
    27       3.280898       3.280898       3.280898    1[6-(6,6)]
    28       2.616163       2.616163       2.616163    1[6-(6,7)]
    29      -0.616256      -0.616256      -0.616256    1[6-(6,7)]
    30        0.26645        0.26645        0.26645    1[6-(6,6)]
    31      -0.363227      -0.363227      -0.363227    1[6-(6,6)]
    32      -2.742402      -2.742402      -2.742402    1[6-(6,7)]
    33       1.049012       1.049012       1.049012    1[6-(6,7)]
    34       2.370778       2.370778       2.370778    1[6-(6,6)]
    35      -2.727151      -2.727151      -2.727151    1[6-(6,6)]
    36       7.320084       7.320084       7.320084    1[6-(6,7)]
    37       1.170003       1.170003       1.170003    1[6-(6,7)]
    38       0.287297       0.287297       0.287297    1[6-(6,6)]
    39       0.916974       0.916974       0.916974    1[6-(6,6)]
    40       3.296149       3.296149       3.296149    1[6-(6,7)]
    41        5.35927        5.35927        5.35927    6[1-(0),6-(1,6),7-(6,29)]
    42       6.156949       6.156949       6.156949    6[1-(0),6-(1,6),6-(1,7)]
    43       1.451528       1.451528       1.451528    6[1-(0),6-(1,6),6-(6,6)]
    44       0.105565       0.105565       0.105565    6[6-(1,6),6-(1,7),6-(8,8)]
    45       3.524355       3.524355       3.524355    6[1-(0),6-(6,6),7-(6,29)]
    46      -0.570352      -0.570352      -0.570352    6[6-(6,6),8-(57),8-(57)]
    47       6.117609       6.117609       6.117609    6[1-(0),6-(1,6),7-(6,29)]
    48       5.585591       5.585591       5.585591    6[1-(0),6-(1,6),6-(1,7)]
    49       5.961506       5.961506       5.961506    6[1-(0),6-(1,6),6-(6,6)]
    50       6.874957       6.874957       6.874957    6[6-(1,6),6-(1,7),6-(8,8)]
    51       7.365948       7.365948       7.365948    6[1-(0),6-(6,6),7-(6,29)]
    52       7.389434       7.389434       7.389434    6[6-(6,6),8-(57),8-(57)]
    53       2.753204       2.753204       2.753204    6[6-(8,8),8-(57),8-(57)]
    54       5.158939       5.158939       5.158939    6[6-(8,8),8-(57),8-(57)]
    55       4.576977       4.576977       4.576977    6[1-(0),6-(1,6),7-(6,29)]
    56       3.779298       3.779298       3.779298    6[1-(0),6-(1,6),6-(1,7)]
    57       8.484719       8.484719       8.484719    6[1-(0),6-(1,6),6-(6,6)]
    58       0.448182       0.448182       0.448182    6[6-(1,6),6-(1,7),6-(8,8)]
    59      -2.970608      -2.970608      -2.970608    6[1-(0),6-(6,6),7-(6,29)]
    60       1.124099       1.124099       1.124099    6[6-(6,6),8-(57),8-(57)]
    61       3.818638       3.818638       3.818638    6[1-(0),6-(1,6),7-(6,29)]
    62       4.350656       4.350656       4.350656    6[1-(0),6-(1,6),6-(1,7)]
    63       3.974741       3.974741       3.974741    6[1-(0),6-(1,6),6-(6,6)]
    64        3.06129        3.06129        3.06129    6[6-(1,6),6-(1,7),6-(8,8)]
    65       2.570299       2.570299       2.570299    6[1-(0),6-(6,6),7-(6,29)]
    66       2.546813       2.546813       2.546813    6[6-(6,6),8-(57),8-(57)]
    67      -2.199457      -2.199457      -2.199457    6[6-(8,8),8-(57),8-(57)]
    68       4.777308       4.777308       4.777308    6[6-(8,8),8-(57),8-(57)]
    69      -0.114273      -0.114273      -0.114273    6[1-(0),6-(1,6),7-(6,29)]
    70      -0.911952      -0.911952      -0.911952    6[1-(0),6-(1,6),6-(1,7)]
    71       3.793469       3.793469       3.793469    6[1-(0),6-(1,6),6-(6,6)]
    72       5.139432       5.139432       5.139432    6[6-(1,6),6-(1,7),6-(8,8)]
    73       1.720642       1.720642       1.720642    6[1-(0),6-(6,6),7-(6,29)]
    74       5.815349       5.815349       5.815349    6[6-(6,6),8-(57),8-(57)]
    75      -0.872612      -0.872612      -0.872612    6[1-(0),6-(1,6),7-(6,29)]
    76      -0.340594      -0.340594      -0.340594    6[1-(0),6-(1,6),6-(1,7)]
    77      -0.716509      -0.716509      -0.716509    6[1-(0),6-(1,6),6-(6,6)]
    78       -1.62996       -1.62996       -1.62996    6[6-(1,6),6-(1,7),6-(8,8)]
    79      -2.120951      -2.120951      -2.120951    6[1-(0),6-(6,6),7-(6,29)]
    80      -2.144437      -2.144437      -2.144437    6[6-(6,6),8-(57),8-(57)]
    81       2.491793       2.491793       2.491793    6[6-(8,8),8-(57),8-(57)]
    82       0.086058       0.086058       0.086058    6[6-(8,8),8-(57),8-(57)]
    83        0.66802        0.66802        0.66802    6[1-(0),6-(1,6),7-(6,29)]
    84       1.465699       1.465699       1.465699    6[1-(0),6-(1,6),6-(1,7)]
    85      -3.239722      -3.239722      -3.239722    6[1-(0),6-(1,6),6-(6,6)]
    86       4.796815       4.796815       4.796815    6[6-(1,6),6-(1,7),6-(8,8)]
    87       8.215605       8.215605       8.215605    6[1-(0),6-(6,6),7-(6,29)]
    88       4.120898       4.120898       4.120898    6[6-(6,6),8-(57),8-(57)]
    89       1.426359       1.426359       1.426359    6[1-(0),6-(1,6),7-(6,29)]
    90       0.894341       0.894341       0.894341    6[1-(0),6-(1,6),6-(1,7)]
    91       1.270256       1.270256       1.270256    6[1-(0),6-(1,6),6-(6,6)]
    92       2.183707       2.183707       2.183707    6[6-(1,6),6-(1,7),6-(8,8)]
    93       2.674698       2.674698       2.674698    6[1-(0),6-(6,6),7-(6,29)]
    94       2.698184       2.698184       2.698184    6[6-(6,6),8-(57),8-(57)]
    95      -1.938046      -1.938046      -1.938046    6[6-(8,8),8-(57),8-(57)]
    96       0.467689       0.467689       0.467689    6[6-(8,8),8-(57),8-(57)]
    97       4.056998       4.056998       4.056998    7[6-(1,6),6-(1,6),29-(7)]
    98        6.98818        6.98818        6.98818    7[6-(1,6),6-(1,6),29-(7)]
    99      -3.503251      -3.503251      -3.503251    7[6-(1,6),6-(1,6),29-(7)]
   100       2.948067       2.948067       2.948067    7[6-(1,6),6-(1,6),29-(7)]
   101       1.187999       1.187999       1.187999    7[6-(1,6),6-(1,6),29-(7)]
   102      -1.743183      -1.743183      -1.743183    7[6-(1,6),6-(1,6),29-(7)]
   103       8.748248       8.748248       8.748248    7[6-(1,6),6-(1,6),29-(7)]
   104        2.29693        2.29693        2.29693    7[6-(1,6),6-(1,6),29-(7)]
   105       0.046512       0.046512       0.046512    8[6-(6,8),57-(8,8,8,8,8,8,8)]
   106      -1.690852      -1.690852      -1.690852    8[6-(6,8),57-(8,8,8,8,8,8,8)]
   107      -0.988217      -0.988217      -0.988217    8[6-(6,8),57-(8,8,8,8,8,8,8)]
   108        6.80903        6.80903        6.80903    8[6-(6,8),57-(8,8,8,8,8,8,8)]
   109        1.94906        1.94906        1.94906    8[6-(6,8),57-(8,8,8,8,8,8,8)]
   110        3.73381        3.73381        3.73381    8[6-(6,8),57-(8,8,8,8,8,8,8)]
   111       0.011273       0.011273       0.011273    8[6-(6,8),57-(8,8,8,8,8,8,8)]
   112        4.94555        4.94555        4.94555    8[6-(6,8),57-(8,8,8,8,8,8,8)]
   113       0.507235       0.507235       0.507235    8[6-(6,8),57-(8,8,8,8,8,8,8)]
   114       2.244599       2.244599       2.244599    8[6-(6,8),57-(8,8,8,8,8,8,8)]
   115       1.541964       1.541964       1.541964    8[6-(6,8),57-(8,8,8,8,8,8,8)]
   116       3.127217       3.127217       3.127217    8[6-(6,8),57-(8,8,8,8,8,8,8)]
   117      -1.395313      -1.395313      -1.395313    8[6-(6,8),57-(8,8,8,8,8,8,8)]
   118       6.202437       6.202437       6.202437    8[6-(6,8),57-(8,8,8,8,8,8,8)]
   119       0.542474       0.542474       0.542474    8[6-(6,8),57-(8,8,8,8,8,8,8)]
   120       4.990697       4.990697       4.990697    8[6-(6,8),57-(8,8,8,8,8,8,8)]
   121       5.198485       5.198485       5.198485    8[6-(6,8),57-(8,8,8,8,8,8,8)]
   122       6.935849       6.935849       6.935849    8[6-(6,8),57-(8,8,8,8,8,8,8)]
   123       6.233214       6.233214       6.233214    8[6-(6,8),57-(8,8,8,8,8,8,8)]
   124      -1.564033      -1.564033      -1.564033    8[6-(6,8),57-(8,8,8,8,8,8,8)]
   125       3.295937       3.295937       3.295937    8[6-(6,8),57-(8,8,8,8,8,8,8)]
   126       1.511187       1.511187       1.511187    8[6-(6,8),57-(8,8,8,8,8,8,8)]
   127       5.233724       5.233724       5.233724    8[6-(6,8),57-(8,8,8,8,8,8,8)]
   128       0.299447       0.299447       0.299447    8[6-(6,8),57-(8,8,8,8,8,8,8)]
   129       4.737762       4.737762       4.737762    8[6-(6,8),57-(8,8,8,8,8,8,8)]
   130       3.000398       3.000398       3.000398    8[6-(6,8),57-(8,8,8,8,8,8,8)]
   131       3.703033       3.703033       3.703033    8[6-(6,8),57-(8,8,8,8,8,8,8)]
   132        2.11778        2.11778        2.11778    8[6-(6,8),57-(8,8,8,8,8,8,8)]
   133        6.64031        6.64031        6.64031    8[6-(6,8),57-(8,8,8,8,8,8,8)]
   134       -0.95744       -0.95744       -0.95744    8[6-(6,8),57-(8,8,8,8,8,8,8)]
   135       4.702523       4.702523       4.702523    8[6-(6,8),57-(8,8,8,8,8,8,8)]
   136         0.2543         0.2543         0.2543    8[6-(6,8),57-(8,8,8,8,8,8,8)]
