# Supplementary material for: A collection of forcefield precursors for metal–organic frameworks
Source: RSC Adv. 2019 Nov 13;9(63):36492–507. doi: 10.1039/c9ra07327b (PMC9075174; doi:10.1039/c9ra07327b)
Supplement: RA-009-C9RA07327B-s1572 [file RA-009-C9RA07327B-s1572.txt]

MOBBOU_clean

9.021100    0.000000    0.000000
1.663018    8.866488    0.000000
1.062413    0.881671    12.644854

     1       3.879617       3.879617       3.879617    90[8-(6),8-(6),8-(6),8-(6),8-(6),8-(6),8-(6),8-(6)]
     2       7.866914       7.866914       7.866914    90[8-(6),8-(6),8-(6),8-(6),8-(6),8-(6),8-(6),8-(6)]
     3       1.749068       1.749068       1.749068    6[6-(6,17),6-(6,8),8-(90)]
     4       9.187155       9.187155       9.187155    6[6-(6,17),6-(6,8),8-(90)]
     5       9.609703       9.609703       9.609703    6[6-(6,8),6-(6,8),17-(0)]
     6        0.85927        0.85927        0.85927    6[6-(6,17),6-(6,8),8-(90)]
     7       9.936313       9.936313       9.936313    6[6-(6,17),6-(6,8),8-(90)]
     8       0.666115       0.666115       0.666115    6[6-(6,8),6-(6,8),17-(0)]
     9       6.125687       6.125687       6.125687    6[6-(6,17),6-(6,8),8-(90)]
    10       6.469414       6.469414       6.469414    6[6-(6,17),6-(6,8),8-(90)]
    11       5.361187       5.361187       5.361187    6[6-(6,8),6-(6,8),17-(0)]
    12       1.926544       1.926544       1.926544    6[6-(6,17),6-(6,8),8-(90)]
    13       8.413314       8.413314       8.413314    6[6-(6,17),6-(6,8),8-(90)]
    14       9.860493       9.860493       9.860493    6[6-(6,8),6-(6,8),17-(0)]
    15       9.997463       9.997463       9.997463    6[6-(6,17),6-(6,8),8-(90)]
    16       2.559376       2.559376       2.559376    6[6-(6,17),6-(6,8),8-(90)]
    17       2.136828       2.136828       2.136828    6[6-(6,8),6-(6,8),17-(0)]
    18       9.224243       9.224243       9.224243    6[6-(6,17),6-(6,8),8-(90)]
    19       1.810218       1.810218       1.810218    6[6-(6,17),6-(6,8),8-(90)]
    20      11.080416      11.080416      11.080416    6[6-(6,8),6-(6,8),17-(0)]
    21       5.620844       5.620844       5.620844    6[6-(6,17),6-(6,8),8-(90)]
    22       5.277117       5.277117       5.277117    6[6-(6,17),6-(6,8),8-(90)]
    23       6.385344       6.385344       6.385344    6[6-(6,8),6-(6,8),17-(0)]
    24       0.798887       0.798887       0.798887    6[6-(6,17),6-(6,8),8-(90)]
    25       3.333217       3.333217       3.333217    6[6-(6,17),6-(6,8),8-(90)]
    26       1.886038       1.886038       1.886038    6[6-(6,8),6-(6,8),17-(0)]
    27       8.741806       8.741806       8.741806    17[6-(6,6)]
    28       1.451429       1.451429       1.451429    17[6-(6,6)]
    29       6.392433       6.392433       6.392433    17[6-(6,6)]
    30       8.264318       8.264318       8.264318    17[6-(6,6)]
    31       3.004725       3.004725       3.004725    17[6-(6,6)]
    32      10.295102      10.295102      10.295102    17[6-(6,6)]
    33       5.354098       5.354098       5.354098    17[6-(6,6)]
    34       3.482213       3.482213       3.482213    17[6-(6,6)]
    35       2.168026       2.168026       2.168026    8[6-(6,6),90-(8,8,8,8,8,8,8)]
    36       8.098004       8.098004       8.098004    8[6-(6,6),90-(8,8,8,8,8,8,8)]
    37       3.287502       3.287502       3.287502    8[6-(6,6),90-(8,8,8,8,8,8,8)]
    38       9.720296       9.720296       9.720296    8[6-(6,6),90-(8,8,8,8,8,8,8)]
    39          5.926          5.926          5.926    8[6-(6,6),90-(8,8,8,8,8,8,8)]
    40       7.158285       7.158285       7.158285    8[6-(6,6),90-(8,8,8,8,8,8,8)]
    41       1.817671       1.817671       1.817671    8[6-(6,6),90-(8,8,8,8,8,8,8)]
    42       7.502073       7.502073       7.502073    8[6-(6,6),90-(8,8,8,8,8,8,8)]
    43       9.578505       9.578505       9.578505    8[6-(6,6),90-(8,8,8,8,8,8,8)]
    44       3.648527       3.648527       3.648527    8[6-(6,6),90-(8,8,8,8,8,8,8)]
    45       8.459029       8.459029       8.459029    8[6-(6,6),90-(8,8,8,8,8,8,8)]
    46       2.026235       2.026235       2.026235    8[6-(6,6),90-(8,8,8,8,8,8,8)]
    47       5.820531       5.820531       5.820531    8[6-(6,6),90-(8,8,8,8,8,8,8)]
    48       4.588246       4.588246       4.588246    8[6-(6,6),90-(8,8,8,8,8,8,8)]
    49        9.92886        9.92886        9.92886    8[6-(6,6),90-(8,8,8,8,8,8,8)]
    50       4.244458       4.244458       4.244458    8[6-(6,6),90-(8,8,8,8,8,8,8)]
