# Supplementary material for: A collection of forcefield precursors for metal–organic frameworks
Source: RSC Adv. 2019 Nov 13;9(63):36492–507. doi: 10.1039/c9ra07327b (PMC9075174; doi:10.1039/c9ra07327b)
Supplement: RA-009-C9RA07327B-s1573 [file RA-009-C9RA07327B-s1573.txt]

MOCHES_clean

6.676400    0.000000    0.000000
-0.056378    7.068175    0.000000
-0.737050    -2.822865    7.244928

     1       5.704039       5.704039       5.704039    59[8-(15),8-(15,59),8-(15,59),8-(15,59),8-(15,59),8-(6),8-(6)]
     2       0.178933       0.178933       0.178933    59[8-(15),8-(15,59),8-(15,59),8-(15,59),8-(15,59),8-(6),8-(6)]
     3       1.406052       1.406052       1.406052    15[1-(0),8-(59),8-(59,59),8-(59,59)]
     4        4.47692        4.47692        4.47692    15[1-(0),8-(59),8-(59,59),8-(59,59)]
     5       1.789559       1.789559       1.789559    1[15-(8,8,8)]
     6       4.093413       4.093413       4.093413    1[15-(8,8,8)]
     7      -0.012915      -0.012915      -0.012915    6[6-(8,8),8-(59),8-(59)]
     8       5.895887       5.895887       5.895887    6[6-(8,8),8-(59),8-(59)]
     9       1.247283       1.247283       1.247283    8[15-(1,8,8),59-(8,8,8,8,8,8),59-(8,8,8,8,8,8)]
    10       3.352211       3.352211       3.352211    8[15-(1,8,8),59-(8,8,8,8,8,8)]
    11       0.472092       0.472092       0.472092    8[15-(1,8,8),59-(8,8,8,8,8,8),59-(8,8,8,8,8,8)]
    12       0.046077       0.046077       0.046077    8[6-(6,8),59-(8,8,8,8,8,8)]
    13       5.343258       5.343258       5.343258    8[6-(6,8),59-(8,8,8,8,8,8)]
    14       4.635689       4.635689       4.635689    8[15-(1,8,8),59-(8,8,8,8,8,8),59-(8,8,8,8,8,8)]
    15       2.530761       2.530761       2.530761    8[15-(1,8,8),59-(8,8,8,8,8,8)]
    16        5.41088        5.41088        5.41088    8[15-(1,8,8),59-(8,8,8,8,8,8),59-(8,8,8,8,8,8)]
    17       5.836895       5.836895       5.836895    8[6-(6,8),59-(8,8,8,8,8,8)]
    18       0.539714       0.539714       0.539714    8[6-(6,8),59-(8,8,8,8,8,8)]
