# Supplementary material for: A collection of forcefield precursors for metal–organic frameworks
Source: RSC Adv. 2019 Nov 13;9(63):36492–507. doi: 10.1039/c9ra07327b (PMC9075174; doi:10.1039/c9ra07327b)
Supplement: RA-009-C9RA07327B-s1574 [file RA-009-C9RA07327B-s1574.txt]

MOCHIW_clean

6.654400    0.000000    0.000000
-0.072472    7.037627    0.000000
-0.720866    -2.820929    7.229525

     1       5.683887       5.683887       5.683887    60[8-(15),8-(15,60),8-(15,60),8-(15,60),8-(15,60),8-(6),8-(6),15-(1,8,8,8)]
     2       0.177175       0.177175       0.177175    60[8-(15),8-(15,60),8-(15,60),8-(15,60),8-(15,60),8-(6),8-(6),15-(1,8,8,8)]
     3       1.408802       1.408802       1.408802    15[1-(0),8-(60),8-(60,60),8-(60,60),60-(8,8,8,8,8,8,8)]
     4        4.45226        4.45226        4.45226    15[1-(0),8-(60),8-(60,60),8-(60,60),60-(8,8,8,8,8,8,8)]
     5       1.782908       1.782908       1.782908    1[15-(8,8,8,60)]
     6       4.078154       4.078154       4.078154    1[15-(8,8,8,60)]
     7       -0.01373       -0.01373       -0.01373    6[6-(8,8),8-(60),8-(60)]
     8       5.874792       5.874792       5.874792    6[6-(8,8),8-(60),8-(60)]
     9       1.232491       1.232491       1.232491    8[15-(1,8,8,60),60-(8,8,8,8,8,8,15),60-(8,8,8,8,8,8,15)]
    10       3.342095       3.342095       3.342095    8[15-(1,8,8,60),60-(8,8,8,8,8,8,15)]
    11       0.464909       0.464909       0.464909    8[15-(1,8,8,60),60-(8,8,8,8,8,8,15),60-(8,8,8,8,8,8,15)]
    12       0.043243       0.043243       0.043243    8[6-(6,8),60-(8,8,8,8,8,8,15)]
    13       5.338049       5.338049       5.338049    8[6-(6,8),60-(8,8,8,8,8,8,15)]
    14       4.628571       4.628571       4.628571    8[15-(1,8,8,60),60-(8,8,8,8,8,8,15),60-(8,8,8,8,8,8,15)]
    15       2.518967       2.518967       2.518967    8[15-(1,8,8,60),60-(8,8,8,8,8,8,15)]
    16       5.396153       5.396153       5.396153    8[15-(1,8,8,60),60-(8,8,8,8,8,8,15),60-(8,8,8,8,8,8,15)]
    17       5.817819       5.817819       5.817819    8[6-(6,8),60-(8,8,8,8,8,8,15)]
    18       0.523013       0.523013       0.523013    8[6-(6,8),60-(8,8,8,8,8,8,15)]
