# Supplementary material for: A collection of forcefield precursors for metal–organic frameworks
Source: RSC Adv. 2019 Nov 13;9(63):36492–507. doi: 10.1039/c9ra07327b (PMC9075174; doi:10.1039/c9ra07327b)
Supplement: RA-009-C9RA07327B-s1575 [file RA-009-C9RA07327B-s1575.txt]

MOCHOC_clean

6.561900    0.000000    0.000000
-0.099865    6.943482    0.000000
-0.741289    -2.831637    7.166484

     1       5.600695       5.600695       5.600695    63[8-(15),8-(15,63),8-(15,63),8-(15,63),8-(15,63),8-(6),8-(6)]
     2       0.120051       0.120051       0.120051    63[8-(15),8-(15,63),8-(15,63),8-(15,63),8-(15,63),8-(6),8-(6)]
     3       1.353255       1.353255       1.353255    15[1-(0),8-(63),8-(63,63),8-(63,63)]
     4       4.367491       4.367491       4.367491    15[1-(0),8-(63),8-(63,63),8-(63,63)]
     5       1.713377       1.713377       1.713377    1[15-(8,8,8)]
     6       4.007369       4.007369       4.007369    1[15-(8,8,8)]
     7      -0.075022      -0.075022      -0.075022    6[6-(8,8),8-(63),8-(63)]
     8       5.795768       5.795768       5.795768    6[6-(8,8),8-(63),8-(63)]
     9       1.185422       1.185422       1.185422    8[15-(1,8,8),63-(8,8,8,8,8,8),63-(8,8,8,8,8,8)]
    10        3.29529        3.29529        3.29529    8[15-(1,8,8),63-(8,8,8,8,8,8)]
    11        0.41335        0.41335        0.41335    8[15-(1,8,8),63-(8,8,8,8,8,8),63-(8,8,8,8,8,8)]
    12       0.006527       0.006527       0.006527    8[6-(6,8),63-(8,8,8,8,8,8)]
    13       5.282578       5.282578       5.282578    8[6-(6,8),63-(8,8,8,8,8,8)]
    14       4.535324       4.535324       4.535324    8[15-(1,8,8),63-(8,8,8,8,8,8),63-(8,8,8,8,8,8)]
    15       2.425456       2.425456       2.425456    8[15-(1,8,8),63-(8,8,8,8,8,8)]
    16       5.307396       5.307396       5.307396    8[15-(1,8,8),63-(8,8,8,8,8,8),63-(8,8,8,8,8,8)]
    17       5.714219       5.714219       5.714219    8[6-(6,8),63-(8,8,8,8,8,8)]
    18       0.438168       0.438168       0.438168    8[6-(6,8),63-(8,8,8,8,8,8)]
