# Supplementary material for: A collection of forcefield precursors for metal–organic frameworks
Source: RSC Adv. 2019 Nov 13;9(63):36492–507. doi: 10.1039/c9ra07327b (PMC9075174; doi:10.1039/c9ra07327b)
Supplement: RA-009-C9RA07327B-s1576 [file RA-009-C9RA07327B-s1576.txt]

MOCHUI_clean

6.543400    0.000000    0.000000
-0.100765    6.930368    0.000000
-0.761981    -2.848845    7.163221

     1       5.588635       5.588635       5.588635    64[8-(15),8-(15,64),8-(15,64),8-(15,64),8-(15,64),8-(6),8-(6)]
     2       0.092019       0.092019       0.092019    64[8-(15),8-(15,64),8-(15,64),8-(15,64),8-(15,64),8-(6),8-(6)]
     3       1.326793       1.326793       1.326793    15[1-(0),8-(64),8-(64,64),8-(64,64)]
     4       4.353861       4.353861       4.353861    15[1-(0),8-(64),8-(64,64),8-(64,64)]
     5        1.68952        1.68952        1.68952    1[15-(8,8,8)]
     6       3.991134       3.991134       3.991134    1[15-(8,8,8)]
     7      -0.086234      -0.086234      -0.086234    6[6-(8,8),8-(64),8-(64)]
     8       5.766888       5.766888       5.766888    6[6-(8,8),8-(64),8-(64)]
     9       1.182681       1.182681       1.182681    8[15-(1,8,8),64-(8,8,8,8,8,8),64-(8,8,8,8,8,8)]
    10       3.296866       3.296866       3.296866    8[15-(1,8,8),64-(8,8,8,8,8,8)]
    11       0.392982       0.392982       0.392982    8[15-(1,8,8),64-(8,8,8,8,8,8),64-(8,8,8,8,8,8)]
    12      -0.002568      -0.002568      -0.002568    8[6-(6,8),64-(8,8,8,8,8,8)]
    13       5.272415       5.272415       5.272415    8[6-(6,8),64-(8,8,8,8,8,8)]
    14       4.497973       4.497973       4.497973    8[15-(1,8,8),64-(8,8,8,8,8,8),64-(8,8,8,8,8,8)]
    15       2.383788       2.383788       2.383788    8[15-(1,8,8),64-(8,8,8,8,8,8)]
    16       5.287672       5.287672       5.287672    8[15-(1,8,8),64-(8,8,8,8,8,8),64-(8,8,8,8,8,8)]
    17       5.683222       5.683222       5.683222    8[6-(6,8),64-(8,8,8,8,8,8)]
    18       0.408239       0.408239       0.408239    8[6-(6,8),64-(8,8,8,8,8,8)]
