# Supplementary material for: A collection of forcefield precursors for metal–organic frameworks
Source: RSC Adv. 2019 Nov 13;9(63):36492–507. doi: 10.1039/c9ra07327b (PMC9075174; doi:10.1039/c9ra07327b)
Supplement: RA-009-C9RA07327B-s1577 [file RA-009-C9RA07327B-s1577.txt]

MOCJAQ_clean

6.462800    0.000000    0.000000
-0.122930    6.850797    0.000000
-0.774681    -2.852303    7.103219

     1       5.513635       5.513635       5.513635    67[8-(15),8-(15,67),8-(15,67),8-(15,67),8-(15,67),8-(6),8-(6)]
     2       0.051554       0.051554       0.051554    67[8-(15),8-(15,67),8-(15,67),8-(15,67),8-(15,67),8-(6),8-(6)]
     3       1.281537       1.281537       1.281537    15[1-(0),8-(67),8-(67,67),8-(67,67)]
     4       4.283652       4.283652       4.283652    15[1-(0),8-(67),8-(67,67),8-(67,67)]
     5       1.634227       1.634227       1.634227    1[15-(8,8,8)]
     6       3.930962       3.930962       3.930962    1[15-(8,8,8)]
     7      -0.125904      -0.125904      -0.125904    6[6-(8,8),8-(67),8-(67)]
     8       5.691093       5.691093       5.691093    6[6-(8,8),8-(67),8-(67)]
     9       1.142329       1.142329       1.142329    8[15-(1,8,8),67-(8,8,8,8,8,8),67-(8,8,8,8,8,8)]
    10       3.264743       3.264743       3.264743    8[15-(1,8,8),67-(8,8,8,8,8,8)]
    11       0.349361       0.349361       0.349361    8[15-(1,8,8),67-(8,8,8,8,8,8),67-(8,8,8,8,8,8)]
    12      -0.031982      -0.031982      -0.031982    8[6-(6,8),67-(8,8,8,8,8,8)]
    13        5.22601        5.22601        5.22601    8[6-(6,8),67-(8,8,8,8,8,8)]
    14        4.42286        4.42286        4.42286    8[15-(1,8,8),67-(8,8,8,8,8,8),67-(8,8,8,8,8,8)]
    15       2.300446       2.300446       2.300446    8[15-(1,8,8),67-(8,8,8,8,8,8)]
    16       5.215828       5.215828       5.215828    8[15-(1,8,8),67-(8,8,8,8,8,8),67-(8,8,8,8,8,8)]
    17       5.597171       5.597171       5.597171    8[6-(6,8),67-(8,8,8,8,8,8)]
    18       0.339179       0.339179       0.339179    8[6-(6,8),67-(8,8,8,8,8,8)]
