# Supplementary material for: A collection of forcefield precursors for metal–organic frameworks
Source: RSC Adv. 2019 Nov 13;9(63):36492–507. doi: 10.1039/c9ra07327b (PMC9075174; doi:10.1039/c9ra07327b)
Supplement: RA-009-C9RA07327B-s1578 [file RA-009-C9RA07327B-s1578.txt]

MOCJEU_clean

6.440000    0.000000    0.000000
-0.130692    6.831350    0.000000
-0.769846    -2.847216    7.085317

     1       5.490927       5.490927       5.490927    68[8-(15),8-(15,68),8-(15,68),8-(15,68),8-(15,68),8-(6),8-(6),15-(1,8,8,8)]
     2       0.048535       0.048535       0.048535    68[8-(15),8-(15,68),8-(15,68),8-(15,68),8-(15,68),8-(6),8-(6),15-(1,8,8,8)]
     3       1.274949       1.274949       1.274949    15[1-(0),8-(68),8-(68,68),8-(68,68),68-(8,8,8,8,8,8,8)]
     4       4.264513       4.264513       4.264513    15[1-(0),8-(68),8-(68,68),8-(68,68),68-(8,8,8,8,8,8,8)]
     5       1.624234       1.624234       1.624234    1[15-(8,8,8,68)]
     6       3.915228       3.915228       3.915228    1[15-(8,8,8,68)]
     7      -0.141523      -0.141523      -0.141523    6[6-(8,8),8-(68),8-(68)]
     8       5.680985       5.680985       5.680985    6[6-(8,8),8-(68),8-(68)]
     9        1.12392        1.12392        1.12392    8[15-(1,8,8,68),68-(8,8,8,8,8,8,15),68-(8,8,8,8,8,8,15)]
    10       3.253974       3.253974       3.253974    8[15-(1,8,8,68),68-(8,8,8,8,8,8,15)]
    11       0.342624       0.342624       0.342624    8[15-(1,8,8,68),68-(8,8,8,8,8,8,15),68-(8,8,8,8,8,8,15)]
    12      -0.037301      -0.037301      -0.037301    8[6-(6,8),68-(8,8,8,8,8,8,15)]
    13       5.219543       5.219543       5.219543    8[6-(6,8),68-(8,8,8,8,8,8,15)]
    14       4.415542       4.415542       4.415542    8[15-(1,8,8,68),68-(8,8,8,8,8,8,15),68-(8,8,8,8,8,8,15)]
    15       2.285488       2.285488       2.285488    8[15-(1,8,8,68),68-(8,8,8,8,8,8,15)]
    16       5.196838       5.196838       5.196838    8[15-(1,8,8,68),68-(8,8,8,8,8,8,15),68-(8,8,8,8,8,8,15)]
    17       5.576763       5.576763       5.576763    8[6-(6,8),68-(8,8,8,8,8,8,15)]
    18       0.319919       0.319919       0.319919    8[6-(6,8),68-(8,8,8,8,8,8,15)]
