# Supplementary material for: A collection of forcefield precursors for metal–organic frameworks
Source: RSC Adv. 2019 Nov 13;9(63):36492–507. doi: 10.1039/c9ra07327b (PMC9075174; doi:10.1039/c9ra07327b)
Supplement: RA-009-C9RA07327B-s1579 [file RA-009-C9RA07327B-s1579.txt]

MOCJIY_clean

6.407500    0.000000    0.000000
-0.142988    6.803498    0.000000
-0.782285    -2.857653    7.068909

     1       5.457224       5.457224       5.457224    70[8-(15),8-(15,70),8-(15,70),8-(15,70),8-(15,70),8-(6),8-(6),15-(1,8,8,8)]
     2       0.025003       0.025003       0.025003    70[8-(15),8-(15,70),8-(15,70),8-(15,70),8-(15,70),8-(6),8-(6),15-(1,8,8,8)]
     3       1.248562       1.248562       1.248562    15[1-(0),8-(70),8-(70,70),8-(70,70),70-(8,8,8,8,8,8,8)]
     4       4.233665       4.233665       4.233665    15[1-(0),8-(70),8-(70,70),8-(70,70),70-(8,8,8,8,8,8,8)]
     5       1.593681       1.593681       1.593681    1[15-(8,8,8,70)]
     6       3.888546       3.888546       3.888546    1[15-(8,8,8,70)]
     7      -0.154612      -0.154612      -0.154612    6[6-(8,8),8-(70),8-(70)]
     8       5.636839       5.636839       5.636839    6[6-(8,8),8-(70),8-(70)]
     9       1.099313       1.099313       1.099313    8[15-(1,8,8,70),70-(8,8,8,8,8,8,15),70-(8,8,8,8,8,8,15)]
    10       3.239341       3.239341       3.239341    8[15-(1,8,8,70),70-(8,8,8,8,8,8,15)]
    11       0.319138       0.319138       0.319138    8[15-(1,8,8,70),70-(8,8,8,8,8,8,15),70-(8,8,8,8,8,8,15)]
    12      -0.061292      -0.061292      -0.061292    8[6-(6,8),70-(8,8,8,8,8,8,15)]
    13       5.192915       5.192915       5.192915    8[6-(6,8),70-(8,8,8,8,8,8,15)]
    14       4.382914       4.382914       4.382914    8[15-(1,8,8,70),70-(8,8,8,8,8,8,15),70-(8,8,8,8,8,8,15)]
    15       2.242886       2.242886       2.242886    8[15-(1,8,8,70),70-(8,8,8,8,8,8,15)]
    16       5.163089       5.163089       5.163089    8[15-(1,8,8,70),70-(8,8,8,8,8,8,15),70-(8,8,8,8,8,8,15)]
    17       5.543519       5.543519       5.543519    8[6-(6,8),70-(8,8,8,8,8,8,15)]
    18       0.289312       0.289312       0.289312    8[6-(6,8),70-(8,8,8,8,8,8,15)]
