# Supplementary material for: A collection of forcefield precursors for metal–organic frameworks
Source: RSC Adv. 2019 Nov 13;9(63):36492–507. doi: 10.1039/c9ra07327b (PMC9075174; doi:10.1039/c9ra07327b)
Supplement: RA-009-C9RA07327B-s1580 [file RA-009-C9RA07327B-s1580.txt]

MOCKEV_clean

14.896600    0.000000    0.000000
3.034766    14.584200    0.000000
3.034766    2.468280    14.373812

     1      11.504656      11.504656      11.504656    29[8-(6),8-(6),8-(6),8-(6)]
     2        11.5043        11.5043        11.5043    29[8-(6),8-(6),8-(6),8-(6)]
     3      16.636322      16.636322      16.636322    29[8-(6),8-(6),8-(6),8-(6)]
     4       9.461476       9.461476       9.461476    29[8-(6),8-(6),8-(6),8-(6)]
     5       9.461832       9.461832       9.461832    29[8-(6),8-(6),8-(6),8-(6)]
     6        4.32981        4.32981        4.32981    29[8-(6),8-(6),8-(6),8-(6)]
     7      15.262569      15.262569      15.262569    1[6-(6,6)]
     8       7.353257       7.353257       7.353257    1[6-(6,6)]
     9      16.595363      16.595363      16.595363    1[6-(6,6)]
    10      11.784679      11.784679      11.784679    1[6-(6,6)]
    11      11.051777      11.051777      11.051777    1[6-(6,6)]
    12      11.189926      11.189926      11.189926    1[6-(6,6)]
    13      15.189025      15.189025      15.189025    1[6-(6,6)]
    14      16.702754      16.702754      16.702754    1[6-(6,6)]
    15        7.30992        7.30992        7.30992    1[6-(6,6)]
    16       5.703563       5.703563       5.703563    1[6-(6,6)]
    17      13.612875      13.612875      13.612875    1[6-(6,6)]
    18       4.370769       4.370769       4.370769    1[6-(6,6)]
    19       9.181453       9.181453       9.181453    1[6-(6,6)]
    20       9.914355       9.914355       9.914355    1[6-(6,6)]
    21       9.776206       9.776206       9.776206    1[6-(6,6)]
    22       5.777107       5.777107       5.777107    1[6-(6,6)]
    23       4.263378       4.263378       4.263378    1[6-(6,6)]
    24      13.656212      13.656212      13.656212    1[6-(6,6)]
    25       5.278806       5.278806       5.278806    6[6-(1,6),6-(1,6),6-(8,8)]
    26       3.658698       3.658698       3.658698    6[6-(1,6),6-(1,6),6-(8,8)]
    27        4.98697        4.98697        4.98697    6[1-(0),6-(6,6),6-(6,6)]
    28        4.19473        4.19473        4.19473    6[1-(0),6-(6,6),6-(6,7)]
    29       6.653479       6.653479       6.653479    6[6-(6,6),8-(29),8-(29)]
    30       2.592774       2.592774       2.592774    6[1-(0),6-(6,6),6-(6,7)]
    31       2.925658       2.925658       2.925658    6[6-(1,6),6-(1,6),7-(7)]
    32      17.477585      17.477585      17.477585    6[6-(6,6),8-(29),8-(29)]
    33       8.717551       8.717551       8.717551    6[6-(1,6),6-(1,6),6-(8,8)]
    34       8.628806       8.628806       8.628806    6[6-(1,6),6-(1,6),6-(8,8)]
    35       8.889513       8.889513       8.889513    6[1-(0),6-(6,6),6-(6,6)]
    36       8.212333       8.212333       8.212333    6[1-(0),6-(6,6),6-(6,7)]
    37       8.929764       8.929764       8.929764    6[6-(6,6),8-(29),8-(29)]
    38       8.236634       8.236634       8.236634    6[1-(0),6-(6,6),6-(6,7)]
    39       7.964565       7.964565       7.964565    6[6-(1,6),6-(1,6),7-(7)]
    40      12.084009      12.084009      12.084009    6[6-(6,6),8-(29),8-(29)]
    41       3.673899       3.673899       3.673899    6[6-(1,6),6-(1,6),6-(8,8)]
    42       5.269535       5.269535       5.269535    6[6-(1,6),6-(1,6),6-(8,8)]
    43       5.039162       5.039162       5.039162    6[1-(0),6-(6,6),6-(6,6)]
    44       2.690649       2.690649       2.690649    6[1-(0),6-(6,6),6-(6,7)]
    45       3.577705       3.577705       3.577705    6[6-(6,6),8-(29),8-(29)]
    46       4.173956       4.173956       4.173956    6[1-(0),6-(6,6),6-(6,7)]
    47       2.905493       2.905493       2.905493    6[6-(1,6),6-(1,6),7-(7)]
    48      14.234559      14.234559      14.234559    6[6-(6,6),8-(29),8-(29)]
    49      15.687326      15.687326      15.687326    6[6-(1,6),6-(1,6),6-(8,8)]
    50      17.307434      17.307434      17.307434    6[6-(1,6),6-(1,6),6-(8,8)]
    51      15.979162      15.979162      15.979162    6[1-(0),6-(6,6),6-(6,6)]
    52      16.771402      16.771402      16.771402    6[1-(0),6-(6,6),6-(6,7)]
    53      14.312653      14.312653      14.312653    6[6-(6,6),8-(29),8-(29)]
    54      18.373358      18.373358      18.373358    6[1-(0),6-(6,6),6-(6,7)]
    55      18.040474      18.040474      18.040474    6[6-(1,6),6-(1,6),7-(7)]
    56       3.488547       3.488547       3.488547    6[6-(6,6),8-(29),8-(29)]
    57      12.248581      12.248581      12.248581    6[6-(1,6),6-(1,6),6-(8,8)]
    58      12.337326      12.337326      12.337326    6[6-(1,6),6-(1,6),6-(8,8)]
    59      12.076619      12.076619      12.076619    6[1-(0),6-(6,6),6-(6,6)]
    60      12.753799      12.753799      12.753799    6[1-(0),6-(6,6),6-(6,7)]
    61      12.036368      12.036368      12.036368    6[6-(6,6),8-(29),8-(29)]
    62      12.729498      12.729498      12.729498    6[1-(0),6-(6,6),6-(6,7)]
    63      13.001567      13.001567      13.001567    6[6-(1,6),6-(1,6),7-(7)]
    64       8.882123       8.882123       8.882123    6[6-(6,6),8-(29),8-(29)]
    65      17.292233      17.292233      17.292233    6[6-(1,6),6-(1,6),6-(8,8)]
    66      15.696597      15.696597      15.696597    6[6-(1,6),6-(1,6),6-(8,8)]
    67       15.92697       15.92697       15.92697    6[1-(0),6-(6,6),6-(6,6)]
    68      18.275483      18.275483      18.275483    6[1-(0),6-(6,6),6-(6,7)]
    69      17.388427      17.388427      17.388427    6[6-(6,6),8-(29),8-(29)]
    70      16.792176      16.792176      16.792176    6[1-(0),6-(6,6),6-(6,7)]
    71      18.060639      18.060639      18.060639    6[6-(1,6),6-(1,6),7-(7)]
    72       6.731573       6.731573       6.731573    6[6-(6,6),8-(29),8-(29)]
    73       1.879045       1.879045       1.879045    7[6-(6,6),7-(6)]
    74       7.620173       7.620173       7.620173    7[6-(6,6),7-(6)]
    75        1.84346        1.84346        1.84346    7[6-(6,6),7-(6)]
    76      19.087087      19.087087      19.087087    7[6-(6,6),7-(6)]
    77      13.345959      13.345959      13.345959    7[6-(6,6),7-(6)]
    78      19.122672      19.122672      19.122672    7[6-(6,6),7-(6)]
    79         7.6546         7.6546         7.6546    8[6-(6,8),29-(8,8,8)]
    80       16.40267       16.40267       16.40267    8[6-(6,8),29-(8,8,8)]
    81       3.797677       3.797677       3.797677    8[6-(6,8),29-(8,8,8)]
    82       9.795141       9.795141       9.795141    8[6-(6,8),29-(8,8,8)]
    83       9.296278       9.296278       9.296278    8[6-(6,8),29-(8,8,8)]
    84      11.647261      11.647261      11.647261    8[6-(6,8),29-(8,8,8)]
    85       9.472378       9.472378       9.472378    8[6-(6,8),29-(8,8,8)]
    86      11.576788      11.576788      11.576788    8[6-(6,8),29-(8,8,8)]
    87        4.53731        4.53731        4.53731    8[6-(6,8),29-(8,8,8)]
    88      13.343503      13.343503      13.343503    8[6-(6,8),29-(8,8,8)]
    89      11.163876      11.163876      11.163876    8[6-(6,8),29-(8,8,8)]
    90      17.182691      17.182691      17.182691    8[6-(6,8),29-(8,8,8)]
    91      13.311532      13.311532      13.311532    8[6-(6,8),29-(8,8,8)]
    92       4.563462       4.563462       4.563462    8[6-(6,8),29-(8,8,8)]
    93      17.168455      17.168455      17.168455    8[6-(6,8),29-(8,8,8)]
    94      11.170991      11.170991      11.170991    8[6-(6,8),29-(8,8,8)]
    95      11.669854      11.669854      11.669854    8[6-(6,8),29-(8,8,8)]
    96       9.318871       9.318871       9.318871    8[6-(6,8),29-(8,8,8)]
    97      11.493754      11.493754      11.493754    8[6-(6,8),29-(8,8,8)]
    98       9.389344       9.389344       9.389344    8[6-(6,8),29-(8,8,8)]
    99      16.428822      16.428822      16.428822    8[6-(6,8),29-(8,8,8)]
   100       7.622629       7.622629       7.622629    8[6-(6,8),29-(8,8,8)]
   101       9.802256       9.802256       9.802256    8[6-(6,8),29-(8,8,8)]
   102       3.783441       3.783441       3.783441    8[6-(6,8),29-(8,8,8)]
