# Supplementary material for: A collection of forcefield precursors for metal–organic frameworks
Source: RSC Adv. 2019 Nov 13;9(63):36492–507. doi: 10.1039/c9ra07327b (PMC9075174; doi:10.1039/c9ra07327b)
Supplement: RA-009-C9RA07327B-s1581 [file RA-009-C9RA07327B-s1581.txt]

MODDEP_clean

8.880200    0.000000    0.000000
-3.996593    11.399721    0.000000
0.000000    0.000000    16.615000

     1       4.479444       4.479444       4.479444    66[8-(6),8-(6),8-(6),8-(6),8-(6),8-(6),8-(6,6)]
     2       4.844263       4.844263       4.844263    66[8-(6),8-(6),8-(6),8-(6),8-(6),8-(6),8-(6,6)]
     3       0.404163       0.404163       0.404163    66[8-(6),8-(6),8-(6),8-(6),8-(6),8-(6),8-(6,6)]
     4       0.039344       0.039344       0.039344    66[8-(6),8-(6),8-(6),8-(6),8-(6),8-(6),8-(6,6)]
     5       3.054337       3.054337       3.054337    1[6-(1,6,8)]
     6        1.91177        1.91177        1.91177    1[6-(1,6,8)]
     7       3.723678       3.723678       3.723678    1[6-(6,6)]
     8         1.6862         1.6862         1.6862    1[6-(6,6)]
     9       4.736287       4.736287       4.736287    1[6-(6,6)]
    10        2.68904        2.68904        2.68904    1[6-(6,6)]
    11        5.17435        5.17435        5.17435    1[6-(1,6,8)]
    12       4.059703       4.059703       4.059703    1[6-(1,6,8)]
    13      -0.946763      -0.946763      -0.946763    1[6-(1,6,8)]
    14      -0.056334      -0.056334      -0.056334    1[6-(1,6,8)]
    15      -0.225811      -0.225811      -0.225811    1[6-(6,6)]
    16      -2.541049      -2.541049      -2.541049    1[6-(6,6)]
    17       -2.61083       -2.61083       -2.61083    1[6-(1,6,8)]
    18      -1.468263      -1.468263      -1.468263    1[6-(1,6,8)]
    19       5.600029       5.600029       5.600029    1[6-(6,6)]
    20      -1.242693      -1.242693      -1.242693    1[6-(6,6)]
    21        4.58742        4.58742        4.58742    1[6-(6,6)]
    22       6.634667       6.634667       6.634667    1[6-(6,6)]
    23       4.149357       4.149357       4.149357    1[6-(1,6,8)]
    24       5.264004       5.264004       5.264004    1[6-(1,6,8)]
    25        1.39027        1.39027        1.39027    1[6-(1,6,8)]
    26       0.499841       0.499841       0.499841    1[6-(1,6,8)]
    27       0.669318       0.669318       0.669318    1[6-(6,6)]
    28       2.984556       2.984556       2.984556    1[6-(6,6)]
    29        1.82927        1.82927        1.82927    1[6-(1,6,8)]
    30       2.971837       2.971837       2.971837    1[6-(1,6,8)]
    31       1.159929       1.159929       1.159929    1[6-(6,6)]
    32       3.197407       3.197407       3.197407    1[6-(6,6)]
    33        0.14732        0.14732        0.14732    1[6-(6,6)]
    34       2.194567       2.194567       2.194567    1[6-(6,6)]
    35      -0.290743      -0.290743      -0.290743    1[6-(1,6,8)]
    36       0.823904       0.823904       0.823904    1[6-(1,6,8)]
    37        5.83037        5.83037        5.83037    1[6-(1,6,8)]
    38       4.939941       4.939941       4.939941    1[6-(1,6,8)]
    39       5.109418       5.109418       5.109418    1[6-(6,6)]
    40       7.424656       7.424656       7.424656    1[6-(6,6)]
    41       7.494437       7.494437       7.494437    1[6-(1,6,8)]
    42        6.35187        6.35187        6.35187    1[6-(1,6,8)]
    43      -0.716422      -0.716422      -0.716422    1[6-(6,6)]
    44         6.1263         6.1263         6.1263    1[6-(6,6)]
    45       0.296187       0.296187       0.296187    1[6-(6,6)]
    46       -1.75106       -1.75106       -1.75106    1[6-(6,6)]
    47        0.73425        0.73425        0.73425    1[6-(1,6,8)]
    48      -0.380397      -0.380397      -0.380397    1[6-(1,6,8)]
    49       3.493337       3.493337       3.493337    1[6-(1,6,8)]
    50       4.383766       4.383766       4.383766    1[6-(1,6,8)]
    51       4.214289       4.214289       4.214289    1[6-(6,6)]
    52       1.899051       1.899051       1.899051    1[6-(6,6)]
    53       1.265331       1.265331       1.265331    6[6-(1,1,8),8-(66),8-(66)]
    54       2.120085       2.120085       2.120085    6[1-(0),1-(0),6-(8,8),8-(6)]
    55        2.58844        2.58844        2.58844    6[6-(1,6),6-(1,6),8-(6)]
    56       3.510668       3.510668       3.510668    6[1-(0),6-(1,6),6-(6,8)]
    57       2.290037       2.290037       2.290037    6[1-(0),6-(1,6),6-(6,8)]
    58       4.111093       4.111093       4.111093    6[1-(0),6-(1,6),6-(6,8)]
    59       2.889041       2.889041       2.889041    6[1-(0),6-(1,6),6-(6,8)]
    60       3.786538       3.786538       3.786538    6[6-(1,6),6-(1,6),8-(6,66)]
    61        4.81067        4.81067        4.81067    6[1-(0),1-(0),6-(8,8),8-(6,66)]
    62      -3.009992      -3.009992      -3.009992    6[6-(1,1,8),8-(66),8-(66)]
    63      -2.032711      -2.032711      -2.032711    6[6-(1,1,8),8-(66),8-(66)]
    64      -0.791942      -0.791942      -0.791942    6[1-(0),1-(0),6-(8,8),8-(6)]
    65      -1.251523      -1.251523      -1.251523    6[6-(1,6),6-(1,6),8-(6)]
    66      -0.939112      -0.939112      -0.939112    6[1-(0),6-(1,6),6-(6,8)]
    67      -2.319277      -2.319277      -2.319277    6[1-(0),6-(1,6),6-(6,8)]
    68      -0.821824      -0.821824      -0.821824    6[6-(1,1,8),8-(66),8-(66)]
    69      -1.676578      -1.676578      -1.676578    6[1-(0),1-(0),6-(8,8),8-(6)]
    70      -2.144933      -2.144933      -2.144933    6[6-(1,6),6-(1,6),8-(6)]
    71       5.813039       5.813039       5.813039    6[1-(0),6-(1,6),6-(6,8)]
    72       -1.84653       -1.84653       -1.84653    6[1-(0),6-(1,6),6-(6,8)]
    73       5.212614       5.212614       5.212614    6[1-(0),6-(1,6),6-(6,8)]
    74       6.434666       6.434666       6.434666    6[1-(0),6-(1,6),6-(6,8)]
    75       5.537169       5.537169       5.537169    6[6-(1,6),6-(1,6),8-(6,66)]
    76       4.513037       4.513037       4.513037    6[1-(0),1-(0),6-(8,8),8-(6,66)]
    77       3.453499       3.453499       3.453499    6[6-(1,1,8),8-(66),8-(66)]
    78       2.476218       2.476218       2.476218    6[6-(1,1,8),8-(66),8-(66)]
    79       1.235449       1.235449       1.235449    6[1-(0),1-(0),6-(8,8),8-(6)]
    80        1.69503        1.69503        1.69503    6[6-(1,6),6-(1,6),8-(6)]
    81       1.382619       1.382619       1.382619    6[1-(0),6-(1,6),6-(6,8)]
    82       2.762784       2.762784       2.762784    6[1-(0),6-(1,6),6-(6,8)]
    83       3.618276       3.618276       3.618276    6[6-(1,1,8),8-(66),8-(66)]
    84       2.763522       2.763522       2.763522    6[1-(0),1-(0),6-(8,8),8-(6)]
    85       2.295167       2.295167       2.295167    6[6-(1,6),6-(1,6),8-(6)]
    86       1.372939       1.372939       1.372939    6[1-(0),6-(1,6),6-(6,8)]
    87        2.59357        2.59357        2.59357    6[1-(0),6-(1,6),6-(6,8)]
    88       0.772514       0.772514       0.772514    6[1-(0),6-(1,6),6-(6,8)]
    89       1.994566       1.994566       1.994566    6[1-(0),6-(1,6),6-(6,8)]
    90       1.097069       1.097069       1.097069    6[6-(1,6),6-(1,6),8-(6,66)]
    91       0.072937       0.072937       0.072937    6[1-(0),1-(0),6-(8,8),8-(6,66)]
    92       7.893599       7.893599       7.893599    6[6-(1,1,8),8-(66),8-(66)]
    93       6.916318       6.916318       6.916318    6[6-(1,1,8),8-(66),8-(66)]
    94       5.675549       5.675549       5.675549    6[1-(0),1-(0),6-(8,8),8-(6)]
    95        6.13513        6.13513        6.13513    6[6-(1,6),6-(1,6),8-(6)]
    96       5.822719       5.822719       5.822719    6[1-(0),6-(1,6),6-(6,8)]
    97       7.202884       7.202884       7.202884    6[1-(0),6-(1,6),6-(6,8)]
    98       5.705431       5.705431       5.705431    6[6-(1,1,8),8-(66),8-(66)]
    99       6.560185       6.560185       6.560185    6[1-(0),1-(0),6-(8,8),8-(6)]
   100        7.02854        7.02854        7.02854    6[6-(1,6),6-(1,6),8-(6)]
   101      -0.929432      -0.929432      -0.929432    6[1-(0),6-(1,6),6-(6,8)]
   102       6.730137       6.730137       6.730137    6[1-(0),6-(1,6),6-(6,8)]
   103      -0.329007      -0.329007      -0.329007    6[1-(0),6-(1,6),6-(6,8)]
   104      -1.551059      -1.551059      -1.551059    6[1-(0),6-(1,6),6-(6,8)]
   105      -0.653562      -0.653562      -0.653562    6[6-(1,6),6-(1,6),8-(6,66)]
   106        0.37057        0.37057        0.37057    6[1-(0),1-(0),6-(8,8),8-(6,66)]
   107       1.430108       1.430108       1.430108    6[6-(1,1,8),8-(66),8-(66)]
   108       2.407389       2.407389       2.407389    6[6-(1,1,8),8-(66),8-(66)]
   109       3.648158       3.648158       3.648158    6[1-(0),1-(0),6-(8,8),8-(6)]
   110       3.188577       3.188577       3.188577    6[6-(1,6),6-(1,6),8-(6)]
   111       3.500988       3.500988       3.500988    6[1-(0),6-(1,6),6-(6,8)]
   112       2.120823       2.120823       2.120823    6[1-(0),6-(1,6),6-(6,8)]
   113       0.898256       0.898256       0.898256    8[6-(6,8),66-(8,8,8,8,8,8)]
   114       1.034541       1.034541       1.034541    8[6-(6,8),66-(8,8,8,8,8,8)]
   115       1.924741       1.924741       1.924741    8[6-(1,1,6),6-(6,6)]
   116       4.382078       4.382078       4.382078    8[6-(1,1,6),6-(6,6),66-(8,8,8,8,8,8)]
   117      -2.264104      -2.264104      -2.264104    8[6-(6,8),66-(8,8,8,8,8,8)]
   118      -2.969087      -2.969087      -2.969087    8[6-(6,8),66-(8,8,8,8,8,8)]
   119      -2.428752      -2.428752      -2.428752    8[6-(6,8),66-(8,8,8,8,8,8)]
   120       -2.59882       -2.59882       -2.59882    8[6-(6,8),66-(8,8,8,8,8,8)]
   121      -0.419896      -0.419896      -0.419896    8[6-(1,1,6),6-(6,6)]
   122      -0.454749      -0.454749      -0.454749    8[6-(6,8),66-(8,8,8,8,8,8)]
   123      -0.591034      -0.591034      -0.591034    8[6-(6,8),66-(8,8,8,8,8,8)]
   124      -1.481234      -1.481234      -1.481234    8[6-(1,1,6),6-(6,6)]
   125       4.941629       4.941629       4.941629    8[6-(1,1,6),6-(6,6),66-(8,8,8,8,8,8)]
   126       2.707611       2.707611       2.707611    8[6-(6,8),66-(8,8,8,8,8,8)]
   127       3.412594       3.412594       3.412594    8[6-(6,8),66-(8,8,8,8,8,8)]
   128       2.872259       2.872259       2.872259    8[6-(6,8),66-(8,8,8,8,8,8)]
   129       3.042327       3.042327       3.042327    8[6-(6,8),66-(8,8,8,8,8,8)]
   130       0.863403       0.863403       0.863403    8[6-(1,1,6),6-(6,6)]
   131       3.985351       3.985351       3.985351    8[6-(6,8),66-(8,8,8,8,8,8)]
   132       3.849066       3.849066       3.849066    8[6-(6,8),66-(8,8,8,8,8,8)]
   133       2.958866       2.958866       2.958866    8[6-(1,1,6),6-(6,6)]
   134       0.501529       0.501529       0.501529    8[6-(1,1,6),6-(6,6),66-(8,8,8,8,8,8)]
   135       7.147711       7.147711       7.147711    8[6-(6,8),66-(8,8,8,8,8,8)]
   136       7.852694       7.852694       7.852694    8[6-(6,8),66-(8,8,8,8,8,8)]
   137       7.312359       7.312359       7.312359    8[6-(6,8),66-(8,8,8,8,8,8)]
   138       7.482427       7.482427       7.482427    8[6-(6,8),66-(8,8,8,8,8,8)]
   139       5.303503       5.303503       5.303503    8[6-(1,1,6),6-(6,6)]
   140       5.338356       5.338356       5.338356    8[6-(6,8),66-(8,8,8,8,8,8)]
   141       5.474641       5.474641       5.474641    8[6-(6,8),66-(8,8,8,8,8,8)]
   142       6.364841       6.364841       6.364841    8[6-(1,1,6),6-(6,6)]
   143      -0.058022      -0.058022      -0.058022    8[6-(1,1,6),6-(6,6),66-(8,8,8,8,8,8)]
   144       2.175996       2.175996       2.175996    8[6-(6,8),66-(8,8,8,8,8,8)]
   145       1.471013       1.471013       1.471013    8[6-(6,8),66-(8,8,8,8,8,8)]
   146       2.011348       2.011348       2.011348    8[6-(6,8),66-(8,8,8,8,8,8)]
   147        1.84128        1.84128        1.84128    8[6-(6,8),66-(8,8,8,8,8,8)]
   148       4.020204       4.020204       4.020204    8[6-(1,1,6),6-(6,6)]
