# Supplementary material for: A collection of forcefield precursors for metal–organic frameworks
Source: RSC Adv. 2019 Nov 13;9(63):36492–507. doi: 10.1039/c9ra07327b (PMC9075174; doi:10.1039/c9ra07327b)
Supplement: RA-009-C9RA07327B-s1582 [file RA-009-C9RA07327B-s1582.txt]

MODMUN_charged

10.946000    0.000000    0.000000
0.000000    15.847000    0.000000
0.000000    0.000000    23.705000

     1       2.526337       2.526337       2.526337    48[6-(6),6-(7),6-(7),7-(6)]
     2       8.419663       8.419663       8.419663    48[6-(6),6-(7),6-(7),7-(6)]
     3       2.526337       2.526337       2.526337    48[6-(6),6-(7),6-(7),7-(6)]
     4       8.419663       8.419663       8.419663    48[6-(6),6-(7),6-(7),7-(6)]
     5       8.419663       8.419663       8.419663    48[6-(6),6-(7),6-(7),7-(6)]
     6       2.526337       2.526337       2.526337    48[6-(6),6-(7),6-(7),7-(6)]
     7       8.419663       8.419663       8.419663    48[6-(6),6-(7),6-(7),7-(6)]
     8       2.526337       2.526337       2.526337    48[6-(6),6-(7),6-(7),7-(6)]
     9          5.473          5.473          5.473    48[7-(6),7-(6),7-(6),7-(6),7-(6),7-(6)]
    10          5.473          5.473          5.473    48[7-(6),7-(6),7-(6),7-(6),7-(6),7-(6)]
    11            0.0            0.0            0.0    48[7-(6),7-(6),7-(6),7-(6),7-(6),7-(6)]
    12            0.0            0.0            0.0    48[7-(6),7-(6),7-(6),7-(6),7-(6),7-(6)]
    13       6.373856       6.373856       6.373856    48[6-(7),6-(7),6-(7),7-(6)]
    14       4.572144       4.572144       4.572144    48[6-(7),6-(7),6-(7),7-(6)]
    15       6.373856       6.373856       6.373856    48[6-(7),6-(7),6-(7),7-(6)]
    16       4.572144       4.572144       4.572144    48[6-(7),6-(7),6-(7),7-(6)]
    17       9.428447       9.428447       9.428447    48[6-(7),6-(7),6-(7),6-(7)]
    18       1.517553       1.517553       1.517553    48[6-(7),6-(7),6-(7),6-(7)]
    19       9.428447       9.428447       9.428447    48[6-(7),6-(7),6-(7),6-(7)]
    20       1.517553       1.517553       1.517553    48[6-(7),6-(7),6-(7),6-(7)]
    21       2.746351       2.746351       2.746351    6[6-(48),48-(6,6,7)]
    22       3.653775       3.653775       3.653775    6[7-(48),48-(6,6,7)]
    23        5.21358        5.21358        5.21358    6[7-(0),48-(6,6,7)]
    24      10.717229      10.717229      10.717229    6[7-(48),48-(6,6,6)]
    25       1.397804       1.397804       1.397804    6[7-(48),48-(6,6,7)]
    26       8.199649       8.199649       8.199649    6[6-(48),48-(6,6,7)]
    27       7.292225       7.292225       7.292225    6[7-(48),48-(6,6,7)]
    28        5.73242        5.73242        5.73242    6[7-(0),48-(6,6,7)]
    29       0.228771       0.228771       0.228771    6[7-(48),48-(6,6,6)]
    30       9.548196       9.548196       9.548196    6[7-(48),48-(6,6,7)]
    31       2.746351       2.746351       2.746351    6[6-(48),48-(6,6,7)]
    32       3.653775       3.653775       3.653775    6[7-(48),48-(6,6,7)]
    33        5.21358        5.21358        5.21358    6[7-(0),48-(6,6,7)]
    34      10.717229      10.717229      10.717229    6[7-(48),48-(6,6,6)]
    35       1.397804       1.397804       1.397804    6[7-(48),48-(6,6,7)]
    36       8.199649       8.199649       8.199649    6[6-(48),48-(6,6,7)]
    37       7.292225       7.292225       7.292225    6[7-(48),48-(6,6,7)]
    38        5.73242        5.73242        5.73242    6[7-(0),48-(6,6,7)]
    39       0.228771       0.228771       0.228771    6[7-(48),48-(6,6,6)]
    40       9.548196       9.548196       9.548196    6[7-(48),48-(6,6,7)]
    41       8.199649       8.199649       8.199649    6[6-(48),48-(6,6,7)]
    42       7.292225       7.292225       7.292225    6[7-(48),48-(6,6,7)]
    43        5.73242        5.73242        5.73242    6[7-(0),48-(6,6,7)]
    44       0.228771       0.228771       0.228771    6[7-(48),48-(6,6,6)]
    45       9.548196       9.548196       9.548196    6[7-(48),48-(6,6,7)]
    46       2.746351       2.746351       2.746351    6[6-(48),48-(6,6,7)]
    47       3.653775       3.653775       3.653775    6[7-(48),48-(6,6,7)]
    48        5.21358        5.21358        5.21358    6[7-(0),48-(6,6,7)]
    49      10.717229      10.717229      10.717229    6[7-(48),48-(6,6,6)]
    50       1.397804       1.397804       1.397804    6[7-(48),48-(6,6,7)]
    51       8.199649       8.199649       8.199649    6[6-(48),48-(6,6,7)]
    52       7.292225       7.292225       7.292225    6[7-(48),48-(6,6,7)]
    53        5.73242        5.73242        5.73242    6[7-(0),48-(6,6,7)]
    54       0.228771       0.228771       0.228771    6[7-(48),48-(6,6,6)]
    55       9.548196       9.548196       9.548196    6[7-(48),48-(6,6,7)]
    56       2.746351       2.746351       2.746351    6[6-(48),48-(6,6,7)]
    57       3.653775       3.653775       3.653775    6[7-(48),48-(6,6,7)]
    58        5.21358        5.21358        5.21358    6[7-(0),48-(6,6,7)]
    59      10.717229      10.717229      10.717229    6[7-(48),48-(6,6,6)]
    60       1.397804       1.397804       1.397804    6[7-(48),48-(6,6,7)]
    61       8.089094       8.089094       8.089094    6[7-(48),48-(6,6,7)]
    62       2.856906       2.856906       2.856906    6[7-(48),48-(6,6,7)]
    63       8.089094       8.089094       8.089094    6[7-(48),48-(6,6,7)]
    64       2.856906       2.856906       2.856906    6[7-(48),48-(6,6,7)]
    65       7.913958       7.913958       7.913958    6[7-(48),48-(6,6,6)]
    66       8.242338       8.242338       8.242338    6[7-(48),48-(6,6,6)]
    67       3.032042       3.032042       3.032042    6[7-(48),48-(6,6,6)]
    68       2.703662       2.703662       2.703662    6[7-(48),48-(6,6,6)]
    69       7.913958       7.913958       7.913958    6[7-(48),48-(6,6,6)]
    70       8.242338       8.242338       8.242338    6[7-(48),48-(6,6,6)]
    71       3.032042       3.032042       3.032042    6[7-(48),48-(6,6,6)]
    72       2.703662       2.703662       2.703662    6[7-(48),48-(6,6,6)]
    73       8.910044       8.910044       8.910044    6[1-(0),6-(1,6),7-(6,6)]
    74       8.956017       8.956017       8.956017    6[1-(0),6-(1,7),6-(6,6)]
    75       7.984012       7.984012       7.984012    6[6-(1,6),6-(1,6),6-(6,6)]
    76       7.016386       7.016386       7.016386    6[1-(0),6-(1,7),6-(6,6)]
    77       7.125846       7.125846       7.125846    6[1-(0),6-(1,6),7-(6,6)]
    78       7.892066       7.892066       7.892066    6[1-(0),1-(0),1-(0),7-(6,6)]
    79       8.910044       8.910044       8.910044    6[1-(0),6-(1,6),7-(6,6)]
    80       8.956017       8.956017       8.956017    6[1-(0),6-(1,7),6-(6,6)]
    81       7.984012       7.984012       7.984012    6[6-(1,6),6-(1,6),6-(6,6)]
    82       7.016386       7.016386       7.016386    6[1-(0),6-(1,7),6-(6,6)]
    83       7.125846       7.125846       7.125846    6[1-(0),6-(1,6),7-(6,6)]
    84       7.892066       7.892066       7.892066    6[1-(0),1-(0),1-(0),7-(6,6)]
    85       2.035956       2.035956       2.035956    6[1-(0),6-(1,6),7-(6,6)]
    86       1.989983       1.989983       1.989983    6[1-(0),6-(1,7),6-(6,6)]
    87       2.961988       2.961988       2.961988    6[6-(1,6),6-(1,6),6-(6,6)]
    88       3.929614       3.929614       3.929614    6[1-(0),6-(1,7),6-(6,6)]
    89       3.820154       3.820154       3.820154    6[1-(0),6-(1,6),7-(6,6)]
    90       3.053934       3.053934       3.053934    6[1-(0),1-(0),1-(0),7-(6,6)]
    91       2.035956       2.035956       2.035956    6[1-(0),6-(1,6),7-(6,6)]
    92       1.989983       1.989983       1.989983    6[1-(0),6-(1,7),6-(6,6)]
    93       2.961988       2.961988       2.961988    6[6-(1,6),6-(1,6),6-(6,6)]
    94       3.929614       3.929614       3.929614    6[1-(0),6-(1,7),6-(6,6)]
    95       3.820154       3.820154       3.820154    6[1-(0),6-(1,6),7-(6,6)]
    96       3.053934       3.053934       3.053934    6[1-(0),1-(0),1-(0),7-(6,6)]
    97       2.035956       2.035956       2.035956    6[1-(0),6-(1,6),7-(6,6)]
    98       1.989983       1.989983       1.989983    6[1-(0),6-(1,7),6-(6,6)]
    99       2.961988       2.961988       2.961988    6[6-(1,6),6-(1,6),6-(6,6)]
   100       3.929614       3.929614       3.929614    6[1-(0),6-(1,7),6-(6,6)]
   101       3.820154       3.820154       3.820154    6[1-(0),6-(1,6),7-(6,6)]
   102       3.053934       3.053934       3.053934    6[1-(0),1-(0),1-(0),7-(6,6)]
   103       2.035956       2.035956       2.035956    6[1-(0),6-(1,6),7-(6,6)]
   104       1.989983       1.989983       1.989983    6[1-(0),6-(1,7),6-(6,6)]
   105       2.961988       2.961988       2.961988    6[6-(1,6),6-(1,6),6-(6,6)]
   106       3.929614       3.929614       3.929614    6[1-(0),6-(1,7),6-(6,6)]
   107       3.820154       3.820154       3.820154    6[1-(0),6-(1,6),7-(6,6)]
   108       3.053934       3.053934       3.053934    6[1-(0),1-(0),1-(0),7-(6,6)]
   109       8.910044       8.910044       8.910044    6[1-(0),6-(1,6),7-(6,6)]
   110       8.956017       8.956017       8.956017    6[1-(0),6-(1,7),6-(6,6)]
   111       7.984012       7.984012       7.984012    6[6-(1,6),6-(1,6),6-(6,6)]
   112       7.016386       7.016386       7.016386    6[1-(0),6-(1,7),6-(6,6)]
   113       7.125846       7.125846       7.125846    6[1-(0),6-(1,6),7-(6,6)]
   114       7.892066       7.892066       7.892066    6[1-(0),1-(0),1-(0),7-(6,6)]
   115       8.910044       8.910044       8.910044    6[1-(0),6-(1,6),7-(6,6)]
   116       8.956017       8.956017       8.956017    6[1-(0),6-(1,7),6-(6,6)]
   117       7.984012       7.984012       7.984012    6[6-(1,6),6-(1,6),6-(6,6)]
   118       7.016386       7.016386       7.016386    6[1-(0),6-(1,7),6-(6,6)]
   119       7.125846       7.125846       7.125846    6[1-(0),6-(1,6),7-(6,6)]
   120       7.892066       7.892066       7.892066    6[1-(0),1-(0),1-(0),7-(6,6)]
   121       4.311629       4.311629       4.311629    7[6-(48),48-(7,7,7,7,7)]
   122       4.540401       4.540401       4.540401    7[6-(48)]
   123       0.553868       0.553868       0.553868    7[6-(48),48-(6,6,6)]
   124       0.887721       0.887721       0.887721    7[6-(48),48-(7,7,7,7,7)]
   125       6.634371       6.634371       6.634371    7[6-(48),48-(7,7,7,7,7)]
   126       6.405599       6.405599       6.405599    7[6-(48)]
   127      10.392132      10.392132      10.392132    7[6-(48),48-(6,6,6)]
   128      10.058279      10.058279      10.058279    7[6-(48),48-(7,7,7,7,7)]
   129       4.311629       4.311629       4.311629    7[6-(48),48-(7,7,7,7,7)]
   130       4.540401       4.540401       4.540401    7[6-(48)]
   131       0.553868       0.553868       0.553868    7[6-(48),48-(6,6,6)]
   132       0.887721       0.887721       0.887721    7[6-(48),48-(7,7,7,7,7)]
   133       6.634371       6.634371       6.634371    7[6-(48),48-(7,7,7,7,7)]
   134       6.405599       6.405599       6.405599    7[6-(48)]
   135      10.392132      10.392132      10.392132    7[6-(48),48-(6,6,6)]
   136      10.058279      10.058279      10.058279    7[6-(48),48-(7,7,7,7,7)]
   137       6.634371       6.634371       6.634371    7[6-(48),48-(7,7,7,7,7)]
   138       6.405599       6.405599       6.405599    7[6-(48)]
   139      10.392132      10.392132      10.392132    7[6-(48),48-(6,6,6)]
   140      10.058279      10.058279      10.058279    7[6-(48),48-(7,7,7,7,7)]
   141       4.311629       4.311629       4.311629    7[6-(48),48-(7,7,7,7,7)]
   142       4.540401       4.540401       4.540401    7[6-(48)]
   143       0.553868       0.553868       0.553868    7[6-(48),48-(6,6,6)]
   144       0.887721       0.887721       0.887721    7[6-(48),48-(7,7,7,7,7)]
   145       6.634371       6.634371       6.634371    7[6-(48),48-(7,7,7,7,7)]
   146       6.405599       6.405599       6.405599    7[6-(48)]
   147      10.392132      10.392132      10.392132    7[6-(48),48-(6,6,6)]
   148      10.058279      10.058279      10.058279    7[6-(48),48-(7,7,7,7,7)]
   149       4.311629       4.311629       4.311629    7[6-(48),48-(7,7,7,7,7)]
   150       4.540401       4.540401       4.540401    7[6-(48)]
   151       0.553868       0.553868       0.553868    7[6-(48),48-(6,6,6)]
   152       0.887721       0.887721       0.887721    7[6-(48),48-(7,7,7,7,7)]
   153       8.997612       8.997612       8.997612    7[6-(48),48-(7,7,7,7,7)]
   154       1.948388       1.948388       1.948388    7[6-(48),48-(7,7,7,7,7)]
   155       8.997612       8.997612       8.997612    7[6-(48),48-(7,7,7,7,7)]
   156       1.948388       1.948388       1.948388    7[6-(48),48-(7,7,7,7,7)]
   157       7.147738       7.147738       7.147738    7[6-(48),48-(7,7,7,7,7)]
   158       7.563686       7.563686       7.563686    7[6-(48),48-(6,6,6)]
   159       3.798262       3.798262       3.798262    7[6-(48),48-(7,7,7,7,7)]
   160       3.382314       3.382314       3.382314    7[6-(48),48-(6,6,6)]
   161       7.147738       7.147738       7.147738    7[6-(48),48-(7,7,7,7,7)]
   162       7.563686       7.563686       7.563686    7[6-(48),48-(6,6,6)]
   163       3.798262       3.798262       3.798262    7[6-(48),48-(7,7,7,7,7)]
   164       3.382314       3.382314       3.382314    7[6-(48),48-(6,6,6)]
   165       7.965404       7.965404       7.965404    7[6-(1,1,1),6-(1,6),6-(1,6)]
   166       7.965404       7.965404       7.965404    7[6-(1,1,1),6-(1,6),6-(1,6)]
   167       2.980596       2.980596       2.980596    7[6-(1,1,1),6-(1,6),6-(1,6)]
   168       2.980596       2.980596       2.980596    7[6-(1,1,1),6-(1,6),6-(1,6)]
   169       2.980596       2.980596       2.980596    7[6-(1,1,1),6-(1,6),6-(1,6)]
   170       2.980596       2.980596       2.980596    7[6-(1,1,1),6-(1,6),6-(1,6)]
   171       7.965404       7.965404       7.965404    7[6-(1,1,1),6-(1,6),6-(1,6)]
   172       7.965404       7.965404       7.965404    7[6-(1,1,1),6-(1,6),6-(1,6)]
   173       9.562426       9.562426       9.562426    1[6-(6,7)]
   174       9.625912       9.625912       9.625912    1[6-(6,6)]
   175       6.330072       6.330072       6.330072    1[6-(6,6)]
   176       6.536951       6.536951       6.536951    1[6-(6,7)]
   177       7.778228       7.778228       7.778228    1[6-(1,1,7)]
   178       7.149927       7.149927       7.149927    1[6-(1,1,7)]
   179       8.706448       8.706448       8.706448    1[6-(1,1,7)]
   180       9.562426       9.562426       9.562426    1[6-(6,7)]
   181       9.625912       9.625912       9.625912    1[6-(6,6)]
   182       6.330072       6.330072       6.330072    1[6-(6,6)]
   183       6.536951       6.536951       6.536951    1[6-(6,7)]
   184       7.778228       7.778228       7.778228    1[6-(1,1,7)]
   185       7.149927       7.149927       7.149927    1[6-(1,1,7)]
   186       8.706448       8.706448       8.706448    1[6-(1,1,7)]
   187       1.383574       1.383574       1.383574    1[6-(6,7)]
   188       1.320088       1.320088       1.320088    1[6-(6,6)]
   189       4.615928       4.615928       4.615928    1[6-(6,6)]
   190       4.409049       4.409049       4.409049    1[6-(6,7)]
   191       3.167772       3.167772       3.167772    1[6-(1,1,7)]
   192       3.796073       3.796073       3.796073    1[6-(1,1,7)]
   193       2.239552       2.239552       2.239552    1[6-(1,1,7)]
   194       1.383574       1.383574       1.383574    1[6-(6,7)]
   195       1.320088       1.320088       1.320088    1[6-(6,6)]
   196       4.615928       4.615928       4.615928    1[6-(6,6)]
   197       4.409049       4.409049       4.409049    1[6-(6,7)]
   198       3.167772       3.167772       3.167772    1[6-(1,1,7)]
   199       3.796073       3.796073       3.796073    1[6-(1,1,7)]
   200       2.239552       2.239552       2.239552    1[6-(1,1,7)]
   201       1.383574       1.383574       1.383574    1[6-(6,7)]
   202       1.320088       1.320088       1.320088    1[6-(6,6)]
   203       4.615928       4.615928       4.615928    1[6-(6,6)]
   204       4.409049       4.409049       4.409049    1[6-(6,7)]
   205       3.167772       3.167772       3.167772    1[6-(1,1,7)]
   206       3.796073       3.796073       3.796073    1[6-(1,1,7)]
   207       2.239552       2.239552       2.239552    1[6-(1,1,7)]
   208       1.383574       1.383574       1.383574    1[6-(6,7)]
   209       1.320088       1.320088       1.320088    1[6-(6,6)]
   210       4.615928       4.615928       4.615928    1[6-(6,6)]
   211       4.409049       4.409049       4.409049    1[6-(6,7)]
   212       3.167772       3.167772       3.167772    1[6-(1,1,7)]
   213       3.796073       3.796073       3.796073    1[6-(1,1,7)]
   214       2.239552       2.239552       2.239552    1[6-(1,1,7)]
   215       9.562426       9.562426       9.562426    1[6-(6,7)]
   216       9.625912       9.625912       9.625912    1[6-(6,6)]
   217       6.330072       6.330072       6.330072    1[6-(6,6)]
   218       6.536951       6.536951       6.536951    1[6-(6,7)]
   219       7.778228       7.778228       7.778228    1[6-(1,1,7)]
   220       7.149927       7.149927       7.149927    1[6-(1,1,7)]
   221       8.706448       8.706448       8.706448    1[6-(1,1,7)]
   222       9.562426       9.562426       9.562426    1[6-(6,7)]
   223       9.625912       9.625912       9.625912    1[6-(6,6)]
   224       6.330072       6.330072       6.330072    1[6-(6,6)]
   225       6.536951       6.536951       6.536951    1[6-(6,7)]
   226       7.778228       7.778228       7.778228    1[6-(1,1,7)]
   227       7.149927       7.149927       7.149927    1[6-(1,1,7)]
   228       8.706448       8.706448       8.706448    1[6-(1,1,7)]
