# Supplementary material for: A collection of forcefield precursors for metal–organic frameworks
Source: RSC Adv. 2019 Nov 13;9(63):36492–507. doi: 10.1039/c9ra07327b (PMC9075174; doi:10.1039/c9ra07327b)
Supplement: RA-009-C9RA07327B-s1583 [file RA-009-C9RA07327B-s1583.txt]

MODNAU_charged

13.549700    0.000000    0.000000
0.000000    13.645400    0.000000
0.000000    0.000000    27.203700

     1      13.367863      13.367863      13.367863    48[7-(6),7-(6),7-(6),7-(6),7-(6),7-(6)]
     2      11.967908      11.967908      11.967908    48[6-(7),6-(7),6-(7),7-(6)]
     3       1.691003       1.691003       1.691003    48[6-(7),6-(7),6-(7),6-(7)]
     4       6.593013       6.593013       6.593013    48[7-(6),7-(6),7-(6),7-(6),7-(6),7-(6)]
     5       5.193058       5.193058       5.193058    48[6-(7),6-(7),6-(7),7-(6)]
     6       8.465853       8.465853       8.465853    48[6-(7),6-(7),6-(7),6-(7)]
     7       6.956687       6.956687       6.956687    48[7-(6),7-(6),7-(6),7-(6),7-(6),7-(6)]
     8       8.356642       8.356642       8.356642    48[6-(7),6-(7),6-(7),7-(6)]
     9       5.083847       5.083847       5.083847    48[6-(7),6-(7),6-(7),6-(7)]
    10       0.181837       0.181837       0.181837    48[7-(6),7-(6),7-(6),7-(6),7-(6),7-(6)]
    11       1.581792       1.581792       1.581792    48[6-(7),6-(7),6-(7),7-(6)]
    12      11.858697      11.858697      11.858697    48[6-(7),6-(7),6-(7),6-(7)]
    13       0.181837       0.181837       0.181837    48[7-(6),7-(6),7-(6),7-(6),7-(6),7-(6)]
    14       1.581792       1.581792       1.581792    48[6-(7),6-(7),6-(7),7-(6)]
    15      11.858697      11.858697      11.858697    48[6-(7),6-(7),6-(7),6-(7)]
    16       6.956687       6.956687       6.956687    48[7-(6),7-(6),7-(6),7-(6),7-(6),7-(6)]
    17       8.356642       8.356642       8.356642    48[6-(7),6-(7),6-(7),7-(6)]
    18       5.083847       5.083847       5.083847    48[6-(7),6-(7),6-(7),6-(7)]
    19       6.593013       6.593013       6.593013    48[7-(6),7-(6),7-(6),7-(6),7-(6),7-(6)]
    20       5.193058       5.193058       5.193058    48[6-(7),6-(7),6-(7),7-(6)]
    21       8.465853       8.465853       8.465853    48[6-(7),6-(7),6-(7),6-(7)]
    22      13.367863      13.367863      13.367863    48[7-(6),7-(6),7-(6),7-(6),7-(6),7-(6)]
    23      11.967908      11.967908      11.967908    48[6-(7),6-(7),6-(7),7-(6)]
    24       1.691003       1.691003       1.691003    48[6-(7),6-(7),6-(7),6-(7)]
    25      12.517213      12.517213      12.517213    6[7-(48),48-(6,6,7)]
    26      10.305902      10.305902      10.305902    6[7-(48),48-(6,6,7)]
    27       1.025712       1.025712       1.025712    6[7-(48),48-(6,6,6)]
    28       2.953835       2.953835       2.953835    6[7-(48),48-(6,6,6)]
    29       0.417331       0.417331       0.417331    6[7-(48),48-(6,6,6)]
    30      12.282803      12.282803      12.282803    6[7-(48),48-(6,6,6)]
    31       1.012163       1.012163       1.012163    6[7-(48),48-(6,6,7)]
    32       5.742363       5.742363       5.742363    6[7-(48),48-(6,6,7)]
    33       3.531052       3.531052       3.531052    6[7-(48),48-(6,6,7)]
    34       7.800562       7.800562       7.800562    6[7-(48),48-(6,6,6)]
    35       9.728685       9.728685       9.728685    6[7-(48),48-(6,6,6)]
    36       7.192181       7.192181       7.192181    6[7-(48),48-(6,6,6)]
    37       5.507953       5.507953       5.507953    6[7-(48),48-(6,6,6)]
    38       7.787013       7.787013       7.787013    6[7-(48),48-(6,6,7)]
    39       7.807337       7.807337       7.807337    6[7-(48),48-(6,6,7)]
    40      10.018648      10.018648      10.018648    6[7-(48),48-(6,6,7)]
    41       5.749138       5.749138       5.749138    6[7-(48),48-(6,6,6)]
    42       3.821015       3.821015       3.821015    6[7-(48),48-(6,6,6)]
    43       6.357519       6.357519       6.357519    6[7-(48),48-(6,6,6)]
    44       8.041747       8.041747       8.041747    6[7-(48),48-(6,6,6)]
    45       5.762687       5.762687       5.762687    6[7-(48),48-(6,6,7)]
    46       1.032487       1.032487       1.032487    6[7-(48),48-(6,6,7)]
    47       3.243798       3.243798       3.243798    6[7-(48),48-(6,6,7)]
    48      12.523988      12.523988      12.523988    6[7-(48),48-(6,6,6)]
    49      10.595865      10.595865      10.595865    6[7-(48),48-(6,6,6)]
    50      13.132369      13.132369      13.132369    6[7-(48),48-(6,6,6)]
    51       1.266897       1.266897       1.266897    6[7-(48),48-(6,6,6)]
    52      12.537537      12.537537      12.537537    6[7-(48),48-(6,6,7)]
    53       1.032487       1.032487       1.032487    6[7-(48),48-(6,6,7)]
    54       3.243798       3.243798       3.243798    6[7-(48),48-(6,6,7)]
    55      12.523988      12.523988      12.523988    6[7-(48),48-(6,6,6)]
    56      10.595865      10.595865      10.595865    6[7-(48),48-(6,6,6)]
    57      13.132369      13.132369      13.132369    6[7-(48),48-(6,6,6)]
    58       1.266897       1.266897       1.266897    6[7-(48),48-(6,6,6)]
    59      12.537537      12.537537      12.537537    6[7-(48),48-(6,6,7)]
    60       7.807337       7.807337       7.807337    6[7-(48),48-(6,6,7)]
    61      10.018648      10.018648      10.018648    6[7-(48),48-(6,6,7)]
    62       5.749138       5.749138       5.749138    6[7-(48),48-(6,6,6)]
    63       3.821015       3.821015       3.821015    6[7-(48),48-(6,6,6)]
    64       6.357519       6.357519       6.357519    6[7-(48),48-(6,6,6)]
    65       8.041747       8.041747       8.041747    6[7-(48),48-(6,6,6)]
    66       5.762687       5.762687       5.762687    6[7-(48),48-(6,6,7)]
    67       5.742363       5.742363       5.742363    6[7-(48),48-(6,6,7)]
    68       3.531052       3.531052       3.531052    6[7-(48),48-(6,6,7)]
    69       7.800562       7.800562       7.800562    6[7-(48),48-(6,6,6)]
    70       9.728685       9.728685       9.728685    6[7-(48),48-(6,6,6)]
    71       7.192181       7.192181       7.192181    6[7-(48),48-(6,6,6)]
    72       5.507953       5.507953       5.507953    6[7-(48),48-(6,6,6)]
    73       7.787013       7.787013       7.787013    6[7-(48),48-(6,6,7)]
    74      12.517213      12.517213      12.517213    6[7-(48),48-(6,6,7)]
    75      10.305902      10.305902      10.305902    6[7-(48),48-(6,6,7)]
    76       1.025712       1.025712       1.025712    6[7-(48),48-(6,6,6)]
    77       2.953835       2.953835       2.953835    6[7-(48),48-(6,6,6)]
    78       0.417331       0.417331       0.417331    6[7-(48),48-(6,6,6)]
    79      12.282803      12.282803      12.282803    6[7-(48),48-(6,6,6)]
    80       1.012163       1.012163       1.012163    6[7-(48),48-(6,6,7)]
    81       11.04978       11.04978       11.04978    6[1-(0),6-(1,6),7-(6,6)]
    82      12.357326      12.357326      12.357326    6[1-(0),6-(1,7),6-(6,6)]
    83      12.835631      12.835631      12.835631    6[6-(1,6),6-(1,6),6-(6,6)]
    84      11.921026      11.921026      11.921026    6[1-(0),6-(1,7),6-(6,6)]
    85       10.62974       10.62974       10.62974    6[1-(0),6-(1,6),7-(6,6)]
    86       8.763946       8.763946       8.763946    6[1-(0),1-(0),1-(0),7-(6,6)]
    87        2.49992        2.49992        2.49992    6[1-(0),6-(1,6),7-(6,6)]
    88       1.192374       1.192374       1.192374    6[1-(0),6-(1,7),6-(6,6)]
    89       0.714069       0.714069       0.714069    6[6-(1,6),6-(1,6),6-(6,6)]
    90       1.628674       1.628674       1.628674    6[1-(0),6-(1,7),6-(6,6)]
    91        2.91996        2.91996        2.91996    6[1-(0),6-(1,6),7-(6,6)]
    92       4.785754       4.785754       4.785754    6[1-(0),1-(0),1-(0),7-(6,6)]
    93        4.27493        4.27493        4.27493    6[1-(0),6-(1,6),7-(6,6)]
    94       5.582476       5.582476       5.582476    6[1-(0),6-(1,7),6-(6,6)]
    95       6.060781       6.060781       6.060781    6[6-(1,6),6-(1,6),6-(6,6)]
    96       5.146176       5.146176       5.146176    6[1-(0),6-(1,7),6-(6,6)]
    97        3.85489        3.85489        3.85489    6[1-(0),6-(1,6),7-(6,6)]
    98       1.989096       1.989096       1.989096    6[1-(0),1-(0),1-(0),7-(6,6)]
    99        9.27477        9.27477        9.27477    6[1-(0),6-(1,6),7-(6,6)]
   100       7.967224       7.967224       7.967224    6[1-(0),6-(1,7),6-(6,6)]
   101       7.488919       7.488919       7.488919    6[6-(1,6),6-(1,6),6-(6,6)]
   102       8.403524       8.403524       8.403524    6[1-(0),6-(1,7),6-(6,6)]
   103        9.69481        9.69481        9.69481    6[1-(0),6-(1,6),7-(6,6)]
   104      11.560604      11.560604      11.560604    6[1-(0),1-(0),1-(0),7-(6,6)]
   105        9.27477        9.27477        9.27477    6[1-(0),6-(1,6),7-(6,6)]
   106       7.967224       7.967224       7.967224    6[1-(0),6-(1,7),6-(6,6)]
   107       7.488919       7.488919       7.488919    6[6-(1,6),6-(1,6),6-(6,6)]
   108       8.403524       8.403524       8.403524    6[1-(0),6-(1,7),6-(6,6)]
   109        9.69481        9.69481        9.69481    6[1-(0),6-(1,6),7-(6,6)]
   110      11.560604      11.560604      11.560604    6[1-(0),1-(0),1-(0),7-(6,6)]
   111        4.27493        4.27493        4.27493    6[1-(0),6-(1,6),7-(6,6)]
   112       5.582476       5.582476       5.582476    6[1-(0),6-(1,7),6-(6,6)]
   113       6.060781       6.060781       6.060781    6[6-(1,6),6-(1,6),6-(6,6)]
   114       5.146176       5.146176       5.146176    6[1-(0),6-(1,7),6-(6,6)]
   115        3.85489        3.85489        3.85489    6[1-(0),6-(1,6),7-(6,6)]
   116       1.989096       1.989096       1.989096    6[1-(0),1-(0),1-(0),7-(6,6)]
   117        2.49992        2.49992        2.49992    6[1-(0),6-(1,6),7-(6,6)]
   118       1.192374       1.192374       1.192374    6[1-(0),6-(1,7),6-(6,6)]
   119       0.714069       0.714069       0.714069    6[6-(1,6),6-(1,6),6-(6,6)]
   120       1.628674       1.628674       1.628674    6[1-(0),6-(1,7),6-(6,6)]
   121        2.91996        2.91996        2.91996    6[1-(0),6-(1,6),7-(6,6)]
   122       4.785754       4.785754       4.785754    6[1-(0),1-(0),1-(0),7-(6,6)]
   123       11.04978       11.04978       11.04978    6[1-(0),6-(1,6),7-(6,6)]
   124      12.357326      12.357326      12.357326    6[1-(0),6-(1,7),6-(6,6)]
   125      12.835631      12.835631      12.835631    6[6-(1,6),6-(1,6),6-(6,6)]
   126      11.921026      11.921026      11.921026    6[1-(0),6-(1,7),6-(6,6)]
   127       10.62974       10.62974       10.62974    6[1-(0),6-(1,6),7-(6,6)]
   128       8.763946       8.763946       8.763946    6[1-(0),1-(0),1-(0),7-(6,6)]
   129      12.789562      12.789562      12.789562    7[6-(48),48-(7,7,7,7,7)]
   130      11.293675      11.293675      11.293675    7[6-(48),48-(7,7,7,7,7)]
   131       0.628706       0.628706       0.628706    7[6-(48),48-(7,7,7,7,7)]
   132       1.873924       1.873924       1.873924    7[6-(48),48-(7,7,7,7,7)]
   133      13.296321      13.296321      13.296321    7[6-(48),48-(6,6,6)]
   134      12.555152      12.555152      12.555152    7[6-(48),48-(7,7,7,7,7)]
   135        0.69781        0.69781        0.69781    7[6-(48),48-(7,7,7,7,7)]
   136       6.014712       6.014712       6.014712    7[6-(48),48-(7,7,7,7,7)]
   137       4.518825       4.518825       4.518825    7[6-(48),48-(7,7,7,7,7)]
   138       7.403556       7.403556       7.403556    7[6-(48),48-(7,7,7,7,7)]
   139       8.648774       8.648774       8.648774    7[6-(48),48-(7,7,7,7,7)]
   140       6.521471       6.521471       6.521471    7[6-(48),48-(6,6,6)]
   141       5.780302       5.780302       5.780302    7[6-(48),48-(7,7,7,7,7)]
   142        7.47266        7.47266        7.47266    7[6-(48),48-(7,7,7,7,7)]
   143       7.534988       7.534988       7.534988    7[6-(48),48-(7,7,7,7,7)]
   144       9.030875       9.030875       9.030875    7[6-(48),48-(7,7,7,7,7)]
   145       6.146144       6.146144       6.146144    7[6-(48),48-(7,7,7,7,7)]
   146       4.900926       4.900926       4.900926    7[6-(48),48-(7,7,7,7,7)]
   147       7.028229       7.028229       7.028229    7[6-(48),48-(6,6,6)]
   148       7.769398       7.769398       7.769398    7[6-(48),48-(7,7,7,7,7)]
   149        6.07704        6.07704        6.07704    7[6-(48),48-(7,7,7,7,7)]
   150       0.760138       0.760138       0.760138    7[6-(48),48-(7,7,7,7,7)]
   151       2.256025       2.256025       2.256025    7[6-(48),48-(7,7,7,7,7)]
   152      12.920994      12.920994      12.920994    7[6-(48),48-(7,7,7,7,7)]
   153      11.675776      11.675776      11.675776    7[6-(48),48-(7,7,7,7,7)]
   154       0.253379       0.253379       0.253379    7[6-(48),48-(6,6,6)]
   155       0.994548       0.994548       0.994548    7[6-(48),48-(7,7,7,7,7)]
   156       12.85189       12.85189       12.85189    7[6-(48),48-(7,7,7,7,7)]
   157       0.760138       0.760138       0.760138    7[6-(48),48-(7,7,7,7,7)]
   158       2.256025       2.256025       2.256025    7[6-(48),48-(7,7,7,7,7)]
   159      12.920994      12.920994      12.920994    7[6-(48),48-(7,7,7,7,7)]
   160      11.675776      11.675776      11.675776    7[6-(48),48-(7,7,7,7,7)]
   161       0.253379       0.253379       0.253379    7[6-(48),48-(6,6,6)]
   162       0.994548       0.994548       0.994548    7[6-(48),48-(7,7,7,7,7)]
   163       12.85189       12.85189       12.85189    7[6-(48),48-(7,7,7,7,7)]
   164       7.534988       7.534988       7.534988    7[6-(48),48-(7,7,7,7,7)]
   165       9.030875       9.030875       9.030875    7[6-(48),48-(7,7,7,7,7)]
   166       6.146144       6.146144       6.146144    7[6-(48),48-(7,7,7,7,7)]
   167       4.900926       4.900926       4.900926    7[6-(48),48-(7,7,7,7,7)]
   168       7.028229       7.028229       7.028229    7[6-(48),48-(6,6,6)]
   169       7.769398       7.769398       7.769398    7[6-(48),48-(7,7,7,7,7)]
   170        6.07704        6.07704        6.07704    7[6-(48),48-(7,7,7,7,7)]
   171       6.014712       6.014712       6.014712    7[6-(48),48-(7,7,7,7,7)]
   172       4.518825       4.518825       4.518825    7[6-(48),48-(7,7,7,7,7)]
   173       7.403556       7.403556       7.403556    7[6-(48),48-(7,7,7,7,7)]
   174       8.648774       8.648774       8.648774    7[6-(48),48-(7,7,7,7,7)]
   175       6.521471       6.521471       6.521471    7[6-(48),48-(6,6,6)]
   176       5.780302       5.780302       5.780302    7[6-(48),48-(7,7,7,7,7)]
   177        7.47266        7.47266        7.47266    7[6-(48),48-(7,7,7,7,7)]
   178      12.789562      12.789562      12.789562    7[6-(48),48-(7,7,7,7,7)]
   179      11.293675      11.293675      11.293675    7[6-(48),48-(7,7,7,7,7)]
   180       0.628706       0.628706       0.628706    7[6-(48),48-(7,7,7,7,7)]
   181       1.873924       1.873924       1.873924    7[6-(48),48-(7,7,7,7,7)]
   182      13.296321      13.296321      13.296321    7[6-(48),48-(6,6,6)]
   183      12.555152      12.555152      12.555152    7[6-(48),48-(7,7,7,7,7)]
   184        0.69781        0.69781        0.69781    7[6-(48),48-(7,7,7,7,7)]
   185      10.186664      10.186664      10.186664    7[6-(1,1,1),6-(1,6),6-(1,6)]
   186       3.363036       3.363036       3.363036    7[6-(1,1,1),6-(1,6),6-(1,6)]
   187       3.411814       3.411814       3.411814    7[6-(1,1,1),6-(1,6),6-(1,6)]
   188      10.137886      10.137886      10.137886    7[6-(1,1,1),6-(1,6),6-(1,6)]
   189      10.137886      10.137886      10.137886    7[6-(1,1,1),6-(1,6),6-(1,6)]
   190       3.411814       3.411814       3.411814    7[6-(1,1,1),6-(1,6),6-(1,6)]
   191       3.363036       3.363036       3.363036    7[6-(1,1,1),6-(1,6),6-(1,6)]
   192      10.186664      10.186664      10.186664    7[6-(1,1,1),6-(1,6),6-(1,6)]
   193      10.753042      10.753042      10.753042    1[6-(6,7)]
   194      12.937254      12.937254      12.937254    1[6-(6,6)]
   195       12.20015       12.20015       12.20015    1[6-(6,6)]
   196      10.034908      10.034908      10.034908    1[6-(6,7)]
   197       8.289706       8.289706       8.289706    1[6-(1,1,7)]
   198       8.368295       8.368295       8.368295    1[6-(1,1,7)]
   199       8.716522       8.716522       8.716522    1[6-(1,1,7)]
   200       2.796658       2.796658       2.796658    1[6-(6,7)]
   201       0.612446       0.612446       0.612446    1[6-(6,6)]
   202        1.34955        1.34955        1.34955    1[6-(6,6)]
   203       3.514792       3.514792       3.514792    1[6-(6,7)]
   204       5.259994       5.259994       5.259994    1[6-(1,1,7)]
   205       5.181405       5.181405       5.181405    1[6-(1,1,7)]
   206       4.833178       4.833178       4.833178    1[6-(1,1,7)]
   207       3.978192       3.978192       3.978192    1[6-(6,7)]
   208       6.162404       6.162404       6.162404    1[6-(6,6)]
   209         5.4253         5.4253         5.4253    1[6-(6,6)]
   210       3.260058       3.260058       3.260058    1[6-(6,7)]
   211       1.514856       1.514856       1.514856    1[6-(1,1,7)]
   212       1.593445       1.593445       1.593445    1[6-(1,1,7)]
   213       1.941672       1.941672       1.941672    1[6-(1,1,7)]
   214       9.571508       9.571508       9.571508    1[6-(6,7)]
   215       7.387296       7.387296       7.387296    1[6-(6,6)]
   216         8.1244         8.1244         8.1244    1[6-(6,6)]
   217      10.289642      10.289642      10.289642    1[6-(6,7)]
   218      12.034844      12.034844      12.034844    1[6-(1,1,7)]
   219      11.956255      11.956255      11.956255    1[6-(1,1,7)]
   220      11.608028      11.608028      11.608028    1[6-(1,1,7)]
   221       9.571508       9.571508       9.571508    1[6-(6,7)]
   222       7.387296       7.387296       7.387296    1[6-(6,6)]
   223         8.1244         8.1244         8.1244    1[6-(6,6)]
   224      10.289642      10.289642      10.289642    1[6-(6,7)]
   225      12.034844      12.034844      12.034844    1[6-(1,1,7)]
   226      11.956255      11.956255      11.956255    1[6-(1,1,7)]
   227      11.608028      11.608028      11.608028    1[6-(1,1,7)]
   228       3.978192       3.978192       3.978192    1[6-(6,7)]
   229       6.162404       6.162404       6.162404    1[6-(6,6)]
   230         5.4253         5.4253         5.4253    1[6-(6,6)]
   231       3.260058       3.260058       3.260058    1[6-(6,7)]
   232       1.514856       1.514856       1.514856    1[6-(1,1,7)]
   233       1.593445       1.593445       1.593445    1[6-(1,1,7)]
   234       1.941672       1.941672       1.941672    1[6-(1,1,7)]
   235       2.796658       2.796658       2.796658    1[6-(6,7)]
   236       0.612446       0.612446       0.612446    1[6-(6,6)]
   237        1.34955        1.34955        1.34955    1[6-(6,6)]
   238       3.514792       3.514792       3.514792    1[6-(6,7)]
   239       5.259994       5.259994       5.259994    1[6-(1,1,7)]
   240       5.181405       5.181405       5.181405    1[6-(1,1,7)]
   241       4.833178       4.833178       4.833178    1[6-(1,1,7)]
   242      10.753042      10.753042      10.753042    1[6-(6,7)]
   243      12.937254      12.937254      12.937254    1[6-(6,6)]
   244       12.20015       12.20015       12.20015    1[6-(6,6)]
   245      10.034908      10.034908      10.034908    1[6-(6,7)]
   246       8.289706       8.289706       8.289706    1[6-(1,1,7)]
   247       8.368295       8.368295       8.368295    1[6-(1,1,7)]
   248       8.716522       8.716522       8.716522    1[6-(1,1,7)]
