# Supplementary material for: A collection of forcefield precursors for metal–organic frameworks
Source: RSC Adv. 2019 Nov 13;9(63):36492–507. doi: 10.1039/c9ra07327b (PMC9075174; doi:10.1039/c9ra07327b)
Supplement: RA-009-C9RA07327B-s1584 [file RA-009-C9RA07327B-s1584.txt]

MODNEY_charged

13.665000    0.000000    0.000000
0.000000    13.794000    0.000000
0.000000    0.000000    26.990000

     1      -0.021317      -0.021317      -0.021317    48[7-(6),7-(6),7-(6),7-(6),7-(6),7-(6)]
     2      11.998007      11.998007      11.998007    48[6-(7),6-(7),6-(7),7-(6)]
     3       1.630644       1.630644       1.630644    48[6-(7),6-(7),6-(7),6-(7)]
     4       6.811183       6.811183       6.811183    48[7-(6),7-(6),7-(6),7-(6),7-(6),7-(6)]
     5       5.165507       5.165507       5.165507    48[6-(7),6-(7),6-(7),7-(6)]
     6       8.463144       8.463144       8.463144    48[6-(7),6-(7),6-(7),6-(7)]
     7       6.853817       6.853817       6.853817    48[7-(6),7-(6),7-(6),7-(6),7-(6),7-(6)]
     8       8.499493       8.499493       8.499493    48[6-(7),6-(7),6-(7),7-(6)]
     9       5.201856       5.201856       5.201856    48[6-(7),6-(7),6-(7),6-(7)]
    10       0.021317       0.021317       0.021317    48[7-(6),7-(6),7-(6),7-(6),7-(6),7-(6)]
    11       1.666993       1.666993       1.666993    48[6-(7),6-(7),6-(7),7-(6)]
    12      12.034356      12.034356      12.034356    48[6-(7),6-(7),6-(7),6-(7)]
    13       0.021317       0.021317       0.021317    48[7-(6),7-(6),7-(6),7-(6),7-(6),7-(6)]
    14       1.666993       1.666993       1.666993    48[6-(7),6-(7),6-(7),7-(6)]
    15      12.034356      12.034356      12.034356    48[6-(7),6-(7),6-(7),6-(7)]
    16       6.853817       6.853817       6.853817    48[7-(6),7-(6),7-(6),7-(6),7-(6),7-(6)]
    17       8.499493       8.499493       8.499493    48[6-(7),6-(7),6-(7),7-(6)]
    18       5.201856       5.201856       5.201856    48[6-(7),6-(7),6-(7),6-(7)]
    19       6.811183       6.811183       6.811183    48[7-(6),7-(6),7-(6),7-(6),7-(6),7-(6)]
    20       5.165507       5.165507       5.165507    48[6-(7),6-(7),6-(7),7-(6)]
    21       8.463144       8.463144       8.463144    48[6-(7),6-(7),6-(7),6-(7)]
    22      -0.021317      -0.021317      -0.021317    48[7-(6),7-(6),7-(6),7-(6),7-(6),7-(6)]
    23      11.998007      11.998007      11.998007    48[6-(7),6-(7),6-(7),7-(6)]
    24       1.630644       1.630644       1.630644    48[6-(7),6-(7),6-(7),6-(7)]
    25      12.671555      12.671555      12.671555    6[7-(48),48-(6,6,7)]
    26      10.527516      10.527516      10.527516    6[7-(48),48-(6,6,7)]
    27       1.034441       1.034441       1.034441    6[7-(48),48-(6,6,6)]
    28       3.066426       3.066426       3.066426    6[7-(48),48-(6,6,6)]
    29       0.308829       0.308829       0.308829    6[7-(48),48-(6,6,6)]
    30      12.521239      12.521239      12.521239    6[7-(48),48-(6,6,6)]
    31       1.082268       1.082268       1.082268    6[7-(48),48-(6,6,7)]
    32       5.839054       5.839054       5.839054    6[7-(48),48-(6,6,7)]
    33       3.695016       3.695016       3.695016    6[7-(48),48-(6,6,7)]
    34        7.86694        7.86694        7.86694    6[7-(48),48-(6,6,6)]
    35       9.898926       9.898926       9.898926    6[7-(48),48-(6,6,6)]
    36       7.141329       7.141329       7.141329    6[7-(48),48-(6,6,6)]
    37       5.688739       5.688739       5.688739    6[7-(48),48-(6,6,6)]
    38       7.914768       7.914768       7.914768    6[7-(48),48-(6,6,7)]
    39       7.825945       7.825945       7.825945    6[7-(48),48-(6,6,7)]
    40       9.969984       9.969984       9.969984    6[7-(48),48-(6,6,7)]
    41       5.798059       5.798059       5.798059    6[7-(48),48-(6,6,6)]
    42       3.766074       3.766074       3.766074    6[7-(48),48-(6,6,6)]
    43       6.523671       6.523671       6.523671    6[7-(48),48-(6,6,6)]
    44        7.97626        7.97626        7.97626    6[7-(48),48-(6,6,6)]
    45       5.750232       5.750232       5.750232    6[7-(48),48-(6,6,7)]
    46       0.993445       0.993445       0.993445    6[7-(48),48-(6,6,7)]
    47       3.137484       3.137484       3.137484    6[7-(48),48-(6,6,7)]
    48      12.630559      12.630559      12.630559    6[7-(48),48-(6,6,6)]
    49      10.598574      10.598574      10.598574    6[7-(48),48-(6,6,6)]
    50      13.356171      13.356171      13.356171    6[7-(48),48-(6,6,6)]
    51        1.14376        1.14376        1.14376    6[7-(48),48-(6,6,6)]
    52      12.582732      12.582732      12.582732    6[7-(48),48-(6,6,7)]
    53       0.993445       0.993445       0.993445    6[7-(48),48-(6,6,7)]
    54       3.137484       3.137484       3.137484    6[7-(48),48-(6,6,7)]
    55      12.630559      12.630559      12.630559    6[7-(48),48-(6,6,6)]
    56      10.598574      10.598574      10.598574    6[7-(48),48-(6,6,6)]
    57      13.356171      13.356171      13.356171    6[7-(48),48-(6,6,6)]
    58        1.14376        1.14376        1.14376    6[7-(48),48-(6,6,6)]
    59      12.582732      12.582732      12.582732    6[7-(48),48-(6,6,7)]
    60       7.825945       7.825945       7.825945    6[7-(48),48-(6,6,7)]
    61       9.969984       9.969984       9.969984    6[7-(48),48-(6,6,7)]
    62       5.798059       5.798059       5.798059    6[7-(48),48-(6,6,6)]
    63       3.766074       3.766074       3.766074    6[7-(48),48-(6,6,6)]
    64       6.523671       6.523671       6.523671    6[7-(48),48-(6,6,6)]
    65        7.97626        7.97626        7.97626    6[7-(48),48-(6,6,6)]
    66       5.750232       5.750232       5.750232    6[7-(48),48-(6,6,7)]
    67       5.839054       5.839054       5.839054    6[7-(48),48-(6,6,7)]
    68       3.695016       3.695016       3.695016    6[7-(48),48-(6,6,7)]
    69        7.86694        7.86694        7.86694    6[7-(48),48-(6,6,6)]
    70       9.898926       9.898926       9.898926    6[7-(48),48-(6,6,6)]
    71       7.141329       7.141329       7.141329    6[7-(48),48-(6,6,6)]
    72       5.688739       5.688739       5.688739    6[7-(48),48-(6,6,6)]
    73       7.914768       7.914768       7.914768    6[7-(48),48-(6,6,7)]
    74      12.671555      12.671555      12.671555    6[7-(48),48-(6,6,7)]
    75      10.527516      10.527516      10.527516    6[7-(48),48-(6,6,7)]
    76       1.034441       1.034441       1.034441    6[7-(48),48-(6,6,6)]
    77       3.066426       3.066426       3.066426    6[7-(48),48-(6,6,6)]
    78       0.308829       0.308829       0.308829    6[7-(48),48-(6,6,6)]
    79      12.521239      12.521239      12.521239    6[7-(48),48-(6,6,6)]
    80       1.082268       1.082268       1.082268    6[7-(48),48-(6,6,7)]
    81       11.23263       11.23263       11.23263    6[1-(0),6-(1,6),7-(6,6)]
    82      12.541737      12.541737      12.541737    6[1-(0),6-(1,7),6-(6,6)]
    83      12.955787      12.955787      12.955787    6[6-(1,6),6-(1,6),6-(6,6)]
    84        12.0252        12.0252        12.0252    6[1-(0),6-(1,7),6-(6,6)]
    85      10.687396      10.687396      10.687396    6[1-(0),6-(1,6),7-(6,6)]
    86       8.790694       8.790694       8.790694    6[1-(0),1-(0),1-(0),7-(6,6)]
    87        2.43237        2.43237        2.43237    6[1-(0),6-(1,6),7-(6,6)]
    88       1.123263       1.123263       1.123263    6[1-(0),6-(1,7),6-(6,6)]
    89       0.709213       0.709213       0.709213    6[6-(1,6),6-(1,6),6-(6,6)]
    90         1.6398         1.6398         1.6398    6[1-(0),6-(1,7),6-(6,6)]
    91       2.977603       2.977603       2.977603    6[1-(0),6-(1,6),7-(6,6)]
    92       4.874306       4.874306       4.874306    6[1-(0),1-(0),1-(0),7-(6,6)]
    93       8.595285       8.595285       8.595285    6[6-(1,1,1),7-(0)]
    94        7.87104        7.87104        7.87104    6[1-(0),1-(0),1-(0),6-(7)]
    95        4.40013        4.40013        4.40013    6[1-(0),6-(1,6),7-(6,6)]
    96       5.709237       5.709237       5.709237    6[1-(0),6-(1,7),6-(6,6)]
    97       6.123286       6.123286       6.123286    6[6-(1,6),6-(1,6),6-(6,6)]
    98         5.1927         5.1927         5.1927    6[1-(0),6-(1,7),6-(6,6)]
    99       3.854896       3.854896       3.854896    6[1-(0),6-(1,6),7-(6,6)]
   100       1.958195       1.958195       1.958195    6[1-(0),1-(0),1-(0),7-(6,6)]
   101        9.26487        9.26487        9.26487    6[1-(0),6-(1,6),7-(6,6)]
   102       7.955763       7.955763       7.955763    6[1-(0),6-(1,7),6-(6,6)]
   103       7.541713       7.541713       7.541713    6[6-(1,6),6-(1,6),6-(6,6)]
   104         8.4723         8.4723         8.4723    6[1-(0),6-(1,7),6-(6,6)]
   105       9.810103       9.810103       9.810103    6[1-(0),6-(1,6),7-(6,6)]
   106      11.706805      11.706805      11.706805    6[1-(0),1-(0),1-(0),7-(6,6)]
   107       1.762785       1.762785       1.762785    6[6-(1,1,1),7-(0)]
   108        1.03854        1.03854        1.03854    6[1-(0),1-(0),1-(0),6-(7)]
   109        9.26487        9.26487        9.26487    6[1-(0),6-(1,6),7-(6,6)]
   110       7.955763       7.955763       7.955763    6[1-(0),6-(1,7),6-(6,6)]
   111       7.541713       7.541713       7.541713    6[6-(1,6),6-(1,6),6-(6,6)]
   112         8.4723         8.4723         8.4723    6[1-(0),6-(1,7),6-(6,6)]
   113       9.810103       9.810103       9.810103    6[1-(0),6-(1,6),7-(6,6)]
   114      11.706805      11.706805      11.706805    6[1-(0),1-(0),1-(0),7-(6,6)]
   115        4.40013        4.40013        4.40013    6[1-(0),6-(1,6),7-(6,6)]
   116       5.709237       5.709237       5.709237    6[1-(0),6-(1,7),6-(6,6)]
   117       6.123286       6.123286       6.123286    6[6-(1,6),6-(1,6),6-(6,6)]
   118         5.1927         5.1927         5.1927    6[1-(0),6-(1,7),6-(6,6)]
   119       3.854896       3.854896       3.854896    6[1-(0),6-(1,6),7-(6,6)]
   120       1.958195       1.958195       1.958195    6[1-(0),1-(0),1-(0),7-(6,6)]
   121      11.902215      11.902215      11.902215    6[6-(1,1,1),7-(0)]
   122       12.62646       12.62646       12.62646    6[1-(0),1-(0),1-(0),6-(7)]
   123        2.43237        2.43237        2.43237    6[1-(0),6-(1,6),7-(6,6)]
   124       1.123263       1.123263       1.123263    6[1-(0),6-(1,7),6-(6,6)]
   125       0.709213       0.709213       0.709213    6[6-(1,6),6-(1,6),6-(6,6)]
   126         1.6398         1.6398         1.6398    6[1-(0),6-(1,7),6-(6,6)]
   127       2.977603       2.977603       2.977603    6[1-(0),6-(1,6),7-(6,6)]
   128       4.874306       4.874306       4.874306    6[1-(0),1-(0),1-(0),7-(6,6)]
   129       11.23263       11.23263       11.23263    6[1-(0),6-(1,6),7-(6,6)]
   130      12.541737      12.541737      12.541737    6[1-(0),6-(1,7),6-(6,6)]
   131      12.955787      12.955787      12.955787    6[6-(1,6),6-(1,6),6-(6,6)]
   132        12.0252        12.0252        12.0252    6[1-(0),6-(1,7),6-(6,6)]
   133      10.687396      10.687396      10.687396    6[1-(0),6-(1,6),7-(6,6)]
   134       8.790694       8.790694       8.790694    6[1-(0),1-(0),1-(0),7-(6,6)]
   135       5.069715       5.069715       5.069715    6[6-(1,1,1),7-(0)]
   136        5.79396        5.79396        5.79396    6[1-(0),1-(0),1-(0),6-(7)]
   137       5.069715       5.069715       5.069715    6[6-(1,1,1),7-(0)]
   138        5.79396        5.79396        5.79396    6[1-(0),1-(0),1-(0),6-(7)]
   139      11.902215      11.902215      11.902215    6[6-(1,1,1),7-(0)]
   140       12.62646       12.62646       12.62646    6[1-(0),1-(0),1-(0),6-(7)]
   141       1.762785       1.762785       1.762785    6[6-(1,1,1),7-(0)]
   142        1.03854        1.03854        1.03854    6[1-(0),1-(0),1-(0),6-(7)]
   143       8.595285       8.595285       8.595285    6[6-(1,1,1),7-(0)]
   144        7.87104        7.87104        7.87104    6[1-(0),1-(0),1-(0),6-(7)]
   145       13.05964       13.05964       13.05964    7[6-(48),48-(7,7,7,7,7)]
   146      11.527794      11.527794      11.527794    7[6-(48),48-(7,7,7,7,7)]
   147       0.732444       0.732444       0.732444    7[6-(48),48-(7,7,7,7,7)]
   148       2.041551       2.041551       2.041551    7[6-(48),48-(7,7,7,7,7)]
   149      13.358904      13.358904      13.358904    7[6-(48),48-(6,6,6)]
   150      12.856032      12.856032      12.856032    7[6-(48),48-(7,7,7,7,7)]
   151       0.744742       0.744742       0.744742    7[6-(48),48-(7,7,7,7,7)]
   152        6.22714        6.22714        6.22714    7[6-(48),48-(7,7,7,7,7)]
   153       4.695294       4.695294       4.695294    7[6-(48),48-(7,7,7,7,7)]
   154       7.564944       7.564944       7.564944    7[6-(48),48-(7,7,7,7,7)]
   155       8.874051       8.874051       8.874051    7[6-(48),48-(7,7,7,7,7)]
   156       6.526404       6.526404       6.526404    7[6-(48),48-(6,6,6)]
   157       6.023532       6.023532       6.023532    7[6-(48),48-(7,7,7,7,7)]
   158       7.577242       7.577242       7.577242    7[6-(48),48-(7,7,7,7,7)]
   159       7.437859       7.437859       7.437859    7[6-(48),48-(7,7,7,7,7)]
   160       8.969706       8.969706       8.969706    7[6-(48),48-(7,7,7,7,7)]
   161       6.100056       6.100056       6.100056    7[6-(48),48-(7,7,7,7,7)]
   162       4.790949       4.790949       4.790949    7[6-(48),48-(7,7,7,7,7)]
   163       7.138596       7.138596       7.138596    7[6-(48),48-(6,6,6)]
   164       7.641468       7.641468       7.641468    7[6-(48),48-(7,7,7,7,7)]
   165       6.087757       6.087757       6.087757    7[6-(48),48-(7,7,7,7,7)]
   166       0.605359       0.605359       0.605359    7[6-(48),48-(7,7,7,7,7)]
   167       2.137206       2.137206       2.137206    7[6-(48),48-(7,7,7,7,7)]
   168      12.932556      12.932556      12.932556    7[6-(48),48-(7,7,7,7,7)]
   169      11.623449      11.623449      11.623449    7[6-(48),48-(7,7,7,7,7)]
   170       0.306096       0.306096       0.306096    7[6-(48),48-(6,6,6)]
   171       0.808968       0.808968       0.808968    7[6-(48),48-(7,7,7,7,7)]
   172      12.920257      12.920257      12.920257    7[6-(48),48-(7,7,7,7,7)]
   173       0.605359       0.605359       0.605359    7[6-(48),48-(7,7,7,7,7)]
   174       2.137206       2.137206       2.137206    7[6-(48),48-(7,7,7,7,7)]
   175      12.932556      12.932556      12.932556    7[6-(48),48-(7,7,7,7,7)]
   176      11.623449      11.623449      11.623449    7[6-(48),48-(7,7,7,7,7)]
   177       0.306096       0.306096       0.306096    7[6-(48),48-(6,6,6)]
   178       0.808968       0.808968       0.808968    7[6-(48),48-(7,7,7,7,7)]
   179      12.920257      12.920257      12.920257    7[6-(48),48-(7,7,7,7,7)]
   180       7.437859       7.437859       7.437859    7[6-(48),48-(7,7,7,7,7)]
   181       8.969706       8.969706       8.969706    7[6-(48),48-(7,7,7,7,7)]
   182       6.100056       6.100056       6.100056    7[6-(48),48-(7,7,7,7,7)]
   183       4.790949       4.790949       4.790949    7[6-(48),48-(7,7,7,7,7)]
   184       7.138596       7.138596       7.138596    7[6-(48),48-(6,6,6)]
   185       7.641468       7.641468       7.641468    7[6-(48),48-(7,7,7,7,7)]
   186       6.087757       6.087757       6.087757    7[6-(48),48-(7,7,7,7,7)]
   187        6.22714        6.22714        6.22714    7[6-(48),48-(7,7,7,7,7)]
   188       4.695294       4.695294       4.695294    7[6-(48),48-(7,7,7,7,7)]
   189       7.564944       7.564944       7.564944    7[6-(48),48-(7,7,7,7,7)]
   190       8.874051       8.874051       8.874051    7[6-(48),48-(7,7,7,7,7)]
   191       6.526404       6.526404       6.526404    7[6-(48),48-(6,6,6)]
   192       6.023532       6.023532       6.023532    7[6-(48),48-(7,7,7,7,7)]
   193       7.577242       7.577242       7.577242    7[6-(48),48-(7,7,7,7,7)]
   194       13.05964       13.05964       13.05964    7[6-(48),48-(7,7,7,7,7)]
   195      11.527794      11.527794      11.527794    7[6-(48),48-(7,7,7,7,7)]
   196       0.732444       0.732444       0.732444    7[6-(48),48-(7,7,7,7,7)]
   197       2.041551       2.041551       2.041551    7[6-(48),48-(7,7,7,7,7)]
   198      13.358904      13.358904      13.358904    7[6-(48),48-(6,6,6)]
   199      12.856032      12.856032      12.856032    7[6-(48),48-(7,7,7,7,7)]
   200       0.744742       0.744742       0.744742    7[6-(48),48-(7,7,7,7,7)]
   201      10.311609      10.311609      10.311609    7[6-(1,1,1),6-(1,6),6-(1,6)]
   202       3.353391       3.353391       3.353391    7[6-(1,1,1),6-(1,6),6-(1,6)]
   203       9.278535       9.278535       9.278535    7[6-(6)]
   204       3.479109       3.479109       3.479109    7[6-(1,1,1),6-(1,6),6-(1,6)]
   205      10.185891      10.185891      10.185891    7[6-(1,1,1),6-(1,6),6-(1,6)]
   206       2.446035       2.446035       2.446035    7[6-(6)]
   207      10.185891      10.185891      10.185891    7[6-(1,1,1),6-(1,6),6-(1,6)]
   208       3.479109       3.479109       3.479109    7[6-(1,1,1),6-(1,6),6-(1,6)]
   209      11.218965      11.218965      11.218965    7[6-(6)]
   210       3.353391       3.353391       3.353391    7[6-(1,1,1),6-(1,6),6-(1,6)]
   211      10.311609      10.311609      10.311609    7[6-(1,1,1),6-(1,6),6-(1,6)]
   212       4.386465       4.386465       4.386465    7[6-(6)]
   213       4.386465       4.386465       4.386465    7[6-(6)]
   214      11.218965      11.218965      11.218965    7[6-(6)]
   215       2.446035       2.446035       2.446035    7[6-(6)]
   216       9.278535       9.278535       9.278535    7[6-(6)]
   217       10.95523       10.95523       10.95523    1[6-(6,7)]
   218      13.152562      13.152562      13.152562    1[6-(6,6)]
   219      12.297133      12.297133      12.297133    1[6-(6,6)]
   220      10.099801      10.099801      10.099801    1[6-(6,7)]
   221       8.599384       8.599384       8.599384    1[6-(1,1,7)]
   222       8.296021       8.296021       8.296021    1[6-(1,1,7)]
   223       8.536525       8.536525       8.536525    1[6-(1,1,7)]
   224       2.709769       2.709769       2.709769    1[6-(6,7)]
   225       0.512437       0.512437       0.512437    1[6-(6,6)]
   226       1.367866       1.367866       1.367866    1[6-(6,6)]
   227       3.565198       3.565198       3.565198    1[6-(6,7)]
   228       5.065615       5.065615       5.065615    1[6-(1,1,7)]
   229       5.368978       5.368978       5.368978    1[6-(1,1,7)]
   230       5.128475       5.128475       5.128475    1[6-(1,1,7)]
   231       6.921322       6.921322       6.921322    1[6-(1,1,6)]
   232        8.16757        8.16757        8.16757    1[6-(1,1,6)]
   233       8.063716       8.063716       8.063716    1[6-(1,1,6)]
   234        4.12273        4.12273        4.12273    1[6-(6,7)]
   235       6.320062       6.320062       6.320062    1[6-(6,6)]
   236       5.464633       5.464633       5.464633    1[6-(6,6)]
   237       3.267302       3.267302       3.267302    1[6-(6,7)]
   238       1.766884       1.766884       1.766884    1[6-(1,1,7)]
   239       1.463521       1.463521       1.463521    1[6-(1,1,7)]
   240       1.704025       1.704025       1.704025    1[6-(1,1,7)]
   241       9.542269       9.542269       9.542269    1[6-(6,7)]
   242       7.344938       7.344938       7.344938    1[6-(6,6)]
   243       8.200366       8.200366       8.200366    1[6-(6,6)]
   244      10.397698      10.397698      10.397698    1[6-(6,7)]
   245      11.898115      11.898115      11.898115    1[6-(1,1,7)]
   246      12.201478      12.201478      12.201478    1[6-(1,1,7)]
   247      11.960975      11.960975      11.960975    1[6-(1,1,7)]
   248       0.088822       0.088822       0.088822    1[6-(1,1,6)]
   249        1.33507        1.33507        1.33507    1[6-(1,1,6)]
   250       1.231216       1.231216       1.231216    1[6-(1,1,6)]
   251       9.542269       9.542269       9.542269    1[6-(6,7)]
   252       7.344938       7.344938       7.344938    1[6-(6,6)]
   253       8.200366       8.200366       8.200366    1[6-(6,6)]
   254      10.397698      10.397698      10.397698    1[6-(6,7)]
   255      11.898115      11.898115      11.898115    1[6-(1,1,7)]
   256      12.201478      12.201478      12.201478    1[6-(1,1,7)]
   257      11.960975      11.960975      11.960975    1[6-(1,1,7)]
   258        4.12273        4.12273        4.12273    1[6-(6,7)]
   259       6.320062       6.320062       6.320062    1[6-(6,6)]
   260       5.464633       5.464633       5.464633    1[6-(6,6)]
   261       3.267302       3.267302       3.267302    1[6-(6,7)]
   262       1.766884       1.766884       1.766884    1[6-(1,1,7)]
   263       1.463521       1.463521       1.463521    1[6-(1,1,7)]
   264       1.704025       1.704025       1.704025    1[6-(1,1,7)]
   265      13.576177      13.576177      13.576177    1[6-(1,1,6)]
   266      12.329929      12.329929      12.329929    1[6-(1,1,6)]
   267      12.433783      12.433783      12.433783    1[6-(1,1,6)]
   268       2.709769       2.709769       2.709769    1[6-(6,7)]
   269       0.512437       0.512437       0.512437    1[6-(6,6)]
   270       1.367866       1.367866       1.367866    1[6-(6,6)]
   271       3.565198       3.565198       3.565198    1[6-(6,7)]
   272       5.065615       5.065615       5.065615    1[6-(1,1,7)]
   273       5.368978       5.368978       5.368978    1[6-(1,1,7)]
   274       5.128475       5.128475       5.128475    1[6-(1,1,7)]
   275       10.95523       10.95523       10.95523    1[6-(6,7)]
   276      13.152562      13.152562      13.152562    1[6-(6,6)]
   277      12.297133      12.297133      12.297133    1[6-(6,6)]
   278      10.099801      10.099801      10.099801    1[6-(6,7)]
   279       8.599384       8.599384       8.599384    1[6-(1,1,7)]
   280       8.296021       8.296021       8.296021    1[6-(1,1,7)]
   281       8.536525       8.536525       8.536525    1[6-(1,1,7)]
   282       6.743677       6.743677       6.743677    1[6-(1,1,6)]
   283       5.497429       5.497429       5.497429    1[6-(1,1,6)]
   284       5.601283       5.601283       5.601283    1[6-(1,1,6)]
   285       6.743677       6.743677       6.743677    1[6-(1,1,6)]
   286       5.497429       5.497429       5.497429    1[6-(1,1,6)]
   287       5.601283       5.601283       5.601283    1[6-(1,1,6)]
   288      13.576177      13.576177      13.576177    1[6-(1,1,6)]
   289      12.329929      12.329929      12.329929    1[6-(1,1,6)]
   290      12.433783      12.433783      12.433783    1[6-(1,1,6)]
   291       0.088822       0.088822       0.088822    1[6-(1,1,6)]
   292        1.33507        1.33507        1.33507    1[6-(1,1,6)]
   293       1.231216       1.231216       1.231216    1[6-(1,1,6)]
   294       6.921322       6.921322       6.921322    1[6-(1,1,6)]
   295        8.16757        8.16757        8.16757    1[6-(1,1,6)]
   296       8.063716       8.063716       8.063716    1[6-(1,1,6)]
