# Supplementary material for: A collection of forcefield precursors for metal–organic frameworks
Source: RSC Adv. 2019 Nov 13;9(63):36492–507. doi: 10.1039/c9ra07327b (PMC9075174; doi:10.1039/c9ra07327b)
Supplement: RA-009-C9RA07327B-s1585 [file RA-009-C9RA07327B-s1585.txt]

MODNIC_clean

13.569000    0.000000    0.000000
0.000000    13.724000    0.000000
0.000000    0.000000    27.269000

     1      13.518659      13.518659      13.518659    48[7-(6),7-(6),7-(6),7-(6),7-(6),7-(6)]
     2      11.833254      11.833254      11.833254    48[6-(7),6-(7),6-(7),7-(6)]
     3       1.569391       1.569391       1.569391    48[6-(7),6-(7),6-(7),6-(7)]
     4       6.734159       6.734159       6.734159    48[7-(6),7-(6),7-(6),7-(6),7-(6),7-(6)]
     5       5.048754       5.048754       5.048754    48[6-(7),6-(7),6-(7),7-(6)]
     6       8.353891       8.353891       8.353891    48[6-(7),6-(7),6-(7),6-(7)]
     7       6.834841       6.834841       6.834841    48[7-(6),7-(6),7-(6),7-(6),7-(6),7-(6)]
     8       8.520246       8.520246       8.520246    48[6-(7),6-(7),6-(7),7-(6)]
     9       5.215109       5.215109       5.215109    48[6-(7),6-(7),6-(7),6-(7)]
    10       0.050341       0.050341       0.050341    48[7-(6),7-(6),7-(6),7-(6),7-(6),7-(6)]
    11       1.735746       1.735746       1.735746    48[6-(7),6-(7),6-(7),7-(6)]
    12      11.999609      11.999609      11.999609    48[6-(7),6-(7),6-(7),6-(7)]
    13       0.050341       0.050341       0.050341    48[7-(6),7-(6),7-(6),7-(6),7-(6),7-(6)]
    14       1.735746       1.735746       1.735746    48[6-(7),6-(7),6-(7),7-(6)]
    15      11.999609      11.999609      11.999609    48[6-(7),6-(7),6-(7),6-(7)]
    16       6.834841       6.834841       6.834841    48[7-(6),7-(6),7-(6),7-(6),7-(6),7-(6)]
    17       8.520246       8.520246       8.520246    48[6-(7),6-(7),6-(7),7-(6)]
    18       5.215109       5.215109       5.215109    48[6-(7),6-(7),6-(7),6-(7)]
    19       6.734159       6.734159       6.734159    48[7-(6),7-(6),7-(6),7-(6),7-(6),7-(6)]
    20       5.048754       5.048754       5.048754    48[6-(7),6-(7),6-(7),7-(6)]
    21       8.353891       8.353891       8.353891    48[6-(7),6-(7),6-(7),6-(7)]
    22      13.518659      13.518659      13.518659    48[7-(6),7-(6),7-(6),7-(6),7-(6),7-(6)]
    23      11.833254      11.833254      11.833254    48[6-(7),6-(7),6-(7),7-(6)]
    24       1.569391       1.569391       1.569391    48[6-(7),6-(7),6-(7),6-(7)]
    25      12.566251      12.566251      12.566251    6[7-(48),48-(6,6,7)]
    26      10.393854      10.393854      10.393854    6[7-(48),48-(6,6,7)]
    27       1.020389       1.020389       1.020389    6[7-(48),48-(6,6,6)]
    28       3.086948       3.086948       3.086948    6[7-(48),48-(6,6,6)]
    29       0.278165       0.278165       0.278165    6[7-(48),48-(6,6,6)]
    30      12.430561      12.430561      12.430561    6[7-(48),48-(6,6,6)]
    31       1.001392       1.001392       1.001392    6[7-(48),48-(6,6,7)]
    32       5.781751       5.781751       5.781751    6[7-(48),48-(6,6,7)]
    33       3.609354       3.609354       3.609354    6[7-(48),48-(6,6,7)]
    34       7.804889       7.804889       7.804889    6[7-(48),48-(6,6,6)]
    35       9.871448       9.871448       9.871448    6[7-(48),48-(6,6,6)]
    36       7.062665       7.062665       7.062665    6[7-(48),48-(6,6,6)]
    37       5.646061       5.646061       5.646061    6[7-(48),48-(6,6,6)]
    38       7.785892       7.785892       7.785892    6[7-(48),48-(6,6,7)]
    39       7.787249       7.787249       7.787249    6[7-(48),48-(6,6,7)]
    40       9.959646       9.959646       9.959646    6[7-(48),48-(6,6,7)]
    41       5.764111       5.764111       5.764111    6[7-(48),48-(6,6,6)]
    42       3.697553       3.697553       3.697553    6[7-(48),48-(6,6,6)]
    43       6.506336       6.506336       6.506336    6[7-(48),48-(6,6,6)]
    44       7.922939       7.922939       7.922939    6[7-(48),48-(6,6,6)]
    45       5.783108       5.783108       5.783108    6[7-(48),48-(6,6,7)]
    46       1.002749       1.002749       1.002749    6[7-(48),48-(6,6,7)]
    47       3.175146       3.175146       3.175146    6[7-(48),48-(6,6,7)]
    48      12.548611      12.548611      12.548611    6[7-(48),48-(6,6,6)]
    49      10.482053      10.482053      10.482053    6[7-(48),48-(6,6,6)]
    50      13.290836      13.290836      13.290836    6[7-(48),48-(6,6,6)]
    51       1.138439       1.138439       1.138439    6[7-(48),48-(6,6,6)]
    52      12.567608      12.567608      12.567608    6[7-(48),48-(6,6,7)]
    53       1.002749       1.002749       1.002749    6[7-(48),48-(6,6,7)]
    54       3.175146       3.175146       3.175146    6[7-(48),48-(6,6,7)]
    55      12.548611      12.548611      12.548611    6[7-(48),48-(6,6,6)]
    56      10.482053      10.482053      10.482053    6[7-(48),48-(6,6,6)]
    57      13.290836      13.290836      13.290836    6[7-(48),48-(6,6,6)]
    58       1.138439       1.138439       1.138439    6[7-(48),48-(6,6,6)]
    59      12.567608      12.567608      12.567608    6[7-(48),48-(6,6,7)]
    60       7.787249       7.787249       7.787249    6[7-(48),48-(6,6,7)]
    61       9.959646       9.959646       9.959646    6[7-(48),48-(6,6,7)]
    62       5.764111       5.764111       5.764111    6[7-(48),48-(6,6,6)]
    63       3.697553       3.697553       3.697553    6[7-(48),48-(6,6,6)]
    64       6.506336       6.506336       6.506336    6[7-(48),48-(6,6,6)]
    65       7.922939       7.922939       7.922939    6[7-(48),48-(6,6,6)]
    66       5.783108       5.783108       5.783108    6[7-(48),48-(6,6,7)]
    67       5.781751       5.781751       5.781751    6[7-(48),48-(6,6,7)]
    68       3.609354       3.609354       3.609354    6[7-(48),48-(6,6,7)]
    69       7.804889       7.804889       7.804889    6[7-(48),48-(6,6,6)]
    70       9.871448       9.871448       9.871448    6[7-(48),48-(6,6,6)]
    71       7.062665       7.062665       7.062665    6[7-(48),48-(6,6,6)]
    72       5.646061       5.646061       5.646061    6[7-(48),48-(6,6,6)]
    73       7.785892       7.785892       7.785892    6[7-(48),48-(6,6,7)]
    74      12.566251      12.566251      12.566251    6[7-(48),48-(6,6,7)]
    75      10.393854      10.393854      10.393854    6[7-(48),48-(6,6,7)]
    76       1.020389       1.020389       1.020389    6[7-(48),48-(6,6,6)]
    77       3.086948       3.086948       3.086948    6[7-(48),48-(6,6,6)]
    78       0.278165       0.278165       0.278165    6[7-(48),48-(6,6,6)]
    79      12.430561      12.430561      12.430561    6[7-(48),48-(6,6,6)]
    80       1.001392       1.001392       1.001392    6[7-(48),48-(6,6,7)]
    81      12.904119      12.904119      12.904119    7[6-(48),48-(7,7,7,7,7)]
    82      11.372179      11.372179      11.372179    7[6-(48),48-(7,7,7,7,7)]
    83        0.67845        0.67845        0.67845    7[6-(48),48-(7,7,7,7,7)]
    84       2.058417       2.058417       2.058417    7[6-(48),48-(7,7,7,7,7)]
    85      13.198566      13.198566      13.198566    7[6-(48),48-(6,6,6)]
    86       12.73315       12.73315       12.73315    7[6-(48),48-(7,7,7,7,7)]
    87       0.659453       0.659453       0.659453    7[6-(48),48-(7,7,7,7,7)]
    88       6.119619       6.119619       6.119619    7[6-(48),48-(7,7,7,7,7)]
    89       4.587679       4.587679       4.587679    7[6-(48),48-(7,7,7,7,7)]
    90        7.46295        7.46295        7.46295    7[6-(48),48-(7,7,7,7,7)]
    91       8.842917       8.842917       8.842917    7[6-(48),48-(7,7,7,7,7)]
    92       6.414066       6.414066       6.414066    7[6-(48),48-(6,6,6)]
    93        5.94865        5.94865        5.94865    7[6-(48),48-(7,7,7,7,7)]
    94       7.443953       7.443953       7.443953    7[6-(48),48-(7,7,7,7,7)]
    95       7.449381       7.449381       7.449381    7[6-(48),48-(7,7,7,7,7)]
    96       8.981321       8.981321       8.981321    7[6-(48),48-(7,7,7,7,7)]
    97        6.10605        6.10605        6.10605    7[6-(48),48-(7,7,7,7,7)]
    98       4.726083       4.726083       4.726083    7[6-(48),48-(7,7,7,7,7)]
    99       7.154934       7.154934       7.154934    7[6-(48),48-(6,6,6)]
   100        7.62035        7.62035        7.62035    7[6-(48),48-(7,7,7,7,7)]
   101       6.125047       6.125047       6.125047    7[6-(48),48-(7,7,7,7,7)]
   102       0.664881       0.664881       0.664881    7[6-(48),48-(7,7,7,7,7)]
   103       2.196821       2.196821       2.196821    7[6-(48),48-(7,7,7,7,7)]
   104       12.89055       12.89055       12.89055    7[6-(48),48-(7,7,7,7,7)]
   105      11.510583      11.510583      11.510583    7[6-(48),48-(7,7,7,7,7)]
   106       0.370434       0.370434       0.370434    7[6-(48),48-(6,6,6)]
   107        0.83585        0.83585        0.83585    7[6-(48),48-(7,7,7,7,7)]
   108      12.909547      12.909547      12.909547    7[6-(48),48-(7,7,7,7,7)]
   109       0.664881       0.664881       0.664881    7[6-(48),48-(7,7,7,7,7)]
   110       2.196821       2.196821       2.196821    7[6-(48),48-(7,7,7,7,7)]
   111       12.89055       12.89055       12.89055    7[6-(48),48-(7,7,7,7,7)]
   112      11.510583      11.510583      11.510583    7[6-(48),48-(7,7,7,7,7)]
   113       0.370434       0.370434       0.370434    7[6-(48),48-(6,6,6)]
   114        0.83585        0.83585        0.83585    7[6-(48),48-(7,7,7,7,7)]
   115      12.909547      12.909547      12.909547    7[6-(48),48-(7,7,7,7,7)]
   116       7.449381       7.449381       7.449381    7[6-(48),48-(7,7,7,7,7)]
   117       8.981321       8.981321       8.981321    7[6-(48),48-(7,7,7,7,7)]
   118        6.10605        6.10605        6.10605    7[6-(48),48-(7,7,7,7,7)]
   119       4.726083       4.726083       4.726083    7[6-(48),48-(7,7,7,7,7)]
   120       7.154934       7.154934       7.154934    7[6-(48),48-(6,6,6)]
   121        7.62035        7.62035        7.62035    7[6-(48),48-(7,7,7,7,7)]
   122       6.125047       6.125047       6.125047    7[6-(48),48-(7,7,7,7,7)]
   123       6.119619       6.119619       6.119619    7[6-(48),48-(7,7,7,7,7)]
   124       4.587679       4.587679       4.587679    7[6-(48),48-(7,7,7,7,7)]
   125        7.46295        7.46295        7.46295    7[6-(48),48-(7,7,7,7,7)]
   126       8.842917       8.842917       8.842917    7[6-(48),48-(7,7,7,7,7)]
   127       6.414066       6.414066       6.414066    7[6-(48),48-(6,6,6)]
   128        5.94865        5.94865        5.94865    7[6-(48),48-(7,7,7,7,7)]
   129       7.443953       7.443953       7.443953    7[6-(48),48-(7,7,7,7,7)]
   130      12.904119      12.904119      12.904119    7[6-(48),48-(7,7,7,7,7)]
   131      11.372179      11.372179      11.372179    7[6-(48),48-(7,7,7,7,7)]
   132        0.67845        0.67845        0.67845    7[6-(48),48-(7,7,7,7,7)]
   133       2.058417       2.058417       2.058417    7[6-(48),48-(7,7,7,7,7)]
   134      13.198566      13.198566      13.198566    7[6-(48),48-(6,6,6)]
   135       12.73315       12.73315       12.73315    7[6-(48),48-(7,7,7,7,7)]
   136       0.659453       0.659453       0.659453    7[6-(48),48-(7,7,7,7,7)]
