# Supplementary material for: A collection of forcefield precursors for metal–organic frameworks
Source: RSC Adv. 2019 Nov 13;9(63):36492–507. doi: 10.1039/c9ra07327b (PMC9075174; doi:10.1039/c9ra07327b)
Supplement: RA-009-C9RA07327B-s1586 [file RA-009-C9RA07327B-s1586.txt]

MODNOI_ion_b

13.718000    0.000000    0.000000
0.000000    27.232000    0.000000
0.000000    0.000000    13.639000

     1      11.437245      11.437245      11.437245    48[7-(6),7-(6),7-(6),7-(6),7-(6),7-(6)]
     2       6.454045       6.454045       6.454045    48[6-(7),6-(7),6-(7)]
     3       3.051569       3.051569       3.051569    48[6-(7),6-(7),6-(7),6-(7)]
     4       9.139755       9.139755       9.139755    48[7-(6),7-(6),7-(6),7-(6),7-(6),7-(6)]
     5       0.404955       0.404955       0.404955    48[6-(7),6-(7),6-(7)]
     6       3.807431       3.807431       3.807431    48[6-(7),6-(7),6-(7),6-(7)]
     7       2.280755       2.280755       2.280755    48[7-(6),7-(6),7-(6),7-(6),7-(6),7-(6)]
     8       7.263955       7.263955       7.263955    48[6-(7),6-(7),6-(7)]
     9      10.666431      10.666431      10.666431    48[6-(7),6-(7),6-(7),6-(7)]
    10       4.578245       4.578245       4.578245    48[7-(6),7-(6),7-(6),7-(6),7-(6),7-(6)]
    11      13.313045      13.313045      13.313045    48[6-(7),6-(7),6-(7)]
    12       9.910569       9.910569       9.910569    48[6-(7),6-(7),6-(7),6-(7)]
    13       2.280755       2.280755       2.280755    48[7-(6),7-(6),7-(6),7-(6),7-(6),7-(6)]
    14       7.263955       7.263955       7.263955    48[6-(7),6-(7),6-(7)]
    15      10.666431      10.666431      10.666431    48[6-(7),6-(7),6-(7),6-(7)]
    16       4.578245       4.578245       4.578245    48[7-(6),7-(6),7-(6),7-(6),7-(6),7-(6)]
    17      13.313045      13.313045      13.313045    48[6-(7),6-(7),6-(7)]
    18       9.910569       9.910569       9.910569    48[6-(7),6-(7),6-(7),6-(7)]
    19      11.437245      11.437245      11.437245    48[7-(6),7-(6),7-(6),7-(6),7-(6),7-(6)]
    20       6.454045       6.454045       6.454045    48[6-(7),6-(7),6-(7)]
    21       3.051569       3.051569       3.051569    48[6-(7),6-(7),6-(7),6-(7)]
    22       9.139755       9.139755       9.139755    48[7-(6),7-(6),7-(6),7-(6),7-(6),7-(6)]
    23       0.404955       0.404955       0.404955    48[6-(7),6-(7),6-(7)]
    24       3.807431       3.807431       3.807431    48[6-(7),6-(7),6-(7),6-(7)]
    25       9.332355       9.332355       9.332355    7[6-(48),48-(7,7,7,7,7)]
    26      12.266636      12.266636      12.266636    7[6-(48),48-(7,7,7,7,7)]
    27      13.591794      13.591794      13.591794    7[6-(48),48-(7,7,7,7,7)]
    28      10.689066      10.689066      10.689066    7[6-(48),48-(7,7,7,7,7)]
    29       5.173058       5.173058       5.173058    7[6-(48)]
    30      10.975772      10.975772      10.975772    7[6-(48),48-(7,7,7,7,7)]
    31       11.94975       11.94975       11.94975    7[6-(48),48-(7,7,7,7,7)]
    32       7.485913       7.485913       7.485913    7[6-(1,1,1),6-(1,6),6-(1,6)]
    33      11.244645      11.244645      11.244645    7[6-(48),48-(7,7,7,7,7)]
    34       8.310364       8.310364       8.310364    7[6-(48),48-(7,7,7,7,7)]
    35       6.985206       6.985206       6.985206    7[6-(48),48-(7,7,7,7,7)]
    36       9.887934       9.887934       9.887934    7[6-(48),48-(7,7,7,7,7)]
    37       1.685942       1.685942       1.685942    7[6-(48)]
    38       9.601228       9.601228       9.601228    7[6-(48),48-(7,7,7,7,7)]
    39        8.62725        8.62725        8.62725    7[6-(48),48-(7,7,7,7,7)]
    40      13.091087      13.091087      13.091087    7[6-(1,1,1),6-(1,6),6-(1,6)]
    41       4.385645       4.385645       4.385645    7[6-(48),48-(7,7,7,7,7)]
    42       1.451364       1.451364       1.451364    7[6-(48),48-(7,7,7,7,7)]
    43       0.126206       0.126206       0.126206    7[6-(48),48-(7,7,7,7,7)]
    44       3.028934       3.028934       3.028934    7[6-(48),48-(7,7,7,7,7)]
    45       8.544942       8.544942       8.544942    7[6-(48)]
    46       2.742228       2.742228       2.742228    7[6-(48),48-(7,7,7,7,7)]
    47        1.76825        1.76825        1.76825    7[6-(48),48-(7,7,7,7,7)]
    48       6.232087       6.232087       6.232087    7[6-(1,1,1),6-(1,6),6-(1,6)]
    49       2.473355       2.473355       2.473355    7[6-(48),48-(7,7,7,7,7)]
    50       5.407636       5.407636       5.407636    7[6-(48),48-(7,7,7,7,7)]
    51       6.732794       6.732794       6.732794    7[6-(48),48-(7,7,7,7,7)]
    52       3.830066       3.830066       3.830066    7[6-(48),48-(7,7,7,7,7)]
    53      12.032058      12.032058      12.032058    7[6-(48)]
    54       4.116772       4.116772       4.116772    7[6-(48),48-(7,7,7,7,7)]
    55        5.09075        5.09075        5.09075    7[6-(48),48-(7,7,7,7,7)]
    56       0.626913       0.626913       0.626913    7[6-(1,1,1),6-(1,6),6-(1,6)]
    57       4.385645       4.385645       4.385645    7[6-(48),48-(7,7,7,7,7)]
    58       1.451364       1.451364       1.451364    7[6-(48),48-(7,7,7,7,7)]
    59       0.126206       0.126206       0.126206    7[6-(48),48-(7,7,7,7,7)]
    60       3.028934       3.028934       3.028934    7[6-(48),48-(7,7,7,7,7)]
    61       8.544942       8.544942       8.544942    7[6-(48)]
    62       2.742228       2.742228       2.742228    7[6-(48),48-(7,7,7,7,7)]
    63        1.76825        1.76825        1.76825    7[6-(48),48-(7,7,7,7,7)]
    64       6.232087       6.232087       6.232087    7[6-(1,1,1),6-(1,6),6-(1,6)]
    65       2.473355       2.473355       2.473355    7[6-(48),48-(7,7,7,7,7)]
    66       5.407636       5.407636       5.407636    7[6-(48),48-(7,7,7,7,7)]
    67       6.732794       6.732794       6.732794    7[6-(48),48-(7,7,7,7,7)]
    68       3.830066       3.830066       3.830066    7[6-(48),48-(7,7,7,7,7)]
    69      12.032058      12.032058      12.032058    7[6-(48)]
    70       4.116772       4.116772       4.116772    7[6-(48),48-(7,7,7,7,7)]
    71        5.09075        5.09075        5.09075    7[6-(48),48-(7,7,7,7,7)]
    72       0.626913       0.626913       0.626913    7[6-(1,1,1),6-(1,6),6-(1,6)]
    73       9.332355       9.332355       9.332355    7[6-(48),48-(7,7,7,7,7)]
    74      12.266636      12.266636      12.266636    7[6-(48),48-(7,7,7,7,7)]
    75      13.591794      13.591794      13.591794    7[6-(48),48-(7,7,7,7,7)]
    76      10.689066      10.689066      10.689066    7[6-(48),48-(7,7,7,7,7)]
    77       5.173058       5.173058       5.173058    7[6-(48)]
    78      10.975772      10.975772      10.975772    7[6-(48),48-(7,7,7,7,7)]
    79       11.94975       11.94975       11.94975    7[6-(48),48-(7,7,7,7,7)]
    80       7.485913       7.485913       7.485913    7[6-(1,1,1),6-(1,6),6-(1,6)]
    81      11.244645      11.244645      11.244645    7[6-(48),48-(7,7,7,7,7)]
    82       8.310364       8.310364       8.310364    7[6-(48),48-(7,7,7,7,7)]
    83       6.985206       6.985206       6.985206    7[6-(48),48-(7,7,7,7,7)]
    84       9.887934       9.887934       9.887934    7[6-(48),48-(7,7,7,7,7)]
    85       1.685942       1.685942       1.685942    7[6-(48)]
    86       9.601228       9.601228       9.601228    7[6-(48),48-(7,7,7,7,7)]
    87        8.62725        8.62725        8.62725    7[6-(48),48-(7,7,7,7,7)]
    88      13.091087      13.091087      13.091087    7[6-(1,1,1),6-(1,6),6-(1,6)]
    89       8.372095       8.372095       8.372095    6[7-(48),48-(6,6)]
    90      12.621932      12.621932      12.621932    6[7-(48),48-(6,6)]
    91       0.957516       0.957516       0.957516    6[7-(48),48-(6,6,6)]
    92      10.385898      10.385898      10.385898    6[7-(48),48-(6,6,6)]
    93       4.495389       4.495389       4.495389    6[7-(0),48-(6,6,6)]
    94      10.811156      10.811156      10.811156    6[7-(48),48-(6,6,6)]
    95      12.379123      12.379123      12.379123    6[7-(48),48-(6,6)]
    96       7.769875       7.769875       7.769875    6[1-(0),6-(1,6),7-(6,6)]
    97       7.549015       7.549015       7.549015    6[1-(0),6-(1,7),6-(6,6)]
    98       6.971488       6.971488       6.971488    6[6-(1,6),6-(1,6),6-(6,6)]
    99       6.694384       6.694384       6.694384    6[1-(0),6-(1,7),6-(6,6)]
   100       6.968744       6.968744       6.968744    6[1-(0),6-(1,6),7-(6,6)]
   101       7.745183       7.745183       7.745183    6[1-(0),1-(0),1-(0),7-(6,6)]
   102      12.204905      12.204905      12.204905    6[7-(48),48-(6,6)]
   103       7.955068       7.955068       7.955068    6[7-(48),48-(6,6)]
   104       5.901484       5.901484       5.901484    6[7-(48),48-(6,6,6)]
   105      10.191102      10.191102      10.191102    6[7-(48),48-(6,6,6)]
   106       2.363611       2.363611       2.363611    6[7-(0),48-(6,6,6)]
   107       9.765844       9.765844       9.765844    6[7-(48),48-(6,6,6)]
   108       8.197877       8.197877       8.197877    6[7-(48),48-(6,6)]
   109      12.807125      12.807125      12.807125    6[1-(0),6-(1,6),7-(6,6)]
   110      13.027985      13.027985      13.027985    6[1-(0),6-(1,7),6-(6,6)]
   111      13.605512      13.605512      13.605512    6[6-(1,6),6-(1,6),6-(6,6)]
   112       0.164616       0.164616       0.164616    6[1-(0),6-(1,7),6-(6,6)]
   113      13.608256      13.608256      13.608256    6[1-(0),6-(1,6),7-(6,6)]
   114      12.831817      12.831817      12.831817    6[1-(0),1-(0),1-(0),7-(6,6)]
   115       5.345905       5.345905       5.345905    6[7-(48),48-(6,6)]
   116       1.096068       1.096068       1.096068    6[7-(48),48-(6,6)]
   117      12.760484      12.760484      12.760484    6[7-(48),48-(6,6,6)]
   118       3.332102       3.332102       3.332102    6[7-(48),48-(6,6,6)]
   119       9.222611       9.222611       9.222611    6[7-(0),48-(6,6,6)]
   120       2.906844       2.906844       2.906844    6[7-(48),48-(6,6,6)]
   121       1.338877       1.338877       1.338877    6[7-(48),48-(6,6)]
   122       5.948125       5.948125       5.948125    6[1-(0),6-(1,6),7-(6,6)]
   123       6.168985       6.168985       6.168985    6[1-(0),6-(1,7),6-(6,6)]
   124       6.746512       6.746512       6.746512    6[6-(1,6),6-(1,6),6-(6,6)]
   125       7.023616       7.023616       7.023616    6[1-(0),6-(1,7),6-(6,6)]
   126       6.749256       6.749256       6.749256    6[1-(0),6-(1,6),7-(6,6)]
   127       5.972817       5.972817       5.972817    6[1-(0),1-(0),1-(0),7-(6,6)]
   128       1.513095       1.513095       1.513095    6[7-(48),48-(6,6)]
   129       5.762932       5.762932       5.762932    6[7-(48),48-(6,6)]
   130       7.816516       7.816516       7.816516    6[7-(48),48-(6,6,6)]
   131       3.526898       3.526898       3.526898    6[7-(48),48-(6,6,6)]
   132      11.354389      11.354389      11.354389    6[7-(0),48-(6,6,6)]
   133       3.952156       3.952156       3.952156    6[7-(48),48-(6,6,6)]
   134       5.520123       5.520123       5.520123    6[7-(48),48-(6,6)]
   135       0.910875       0.910875       0.910875    6[1-(0),6-(1,6),7-(6,6)]
   136       0.690015       0.690015       0.690015    6[1-(0),6-(1,7),6-(6,6)]
   137       0.112488       0.112488       0.112488    6[6-(1,6),6-(1,6),6-(6,6)]
   138      13.553384      13.553384      13.553384    6[1-(0),6-(1,7),6-(6,6)]
   139       0.109744       0.109744       0.109744    6[1-(0),6-(1,6),7-(6,6)]
   140       0.886183       0.886183       0.886183    6[1-(0),1-(0),1-(0),7-(6,6)]
   141       5.345905       5.345905       5.345905    6[7-(48),48-(6,6)]
   142       1.096068       1.096068       1.096068    6[7-(48),48-(6,6)]
   143      12.760484      12.760484      12.760484    6[7-(48),48-(6,6,6)]
   144       3.332102       3.332102       3.332102    6[7-(48),48-(6,6,6)]
   145       9.222611       9.222611       9.222611    6[7-(0),48-(6,6,6)]
   146       2.906844       2.906844       2.906844    6[7-(48),48-(6,6,6)]
   147       1.338877       1.338877       1.338877    6[7-(48),48-(6,6)]
   148       5.948125       5.948125       5.948125    6[1-(0),6-(1,6),7-(6,6)]
   149       6.168985       6.168985       6.168985    6[1-(0),6-(1,7),6-(6,6)]
   150       6.746512       6.746512       6.746512    6[6-(1,6),6-(1,6),6-(6,6)]
   151       7.023616       7.023616       7.023616    6[1-(0),6-(1,7),6-(6,6)]
   152       6.749256       6.749256       6.749256    6[1-(0),6-(1,6),7-(6,6)]
   153       5.972817       5.972817       5.972817    6[1-(0),1-(0),1-(0),7-(6,6)]
   154       1.513095       1.513095       1.513095    6[7-(48),48-(6,6)]
   155       5.762932       5.762932       5.762932    6[7-(48),48-(6,6)]
   156       7.816516       7.816516       7.816516    6[7-(48),48-(6,6,6)]
   157       3.526898       3.526898       3.526898    6[7-(48),48-(6,6,6)]
   158      11.354389      11.354389      11.354389    6[7-(0),48-(6,6,6)]
   159       3.952156       3.952156       3.952156    6[7-(48),48-(6,6,6)]
   160       5.520123       5.520123       5.520123    6[7-(48),48-(6,6)]
   161       0.910875       0.910875       0.910875    6[1-(0),6-(1,6),7-(6,6)]
   162       0.690015       0.690015       0.690015    6[1-(0),6-(1,7),6-(6,6)]
   163       0.112488       0.112488       0.112488    6[6-(1,6),6-(1,6),6-(6,6)]
   164      13.553384      13.553384      13.553384    6[1-(0),6-(1,7),6-(6,6)]
   165       0.109744       0.109744       0.109744    6[1-(0),6-(1,6),7-(6,6)]
   166       0.886183       0.886183       0.886183    6[1-(0),1-(0),1-(0),7-(6,6)]
   167       8.372095       8.372095       8.372095    6[7-(48),48-(6,6)]
   168      12.621932      12.621932      12.621932    6[7-(48),48-(6,6)]
   169       0.957516       0.957516       0.957516    6[7-(48),48-(6,6,6)]
   170      10.385898      10.385898      10.385898    6[7-(48),48-(6,6,6)]
   171       4.495389       4.495389       4.495389    6[7-(0),48-(6,6,6)]
   172      10.811156      10.811156      10.811156    6[7-(48),48-(6,6,6)]
   173      12.379123      12.379123      12.379123    6[7-(48),48-(6,6)]
   174       7.769875       7.769875       7.769875    6[1-(0),6-(1,6),7-(6,6)]
   175       7.549015       7.549015       7.549015    6[1-(0),6-(1,7),6-(6,6)]
   176       6.971488       6.971488       6.971488    6[6-(1,6),6-(1,6),6-(6,6)]
   177       6.694384       6.694384       6.694384    6[1-(0),6-(1,7),6-(6,6)]
   178       6.968744       6.968744       6.968744    6[1-(0),6-(1,6),7-(6,6)]
   179       7.745183       7.745183       7.745183    6[1-(0),1-(0),1-(0),7-(6,6)]
   180      12.204905      12.204905      12.204905    6[7-(48),48-(6,6)]
   181       7.955068       7.955068       7.955068    6[7-(48),48-(6,6)]
   182       5.901484       5.901484       5.901484    6[7-(48),48-(6,6,6)]
   183      10.191102      10.191102      10.191102    6[7-(48),48-(6,6,6)]
   184       2.363611       2.363611       2.363611    6[7-(0),48-(6,6,6)]
   185       9.765844       9.765844       9.765844    6[7-(48),48-(6,6,6)]
   186       8.197877       8.197877       8.197877    6[7-(48),48-(6,6)]
   187      12.807125      12.807125      12.807125    6[1-(0),6-(1,6),7-(6,6)]
   188      13.027985      13.027985      13.027985    6[1-(0),6-(1,7),6-(6,6)]
   189      13.605512      13.605512      13.605512    6[6-(1,6),6-(1,6),6-(6,6)]
   190       0.164616       0.164616       0.164616    6[1-(0),6-(1,7),6-(6,6)]
   191      13.608256      13.608256      13.608256    6[1-(0),6-(1,6),7-(6,6)]
   192      12.831817      12.831817      12.831817    6[1-(0),1-(0),1-(0),7-(6,6)]
   193       8.127915       8.127915       8.127915    1[6-(6,7)]
   194       7.794568       7.794568       7.794568    1[6-(6,6)]
   195       6.308908       6.308908       6.308908    1[6-(6,6)]
   196       6.812359       6.812359       6.812359    1[6-(6,7)]
   197       7.104552       7.104552       7.104552    1[6-(1,1,7)]
   198       7.665618       7.665618       7.665618    1[6-(1,1,7)]
   199       8.631366       8.631366       8.631366    1[6-(1,1,7)]
   200      12.449085      12.449085      12.449085    1[6-(6,7)]
   201      12.782432      12.782432      12.782432    1[6-(6,6)]
   202       0.550092       0.550092       0.550092    1[6-(6,6)]
   203       0.046641       0.046641       0.046641    1[6-(6,7)]
   204      13.472448      13.472448      13.472448    1[6-(1,1,7)]
   205      12.911382      12.911382      12.911382    1[6-(1,1,7)]
   206      11.945634      11.945634      11.945634    1[6-(1,1,7)]
   207       5.590085       5.590085       5.590085    1[6-(6,7)]
   208       5.923432       5.923432       5.923432    1[6-(6,6)]
   209       7.409092       7.409092       7.409092    1[6-(6,6)]
   210       6.905641       6.905641       6.905641    1[6-(6,7)]
   211       6.613448       6.613448       6.613448    1[6-(1,1,7)]
   212       6.052382       6.052382       6.052382    1[6-(1,1,7)]
   213       5.086634       5.086634       5.086634    1[6-(1,1,7)]
   214       1.268915       1.268915       1.268915    1[6-(6,7)]
   215       0.935568       0.935568       0.935568    1[6-(6,6)]
   216      13.167908      13.167908      13.167908    1[6-(6,6)]
   217      13.671359      13.671359      13.671359    1[6-(6,7)]
   218       0.245552       0.245552       0.245552    1[6-(1,1,7)]
   219       0.806618       0.806618       0.806618    1[6-(1,1,7)]
   220       1.772366       1.772366       1.772366    1[6-(1,1,7)]
   221       5.590085       5.590085       5.590085    1[6-(6,7)]
   222       5.923432       5.923432       5.923432    1[6-(6,6)]
   223       7.409092       7.409092       7.409092    1[6-(6,6)]
   224       6.905641       6.905641       6.905641    1[6-(6,7)]
   225       6.613448       6.613448       6.613448    1[6-(1,1,7)]
   226       6.052382       6.052382       6.052382    1[6-(1,1,7)]
   227       5.086634       5.086634       5.086634    1[6-(1,1,7)]
   228       1.268915       1.268915       1.268915    1[6-(6,7)]
   229       0.935568       0.935568       0.935568    1[6-(6,6)]
   230      13.167908      13.167908      13.167908    1[6-(6,6)]
   231      13.671359      13.671359      13.671359    1[6-(6,7)]
   232       0.245552       0.245552       0.245552    1[6-(1,1,7)]
   233       0.806618       0.806618       0.806618    1[6-(1,1,7)]
   234       1.772366       1.772366       1.772366    1[6-(1,1,7)]
   235       8.127915       8.127915       8.127915    1[6-(6,7)]
   236       7.794568       7.794568       7.794568    1[6-(6,6)]
   237       6.308908       6.308908       6.308908    1[6-(6,6)]
   238       6.812359       6.812359       6.812359    1[6-(6,7)]
   239       7.104552       7.104552       7.104552    1[6-(1,1,7)]
   240       7.665618       7.665618       7.665618    1[6-(1,1,7)]
   241       8.631366       8.631366       8.631366    1[6-(1,1,7)]
   242      12.449085      12.449085      12.449085    1[6-(6,7)]
   243      12.782432      12.782432      12.782432    1[6-(6,6)]
   244       0.550092       0.550092       0.550092    1[6-(6,6)]
   245       0.046641       0.046641       0.046641    1[6-(6,7)]
   246      13.472448      13.472448      13.472448    1[6-(1,1,7)]
   247      12.911382      12.911382      12.911382    1[6-(1,1,7)]
   248      11.945634      11.945634      11.945634    1[6-(1,1,7)]
