# Supplementary material for: A collection of forcefield precursors for metal–organic frameworks
Source: RSC Adv. 2019 Nov 13;9(63):36492–507. doi: 10.1039/c9ra07327b (PMC9075174; doi:10.1039/c9ra07327b)
Supplement: RA-009-C9RA07327B-s1587 [file RA-009-C9RA07327B-s1587.txt]

MODNUO_ion_b

13.740000    0.000000    0.000000
0.000000    27.030000    0.000000
0.000000    0.000000    13.647000

     1      11.432779      11.432779      11.432779    48[7-(6),7-(6),7-(6),7-(6),7-(6),7-(6)]
     2        6.45464        6.45464        6.45464    48[6-(7),6-(7),6-(7)]
     3       3.033517       3.033517       3.033517    48[6-(7),6-(7),6-(7),6-(7)]
     4       9.177221       9.177221       9.177221    48[7-(6),7-(6),7-(6),7-(6),7-(6),7-(6)]
     5        0.41536        0.41536        0.41536    48[6-(7),6-(7),6-(7)]
     6       3.836483       3.836483       3.836483    48[6-(7),6-(7),6-(7),6-(7)]
     7       2.307221       2.307221       2.307221    48[7-(6),7-(6),7-(6),7-(6),7-(6),7-(6)]
     8        7.28536        7.28536        7.28536    48[6-(7),6-(7),6-(7)]
     9      10.706483      10.706483      10.706483    48[6-(7),6-(7),6-(7),6-(7)]
    10       4.562779       4.562779       4.562779    48[7-(6),7-(6),7-(6),7-(6),7-(6),7-(6)]
    11       13.32464       13.32464       13.32464    48[6-(7),6-(7),6-(7)]
    12       9.903517       9.903517       9.903517    48[6-(7),6-(7),6-(7),6-(7)]
    13       2.307221       2.307221       2.307221    48[7-(6),7-(6),7-(6),7-(6),7-(6),7-(6)]
    14        7.28536        7.28536        7.28536    48[6-(7),6-(7),6-(7)]
    15      10.706483      10.706483      10.706483    48[6-(7),6-(7),6-(7),6-(7)]
    16       4.562779       4.562779       4.562779    48[7-(6),7-(6),7-(6),7-(6),7-(6),7-(6)]
    17       13.32464       13.32464       13.32464    48[6-(7),6-(7),6-(7)]
    18       9.903517       9.903517       9.903517    48[6-(7),6-(7),6-(7),6-(7)]
    19      11.432779      11.432779      11.432779    48[7-(6),7-(6),7-(6),7-(6),7-(6),7-(6)]
    20        6.45464        6.45464        6.45464    48[6-(7),6-(7),6-(7)]
    21       3.033517       3.033517       3.033517    48[6-(7),6-(7),6-(7),6-(7)]
    22       9.177221       9.177221       9.177221    48[7-(6),7-(6),7-(6),7-(6),7-(6),7-(6)]
    23        0.41536        0.41536        0.41536    48[6-(7),6-(7),6-(7)]
    24       3.836483       3.836483       3.836483    48[6-(7),6-(7),6-(7),6-(7)]
    25       9.352818       9.352818       9.352818    7[6-(48),48-(7,7,7,7,7)]
    26      12.289056      12.289056      12.289056    7[6-(48),48-(7,7,7,7,7)]
    27      13.583364      13.583364      13.583364    7[6-(48),48-(7,7,7,7,7)]
    28      10.660866      10.660866      10.660866    7[6-(48),48-(7,7,7,7,7)]
    29        5.17998        5.17998        5.17998    7[6-(48)]
    30      10.987878      10.987878      10.987878    7[6-(48),48-(7,7,7,7,7)]
    31      11.937312      11.937312      11.937312    7[6-(48),48-(7,7,7,7,7)]
    32       7.507536       7.507536       7.507536    7[6-(1,1,1),6-(1,6),6-(1,6)]
    33      11.257182      11.257182      11.257182    7[6-(48),48-(7,7,7,7,7)]
    34       8.320944       8.320944       8.320944    7[6-(48),48-(7,7,7,7,7)]
    35       7.026636       7.026636       7.026636    7[6-(48),48-(7,7,7,7,7)]
    36       9.949134       9.949134       9.949134    7[6-(48),48-(7,7,7,7,7)]
    37        1.69002        1.69002        1.69002    7[6-(48)]
    38       9.622122       9.622122       9.622122    7[6-(48),48-(7,7,7,7,7)]
    39       8.672688       8.672688       8.672688    7[6-(48),48-(7,7,7,7,7)]
    40      13.102464      13.102464      13.102464    7[6-(1,1,1),6-(1,6),6-(1,6)]
    41       4.387182       4.387182       4.387182    7[6-(48),48-(7,7,7,7,7)]
    42       1.450944       1.450944       1.450944    7[6-(48),48-(7,7,7,7,7)]
    43       0.156636       0.156636       0.156636    7[6-(48),48-(7,7,7,7,7)]
    44       3.079134       3.079134       3.079134    7[6-(48),48-(7,7,7,7,7)]
    45        8.56002        8.56002        8.56002    7[6-(48)]
    46       2.752122       2.752122       2.752122    7[6-(48),48-(7,7,7,7,7)]
    47       1.802688       1.802688       1.802688    7[6-(48),48-(7,7,7,7,7)]
    48       6.232464       6.232464       6.232464    7[6-(1,1,1),6-(1,6),6-(1,6)]
    49       2.482818       2.482818       2.482818    7[6-(48),48-(7,7,7,7,7)]
    50       5.419056       5.419056       5.419056    7[6-(48),48-(7,7,7,7,7)]
    51       6.713364       6.713364       6.713364    7[6-(48),48-(7,7,7,7,7)]
    52       3.790866       3.790866       3.790866    7[6-(48),48-(7,7,7,7,7)]
    53       12.04998       12.04998       12.04998    7[6-(48)]
    54       4.117878       4.117878       4.117878    7[6-(48),48-(7,7,7,7,7)]
    55       5.067312       5.067312       5.067312    7[6-(48),48-(7,7,7,7,7)]
    56       0.637536       0.637536       0.637536    7[6-(1,1,1),6-(1,6),6-(1,6)]
    57       4.387182       4.387182       4.387182    7[6-(48),48-(7,7,7,7,7)]
    58       1.450944       1.450944       1.450944    7[6-(48),48-(7,7,7,7,7)]
    59       0.156636       0.156636       0.156636    7[6-(48),48-(7,7,7,7,7)]
    60       3.079134       3.079134       3.079134    7[6-(48),48-(7,7,7,7,7)]
    61        8.56002        8.56002        8.56002    7[6-(48)]
    62       2.752122       2.752122       2.752122    7[6-(48),48-(7,7,7,7,7)]
    63       1.802688       1.802688       1.802688    7[6-(48),48-(7,7,7,7,7)]
    64       6.232464       6.232464       6.232464    7[6-(1,1,1),6-(1,6),6-(1,6)]
    65       2.482818       2.482818       2.482818    7[6-(48),48-(7,7,7,7,7)]
    66       5.419056       5.419056       5.419056    7[6-(48),48-(7,7,7,7,7)]
    67       6.713364       6.713364       6.713364    7[6-(48),48-(7,7,7,7,7)]
    68       3.790866       3.790866       3.790866    7[6-(48),48-(7,7,7,7,7)]
    69       12.04998       12.04998       12.04998    7[6-(48)]
    70       4.117878       4.117878       4.117878    7[6-(48),48-(7,7,7,7,7)]
    71       5.067312       5.067312       5.067312    7[6-(48),48-(7,7,7,7,7)]
    72       0.637536       0.637536       0.637536    7[6-(1,1,1),6-(1,6),6-(1,6)]
    73       9.352818       9.352818       9.352818    7[6-(48),48-(7,7,7,7,7)]
    74      12.289056      12.289056      12.289056    7[6-(48),48-(7,7,7,7,7)]
    75      13.583364      13.583364      13.583364    7[6-(48),48-(7,7,7,7,7)]
    76      10.660866      10.660866      10.660866    7[6-(48),48-(7,7,7,7,7)]
    77        5.17998        5.17998        5.17998    7[6-(48)]
    78      10.987878      10.987878      10.987878    7[6-(48),48-(7,7,7,7,7)]
    79      11.937312      11.937312      11.937312    7[6-(48),48-(7,7,7,7,7)]
    80       7.507536       7.507536       7.507536    7[6-(1,1,1),6-(1,6),6-(1,6)]
    81      11.257182      11.257182      11.257182    7[6-(48),48-(7,7,7,7,7)]
    82       8.320944       8.320944       8.320944    7[6-(48),48-(7,7,7,7,7)]
    83       7.026636       7.026636       7.026636    7[6-(48),48-(7,7,7,7,7)]
    84       9.949134       9.949134       9.949134    7[6-(48),48-(7,7,7,7,7)]
    85        1.69002        1.69002        1.69002    7[6-(48)]
    86       9.622122       9.622122       9.622122    7[6-(48),48-(7,7,7,7,7)]
    87       8.672688       8.672688       8.672688    7[6-(48),48-(7,7,7,7,7)]
    88      13.102464      13.102464      13.102464    7[6-(1,1,1),6-(1,6),6-(1,6)]
    89       8.378652       8.378652       8.378652    6[7-(48),48-(6,6)]
    90       12.66141       12.66141       12.66141    6[7-(48),48-(6,6)]
    91        0.93432        0.93432        0.93432    6[7-(48),48-(6,6,6)]
    92      10.388814      10.388814      10.388814    6[7-(48),48-(6,6,6)]
    93       4.481988       4.481988       4.481988    6[7-(0),48-(6,6,6)]
    94      10.821624      10.821624      10.821624    6[7-(48),48-(6,6,6)]
    95       12.37974       12.37974       12.37974    6[7-(48),48-(6,6)]
    96       7.801572       7.801572       7.801572    6[1-(0),6-(1,6),7-(6,6)]
    97          7.557          7.557          7.557    6[1-(0),6-(1,7),6-(6,6)]
    98       6.995034       6.995034       6.995034    6[6-(1,6),6-(1,6),6-(6,6)]
    99       6.721608       6.721608       6.721608    6[1-(0),6-(1,7),6-(6,6)]
   100        6.97992        6.97992        6.97992    6[1-(0),6-(1,6),7-(6,6)]
   101       7.812564       7.812564       7.812564    6[1-(0),1-(0),1-(0),7-(6,6)]
   102      12.231348      12.231348      12.231348    6[7-(48),48-(6,6)]
   103        7.94859        7.94859        7.94859    6[7-(48),48-(6,6)]
   104        5.93568        5.93568        5.93568    6[7-(48),48-(6,6,6)]
   105      10.221186      10.221186      10.221186    6[7-(48),48-(6,6,6)]
   106       2.388012       2.388012       2.388012    6[7-(0),48-(6,6,6)]
   107       9.788376       9.788376       9.788376    6[7-(48),48-(6,6,6)]
   108        8.23026        8.23026        8.23026    6[7-(48),48-(6,6)]
   109      12.808428      12.808428      12.808428    6[1-(0),6-(1,6),7-(6,6)]
   110         13.053         13.053         13.053    6[1-(0),6-(1,7),6-(6,6)]
   111      13.614966      13.614966      13.614966    6[6-(1,6),6-(1,6),6-(6,6)]
   112       0.148392       0.148392       0.148392    6[1-(0),6-(1,7),6-(6,6)]
   113       13.63008       13.63008       13.63008    6[1-(0),6-(1,6),7-(6,6)]
   114      12.797436      12.797436      12.797436    6[1-(0),1-(0),1-(0),7-(6,6)]
   115       5.361348       5.361348       5.361348    6[7-(48),48-(6,6)]
   116        1.07859        1.07859        1.07859    6[7-(48),48-(6,6)]
   117       12.80568       12.80568       12.80568    6[7-(48),48-(6,6,6)]
   118       3.351186       3.351186       3.351186    6[7-(48),48-(6,6,6)]
   119       9.258012       9.258012       9.258012    6[7-(0),48-(6,6,6)]
   120       2.918376       2.918376       2.918376    6[7-(48),48-(6,6,6)]
   121        1.36026        1.36026        1.36026    6[7-(48),48-(6,6)]
   122       5.938428       5.938428       5.938428    6[1-(0),6-(1,6),7-(6,6)]
   123          6.183          6.183          6.183    6[1-(0),6-(1,7),6-(6,6)]
   124       6.744966       6.744966       6.744966    6[6-(1,6),6-(1,6),6-(6,6)]
   125       7.018392       7.018392       7.018392    6[1-(0),6-(1,7),6-(6,6)]
   126        6.76008        6.76008        6.76008    6[1-(0),6-(1,6),7-(6,6)]
   127       5.927436       5.927436       5.927436    6[1-(0),1-(0),1-(0),7-(6,6)]
   128       1.508652       1.508652       1.508652    6[7-(48),48-(6,6)]
   129        5.79141        5.79141        5.79141    6[7-(48),48-(6,6)]
   130        7.80432        7.80432        7.80432    6[7-(48),48-(6,6,6)]
   131       3.518814       3.518814       3.518814    6[7-(48),48-(6,6,6)]
   132      11.351988      11.351988      11.351988    6[7-(0),48-(6,6,6)]
   133       3.951624       3.951624       3.951624    6[7-(48),48-(6,6,6)]
   134        5.50974        5.50974        5.50974    6[7-(48),48-(6,6)]
   135       0.931572       0.931572       0.931572    6[1-(0),6-(1,6),7-(6,6)]
   136          0.687          0.687          0.687    6[1-(0),6-(1,7),6-(6,6)]
   137       0.125034       0.125034       0.125034    6[6-(1,6),6-(1,6),6-(6,6)]
   138      13.591608      13.591608      13.591608    6[1-(0),6-(1,7),6-(6,6)]
   139        0.10992        0.10992        0.10992    6[1-(0),6-(1,6),7-(6,6)]
   140       0.942564       0.942564       0.942564    6[1-(0),1-(0),1-(0),7-(6,6)]
   141       5.361348       5.361348       5.361348    6[7-(48),48-(6,6)]
   142        1.07859        1.07859        1.07859    6[7-(48),48-(6,6)]
   143       12.80568       12.80568       12.80568    6[7-(48),48-(6,6,6)]
   144       3.351186       3.351186       3.351186    6[7-(48),48-(6,6,6)]
   145       9.258012       9.258012       9.258012    6[7-(0),48-(6,6,6)]
   146       2.918376       2.918376       2.918376    6[7-(48),48-(6,6,6)]
   147        1.36026        1.36026        1.36026    6[7-(48),48-(6,6)]
   148       5.938428       5.938428       5.938428    6[1-(0),6-(1,6),7-(6,6)]
   149          6.183          6.183          6.183    6[1-(0),6-(1,7),6-(6,6)]
   150       6.744966       6.744966       6.744966    6[6-(1,6),6-(1,6),6-(6,6)]
   151       7.018392       7.018392       7.018392    6[1-(0),6-(1,7),6-(6,6)]
   152        6.76008        6.76008        6.76008    6[1-(0),6-(1,6),7-(6,6)]
   153       5.927436       5.927436       5.927436    6[1-(0),1-(0),1-(0),7-(6,6)]
   154       1.508652       1.508652       1.508652    6[7-(48),48-(6,6)]
   155        5.79141        5.79141        5.79141    6[7-(48),48-(6,6)]
   156        7.80432        7.80432        7.80432    6[7-(48),48-(6,6,6)]
   157       3.518814       3.518814       3.518814    6[7-(48),48-(6,6,6)]
   158      11.351988      11.351988      11.351988    6[7-(0),48-(6,6,6)]
   159       3.951624       3.951624       3.951624    6[7-(48),48-(6,6,6)]
   160        5.50974        5.50974        5.50974    6[7-(48),48-(6,6)]
   161       0.931572       0.931572       0.931572    6[1-(0),6-(1,6),7-(6,6)]
   162          0.687          0.687          0.687    6[1-(0),6-(1,7),6-(6,6)]
   163       0.125034       0.125034       0.125034    6[6-(1,6),6-(1,6),6-(6,6)]
   164      13.591608      13.591608      13.591608    6[1-(0),6-(1,7),6-(6,6)]
   165        0.10992        0.10992        0.10992    6[1-(0),6-(1,6),7-(6,6)]
   166       0.942564       0.942564       0.942564    6[1-(0),1-(0),1-(0),7-(6,6)]
   167       8.378652       8.378652       8.378652    6[7-(48),48-(6,6)]
   168       12.66141       12.66141       12.66141    6[7-(48),48-(6,6)]
   169        0.93432        0.93432        0.93432    6[7-(48),48-(6,6,6)]
   170      10.388814      10.388814      10.388814    6[7-(48),48-(6,6,6)]
   171       4.481988       4.481988       4.481988    6[7-(0),48-(6,6,6)]
   172      10.821624      10.821624      10.821624    6[7-(48),48-(6,6,6)]
   173       12.37974       12.37974       12.37974    6[7-(48),48-(6,6)]
   174       7.801572       7.801572       7.801572    6[1-(0),6-(1,6),7-(6,6)]
   175          7.557          7.557          7.557    6[1-(0),6-(1,7),6-(6,6)]
   176       6.995034       6.995034       6.995034    6[6-(1,6),6-(1,6),6-(6,6)]
   177       6.721608       6.721608       6.721608    6[1-(0),6-(1,7),6-(6,6)]
   178        6.97992        6.97992        6.97992    6[1-(0),6-(1,6),7-(6,6)]
   179       7.812564       7.812564       7.812564    6[1-(0),1-(0),1-(0),7-(6,6)]
   180      12.231348      12.231348      12.231348    6[7-(48),48-(6,6)]
   181        7.94859        7.94859        7.94859    6[7-(48),48-(6,6)]
   182        5.93568        5.93568        5.93568    6[7-(48),48-(6,6,6)]
   183      10.221186      10.221186      10.221186    6[7-(48),48-(6,6,6)]
   184       2.388012       2.388012       2.388012    6[7-(0),48-(6,6,6)]
   185       9.788376       9.788376       9.788376    6[7-(48),48-(6,6,6)]
   186        8.23026        8.23026        8.23026    6[7-(48),48-(6,6)]
   187      12.808428      12.808428      12.808428    6[1-(0),6-(1,6),7-(6,6)]
   188         13.053         13.053         13.053    6[1-(0),6-(1,7),6-(6,6)]
   189      13.614966      13.614966      13.614966    6[6-(1,6),6-(1,6),6-(6,6)]
   190       0.148392       0.148392       0.148392    6[1-(0),6-(1,7),6-(6,6)]
   191       13.63008       13.63008       13.63008    6[1-(0),6-(1,6),7-(6,6)]
   192      12.797436      12.797436      12.797436    6[1-(0),1-(0),1-(0),7-(6,6)]
   193       8.179422       8.179422       8.179422    1[6-(6,7)]
   194       7.780962       7.780962       7.780962    1[6-(6,6)]
   195       6.367116       6.367116       6.367116    1[6-(6,6)]
   196       6.772446       6.772446       6.772446    1[6-(6,7)]
   197       8.068128       8.068128       8.068128    1[6-(1,1,7)]
   198       7.030758       7.030758       7.030758    1[6-(1,1,7)]
   199       8.529792       8.529792       8.529792    1[6-(1,1,7)]
   200      12.430578      12.430578      12.430578    1[6-(6,7)]
   201      12.829038      12.829038      12.829038    1[6-(6,6)]
   202       0.502884       0.502884       0.502884    1[6-(6,6)]
   203       0.097554       0.097554       0.097554    1[6-(6,7)]
   204      12.541872      12.541872      12.541872    1[6-(1,1,7)]
   205      13.579242      13.579242      13.579242    1[6-(1,1,7)]
   206      12.080208      12.080208      12.080208    1[6-(1,1,7)]
   207       5.560578       5.560578       5.560578    1[6-(6,7)]
   208       5.959038       5.959038       5.959038    1[6-(6,6)]
   209       7.372884       7.372884       7.372884    1[6-(6,6)]
   210       6.967554       6.967554       6.967554    1[6-(6,7)]
   211       5.671872       5.671872       5.671872    1[6-(1,1,7)]
   212       6.709242       6.709242       6.709242    1[6-(1,1,7)]
   213       5.210208       5.210208       5.210208    1[6-(1,1,7)]
   214       1.309422       1.309422       1.309422    1[6-(6,7)]
   215       0.910962       0.910962       0.910962    1[6-(6,6)]
   216      13.237116      13.237116      13.237116    1[6-(6,6)]
   217      13.642446      13.642446      13.642446    1[6-(6,7)]
   218       1.198128       1.198128       1.198128    1[6-(1,1,7)]
   219       0.160758       0.160758       0.160758    1[6-(1,1,7)]
   220       1.659792       1.659792       1.659792    1[6-(1,1,7)]
   221       5.560578       5.560578       5.560578    1[6-(6,7)]
   222       5.959038       5.959038       5.959038    1[6-(6,6)]
   223       7.372884       7.372884       7.372884    1[6-(6,6)]
   224       6.967554       6.967554       6.967554    1[6-(6,7)]
   225       5.671872       5.671872       5.671872    1[6-(1,1,7)]
   226       6.709242       6.709242       6.709242    1[6-(1,1,7)]
   227       5.210208       5.210208       5.210208    1[6-(1,1,7)]
   228       1.309422       1.309422       1.309422    1[6-(6,7)]
   229       0.910962       0.910962       0.910962    1[6-(6,6)]
   230      13.237116      13.237116      13.237116    1[6-(6,6)]
   231      13.642446      13.642446      13.642446    1[6-(6,7)]
   232       1.198128       1.198128       1.198128    1[6-(1,1,7)]
   233       0.160758       0.160758       0.160758    1[6-(1,1,7)]
   234       1.659792       1.659792       1.659792    1[6-(1,1,7)]
   235       8.179422       8.179422       8.179422    1[6-(6,7)]
   236       7.780962       7.780962       7.780962    1[6-(6,6)]
   237       6.367116       6.367116       6.367116    1[6-(6,6)]
   238       6.772446       6.772446       6.772446    1[6-(6,7)]
   239       8.068128       8.068128       8.068128    1[6-(1,1,7)]
   240       7.030758       7.030758       7.030758    1[6-(1,1,7)]
   241       8.529792       8.529792       8.529792    1[6-(1,1,7)]
   242      12.430578      12.430578      12.430578    1[6-(6,7)]
   243      12.829038      12.829038      12.829038    1[6-(6,6)]
   244       0.502884       0.502884       0.502884    1[6-(6,6)]
   245       0.097554       0.097554       0.097554    1[6-(6,7)]
   246      12.541872      12.541872      12.541872    1[6-(1,1,7)]
   247      13.579242      13.579242      13.579242    1[6-(1,1,7)]
   248      12.080208      12.080208      12.080208    1[6-(1,1,7)]
