# Supplementary material for: A collection of forcefield precursors for metal–organic frameworks
Source: RSC Adv. 2019 Nov 13;9(63):36492–507. doi: 10.1039/c9ra07327b (PMC9075174; doi:10.1039/c9ra07327b)
Supplement: RA-009-C9RA07327B-s1588 [file RA-009-C9RA07327B-s1588.txt]

MOGNAY_clean

6.722000    0.000000    0.000000
0.000000    14.239000    0.000000
0.000000    0.000000    22.880000

     1         5.0415         5.0415         5.0415    65[7-(6,6),7-(6,6),8-(6),8-(6),8-(6),8-(6),8-(6),8-(6)]
     2         1.6805         1.6805         1.6805    65[7-(6,6),7-(6,6),8-(6),8-(6),8-(6),8-(6),8-(6),8-(6)]
     3         1.6805         1.6805         1.6805    65[7-(6,6),7-(6,6),8-(6),8-(6),8-(6),8-(6),8-(6),8-(6)]
     4         5.0415         5.0415         5.0415    65[7-(6,6),7-(6,6),8-(6),8-(6),8-(6),8-(6),8-(6),8-(6)]
     5         5.0415         5.0415         5.0415    1[6-(6,7)]
     6         5.0415         5.0415         5.0415    1[6-(6,6)]
     7         5.0415         5.0415         5.0415    1[6-(6,6)]
     8         5.0415         5.0415         5.0415    1[6-(6,7)]
     9         5.0415         5.0415         5.0415    1[6-(6,6)]
    10         5.0415         5.0415         5.0415    1[6-(6,6)]
    11         1.6805         1.6805         1.6805    1[6-(6,7)]
    12         1.6805         1.6805         1.6805    1[6-(6,6)]
    13         1.6805         1.6805         1.6805    1[6-(6,6)]
    14         1.6805         1.6805         1.6805    1[6-(6,7)]
    15         1.6805         1.6805         1.6805    1[6-(6,6)]
    16         1.6805         1.6805         1.6805    1[6-(6,6)]
    17         1.6805         1.6805         1.6805    1[6-(6,7)]
    18         1.6805         1.6805         1.6805    1[6-(6,6)]
    19         1.6805         1.6805         1.6805    1[6-(6,6)]
    20         1.6805         1.6805         1.6805    1[6-(6,7)]
    21         1.6805         1.6805         1.6805    1[6-(6,6)]
    22         1.6805         1.6805         1.6805    1[6-(6,6)]
    23         5.0415         5.0415         5.0415    1[6-(6,7)]
    24         5.0415         5.0415         5.0415    1[6-(6,6)]
    25         5.0415         5.0415         5.0415    1[6-(6,6)]
    26         5.0415         5.0415         5.0415    1[6-(6,7)]
    27         5.0415         5.0415         5.0415    1[6-(6,6)]
    28         5.0415         5.0415         5.0415    1[6-(6,6)]
    29         5.0415         5.0415         5.0415    6[1-(0),6-(1,6),7-(6,65)]
    30         5.0415         5.0415         5.0415    6[1-(0),6-(1,6),6-(1,7)]
    31         5.0415         5.0415         5.0415    6[1-(0),6-(1,6),6-(6,6)]
    32         5.0415         5.0415         5.0415    6[6-(1,6),6-(6,7),6-(8,8)]
    33         5.0415         5.0415         5.0415    6[6-(6,6),8-(65),8-(65)]
    34         5.0415         5.0415         5.0415    6[6-(6,6),6-(8,8),7-(6,65)]
    35         5.0415         5.0415         5.0415    6[6-(6,7),8-(0),8-(65)]
    36         5.0415         5.0415         5.0415    6[1-(0),6-(1,6),7-(6,65)]
    37         5.0415         5.0415         5.0415    6[1-(0),6-(1,6),6-(1,7)]
    38         5.0415         5.0415         5.0415    6[1-(0),6-(1,6),6-(6,6)]
    39         5.0415         5.0415         5.0415    6[6-(1,6),6-(6,7),6-(8,8)]
    40         5.0415         5.0415         5.0415    6[6-(6,6),8-(65),8-(65)]
    41         5.0415         5.0415         5.0415    6[6-(6,6),6-(8,8),7-(6,65)]
    42         5.0415         5.0415         5.0415    6[6-(6,7),8-(0),8-(65)]
    43         1.6805         1.6805         1.6805    6[1-(0),6-(1,6),7-(6,65)]
    44         1.6805         1.6805         1.6805    6[1-(0),6-(1,6),6-(1,7)]
    45         1.6805         1.6805         1.6805    6[1-(0),6-(1,6),6-(6,6)]
    46         1.6805         1.6805         1.6805    6[6-(1,6),6-(6,7),6-(8,8)]
    47         1.6805         1.6805         1.6805    6[6-(6,6),8-(65),8-(65)]
    48         1.6805         1.6805         1.6805    6[6-(6,6),6-(8,8),7-(6,65)]
    49         1.6805         1.6805         1.6805    6[6-(6,7),8-(0),8-(65)]
    50         1.6805         1.6805         1.6805    6[1-(0),6-(1,6),7-(6,65)]
    51         1.6805         1.6805         1.6805    6[1-(0),6-(1,6),6-(1,7)]
    52         1.6805         1.6805         1.6805    6[1-(0),6-(1,6),6-(6,6)]
    53         1.6805         1.6805         1.6805    6[6-(1,6),6-(6,7),6-(8,8)]
    54         1.6805         1.6805         1.6805    6[6-(6,6),8-(65),8-(65)]
    55         1.6805         1.6805         1.6805    6[6-(6,6),6-(8,8),7-(6,65)]
    56         1.6805         1.6805         1.6805    6[6-(6,7),8-(0),8-(65)]
    57         1.6805         1.6805         1.6805    6[1-(0),6-(1,6),7-(6,65)]
    58         1.6805         1.6805         1.6805    6[1-(0),6-(1,6),6-(1,7)]
    59         1.6805         1.6805         1.6805    6[1-(0),6-(1,6),6-(6,6)]
    60         1.6805         1.6805         1.6805    6[6-(1,6),6-(6,7),6-(8,8)]
    61         1.6805         1.6805         1.6805    6[6-(6,6),8-(65),8-(65)]
    62         1.6805         1.6805         1.6805    6[6-(6,6),6-(8,8),7-(6,65)]
    63         1.6805         1.6805         1.6805    6[6-(6,7),8-(0),8-(65)]
    64         1.6805         1.6805         1.6805    6[1-(0),6-(1,6),7-(6,65)]
    65         1.6805         1.6805         1.6805    6[1-(0),6-(1,6),6-(1,7)]
    66         1.6805         1.6805         1.6805    6[1-(0),6-(1,6),6-(6,6)]
    67         1.6805         1.6805         1.6805    6[6-(1,6),6-(6,7),6-(8,8)]
    68         1.6805         1.6805         1.6805    6[6-(6,6),8-(65),8-(65)]
    69         1.6805         1.6805         1.6805    6[6-(6,6),6-(8,8),7-(6,65)]
    70         1.6805         1.6805         1.6805    6[6-(6,7),8-(0),8-(65)]
    71         5.0415         5.0415         5.0415    6[1-(0),6-(1,6),7-(6,65)]
    72         5.0415         5.0415         5.0415    6[1-(0),6-(1,6),6-(1,7)]
    73         5.0415         5.0415         5.0415    6[1-(0),6-(1,6),6-(6,6)]
    74         5.0415         5.0415         5.0415    6[6-(1,6),6-(6,7),6-(8,8)]
    75         5.0415         5.0415         5.0415    6[6-(6,6),8-(65),8-(65)]
    76         5.0415         5.0415         5.0415    6[6-(6,6),6-(8,8),7-(6,65)]
    77         5.0415         5.0415         5.0415    6[6-(6,7),8-(0),8-(65)]
    78         5.0415         5.0415         5.0415    6[1-(0),6-(1,6),7-(6,65)]
    79         5.0415         5.0415         5.0415    6[1-(0),6-(1,6),6-(1,7)]
    80         5.0415         5.0415         5.0415    6[1-(0),6-(1,6),6-(6,6)]
    81         5.0415         5.0415         5.0415    6[6-(1,6),6-(6,7),6-(8,8)]
    82         5.0415         5.0415         5.0415    6[6-(6,6),8-(65),8-(65)]
    83         5.0415         5.0415         5.0415    6[6-(6,6),6-(8,8),7-(6,65)]
    84         5.0415         5.0415         5.0415    6[6-(6,7),8-(0),8-(65)]
    85         5.0415         5.0415         5.0415    7[6-(1,6),6-(6,6),65-(7,8,8,8,8,8,8)]
    86         5.0415         5.0415         5.0415    7[6-(1,6),6-(6,6),65-(7,8,8,8,8,8,8)]
    87         1.6805         1.6805         1.6805    7[6-(1,6),6-(6,6),65-(7,8,8,8,8,8,8)]
    88         1.6805         1.6805         1.6805    7[6-(1,6),6-(6,6),65-(7,8,8,8,8,8,8)]
    89         1.6805         1.6805         1.6805    7[6-(1,6),6-(6,6),65-(7,8,8,8,8,8,8)]
    90         1.6805         1.6805         1.6805    7[6-(1,6),6-(6,6),65-(7,8,8,8,8,8,8)]
    91         5.0415         5.0415         5.0415    7[6-(1,6),6-(6,6),65-(7,8,8,8,8,8,8)]
    92         5.0415         5.0415         5.0415    7[6-(1,6),6-(6,6),65-(7,8,8,8,8,8,8)]
    93       6.137186       6.137186       6.137186    8[6-(6,8),65-(7,7,8,8,8,8,8)]
    94       6.153991       6.153991       6.153991    8[6-(6,8),65-(7,7,8,8,8,8,8)]
    95       0.584814       0.584814       0.584814    8[6-(6,8),65-(7,7,8,8,8,8,8)]
    96       0.568009       0.568009       0.568009    8[6-(6,8),65-(7,7,8,8,8,8,8)]
    97       2.776186       2.776186       2.776186    8[6-(6,8),65-(7,7,8,8,8,8,8)]
    98       2.792991       2.792991       2.792991    8[6-(6,8),65-(7,7,8,8,8,8,8)]
    99       3.945814       3.945814       3.945814    8[6-(6,8),65-(7,7,8,8,8,8,8)]
   100       3.929009       3.929009       3.929009    8[6-(6,8),65-(7,7,8,8,8,8,8)]
   101       0.584814       0.584814       0.584814    8[6-(6,8),65-(7,7,8,8,8,8,8)]
   102       0.568009       0.568009       0.568009    8[6-(6,8),65-(7,7,8,8,8,8,8)]
   103       6.137186       6.137186       6.137186    8[6-(6,8),65-(7,7,8,8,8,8,8)]
   104       6.153991       6.153991       6.153991    8[6-(6,8),65-(7,7,8,8,8,8,8)]
   105       3.945814       3.945814       3.945814    8[6-(6,8),65-(7,7,8,8,8,8,8)]
   106       3.929009       3.929009       3.929009    8[6-(6,8),65-(7,7,8,8,8,8,8)]
   107       2.776186       2.776186       2.776186    8[6-(6,8),65-(7,7,8,8,8,8,8)]
   108       2.792991       2.792991       2.792991    8[6-(6,8),65-(7,7,8,8,8,8,8)]
   109         5.0415         5.0415         5.0415    8[6-(6,8),65-(7,7,8,8,8,8,8)]
   110         5.0415         5.0415         5.0415    8[6-(6,8)]
   111         5.0415         5.0415         5.0415    8[6-(6,8),65-(7,7,8,8,8,8,8)]
   112         5.0415         5.0415         5.0415    8[6-(6,8)]
   113         1.6805         1.6805         1.6805    8[6-(6,8),65-(7,7,8,8,8,8,8)]
   114         1.6805         1.6805         1.6805    8[6-(6,8)]
   115         1.6805         1.6805         1.6805    8[6-(6,8),65-(7,7,8,8,8,8,8)]
   116         1.6805         1.6805         1.6805    8[6-(6,8)]
   117         1.6805         1.6805         1.6805    8[6-(6,8),65-(7,7,8,8,8,8,8)]
   118         1.6805         1.6805         1.6805    8[6-(6,8)]
   119         1.6805         1.6805         1.6805    8[6-(6,8),65-(7,7,8,8,8,8,8)]
   120         1.6805         1.6805         1.6805    8[6-(6,8)]
   121         5.0415         5.0415         5.0415    8[6-(6,8),65-(7,7,8,8,8,8,8)]
   122         5.0415         5.0415         5.0415    8[6-(6,8)]
   123         5.0415         5.0415         5.0415    8[6-(6,8),65-(7,7,8,8,8,8,8)]
   124         5.0415         5.0415         5.0415    8[6-(6,8)]
