# Supplementary material for: A collection of forcefield precursors for metal–organic frameworks
Source: RSC Adv. 2019 Nov 13;9(63):36492–507. doi: 10.1039/c9ra07327b (PMC9075174; doi:10.1039/c9ra07327b)
Supplement: RA-009-C9RA07327B-s1589 [file RA-009-C9RA07327B-s1589.txt]

MOJJUR_clean

12.348000    0.000000    0.000000
0.000000    14.802000    0.000000
-4.888352    0.000000    15.106678

     1       0.039397       0.039397       0.039397    25[7-(6),7-(6),7-(6),7-(6,6)]
     2       1.107947       1.107947       1.107947    25[7-(6),7-(6),7-(6),7-(6,6)]
     3      -1.197925      -1.197925      -1.197925    25[7-(6),7-(6),7-(6),7-(6,6)]
     4       2.621877       2.621877       2.621877    25[7-(6),7-(6),7-(6),7-(6,6)]
     5       7.420251       7.420251       7.420251    25[7-(6),7-(6),7-(6),7-(6,6)]
     6       6.351701       6.351701       6.351701    25[7-(6),7-(6),7-(6),7-(6,6)]
     7       8.657573       8.657573       8.657573    25[7-(6),7-(6),7-(6),7-(6,6)]
     8       4.837771       4.837771       4.837771    25[7-(6),7-(6),7-(6),7-(6,6)]
     9       9.211781       9.211781       9.211781    41[6-(7),6-(7),6-(7),6-(7),6-(7),6-(7),6-(7),6-(7)]
    10       6.866043       6.866043       6.866043    41[6-(7),6-(7),6-(7),6-(7),6-(7),6-(7),6-(7),6-(7)]
    11       3.136219       3.136219       3.136219    41[6-(7),6-(7),6-(7),6-(7),6-(7),6-(7),6-(7),6-(7)]
    12       0.593605       0.593605       0.593605    41[6-(7),6-(7),6-(7),6-(7),6-(7),6-(7),6-(7),6-(7)]
    13      -4.330962      -4.330962      -4.330962    1[7-(6,6)]
    14       4.363842       4.363842       4.363842    1[7-(6,6)]
    15      -2.258281      -2.258281      -2.258281    1[6-(6,7)]
    16       7.958563       7.958563       7.958563    1[6-(6,7)]
    17       -2.34062       -2.34062       -2.34062    1[6-(7,7)]
    18       4.255198       4.255198       4.255198    1[6-(6,7)]
    19       5.680503       5.680503       5.680503    1[6-(6,7)]
    20       2.202161       2.202161       2.202161    1[6-(7,7)]
    21       3.172434       3.172434       3.172434    1[7-(6,6)]
    22      -0.634018      -0.634018      -0.634018    1[7-(6,6)]
    23       1.099753       1.099753       1.099753    1[6-(6,7)]
    24       3.230909       3.230909       3.230909    1[6-(6,7)]
    25       1.182092       1.182092       1.182092    1[6-(7,7)]
    26      -0.525374      -0.525374      -0.525374    1[6-(6,7)]
    27      -1.950679      -1.950679      -1.950679    1[6-(6,7)]
    28       1.527663       1.527663       1.527663    1[6-(7,7)]
    29       11.79061       11.79061       11.79061    1[7-(6,6)]
    30       3.095806       3.095806       3.095806    1[7-(6,6)]
    31       9.717929       9.717929       9.717929    1[6-(6,7)]
    32      -0.498915      -0.498915      -0.498915    1[6-(6,7)]
    33       9.800268       9.800268       9.800268    1[6-(7,7)]
    34        3.20445        3.20445        3.20445    1[6-(6,7)]
    35       1.779145       1.779145       1.779145    1[6-(6,7)]
    36       5.257487       5.257487       5.257487    1[6-(7,7)]
    37       4.287214       4.287214       4.287214    1[7-(6,6)]
    38       8.093666       8.093666       8.093666    1[7-(6,6)]
    39       6.359895       6.359895       6.359895    1[6-(6,7)]
    40       4.228739       4.228739       4.228739    1[6-(6,7)]
    41       6.277556       6.277556       6.277556    1[6-(7,7)]
    42       7.985022       7.985022       7.985022    1[6-(6,7)]
    43       9.410327       9.410327       9.410327    1[6-(6,7)]
    44       5.931985       5.931985       5.931985    1[6-(7,7)]
    45      -2.531769      -2.531769      -2.531769    6[1-(0),6-(1,7),7-(6,25)]
    46      -3.710924      -3.710924      -3.710924    6[1-(0),6-(1,7),7-(1,6)]
    47      -2.564969      -2.564969      -2.564969    6[1-(0),7-(1,6),7-(6,25)]
    48       4.019253       4.019253       4.019253    6[1-(0),6-(1,7),7-(6,25)]
    49       4.814741       4.814741       4.814741    6[1-(0),6-(1,7),7-(1,6)]
    50       2.893756       2.893756       2.893756    6[1-(0),7-(1,6),7-(6,25)]
    51       2.543492       2.543492       2.543492    6[7-(25),41-(6,6,6,6,6,6,6)]
    52      10.994243      10.994243      10.994243    6[7-(25),41-(6,6,6,6,6,6,6)]
    53       5.232933       5.232933       5.232933    6[7-(25),41-(6,6,6,6,6,6,6)]
    54       4.359598       4.359598       4.359598    6[7-(25),41-(6,6,6,6,6,6,6)]
    55       5.914273       5.914273       5.914273    6[7-(0),41-(6,6,6,6,6,6,6)]
    56       8.336541       8.336541       8.336541    6[7-(25),41-(6,6,6,6,6,6,6)]
    57       7.683704       7.683704       7.683704    6[7-(0),41-(6,6,6,6,6,6,6)]
    58       9.162924       9.162924       9.162924    6[7-(25),41-(6,6,6,6,6,6,6)]
    59       1.373241       1.373241       1.373241    6[1-(0),6-(1,7),7-(6,25)]
    60       2.552396       2.552396       2.552396    6[1-(0),6-(1,7),7-(1,6)]
    61       1.406441       1.406441       1.406441    6[1-(0),7-(1,6),7-(6,25)]
    62      -0.289429      -0.289429      -0.289429    6[1-(0),6-(1,7),7-(6,25)]
    63      -1.084917      -1.084917      -1.084917    6[1-(0),6-(1,7),7-(1,6)]
    64       0.836068       0.836068       0.836068    6[1-(0),7-(1,6),7-(6,25)]
    65        8.64598        8.64598        8.64598    6[7-(25),41-(6,6,6,6,6,6,6)]
    66       5.083581       5.083581       5.083581    6[7-(25),41-(6,6,6,6,6,6,6)]
    67       5.956539       5.956539       5.956539    6[7-(25),41-(6,6,6,6,6,6,6)]
    68       6.829874       6.829874       6.829874    6[7-(25),41-(6,6,6,6,6,6,6)]
    69       5.275199       5.275199       5.275199    6[7-(0),41-(6,6,6,6,6,6,6)]
    70       7.741283       7.741283       7.741283    6[7-(25),41-(6,6,6,6,6,6,6)]
    71        8.39412        8.39412        8.39412    6[7-(0),41-(6,6,6,6,6,6,6)]
    72         6.9149         6.9149         6.9149    6[7-(25),41-(6,6,6,6,6,6,6)]
    73       9.991417       9.991417       9.991417    6[1-(0),6-(1,7),7-(6,25)]
    74      11.170572      11.170572      11.170572    6[1-(0),6-(1,7),7-(1,6)]
    75      10.024617      10.024617      10.024617    6[1-(0),7-(1,6),7-(6,25)]
    76       3.440395       3.440395       3.440395    6[1-(0),6-(1,7),7-(6,25)]
    77       2.644907       2.644907       2.644907    6[1-(0),6-(1,7),7-(1,6)]
    78       4.565892       4.565892       4.565892    6[1-(0),7-(1,6),7-(6,25)]
    79       4.916156       4.916156       4.916156    6[7-(25),41-(6,6,6,6,6,6,6)]
    80      -3.534595      -3.534595      -3.534595    6[7-(25),41-(6,6,6,6,6,6,6)]
    81       2.226715       2.226715       2.226715    6[7-(25),41-(6,6,6,6,6,6,6)]
    82        3.10005        3.10005        3.10005    6[7-(25),41-(6,6,6,6,6,6,6)]
    83       1.545375       1.545375       1.545375    6[7-(0),41-(6,6,6,6,6,6,6)]
    84      -0.876893      -0.876893      -0.876893    6[7-(25),41-(6,6,6,6,6,6,6)]
    85      -0.224056      -0.224056      -0.224056    6[7-(0),41-(6,6,6,6,6,6,6)]
    86      -1.703276      -1.703276      -1.703276    6[7-(25),41-(6,6,6,6,6,6,6)]
    87       6.086407       6.086407       6.086407    6[1-(0),6-(1,7),7-(6,25)]
    88       4.907252       4.907252       4.907252    6[1-(0),6-(1,7),7-(1,6)]
    89       6.053207       6.053207       6.053207    6[1-(0),7-(1,6),7-(6,25)]
    90       7.749077       7.749077       7.749077    6[1-(0),6-(1,7),7-(6,25)]
    91       8.544565       8.544565       8.544565    6[1-(0),6-(1,7),7-(1,6)]
    92        6.62358        6.62358        6.62358    6[1-(0),7-(1,6),7-(6,25)]
    93      -1.186332      -1.186332      -1.186332    6[7-(25),41-(6,6,6,6,6,6,6)]
    94       2.376067       2.376067       2.376067    6[7-(25),41-(6,6,6,6,6,6,6)]
    95       1.503109       1.503109       1.503109    6[7-(25),41-(6,6,6,6,6,6,6)]
    96       0.629774       0.629774       0.629774    6[7-(25),41-(6,6,6,6,6,6,6)]
    97       2.184449       2.184449       2.184449    6[7-(0),41-(6,6,6,6,6,6,6)]
    98      -0.281635      -0.281635      -0.281635    6[7-(25),41-(6,6,6,6,6,6,6)]
    99      -0.934472      -0.934472      -0.934472    6[7-(0),41-(6,6,6,6,6,6,6)]
   100       0.544748       0.544748       0.544748    6[7-(25),41-(6,6,6,6,6,6,6)]
   101      -1.788078      -1.788078      -1.788078    7[6-(1,6),6-(1,7),25-(7,7,7)]
   102      -3.703172      -3.703172      -3.703172    7[1-(0),6-(1,6),6-(1,7)]
   103       2.812473       2.812473       2.812473    7[6-(1,6),6-(1,7),25-(7,7,7)]
   104       4.094748       4.094748       4.094748    7[1-(0),6-(1,6),6-(1,7)]
   105       1.627427       1.627427       1.627427    7[6-(41),25-(7,7,7)]
   106      -0.419987      -0.419987      -0.419987    7[6-(41),25-(7,7,7)]
   107        5.69631        5.69631        5.69631    7[6-(41),25-(7,7,7)]
   108       4.410381       4.410381       4.410381    7[6-(41),25-(7,7,7)]
   109       6.754576       6.754576       6.754576    7[6-(41)]
   110        7.92241        7.92241        7.92241    7[6-(41),25-(7,7,7)]
   111       6.913038       6.913038       6.913038    7[6-(41)]
   112       9.074343       9.074343       9.074343    7[6-(41),25-(7,7,7)]
   113        0.62955        0.62955        0.62955    7[6-(1,6),6-(1,7),25-(7,7,7)]
   114       2.544644       2.544644       2.544644    7[1-(0),6-(1,6),6-(1,7)]
   115       0.917351       0.917351       0.917351    7[6-(1,6),6-(1,7),25-(7,7,7)]
   116      -0.364924      -0.364924      -0.364924    7[1-(0),6-(1,6),6-(1,7)]
   117      -2.785955      -2.785955      -2.785955    7[6-(41),25-(7,7,7)]
   118       4.149811       4.149811       4.149811    7[6-(41),25-(7,7,7)]
   119       5.493162       5.493162       5.493162    7[6-(41),25-(7,7,7)]
   120       6.779091       6.779091       6.779091    7[6-(41),25-(7,7,7)]
   121       4.434896       4.434896       4.434896    7[6-(41)]
   122       8.155414       8.155414       8.155414    7[6-(41),25-(7,7,7)]
   123       9.164786       9.164786       9.164786    7[6-(41)]
   124       7.003481       7.003481       7.003481    7[6-(41),25-(7,7,7)]
   125       9.247726       9.247726       9.247726    7[6-(1,6),6-(1,7),25-(7,7,7)]
   126       11.16282       11.16282       11.16282    7[1-(0),6-(1,6),6-(1,7)]
   127       4.647175       4.647175       4.647175    7[6-(1,6),6-(1,7),25-(7,7,7)]
   128         3.3649         3.3649         3.3649    7[1-(0),6-(1,6),6-(1,7)]
   129       5.832221       5.832221       5.832221    7[6-(41),25-(7,7,7)]
   130       7.879635       7.879635       7.879635    7[6-(41),25-(7,7,7)]
   131       1.763338       1.763338       1.763338    7[6-(41),25-(7,7,7)]
   132       3.049267       3.049267       3.049267    7[6-(41),25-(7,7,7)]
   133       0.705072       0.705072       0.705072    7[6-(41)]
   134      -0.462762      -0.462762      -0.462762    7[6-(41),25-(7,7,7)]
   135        0.54661        0.54661        0.54661    7[6-(41)]
   136      -1.614695      -1.614695      -1.614695    7[6-(41),25-(7,7,7)]
   137       6.830098       6.830098       6.830098    7[6-(1,6),6-(1,7),25-(7,7,7)]
   138       4.915004       4.915004       4.915004    7[1-(0),6-(1,6),6-(1,7)]
   139       6.542297       6.542297       6.542297    7[6-(1,6),6-(1,7),25-(7,7,7)]
   140       7.824572       7.824572       7.824572    7[1-(0),6-(1,6),6-(1,7)]
   141      10.245603      10.245603      10.245603    7[6-(41),25-(7,7,7)]
   142       3.309837       3.309837       3.309837    7[6-(41),25-(7,7,7)]
   143       1.966486       1.966486       1.966486    7[6-(41),25-(7,7,7)]
   144       0.680557       0.680557       0.680557    7[6-(41),25-(7,7,7)]
   145       3.024752       3.024752       3.024752    7[6-(41)]
   146      -0.695766      -0.695766      -0.695766    7[6-(41),25-(7,7,7)]
   147      -1.705138      -1.705138      -1.705138    7[6-(41)]
   148       0.456167       0.456167       0.456167    7[6-(41),25-(7,7,7)]
