# Supplementary material for: A collection of forcefield precursors for metal–organic frameworks
Source: RSC Adv. 2019 Nov 13;9(63):36492–507. doi: 10.1039/c9ra07327b (PMC9075174; doi:10.1039/c9ra07327b)
Supplement: RA-009-C9RA07327B-s1590 [file RA-009-C9RA07327B-s1590.txt]

MOQSIV_clean

10.590300    0.000000    0.000000
-5.295130    12.268033    0.000000
0.000000    0.000000    20.907000

     1        1.44368        1.44368        1.44368    48[7-(6,6),7-(6,6),8-(6),8-(6)]
     2        3.85149        3.85149        3.85149    48[7-(6,6),7-(6,6),8-(6),8-(6)]
     3      -1.443659      -1.443659      -1.443659    48[7-(6,6),7-(6,6),8-(6),8-(6)]
     4       6.738829       6.738829       6.738829    48[7-(6,6),7-(6,6),8-(6),8-(6)]
     5      -0.132369      -0.132369      -0.132369    1[6-(6,6)]
     6       1.859664       1.859664       1.859664    1[6-(6,6)]
     7        3.82946        3.82946        3.82946    1[6-(6,6)]
     8        3.92795        3.92795        3.92795    1[6-(7,7)]
     9       2.458016       2.458016       2.458016    1[6-(6,7)]
    10       4.258365       4.258365       4.258365    1[6-(6,7)]
    11       6.215452       6.215452       6.215452    1[6-(1,6,7)]
    12       5.265501       5.265501       5.265501    1[6-(1,6,7)]
    13       5.209369       5.209369       5.209369    1[6-(6,6)]
    14       1.046341       1.046341       1.046341    1[6-(6,6)]
    15        9.03353        9.03353        9.03353    1[6-(6,6)]
    16       7.877071       7.877071       7.877071    1[6-(6,6)]
    17       6.233464       6.233464       6.233464    1[6-(7,7)]
    18      -1.174448      -1.174448      -1.174448    1[6-(6,7)]
    19      -3.007626      -3.007626      -3.007626    1[6-(6,7)]
    20       5.248571       5.248571       5.248571    1[6-(1,6,7)]
    21       4.573967       4.573967       4.573967    1[6-(1,6,7)]
    22       3.876065       3.876065       3.876065    1[6-(6,6)]
    23       3.000249       3.000249       3.000249    1[6-(6,6)]
    24       9.181793       9.181793       9.181793    1[6-(6,6)]
    25      -0.368541      -0.368541      -0.368541    1[6-(6,6)]
    26       5.427539       5.427539       5.427539    1[6-(6,6)]
    27       3.435506       3.435506       3.435506    1[6-(6,6)]
    28        1.46571        1.46571        1.46571    1[6-(6,6)]
    29        1.36722        1.36722        1.36722    1[6-(7,7)]
    30       2.837154       2.837154       2.837154    1[6-(6,7)]
    31       1.036805       1.036805       1.036805    1[6-(6,7)]
    32      -0.920282      -0.920282      -0.920282    1[6-(1,6,7)]
    33       0.029669       0.029669       0.029669    1[6-(1,6,7)]
    34       0.085801       0.085801       0.085801    1[6-(6,6)]
    35       4.248829       4.248829       4.248829    1[6-(6,6)]
    36       -3.73836       -3.73836       -3.73836    1[6-(6,6)]
    37      -2.581901      -2.581901      -2.581901    1[6-(6,6)]
    38      -0.938294      -0.938294      -0.938294    1[6-(7,7)]
    39       6.469618       6.469618       6.469618    1[6-(6,7)]
    40       8.302796       8.302796       8.302796    1[6-(6,7)]
    41       0.046599       0.046599       0.046599    1[6-(1,6,7)]
    42       0.721203       0.721203       0.721203    1[6-(1,6,7)]
    43       1.419105       1.419105       1.419105    1[6-(6,6)]
    44       2.294921       2.294921       2.294921    1[6-(6,6)]
    45      -3.886623      -3.886623      -3.886623    1[6-(6,6)]
    46      -4.926589      -4.926589      -4.926589    1[6-(6,6)]
    47       0.132388       0.132388       0.132388    1[6-(6,6)]
    48      -1.859649      -1.859649      -1.859649    1[6-(6,6)]
    49       6.760855       6.760855       6.760855    1[6-(6,6)]
    50       6.662365       6.662365       6.662365    1[6-(7,7)]
    51       8.132299       8.132299       8.132299    1[6-(6,7)]
    52       6.331945       6.331945       6.331945    1[6-(6,7)]
    53       4.374858       4.374858       4.374858    1[6-(1,6,7)]
    54       5.324806       5.324806       5.324806    1[6-(1,6,7)]
    55       5.380932       5.380932       5.380932    1[6-(6,6)]
    56      -1.046302      -1.046302      -1.046302    1[6-(6,6)]
    57       1.556778       1.556778       1.556778    1[6-(6,6)]
    58       2.713241       2.713241       2.713241    1[6-(6,6)]
    59       4.356863       4.356863       4.356863    1[6-(7,7)]
    60       1.174481       1.174481       1.174481    1[6-(6,7)]
    61       3.007664       3.007664       3.007664    1[6-(6,7)]
    62       5.341766       5.341766       5.341766    1[6-(1,6,7)]
    63       6.016366       6.016366       6.016366    1[6-(1,6,7)]
    64      -3.876034      -3.876034      -3.876034    1[6-(6,6)]
    65      -3.000215      -3.000215      -3.000215    1[6-(6,6)]
    66       1.408513       1.408513       1.408513    1[6-(6,6)]
    67       0.368544       0.368544       0.368544    1[6-(6,6)]
    68       5.162782       5.162782       5.162782    1[6-(6,6)]
    69       7.154819       7.154819       7.154819    1[6-(6,6)]
    70      -1.465685      -1.465685      -1.465685    1[6-(6,6)]
    71      -1.367195      -1.367195      -1.367195    1[6-(7,7)]
    72      -2.837129      -2.837129      -2.837129    1[6-(6,7)]
    73      -1.036775      -1.036775      -1.036775    1[6-(6,7)]
    74       0.920312       0.920312       0.920312    1[6-(1,6,7)]
    75      -0.029636      -0.029636      -0.029636    1[6-(1,6,7)]
    76      -0.085762      -0.085762      -0.085762    1[6-(6,6)]
    77       6.341472       6.341472       6.341472    1[6-(6,6)]
    78       3.738392       3.738392       3.738392    1[6-(6,6)]
    79       2.581929       2.581929       2.581929    1[6-(6,6)]
    80       0.938307       0.938307       0.938307    1[6-(7,7)]
    81       4.120689       4.120689       4.120689    1[6-(6,7)]
    82       2.287506       2.287506       2.287506    1[6-(6,7)]
    83      -0.046596      -0.046596      -0.046596    1[6-(1,6,7)]
    84      -0.721196      -0.721196      -0.721196    1[6-(1,6,7)]
    85       9.171204       9.171204       9.171204    1[6-(6,6)]
    86       8.295385       8.295385       8.295385    1[6-(6,6)]
    87       3.886657       3.886657       3.886657    1[6-(6,6)]
    88       4.926626       4.926626       4.926626    1[6-(6,6)]
    89       1.824718       1.824718       1.824718    6[6-(6,6),8-(0),8-(48)]
    90       1.844839       1.844839       1.844839    6[6-(1,6),6-(6,6),6-(8,8)]
    91       0.672493       0.672493       0.672493    6[1-(0),6-(6,6),6-(6,6)]
    92       0.638604       0.638604       0.638604    6[6-(1,6),6-(1,6),6-(6,6)]
    93       1.846956       1.846956       1.846956    6[1-(0),6-(1,6),6-(6,6)]
    94       3.034129       3.034129       3.034129    6[1-(0),6-(1,6),6-(6,6)]
    95       3.069078       3.069078       3.069078    6[6-(1,6),6-(6,6),6-(8,8)]
    96       4.400278       4.400278       4.400278    6[6-(6,6),8-(0),8-(48)]
    97        3.78498        3.78498        3.78498    6[1-(0),7-(6,48),7-(6,6)]
    98       2.981177       2.981177       2.981177    6[1-(0),6-(1,7),7-(6,48)]
    99       3.981959       3.981959       3.981959    6[1-(0),6-(1,7),7-(6,6)]
   100       5.629808       5.629808       5.629808    6[1-(0),1-(0),6-(6,6),7-(6,6)]
   101       6.414548       6.414548       6.414548    6[6-(1,1,7),6-(1,6),6-(1,6)]
   102       5.965517       5.965517       5.965517    6[1-(0),6-(1,6),6-(6,6)]
   103        6.67083        6.67083        6.67083    6[1-(0),6-(1,6),6-(6,6)]
   104        7.85165        7.85165        7.85165    6[6-(1,6),6-(1,6),6-(6,6)]
   105       8.253024       8.253024       8.253024    6[1-(0),6-(1,6),6-(6,6)]
   106       7.565715       7.565715       7.565715    6[1-(0),6-(1,6),6-(6,6)]
   107        -3.7839        -3.7839        -3.7839    6[1-(0),7-(6,48),7-(6,6)]
   108      -2.049207      -2.049207      -2.049207    6[1-(0),6-(1,7),7-(6,48)]
   109      -3.047871      -3.047871      -3.047871    6[1-(0),6-(1,7),7-(6,6)]
   110       5.167025       5.167025       5.167025    6[1-(0),1-(0),6-(6,6),7-(6,6)]
   111       4.512545       4.512545       4.512545    6[6-(1,1,7),6-(1,6),6-(1,6)]
   112       3.912074       3.912074       3.912074    6[1-(0),6-(1,6),6-(6,6)]
   113       3.351848       3.351848       3.351848    6[1-(0),6-(1,6),6-(6,6)]
   114       8.597206       8.597206       8.597206    6[6-(1,6),6-(1,6),6-(6,6)]
   115       9.192382       9.192382       9.192382    6[1-(0),6-(1,6),6-(6,6)]
   116       9.809795       9.809795       9.809795    6[1-(0),6-(1,6),6-(6,6)]
   117       3.470452       3.470452       3.470452    6[6-(6,6),8-(0),8-(48)]
   118       3.450331       3.450331       3.450331    6[6-(1,6),6-(6,6),6-(8,8)]
   119       4.622677       4.622677       4.622677    6[1-(0),6-(6,6),6-(6,6)]
   120       4.656566       4.656566       4.656566    6[6-(1,6),6-(1,6),6-(6,6)]
   121       3.448214       3.448214       3.448214    6[1-(0),6-(1,6),6-(6,6)]
   122       2.261041       2.261041       2.261041    6[1-(0),6-(1,6),6-(6,6)]
   123       2.226092       2.226092       2.226092    6[6-(1,6),6-(6,6),6-(8,8)]
   124       0.894892       0.894892       0.894892    6[6-(6,6),8-(0),8-(48)]
   125        1.51019        1.51019        1.51019    6[1-(0),7-(6,48),7-(6,6)]
   126       2.313993       2.313993       2.313993    6[1-(0),6-(1,7),7-(6,48)]
   127       1.313211       1.313211       1.313211    6[1-(0),6-(1,7),7-(6,6)]
   128      -0.334638      -0.334638      -0.334638    6[1-(0),1-(0),6-(6,6),7-(6,6)]
   129      -1.119378      -1.119378      -1.119378    6[6-(1,1,7),6-(1,6),6-(1,6)]
   130      -0.670347      -0.670347      -0.670347    6[1-(0),6-(1,6),6-(6,6)]
   131       -1.37566       -1.37566       -1.37566    6[1-(0),6-(1,6),6-(6,6)]
   132       -2.55648       -2.55648       -2.55648    6[6-(1,6),6-(1,6),6-(6,6)]
   133      -2.957854      -2.957854      -2.957854    6[1-(0),6-(1,6),6-(6,6)]
   134      -2.270545      -2.270545      -2.270545    6[1-(0),6-(1,6),6-(6,6)]
   135       -1.51123       -1.51123       -1.51123    6[1-(0),7-(6,48),7-(6,6)]
   136       7.344377       7.344377       7.344377    6[1-(0),6-(1,7),7-(6,48)]
   137       8.343041       8.343041       8.343041    6[1-(0),6-(1,7),7-(6,6)]
   138       0.128145       0.128145       0.128145    6[1-(0),1-(0),6-(6,6),7-(6,6)]
   139       0.782625       0.782625       0.782625    6[6-(1,1,7),6-(1,6),6-(1,6)]
   140       1.383096       1.383096       1.383096    6[1-(0),6-(1,6),6-(6,6)]
   141       1.943322       1.943322       1.943322    6[1-(0),6-(1,6),6-(6,6)]
   142      -3.302036      -3.302036      -3.302036    6[6-(1,6),6-(1,6),6-(6,6)]
   143      -3.897212      -3.897212      -3.897212    6[1-(0),6-(1,6),6-(6,6)]
   144      -4.514625      -4.514625      -4.514625    6[1-(0),6-(1,6),6-(6,6)]
   145      -1.824699      -1.824699      -1.824699    6[6-(6,6),8-(0),8-(48)]
   146      -1.844821      -1.844821      -1.844821    6[6-(1,6),6-(6,6),6-(8,8)]
   147      -0.672475      -0.672475      -0.672475    6[1-(0),6-(6,6),6-(6,6)]
   148      -0.638587      -0.638587      -0.638587    6[6-(1,6),6-(1,6),6-(6,6)]
   149       -1.84694       -1.84694       -1.84694    6[1-(0),6-(1,6),6-(6,6)]
   150       7.556187       7.556187       7.556187    6[1-(0),6-(1,6),6-(6,6)]
   151        7.52124        7.52124        7.52124    6[6-(1,6),6-(6,6),6-(8,8)]
   152       6.190039       6.190039       6.190039    6[6-(6,6),8-(0),8-(48)]
   153       6.805334       6.805334       6.805334    6[1-(0),7-(6,48),7-(6,6)]
   154       7.609138       7.609138       7.609138    6[1-(0),6-(1,7),7-(6,48)]
   155       6.608353       6.608353       6.608353    6[1-(0),6-(1,7),7-(6,6)]
   156       4.960501       4.960501       4.960501    6[1-(0),1-(0),6-(6,6),7-(6,6)]
   157       4.175759       4.175759       4.175759    6[6-(1,1,7),6-(1,6),6-(1,6)]
   158       4.624785       4.624785       4.624785    6[1-(0),6-(1,6),6-(6,6)]
   159        3.91947        3.91947        3.91947    6[1-(0),6-(1,6),6-(6,6)]
   160       2.738653       2.738653       2.738653    6[6-(1,6),6-(1,6),6-(6,6)]
   161       2.337283       2.337283       2.337283    6[1-(0),6-(1,6),6-(6,6)]
   162       3.024594       3.024594       3.024594    6[1-(0),6-(1,6),6-(6,6)]
   163       3.783928       3.783928       3.783928    6[1-(0),7-(6,48),7-(6,6)]
   164       2.049239       2.049239       2.049239    6[1-(0),6-(1,7),7-(6,48)]
   165       3.047906       3.047906       3.047906    6[1-(0),6-(1,7),7-(6,6)]
   166        5.42331        5.42331        5.42331    6[1-(0),1-(0),6-(6,6),7-(6,6)]
   167      -4.512509      -4.512509      -4.512509    6[6-(1,1,7),6-(1,6),6-(1,6)]
   168       -3.91204       -3.91204       -3.91204    6[1-(0),6-(1,6),6-(6,6)]
   169      -3.351812      -3.351812      -3.351812    6[1-(0),6-(1,6),6-(6,6)]
   170       1.993095       1.993095       1.993095    6[6-(1,6),6-(1,6),6-(6,6)]
   171       1.397921       1.397921       1.397921    6[1-(0),6-(1,6),6-(6,6)]
   172       0.780506       0.780506       0.780506    6[1-(0),6-(1,6),6-(6,6)]
   173       7.119869       7.119869       7.119869    6[6-(6,6),8-(0),8-(48)]
   174       7.139991       7.139991       7.139991    6[6-(1,6),6-(6,6),6-(8,8)]
   175       5.967645       5.967645       5.967645    6[1-(0),6-(6,6),6-(6,6)]
   176       5.933757       5.933757       5.933757    6[6-(1,6),6-(1,6),6-(6,6)]
   177        7.14211        7.14211        7.14211    6[1-(0),6-(1,6),6-(6,6)]
   178      -2.261017      -2.261017      -2.261017    6[1-(0),6-(1,6),6-(6,6)]
   179       -2.22607       -2.22607       -2.22607    6[6-(1,6),6-(6,6),6-(8,8)]
   180      -0.894869      -0.894869      -0.894869    6[6-(6,6),8-(0),8-(48)]
   181      -1.510164      -1.510164      -1.510164    6[1-(0),7-(6,48),7-(6,6)]
   182      -2.313968      -2.313968      -2.313968    6[1-(0),6-(1,7),7-(6,48)]
   183      -1.313183      -1.313183      -1.313183    6[1-(0),6-(1,7),7-(6,6)]
   184       0.334669       0.334669       0.334669    6[1-(0),1-(0),6-(6,6),7-(6,6)]
   185       1.119411       1.119411       1.119411    6[6-(1,1,7),6-(1,6),6-(1,6)]
   186       0.670385       0.670385       0.670385    6[1-(0),6-(1,6),6-(6,6)]
   187         1.3757         1.3757         1.3757    6[1-(0),6-(1,6),6-(6,6)]
   188       2.556517       2.556517       2.556517    6[6-(1,6),6-(1,6),6-(6,6)]
   189       2.957887       2.957887       2.957887    6[1-(0),6-(1,6),6-(6,6)]
   190       2.270576       2.270576       2.270576    6[1-(0),6-(1,6),6-(6,6)]
   191       1.511242       1.511242       1.511242    6[1-(0),7-(6,48),7-(6,6)]
   192       3.245931       3.245931       3.245931    6[1-(0),6-(1,7),7-(6,48)]
   193       2.247264       2.247264       2.247264    6[1-(0),6-(1,7),7-(6,6)]
   194       -0.12814       -0.12814       -0.12814    6[1-(0),1-(0),6-(6,6),7-(6,6)]
   195       9.807679       9.807679       9.807679    6[6-(1,1,7),6-(1,6),6-(1,6)]
   196        9.20721        9.20721        9.20721    6[1-(0),6-(1,6),6-(6,6)]
   197       8.646982       8.646982       8.646982    6[1-(0),6-(1,6),6-(6,6)]
   198       3.302075       3.302075       3.302075    6[6-(1,6),6-(1,6),6-(6,6)]
   199       3.897249       3.897249       3.897249    6[1-(0),6-(1,6),6-(6,6)]
   200       4.514664       4.514664       4.514664    6[1-(0),6-(1,6),6-(6,6)]
   201       2.824441       2.824441       2.824441    7[6-(1,6),6-(1,7),48-(7,8,8)]
   202       4.527359       4.527359       4.527359    7[6-(1,1,6),6-(1,6),6-(1,7)]
   203      -2.500356      -2.500356      -2.500356    7[6-(1,6),6-(1,7),48-(7,8,8)]
   204      -4.133378      -4.133378      -4.133378    7[6-(1,1,6),6-(1,6),6-(1,7)]
   205       2.470729       2.470729       2.470729    7[6-(1,6),6-(1,7),48-(7,8,8)]
   206       0.767811       0.767811       0.767811    7[6-(1,1,6),6-(1,6),6-(1,7)]
   207       7.795526       7.795526       7.795526    7[6-(1,6),6-(1,7),48-(7,8,8)]
   208       9.428548       9.428548       9.428548    7[6-(1,1,6),6-(1,6),6-(1,7)]
   209       7.765875       7.765875       7.765875    7[6-(1,6),6-(1,7),48-(7,8,8)]
   210       6.062953       6.062953       6.062953    7[6-(1,1,6),6-(1,6),6-(1,7)]
   211       2.500384       2.500384       2.500384    7[6-(1,6),6-(1,7),48-(7,8,8)]
   212        4.13341        4.13341        4.13341    7[6-(1,1,6),6-(1,6),6-(1,7)]
   213      -2.470705      -2.470705      -2.470705    7[6-(1,6),6-(1,7),48-(7,8,8)]
   214      -0.767783      -0.767783      -0.767783    7[6-(1,1,6),6-(1,6),6-(1,7)]
   215       2.794786       2.794786       2.794786    7[6-(1,6),6-(1,7),48-(7,8,8)]
   216        1.16176        1.16176        1.16176    7[6-(1,1,6),6-(1,6),6-(1,7)]
   217       0.830289       0.830289       0.830289    8[6-(6,8),48-(7,7,8)]
   218        2.74184        2.74184        2.74184    8[6-(6,8)]
   219       4.606788       4.606788       4.606788    8[6-(6,8)]
   220       5.249622       5.249622       5.249622    8[6-(6,8),48-(7,7,8)]
   221       4.464881       4.464881       4.464881    8[6-(6,8),48-(7,7,8)]
   222        2.55333        2.55333        2.55333    8[6-(6,8)]
   223       0.688382       0.688382       0.688382    8[6-(6,8)]
   224       0.045548       0.045548       0.045548    8[6-(6,8),48-(7,7,8)]
   225       -0.83027       -0.83027       -0.83027    8[6-(6,8),48-(7,7,8)]
   226      -2.741818      -2.741818      -2.741818    8[6-(6,8)]
   227       5.983527       5.983527       5.983527    8[6-(6,8)]
   228       5.340698       5.340698       5.340698    8[6-(6,8),48-(7,7,8)]
   229        6.12544        6.12544        6.12544    8[6-(6,8),48-(7,7,8)]
   230       8.036988       8.036988       8.036988    8[6-(6,8)]
   231      -0.688357      -0.688357      -0.688357    8[6-(6,8)]
   232      -0.045528      -0.045528      -0.045528    8[6-(6,8),48-(7,7,8)]
