# Supplementary material for: A collection of forcefield precursors for metal–organic frameworks
Source: RSC Adv. 2019 Nov 13;9(63):36492–507. doi: 10.1039/c9ra07327b (PMC9075174; doi:10.1039/c9ra07327b)
Supplement: RA-009-C9RA07327B-s1591 [file RA-009-C9RA07327B-s1591.txt]

MOXNUJ_clean

9.804000    0.000000    0.000000
4.901963    16.109289    0.000000
4.901991    0.000016    16.109281

     1       4.901977       4.901977       4.901977    29[7-(6,6),7-(6,6)]
     2          4.902          4.902          4.902    29[7-(6,6),7-(6,6)]
     3       7.352982       7.352982       7.352982    29[7-(6,6),7-(6,6)]
     4       7.352996       7.352996       7.352996    29[7-(6,6),7-(6,6)]
     5       7.144152       7.144152       7.144152    1[6-(6,7)]
     6       8.814757       8.814757       8.814757    1[6-(6,6)]
     7        7.23828        7.23828        7.23828    1[6-(6,6)]
     8       5.575519       5.575519       5.575519    1[6-(6,7)]
     9       9.714769       9.714769       9.714769    1[6-(1,6,8)]
    10      10.698109      10.698109      10.698109    1[6-(1,6,8)]
    11      12.046138      12.046138      12.046138    1[6-(6,7)]
    12       8.814773       8.814773       8.814773    1[6-(6,6)]
    13       7.238283       7.238283       7.238283    1[6-(6,6)]
    14       5.575528       5.575528       5.575528    1[6-(6,7)]
    15       9.714776       9.714776       9.714776    1[6-(1,6,8)]
    16      10.698118      10.698118      10.698118    1[6-(1,6,8)]
    17       9.595152       9.595152       9.595152    1[6-(6,7)]
    18      16.167743      16.167743      16.167743    1[6-(6,6)]
    19      14.591265      14.591265      14.591265    1[6-(6,6)]
    20      12.928508      12.928508      12.928508    1[6-(6,7)]
    21      17.067748      17.067748      17.067748    1[6-(1,6,8)]
    22       8.247092       8.247092       8.247092    1[6-(1,6,8)]
    23      14.497138      14.497138      14.497138    1[6-(6,7)]
    24      16.167741      16.167741      16.167741    1[6-(6,6)]
    25      14.591252      14.591252      14.591252    1[6-(6,6)]
    26      12.928493      12.928493      12.928493    1[6-(6,7)]
    27        7.26375        7.26375        7.26375    1[6-(1,6,8)]
    28       8.247089       8.247089       8.247089    1[6-(1,6,8)]
    29      12.463802      12.463802      12.463802    1[6-(6,7)]
    30      10.793197      10.793197      10.793197    1[6-(6,6)]
    31      12.369674      12.369674      12.369674    1[6-(6,6)]
    32      14.032435      14.032435      14.032435    1[6-(6,7)]
    33       9.893185       9.893185       9.893185    1[6-(1,6,8)]
    34       8.909845       8.909845       8.909845    1[6-(1,6,8)]
    35       7.561816       7.561816       7.561816    1[6-(6,7)]
    36      10.793181      10.793181      10.793181    1[6-(6,6)]
    37      12.369671      12.369671      12.369671    1[6-(6,6)]
    38      14.032426      14.032426      14.032426    1[6-(6,7)]
    39       9.893178       9.893178       9.893178    1[6-(1,6,8)]
    40       8.909836       8.909836       8.909836    1[6-(1,6,8)]
    41      10.012802      10.012802      10.012802    1[6-(6,7)]
    42       3.440211       3.440211       3.440211    1[6-(6,6)]
    43       5.016689       5.016689       5.016689    1[6-(6,6)]
    44       6.679446       6.679446       6.679446    1[6-(6,7)]
    45       2.540206       2.540206       2.540206    1[6-(1,6,8)]
    46      11.360862      11.360862      11.360862    1[6-(1,6,8)]
    47       5.110816       5.110816       5.110816    1[6-(6,7)]
    48       3.440213       3.440213       3.440213    1[6-(6,6)]
    49       5.016702       5.016702       5.016702    1[6-(6,6)]
    50       6.679461       6.679461       6.679461    1[6-(6,7)]
    51      12.344204      12.344204      12.344204    1[6-(1,6,8)]
    52      11.360865      11.360865      11.360865    1[6-(1,6,8)]
    53       7.170821       7.170821       7.170821    6[1-(0),6-(1,6),7-(6,29)]
    54        8.17789        8.17789        8.17789    6[1-(0),6-(1,7),6-(6,8)]
    55       8.230344       8.230344       8.230344    6[6-(1,6),6-(1,6),8-(6)]
    56       7.240435       7.240435       7.240435    6[1-(0),6-(1,7),6-(6,8)]
    57       6.260033       6.260033       6.260033    6[1-(0),6-(1,6),7-(6,29)]
    58      10.155459      10.155459      10.155459    6[1-(0),1-(0),6-(6,6,6),8-(6)]
    59       7.170839       7.170839       7.170839    6[1-(0),6-(1,6),7-(6,29)]
    60       8.177904       8.177904       8.177904    6[1-(0),6-(1,7),6-(6,8)]
    61       8.230353       8.230353       8.230353    6[6-(1,6),6-(1,6),8-(6)]
    62       7.240442       7.240442       7.240442    6[1-(0),6-(1,7),6-(6,8)]
    63       6.260044       6.260044       6.260044    6[1-(0),6-(1,6),7-(6,29)]
    64      10.155465      10.155465      10.155465    6[1-(0),1-(0),6-(6,6,6),8-(6)]
    65      14.523811      14.523811      14.523811    6[1-(0),6-(1,6),7-(6,29)]
    66      15.530876      15.530876      15.530876    6[1-(0),6-(1,7),6-(6,8)]
    67      15.583329      15.583329      15.583329    6[6-(1,6),6-(1,6),8-(6)]
    68      14.593421      14.593421      14.593421    6[1-(0),6-(1,7),6-(6,8)]
    69      13.613022      13.613022      13.613022    6[1-(0),6-(1,6),7-(6,29)]
    70       7.704439       7.704439       7.704439    6[1-(0),1-(0),6-(6,6,6),8-(6)]
    71      14.523804      14.523804      14.523804    6[1-(0),6-(1,6),7-(6,29)]
    72      15.530872      15.530872      15.530872    6[1-(0),6-(1,7),6-(6,8)]
    73      15.583322      15.583322      15.583322    6[6-(1,6),6-(1,6),8-(6)]
    74       14.59341       14.59341       14.59341    6[1-(0),6-(1,7),6-(6,8)]
    75      13.613009      13.613009      13.613009    6[1-(0),6-(1,6),7-(6,29)]
    76       7.704438       7.704438       7.704438    6[1-(0),1-(0),6-(6,6,6),8-(6)]
    77      12.437133      12.437133      12.437133    6[1-(0),6-(1,6),7-(6,29)]
    78      11.430064      11.430064      11.430064    6[1-(0),6-(1,7),6-(6,8)]
    79       11.37761       11.37761       11.37761    6[6-(1,6),6-(1,6),8-(6)]
    80      12.367519      12.367519      12.367519    6[1-(0),6-(1,7),6-(6,8)]
    81      13.347921      13.347921      13.347921    6[1-(0),6-(1,6),7-(6,29)]
    82       9.452495       9.452495       9.452495    6[1-(0),1-(0),6-(6,6,6),8-(6)]
    83      12.437115      12.437115      12.437115    6[1-(0),6-(1,6),7-(6,29)]
    84       11.43005       11.43005       11.43005    6[1-(0),6-(1,7),6-(6,8)]
    85      11.377601      11.377601      11.377601    6[6-(1,6),6-(1,6),8-(6)]
    86      12.367512      12.367512      12.367512    6[1-(0),6-(1,7),6-(6,8)]
    87       13.34791       13.34791       13.34791    6[1-(0),6-(1,6),7-(6,29)]
    88       9.452489       9.452489       9.452489    6[1-(0),1-(0),6-(6,6,6),8-(6)]
    89       5.084143       5.084143       5.084143    6[1-(0),6-(1,6),7-(6,29)]
    90       4.077078       4.077078       4.077078    6[1-(0),6-(1,7),6-(6,8)]
    91       4.024625       4.024625       4.024625    6[6-(1,6),6-(1,6),8-(6)]
    92       5.014533       5.014533       5.014533    6[1-(0),6-(1,7),6-(6,8)]
    93       5.994932       5.994932       5.994932    6[1-(0),6-(1,6),7-(6,29)]
    94      11.903515      11.903515      11.903515    6[1-(0),1-(0),6-(6,6,6),8-(6)]
    95        5.08415        5.08415        5.08415    6[1-(0),6-(1,6),7-(6,29)]
    96       4.077082       4.077082       4.077082    6[1-(0),6-(1,7),6-(6,8)]
    97       4.024632       4.024632       4.024632    6[6-(1,6),6-(1,6),8-(6)]
    98       5.014544       5.014544       5.014544    6[1-(0),6-(1,7),6-(6,8)]
    99       5.994945       5.994945       5.994945    6[1-(0),6-(1,6),7-(6,29)]
   100      11.903516      11.903516      11.903516    6[1-(0),1-(0),6-(6,6,6),8-(6)]
   101      11.029489      11.029489      11.029489    6[6-(1,1,8),6-(1,1,8),6-(1,1,8),6-(1,1,8)]
   102       8.578466       8.578466       8.578466    6[6-(1,1,8),6-(1,1,8),6-(1,1,8),6-(1,1,8)]
   103       6.233167       6.233167       6.233167    7[6-(1,6),6-(1,6),29-(7)]
   104       6.233184       6.233184       6.233184    7[6-(1,6),6-(1,6),29-(7)]
   105      13.586158      13.586158      13.586158    7[6-(1,6),6-(1,6),29-(7)]
   106      13.586147      13.586147      13.586147    7[6-(1,6),6-(1,6),29-(7)]
   107      13.374787      13.374787      13.374787    7[6-(1,6),6-(1,6),29-(7)]
   108       13.37477       13.37477       13.37477    7[6-(1,6),6-(1,6),29-(7)]
   109       6.021796       6.021796       6.021796    7[6-(1,6),6-(1,6),29-(7)]
   110       6.021807       6.021807       6.021807    7[6-(1,6),6-(1,6),29-(7)]
   111       9.185354       9.185354       9.185354    8[6-(1,1,6),6-(6,6)]
   112       9.185358       9.185358       9.185358    8[6-(1,1,6),6-(6,6)]
   113      16.538336      16.538336      16.538336    8[6-(1,1,6),6-(6,6)]
   114       16.53833       16.53833       16.53833    8[6-(1,1,6),6-(6,6)]
   115        10.4226        10.4226        10.4226    8[6-(1,1,6),6-(6,6)]
   116      10.422596      10.422596      10.422596    8[6-(1,1,6),6-(6,6)]
   117       3.069618       3.069618       3.069618    8[6-(1,1,6),6-(6,6)]
   118       3.069624       3.069624       3.069624    8[6-(1,1,6),6-(6,6)]
