# Supplementary material for: A collection of forcefield precursors for metal–organic frameworks
Source: RSC Adv. 2019 Nov 13;9(63):36492–507. doi: 10.1039/c9ra07327b (PMC9075174; doi:10.1039/c9ra07327b)
Supplement: RA-009-C9RA07327B-s1592 [file RA-009-C9RA07327B-s1592.txt]

MOXPEV_charged

14.183800    0.000000    0.000000
-7.003390    12.334209    0.000000
-1.340957    -2.303440    21.475232

     1      -4.172903      -4.172903      -4.172903    29[7-(6,6),7-(6,6),7-(6,6),7-(6,6)]
     2      -5.257136      -5.257136      -5.257136    29[7-(6,6),7-(6,6),7-(6,6),7-(6,6)]
     3      10.012356      10.012356      10.012356    29[7-(6,6),7-(6,6),7-(6,6),7-(6,6)]
     4      11.096589      11.096589      11.096589    29[7-(6,6),7-(6,6),7-(6,6),7-(6,6)]
     5       0.801079       0.801079       0.801079    1[6-(1,6,8)]
     6       0.045443       0.045443       0.045443    1[6-(1,6,8)]
     7      -0.469177      -0.469177      -0.469177    1[6-(6,6)]
     8      -1.621396      -1.621396      -1.621396    1[6-(6,7)]
     9       2.607019       2.607019       2.607019    1[6-(6,7)]
    10      -3.306612      -3.306612      -3.306612    1[6-(6,6)]
    11       2.223204       2.223204       2.223204    1[6-(1,6,8)]
    12       2.048515       2.048515       2.048515    1[6-(1,6,8)]
    13       4.828587       4.828587       4.828587    1[6-(6,6)]
    14       7.021839       7.021839       7.021839    1[6-(6,7)]
    15       6.350316       6.350316       6.350316    1[6-(6,7)]
    16       4.148457       4.148457       4.148457    1[6-(6,6)]
    17       1.300174       1.300174       1.300174    1[6-(1,6,8)]
    18      -0.165142      -0.165142      -0.165142    1[6-(1,6,8)]
    19       8.977994       8.977994       8.977994    1[6-(6,6)]
    20      10.624117      10.624117      10.624117    1[6-(6,7)]
    21      10.062358      10.062358      10.062358    1[6-(6,7)]
    22       1.525941       1.525941       1.525941    1[6-(6,6)]
    23      -0.041493      -0.041493      -0.041493    1[6-(1,6,8)]
    24      -1.207024      -1.207024      -1.207024    1[6-(1,6,8)]
    25       -0.21965       -0.21965       -0.21965    1[6-(6,6)]
    26      -1.053342      -1.053342      -1.053342    1[6-(6,7)]
    27      -3.490257      -3.490257      -3.490257    1[6-(6,7)]
    28      -2.827246      -2.827246      -2.827246    1[6-(6,6)]
    29      -2.151595      -2.151595      -2.151595    1[6-(1,6,8)]
    30      -1.336635      -1.336635      -1.336635    1[6-(1,6,8)]
    31      -2.076297      -2.076297      -2.076297    1[6-(6,6)]
    32        -2.8394        -2.8394        -2.8394    1[6-(6,7)]
    33       8.119164       8.119164       8.119164    1[6-(6,7)]
    34      -5.357722      -5.357722      -5.357722    1[6-(6,6)]
    35      -0.276994      -0.276994      -0.276994    1[6-(1,6,8)]
    36        0.12228        0.12228        0.12228    1[6-(1,6,8)]
    37       -1.43741       -1.43741       -1.43741    1[6-(6,6)]
    38      -0.092401      -0.092401      -0.092401    1[6-(6,7)]
    39       2.871576       2.871576       2.871576    1[6-(6,7)]
    40       1.535174       1.535174       1.535174    1[6-(6,6)]
    41      -3.252406      -3.252406      -3.252406    1[6-(1,6,8)]
    42      -3.854959      -3.854959      -3.854959    1[6-(1,6,8)]
    43       9.854407       9.854407       9.854407    1[6-(6,6)]
    44       9.424429       9.424429       9.424429    1[6-(6,7)]
    45      11.827547      11.827547      11.827547    1[6-(6,7)]
    46      -1.789362      -1.789362      -1.789362    1[6-(6,6)]
    47      -1.559032      -1.559032      -1.559032    1[6-(1,6,8)]
    48      -2.423234      -2.423234      -2.423234    1[6-(1,6,8)]
    49       1.678555       1.678555       1.678555    1[6-(6,6)]
    50       2.745306       2.745306       2.745306    1[6-(6,7)]
    51       0.171644       0.171644       0.171644    1[6-(6,7)]
    52      -1.054947      -1.054947      -1.054947    1[6-(6,6)]
    53       5.038374       5.038374       5.038374    1[6-(1,6,8)]
    54        5.79401        5.79401        5.79401    1[6-(1,6,8)]
    55        6.30863        6.30863        6.30863    1[6-(6,6)]
    56       7.460849       7.460849       7.460849    1[6-(6,7)]
    57       3.232434       3.232434       3.232434    1[6-(6,7)]
    58       9.146065       9.146065       9.146065    1[6-(6,6)]
    59       3.616249       3.616249       3.616249    1[6-(1,6,8)]
    60       3.790938       3.790938       3.790938    1[6-(1,6,8)]
    61       1.010866       1.010866       1.010866    1[6-(6,6)]
    62      -1.182386      -1.182386      -1.182386    1[6-(6,7)]
    63      -0.510863      -0.510863      -0.510863    1[6-(6,7)]
    64       1.690996       1.690996       1.690996    1[6-(6,6)]
    65       4.539279       4.539279       4.539279    1[6-(1,6,8)]
    66       6.004595       6.004595       6.004595    1[6-(1,6,8)]
    67      -3.138541      -3.138541      -3.138541    1[6-(6,6)]
    68      -4.784664      -4.784664      -4.784664    1[6-(6,7)]
    69      -4.222905      -4.222905      -4.222905    1[6-(6,7)]
    70       4.313512       4.313512       4.313512    1[6-(6,6)]
    71       5.880946       5.880946       5.880946    1[6-(1,6,8)]
    72       7.046477       7.046477       7.046477    1[6-(1,6,8)]
    73       6.059103       6.059103       6.059103    1[6-(6,6)]
    74       6.892795       6.892795       6.892795    1[6-(6,7)]
    75        9.32971        9.32971        9.32971    1[6-(6,7)]
    76       8.666699       8.666699       8.666699    1[6-(6,6)]
    77       7.991048       7.991048       7.991048    1[6-(1,6,8)]
    78       7.176088       7.176088       7.176088    1[6-(1,6,8)]
    79        7.91575        7.91575        7.91575    1[6-(6,6)]
    80       8.678853       8.678853       8.678853    1[6-(6,7)]
    81      -2.279711      -2.279711      -2.279711    1[6-(6,7)]
    82      11.197175      11.197175      11.197175    1[6-(6,6)]
    83       6.116447       6.116447       6.116447    1[6-(1,6,8)]
    84       5.717173       5.717173       5.717173    1[6-(1,6,8)]
    85       7.276863       7.276863       7.276863    1[6-(6,6)]
    86       5.931854       5.931854       5.931854    1[6-(6,7)]
    87       2.967877       2.967877       2.967877    1[6-(6,7)]
    88       4.304279       4.304279       4.304279    1[6-(6,6)]
    89       9.091859       9.091859       9.091859    1[6-(1,6,8)]
    90       9.694412       9.694412       9.694412    1[6-(1,6,8)]
    91      -4.014954      -4.014954      -4.014954    1[6-(6,6)]
    92      -3.584976      -3.584976      -3.584976    1[6-(6,7)]
    93      -5.988094      -5.988094      -5.988094    1[6-(6,7)]
    94       7.628815       7.628815       7.628815    1[6-(6,6)]
    95       7.398485       7.398485       7.398485    1[6-(1,6,8)]
    96       8.262687       8.262687       8.262687    1[6-(1,6,8)]
    97       4.160898       4.160898       4.160898    1[6-(6,6)]
    98       3.094147       3.094147       3.094147    1[6-(6,7)]
    99       5.667809       5.667809       5.667809    1[6-(6,7)]
   100         6.8944         6.8944         6.8944    1[6-(6,6)]
   101       0.672375       0.672375       0.672375    6[6-(1,1,8),6-(1,1,8),6-(1,1,8),6-(1,1,8)]
   102       0.156136       0.156136       0.156136    6[1-(0),1-(0),6-(6,6,6),8-(6)]
   103      -1.770048      -1.770048      -1.770048    6[6-(1,6),6-(1,6),8-(6)]
   104      -1.270245      -1.270245      -1.270245    6[1-(0),6-(1,7),6-(6,8)]
   105       -1.97639       -1.97639       -1.97639    6[1-(0),6-(1,6),7-(6,29)]
   106      -3.606053      -3.606053      -3.606053    6[1-(0),6-(1,6),7-(6,29)]
   107      -2.948455      -2.948455      -2.948455    6[1-(0),6-(1,7),6-(6,8)]
   108       2.037917       2.037917       2.037917    6[1-(0),1-(0),6-(6,6,6),8-(6)]
   109       4.264261       4.264261       4.264261    6[6-(1,6),6-(1,6),8-(6)]
   110       5.124606       5.124606       5.124606    6[1-(0),6-(1,7),6-(6,8)]
   111       6.445859       6.445859       6.445859    6[1-(0),6-(1,6),7-(6,29)]
   112       6.064655       6.064655       6.064655    6[1-(0),6-(1,6),7-(6,29)]
   113       4.731578       4.731578       4.731578    6[1-(0),6-(1,7),6-(6,8)]
   114        0.72977        0.72977        0.72977    6[1-(0),1-(0),6-(6,6,6),8-(6)]
   115       2.222989       2.222989       2.222989    6[6-(1,6),6-(1,6),8-(6)]
   116       9.463359       9.463359       9.463359    6[1-(0),6-(1,7),6-(6,8)]
   117      10.457323      10.457323      10.457323    6[1-(0),6-(1,6),7-(6,29)]
   118       9.578298       9.578298       9.578298    6[1-(0),6-(1,6),7-(6,29)]
   119       1.644197       1.644197       1.644197    6[1-(0),6-(1,7),6-(6,8)]
   120      -0.301247      -0.301247      -0.301247    6[1-(0),1-(0),6-(6,6,6),8-(6)]
   121      -0.759923      -0.759923      -0.759923    6[6-(1,6),6-(1,6),8-(6)]
   122      -0.633315      -0.633315      -0.633315    6[1-(0),6-(1,7),6-(6,8)]
   123      -1.106797      -1.106797      -1.106797    6[1-(0),6-(1,6),7-(6,29)]
   124      -3.116739      -3.116739      -3.116739    6[1-(0),6-(1,6),7-(6,29)]
   125      -1.356357      -1.356357      -1.356357    6[1-(0),6-(1,7),6-(6,8)]
   126      -1.868225      -1.868225      -1.868225    6[6-(1,1,8),6-(1,1,8),6-(1,1,8),6-(1,1,8)]
   127      -2.090147      -2.090147      -2.090147    6[1-(0),1-(0),6-(6,6,6),8-(6)]
   128      -3.698834      -3.698834      -3.698834    6[6-(1,6),6-(1,6),8-(6)]
   129      -2.900286      -2.900286      -2.900286    6[1-(0),6-(1,7),6-(6,8)]
   130      -3.352233      -3.352233      -3.352233    6[1-(0),6-(1,6),7-(6,29)]
   131      -5.237101      -5.237101      -5.237101    6[1-(0),6-(1,6),7-(6,29)]
   132      -4.848475      -4.848475      -4.848475    6[1-(0),6-(1,7),6-(6,8)]
   133      -0.587487      -0.587487      -0.587487    6[1-(0),1-(0),6-(6,6,6),8-(6)]
   134      -0.073903      -0.073903      -0.073903    6[6-(1,6),6-(1,6),8-(6)]
   135      -0.562624      -0.562624      -0.562624    6[1-(0),6-(1,7),6-(6,8)]
   136       0.268317       0.268317       0.268317    6[1-(0),6-(1,6),7-(6,29)]
   137       1.998297       1.998297       1.998297    6[1-(0),6-(1,6),7-(6,29)]
   138        1.18257        1.18257        1.18257    6[1-(0),6-(1,7),6-(6,8)]
   139      -3.068033      -3.068033      -3.068033    6[1-(0),1-(0),6-(6,6,6),8-(6)]
   140      -3.037893      -3.037893      -3.037893    6[6-(1,6),6-(1,6),8-(6)]
   141      10.271193      10.271193      10.271193    6[1-(0),6-(1,7),6-(6,8)]
   142       10.02429       10.02429       10.02429    6[1-(0),6-(1,6),7-(6,29)]
   143      11.424288      11.424288      11.424288    6[1-(0),6-(1,6),7-(6,29)]
   144      -2.427128      -2.427128      -2.427128    6[1-(0),6-(1,7),6-(6,8)]
   145      -1.659037      -1.659037      -1.659037    6[1-(0),1-(0),6-(6,6,6),8-(6)]
   146       0.142484       0.142484       0.142484    6[6-(1,6),6-(1,6),8-(6)]
   147       1.330753       1.330753       1.330753    6[1-(0),6-(1,7),6-(6,8)]
   148       1.968223       1.968223       1.968223    6[1-(0),6-(1,6),7-(6,29)]
   149       0.474844       0.474844       0.474844    6[1-(0),6-(1,6),7-(6,29)]
   150      -0.242049      -0.242049      -0.242049    6[1-(0),6-(1,7),6-(6,8)]
   151       5.167078       5.167078       5.167078    6[6-(1,1,8),6-(1,1,8),6-(1,1,8),6-(1,1,8)]
   152       5.683317       5.683317       5.683317    6[1-(0),1-(0),6-(6,6,6),8-(6)]
   153       7.609501       7.609501       7.609501    6[6-(1,6),6-(1,6),8-(6)]
   154       7.109698       7.109698       7.109698    6[1-(0),6-(1,7),6-(6,8)]
   155       7.815843       7.815843       7.815843    6[1-(0),6-(1,6),7-(6,29)]
   156       9.445506       9.445506       9.445506    6[1-(0),6-(1,6),7-(6,29)]
   157       8.787908       8.787908       8.787908    6[1-(0),6-(1,7),6-(6,8)]
   158       3.801536       3.801536       3.801536    6[1-(0),1-(0),6-(6,6,6),8-(6)]
   159       1.575192       1.575192       1.575192    6[6-(1,6),6-(1,6),8-(6)]
   160       0.714847       0.714847       0.714847    6[1-(0),6-(1,7),6-(6,8)]
   161      -0.606406      -0.606406      -0.606406    6[1-(0),6-(1,6),7-(6,29)]
   162      -0.225202      -0.225202      -0.225202    6[1-(0),6-(1,6),7-(6,29)]
   163       1.107875       1.107875       1.107875    6[1-(0),6-(1,7),6-(6,8)]
   164       5.109683       5.109683       5.109683    6[1-(0),1-(0),6-(6,6,6),8-(6)]
   165       3.616464       3.616464       3.616464    6[6-(1,6),6-(1,6),8-(6)]
   166      -3.623906      -3.623906      -3.623906    6[1-(0),6-(1,7),6-(6,8)]
   167       -4.61787       -4.61787       -4.61787    6[1-(0),6-(1,6),7-(6,29)]
   168      -3.738845      -3.738845      -3.738845    6[1-(0),6-(1,6),7-(6,29)]
   169       4.195256       4.195256       4.195256    6[1-(0),6-(1,7),6-(6,8)]
   170         6.1407         6.1407         6.1407    6[1-(0),1-(0),6-(6,6,6),8-(6)]
   171       6.599376       6.599376       6.599376    6[6-(1,6),6-(1,6),8-(6)]
   172       6.472768       6.472768       6.472768    6[1-(0),6-(1,7),6-(6,8)]
   173        6.94625        6.94625        6.94625    6[1-(0),6-(1,6),7-(6,29)]
   174       8.956192       8.956192       8.956192    6[1-(0),6-(1,6),7-(6,29)]
   175       8.536767       8.536767       8.536767    6[1-(0),6-(1,7),6-(6,8)]
   176       7.707678       7.707678       7.707678    6[6-(1,1,8),6-(1,1,8),6-(1,1,8),6-(1,1,8)]
   177         7.9296         7.9296         7.9296    6[1-(0),1-(0),6-(6,6,6),8-(6)]
   178       9.538287       9.538287       9.538287    6[6-(1,6),6-(1,6),8-(6)]
   179       8.739739       8.739739       8.739739    6[1-(0),6-(1,7),6-(6,8)]
   180       9.191686       9.191686       9.191686    6[1-(0),6-(1,6),7-(6,29)]
   181      11.076554      11.076554      11.076554    6[1-(0),6-(1,6),7-(6,29)]
   182      10.687928      10.687928      10.687928    6[1-(0),6-(1,7),6-(6,8)]
   183        6.42694        6.42694        6.42694    6[1-(0),1-(0),6-(6,6,6),8-(6)]
   184       5.913356       5.913356       5.913356    6[6-(1,6),6-(1,6),8-(6)]
   185       6.402077       6.402077       6.402077    6[1-(0),6-(1,7),6-(6,8)]
   186       5.571136       5.571136       5.571136    6[1-(0),6-(1,6),7-(6,29)]
   187       3.841156       3.841156       3.841156    6[1-(0),6-(1,6),7-(6,29)]
   188       4.656883       4.656883       4.656883    6[1-(0),6-(1,7),6-(6,8)]
   189       8.907486       8.907486       8.907486    6[1-(0),1-(0),6-(6,6,6),8-(6)]
   190       8.877346       8.877346       8.877346    6[6-(1,6),6-(1,6),8-(6)]
   191       -4.43174       -4.43174       -4.43174    6[1-(0),6-(1,7),6-(6,8)]
   192      -4.184837      -4.184837      -4.184837    6[1-(0),6-(1,6),7-(6,29)]
   193      -5.584835      -5.584835      -5.584835    6[1-(0),6-(1,6),7-(6,29)]
   194       8.266581       8.266581       8.266581    6[1-(0),6-(1,7),6-(6,8)]
   195        7.49849        7.49849        7.49849    6[1-(0),1-(0),6-(6,6,6),8-(6)]
   196       5.696969       5.696969       5.696969    6[6-(1,6),6-(1,6),8-(6)]
   197         4.5087         4.5087         4.5087    6[1-(0),6-(1,7),6-(6,8)]
   198        3.87123        3.87123        3.87123    6[1-(0),6-(1,6),7-(6,29)]
   199       5.364609       5.364609       5.364609    6[1-(0),6-(1,6),7-(6,29)]
   200       6.081502       6.081502       6.081502    6[1-(0),6-(1,7),6-(6,8)]
   201      -3.145815      -3.145815      -3.145815    7[6-(1,6),6-(1,6),29-(7,7,7)]
   202       6.979371       6.979371       6.979371    7[6-(1,6),6-(1,6),29-(7,7,7)]
   203       9.858339       9.858339       9.858339    7[6-(1,6),6-(1,6),29-(7,7,7)]
   204       -2.99892       -2.99892       -2.99892    7[6-(1,6),6-(1,6),29-(7,7,7)]
   205      -4.469753      -4.469753      -4.469753    7[6-(1,6),6-(1,6),29-(7,7,7)]
   206       1.544615       1.544615       1.544615    7[6-(1,6),6-(1,6),29-(7,7,7)]
   207      10.565413      10.565413      10.565413    7[6-(1,6),6-(1,6),29-(7,7,7)]
   208       1.595204       1.595204       1.595204    7[6-(1,6),6-(1,6),29-(7,7,7)]
   209       8.985268       8.985268       8.985268    7[6-(1,6),6-(1,6),29-(7,7,7)]
   210      -1.139918      -1.139918      -1.139918    7[6-(1,6),6-(1,6),29-(7,7,7)]
   211      -4.018886      -4.018886      -4.018886    7[6-(1,6),6-(1,6),29-(7,7,7)]
   212       8.838373       8.838373       8.838373    7[6-(1,6),6-(1,6),29-(7,7,7)]
   213      10.309206      10.309206      10.309206    7[6-(1,6),6-(1,6),29-(7,7,7)]
   214       4.294838       4.294838       4.294838    7[6-(1,6),6-(1,6),29-(7,7,7)]
   215       -4.72596       -4.72596       -4.72596    7[6-(1,6),6-(1,6),29-(7,7,7)]
   216       4.244249       4.244249       4.244249    7[6-(1,6),6-(1,6),29-(7,7,7)]
   217       -1.08759       -1.08759       -1.08759    8[6-(1,1,6),6-(6,6)]
   218       3.037587       3.037587       3.037587    8[6-(1,1,6),6-(6,6)]
   219       1.295278       1.295278       1.295278    8[6-(1,1,6),6-(6,6)]
   220      -0.254721      -0.254721      -0.254721    8[6-(1,1,6),6-(6,6)]
   221      -3.294389      -3.294389      -3.294389    8[6-(1,1,6),6-(6,6)]
   222      -0.921879      -0.921879      -0.921879    8[6-(1,1,6),6-(6,6)]
   223      -2.724187      -2.724187      -2.724187    8[6-(1,1,6),6-(6,6)]
   224      -0.466535      -0.466535      -0.466535    8[6-(1,1,6),6-(6,6)]
   225       6.927043       6.927043       6.927043    8[6-(1,1,6),6-(6,6)]
   226       2.801866       2.801866       2.801866    8[6-(1,1,6),6-(6,6)]
   227       4.544175       4.544175       4.544175    8[6-(1,1,6),6-(6,6)]
   228       6.094174       6.094174       6.094174    8[6-(1,1,6),6-(6,6)]
   229       9.133842       9.133842       9.133842    8[6-(1,1,6),6-(6,6)]
   230       6.761332       6.761332       6.761332    8[6-(1,1,6),6-(6,6)]
   231        8.56364        8.56364        8.56364    8[6-(1,1,6),6-(6,6)]
   232       6.305988       6.305988       6.305988    8[6-(1,1,6),6-(6,6)]
   233       9.068632       9.068632       9.068632    5[9-(0),9-(0),9-(0),9-(0)]
   234      10.407436      10.407436      10.407436    5[9-(0),9-(0),9-(0),9-(0)]
   235      -3.229179      -3.229179      -3.229179    5[9-(0),9-(0),9-(0),9-(0)]
   236      -4.567983      -4.567983      -4.567983    5[9-(0),9-(0),9-(0),9-(0)]
   237       1.726734       1.726734       1.726734    5[9-(0),9-(0),9-(0),9-(0)]
   238       4.112719       4.112719       4.112719    5[9-(0),9-(0),9-(0),9-(0)]
   239       9.599601       9.599601       9.599601    9[5-(9,9,9)]
   240       8.089771       8.089771       8.089771    9[5-(9,9,9)]
   241        8.61273        8.61273        8.61273    9[5-(9,9,9)]
   242        9.97426        9.97426        9.97426    9[5-(9,9,9)]
   243       9.631967       9.631967       9.631967    9[5-(9,9,9)]
   244       9.972688       9.972688       9.972688    9[5-(9,9,9)]
   245      10.406966      10.406966      10.406966    9[5-(9,9,9)]
   246      11.629002      11.629002      11.629002    9[5-(9,9,9)]
   247      -3.760148      -3.760148      -3.760148    9[5-(9,9,9)]
   248      -2.250318      -2.250318      -2.250318    9[5-(9,9,9)]
   249      -2.773277      -2.773277      -2.773277    9[5-(9,9,9)]
   250      -4.134807      -4.134807      -4.134807    9[5-(9,9,9)]
   251      -3.792514      -3.792514      -3.792514    9[5-(9,9,9)]
   252      -4.133235      -4.133235      -4.133235    9[5-(9,9,9)]
   253      -4.567513      -4.567513      -4.567513    9[5-(9,9,9)]
   254      -5.789549      -5.789549      -5.789549    9[5-(9,9,9)]
   255       2.656685       2.656685       2.656685    9[5-(9,9,9)]
   256       1.539515       1.539515       1.539515    9[5-(9,9,9)]
   257        2.14344        2.14344        2.14344    9[5-(9,9,9)]
   258       0.561362       0.561362       0.561362    9[5-(9,9,9)]
   259       3.182768       3.182768       3.182768    9[5-(9,9,9)]
   260       4.299938       4.299938       4.299938    9[5-(9,9,9)]
   261       3.696013       3.696013       3.696013    9[5-(9,9,9)]
   262       5.278091       5.278091       5.278091    9[5-(9,9,9)]
