# Supplementary material for: A collection of forcefield precursors for metal–organic frameworks
Source: RSC Adv. 2019 Nov 13;9(63):36492–507. doi: 10.1039/c9ra07327b (PMC9075174; doi:10.1039/c9ra07327b)
Supplement: RA-009-C9RA07327B-s1593 [file RA-009-C9RA07327B-s1593.txt]

MOXPIZ_charged

15.031000    0.000000    0.000000
0.000000    39.952000    0.000000
0.000000    0.000000    16.253000

     1       11.27325       11.27325       11.27325    29[7-(6,6),7-(6,6),7-(6,6),7-(6,6)]
     2        3.75775        3.75775        3.75775    29[7-(6,6),7-(6,6),7-(6,6),7-(6,6)]
     3        3.75775        3.75775        3.75775    29[7-(6,6),7-(6,6),7-(6,6),7-(6,6)]
     4       11.27325       11.27325       11.27325    29[7-(6,6),7-(6,6),7-(6,6),7-(6,6)]
     5       6.019916       6.019916       6.019916    1[6-(6,6)]
     6       5.785432       5.785432       5.785432    1[6-(6,6)]
     7       2.153942       2.153942       2.153942    1[6-(6,6)]
     8       2.337321       2.337321       2.337321    1[6-(6,6)]
     9        5.38711        5.38711        5.38711    1[6-(6,6)]
    10       3.148995       3.148995       3.148995    1[6-(1,6,8)]
    11       2.550761       2.550761       2.550761    1[6-(1,6,8)]
    12       5.221769       5.221769       5.221769    1[6-(6,7)]
    13       2.194526       2.194526       2.194526    1[6-(6,7)]
    14       2.289221       2.289221       2.289221    1[6-(6,6)]
    15        2.77322        2.77322        2.77322    1[6-(1,6,8)]
    16       1.775161       1.775161       1.775161    1[6-(1,6,8)]
    17       0.716979       0.716979       0.716979    1[6-(6,6)]
    18      14.542492      14.542492      14.542492    1[6-(6,6)]
    19       1.101772       1.101772       1.101772    1[6-(6,6)]
    20        2.31778        2.31778        2.31778    1[6-(6,6)]
    21      13.249827      13.249827      13.249827    1[6-(6,6)]
    22      11.892527      11.892527      11.892527    1[6-(6,7)]
    23      13.783427      13.783427      13.783427    1[6-(6,7)]
    24       0.136782       0.136782       0.136782    1[6-(6,6)]
    25       1.495585       1.495585       1.495585    1[6-(6,6)]
    26       1.730068       1.730068       1.730068    1[6-(6,6)]
    27       5.361558       5.361558       5.361558    1[6-(6,6)]
    28       5.178179       5.178179       5.178179    1[6-(6,6)]
    29        2.12839        2.12839        2.12839    1[6-(6,6)]
    30       4.366506       4.366506       4.366506    1[6-(1,6,8)]
    31       4.964739       4.964739       4.964739    1[6-(1,6,8)]
    32       2.293731       2.293731       2.293731    1[6-(6,7)]
    33       5.320974       5.320974       5.320974    1[6-(6,7)]
    34       5.226279       5.226279       5.226279    1[6-(6,6)]
    35       4.742281       4.742281       4.742281    1[6-(1,6,8)]
    36       5.740339       5.740339       5.740339    1[6-(1,6,8)]
    37       6.798521       6.798521       6.798521    1[6-(6,6)]
    38       8.004008       8.004008       8.004008    1[6-(6,6)]
    39       6.413728       6.413728       6.413728    1[6-(6,6)]
    40        5.19772        5.19772        5.19772    1[6-(6,6)]
    41       9.296674       9.296674       9.296674    1[6-(6,6)]
    42      10.653973      10.653973      10.653973    1[6-(6,7)]
    43       8.763073       8.763073       8.763073    1[6-(6,7)]
    44       7.378718       7.378718       7.378718    1[6-(6,6)]
    45       6.019916       6.019916       6.019916    1[6-(6,6)]
    46       5.785432       5.785432       5.785432    1[6-(6,6)]
    47       2.153942       2.153942       2.153942    1[6-(6,6)]
    48       2.337321       2.337321       2.337321    1[6-(6,6)]
    49        5.38711        5.38711        5.38711    1[6-(6,6)]
    50       3.148995       3.148995       3.148995    1[6-(1,6,8)]
    51       2.550761       2.550761       2.550761    1[6-(1,6,8)]
    52       5.221769       5.221769       5.221769    1[6-(6,7)]
    53       2.194526       2.194526       2.194526    1[6-(6,7)]
    54       2.289221       2.289221       2.289221    1[6-(6,6)]
    55        2.77322        2.77322        2.77322    1[6-(1,6,8)]
    56       1.775161       1.775161       1.775161    1[6-(1,6,8)]
    57       0.716979       0.716979       0.716979    1[6-(6,6)]
    58      14.542492      14.542492      14.542492    1[6-(6,6)]
    59       1.101772       1.101772       1.101772    1[6-(6,6)]
    60        2.31778        2.31778        2.31778    1[6-(6,6)]
    61      13.249827      13.249827      13.249827    1[6-(6,6)]
    62      11.892527      11.892527      11.892527    1[6-(6,7)]
    63      13.783427      13.783427      13.783427    1[6-(6,7)]
    64       0.136782       0.136782       0.136782    1[6-(6,6)]
    65       1.495585       1.495585       1.495585    1[6-(6,6)]
    66       1.730068       1.730068       1.730068    1[6-(6,6)]
    67       5.361558       5.361558       5.361558    1[6-(6,6)]
    68       5.178179       5.178179       5.178179    1[6-(6,6)]
    69        2.12839        2.12839        2.12839    1[6-(6,6)]
    70       4.366506       4.366506       4.366506    1[6-(1,6,8)]
    71       4.964739       4.964739       4.964739    1[6-(1,6,8)]
    72       2.293731       2.293731       2.293731    1[6-(6,7)]
    73       5.320974       5.320974       5.320974    1[6-(6,7)]
    74       5.226279       5.226279       5.226279    1[6-(6,6)]
    75       4.742281       4.742281       4.742281    1[6-(1,6,8)]
    76       5.740339       5.740339       5.740339    1[6-(1,6,8)]
    77       6.798521       6.798521       6.798521    1[6-(6,6)]
    78       8.004008       8.004008       8.004008    1[6-(6,6)]
    79       6.413728       6.413728       6.413728    1[6-(6,6)]
    80        5.19772        5.19772        5.19772    1[6-(6,6)]
    81       9.296674       9.296674       9.296674    1[6-(6,6)]
    82      10.653973      10.653973      10.653973    1[6-(6,7)]
    83       8.763073       8.763073       8.763073    1[6-(6,7)]
    84       7.378718       7.378718       7.378718    1[6-(6,6)]
    85       9.011085       9.011085       9.011085    1[6-(6,6)]
    86       9.245568       9.245568       9.245568    1[6-(6,6)]
    87      12.877058      12.877058      12.877058    1[6-(6,6)]
    88       12.69368       12.69368       12.69368    1[6-(6,6)]
    89        9.64389        9.64389        9.64389    1[6-(6,6)]
    90      11.882006      11.882006      11.882006    1[6-(1,6,8)]
    91      12.480239      12.480239      12.480239    1[6-(1,6,8)]
    92       9.809231       9.809231       9.809231    1[6-(6,7)]
    93      12.836474      12.836474      12.836474    1[6-(6,7)]
    94      12.741779      12.741779      12.741779    1[6-(6,6)]
    95      12.257781      12.257781      12.257781    1[6-(1,6,8)]
    96      13.255839      13.255839      13.255839    1[6-(1,6,8)]
    97      14.314021      14.314021      14.314021    1[6-(6,6)]
    98       0.488508       0.488508       0.488508    1[6-(6,6)]
    99      13.929228      13.929228      13.929228    1[6-(6,6)]
   100       12.71322       12.71322       12.71322    1[6-(6,6)]
   101       1.781174       1.781174       1.781174    1[6-(6,6)]
   102       3.138473       3.138473       3.138473    1[6-(6,7)]
   103       1.247573       1.247573       1.247573    1[6-(6,7)]
   104      14.894218      14.894218      14.894218    1[6-(6,6)]
   105      13.535416      13.535416      13.535416    1[6-(6,6)]
   106      13.300932      13.300932      13.300932    1[6-(6,6)]
   107       9.669442       9.669442       9.669442    1[6-(6,6)]
   108       9.852821       9.852821       9.852821    1[6-(6,6)]
   109       12.90261       12.90261       12.90261    1[6-(6,6)]
   110      10.664494      10.664494      10.664494    1[6-(1,6,8)]
   111      10.066261      10.066261      10.066261    1[6-(1,6,8)]
   112      12.737269      12.737269      12.737269    1[6-(6,7)]
   113       9.710026       9.710026       9.710026    1[6-(6,7)]
   114       9.804721       9.804721       9.804721    1[6-(6,6)]
   115       10.28872       10.28872       10.28872    1[6-(1,6,8)]
   116       9.290661       9.290661       9.290661    1[6-(1,6,8)]
   117       8.232479       8.232479       8.232479    1[6-(6,6)]
   118       7.026993       7.026993       7.026993    1[6-(6,6)]
   119       8.617272       8.617272       8.617272    1[6-(6,6)]
   120        9.83328        9.83328        9.83328    1[6-(6,6)]
   121       5.734327       5.734327       5.734327    1[6-(6,6)]
   122       4.377027       4.377027       4.377027    1[6-(6,7)]
   123       6.267927       6.267927       6.267927    1[6-(6,7)]
   124       7.652282       7.652282       7.652282    1[6-(6,6)]
   125       9.011085       9.011085       9.011085    1[6-(6,6)]
   126       9.245568       9.245568       9.245568    1[6-(6,6)]
   127      12.877058      12.877058      12.877058    1[6-(6,6)]
   128       12.69368       12.69368       12.69368    1[6-(6,6)]
   129        9.64389        9.64389        9.64389    1[6-(6,6)]
   130      11.882006      11.882006      11.882006    1[6-(1,6,8)]
   131      12.480239      12.480239      12.480239    1[6-(1,6,8)]
   132       9.809231       9.809231       9.809231    1[6-(6,7)]
   133      12.836474      12.836474      12.836474    1[6-(6,7)]
   134      12.741779      12.741779      12.741779    1[6-(6,6)]
   135      12.257781      12.257781      12.257781    1[6-(1,6,8)]
   136      13.255839      13.255839      13.255839    1[6-(1,6,8)]
   137      14.314021      14.314021      14.314021    1[6-(6,6)]
   138       0.488508       0.488508       0.488508    1[6-(6,6)]
   139      13.929228      13.929228      13.929228    1[6-(6,6)]
   140       12.71322       12.71322       12.71322    1[6-(6,6)]
   141       1.781174       1.781174       1.781174    1[6-(6,6)]
   142       3.138473       3.138473       3.138473    1[6-(6,7)]
   143       1.247573       1.247573       1.247573    1[6-(6,7)]
   144      14.894218      14.894218      14.894218    1[6-(6,6)]
   145      13.535416      13.535416      13.535416    1[6-(6,6)]
   146      13.300932      13.300932      13.300932    1[6-(6,6)]
   147       9.669442       9.669442       9.669442    1[6-(6,6)]
   148       9.852821       9.852821       9.852821    1[6-(6,6)]
   149       12.90261       12.90261       12.90261    1[6-(6,6)]
   150      10.664494      10.664494      10.664494    1[6-(1,6,8)]
   151      10.066261      10.066261      10.066261    1[6-(1,6,8)]
   152      12.737269      12.737269      12.737269    1[6-(6,7)]
   153       9.710026       9.710026       9.710026    1[6-(6,7)]
   154       9.804721       9.804721       9.804721    1[6-(6,6)]
   155       10.28872       10.28872       10.28872    1[6-(1,6,8)]
   156       9.290661       9.290661       9.290661    1[6-(1,6,8)]
   157       8.232479       8.232479       8.232479    1[6-(6,6)]
   158       7.026993       7.026993       7.026993    1[6-(6,6)]
   159       8.617272       8.617272       8.617272    1[6-(6,6)]
   160        9.83328        9.83328        9.83328    1[6-(6,6)]
   161       5.734327       5.734327       5.734327    1[6-(6,6)]
   162       4.377027       4.377027       4.377027    1[6-(6,7)]
   163       6.267927       6.267927       6.267927    1[6-(6,7)]
   164       7.652282       7.652282       7.652282    1[6-(6,6)]
   165       4.204171       4.204171       4.204171    6[6-(1,6),6-(1,6),8-(6)]
   166       5.223273       5.223273       5.223273    6[1-(0),6-(1,6),6-(6,8)]
   167       5.069956       5.069956       5.069956    6[1-(0),6-(1,6),6-(6,6)]
   168       3.944134       3.944134       3.944134    6[6-(1,6),6-(1,6),6-(6,6)]
   169       2.950585       2.950585       2.950585    6[1-(0),6-(1,6),6-(6,6)]
   170       3.045281       3.045281       3.045281    6[1-(0),6-(1,6),6-(6,8)]
   171       3.856955       3.856955       3.856955    6[6-(1,6),6-(1,6),6-(6,6)]
   172       4.724243       4.724243       4.724243    6[1-(0),6-(1,7),6-(6,6)]
   173       3.351913       3.351913       3.351913    6[1-(0),1-(0),6-(6,6,6),8-(6)]
   174       4.605498       4.605498       4.605498    6[1-(0),6-(1,6),7-(6,29)]
   175       2.866412       2.866412       2.866412    6[1-(0),6-(1,6),7-(6,29)]
   176       2.914511       2.914511       2.914511    6[1-(0),6-(1,7),6-(6,6)]
   177       2.582326       2.582326       2.582326    6[1-(0),1-(0),6-(6,6,6),8-(6)]
   178       1.651907       1.651907       1.651907    6[6-(1,6),6-(1,6),8-(6)]
   179       0.808668       0.808668       0.808668    6[1-(0),6-(1,6),6-(6,8)]
   180       0.078161       0.078161       0.078161    6[1-(0),6-(1,6),6-(6,6)]
   181        0.17436        0.17436        0.17436    6[6-(1,6),6-(1,6),6-(6,6)]
   182       1.020605       1.020605       1.020605    6[1-(0),6-(1,6),6-(6,6)]
   183       1.746602       1.746602       1.746602    6[1-(0),6-(1,6),6-(6,8)]
   184      14.350096      14.350096      14.350096    6[6-(1,6),6-(1,6),6-(6,6)]
   185      13.380596      13.380596      13.380596    6[1-(0),6-(1,7),6-(6,6)]
   186      12.558401      12.558401      12.558401    6[1-(0),6-(1,6),7-(6,29)]
   187      13.669191      13.669191      13.669191    6[1-(0),6-(1,6),7-(6,29)]
   188      14.500406      14.500406      14.500406    6[1-(0),6-(1,7),6-(6,6)]
   189       3.311329       3.311329       3.311329    6[6-(1,6),6-(1,6),8-(6)]
   190       2.292228       2.292228       2.292228    6[1-(0),6-(1,6),6-(6,8)]
   191       2.445544       2.445544       2.445544    6[1-(0),6-(1,6),6-(6,6)]
   192       3.571366       3.571366       3.571366    6[6-(1,6),6-(1,6),6-(6,6)]
   193       4.564915       4.564915       4.564915    6[1-(0),6-(1,6),6-(6,6)]
   194       4.470219       4.470219       4.470219    6[1-(0),6-(1,6),6-(6,8)]
   195       3.658545       3.658545       3.658545    6[6-(1,6),6-(1,6),6-(6,6)]
   196       2.791257       2.791257       2.791257    6[1-(0),6-(1,7),6-(6,6)]
   197       4.163587       4.163587       4.163587    6[1-(0),1-(0),6-(6,6,6),8-(6)]
   198       2.910002       2.910002       2.910002    6[1-(0),6-(1,6),7-(6,29)]
   199       4.649088       4.649088       4.649088    6[1-(0),6-(1,6),7-(6,29)]
   200       4.600989       4.600989       4.600989    6[1-(0),6-(1,7),6-(6,6)]
   201       4.933174       4.933174       4.933174    6[1-(0),1-(0),6-(6,6,6),8-(6)]
   202       5.863593       5.863593       5.863593    6[6-(1,6),6-(1,6),8-(6)]
   203       6.706832       6.706832       6.706832    6[1-(0),6-(1,6),6-(6,8)]
   204       7.437339       7.437339       7.437339    6[1-(0),6-(1,6),6-(6,6)]
   205        7.34114        7.34114        7.34114    6[6-(1,6),6-(1,6),6-(6,6)]
   206       6.494895       6.494895       6.494895    6[1-(0),6-(1,6),6-(6,6)]
   207       5.768898       5.768898       5.768898    6[1-(0),6-(1,6),6-(6,8)]
   208       8.196404       8.196404       8.196404    6[6-(1,6),6-(1,6),6-(6,6)]
   209       9.165904       9.165904       9.165904    6[1-(0),6-(1,7),6-(6,6)]
   210         9.9881         9.9881         9.9881    6[1-(0),6-(1,6),7-(6,29)]
   211       8.877309       8.877309       8.877309    6[1-(0),6-(1,6),7-(6,29)]
   212       8.046094       8.046094       8.046094    6[1-(0),6-(1,7),6-(6,6)]
   213       4.204171       4.204171       4.204171    6[6-(1,6),6-(1,6),8-(6)]
   214       5.223273       5.223273       5.223273    6[1-(0),6-(1,6),6-(6,8)]
   215       5.069956       5.069956       5.069956    6[1-(0),6-(1,6),6-(6,6)]
   216       3.944134       3.944134       3.944134    6[6-(1,6),6-(1,6),6-(6,6)]
   217       2.950585       2.950585       2.950585    6[1-(0),6-(1,6),6-(6,6)]
   218       3.045281       3.045281       3.045281    6[1-(0),6-(1,6),6-(6,8)]
   219       3.856955       3.856955       3.856955    6[6-(1,6),6-(1,6),6-(6,6)]
   220       4.724243       4.724243       4.724243    6[1-(0),6-(1,7),6-(6,6)]
   221       3.351913       3.351913       3.351913    6[1-(0),1-(0),6-(6,6,6),8-(6)]
   222       4.605498       4.605498       4.605498    6[1-(0),6-(1,6),7-(6,29)]
   223       2.866412       2.866412       2.866412    6[1-(0),6-(1,6),7-(6,29)]
   224       2.914511       2.914511       2.914511    6[1-(0),6-(1,7),6-(6,6)]
   225       2.582326       2.582326       2.582326    6[1-(0),1-(0),6-(6,6,6),8-(6)]
   226       1.651907       1.651907       1.651907    6[6-(1,6),6-(1,6),8-(6)]
   227       0.808668       0.808668       0.808668    6[1-(0),6-(1,6),6-(6,8)]
   228       0.078161       0.078161       0.078161    6[1-(0),6-(1,6),6-(6,6)]
   229        0.17436        0.17436        0.17436    6[6-(1,6),6-(1,6),6-(6,6)]
   230       1.020605       1.020605       1.020605    6[1-(0),6-(1,6),6-(6,6)]
   231       1.746602       1.746602       1.746602    6[1-(0),6-(1,6),6-(6,8)]
   232      14.350096      14.350096      14.350096    6[6-(1,6),6-(1,6),6-(6,6)]
   233      13.380596      13.380596      13.380596    6[1-(0),6-(1,7),6-(6,6)]
   234      12.558401      12.558401      12.558401    6[1-(0),6-(1,6),7-(6,29)]
   235      13.669191      13.669191      13.669191    6[1-(0),6-(1,6),7-(6,29)]
   236      14.500406      14.500406      14.500406    6[1-(0),6-(1,7),6-(6,6)]
   237       3.311329       3.311329       3.311329    6[6-(1,6),6-(1,6),8-(6)]
   238       2.292228       2.292228       2.292228    6[1-(0),6-(1,6),6-(6,8)]
   239       2.445544       2.445544       2.445544    6[1-(0),6-(1,6),6-(6,6)]
   240       3.571366       3.571366       3.571366    6[6-(1,6),6-(1,6),6-(6,6)]
   241       4.564915       4.564915       4.564915    6[1-(0),6-(1,6),6-(6,6)]
   242       4.470219       4.470219       4.470219    6[1-(0),6-(1,6),6-(6,8)]
   243       3.658545       3.658545       3.658545    6[6-(1,6),6-(1,6),6-(6,6)]
   244       2.791257       2.791257       2.791257    6[1-(0),6-(1,7),6-(6,6)]
   245       4.163587       4.163587       4.163587    6[1-(0),1-(0),6-(6,6,6),8-(6)]
   246       2.910002       2.910002       2.910002    6[1-(0),6-(1,6),7-(6,29)]
   247       4.649088       4.649088       4.649088    6[1-(0),6-(1,6),7-(6,29)]
   248       4.600989       4.600989       4.600989    6[1-(0),6-(1,7),6-(6,6)]
   249       4.933174       4.933174       4.933174    6[1-(0),1-(0),6-(6,6,6),8-(6)]
   250       5.863593       5.863593       5.863593    6[6-(1,6),6-(1,6),8-(6)]
   251       6.706832       6.706832       6.706832    6[1-(0),6-(1,6),6-(6,8)]
   252       7.437339       7.437339       7.437339    6[1-(0),6-(1,6),6-(6,6)]
   253        7.34114        7.34114        7.34114    6[6-(1,6),6-(1,6),6-(6,6)]
   254       6.494895       6.494895       6.494895    6[1-(0),6-(1,6),6-(6,6)]
   255       5.768898       5.768898       5.768898    6[1-(0),6-(1,6),6-(6,8)]
   256       8.196404       8.196404       8.196404    6[6-(1,6),6-(1,6),6-(6,6)]
   257       9.165904       9.165904       9.165904    6[1-(0),6-(1,7),6-(6,6)]
   258         9.9881         9.9881         9.9881    6[1-(0),6-(1,6),7-(6,29)]
   259       8.877309       8.877309       8.877309    6[1-(0),6-(1,6),7-(6,29)]
   260       8.046094       8.046094       8.046094    6[1-(0),6-(1,7),6-(6,6)]
   261        3.75775        3.75775        3.75775    6[6-(1,1,8),6-(1,1,8),6-(1,1,8),6-(1,1,8)]
   262        3.75775        3.75775        3.75775    6[6-(1,1,8),6-(1,1,8),6-(1,1,8),6-(1,1,8)]
   263      10.826829      10.826829      10.826829    6[6-(1,6),6-(1,6),8-(6)]
   264       9.807727       9.807727       9.807727    6[1-(0),6-(1,6),6-(6,8)]
   265       9.961044       9.961044       9.961044    6[1-(0),6-(1,6),6-(6,6)]
   266      11.086866      11.086866      11.086866    6[6-(1,6),6-(1,6),6-(6,6)]
   267      12.080415      12.080415      12.080415    6[1-(0),6-(1,6),6-(6,6)]
   268      11.985719      11.985719      11.985719    6[1-(0),6-(1,6),6-(6,8)]
   269      11.174045      11.174045      11.174045    6[6-(1,6),6-(1,6),6-(6,6)]
   270      10.306757      10.306757      10.306757    6[1-(0),6-(1,7),6-(6,6)]
   271      11.679087      11.679087      11.679087    6[1-(0),1-(0),6-(6,6,6),8-(6)]
   272      10.425502      10.425502      10.425502    6[1-(0),6-(1,6),7-(6,29)]
   273      12.164588      12.164588      12.164588    6[1-(0),6-(1,6),7-(6,29)]
   274      12.116489      12.116489      12.116489    6[1-(0),6-(1,7),6-(6,6)]
   275      12.448674      12.448674      12.448674    6[1-(0),1-(0),6-(6,6,6),8-(6)]
   276      13.379093      13.379093      13.379093    6[6-(1,6),6-(1,6),8-(6)]
   277      14.222332      14.222332      14.222332    6[1-(0),6-(1,6),6-(6,8)]
   278      14.952839      14.952839      14.952839    6[1-(0),6-(1,6),6-(6,6)]
   279       14.85664       14.85664       14.85664    6[6-(1,6),6-(1,6),6-(6,6)]
   280      14.010395      14.010395      14.010395    6[1-(0),6-(1,6),6-(6,6)]
   281      13.284398      13.284398      13.284398    6[1-(0),6-(1,6),6-(6,8)]
   282       0.680904       0.680904       0.680904    6[6-(1,6),6-(1,6),6-(6,6)]
   283       1.650404       1.650404       1.650404    6[1-(0),6-(1,7),6-(6,6)]
   284       2.472599       2.472599       2.472599    6[1-(0),6-(1,6),7-(6,29)]
   285       1.361809       1.361809       1.361809    6[1-(0),6-(1,6),7-(6,29)]
   286       0.530594       0.530594       0.530594    6[1-(0),6-(1,7),6-(6,6)]
   287      11.719671      11.719671      11.719671    6[6-(1,6),6-(1,6),8-(6)]
   288      12.738773      12.738773      12.738773    6[1-(0),6-(1,6),6-(6,8)]
   289      12.585456      12.585456      12.585456    6[1-(0),6-(1,6),6-(6,6)]
   290      11.459634      11.459634      11.459634    6[6-(1,6),6-(1,6),6-(6,6)]
   291      10.466085      10.466085      10.466085    6[1-(0),6-(1,6),6-(6,6)]
   292      10.560781      10.560781      10.560781    6[1-(0),6-(1,6),6-(6,8)]
   293      11.372455      11.372455      11.372455    6[6-(1,6),6-(1,6),6-(6,6)]
   294      12.239743      12.239743      12.239743    6[1-(0),6-(1,7),6-(6,6)]
   295      10.867413      10.867413      10.867413    6[1-(0),1-(0),6-(6,6,6),8-(6)]
   296      12.120998      12.120998      12.120998    6[1-(0),6-(1,6),7-(6,29)]
   297      10.381912      10.381912      10.381912    6[1-(0),6-(1,6),7-(6,29)]
   298      10.430011      10.430011      10.430011    6[1-(0),6-(1,7),6-(6,6)]
   299      10.097826      10.097826      10.097826    6[1-(0),1-(0),6-(6,6,6),8-(6)]
   300       9.167407       9.167407       9.167407    6[6-(1,6),6-(1,6),8-(6)]
   301       8.324168       8.324168       8.324168    6[1-(0),6-(1,6),6-(6,8)]
   302       7.593661       7.593661       7.593661    6[1-(0),6-(1,6),6-(6,6)]
   303        7.68986        7.68986        7.68986    6[6-(1,6),6-(1,6),6-(6,6)]
   304       8.536105       8.536105       8.536105    6[1-(0),6-(1,6),6-(6,6)]
   305       9.262102       9.262102       9.262102    6[1-(0),6-(1,6),6-(6,8)]
   306       6.834596       6.834596       6.834596    6[6-(1,6),6-(1,6),6-(6,6)]
   307       5.865096       5.865096       5.865096    6[1-(0),6-(1,7),6-(6,6)]
   308       5.042901       5.042901       5.042901    6[1-(0),6-(1,6),7-(6,29)]
   309       6.153691       6.153691       6.153691    6[1-(0),6-(1,6),7-(6,29)]
   310       6.984906       6.984906       6.984906    6[1-(0),6-(1,7),6-(6,6)]
   311      10.826829      10.826829      10.826829    6[6-(1,6),6-(1,6),8-(6)]
   312       9.807727       9.807727       9.807727    6[1-(0),6-(1,6),6-(6,8)]
   313       9.961044       9.961044       9.961044    6[1-(0),6-(1,6),6-(6,6)]
   314      11.086866      11.086866      11.086866    6[6-(1,6),6-(1,6),6-(6,6)]
   315      12.080415      12.080415      12.080415    6[1-(0),6-(1,6),6-(6,6)]
   316      11.985719      11.985719      11.985719    6[1-(0),6-(1,6),6-(6,8)]
   317      11.174045      11.174045      11.174045    6[6-(1,6),6-(1,6),6-(6,6)]
   318      10.306757      10.306757      10.306757    6[1-(0),6-(1,7),6-(6,6)]
   319      11.679087      11.679087      11.679087    6[1-(0),1-(0),6-(6,6,6),8-(6)]
   320      10.425502      10.425502      10.425502    6[1-(0),6-(1,6),7-(6,29)]
   321      12.164588      12.164588      12.164588    6[1-(0),6-(1,6),7-(6,29)]
   322      12.116489      12.116489      12.116489    6[1-(0),6-(1,7),6-(6,6)]
   323      12.448674      12.448674      12.448674    6[1-(0),1-(0),6-(6,6,6),8-(6)]
   324      13.379093      13.379093      13.379093    6[6-(1,6),6-(1,6),8-(6)]
   325      14.222332      14.222332      14.222332    6[1-(0),6-(1,6),6-(6,8)]
   326      14.952839      14.952839      14.952839    6[1-(0),6-(1,6),6-(6,6)]
   327       14.85664       14.85664       14.85664    6[6-(1,6),6-(1,6),6-(6,6)]
   328      14.010395      14.010395      14.010395    6[1-(0),6-(1,6),6-(6,6)]
   329      13.284398      13.284398      13.284398    6[1-(0),6-(1,6),6-(6,8)]
   330       0.680904       0.680904       0.680904    6[6-(1,6),6-(1,6),6-(6,6)]
   331       1.650404       1.650404       1.650404    6[1-(0),6-(1,7),6-(6,6)]
   332       2.472599       2.472599       2.472599    6[1-(0),6-(1,6),7-(6,29)]
   333       1.361809       1.361809       1.361809    6[1-(0),6-(1,6),7-(6,29)]
   334       0.530594       0.530594       0.530594    6[1-(0),6-(1,7),6-(6,6)]
   335      11.719671      11.719671      11.719671    6[6-(1,6),6-(1,6),8-(6)]
   336      12.738773      12.738773      12.738773    6[1-(0),6-(1,6),6-(6,8)]
   337      12.585456      12.585456      12.585456    6[1-(0),6-(1,6),6-(6,6)]
   338      11.459634      11.459634      11.459634    6[6-(1,6),6-(1,6),6-(6,6)]
   339      10.466085      10.466085      10.466085    6[1-(0),6-(1,6),6-(6,6)]
   340      10.560781      10.560781      10.560781    6[1-(0),6-(1,6),6-(6,8)]
   341      11.372455      11.372455      11.372455    6[6-(1,6),6-(1,6),6-(6,6)]
   342      12.239743      12.239743      12.239743    6[1-(0),6-(1,7),6-(6,6)]
   343      10.867413      10.867413      10.867413    6[1-(0),1-(0),6-(6,6,6),8-(6)]
   344      12.120998      12.120998      12.120998    6[1-(0),6-(1,6),7-(6,29)]
   345      10.381912      10.381912      10.381912    6[1-(0),6-(1,6),7-(6,29)]
   346      10.430011      10.430011      10.430011    6[1-(0),6-(1,7),6-(6,6)]
   347      10.097826      10.097826      10.097826    6[1-(0),1-(0),6-(6,6,6),8-(6)]
   348       9.167407       9.167407       9.167407    6[6-(1,6),6-(1,6),8-(6)]
   349       8.324168       8.324168       8.324168    6[1-(0),6-(1,6),6-(6,8)]
   350       7.593661       7.593661       7.593661    6[1-(0),6-(1,6),6-(6,6)]
   351        7.68986        7.68986        7.68986    6[6-(1,6),6-(1,6),6-(6,6)]
   352       8.536105       8.536105       8.536105    6[1-(0),6-(1,6),6-(6,6)]
   353       9.262102       9.262102       9.262102    6[1-(0),6-(1,6),6-(6,8)]
   354       6.834596       6.834596       6.834596    6[6-(1,6),6-(1,6),6-(6,6)]
   355       5.865096       5.865096       5.865096    6[1-(0),6-(1,7),6-(6,6)]
   356       5.042901       5.042901       5.042901    6[1-(0),6-(1,6),7-(6,29)]
   357       6.153691       6.153691       6.153691    6[1-(0),6-(1,6),7-(6,29)]
   358       6.984906       6.984906       6.984906    6[1-(0),6-(1,7),6-(6,6)]
   359       11.27325       11.27325       11.27325    6[6-(1,1,8),6-(1,1,8),6-(1,1,8),6-(1,1,8)]
   360       11.27325       11.27325       11.27325    6[6-(1,1,8),6-(1,1,8),6-(1,1,8),6-(1,1,8)]
   361       3.718669       3.718669       3.718669    7[6-(1,6),6-(1,6),29-(7,7,7)]
   362      12.699692      12.699692      12.699692    7[6-(1,6),6-(1,6),29-(7,7,7)]
   363       3.796831       3.796831       3.796831    7[6-(1,6),6-(1,6),29-(7,7,7)]
   364       9.846808       9.846808       9.846808    7[6-(1,6),6-(1,6),29-(7,7,7)]
   365       3.718669       3.718669       3.718669    7[6-(1,6),6-(1,6),29-(7,7,7)]
   366      12.699692      12.699692      12.699692    7[6-(1,6),6-(1,6),29-(7,7,7)]
   367       3.796831       3.796831       3.796831    7[6-(1,6),6-(1,6),29-(7,7,7)]
   368       9.846808       9.846808       9.846808    7[6-(1,6),6-(1,6),29-(7,7,7)]
   369      11.312331      11.312331      11.312331    7[6-(1,6),6-(1,6),29-(7,7,7)]
   370       2.331308       2.331308       2.331308    7[6-(1,6),6-(1,6),29-(7,7,7)]
   371      11.234169      11.234169      11.234169    7[6-(1,6),6-(1,6),29-(7,7,7)]
   372       5.184192       5.184192       5.184192    7[6-(1,6),6-(1,6),29-(7,7,7)]
   373      11.312331      11.312331      11.312331    7[6-(1,6),6-(1,6),29-(7,7,7)]
   374       2.331308       2.331308       2.331308    7[6-(1,6),6-(1,6),29-(7,7,7)]
   375      11.234169      11.234169      11.234169    7[6-(1,6),6-(1,6),29-(7,7,7)]
   376       5.184192       5.184192       5.184192    7[6-(1,6),6-(1,6),29-(7,7,7)]
   377       1.252082       1.252082       1.252082    7[8-(0),8-(0),8-(0)]
   378       6.263418       6.263418       6.263418    7[8-(0),8-(0),8-(0)]
   379       1.252082       1.252082       1.252082    7[8-(0),8-(0),8-(0)]
   380       6.263418       6.263418       6.263418    7[8-(0),8-(0),8-(0)]
   381      13.778918      13.778918      13.778918    7[8-(0),8-(0),8-(0)]
   382       8.767582       8.767582       8.767582    7[8-(0),8-(0),8-(0)]
   383      13.778918      13.778918      13.778918    7[8-(0),8-(0),8-(0)]
   384       8.767582       8.767582       8.767582    7[8-(0),8-(0),8-(0)]
   385       2.388426       2.388426       2.388426    8[6-(1,1,6),6-(6,6)]
   386       4.428133       4.428133       4.428133    8[6-(1,1,6),6-(6,6)]
   387       5.127074       5.127074       5.127074    8[6-(1,1,6),6-(6,6)]
   388       3.087367       3.087367       3.087367    8[6-(1,1,6),6-(6,6)]
   389       2.388426       2.388426       2.388426    8[6-(1,1,6),6-(6,6)]
   390       4.428133       4.428133       4.428133    8[6-(1,1,6),6-(6,6)]
   391       5.127074       5.127074       5.127074    8[6-(1,1,6),6-(6,6)]
   392       3.087367       3.087367       3.087367    8[6-(1,1,6),6-(6,6)]
   393      12.642574      12.642574      12.642574    8[6-(1,1,6),6-(6,6)]
   394      10.602867      10.602867      10.602867    8[6-(1,1,6),6-(6,6)]
   395       9.903926       9.903926       9.903926    8[6-(1,1,6),6-(6,6)]
   396      11.943633      11.943633      11.943633    8[6-(1,1,6),6-(6,6)]
   397      12.642574      12.642574      12.642574    8[6-(1,1,6),6-(6,6)]
   398      10.602867      10.602867      10.602867    8[6-(1,1,6),6-(6,6)]
   399       9.903926       9.903926       9.903926    8[6-(1,1,6),6-(6,6)]
   400      11.943633      11.943633      11.943633    8[6-(1,1,6),6-(6,6)]
   401       0.571178       0.571178       0.571178    8[7-(8,8)]
   402       2.359867       2.359867       2.359867    8[7-(8,8)]
   403       0.826705       0.826705       0.826705    8[7-(8,8)]
   404       6.944322       6.944322       6.944322    8[7-(8,8)]
   405       5.155633       5.155633       5.155633    8[7-(8,8)]
   406       6.688795       6.688795       6.688795    8[7-(8,8)]
   407       0.571178       0.571178       0.571178    8[7-(8,8)]
   408       2.359867       2.359867       2.359867    8[7-(8,8)]
   409       0.826705       0.826705       0.826705    8[7-(8,8)]
   410       6.944322       6.944322       6.944322    8[7-(8,8)]
   411       5.155633       5.155633       5.155633    8[7-(8,8)]
   412       6.688795       6.688795       6.688795    8[7-(8,8)]
   413      14.459822      14.459822      14.459822    8[7-(8,8)]
   414      12.671133      12.671133      12.671133    8[7-(8,8)]
   415      14.204295      14.204295      14.204295    8[7-(8,8)]
   416       8.086678       8.086678       8.086678    8[7-(8,8)]
   417       9.875367       9.875367       9.875367    8[7-(8,8)]
   418       8.342205       8.342205       8.342205    8[7-(8,8)]
   419      14.459822      14.459822      14.459822    8[7-(8,8)]
   420      12.671133      12.671133      12.671133    8[7-(8,8)]
   421      14.204295      14.204295      14.204295    8[7-(8,8)]
   422       8.086678       8.086678       8.086678    8[7-(8,8)]
   423       9.875367       9.875367       9.875367    8[7-(8,8)]
   424       8.342205       8.342205       8.342205    8[7-(8,8)]
