# Supplementary material for: A collection of forcefield precursors for metal–organic frameworks
Source: RSC Adv. 2019 Nov 13;9(63):36492–507. doi: 10.1039/c9ra07327b (PMC9075174; doi:10.1039/c9ra07327b)
Supplement: RA-009-C9RA07327B-s1594 [file RA-009-C9RA07327B-s1594.txt]

MOXPUL_clean

7.423000    0.000000    0.000000
0.000000    30.337000    0.000000
0.000000    0.000000    30.337000

     1       6.705567       6.705567       6.705567    29[8-(6),8-(6),8-(6),8-(6)]
     2       6.705567       6.705567       6.705567    29[8-(6),8-(6),8-(6),8-(6)]
     3       2.994067       2.994067       2.994067    29[8-(6),8-(6),8-(6),8-(6)]
     4       2.994067       2.994067       2.994067    29[8-(6),8-(6),8-(6),8-(6)]
     5       0.717433       0.717433       0.717433    29[8-(6),8-(6),8-(6),8-(6)]
     6       0.717433       0.717433       0.717433    29[8-(6),8-(6),8-(6),8-(6)]
     7       4.428933       4.428933       4.428933    29[8-(6),8-(6),8-(6),8-(6)]
     8       4.428933       4.428933       4.428933    29[8-(6),8-(6),8-(6),8-(6)]
     9       3.796864       3.796864       3.796864    1[6-(6,7)]
    10       2.198693       2.198693       2.198693    1[6-(6,6)]
    11       5.173831       5.173831       5.173831    1[6-(6,6)]
    12       6.640616       6.640616       6.640616    1[6-(6,7)]
    13       2.045037       2.045037       2.045037    1[6-(1,1,6)]
    14       1.451197       1.451197       1.451197    1[6-(1,1,6)]
    15       0.478784       0.478784       0.478784    1[6-(1,1,6)]
    16       7.194372       7.194372       7.194372    1[6-(6,6)]
    17       1.622668       1.622668       1.622668    1[6-(6,6)]
    18       3.161456       3.161456       3.161456    1[6-(6,6)]
    19       6.014115       6.014115       6.014115    1[6-(1,6,8)]
    20       7.167649       7.167649       7.167649    1[6-(1,6,8)]
    21       2.032417       2.032417       2.032417    1[6-(1,1,6)]
    22       3.232716       3.232716       3.232716    1[6-(1,1,6)]
    23       2.202404       2.202404       2.202404    1[6-(1,1,6)]
    24       5.366829       5.366829       5.366829    1[6-(1,1,6)]
    25       5.251773       5.251773       5.251773    1[6-(1,1,6)]
    26       4.182861       4.182861       4.182861    1[6-(1,1,6)]
    27       3.796864       3.796864       3.796864    1[6-(6,7)]
    28       2.198693       2.198693       2.198693    1[6-(6,6)]
    29       5.173831       5.173831       5.173831    1[6-(6,6)]
    30       6.640616       6.640616       6.640616    1[6-(6,7)]
    31       2.045037       2.045037       2.045037    1[6-(1,1,6)]
    32       1.451197       1.451197       1.451197    1[6-(1,1,6)]
    33       0.478784       0.478784       0.478784    1[6-(1,1,6)]
    34       7.194372       7.194372       7.194372    1[6-(6,6)]
    35       1.622668       1.622668       1.622668    1[6-(6,6)]
    36       3.161456       3.161456       3.161456    1[6-(6,6)]
    37       6.014115       6.014115       6.014115    1[6-(1,6,8)]
    38       7.167649       7.167649       7.167649    1[6-(1,6,8)]
    39       2.032417       2.032417       2.032417    1[6-(1,1,6)]
    40       3.232716       3.232716       3.232716    1[6-(1,1,6)]
    41       2.202404       2.202404       2.202404    1[6-(1,1,6)]
    42       5.366829       5.366829       5.366829    1[6-(1,1,6)]
    43       5.251773       5.251773       5.251773    1[6-(1,1,6)]
    44       4.182861       4.182861       4.182861    1[6-(1,1,6)]
    45       0.085365       0.085365       0.085365    1[6-(6,7)]
    46       5.910193       5.910193       5.910193    1[6-(6,6)]
    47       1.462331       1.462331       1.462331    1[6-(6,6)]
    48       2.929116       2.929116       2.929116    1[6-(6,7)]
    49       5.756536       5.756536       5.756536    1[6-(1,1,6)]
    50       5.162697       5.162697       5.162697    1[6-(1,1,6)]
    51       4.190283       4.190283       4.190283    1[6-(1,1,6)]
    52       3.482872       3.482872       3.482872    1[6-(6,6)]
    53       5.334168       5.334168       5.334168    1[6-(6,6)]
    54       6.872956       6.872956       6.872956    1[6-(6,6)]
    55       2.302615       2.302615       2.302615    1[6-(1,6,8)]
    56       3.456149       3.456149       3.456149    1[6-(1,6,8)]
    57       5.743917       5.743917       5.743917    1[6-(1,1,6)]
    58       6.944217       6.944217       6.944217    1[6-(1,1,6)]
    59       5.913904       5.913904       5.913904    1[6-(1,1,6)]
    60       1.655329       1.655329       1.655329    1[6-(1,1,6)]
    61       1.540272       1.540272       1.540272    1[6-(1,1,6)]
    62       0.471361       0.471361       0.471361    1[6-(1,1,6)]
    63       0.085365       0.085365       0.085365    1[6-(6,7)]
    64       5.910193       5.910193       5.910193    1[6-(6,6)]
    65       1.462331       1.462331       1.462331    1[6-(6,6)]
    66       2.929116       2.929116       2.929116    1[6-(6,7)]
    67       5.756536       5.756536       5.756536    1[6-(1,1,6)]
    68       5.162697       5.162697       5.162697    1[6-(1,1,6)]
    69       4.190283       4.190283       4.190283    1[6-(1,1,6)]
    70       3.482872       3.482872       3.482872    1[6-(6,6)]
    71       5.334168       5.334168       5.334168    1[6-(6,6)]
    72       6.872956       6.872956       6.872956    1[6-(6,6)]
    73       2.302615       2.302615       2.302615    1[6-(1,6,8)]
    74       3.456149       3.456149       3.456149    1[6-(1,6,8)]
    75       5.743917       5.743917       5.743917    1[6-(1,1,6)]
    76       6.944217       6.944217       6.944217    1[6-(1,1,6)]
    77       5.913904       5.913904       5.913904    1[6-(1,1,6)]
    78       1.655329       1.655329       1.655329    1[6-(1,1,6)]
    79       1.540272       1.540272       1.540272    1[6-(1,1,6)]
    80       0.471361       0.471361       0.471361    1[6-(1,1,6)]
    81       3.626136       3.626136       3.626136    1[6-(6,7)]
    82       5.224307       5.224307       5.224307    1[6-(6,6)]
    83       2.249169       2.249169       2.249169    1[6-(6,6)]
    84       0.782384       0.782384       0.782384    1[6-(6,7)]
    85       5.377964       5.377964       5.377964    1[6-(1,1,6)]
    86       5.971804       5.971804       5.971804    1[6-(1,1,6)]
    87       6.944217       6.944217       6.944217    1[6-(1,1,6)]
    88       0.228628       0.228628       0.228628    1[6-(6,6)]
    89       5.800332       5.800332       5.800332    1[6-(6,6)]
    90       4.261544       4.261544       4.261544    1[6-(6,6)]
    91       1.408885       1.408885       1.408885    1[6-(1,6,8)]
    92       0.255351       0.255351       0.255351    1[6-(1,6,8)]
    93       5.390583       5.390583       5.390583    1[6-(1,1,6)]
    94       4.190283       4.190283       4.190283    1[6-(1,1,6)]
    95       5.220596       5.220596       5.220596    1[6-(1,1,6)]
    96       2.056171       2.056171       2.056171    1[6-(1,1,6)]
    97       2.171228       2.171228       2.171228    1[6-(1,1,6)]
    98        3.24014        3.24014        3.24014    1[6-(1,1,6)]
    99       3.626136       3.626136       3.626136    1[6-(6,7)]
   100       5.224307       5.224307       5.224307    1[6-(6,6)]
   101       2.249169       2.249169       2.249169    1[6-(6,6)]
   102       0.782384       0.782384       0.782384    1[6-(6,7)]
   103       5.377964       5.377964       5.377964    1[6-(1,1,6)]
   104       5.971804       5.971804       5.971804    1[6-(1,1,6)]
   105       6.944217       6.944217       6.944217    1[6-(1,1,6)]
   106       0.228628       0.228628       0.228628    1[6-(6,6)]
   107       5.800332       5.800332       5.800332    1[6-(6,6)]
   108       4.261544       4.261544       4.261544    1[6-(6,6)]
   109       1.408885       1.408885       1.408885    1[6-(1,6,8)]
   110       0.255351       0.255351       0.255351    1[6-(1,6,8)]
   111       5.390583       5.390583       5.390583    1[6-(1,1,6)]
   112       4.190283       4.190283       4.190283    1[6-(1,1,6)]
   113       5.220596       5.220596       5.220596    1[6-(1,1,6)]
   114       2.056171       2.056171       2.056171    1[6-(1,1,6)]
   115       2.171228       2.171228       2.171228    1[6-(1,1,6)]
   116        3.24014        3.24014        3.24014    1[6-(1,1,6)]
   117       7.337636       7.337636       7.337636    1[6-(6,7)]
   118       1.512807       1.512807       1.512807    1[6-(6,6)]
   119       5.960669       5.960669       5.960669    1[6-(6,6)]
   120       4.493884       4.493884       4.493884    1[6-(6,7)]
   121       1.666463       1.666463       1.666463    1[6-(1,1,6)]
   122       2.260304       2.260304       2.260304    1[6-(1,1,6)]
   123       3.232716       3.232716       3.232716    1[6-(1,1,6)]
   124       3.940128       3.940128       3.940128    1[6-(6,6)]
   125       2.088832       2.088832       2.088832    1[6-(6,6)]
   126       0.550044       0.550044       0.550044    1[6-(6,6)]
   127       5.120385       5.120385       5.120385    1[6-(1,6,8)]
   128       3.966851       3.966851       3.966851    1[6-(1,6,8)]
   129       1.679083       1.679083       1.679083    1[6-(1,1,6)]
   130       0.478784       0.478784       0.478784    1[6-(1,1,6)]
   131       1.509096       1.509096       1.509096    1[6-(1,1,6)]
   132       5.767671       5.767671       5.767671    1[6-(1,1,6)]
   133       5.882727       5.882727       5.882727    1[6-(1,1,6)]
   134        6.95164        6.95164        6.95164    1[6-(1,1,6)]
   135       7.337636       7.337636       7.337636    1[6-(6,7)]
   136       1.512807       1.512807       1.512807    1[6-(6,6)]
   137       5.960669       5.960669       5.960669    1[6-(6,6)]
   138       4.493884       4.493884       4.493884    1[6-(6,7)]
   139       1.666463       1.666463       1.666463    1[6-(1,1,6)]
   140       2.260304       2.260304       2.260304    1[6-(1,1,6)]
   141       3.232716       3.232716       3.232716    1[6-(1,1,6)]
   142       3.940128       3.940128       3.940128    1[6-(6,6)]
   143       2.088832       2.088832       2.088832    1[6-(6,6)]
   144       0.550044       0.550044       0.550044    1[6-(6,6)]
   145       5.120385       5.120385       5.120385    1[6-(1,6,8)]
   146       3.966851       3.966851       3.966851    1[6-(1,6,8)]
   147       1.679083       1.679083       1.679083    1[6-(1,1,6)]
   148       0.478784       0.478784       0.478784    1[6-(1,1,6)]
   149       1.509096       1.509096       1.509096    1[6-(1,1,6)]
   150       5.767671       5.767671       5.767671    1[6-(1,1,6)]
   151       5.882727       5.882727       5.882727    1[6-(1,1,6)]
   152        6.95164        6.95164        6.95164    1[6-(1,1,6)]
   153       3.465056       3.465056       3.465056    6[6-(1,6),6-(1,6),6-(6,6)]
   154       4.078196       4.078196       4.078196    6[1-(0),6-(1,6),7-(6)]
   155       3.108752       3.108752       3.108752    6[1-(0),6-(1,7),6-(6,6)]
   156       4.857611       4.857611       4.857611    6[1-(0),6-(1,7),6-(6,6)]
   157       5.724618       5.724618       5.724618    6[1-(0),6-(1,6),7-(6)]
   158       2.451817       2.451817       2.451817    6[6-(1,6),6-(6,6),6-(6,6)]
   159        0.55524        0.55524        0.55524    6[6-(1,6),6-(1,6),8-(6)]
   160       1.425958       1.425958       1.425958    6[6-(1,1,1),6-(1,6),6-(6,6)]
   161       1.343563       1.343563       1.343563    6[1-(0),1-(0),1-(0),6-(6,6)]
   162       0.448349       0.448349       0.448349    6[1-(0),6-(6,6),6-(6,8)]
   163       1.565511       1.565511       1.565511    6[1-(0),6-(1,6),6-(6,8)]
   164       2.474828       2.474828       2.474828    6[1-(0),6-(1,6),6-(6,6)]
   165       6.515909       6.515909       6.515909    6[1-(0),1-(0),6-(6,6,6),8-(6)]
   166       2.304099       2.304099       2.304099    6[1-(0),1-(0),1-(0),6-(8,8)]
   167       1.468269       1.468269       1.468269    6[6-(1,1,1),8-(29),8-(29)]
   168       5.946565       5.946565       5.946565    6[6-(1,1,1),8-(29),8-(29)]
   169       5.116674       5.116674       5.116674    6[1-(0),1-(0),1-(0),6-(8,8)]
   170       3.465056       3.465056       3.465056    6[6-(1,6),6-(1,6),6-(6,6)]
   171       4.078196       4.078196       4.078196    6[1-(0),6-(1,6),7-(6)]
   172       3.108752       3.108752       3.108752    6[1-(0),6-(1,7),6-(6,6)]
   173       4.857611       4.857611       4.857611    6[1-(0),6-(1,7),6-(6,6)]
   174       5.724618       5.724618       5.724618    6[1-(0),6-(1,6),7-(6)]
   175       2.451817       2.451817       2.451817    6[6-(1,6),6-(6,6),6-(6,6)]
   176        0.55524        0.55524        0.55524    6[6-(1,6),6-(1,6),8-(6)]
   177       1.425958       1.425958       1.425958    6[6-(1,1,1),6-(1,6),6-(6,6)]
   178       1.343563       1.343563       1.343563    6[1-(0),1-(0),1-(0),6-(6,6)]
   179       0.448349       0.448349       0.448349    6[1-(0),6-(6,6),6-(6,8)]
   180       1.565511       1.565511       1.565511    6[1-(0),6-(1,6),6-(6,8)]
   181       2.474828       2.474828       2.474828    6[1-(0),6-(1,6),6-(6,6)]
   182       6.515909       6.515909       6.515909    6[1-(0),1-(0),6-(6,6,6),8-(6)]
   183       2.304099       2.304099       2.304099    6[1-(0),1-(0),1-(0),6-(8,8)]
   184       1.468269       1.468269       1.468269    6[6-(1,1,1),8-(29),8-(29)]
   185       5.946565       5.946565       5.946565    6[6-(1,1,1),8-(29),8-(29)]
   186       5.116674       5.116674       5.116674    6[1-(0),1-(0),1-(0),6-(8,8)]
   187       7.176556       7.176556       7.176556    6[6-(1,6),6-(1,6),6-(6,6)]
   188       0.366696       0.366696       0.366696    6[1-(0),6-(1,6),7-(6)]
   189       6.820252       6.820252       6.820252    6[1-(0),6-(1,7),6-(6,6)]
   190       1.146111       1.146111       1.146111    6[1-(0),6-(1,7),6-(6,6)]
   191       2.013118       2.013118       2.013118    6[1-(0),6-(1,6),7-(6)]
   192       6.163317       6.163317       6.163317    6[6-(1,6),6-(6,6),6-(6,6)]
   193        4.26674        4.26674        4.26674    6[6-(1,6),6-(1,6),8-(6)]
   194       5.137458       5.137458       5.137458    6[6-(1,1,1),6-(1,6),6-(6,6)]
   195       5.055063       5.055063       5.055063    6[1-(0),1-(0),1-(0),6-(6,6)]
   196       4.159849       4.159849       4.159849    6[1-(0),6-(6,6),6-(6,8)]
   197       5.277011       5.277011       5.277011    6[1-(0),6-(1,6),6-(6,8)]
   198       6.186328       6.186328       6.186328    6[1-(0),6-(1,6),6-(6,6)]
   199       2.804409       2.804409       2.804409    6[1-(0),1-(0),6-(6,6,6),8-(6)]
   200       6.015599       6.015599       6.015599    6[1-(0),1-(0),1-(0),6-(8,8)]
   201       5.179769       5.179769       5.179769    6[6-(1,1,1),8-(29),8-(29)]
   202       2.235065       2.235065       2.235065    6[6-(1,1,1),8-(29),8-(29)]
   203       1.405174       1.405174       1.405174    6[1-(0),1-(0),1-(0),6-(8,8)]
   204       7.176556       7.176556       7.176556    6[6-(1,6),6-(1,6),6-(6,6)]
   205       0.366696       0.366696       0.366696    6[1-(0),6-(1,6),7-(6)]
   206       6.820252       6.820252       6.820252    6[1-(0),6-(1,7),6-(6,6)]
   207       1.146111       1.146111       1.146111    6[1-(0),6-(1,7),6-(6,6)]
   208       2.013118       2.013118       2.013118    6[1-(0),6-(1,6),7-(6)]
   209       6.163317       6.163317       6.163317    6[6-(1,6),6-(6,6),6-(6,6)]
   210        4.26674        4.26674        4.26674    6[6-(1,6),6-(1,6),8-(6)]
   211       5.137458       5.137458       5.137458    6[6-(1,1,1),6-(1,6),6-(6,6)]
   212       5.055063       5.055063       5.055063    6[1-(0),1-(0),1-(0),6-(6,6)]
   213       4.159849       4.159849       4.159849    6[1-(0),6-(6,6),6-(6,8)]
   214       5.277011       5.277011       5.277011    6[1-(0),6-(1,6),6-(6,8)]
   215       6.186328       6.186328       6.186328    6[1-(0),6-(1,6),6-(6,6)]
   216       2.804409       2.804409       2.804409    6[1-(0),1-(0),6-(6,6,6),8-(6)]
   217       6.015599       6.015599       6.015599    6[1-(0),1-(0),1-(0),6-(8,8)]
   218       5.179769       5.179769       5.179769    6[6-(1,1,1),8-(29),8-(29)]
   219       2.235065       2.235065       2.235065    6[6-(1,1,1),8-(29),8-(29)]
   220       1.405174       1.405174       1.405174    6[1-(0),1-(0),1-(0),6-(8,8)]
   221       3.957944       3.957944       3.957944    6[6-(1,6),6-(1,6),6-(6,6)]
   222       3.344804       3.344804       3.344804    6[1-(0),6-(1,6),7-(6)]
   223       4.314248       4.314248       4.314248    6[1-(0),6-(1,7),6-(6,6)]
   224       2.565389       2.565389       2.565389    6[1-(0),6-(1,7),6-(6,6)]
   225       1.698382       1.698382       1.698382    6[1-(0),6-(1,6),7-(6)]
   226       4.971183       4.971183       4.971183    6[6-(1,6),6-(6,6),6-(6,6)]
   227        6.86776        6.86776        6.86776    6[6-(1,6),6-(1,6),8-(6)]
   228       5.997042       5.997042       5.997042    6[6-(1,1,1),6-(1,6),6-(6,6)]
   229       6.079437       6.079437       6.079437    6[1-(0),1-(0),1-(0),6-(6,6)]
   230       6.974651       6.974651       6.974651    6[1-(0),6-(6,6),6-(6,8)]
   231       5.857489       5.857489       5.857489    6[1-(0),6-(1,6),6-(6,8)]
   232       4.948172       4.948172       4.948172    6[1-(0),6-(1,6),6-(6,6)]
   233       0.907091       0.907091       0.907091    6[1-(0),1-(0),6-(6,6,6),8-(6)]
   234       5.118901       5.118901       5.118901    6[1-(0),1-(0),1-(0),6-(8,8)]
   235       5.954731       5.954731       5.954731    6[6-(1,1,1),8-(29),8-(29)]
   236       1.476435       1.476435       1.476435    6[6-(1,1,1),8-(29),8-(29)]
   237       2.306326       2.306326       2.306326    6[1-(0),1-(0),1-(0),6-(8,8)]
   238       3.957944       3.957944       3.957944    6[6-(1,6),6-(1,6),6-(6,6)]
   239       3.344804       3.344804       3.344804    6[1-(0),6-(1,6),7-(6)]
   240       4.314248       4.314248       4.314248    6[1-(0),6-(1,7),6-(6,6)]
   241       2.565389       2.565389       2.565389    6[1-(0),6-(1,7),6-(6,6)]
   242       1.698382       1.698382       1.698382    6[1-(0),6-(1,6),7-(6)]
   243       4.971183       4.971183       4.971183    6[6-(1,6),6-(6,6),6-(6,6)]
   244        6.86776        6.86776        6.86776    6[6-(1,6),6-(1,6),8-(6)]
   245       5.997042       5.997042       5.997042    6[6-(1,1,1),6-(1,6),6-(6,6)]
   246       6.079437       6.079437       6.079437    6[1-(0),1-(0),1-(0),6-(6,6)]
   247       6.974651       6.974651       6.974651    6[1-(0),6-(6,6),6-(6,8)]
   248       5.857489       5.857489       5.857489    6[1-(0),6-(1,6),6-(6,8)]
   249       4.948172       4.948172       4.948172    6[1-(0),6-(1,6),6-(6,6)]
   250       0.907091       0.907091       0.907091    6[1-(0),1-(0),6-(6,6,6),8-(6)]
   251       5.118901       5.118901       5.118901    6[1-(0),1-(0),1-(0),6-(8,8)]
   252       5.954731       5.954731       5.954731    6[6-(1,1,1),8-(29),8-(29)]
   253       1.476435       1.476435       1.476435    6[6-(1,1,1),8-(29),8-(29)]
   254       2.306326       2.306326       2.306326    6[1-(0),1-(0),1-(0),6-(8,8)]
   255       0.246444       0.246444       0.246444    6[6-(1,6),6-(1,6),6-(6,6)]
   256       7.056304       7.056304       7.056304    6[1-(0),6-(1,6),7-(6)]
   257       0.602748       0.602748       0.602748    6[1-(0),6-(1,7),6-(6,6)]
   258       6.276889       6.276889       6.276889    6[1-(0),6-(1,7),6-(6,6)]
   259       5.409882       5.409882       5.409882    6[1-(0),6-(1,6),7-(6)]
   260       1.259683       1.259683       1.259683    6[6-(1,6),6-(6,6),6-(6,6)]
   261        3.15626        3.15626        3.15626    6[6-(1,6),6-(1,6),8-(6)]
   262       2.285542       2.285542       2.285542    6[6-(1,1,1),6-(1,6),6-(6,6)]
   263       2.367937       2.367937       2.367937    6[1-(0),1-(0),1-(0),6-(6,6)]
   264       3.263151       3.263151       3.263151    6[1-(0),6-(6,6),6-(6,8)]
   265       2.145989       2.145989       2.145989    6[1-(0),6-(1,6),6-(6,8)]
   266       1.236672       1.236672       1.236672    6[1-(0),6-(1,6),6-(6,6)]
   267       4.618591       4.618591       4.618591    6[1-(0),1-(0),6-(6,6,6),8-(6)]
   268       1.407401       1.407401       1.407401    6[1-(0),1-(0),1-(0),6-(8,8)]
   269       2.243231       2.243231       2.243231    6[6-(1,1,1),8-(29),8-(29)]
   270       5.187935       5.187935       5.187935    6[6-(1,1,1),8-(29),8-(29)]
   271       6.017826       6.017826       6.017826    6[1-(0),1-(0),1-(0),6-(8,8)]
   272       0.246444       0.246444       0.246444    6[6-(1,6),6-(1,6),6-(6,6)]
   273       7.056304       7.056304       7.056304    6[1-(0),6-(1,6),7-(6)]
   274       0.602748       0.602748       0.602748    6[1-(0),6-(1,7),6-(6,6)]
   275       6.276889       6.276889       6.276889    6[1-(0),6-(1,7),6-(6,6)]
   276       5.409882       5.409882       5.409882    6[1-(0),6-(1,6),7-(6)]
   277       1.259683       1.259683       1.259683    6[6-(1,6),6-(6,6),6-(6,6)]
   278        3.15626        3.15626        3.15626    6[6-(1,6),6-(1,6),8-(6)]
   279       2.285542       2.285542       2.285542    6[6-(1,1,1),6-(1,6),6-(6,6)]
   280       2.367937       2.367937       2.367937    6[1-(0),1-(0),1-(0),6-(6,6)]
   281       3.263151       3.263151       3.263151    6[1-(0),6-(6,6),6-(6,8)]
   282       2.145989       2.145989       2.145989    6[1-(0),6-(1,6),6-(6,8)]
   283       1.236672       1.236672       1.236672    6[1-(0),6-(1,6),6-(6,6)]
   284       4.618591       4.618591       4.618591    6[1-(0),1-(0),6-(6,6,6),8-(6)]
   285       1.407401       1.407401       1.407401    6[1-(0),1-(0),1-(0),6-(8,8)]
   286       2.243231       2.243231       2.243231    6[6-(1,1,1),8-(29),8-(29)]
   287       5.187935       5.187935       5.187935    6[6-(1,1,1),8-(29),8-(29)]
   288       6.017826       6.017826       6.017826    6[1-(0),1-(0),1-(0),6-(8,8)]
   289        5.56725        5.56725        5.56725    6[6-(1,1,8),6-(1,1,8),6-(1,1,8),6-(1,1,8)]
   290        1.85575        1.85575        1.85575    6[6-(1,1,8),6-(1,1,8),6-(1,1,8),6-(1,1,8)]
   291        5.38019        5.38019        5.38019    7[6-(1,6),6-(1,6)]
   292        5.38019        5.38019        5.38019    7[6-(1,6),6-(1,6)]
   293        1.66869        1.66869        1.66869    7[6-(1,6),6-(1,6)]
   294        1.66869        1.66869        1.66869    7[6-(1,6),6-(1,6)]
   295        2.04281        2.04281        2.04281    7[6-(1,6),6-(1,6)]
   296        2.04281        2.04281        2.04281    7[6-(1,6),6-(1,6)]
   297        5.75431        5.75431        5.75431    7[6-(1,6),6-(1,6)]
   298        5.75431        5.75431        5.75431    7[6-(1,6),6-(1,6)]
   299       5.691956       5.691956       5.691956    8[6-(6,8),29-(8,8,8)]
   300       0.558952       0.558952       0.558952    8[6-(6,8),29-(8,8,8)]
   301       6.865533       6.865533       6.865533    8[6-(6,8),29-(8,8,8)]
   302       1.741436       1.741436       1.741436    8[6-(6,8),29-(8,8,8)]
   303       7.188433       7.188433       7.188433    8[6-(1,1,6),6-(6,6)]
   304       5.691956       5.691956       5.691956    8[6-(6,8),29-(8,8,8)]
   305       0.558952       0.558952       0.558952    8[6-(6,8),29-(8,8,8)]
   306       6.865533       6.865533       6.865533    8[6-(6,8),29-(8,8,8)]
   307       1.741436       1.741436       1.741436    8[6-(6,8),29-(8,8,8)]
   308       7.188433       7.188433       7.188433    8[6-(1,1,6),6-(6,6)]
   309       1.980456       1.980456       1.980456    8[6-(6,8),29-(8,8,8)]
   310       4.270452       4.270452       4.270452    8[6-(6,8),29-(8,8,8)]
   311       3.154033       3.154033       3.154033    8[6-(6,8),29-(8,8,8)]
   312       5.452936       5.452936       5.452936    8[6-(6,8),29-(8,8,8)]
   313       3.476933       3.476933       3.476933    8[6-(1,1,6),6-(6,6)]
   314       1.980456       1.980456       1.980456    8[6-(6,8),29-(8,8,8)]
   315       4.270452       4.270452       4.270452    8[6-(6,8),29-(8,8,8)]
   316       3.154033       3.154033       3.154033    8[6-(6,8),29-(8,8,8)]
   317       5.452936       5.452936       5.452936    8[6-(6,8),29-(8,8,8)]
   318       3.476933       3.476933       3.476933    8[6-(1,1,6),6-(6,6)]
   319       1.731044       1.731044       1.731044    8[6-(6,8),29-(8,8,8)]
   320       6.864048       6.864048       6.864048    8[6-(6,8),29-(8,8,8)]
   321       0.557467       0.557467       0.557467    8[6-(6,8),29-(8,8,8)]
   322       5.681564       5.681564       5.681564    8[6-(6,8),29-(8,8,8)]
   323       0.234567       0.234567       0.234567    8[6-(1,1,6),6-(6,6)]
   324       1.731044       1.731044       1.731044    8[6-(6,8),29-(8,8,8)]
   325       6.864048       6.864048       6.864048    8[6-(6,8),29-(8,8,8)]
   326       0.557467       0.557467       0.557467    8[6-(6,8),29-(8,8,8)]
   327       5.681564       5.681564       5.681564    8[6-(6,8),29-(8,8,8)]
   328       0.234567       0.234567       0.234567    8[6-(1,1,6),6-(6,6)]
   329       5.442544       5.442544       5.442544    8[6-(6,8),29-(8,8,8)]
   330       3.152548       3.152548       3.152548    8[6-(6,8),29-(8,8,8)]
   331       4.268967       4.268967       4.268967    8[6-(6,8),29-(8,8,8)]
   332       1.970064       1.970064       1.970064    8[6-(6,8),29-(8,8,8)]
   333       3.946067       3.946067       3.946067    8[6-(1,1,6),6-(6,6)]
   334       5.442544       5.442544       5.442544    8[6-(6,8),29-(8,8,8)]
   335       3.152548       3.152548       3.152548    8[6-(6,8),29-(8,8,8)]
   336       4.268967       4.268967       4.268967    8[6-(6,8),29-(8,8,8)]
   337       1.970064       1.970064       1.970064    8[6-(6,8),29-(8,8,8)]
   338       3.946067       3.946067       3.946067    8[6-(1,1,6),6-(6,6)]
