# Supplementary material for: A collection of forcefield precursors for metal–organic frameworks
Source: RSC Adv. 2019 Nov 13;9(63):36492–507. doi: 10.1039/c9ra07327b (PMC9075174; doi:10.1039/c9ra07327b)
Supplement: RA-009-C9RA07327B-s1595 [file RA-009-C9RA07327B-s1595.txt]

MOYMET_clean

8.057600    0.000000    0.000000
0.000000    22.113800    0.000000
0.000000    0.000000    22.113800

     1       1.952598       1.952598       1.952598    27[8-(1,1,27),8-(1,1,27),8-(6),8-(6)]
     2       1.952598       1.952598       1.952598    27[8-(1,1,27),8-(1,1,27),8-(6),8-(6)]
     3       6.105002       6.105002       6.105002    27[8-(1,1,27),8-(1,1,27),8-(6),8-(6)]
     4       6.105002       6.105002       6.105002    27[8-(1,1,27),8-(1,1,27),8-(6),8-(6)]
     5       2.076202       2.076202       2.076202    27[8-(1,1,27),8-(1,1,27),8-(6),8-(6)]
     6       2.076202       2.076202       2.076202    27[8-(1,1,27),8-(1,1,27),8-(6),8-(6)]
     7       5.981398       5.981398       5.981398    27[8-(1,1,27),8-(1,1,27),8-(6),8-(6)]
     8       5.981398       5.981398       5.981398    27[8-(1,1,27),8-(1,1,27),8-(6),8-(6)]
     9       7.994751       7.994751       7.994751    1[8-(1,27,27)]
    10       7.994751       7.994751       7.994751    1[8-(1,27,27)]
    11       2.916851       2.916851       2.916851    1[6-(6,6)]
    12       0.003223       0.003223       0.003223    1[6-(6,6)]
    13       7.970578       7.970578       7.970578    1[6-(6,6)]
    14       5.359916       5.359916       5.359916    1[6-(1,1,6)]
    15       4.536429       4.536429       4.536429    1[6-(1,1,6)]
    16       5.572636       5.572636       5.572636    1[6-(1,1,6)]
    17       5.831285       5.831285       5.831285    1[6-(1,1,6)]
    18       7.350948       7.350948       7.350948    1[6-(1,1,6)]
    19       6.887636       6.887636       6.887636    1[6-(1,1,6)]
    20       5.948926       5.948926       5.948926    1[6-(1,1,6)]
    21       6.728096       6.728096       6.728096    1[6-(1,1,6)]
    22       5.222936       5.222936       5.222936    1[6-(1,1,6)]
    23       7.994751       7.994751       7.994751    1[8-(1,27,27)]
    24       7.994751       7.994751       7.994751    1[8-(1,27,27)]
    25       2.916851       2.916851       2.916851    1[6-(6,6)]
    26       0.003223       0.003223       0.003223    1[6-(6,6)]
    27       7.970578       7.970578       7.970578    1[6-(6,6)]
    28       5.359916       5.359916       5.359916    1[6-(1,1,6)]
    29       4.536429       4.536429       4.536429    1[6-(1,1,6)]
    30       5.572636       5.572636       5.572636    1[6-(1,1,6)]
    31       5.831285       5.831285       5.831285    1[6-(1,1,6)]
    32       7.350948       7.350948       7.350948    1[6-(1,1,6)]
    33       6.887636       6.887636       6.887636    1[6-(1,1,6)]
    34       5.948926       5.948926       5.948926    1[6-(1,1,6)]
    35       6.728096       6.728096       6.728096    1[6-(1,1,6)]
    36       5.222936       5.222936       5.222936    1[6-(1,1,6)]
    37       0.062849       0.062849       0.062849    1[8-(1,27,27)]
    38       0.062849       0.062849       0.062849    1[8-(1,27,27)]
    39       5.140749       5.140749       5.140749    1[6-(6,6)]
    40      -0.003223      -0.003223      -0.003223    1[6-(6,6)]
    41       0.087022       0.087022       0.087022    1[6-(6,6)]
    42       2.697684       2.697684       2.697684    1[6-(1,1,6)]
    43       3.521171       3.521171       3.521171    1[6-(1,1,6)]
    44       2.484964       2.484964       2.484964    1[6-(1,1,6)]
    45       2.226315       2.226315       2.226315    1[6-(1,1,6)]
    46       0.706652       0.706652       0.706652    1[6-(1,1,6)]
    47       1.169964       1.169964       1.169964    1[6-(1,1,6)]
    48       2.108674       2.108674       2.108674    1[6-(1,1,6)]
    49       1.329504       1.329504       1.329504    1[6-(1,1,6)]
    50       2.834664       2.834664       2.834664    1[6-(1,1,6)]
    51       0.062849       0.062849       0.062849    1[8-(1,27,27)]
    52       0.062849       0.062849       0.062849    1[8-(1,27,27)]
    53       5.140749       5.140749       5.140749    1[6-(6,6)]
    54      -0.003223      -0.003223      -0.003223    1[6-(6,6)]
    55       0.087022       0.087022       0.087022    1[6-(6,6)]
    56       2.697684       2.697684       2.697684    1[6-(1,1,6)]
    57       3.521171       3.521171       3.521171    1[6-(1,1,6)]
    58       2.484964       2.484964       2.484964    1[6-(1,1,6)]
    59       2.226315       2.226315       2.226315    1[6-(1,1,6)]
    60       0.706652       0.706652       0.706652    1[6-(1,1,6)]
    61       1.169964       1.169964       1.169964    1[6-(1,1,6)]
    62       2.108674       2.108674       2.108674    1[6-(1,1,6)]
    63       1.329504       1.329504       1.329504    1[6-(1,1,6)]
    64       2.834664       2.834664       2.834664    1[6-(1,1,6)]
    65       4.091649       4.091649       4.091649    1[8-(1,27,27)]
    66       4.091649       4.091649       4.091649    1[8-(1,27,27)]
    67       1.111949       1.111949       1.111949    1[6-(6,6)]
    68       4.025577       4.025577       4.025577    1[6-(6,6)]
    69       4.115822       4.115822       4.115822    1[6-(6,6)]
    70       6.726484       6.726484       6.726484    1[6-(1,1,6)]
    71       7.549971       7.549971       7.549971    1[6-(1,1,6)]
    72       6.513764       6.513764       6.513764    1[6-(1,1,6)]
    73       6.255115       6.255115       6.255115    1[6-(1,1,6)]
    74       4.735452       4.735452       4.735452    1[6-(1,1,6)]
    75       5.198764       5.198764       5.198764    1[6-(1,1,6)]
    76       6.137474       6.137474       6.137474    1[6-(1,1,6)]
    77       5.358304       5.358304       5.358304    1[6-(1,1,6)]
    78       6.863464       6.863464       6.863464    1[6-(1,1,6)]
    79       4.091649       4.091649       4.091649    1[8-(1,27,27)]
    80       4.091649       4.091649       4.091649    1[8-(1,27,27)]
    81       1.111949       1.111949       1.111949    1[6-(6,6)]
    82       4.025577       4.025577       4.025577    1[6-(6,6)]
    83       4.115822       4.115822       4.115822    1[6-(6,6)]
    84       6.726484       6.726484       6.726484    1[6-(1,1,6)]
    85       7.549971       7.549971       7.549971    1[6-(1,1,6)]
    86       6.513764       6.513764       6.513764    1[6-(1,1,6)]
    87       6.255115       6.255115       6.255115    1[6-(1,1,6)]
    88       4.735452       4.735452       4.735452    1[6-(1,1,6)]
    89       5.198764       5.198764       5.198764    1[6-(1,1,6)]
    90       6.137474       6.137474       6.137474    1[6-(1,1,6)]
    91       5.358304       5.358304       5.358304    1[6-(1,1,6)]
    92       6.863464       6.863464       6.863464    1[6-(1,1,6)]
    93       3.965951       3.965951       3.965951    1[8-(1,27,27)]
    94       3.965951       3.965951       3.965951    1[8-(1,27,27)]
    95       6.945651       6.945651       6.945651    1[6-(6,6)]
    96       4.032023       4.032023       4.032023    1[6-(6,6)]
    97       3.941778       3.941778       3.941778    1[6-(6,6)]
    98       1.331116       1.331116       1.331116    1[6-(1,1,6)]
    99       0.507629       0.507629       0.507629    1[6-(1,1,6)]
   100       1.543836       1.543836       1.543836    1[6-(1,1,6)]
   101       1.802485       1.802485       1.802485    1[6-(1,1,6)]
   102       3.322148       3.322148       3.322148    1[6-(1,1,6)]
   103       2.858836       2.858836       2.858836    1[6-(1,1,6)]
   104       1.920126       1.920126       1.920126    1[6-(1,1,6)]
   105       2.699296       2.699296       2.699296    1[6-(1,1,6)]
   106       1.194136       1.194136       1.194136    1[6-(1,1,6)]
   107       3.965951       3.965951       3.965951    1[8-(1,27,27)]
   108       3.965951       3.965951       3.965951    1[8-(1,27,27)]
   109       6.945651       6.945651       6.945651    1[6-(6,6)]
   110       4.032023       4.032023       4.032023    1[6-(6,6)]
   111       3.941778       3.941778       3.941778    1[6-(6,6)]
   112       1.331116       1.331116       1.331116    1[6-(1,1,6)]
   113       0.507629       0.507629       0.507629    1[6-(1,1,6)]
   114       1.543836       1.543836       1.543836    1[6-(1,1,6)]
   115       1.802485       1.802485       1.802485    1[6-(1,1,6)]
   116       3.322148       3.322148       3.322148    1[6-(1,1,6)]
   117       2.858836       2.858836       2.858836    1[6-(1,1,6)]
   118       1.920126       1.920126       1.920126    1[6-(1,1,6)]
   119       2.699296       2.699296       2.699296    1[6-(1,1,6)]
   120       1.194136       1.194136       1.194136    1[6-(1,1,6)]
   121       1.494685       1.494685       1.494685    6[6-(1,6),6-(1,6),6-(8,8)]
   122       2.124386       2.124386       2.124386    6[1-(0),6-(6,6),6-(6,6)]
   123       1.552861       1.552861       1.552861    6[6-(1,6),6-(1,6),6-(8,8)]
   124       0.370972       0.370972       0.370972    6[1-(0),6-(6,6),6-(6,6)]
   125       7.786623       7.786623       7.786623    6[6-(1,6),6-(1,6),6-(6,6,6)]
   126       0.319726       0.319726       0.319726    6[1-(0),6-(6,6),6-(6,6)]
   127       2.105129       2.105129       2.105129    6[6-(6,6),8-(0),8-(27)]
   128        2.21858        2.21858        2.21858    6[6-(6,6),8-(0),8-(27)]
   129       6.481775       6.481775       6.481775    6[6-(1,1,1),6-(1,1,1),6-(1,1,1),6-(6,6)]
   130       5.384894       5.384894       5.384894    6[1-(0),1-(0),1-(0),6-(6,6,6)]
   131       6.653966       6.653966       6.653966    6[1-(0),1-(0),1-(0),6-(6,6,6)]
   132       6.056092       6.056092       6.056092    6[1-(0),1-(0),1-(0),6-(6,6,6)]
   133       1.494685       1.494685       1.494685    6[6-(1,6),6-(1,6),6-(8,8)]
   134       2.124386       2.124386       2.124386    6[1-(0),6-(6,6),6-(6,6)]
   135       1.552861       1.552861       1.552861    6[6-(1,6),6-(1,6),6-(8,8)]
   136       0.370972       0.370972       0.370972    6[1-(0),6-(6,6),6-(6,6)]
   137       7.786623       7.786623       7.786623    6[6-(1,6),6-(1,6),6-(6,6,6)]
   138       0.319726       0.319726       0.319726    6[1-(0),6-(6,6),6-(6,6)]
   139       2.105129       2.105129       2.105129    6[6-(6,6),8-(0),8-(27)]
   140        2.21858        2.21858        2.21858    6[6-(6,6),8-(0),8-(27)]
   141       6.481775       6.481775       6.481775    6[6-(1,1,1),6-(1,1,1),6-(1,1,1),6-(6,6)]
   142       5.384894       5.384894       5.384894    6[1-(0),1-(0),1-(0),6-(6,6,6)]
   143       6.653966       6.653966       6.653966    6[1-(0),1-(0),1-(0),6-(6,6,6)]
   144       6.056092       6.056092       6.056092    6[1-(0),1-(0),1-(0),6-(6,6,6)]
   145       6.562915       6.562915       6.562915    6[6-(1,6),6-(1,6),6-(8,8)]
   146       5.933214       5.933214       5.933214    6[1-(0),6-(6,6),6-(6,6)]
   147       6.504739       6.504739       6.504739    6[6-(1,6),6-(1,6),6-(8,8)]
   148       7.686628       7.686628       7.686628    6[1-(0),6-(6,6),6-(6,6)]
   149       0.270977       0.270977       0.270977    6[6-(1,6),6-(1,6),6-(6,6,6)]
   150       7.737874       7.737874       7.737874    6[1-(0),6-(6,6),6-(6,6)]
   151       5.952471       5.952471       5.952471    6[6-(6,6),8-(0),8-(27)]
   152        5.83902        5.83902        5.83902    6[6-(6,6),8-(0),8-(27)]
   153       1.575825       1.575825       1.575825    6[6-(1,1,1),6-(1,1,1),6-(1,1,1),6-(6,6)]
   154       2.672706       2.672706       2.672706    6[1-(0),1-(0),1-(0),6-(6,6,6)]
   155       1.403634       1.403634       1.403634    6[1-(0),1-(0),1-(0),6-(6,6,6)]
   156       2.001508       2.001508       2.001508    6[1-(0),1-(0),1-(0),6-(6,6,6)]
   157       6.562915       6.562915       6.562915    6[6-(1,6),6-(1,6),6-(8,8)]
   158       5.933214       5.933214       5.933214    6[1-(0),6-(6,6),6-(6,6)]
   159       6.504739       6.504739       6.504739    6[6-(1,6),6-(1,6),6-(8,8)]
   160       7.686628       7.686628       7.686628    6[1-(0),6-(6,6),6-(6,6)]
   161       0.270977       0.270977       0.270977    6[6-(1,6),6-(1,6),6-(6,6,6)]
   162       7.737874       7.737874       7.737874    6[1-(0),6-(6,6),6-(6,6)]
   163       5.952471       5.952471       5.952471    6[6-(6,6),8-(0),8-(27)]
   164        5.83902        5.83902        5.83902    6[6-(6,6),8-(0),8-(27)]
   165       1.575825       1.575825       1.575825    6[6-(1,1,1),6-(1,1,1),6-(1,1,1),6-(6,6)]
   166       2.672706       2.672706       2.672706    6[1-(0),1-(0),1-(0),6-(6,6,6)]
   167       1.403634       1.403634       1.403634    6[1-(0),1-(0),1-(0),6-(6,6,6)]
   168       2.001508       2.001508       2.001508    6[1-(0),1-(0),1-(0),6-(6,6,6)]
   169       2.534115       2.534115       2.534115    6[6-(1,6),6-(1,6),6-(8,8)]
   170       1.904414       1.904414       1.904414    6[1-(0),6-(6,6),6-(6,6)]
   171       2.475939       2.475939       2.475939    6[6-(1,6),6-(1,6),6-(8,8)]
   172       3.657828       3.657828       3.657828    6[1-(0),6-(6,6),6-(6,6)]
   173       4.299777       4.299777       4.299777    6[6-(1,6),6-(1,6),6-(6,6,6)]
   174       3.709074       3.709074       3.709074    6[1-(0),6-(6,6),6-(6,6)]
   175       1.923671       1.923671       1.923671    6[6-(6,6),8-(0),8-(27)]
   176        1.81022        1.81022        1.81022    6[6-(6,6),8-(0),8-(27)]
   177       5.604625       5.604625       5.604625    6[6-(1,1,1),6-(1,1,1),6-(1,1,1),6-(6,6)]
   178       6.701506       6.701506       6.701506    6[1-(0),1-(0),1-(0),6-(6,6,6)]
   179       5.432434       5.432434       5.432434    6[1-(0),1-(0),1-(0),6-(6,6,6)]
   180       6.030308       6.030308       6.030308    6[1-(0),1-(0),1-(0),6-(6,6,6)]
   181       2.534115       2.534115       2.534115    6[6-(1,6),6-(1,6),6-(8,8)]
   182       1.904414       1.904414       1.904414    6[1-(0),6-(6,6),6-(6,6)]
   183       2.475939       2.475939       2.475939    6[6-(1,6),6-(1,6),6-(8,8)]
   184       3.657828       3.657828       3.657828    6[1-(0),6-(6,6),6-(6,6)]
   185       4.299777       4.299777       4.299777    6[6-(1,6),6-(1,6),6-(6,6,6)]
   186       3.709074       3.709074       3.709074    6[1-(0),6-(6,6),6-(6,6)]
   187       1.923671       1.923671       1.923671    6[6-(6,6),8-(0),8-(27)]
   188        1.81022        1.81022        1.81022    6[6-(6,6),8-(0),8-(27)]
   189       5.604625       5.604625       5.604625    6[6-(1,1,1),6-(1,1,1),6-(1,1,1),6-(6,6)]
   190       6.701506       6.701506       6.701506    6[1-(0),1-(0),1-(0),6-(6,6,6)]
   191       5.432434       5.432434       5.432434    6[1-(0),1-(0),1-(0),6-(6,6,6)]
   192       6.030308       6.030308       6.030308    6[1-(0),1-(0),1-(0),6-(6,6,6)]
   193       5.523485       5.523485       5.523485    6[6-(1,6),6-(1,6),6-(8,8)]
   194       6.153186       6.153186       6.153186    6[1-(0),6-(6,6),6-(6,6)]
   195       5.581661       5.581661       5.581661    6[6-(1,6),6-(1,6),6-(8,8)]
   196       4.399772       4.399772       4.399772    6[1-(0),6-(6,6),6-(6,6)]
   197       3.757823       3.757823       3.757823    6[6-(1,6),6-(1,6),6-(6,6,6)]
   198       4.348526       4.348526       4.348526    6[1-(0),6-(6,6),6-(6,6)]
   199       6.133929       6.133929       6.133929    6[6-(6,6),8-(0),8-(27)]
   200        6.24738        6.24738        6.24738    6[6-(6,6),8-(0),8-(27)]
   201       2.452975       2.452975       2.452975    6[6-(1,1,1),6-(1,1,1),6-(1,1,1),6-(6,6)]
   202       1.356094       1.356094       1.356094    6[1-(0),1-(0),1-(0),6-(6,6,6)]
   203       2.625166       2.625166       2.625166    6[1-(0),1-(0),1-(0),6-(6,6,6)]
   204       2.027292       2.027292       2.027292    6[1-(0),1-(0),1-(0),6-(6,6,6)]
   205       5.523485       5.523485       5.523485    6[6-(1,6),6-(1,6),6-(8,8)]
   206       6.153186       6.153186       6.153186    6[1-(0),6-(6,6),6-(6,6)]
   207       5.581661       5.581661       5.581661    6[6-(1,6),6-(1,6),6-(8,8)]
   208       4.399772       4.399772       4.399772    6[1-(0),6-(6,6),6-(6,6)]
   209       3.757823       3.757823       3.757823    6[6-(1,6),6-(1,6),6-(6,6,6)]
   210       4.348526       4.348526       4.348526    6[1-(0),6-(6,6),6-(6,6)]
   211       6.133929       6.133929       6.133929    6[6-(6,6),8-(0),8-(27)]
   212        6.24738        6.24738        6.24738    6[6-(6,6),8-(0),8-(27)]
   213       2.452975       2.452975       2.452975    6[6-(1,1,1),6-(1,1,1),6-(1,1,1),6-(6,6)]
   214       1.356094       1.356094       1.356094    6[1-(0),1-(0),1-(0),6-(6,6,6)]
   215       2.625166       2.625166       2.625166    6[1-(0),1-(0),1-(0),6-(6,6,6)]
   216       2.027292       2.027292       2.027292    6[1-(0),1-(0),1-(0),6-(6,6,6)]
   217       1.406051       1.406051       1.406051    8[6-(6,8),27-(8,8,8)]
   218       3.258493       3.258493       3.258493    8[6-(6,8)]
   219       1.521275       1.521275       1.521275    8[6-(6,8),27-(8,8,8)]
   220       3.395311       3.395311       3.395311    8[6-(6,8)]
   221       7.994831       7.994831       7.994831    8[1-(0),1-(0),27-(8,8,8),27-(8,8,8)]
   222       1.406051       1.406051       1.406051    8[6-(6,8),27-(8,8,8)]
   223       3.258493       3.258493       3.258493    8[6-(6,8)]
   224       1.521275       1.521275       1.521275    8[6-(6,8),27-(8,8,8)]
   225       3.395311       3.395311       3.395311    8[6-(6,8)]
   226       7.994831       7.994831       7.994831    8[1-(0),1-(0),27-(8,8,8),27-(8,8,8)]
   227       6.651549       6.651549       6.651549    8[6-(6,8),27-(8,8,8)]
   228       4.799107       4.799107       4.799107    8[6-(6,8)]
   229       6.536325       6.536325       6.536325    8[6-(6,8),27-(8,8,8)]
   230       4.662289       4.662289       4.662289    8[6-(6,8)]
   231       0.062769       0.062769       0.062769    8[1-(0),1-(0),27-(8,8,8),27-(8,8,8)]
   232       6.651549       6.651549       6.651549    8[6-(6,8),27-(8,8,8)]
   233       4.799107       4.799107       4.799107    8[6-(6,8)]
   234       6.536325       6.536325       6.536325    8[6-(6,8),27-(8,8,8)]
   235       4.662289       4.662289       4.662289    8[6-(6,8)]
   236       0.062769       0.062769       0.062769    8[1-(0),1-(0),27-(8,8,8),27-(8,8,8)]
   237       2.622749       2.622749       2.622749    8[6-(6,8),27-(8,8,8)]
   238       0.770307       0.770307       0.770307    8[6-(6,8)]
   239       2.507525       2.507525       2.507525    8[6-(6,8),27-(8,8,8)]
   240       0.633489       0.633489       0.633489    8[6-(6,8)]
   241       4.091569       4.091569       4.091569    8[1-(0),1-(0),27-(8,8,8),27-(8,8,8)]
   242       2.622749       2.622749       2.622749    8[6-(6,8),27-(8,8,8)]
   243       0.770307       0.770307       0.770307    8[6-(6,8)]
   244       2.507525       2.507525       2.507525    8[6-(6,8),27-(8,8,8)]
   245       0.633489       0.633489       0.633489    8[6-(6,8)]
   246       4.091569       4.091569       4.091569    8[1-(0),1-(0),27-(8,8,8),27-(8,8,8)]
   247       5.434851       5.434851       5.434851    8[6-(6,8),27-(8,8,8)]
   248       7.287293       7.287293       7.287293    8[6-(6,8)]
   249       5.550075       5.550075       5.550075    8[6-(6,8),27-(8,8,8)]
   250       7.424111       7.424111       7.424111    8[6-(6,8)]
   251       3.966031       3.966031       3.966031    8[1-(0),1-(0),27-(8,8,8),27-(8,8,8)]
   252       5.434851       5.434851       5.434851    8[6-(6,8),27-(8,8,8)]
   253       7.287293       7.287293       7.287293    8[6-(6,8)]
   254       5.550075       5.550075       5.550075    8[6-(6,8),27-(8,8,8)]
   255       7.424111       7.424111       7.424111    8[6-(6,8)]
   256       3.966031       3.966031       3.966031    8[1-(0),1-(0),27-(8,8,8),27-(8,8,8)]
