# Supplementary material for: A collection of forcefield precursors for metal–organic frameworks
Source: RSC Adv. 2019 Nov 13;9(63):36492–507. doi: 10.1039/c9ra07327b (PMC9075174; doi:10.1039/c9ra07327b)
Supplement: RA-009-C9RA07327B-s1596 [file RA-009-C9RA07327B-s1596.txt]

MOYYEF_clean

12.935000    0.000000    0.000000
6.467506    12.812041    0.000000
6.467506    0.000002    12.812041

     1      11.677077      11.677077      11.677077    29[8-(6),8-(6),8-(6),8-(6)]
     2      11.677078      11.677078      11.677078    29[8-(6),8-(6),8-(6),8-(6)]
     3       8.443327       8.443327       8.443327    29[8-(6),8-(6),8-(6),8-(6)]
     4       8.443328       8.443328       8.443328    29[8-(6),8-(6),8-(6),8-(6)]
     5      14.205223      14.205223      14.205223    1[6-(6,6)]
     6      15.609964      15.609964      15.609964    1[6-(6,6)]
     7      16.267059      16.267059      16.267059    1[6-(6,6)]
     8      14.805405      14.805405      14.805405    1[6-(6,6)]
     9      10.038862      10.038862      10.038862    1[6-(6,6)]
    10       11.47594       11.47594       11.47594    1[6-(6,6)]
    11      12.800485      12.800485      12.800485    1[6-(6,6)]
    12      17.797272      17.797272      17.797272    1[6-(6,6)]
    13      14.205223      14.205223      14.205223    1[6-(6,6)]
    14      15.609964      15.609964      15.609964    1[6-(6,6)]
    15      16.267065      16.267065      16.267065    1[6-(6,6)]
    16      14.805409      14.805409      14.805409    1[6-(6,6)]
    17      10.038857      10.038857      10.038857    1[6-(6,6)]
    18      11.475936      11.475936      11.475936    1[6-(6,6)]
    19      12.800479      12.800479      12.800479    1[6-(6,6)]
    20      17.797273      17.797273      17.797273    1[6-(6,6)]
    21        4.50397        4.50397        4.50397    1[6-(6,6)]
    22       5.908712       5.908712       5.908712    1[6-(6,6)]
    23      13.033314      13.033314      13.033314    1[6-(6,6)]
    24      11.571658      11.571658      11.571658    1[6-(6,6)]
    25       6.805107       6.805107       6.805107    1[6-(6,6)]
    26       8.242187       8.242187       8.242187    1[6-(6,6)]
    27       9.566732       9.566732       9.566732    1[6-(6,6)]
    28       8.096021       8.096021       8.096021    1[6-(6,6)]
    29      17.438976      17.438976      17.438976    1[6-(6,6)]
    30      18.843716      18.843716      18.843716    1[6-(6,6)]
    31       13.03331       13.03331       13.03331    1[6-(6,6)]
    32      11.571656      11.571656      11.571656    1[6-(6,6)]
    33      19.740112      19.740112      19.740112    1[6-(6,6)]
    34       8.242189       8.242189       8.242189    1[6-(6,6)]
    35       9.566732       9.566732       9.566732    1[6-(6,6)]
    36      21.031024      21.031024      21.031024    1[6-(6,6)]
    37      13.462753      13.462753      13.462753    6[6-(6,6),8-(29),8-(29)]
    38      14.363029      14.363029      14.363029    6[6-(1,6),6-(1,6),6-(8,8)]
    39      14.619143      14.619143      14.619143    6[1-(0),6-(1,6),6-(6,6)]
    40      15.472852      15.472852      15.472852    6[1-(0),6-(1,6),6-(6,6)]
    41      16.120895      16.120895      16.120895    6[6-(1,6),6-(1,6),6-(6,6)]
    42       15.85314       15.85314       15.85314    6[1-(0),6-(1,6),6-(6,6)]
    43      14.985202      14.985202      14.985202    6[1-(0),6-(1,6),6-(6,6)]
    44      17.070324      17.070324      17.070324    6[6-(1,6),6-(1,6),6-(6,6)]
    45      10.623525      10.623525      10.623525    6[1-(0),6-(1,6),6-(6,6)]
    46      11.455245      11.455245      11.455245    6[1-(0),6-(1,6),6-(1,6)]
    47      12.248161      12.248161      12.248161    6[1-(0),6-(1,6),6-(6,6)]
    48      12.220998      12.220998      12.220998    6[6-(1,6),6-(1,6),6-(8,8)]
    49      17.842544      17.842544      17.842544    6[1-(0),6-(6,6),6-(6,6)]
    50      13.198885      13.198885      13.198885    6[6-(6,6),8-(29),8-(29)]
    51      13.462755      13.462755      13.462755    6[6-(6,6),8-(29),8-(29)]
    52      14.363031      14.363031      14.363031    6[6-(1,6),6-(1,6),6-(8,8)]
    53      14.619143      14.619143      14.619143    6[1-(0),6-(1,6),6-(6,6)]
    54      15.472854      15.472854      15.472854    6[1-(0),6-(1,6),6-(6,6)]
    55      16.120898      16.120898      16.120898    6[6-(1,6),6-(1,6),6-(6,6)]
    56      15.853144      15.853144      15.853144    6[1-(0),6-(1,6),6-(6,6)]
    57      14.985205      14.985205      14.985205    6[1-(0),6-(1,6),6-(6,6)]
    58      17.070327      17.070327      17.070327    6[6-(1,6),6-(1,6),6-(6,6)]
    59      10.623518      10.623518      10.623518    6[1-(0),6-(1,6),6-(6,6)]
    60      11.455239      11.455239      11.455239    6[1-(0),6-(1,6),6-(1,6)]
    61      12.248154      12.248154      12.248154    6[1-(0),6-(1,6),6-(6,6)]
    62       12.22099       12.22099       12.22099    6[6-(1,6),6-(1,6),6-(8,8)]
    63      17.842546      17.842546      17.842546    6[1-(0),6-(6,6),6-(6,6)]
    64      13.198875      13.198875      13.198875    6[6-(6,6),8-(29),8-(29)]
    65       3.761499       3.761499       3.761499    6[6-(6,6),8-(29),8-(29)]
    66       4.661776       4.661776       4.661776    6[6-(1,6),6-(1,6),6-(8,8)]
    67       4.917889       4.917889       4.917889    6[1-(0),6-(1,6),6-(6,6)]
    68         5.7716         5.7716         5.7716    6[1-(0),6-(1,6),6-(6,6)]
    69       6.419644       6.419644       6.419644    6[6-(1,6),6-(1,6),6-(6,6)]
    70       6.151888       6.151888       6.151888    6[1-(0),6-(1,6),6-(6,6)]
    71      11.751455      11.751455      11.751455    6[1-(0),6-(1,6),6-(6,6)]
    72       7.369073       7.369073       7.369073    6[6-(1,6),6-(1,6),6-(6,6)]
    73       7.389769       7.389769       7.389769    6[1-(0),6-(1,6),6-(6,6)]
    74       8.221491       8.221491       8.221491    6[1-(0),6-(1,6),6-(1,6)]
    75       9.014407       9.014407       9.014407    6[1-(0),6-(1,6),6-(6,6)]
    76       8.987243       8.987243       8.987243    6[6-(1,6),6-(1,6),6-(8,8)]
    77       8.141293       8.141293       8.141293    6[1-(0),6-(6,6),6-(6,6)]
    78       9.965129       9.965129       9.965129    6[6-(6,6),8-(29),8-(29)]
    79      16.696509      16.696509      16.696509    6[6-(6,6),8-(29),8-(29)]
    80      17.596784      17.596784      17.596784    6[6-(1,6),6-(1,6),6-(8,8)]
    81      17.852897      17.852897      17.852897    6[1-(0),6-(1,6),6-(6,6)]
    82      18.706606      18.706606      18.706606    6[1-(0),6-(1,6),6-(6,6)]
    83      19.354649      19.354649      19.354649    6[6-(1,6),6-(1,6),6-(6,6)]
    84      19.086896      19.086896      19.086896    6[1-(0),6-(1,6),6-(6,6)]
    85      11.751452      11.751452      11.751452    6[1-(0),6-(1,6),6-(6,6)]
    86      20.304078      20.304078      20.304078    6[6-(1,6),6-(1,6),6-(6,6)]
    87      20.324774      20.324774      20.324774    6[1-(0),6-(1,6),6-(6,6)]
    88       8.221493       8.221493       8.221493    6[1-(0),6-(1,6),6-(1,6)]
    89       9.014408       9.014408       9.014408    6[1-(0),6-(1,6),6-(6,6)]
    90       8.987245       8.987245       8.987245    6[6-(1,6),6-(1,6),6-(8,8)]
    91      21.076297      21.076297      21.076297    6[1-(0),6-(6,6),6-(6,6)]
    92       9.965131       9.965131       9.965131    6[6-(6,6),8-(29),8-(29)]
    93      12.953114      12.953114      12.953114    8[6-(6,8),29-(8,8,8)]
    94      13.148434      13.148434      13.148434    8[6-(6,8),29-(8,8,8)]
    95       6.904709       6.904709       6.904709    8[6-(6,8),29-(8,8,8)]
    96      13.678773      13.678773      13.678773    8[6-(6,8),29-(8,8,8)]
    97      12.953116      12.953116      12.953116    8[6-(6,8),29-(8,8,8)]
    98      13.148433      13.148433      13.148433    8[6-(6,8),29-(8,8,8)]
    99       6.904709       6.904709       6.904709    8[6-(6,8),29-(8,8,8)]
   100      13.678764      13.678764      13.678764    8[6-(6,8),29-(8,8,8)]
   101       9.719366       9.719366       9.719366    8[6-(6,8),29-(8,8,8)]
   102       3.447179       3.447179       3.447179    8[6-(6,8),29-(8,8,8)]
   103      10.138458      10.138458      10.138458    8[6-(6,8),29-(8,8,8)]
   104      10.445019      10.445019      10.445019    8[6-(6,8),29-(8,8,8)]
   105       9.719364       9.719364       9.719364    8[6-(6,8),29-(8,8,8)]
   106      16.382188      16.382188      16.382188    8[6-(6,8),29-(8,8,8)]
   107       10.13846       10.13846       10.13846    8[6-(6,8),29-(8,8,8)]
   108      10.445018      10.445018      10.445018    8[6-(6,8),29-(8,8,8)]
