# Supplementary material for: A collection of forcefield precursors for metal–organic frameworks
Source: RSC Adv. 2019 Nov 13;9(63):36492–507. doi: 10.1039/c9ra07327b (PMC9075174; doi:10.1039/c9ra07327b)
Supplement: RA-009-C9RA07327B-s1597 [file RA-009-C9RA07327B-s1597.txt]

MOYYIJ_clean

14.297000    0.000000    0.000000
-4.765497    18.291099    0.000000
4.765657    9.145467    15.840556

     1       9.773375       9.773375       9.773375    29[8-(6),8-(6),8-(6),8-(6)]
     2       5.007781       5.007781       5.007781    29[8-(6),8-(6),8-(6),8-(6)]
     3      14.539023      14.539023      14.539023    29[8-(6),8-(6),8-(6),8-(6)]
     4       4.523785       4.523785       4.523785    29[8-(6),8-(6),8-(6),8-(6)]
     5       9.289379       9.289379       9.289379    29[8-(6),8-(6),8-(6),8-(6)]
     6      -0.241863      -0.241863      -0.241863    29[8-(6),8-(6),8-(6),8-(6)]
     7       3.938911       3.938911       3.938911    1[6-(6,6)]
     8       6.310818       6.310818       6.310818    1[6-(6,6)]
     9       5.069846       5.069846       5.069846    1[6-(6,6)]
    10       3.231239       3.231239       3.231239    1[6-(6,6)]
    11       5.887582       5.887582       5.887582    1[6-(6,6)]
    12       7.114256       7.114256       7.114256    1[6-(6,6)]
    13       7.653295       7.653295       7.653295    1[6-(6,6)]
    14       6.442347       6.442347       6.442347    1[6-(6,6)]
    15      13.470252      13.470252      13.470252    1[6-(6,6)]
    16       1.545104       1.545104       1.545104    1[6-(6,6)]
    17      14.601103      14.601103      14.601103    1[6-(6,6)]
    18      12.762509      12.762509      12.762509    1[6-(6,6)]
    19       1.121947       1.121947       1.121947    1[6-(6,6)]
    20        2.34865        2.34865        2.34865    1[6-(6,6)]
    21       2.887637       2.887637       2.887637    1[6-(6,6)]
    22        1.67666        1.67666        1.67666    1[6-(6,6)]
    23       8.704628       8.704628       8.704628    1[6-(6,6)]
    24      11.076486      11.076486      11.076486    1[6-(6,6)]
    25       9.835519       9.835519       9.835519    1[6-(6,6)]
    26       7.996938       7.996938       7.996938    1[6-(6,6)]
    27      10.653305      10.653305      10.653305    1[6-(6,6)]
    28      11.879975      11.879975      11.879975    1[6-(6,6)]
    29       12.41894       12.41894       12.41894    1[6-(6,6)]
    30      11.207998      11.207998      11.207998    1[6-(6,6)]
    31      10.358249      10.358249      10.358249    1[6-(6,6)]
    32       7.986342       7.986342       7.986342    1[6-(6,6)]
    33       9.227314       9.227314       9.227314    1[6-(6,6)]
    34      11.065921      11.065921      11.065921    1[6-(6,6)]
    35       8.409578       8.409578       8.409578    1[6-(6,6)]
    36       7.182904       7.182904       7.182904    1[6-(6,6)]
    37       6.643865       6.643865       6.643865    1[6-(6,6)]
    38       7.854813       7.854813       7.854813    1[6-(6,6)]
    39       0.826908       0.826908       0.826908    1[6-(6,6)]
    40      12.752056      12.752056      12.752056    1[6-(6,6)]
    41      -0.303943      -0.303943      -0.303943    1[6-(6,6)]
    42       1.534651       1.534651       1.534651    1[6-(6,6)]
    43      13.175213      13.175213      13.175213    1[6-(6,6)]
    44       11.94851       11.94851       11.94851    1[6-(6,6)]
    45      11.409523      11.409523      11.409523    1[6-(6,6)]
    46        12.6205        12.6205        12.6205    1[6-(6,6)]
    47       5.592532       5.592532       5.592532    1[6-(6,6)]
    48       3.220674       3.220674       3.220674    1[6-(6,6)]
    49       4.461641       4.461641       4.461641    1[6-(6,6)]
    50       6.300222       6.300222       6.300222    1[6-(6,6)]
    51       3.643855       3.643855       3.643855    1[6-(6,6)]
    52       2.417185       2.417185       2.417185    1[6-(6,6)]
    53        1.87822        1.87822        1.87822    1[6-(6,6)]
    54       3.089162       3.089162       3.089162    1[6-(6,6)]
    55       2.142927       2.142927       2.142927    6[6-(6,6),8-(29),8-(29)]
    56       3.394781       3.394781       3.394781    6[6-(1,6),6-(1,6),6-(8,8)]
    57       4.160094       4.160094       4.160094    6[1-(0),6-(6,6),6-(6,6)]
    58       5.267977       5.267977       5.267977    6[6-(1,6),6-(1,6),6-(6,6)]
    59       5.583381       5.583381       5.583381    6[1-(0),6-(1,6),6-(6,6)]
    60       4.828219       4.828219       4.828219    6[1-(0),6-(1,6),6-(1,6)]
    61       3.740495       3.740495       3.740495    6[1-(0),6-(1,6),6-(6,6)]
    62       6.040438       6.040438       6.040438    6[6-(1,6),6-(1,6),6-(6,6)]
    63       6.252019       6.252019       6.252019    6[1-(0),6-(1,6),6-(6,6)]
    64       6.978588       6.978588       6.978588    6[1-(0),6-(1,6),6-(6,6)]
    65       7.516165       7.516165       7.516165    6[6-(1,6),6-(1,6),6-(8,8)]
    66       7.301725       7.301725       7.301725    6[1-(0),6-(1,6),6-(6,6)]
    67       6.575585       6.575585       6.575585    6[1-(0),6-(1,6),6-(6,6)]
    68       8.301209       8.301209       8.301209    6[6-(6,6),8-(29),8-(29)]
    69      11.674242      11.674242      11.674242    6[6-(6,6),8-(29),8-(29)]
    70      12.926087      12.926087      12.926087    6[6-(1,6),6-(1,6),6-(8,8)]
    71      13.691418      13.691418      13.691418    6[1-(0),6-(6,6),6-(6,6)]
    72      14.799293      14.799293      14.799293    6[6-(1,6),6-(1,6),6-(6,6)]
    73      15.114672      15.114672      15.114672    6[1-(0),6-(1,6),6-(6,6)]
    74      14.359492      14.359492      14.359492    6[1-(0),6-(1,6),6-(1,6)]
    75      13.271776      13.271776      13.271776    6[1-(0),6-(1,6),6-(6,6)]
    76       1.274774       1.274774       1.274774    6[6-(1,6),6-(1,6),6-(6,6)]
    77       1.486379       1.486379       1.486379    6[1-(0),6-(1,6),6-(6,6)]
    78       2.212965       2.212965       2.212965    6[1-(0),6-(1,6),6-(6,6)]
    79       2.750536       2.750536       2.750536    6[6-(1,6),6-(1,6),6-(8,8)]
    80       2.536072       2.536072       2.536072    6[1-(0),6-(1,6),6-(6,6)]
    81       1.809914       1.809914       1.809914    6[1-(0),6-(1,6),6-(6,6)]
    82       3.535598       3.535598       3.535598    6[6-(6,6),8-(29),8-(29)]
    83       6.908653       6.908653       6.908653    6[6-(6,6),8-(29),8-(29)]
    84       8.160491       8.160491       8.160491    6[6-(1,6),6-(1,6),6-(8,8)]
    85       8.925802       8.925802       8.925802    6[1-(0),6-(6,6),6-(6,6)]
    86      10.033668      10.033668      10.033668    6[6-(1,6),6-(1,6),6-(6,6)]
    87       10.34906       10.34906       10.34906    6[1-(0),6-(1,6),6-(6,6)]
    88         9.5939         9.5939         9.5939    6[1-(0),6-(1,6),6-(1,6)]
    89       8.506192       8.506192       8.506192    6[1-(0),6-(1,6),6-(6,6)]
    90      10.806126      10.806126      10.806126    6[6-(1,6),6-(1,6),6-(6,6)]
    91      11.017727      11.017727      11.017727    6[1-(0),6-(1,6),6-(6,6)]
    92      11.744293      11.744293      11.744293    6[1-(0),6-(1,6),6-(6,6)]
    93      12.281846      12.281846      12.281846    6[6-(1,6),6-(1,6),6-(8,8)]
    94      12.067386      12.067386      12.067386    6[1-(0),6-(1,6),6-(6,6)]
    95      11.341249      11.341249      11.341249    6[1-(0),6-(1,6),6-(6,6)]
    96      13.066886      13.066886      13.066886    6[6-(6,6),8-(29),8-(29)]
    97      12.154233      12.154233      12.154233    6[6-(6,6),8-(29),8-(29)]
    98      10.902379      10.902379      10.902379    6[6-(1,6),6-(1,6),6-(8,8)]
    99      10.137066      10.137066      10.137066    6[1-(0),6-(6,6),6-(6,6)]
   100       9.029183       9.029183       9.029183    6[6-(1,6),6-(1,6),6-(6,6)]
   101       8.713779       8.713779       8.713779    6[1-(0),6-(1,6),6-(6,6)]
   102       9.468941       9.468941       9.468941    6[1-(0),6-(1,6),6-(1,6)]
   103      10.556665      10.556665      10.556665    6[1-(0),6-(1,6),6-(6,6)]
   104       8.256722       8.256722       8.256722    6[6-(1,6),6-(1,6),6-(6,6)]
   105       8.045141       8.045141       8.045141    6[1-(0),6-(1,6),6-(6,6)]
   106       7.318572       7.318572       7.318572    6[1-(0),6-(1,6),6-(6,6)]
   107       6.780995       6.780995       6.780995    6[6-(1,6),6-(1,6),6-(8,8)]
   108       6.995435       6.995435       6.995435    6[1-(0),6-(1,6),6-(6,6)]
   109       7.721575       7.721575       7.721575    6[1-(0),6-(1,6),6-(6,6)]
   110       5.995951       5.995951       5.995951    6[6-(6,6),8-(29),8-(29)]
   111       2.622918       2.622918       2.622918    6[6-(6,6),8-(29),8-(29)]
   112       1.371073       1.371073       1.371073    6[6-(1,6),6-(1,6),6-(8,8)]
   113       0.605742       0.605742       0.605742    6[1-(0),6-(6,6),6-(6,6)]
   114      -0.502133      -0.502133      -0.502133    6[6-(1,6),6-(1,6),6-(6,6)]
   115      -0.817512      -0.817512      -0.817512    6[1-(0),6-(1,6),6-(6,6)]
   116      -0.062332      -0.062332      -0.062332    6[1-(0),6-(1,6),6-(1,6)]
   117       1.025384       1.025384       1.025384    6[1-(0),6-(1,6),6-(6,6)]
   118      13.022386      13.022386      13.022386    6[6-(1,6),6-(1,6),6-(6,6)]
   119      12.810781      12.810781      12.810781    6[1-(0),6-(1,6),6-(6,6)]
   120      12.084195      12.084195      12.084195    6[1-(0),6-(1,6),6-(6,6)]
   121      11.546624      11.546624      11.546624    6[6-(1,6),6-(1,6),6-(8,8)]
   122      11.761088      11.761088      11.761088    6[1-(0),6-(1,6),6-(6,6)]
   123      12.487246      12.487246      12.487246    6[1-(0),6-(1,6),6-(6,6)]
   124      10.761562      10.761562      10.761562    6[6-(6,6),8-(29),8-(29)]
   125       7.388507       7.388507       7.388507    6[6-(6,6),8-(29),8-(29)]
   126       6.136669       6.136669       6.136669    6[6-(1,6),6-(1,6),6-(8,8)]
   127       5.371358       5.371358       5.371358    6[1-(0),6-(6,6),6-(6,6)]
   128       4.263492       4.263492       4.263492    6[6-(1,6),6-(1,6),6-(6,6)]
   129         3.9481         3.9481         3.9481    6[1-(0),6-(1,6),6-(6,6)]
   130        4.70326        4.70326        4.70326    6[1-(0),6-(1,6),6-(1,6)]
   131       5.790968       5.790968       5.790968    6[1-(0),6-(1,6),6-(6,6)]
   132       3.491034       3.491034       3.491034    6[6-(1,6),6-(1,6),6-(6,6)]
   133       3.279433       3.279433       3.279433    6[1-(0),6-(1,6),6-(6,6)]
   134       2.552867       2.552867       2.552867    6[1-(0),6-(1,6),6-(6,6)]
   135       2.015314       2.015314       2.015314    6[6-(1,6),6-(1,6),6-(8,8)]
   136       2.229774       2.229774       2.229774    6[1-(0),6-(1,6),6-(6,6)]
   137       2.955911       2.955911       2.955911    6[1-(0),6-(1,6),6-(6,6)]
   138       1.230274       1.230274       1.230274    6[6-(6,6),8-(29),8-(29)]
   139       1.862123       1.862123       1.862123    8[6-(6,8),29-(8,8,8)]
   140       1.467685       1.467685       1.467685    8[6-(6,8),29-(8,8,8)]
   141       8.381544       8.381544       8.381544    8[6-(6,8),29-(8,8,8)]
   142       8.783599       8.783599       8.783599    8[6-(6,8),29-(8,8,8)]
   143      11.393461      11.393461      11.393461    8[6-(6,8),29-(8,8,8)]
   144      10.998983      10.998983      10.998983    8[6-(6,8),29-(8,8,8)]
   145       3.615956       3.615956       3.615956    8[6-(6,8),29-(8,8,8)]
   146       4.017981       4.017981       4.017981    8[6-(6,8),29-(8,8,8)]
   147        6.62786        6.62786        6.62786    8[6-(6,8),29-(8,8,8)]
   148       6.233412       6.233412       6.233412    8[6-(6,8),29-(8,8,8)]
   149       13.14724       13.14724       13.14724    8[6-(6,8),29-(8,8,8)]
   150      13.549254      13.549254      13.549254    8[6-(6,8),29-(8,8,8)]
   151      12.435037      12.435037      12.435037    8[6-(6,8),29-(8,8,8)]
   152      12.829475      12.829475      12.829475    8[6-(6,8),29-(8,8,8)]
   153       5.915616       5.915616       5.915616    8[6-(6,8),29-(8,8,8)]
   154       5.513561       5.513561       5.513561    8[6-(6,8),29-(8,8,8)]
   155       2.903699       2.903699       2.903699    8[6-(6,8),29-(8,8,8)]
   156       3.298177       3.298177       3.298177    8[6-(6,8),29-(8,8,8)]
   157      10.681204      10.681204      10.681204    8[6-(6,8),29-(8,8,8)]
   158      10.279179      10.279179      10.279179    8[6-(6,8),29-(8,8,8)]
   159         7.6693         7.6693         7.6693    8[6-(6,8),29-(8,8,8)]
   160       8.063748       8.063748       8.063748    8[6-(6,8),29-(8,8,8)]
   161        1.14992        1.14992        1.14992    8[6-(6,8),29-(8,8,8)]
   162       0.747906       0.747906       0.747906    8[6-(6,8),29-(8,8,8)]
