# Supplementary material for: A collection of forcefield precursors for metal–organic frameworks
Source: RSC Adv. 2019 Nov 13;9(63):36492–507. doi: 10.1039/c9ra07327b (PMC9075174; doi:10.1039/c9ra07327b)
Supplement: RA-009-C9RA07327B-s1598 [file RA-009-C9RA07327B-s1598.txt]

MOZFIR_clean

5.990000    0.000000    0.000000
-0.110296    7.434182    0.000000
-2.667571    -3.011999    12.700955

     1       1.037026       1.037026       1.037026    65[8-(1,1),8-(6),8-(6),8-(6),8-(6),8-(6),8-(6),8-(6),8-(6)]
     2      -0.830739      -0.830739      -0.830739    65[8-(1,1),8-(6),8-(6),8-(6),8-(6),8-(6),8-(6),8-(6),8-(6)]
     3       4.051601       4.051601       4.051601    1[6-(6,6,8)]
     4       2.041892       2.041892       2.041892    1[6-(6,6,8)]
     5       1.970678       1.970678       1.970678    1[6-(6,6,8)]
     6        2.54545        2.54545        2.54545    1[6-(6,6,8)]
     7       3.550696       3.550696       3.550696    1[6-(6,6,8)]
     8       4.163273       4.163273       4.163273    1[6-(6,6,8)]
     9       4.621601       4.621601       4.621601    1[8-(6)]
    10       1.137018       1.137018       1.137018    1[8-(6)]
    11       1.542497       1.542497       1.542497    1[8-(1,65)]
    12       1.176301       1.176301       1.176301    1[8-(1,65)]
    13       4.500011       4.500011       4.500011    1[8-(1,65)]
    14       5.250186       5.250186       5.250186    1[8-(1,65)]
    15      -1.529147      -1.529147      -1.529147    6[6-(1,6,8),8-(65),8-(65)]
    16       3.817433       3.817433       3.817433    6[1-(0),6-(1,6,8),6-(8,8),8-(1)]
    17       2.310895       2.310895       2.310895    6[1-(0),6-(1,6,8),6-(8,8),8-(1)]
    18       1.638553       1.638553       1.638553    6[6-(1,6,8),8-(65),8-(65)]
    19      -2.021903      -2.021903      -2.021903    6[6-(1,6,8),8-(65),8-(65)]
    20       2.819697       2.819697       2.819697    6[1-(0),6-(1,6,8),6-(8,8),8-(65)]
    21       2.897269       2.897269       2.897269    6[1-(0),6-(1,6,8),6-(8,8),8-(65)]
    22         2.0715         2.0715         2.0715    6[6-(1,6,8),8-(65),8-(65)]
    23         4.0002         4.0002         4.0002    6[6-(1,6,8),8-(65),8-(65)]
    24       3.217946       3.217946       3.217946    6[1-(0),6-(1,6,8),6-(8,8),8-(65)]
    25       3.294062       3.294062       3.294062    6[1-(0),6-(1,6,8),6-(8,8),8-(65)]
    26       2.116468       2.116468       2.116468    6[6-(1,6,8),8-(65),8-(65)]
    27      -0.573801      -0.573801      -0.573801    8[6-(6,8),65-(8,8,8,8,8,8,8,8)]
    28       4.193924       4.193924       4.193924    8[6-(6,8),65-(8,8,8,8,8,8,8,8)]
    29       4.227111       4.227111       4.227111    8[1-(0),6-(1,6,6)]
    30       1.950547       1.950547       1.950547    8[1-(0),6-(1,6,6)]
    31       0.874079       0.874079       0.874079    8[6-(6,8),65-(8,8,8,8,8,8,8,8)]
    32       1.971326       1.971326       1.971326    8[6-(6,8),65-(8,8,8,8,8,8,8,8)]
    33      -1.933796      -1.933796      -1.933796    8[6-(6,8),65-(8,8,8,8,8,8,8,8)]
    34      -1.192334      -1.192334      -1.192334    8[6-(6,8),65-(8,8,8,8,8,8,8,8)]
    35        2.93627        2.93627        2.93627    8[6-(1,6,6),65-(8,8,8,8,8,8,8,8)]
    36       -1.73561       -1.73561       -1.73561    8[6-(1,6,6),65-(8,8,8,8,8,8,8,8)]
    37       0.843142       0.843142       0.843142    8[6-(6,8),65-(8,8,8,8,8,8,8,8)]
    38        2.69402        2.69402        2.69402    8[6-(6,8),65-(8,8,8,8,8,8,8,8)]
    39       3.391794       3.391794       3.391794    8[6-(6,8),65-(8,8,8,8,8,8,8,8)]
    40       5.232997       5.232997       5.232997    8[6-(6,8),65-(8,8,8,8,8,8,8,8)]
    41       1.846623       1.846623       1.846623    8[6-(1,6,6),65-(8,8,8,8,8,8,8,8)]
    42       0.543228       0.543228       0.543228    8[6-(1,6,6),65-(8,8,8,8,8,8,8,8)]
    43      -1.385914      -1.385914      -1.385914    8[6-(6,8),65-(8,8,8,8,8,8,8,8)]
    44       2.080171       2.080171       2.080171    8[6-(6,8),65-(8,8,8,8,8,8,8,8)]
    45       0.957486       0.957486       0.957486    8[1-(0),1-(0),65-(8,8,8,8,8,8,8,8)]
    46       5.276751       5.276751       5.276751    8[1-(0),1-(0),65-(8,8,8,8,8,8,8,8)]
