# Supplementary material for: A collection of forcefield precursors for metal–organic frameworks
Source: RSC Adv. 2019 Nov 13;9(63):36492–507. doi: 10.1039/c9ra07327b (PMC9075174; doi:10.1039/c9ra07327b)
Supplement: RA-009-C9RA07327B-s1599 [file RA-009-C9RA07327B-s1599.txt]

MUDLIH_clean5b

18.272100    0.000000    0.000000
-8.782523    16.023012    0.000000
-4.744876    -8.011654    15.721616

     1      -1.198733      -1.198733      -1.198733    48[7-(6,7),7-(7,7),17-(48),17-(48)]
     2       7.700522       7.700522       7.700522    48[7-(6,7),7-(6,7),7-(6,7),7-(6,7),17-(48),17-(48)]
     3       2.163517       2.163517       2.163517    48[7-(6,7),7-(7,7),7-(7,7),17-(48),17-(48)]
     4        7.92353        7.92353        7.92353    48[7-(6,7),7-(7,7),17-(48),17-(48)]
     5      10.931335      10.931335      10.931335    48[7-(6,7),7-(6,7),7-(6,7),7-(6,7),17-(48),17-(48)]
     6       4.426907       4.426907       4.426907    48[7-(6,7),7-(7,7),7-(7,7),17-(48),17-(48)]
     7      -2.655302      -2.655302      -2.655302    48[7-(6,7),7-(7,7),17-(48),17-(48)]
     8      12.810566      12.810566      12.810566    48[7-(6,7),7-(6,7),7-(6,7),7-(6,7),17-(48),17-(48)]
     9      -3.712846      -3.712846      -3.712846    48[7-(6,7),7-(7,7),7-(7,7),17-(48),17-(48)]
    10       5.419908       5.419908       5.419908    48[7-(6,7),7-(7,7),17-(48),17-(48)]
    11       5.101601       5.101601       5.101601    48[7-(6,7),7-(6,7),7-(6,7),7-(6,7),17-(48),17-(48)]
    12       6.611777       6.611777       6.611777    48[7-(6,7),7-(7,7),7-(7,7),17-(48),17-(48)]
    13       0.675122       0.675122       0.675122    48[7-(6,7),7-(7,7),17-(48),17-(48)]
    14      -8.425689      -8.425689      -8.425689    48[7-(6,7),7-(6,7),7-(6,7),7-(6,7),17-(48),17-(48)]
    15       1.866899       1.866899       1.866899    48[7-(6,7),7-(7,7),7-(7,7),17-(48),17-(48)]
    16       2.089484       2.089484       2.089484    48[7-(6,7),7-(7,7),17-(48),17-(48)]
    17      -0.716766      -0.716766      -0.716766    48[7-(6,7),7-(6,7),7-(6,7),7-(6,7),17-(48),17-(48)]
    18       1.032032       1.032032       1.032032    48[7-(6,7),7-(7,7),7-(7,7),17-(48),17-(48)]
    19      -5.943588      -5.943588      -5.943588    48[7-(6,7),7-(7,7),17-(48),17-(48)]
    20      -5.826839      -5.826839      -5.826839    48[7-(6,7),7-(6,7),7-(6,7),7-(6,7),17-(48),17-(48)]
    21      -2.581323      -2.581323      -2.581323    48[7-(6,7),7-(7,7),7-(7,7),17-(48),17-(48)]
    22      12.668384      12.668384      12.668384    48[7-(6,7),7-(7,7),17-(48),17-(48)]
    23      -2.595926      -2.595926      -2.595926    48[7-(6,7),7-(6,7),7-(6,7),7-(6,7),17-(48),17-(48)]
    24       9.171747       9.171747       9.171747    48[7-(6,7),7-(7,7),7-(7,7),17-(48),17-(48)]
    25       9.691827       9.691827       9.691827    1[6-(1,1,6)]
    26      10.885683      10.885683      10.885683    1[6-(1,1,6)]
    27       11.46239       11.46239       11.46239    1[6-(1,1,6)]
    28      -4.313317      -4.313317      -4.313317    1[6-(1,1,6)]
    29      -3.835418      -3.835418      -3.835418    1[6-(1,1,6)]
    30      -4.288249      -4.288249      -4.288249    1[6-(1,1,6)]
    31       9.671466       9.671466       9.671466    1[6-(1,1,6)]
    32       8.352104       8.352104       8.352104    1[6-(1,1,6)]
    33       9.754632       9.754632       9.754632    1[6-(1,1,6)]
    34       7.553218       7.553218       7.553218    1[6-(1,1,6)]
    35       -2.58144       -2.58144       -2.58144    1[6-(1,1,6)]
    36       7.364631       7.364631       7.364631    1[6-(1,1,6)]
    37       9.361173       9.361173       9.361173    1[6-(1,1,6)]
    38      10.057475      10.057475      10.057475    1[6-(1,1,6)]
    39       9.623759       9.623759       9.623759    1[6-(1,1,6)]
    40      -0.477328      -0.477328      -0.477328    1[6-(1,1,6)]
    41      -1.306793      -1.306793      -1.306793    1[6-(1,1,6)]
    42      -2.209832      -2.209832      -2.209832    1[6-(1,1,6)]
    43       5.896296       5.896296       5.896296    1[6-(1,1,6)]
    44       7.672737       7.672737       7.672737    1[6-(1,1,6)]
    45       7.202397       7.202397       7.202397    1[6-(1,1,6)]
    46     -10.025545     -10.025545     -10.025545    1[6-(1,1,6)]
    47      -9.617118      -9.617118      -9.617118    1[6-(1,1,6)]
    48        6.87845        6.87845        6.87845    1[6-(1,1,6)]
    49      -7.651444      -7.651444      -7.651444    1[6-(1,1,6)]
    50      -5.926154      -5.926154      -5.926154    1[6-(1,1,6)]
    51      -6.232799      -6.232799      -6.232799    1[6-(1,1,6)]
    52        3.97882        3.97882        3.97882    1[6-(1,1,6)]
    53       3.407562       3.407562       3.407562    1[6-(1,1,6)]
    54       2.159239       2.159239       2.159239    1[6-(1,1,6)]
    55       -3.84986       -3.84986       -3.84986    1[6-(1,1,6)]
    56      -3.493309      -3.493309      -3.493309    1[6-(1,1,6)]
    57      -4.196562      -4.196562      -4.196562    1[6-(1,1,6)]
    58      12.600082      12.600082      12.600082    1[6-(1,1,6)]
    59       4.004203       4.004203       4.004203    1[6-(1,1,6)]
    60       2.418739       2.418739       2.418739    1[6-(1,1,6)]
    61      -2.384519      -2.384519      -2.384519    1[6-(1,1,6)]
    62      -3.887973      -3.887973      -3.887973    1[6-(1,1,6)]
    63      -2.269595      -2.269595      -2.269595    1[6-(1,1,6)]
    64       9.194496       9.194496       9.194496    1[6-(1,1,6)]
    65      -9.011646      -9.011646      -9.011646    1[6-(1,1,6)]
    66      -8.582186      -8.582186      -8.582186    1[6-(1,1,6)]
    67      -5.127795      -5.127795      -5.127795    1[6-(1,1,6)]
    68      -4.091894      -4.091894      -4.091894    1[6-(1,1,6)]
    69      -3.583855      -3.583855      -3.583855    1[6-(1,1,6)]
    70      11.655705      11.655705      11.655705    1[6-(1,1,6)]
    71      11.124976      11.124976      11.124976    1[6-(1,1,6)]
    72      12.572704      12.572704      12.572704    1[6-(1,1,6)]
    73       3.817794       3.817794       3.817794    1[6-(1,1,6)]
    74        9.61597        9.61597        9.61597    1[6-(1,1,6)]
    75       7.770766       7.770766       7.770766    1[6-(1,1,6)]
    76      -0.290697      -0.290697      -0.290697    1[6-(1,1,6)]
    77       3.864946       3.864946       3.864946    1[6-(1,1,6)]
    78       4.472023       4.472023       4.472023    1[6-(1,1,6)]
    79      -6.098595      -6.098595      -6.098595    1[6-(1,1,6)]
    80      -5.161172      -5.161172      -5.161172    1[6-(1,1,6)]
    81      -1.315964      -1.315964      -1.315964    1[6-(1,1,6)]
    82       7.272958       7.272958       7.272958    1[6-(1,1,6)]
    83       3.436368       3.436368       3.436368    1[6-(1,1,6)]
    84       8.384796       8.384796       8.384796    1[6-(1,1,6)]
    85       6.498922       6.498922       6.498922    1[6-(1,1,6)]
    86       5.688864       5.688864       5.688864    1[6-(1,1,6)]
    87       4.849184       4.849184       4.849184    1[6-(1,1,6)]
    88      -1.137614      -1.137614      -1.137614    1[6-(1,1,6)]
    89      -0.564025      -0.564025      -0.564025    1[6-(1,1,6)]
    90      -2.379431      -2.379431      -2.379431    1[6-(1,1,6)]
    91       1.747383       1.747383       1.747383    1[6-(1,1,6)]
    92       0.097951       0.097951       0.097951    1[6-(1,1,6)]
    93       0.957197       0.957197       0.957197    1[6-(1,1,6)]
    94        4.09814        4.09814        4.09814    1[6-(1,1,6)]
    95       3.720017       3.720017       3.720017    1[6-(1,1,6)]
    96       2.335513       2.335513       2.335513    1[6-(1,1,6)]
    97      10.227235      10.227235      10.227235    6[6-(1,1,1),7-(7,48),7-(7,48)]
    98      10.587759      10.587759      10.587759    6[1-(0),1-(0),1-(0),6-(7,7)]
    99      -2.355671      -2.355671      -2.355671    6[6-(1,1,1),7-(7,48),7-(7,48)]
   100      -3.781859      -3.781859      -3.781859    6[1-(0),1-(0),1-(0),6-(7,7)]
   101       8.263038       8.263038       8.263038    6[6-(1,1,1),7-(7,48),7-(7,48)]
   102       9.056447       9.056447       9.056447    6[1-(0),1-(0),1-(0),6-(7,7)]
   103       5.885706       5.885706       5.885706    6[6-(1,1,1),7-(7,48),7-(7,48)]
   104        6.80515        6.80515        6.80515    6[1-(0),1-(0),1-(0),6-(7,7)]
   105      11.407677      11.407677      11.407677    6[6-(1,1,1),7-(7,48),7-(7,48)]
   106        10.0326        10.0326        10.0326    6[1-(0),1-(0),1-(0),6-(7,7)]
   107      -2.014306      -2.014306      -2.014306    6[6-(1,1,1),7-(7,48),7-(7,48)]
   108      -1.470089      -1.470089      -1.470089    6[1-(0),1-(0),1-(0),6-(7,7)]
   109       6.646076       6.646076       6.646076    6[6-(1,1,1),7-(7,48),7-(7,48)]
   110       6.867219       6.867219       6.867219    6[1-(0),1-(0),1-(0),6-(7,7)]
   111       7.973672       7.973672       7.973672    6[6-(1,1,1),7-(7,48),7-(7,48)]
   112       7.936199       7.936199       7.936199    6[1-(0),1-(0),1-(0),6-(7,7)]
   113      -6.881249      -6.881249      -6.881249    6[6-(1,1,1),7-(7,48),7-(7,48)]
   114      -6.660102      -6.660102      -6.660102    6[1-(0),1-(0),1-(0),6-(7,7)]
   115        3.22888        3.22888        3.22888    6[6-(1,1,1),7-(7,48),7-(7,48)]
   116       3.191422       3.191422       3.191422    6[1-(0),1-(0),1-(0),6-(7,7)]
   117      -2.119622      -2.119622      -2.119622    6[6-(1,1,1),7-(7,48),7-(7,48)]
   118      -3.494701      -3.494701      -3.494701    6[1-(0),1-(0),1-(0),6-(7,7)]
   119       2.730486       2.730486       2.730486    6[6-(1,1,1),7-(7,48),7-(7,48)]
   120       3.274688       3.274688       3.274688    6[1-(0),1-(0),1-(0),6-(7,7)]
   121      -3.300108      -3.300108      -3.300108    6[6-(1,1,1),7-(7,48),7-(7,48)]
   122      -2.939573      -2.939573      -2.939573    6[1-(0),1-(0),1-(0),6-(7,7)]
   123      -7.100513      -7.100513      -7.100513    6[6-(1,1,1),7-(7,48),7-(7,48)]
   124      -8.526704      -8.526704      -8.526704    6[1-(0),1-(0),1-(0),6-(7,7)]
   125      -5.264243      -5.264243      -5.264243    6[6-(1,1,1),7-(7,48),7-(7,48)]
   126      -4.470844      -4.470844      -4.470844    6[1-(0),1-(0),1-(0),6-(7,7)]
   127      10.630548      10.630548      10.630548    6[6-(1,1,1),7-(7,48),7-(7,48)]
   128      11.549996      11.549996      11.549996    6[1-(0),1-(0),1-(0),6-(7,7)]
   129       8.450473       8.450473       8.450473    6[6-(1,1,1),7-(7,48),7-(7,48)]
   130       8.609853       8.609853       8.609853    6[1-(0),1-(0),1-(0),6-(7,7)]
   131        2.53975        2.53975        2.53975    6[6-(1,1,1),7-(7,48),7-(7,48)]
   132       3.910857       3.910857       3.910857    6[1-(0),1-(0),1-(0),6-(7,7)]
   133      -2.587813      -2.587813      -2.587813    6[6-(1,1,1),7-(7,48),7-(7,48)]
   134      -1.340837      -1.340837      -1.340837    6[1-(0),1-(0),1-(0),6-(7,7)]
   135       9.379159       9.379159       9.379159    6[6-(1,1,1),7-(7,48),7-(7,48)]
   136       8.239597       8.239597       8.239597    6[1-(0),1-(0),1-(0),6-(7,7)]
   137       6.558211       6.558211       6.558211    6[6-(1,1,1),7-(7,48),7-(7,48)]
   138       5.855037       5.855037       5.855037    6[1-(0),1-(0),1-(0),6-(7,7)]
   139      -1.214731      -1.214731      -1.214731    6[6-(1,1,1),7-(7,48),7-(7,48)]
   140      -1.330512      -1.330512      -1.330512    6[1-(0),1-(0),1-(0),6-(7,7)]
   141       1.813406       1.813406       1.813406    6[6-(1,1,1),7-(7,48),7-(7,48)]
   142       1.110225       1.110225       1.110225    6[1-(0),1-(0),1-(0),6-(7,7)]
   143       3.530101       3.530101       3.530101    6[6-(1,1,1),7-(7,48),7-(7,48)]
   144       3.414336       3.414336       3.414336    6[1-(0),1-(0),1-(0),6-(7,7)]
   145       9.264432       9.264432       9.264432    7[6-(6,7),7-(7),48-(7,7,7,17,17)]
   146       9.280613       9.280613       9.280613    7[7-(6,48),7-(7,48)]
   147       1.409098       1.409098       1.409098    7[7-(6,48),7-(7),48-(7,7,17,17)]
   148      10.803629      10.803629      10.803629    7[6-(6,7),7-(7,48),48-(7,7,7,17,17)]
   149       8.187347       8.187347       8.187347    7[7-(6,48),7-(7,48),48-(7,17,17)]
   150       8.353121       8.353121       8.353121    7[6-(6,7),7-(7,48),48-(7,7,7,17,17)]
   151      -1.892001      -1.892001      -1.892001    7[6-(6,7),7-(7,48),48-(7,7,7,17,17)]
   152      -0.578811      -0.578811      -0.578811    7[7-(6,48),7-(7),48-(7,7,17,17)]
   153      -0.243879      -0.243879      -0.243879    7[7-(6,48),7-(7,48)]
   154      -1.364484      -1.364484      -1.364484    7[6-(6,7),7-(7),48-(7,17,17)]
   155       1.815465       1.815465       1.815465    7[6-(6,7),7-(7),48-(7,7,17,17)]
   156       0.625384       0.625384       0.625384    7[7-(6,48),7-(7)]
   157       8.785524       8.785524       8.785524    7[6-(6,7),7-(7),48-(7,7,7,17,17)]
   158       7.714102       7.714102       7.714102    7[7-(6,48),7-(7,48)]
   159       6.628486       6.628486       6.628486    7[7-(6,48),7-(7),48-(7,7,17,17)]
   160       6.929376       6.929376       6.929376    7[6-(6,7),7-(7,48),48-(7,7,7,17,17)]
   161       9.304622       9.304622       9.304622    7[7-(6,48),7-(7,48),48-(7,17,17)]
   162      -7.941361      -7.941361      -7.941361    7[6-(6,7),7-(7,48),48-(7,7,7,17,17)]
   163       4.628707       4.628707       4.628707    7[6-(6,7),7-(7,48),48-(7,7,7,17,17)]
   164       4.156294       4.156294       4.156294    7[7-(6,48),7-(7),48-(7,7,17,17)]
   165       5.070191       5.070191       5.070191    7[7-(6,48),7-(7,48)]
   166       6.186999       6.186999       6.186999    7[6-(6,7),7-(7),48-(7,17,17)]
   167       5.208632       5.208632       5.208632    7[6-(6,7),7-(7),48-(7,7,17,17)]
   168       6.193738       6.193738       6.193738    7[7-(6,48),7-(7)]
   169      12.432715      12.432715      12.432715    7[6-(6,7),7-(7),48-(7,7,7,17,17)]
   170      13.471664      13.471664      13.471664    7[7-(6,48),7-(7,48)]
   171      -5.186594      -5.186594      -5.186594    7[7-(6,48),7-(7),48-(7,7,17,17)]
   172      11.791715      11.791715      11.791715    7[6-(6,7),7-(7,48),48-(7,7,7,17,17)]
   173      -2.546502      -2.546502      -2.546502    7[7-(6,48),7-(7,48),48-(7,17,17)]
   174       5.957546       5.957546       5.957546    7[6-(6,7),7-(7,48),48-(7,7,7,17,17)]
   175      -2.007233      -2.007233      -2.007233    7[6-(6,7),7-(7,48),48-(7,7,7,17,17)]
   176      -2.568311      -2.568311      -2.568311    7[7-(6,48),7-(7),48-(7,7,17,17)]
   177      -2.905945      -2.905945      -2.905945    7[7-(6,48),7-(7,48)]
   178      -2.580737      -2.580737      -2.580737    7[6-(6,7),7-(7),48-(7,17,17)]
   179      -2.070438      -2.070438      -2.070438    7[6-(6,7),7-(7),48-(7,7,17,17)]
   180      -1.597296      -1.597296      -1.597296    7[7-(6,48),7-(7)]
   181       6.061354       6.061354       6.061354    7[6-(6,7),7-(7),48-(7,7,7,17,17)]
   182       6.077646       6.077646       6.077646    7[7-(6,48),7-(7,48)]
   183       6.638412       6.638412       6.638412    7[7-(6,48),7-(7),48-(7,7,17,17)]
   184       7.019305       7.019305       7.019305    7[6-(6,7),7-(7,48),48-(7,7,7,17,17)]
   185       3.326457       3.326457       3.326457    7[7-(6,48),7-(7,48),48-(7,17,17)]
   186       3.120096       3.120096       3.120096    7[6-(6,7),7-(7,48),48-(7,7,7,17,17)]
   187       8.759929       8.759929       8.759929    7[6-(6,7),7-(7,48),48-(7,7,7,17,17)]
   188        8.48023        8.48023        8.48023    7[7-(6,48),7-(7),48-(7,7,17,17)]
   189       7.569035       7.569035       7.569035    7[7-(6,48),7-(7,48)]
   190       7.247623       7.247623       7.247623    7[6-(6,7),7-(7),48-(7,17,17)]
   191       4.535743       4.535743       4.535743    7[6-(6,7),7-(7),48-(7,7,17,17)]
   192       4.267575       4.267575       4.267575    7[7-(6,48),7-(7)]
   193      -7.465961      -7.465961      -7.465961    7[6-(6,7),7-(7),48-(7,7,7,17,17)]
   194      -7.449676      -7.449676      -7.449676    7[7-(6,48),7-(7,48)]
   195       1.893601       1.893601       1.893601    7[7-(6,48),7-(7),48-(7,7,17,17)]
   196      -6.508032      -6.508032      -6.508032    7[6-(6,7),7-(7,48),48-(7,7,7,17,17)]
   197      -1.418324      -1.418324      -1.418324    7[7-(6,48),7-(7,48),48-(7,17,17)]
   198       7.864897       7.864897       7.864897    7[6-(6,7),7-(7,48),48-(7,7,7,17,17)]
   199       4.015126       4.015126       4.015126    7[6-(6,7),7-(7,48),48-(7,7,7,17,17)]
   200       3.735416       3.735416       3.735416    7[7-(6,48),7-(7),48-(7,7,17,17)]
   201       2.824224       2.824224       2.824224    7[7-(6,48),7-(7,48)]
   202       2.502827       2.502827       2.502827    7[6-(6,7),7-(7),48-(7,17,17)]
   203       -0.20908       -0.20908       -0.20908    7[6-(6,7),7-(7),48-(7,7,17,17)]
   204      -0.477234      -0.477234      -0.477234    7[7-(6,48),7-(7)]
   205      -1.094594      -1.094594      -1.094594    7[6-(6,7),7-(7),48-(7,7,7,17,17)]
   206      -0.055637      -0.055637      -0.055637    7[7-(6,48),7-(7,48)]
   207      -0.441783      -0.441783      -0.441783    7[7-(6,48),7-(7),48-(7,7,17,17)]
   208      -1.735571      -1.735571      -1.735571    7[6-(6,7),7-(7,48),48-(7,7,7,17,17)]
   209        2.19828        2.19828        2.19828    7[7-(6,48),7-(7,48),48-(7,17,17)]
   210       1.212745       1.212745       1.212745    7[6-(6,7),7-(7,48),48-(7,7,7,17,17)]
   211        2.73757        2.73757        2.73757    7[6-(6,7),7-(7,48),48-(7,7,7,17,17)]
   212       2.176503       2.176503       2.176503    7[7-(6,48),7-(7),48-(7,7,17,17)]
   213       1.838866       1.838866       1.838866    7[7-(6,48),7-(7,48)]
   214        2.16406        2.16406        2.16406    7[6-(6,7),7-(7),48-(7,17,17)]
   215       2.674385       2.674385       2.674385    7[6-(6,7),7-(7),48-(7,7,17,17)]
   216       3.147514       3.147514       3.147514    7[7-(6,48),7-(7)]
   217       -4.26292       -4.26292       -4.26292    7[6-(6,7),7-(7),48-(7,7,7,17,17)]
   218      -4.246746      -4.246746      -4.246746    7[7-(6,48),7-(7,48)]
   219      -3.335732      -3.335732      -3.335732    7[7-(6,48),7-(7),48-(7,7,17,17)]
   220      -2.723714      -2.723714      -2.723714    7[6-(6,7),7-(7,48),48-(7,7,7,17,17)]
   221      -5.340045      -5.340045      -5.340045    7[7-(6,48),7-(7,48),48-(7,17,17)]
   222       3.608258       3.608258       3.608258    7[6-(6,7),7-(7,48),48-(7,7,7,17,17)]
   223      -6.636838      -6.636838      -6.636838    7[6-(6,7),7-(7,48),48-(7,7,7,17,17)]
   224      -5.323646      -5.323646      -5.323646    7[7-(6,48),7-(7),48-(7,7,17,17)]
   225      -4.988718      -4.988718      -4.988718    7[7-(6,48),7-(7,48)]
   226      -6.109327      -6.109327      -6.109327    7[6-(6,7),7-(7),48-(7,17,17)]
   227      -2.929399      -2.929399      -2.929399    7[6-(6,7),7-(7),48-(7,7,17,17)]
   228      -4.119484      -4.119484      -4.119484    7[7-(6,48),7-(7)]
   229      -4.741746      -4.741746      -4.741746    7[6-(6,7),7-(7),48-(7,7,7,17,17)]
   230      -5.813161      -5.813161      -5.813161    7[7-(6,48),7-(7,48)]
   231      11.373316      11.373316      11.373316    7[7-(6,48),7-(7),48-(7,7,17,17)]
   232      -6.597905      -6.597905      -6.597905    7[6-(6,7),7-(7,48),48-(7,7,7,17,17)]
   233      -4.222609      -4.222609      -4.222609    7[7-(6,48),7-(7,48),48-(7,17,17)]
   234      -3.196497      -3.196497      -3.196497    7[6-(6,7),7-(7,48),48-(7,7,7,17,17)]
   235       9.373544       9.373544       9.373544    7[6-(6,7),7-(7,48),48-(7,7,7,17,17)]
   236       8.901129       8.901129       8.901129    7[7-(6,48),7-(7),48-(7,7,17,17)]
   237        9.81503        9.81503        9.81503    7[7-(6,48),7-(7,48)]
   238      10.931842      10.931842      10.931842    7[6-(6,7),7-(7),48-(7,17,17)]
   239       9.953496       9.953496       9.953496    7[6-(6,7),7-(7),48-(7,7,17,17)]
   240      10.938607      10.938607      10.938607    7[7-(6,48),7-(7)]
   241       6.068195       6.068195       6.068195    17[48-(7,7,17),48-(7,7,7,7,17)]
   242       5.948871       5.948871       5.948871    17[48-(7,7,7,17),48-(7,7,7,7,17)]
   243       9.928027       9.928027       9.928027    17[48-(7,7,17),48-(7,7,7,7,17)]
   244      -5.040996      -5.040996      -5.040996    17[48-(7,7,7,17),48-(7,7,7,7,17)]
   245      14.156929      14.156929      14.156929    17[48-(7,7,17),48-(7,7,7,7,17)]
   246       4.480549       4.480549       4.480549    17[48-(7,7,7,17),48-(7,7,7,7,17)]
   247       6.390874       6.390874       6.390874    17[48-(7,7,17),48-(7,7,7,7,17)]
   248       4.100977       4.100977       4.100977    17[48-(7,7,7,17),48-(7,7,7,7,17)]
   249      -7.136412      -7.136412      -7.136412    17[48-(7,7,17),48-(7,7,7,7,17)]
   250       8.845813       8.845813       8.845813    17[48-(7,7,7,17),48-(7,7,7,7,17)]
   251       0.629592       0.629592       0.629592    17[48-(7,7,17),48-(7,7,7,7,17)]
   252      -0.264286      -0.264286      -0.264286    17[48-(7,7,7,17),48-(7,7,7,7,17)]
   253      -7.459167      -7.459167      -7.459167    17[48-(7,7,17),48-(7,7,7,7,17)]
   254       1.204023       1.204023       1.204023    17[48-(7,7,7,17),48-(7,7,7,7,17)]
   255      -3.599234      -3.599234      -3.599234    17[48-(7,7,17),48-(7,7,7,7,17)]
   256      -0.296148      -0.296148      -0.296148    17[48-(7,7,7,17),48-(7,7,7,7,17)]
   257      -2.729412      -2.729412      -2.729412    17[48-(7,7,17),48-(7,7,17)]
   258      12.825373      12.825373      12.825373    17[48-(7,7,17),48-(7,7,17)]
   259      -0.303229      -0.303229      -0.303229    17[48-(7,7,17),48-(7,7,17)]
   260       4.441546       4.441546       4.441546    17[48-(7,7,17),48-(7,7,17)]
   261       2.609083       2.609083       2.609083    17[48-(7,7,7,17),48-(7,7,7,17)]
   262       2.135618       2.135618       2.135618    17[48-(7,7,7,17),48-(7,7,7,17)]
   263      -2.135766      -2.135766      -2.135766    17[48-(7,7,7,17),48-(7,7,7,17)]
   264       6.880467       6.880467       6.880467    17[48-(7,7,7,17),48-(7,7,7,17)]
