# Supplementary material for: A collection of forcefield precursors for metal–organic frameworks
Source: RSC Adv. 2019 Nov 13;9(63):36492–507. doi: 10.1039/c9ra07327b (PMC9075174; doi:10.1039/c9ra07327b)
Supplement: RA-009-C9RA07327B-s1600 [file RA-009-C9RA07327B-s1600.txt]

MUDLON_clean

15.727200    0.000000    0.000000
7.863596    22.203646    0.000000
7.863596    7.948621    20.732132

     1       10.44097       10.44097       10.44097    12[8-(6),8-(6),8-(6),8-(6)]
     2      10.440973      10.440973      10.440973    12[8-(6),8-(6),8-(6),8-(6)]
     3      21.013419      21.013419      21.013419    12[8-(6),8-(6),8-(6),8-(6)]
     4      21.013422      21.013422      21.013422    12[8-(6),8-(6),8-(6),8-(6)]
     5      21.821486      21.821486      21.821486    1[6-(6,6)]
     6       7.413798       7.413798       7.413798    1[6-(6,6)]
     7       9.771306       9.771306       9.771306    1[6-(6,6)]
     8       8.426631       8.426631       8.426631    1[6-(6,6)]
     9       7.635552       7.635552       7.635552    1[6-(6,6)]
    10      22.677046      22.677046      22.677046    1[6-(6,6)]
    11      19.193471      19.193471      19.193471    1[6-(6,6)]
    12      19.833569      19.833569      19.833569    1[6-(6,6)]
    13       5.705825       5.705825       5.705825    1[6-(6,6)]
    14       5.386564       5.386564       5.386564    1[6-(6,6)]
    15      13.920139      13.920139      13.920139    1[6-(6,6)]
    16       6.424558       6.424558       6.424558    1[6-(6,6)]
    17      13.957886      13.957886      13.957886    1[6-(6,6)]
    18      15.277398      15.277398      15.277398    1[6-(6,6)]
    19      17.634904      17.634904      17.634904    1[6-(6,6)]
    20      16.290229      16.290229      16.290229    1[6-(6,6)]
    21      15.499151      15.499151      15.499151    1[6-(6,6)]
    22      14.813446      14.813446      14.813446    1[6-(6,6)]
    23       11.32987       11.32987       11.32987    1[6-(6,6)]
    24      11.969967      11.969967      11.969967    1[6-(6,6)]
    25      13.569423      13.569423      13.569423    1[6-(6,6)]
    26       5.386564       5.386564       5.386564    1[6-(6,6)]
    27      13.920139      13.920139      13.920139    1[6-(6,6)]
    28      14.288156      14.288156      14.288156    1[6-(6,6)]
    29      13.957886      13.957886      13.957886    1[6-(6,6)]
    30      15.277398      15.277398      15.277398    1[6-(6,6)]
    31      17.634904      17.634904      17.634904    1[6-(6,6)]
    32      16.290229      16.290229      16.290229    1[6-(6,6)]
    33      15.499151      15.499151      15.499151    1[6-(6,6)]
    34      14.813446      14.813446      14.813446    1[6-(6,6)]
    35       11.32987       11.32987       11.32987    1[6-(6,6)]
    36      11.969967      11.969967      11.969967    1[6-(6,6)]
    37      13.569423      13.569423      13.569423    1[6-(6,6)]
    38       5.386564       5.386564       5.386564    1[6-(6,6)]
    39      13.920139      13.920139      13.920139    1[6-(6,6)]
    40      14.288156      14.288156      14.288156    1[6-(6,6)]
    41      21.821486      21.821486      21.821486    1[6-(6,6)]
    42       7.413798       7.413798       7.413798    1[6-(6,6)]
    43       9.771306       9.771306       9.771306    1[6-(6,6)]
    44       8.426631       8.426631       8.426631    1[6-(6,6)]
    45       7.635552       7.635552       7.635552    1[6-(6,6)]
    46      22.677046      22.677046      22.677046    1[6-(6,6)]
    47      19.193471      19.193471      19.193471    1[6-(6,6)]
    48      19.833569      19.833569      19.833569    1[6-(6,6)]
    49       5.705825       5.705825       5.705825    1[6-(6,6)]
    50       5.386564       5.386564       5.386564    1[6-(6,6)]
    51      13.920139      13.920139      13.920139    1[6-(6,6)]
    52       6.424558       6.424558       6.424558    1[6-(6,6)]
    53      17.496506      17.496506      17.496506    1[6-(6,6)]
    54      16.176994      16.176994      16.176994    1[6-(6,6)]
    55      13.819488      13.819488      13.819488    1[6-(6,6)]
    56      15.164163      15.164163      15.164163    1[6-(6,6)]
    57      15.955241      15.955241      15.955241    1[6-(6,6)]
    58      16.640946      16.640946      16.640946    1[6-(6,6)]
    59      20.124522      20.124522      20.124522    1[6-(6,6)]
    60      19.484425      19.484425      19.484425    1[6-(6,6)]
    61      17.884969      17.884969      17.884969    1[6-(6,6)]
    62      26.067828      26.067828      26.067828    1[6-(6,6)]
    63      17.534253      17.534253      17.534253    1[6-(6,6)]
    64      17.166236      17.166236      17.166236    1[6-(6,6)]
    65       9.632906       9.632906       9.632906    1[6-(6,6)]
    66      24.040594      24.040594      24.040594    1[6-(6,6)]
    67      21.683086      21.683086      21.683086    1[6-(6,6)]
    68      23.027761      23.027761      23.027761    1[6-(6,6)]
    69       23.81884       23.81884       23.81884    1[6-(6,6)]
    70       8.777346       8.777346       8.777346    1[6-(6,6)]
    71      12.260921      12.260921      12.260921    1[6-(6,6)]
    72      11.620823      11.620823      11.620823    1[6-(6,6)]
    73      25.748567      25.748567      25.748567    1[6-(6,6)]
    74      26.067828      26.067828      26.067828    1[6-(6,6)]
    75      17.534253      17.534253      17.534253    1[6-(6,6)]
    76      25.029834      25.029834      25.029834    1[6-(6,6)]
    77       9.632906       9.632906       9.632906    1[6-(6,6)]
    78      24.040594      24.040594      24.040594    1[6-(6,6)]
    79      21.683086      21.683086      21.683086    1[6-(6,6)]
    80      23.027761      23.027761      23.027761    1[6-(6,6)]
    81       23.81884       23.81884       23.81884    1[6-(6,6)]
    82       8.777346       8.777346       8.777346    1[6-(6,6)]
    83      12.260921      12.260921      12.260921    1[6-(6,6)]
    84      11.620823      11.620823      11.620823    1[6-(6,6)]
    85      25.748567      25.748567      25.748567    1[6-(6,6)]
    86      26.067828      26.067828      26.067828    1[6-(6,6)]
    87      17.534253      17.534253      17.534253    1[6-(6,6)]
    88      25.029834      25.029834      25.029834    1[6-(6,6)]
    89      17.496506      17.496506      17.496506    1[6-(6,6)]
    90      16.176994      16.176994      16.176994    1[6-(6,6)]
    91      13.819488      13.819488      13.819488    1[6-(6,6)]
    92      15.164163      15.164163      15.164163    1[6-(6,6)]
    93      15.955241      15.955241      15.955241    1[6-(6,6)]
    94      16.640946      16.640946      16.640946    1[6-(6,6)]
    95      20.124522      20.124522      20.124522    1[6-(6,6)]
    96      19.484425      19.484425      19.484425    1[6-(6,6)]
    97      17.884969      17.884969      17.884969    1[6-(6,6)]
    98      26.067828      26.067828      26.067828    1[6-(6,6)]
    99      17.534253      17.534253      17.534253    1[6-(6,6)]
   100      17.166236      17.166236      17.166236    1[6-(6,6)]
   101       7.127564       7.127564       7.127564    6[6-(1,6),6-(1,6),7-(6,6)]
   102       6.831892       6.831892       6.831892    6[1-(0),6-(1,6),6-(6,7)]
   103       7.627688       7.627688       7.627688    6[1-(0),6-(1,6),6-(6,6)]
   104        8.70972        8.70972        8.70972    6[6-(1,6),6-(1,6),6-(8,8)]
   105       9.022691       9.022691       9.022691    6[1-(0),6-(1,6),6-(6,6)]
   106       8.220604       8.220604       8.220604    6[1-(0),6-(1,6),6-(6,7)]
   107       9.629761       9.629761       9.629761    6[6-(6,6),8-(0),8-(12)]
   108      21.613888      21.613888      21.613888    6[6-(1,6),6-(1,6),7-(6,6)]
   109      22.502474      22.502474      22.502474    6[1-(0),6-(1,6),6-(6,7)]
   110      22.107721      22.107721      22.107721    6[1-(0),6-(1,6),6-(6,6)]
   111      20.879427      20.879427      20.879427    6[6-(1,6),6-(1,6),6-(8,8)]
   112      20.028586      20.028586      20.028586    6[1-(0),6-(1,6),6-(6,6)]
   113      20.399748      20.399748      20.399748    6[1-(0),6-(1,6),6-(6,7)]
   114       20.38402       20.38402       20.38402    6[6-(6,6),8-(0),8-(12)]
   115       6.073842       6.073842       6.073842    6[6-(1,6),6-(1,6),7-(6,6)]
   116       5.792325       5.792325       5.792325    6[1-(0),6-(1,6),6-(6,7)]
   117       5.631908       5.631908       5.631908    6[1-(0),6-(1,6),6-(6,6)]
   118        5.82378        5.82378        5.82378    6[6-(1,6),6-(1,6),6-(6,6)]
   119      13.894975      13.894975      13.894975    6[1-(0),6-(1,6),6-(6,6)]
   120        6.21696        6.21696        6.21696    6[1-(0),6-(1,6),6-(6,7)]
   121      14.991162      14.991162      14.991162    6[6-(1,6),6-(1,6),7-(6,6)]
   122      14.695491      14.695491      14.695491    6[1-(0),6-(1,6),6-(6,7)]
   123      15.491288      15.491288      15.491288    6[1-(0),6-(1,6),6-(6,6)]
   124      16.573319      16.573319      16.573319    6[6-(1,6),6-(1,6),6-(8,8)]
   125       16.88629       16.88629       16.88629    6[1-(0),6-(1,6),6-(6,6)]
   126      16.084202      16.084202      16.084202    6[1-(0),6-(1,6),6-(6,7)]
   127       17.49336       17.49336       17.49336    6[6-(6,6),8-(0),8-(12)]
   128      13.750286      13.750286      13.750286    6[6-(1,6),6-(1,6),7-(6,6)]
   129      14.638873      14.638873      14.638873    6[1-(0),6-(1,6),6-(6,7)]
   130      14.244121      14.244121      14.244121    6[1-(0),6-(1,6),6-(6,6)]
   131      13.015826      13.015826      13.015826    6[6-(1,6),6-(1,6),6-(8,8)]
   132      12.164985      12.164985      12.164985    6[1-(0),6-(1,6),6-(6,6)]
   133      12.536146      12.536146      12.536146    6[1-(0),6-(1,6),6-(6,7)]
   134       12.52042       12.52042       12.52042    6[6-(6,6),8-(0),8-(12)]
   135      13.937439      13.937439      13.937439    6[6-(1,6),6-(1,6),7-(6,6)]
   136      13.655922      13.655922      13.655922    6[1-(0),6-(1,6),6-(6,7)]
   137      13.495505      13.495505      13.495505    6[1-(0),6-(1,6),6-(6,6)]
   138      13.687376      13.687376      13.687376    6[6-(1,6),6-(1,6),6-(6,6)]
   139      13.894976      13.894976      13.894976    6[1-(0),6-(1,6),6-(6,6)]
   140      14.080557      14.080557      14.080557    6[1-(0),6-(1,6),6-(6,7)]
   141      14.991162      14.991162      14.991162    6[6-(1,6),6-(1,6),7-(6,6)]
   142      14.695491      14.695491      14.695491    6[1-(0),6-(1,6),6-(6,7)]
   143      15.491288      15.491288      15.491288    6[1-(0),6-(1,6),6-(6,6)]
   144      16.573319      16.573319      16.573319    6[6-(1,6),6-(1,6),6-(8,8)]
   145       16.88629       16.88629       16.88629    6[1-(0),6-(1,6),6-(6,6)]
   146      16.084202      16.084202      16.084202    6[1-(0),6-(1,6),6-(6,7)]
   147       17.49336       17.49336       17.49336    6[6-(6,6),8-(0),8-(12)]
   148      13.750286      13.750286      13.750286    6[6-(1,6),6-(1,6),7-(6,6)]
   149      14.638873      14.638873      14.638873    6[1-(0),6-(1,6),6-(6,7)]
   150      14.244121      14.244121      14.244121    6[1-(0),6-(1,6),6-(6,6)]
   151      13.015826      13.015826      13.015826    6[6-(1,6),6-(1,6),6-(8,8)]
   152      12.164985      12.164985      12.164985    6[1-(0),6-(1,6),6-(6,6)]
   153      12.536146      12.536146      12.536146    6[1-(0),6-(1,6),6-(6,7)]
   154       12.52042       12.52042       12.52042    6[6-(6,6),8-(0),8-(12)]
   155      13.937439      13.937439      13.937439    6[6-(1,6),6-(1,6),7-(6,6)]
   156      13.655922      13.655922      13.655922    6[1-(0),6-(1,6),6-(6,7)]
   157      13.495505      13.495505      13.495505    6[1-(0),6-(1,6),6-(6,6)]
   158      13.687376      13.687376      13.687376    6[6-(1,6),6-(1,6),6-(6,6)]
   159      13.894976      13.894976      13.894976    6[1-(0),6-(1,6),6-(6,6)]
   160      14.080557      14.080557      14.080557    6[1-(0),6-(1,6),6-(6,7)]
   161       7.127564       7.127564       7.127564    6[6-(1,6),6-(1,6),7-(6,6)]
   162       6.831892       6.831892       6.831892    6[1-(0),6-(1,6),6-(6,7)]
   163       7.627688       7.627688       7.627688    6[1-(0),6-(1,6),6-(6,6)]
   164        8.70972        8.70972        8.70972    6[6-(1,6),6-(1,6),6-(8,8)]
   165       9.022691       9.022691       9.022691    6[1-(0),6-(1,6),6-(6,6)]
   166       8.220604       8.220604       8.220604    6[1-(0),6-(1,6),6-(6,7)]
   167       9.629761       9.629761       9.629761    6[6-(6,6),8-(0),8-(12)]
   168      21.613888      21.613888      21.613888    6[6-(1,6),6-(1,6),7-(6,6)]
   169      22.502474      22.502474      22.502474    6[1-(0),6-(1,6),6-(6,7)]
   170      22.107721      22.107721      22.107721    6[1-(0),6-(1,6),6-(6,6)]
   171      20.879427      20.879427      20.879427    6[6-(1,6),6-(1,6),6-(8,8)]
   172      20.028586      20.028586      20.028586    6[1-(0),6-(1,6),6-(6,6)]
   173      20.399748      20.399748      20.399748    6[1-(0),6-(1,6),6-(6,7)]
   174       20.38402       20.38402       20.38402    6[6-(6,6),8-(0),8-(12)]
   175       6.073842       6.073842       6.073842    6[6-(1,6),6-(1,6),7-(6,6)]
   176       5.792325       5.792325       5.792325    6[1-(0),6-(1,6),6-(6,7)]
   177       5.631908       5.631908       5.631908    6[1-(0),6-(1,6),6-(6,6)]
   178        5.82378        5.82378        5.82378    6[6-(1,6),6-(1,6),6-(6,6)]
   179      13.894975      13.894975      13.894975    6[1-(0),6-(1,6),6-(6,6)]
   180        6.21696        6.21696        6.21696    6[1-(0),6-(1,6),6-(6,7)]
   181       16.46323       16.46323       16.46323    6[6-(1,6),6-(1,6),7-(6,6)]
   182      16.758901      16.758901      16.758901    6[1-(0),6-(1,6),6-(6,7)]
   183      15.963104      15.963104      15.963104    6[1-(0),6-(1,6),6-(6,6)]
   184      14.881073      14.881073      14.881073    6[6-(1,6),6-(1,6),6-(8,8)]
   185      14.568102      14.568102      14.568102    6[1-(0),6-(1,6),6-(6,6)]
   186       15.37019       15.37019       15.37019    6[1-(0),6-(1,6),6-(6,7)]
   187      13.961032      13.961032      13.961032    6[6-(6,6),8-(0),8-(12)]
   188      17.704106      17.704106      17.704106    6[6-(1,6),6-(1,6),7-(6,6)]
   189      16.815519      16.815519      16.815519    6[1-(0),6-(1,6),6-(6,7)]
   190      17.210271      17.210271      17.210271    6[1-(0),6-(1,6),6-(6,6)]
   191      18.438566      18.438566      18.438566    6[6-(1,6),6-(1,6),6-(8,8)]
   192      19.289407      19.289407      19.289407    6[1-(0),6-(1,6),6-(6,6)]
   193      18.918246      18.918246      18.918246    6[1-(0),6-(1,6),6-(6,7)]
   194      18.933972      18.933972      18.933972    6[6-(6,6),8-(0),8-(12)]
   195      17.516953      17.516953      17.516953    6[6-(1,6),6-(1,6),7-(6,6)]
   196       17.79847       17.79847       17.79847    6[1-(0),6-(1,6),6-(6,7)]
   197      17.958887      17.958887      17.958887    6[1-(0),6-(1,6),6-(6,6)]
   198      17.767016      17.767016      17.767016    6[6-(1,6),6-(1,6),6-(6,6)]
   199      17.559416      17.559416      17.559416    6[1-(0),6-(1,6),6-(6,6)]
   200      17.373835      17.373835      17.373835    6[1-(0),6-(1,6),6-(6,7)]
   201      24.326828      24.326828      24.326828    6[6-(1,6),6-(1,6),7-(6,6)]
   202        24.6225        24.6225        24.6225    6[1-(0),6-(1,6),6-(6,7)]
   203      23.826704      23.826704      23.826704    6[1-(0),6-(1,6),6-(6,6)]
   204      22.744672      22.744672      22.744672    6[6-(1,6),6-(1,6),6-(8,8)]
   205      22.431701      22.431701      22.431701    6[1-(0),6-(1,6),6-(6,6)]
   206      23.233788      23.233788      23.233788    6[1-(0),6-(1,6),6-(6,7)]
   207      21.824631      21.824631      21.824631    6[6-(6,6),8-(0),8-(12)]
   208       9.840504       9.840504       9.840504    6[6-(1,6),6-(1,6),7-(6,6)]
   209       8.951918       8.951918       8.951918    6[1-(0),6-(1,6),6-(6,7)]
   210       9.346671       9.346671       9.346671    6[1-(0),6-(1,6),6-(6,6)]
   211      10.574965      10.574965      10.574965    6[6-(1,6),6-(1,6),6-(8,8)]
   212      11.425806      11.425806      11.425806    6[1-(0),6-(1,6),6-(6,6)]
   213      11.054644      11.054644      11.054644    6[1-(0),6-(1,6),6-(6,7)]
   214      11.070372      11.070372      11.070372    6[6-(6,6),8-(0),8-(12)]
   215       25.38055       25.38055       25.38055    6[6-(1,6),6-(1,6),7-(6,6)]
   216      25.662067      25.662067      25.662067    6[1-(0),6-(1,6),6-(6,7)]
   217      25.822484      25.822484      25.822484    6[1-(0),6-(1,6),6-(6,6)]
   218      25.630612      25.630612      25.630612    6[6-(1,6),6-(1,6),6-(6,6)]
   219      17.559417      17.559417      17.559417    6[1-(0),6-(1,6),6-(6,6)]
   220      25.237432      25.237432      25.237432    6[1-(0),6-(1,6),6-(6,7)]
   221      24.326828      24.326828      24.326828    6[6-(1,6),6-(1,6),7-(6,6)]
   222        24.6225        24.6225        24.6225    6[1-(0),6-(1,6),6-(6,7)]
   223      23.826704      23.826704      23.826704    6[1-(0),6-(1,6),6-(6,6)]
   224      22.744672      22.744672      22.744672    6[6-(1,6),6-(1,6),6-(8,8)]
   225      22.431701      22.431701      22.431701    6[1-(0),6-(1,6),6-(6,6)]
   226      23.233788      23.233788      23.233788    6[1-(0),6-(1,6),6-(6,7)]
   227      21.824631      21.824631      21.824631    6[6-(6,6),8-(0),8-(12)]
   228       9.840504       9.840504       9.840504    6[6-(1,6),6-(1,6),7-(6,6)]
   229       8.951918       8.951918       8.951918    6[1-(0),6-(1,6),6-(6,7)]
   230       9.346671       9.346671       9.346671    6[1-(0),6-(1,6),6-(6,6)]
   231      10.574965      10.574965      10.574965    6[6-(1,6),6-(1,6),6-(8,8)]
   232      11.425806      11.425806      11.425806    6[1-(0),6-(1,6),6-(6,6)]
   233      11.054644      11.054644      11.054644    6[1-(0),6-(1,6),6-(6,7)]
   234      11.070372      11.070372      11.070372    6[6-(6,6),8-(0),8-(12)]
   235       25.38055       25.38055       25.38055    6[6-(1,6),6-(1,6),7-(6,6)]
   236      25.662067      25.662067      25.662067    6[1-(0),6-(1,6),6-(6,7)]
   237      25.822484      25.822484      25.822484    6[1-(0),6-(1,6),6-(6,6)]
   238      25.630612      25.630612      25.630612    6[6-(1,6),6-(1,6),6-(6,6)]
   239      17.559417      17.559417      17.559417    6[1-(0),6-(1,6),6-(6,6)]
   240      25.237432      25.237432      25.237432    6[1-(0),6-(1,6),6-(6,7)]
   241       16.46323       16.46323       16.46323    6[6-(1,6),6-(1,6),7-(6,6)]
   242      16.758901      16.758901      16.758901    6[1-(0),6-(1,6),6-(6,7)]
   243      15.963104      15.963104      15.963104    6[1-(0),6-(1,6),6-(6,6)]
   244      14.881073      14.881073      14.881073    6[6-(1,6),6-(1,6),6-(8,8)]
   245      14.568102      14.568102      14.568102    6[1-(0),6-(1,6),6-(6,6)]
   246       15.37019       15.37019       15.37019    6[1-(0),6-(1,6),6-(6,7)]
   247      13.961032      13.961032      13.961032    6[6-(6,6),8-(0),8-(12)]
   248      17.704106      17.704106      17.704106    6[6-(1,6),6-(1,6),7-(6,6)]
   249      16.815519      16.815519      16.815519    6[1-(0),6-(1,6),6-(6,7)]
   250      17.210271      17.210271      17.210271    6[1-(0),6-(1,6),6-(6,6)]
   251      18.438566      18.438566      18.438566    6[6-(1,6),6-(1,6),6-(8,8)]
   252      19.289407      19.289407      19.289407    6[1-(0),6-(1,6),6-(6,6)]
   253      18.918246      18.918246      18.918246    6[1-(0),6-(1,6),6-(6,7)]
   254      18.933972      18.933972      18.933972    6[6-(6,6),8-(0),8-(12)]
   255      17.516953      17.516953      17.516953    6[6-(1,6),6-(1,6),7-(6,6)]
   256       17.79847       17.79847       17.79847    6[1-(0),6-(1,6),6-(6,7)]
   257      17.958887      17.958887      17.958887    6[1-(0),6-(1,6),6-(6,6)]
   258      17.767016      17.767016      17.767016    6[6-(1,6),6-(1,6),6-(6,6)]
   259      17.559416      17.559416      17.559416    6[1-(0),6-(1,6),6-(6,6)]
   260      17.373835      17.373835      17.373835    6[1-(0),6-(1,6),6-(6,7)]
   261        6.31604        6.31604        6.31604    7[6-(6,6),6-(6,6),6-(6,6)]
   262      14.179639      14.179639      14.179639    7[6-(6,6),6-(6,6),6-(6,6)]
   263      14.179639      14.179639      14.179639    7[6-(6,6),6-(6,6),6-(6,6)]
   264        6.31604        6.31604        6.31604    7[6-(6,6),6-(6,6),6-(6,6)]
   265      17.274753      17.274753      17.274753    7[6-(6,6),6-(6,6),6-(6,6)]
   266      25.138352      25.138352      25.138352    7[6-(6,6),6-(6,6),6-(6,6)]
   267      25.138352      25.138352      25.138352    7[6-(6,6),6-(6,6),6-(6,6)]
   268      17.274753      17.274753      17.274753    7[6-(6,6),6-(6,6),6-(6,6)]
   269      19.289407      19.289407      19.289407    8[6-(6,8),12-(8,8,8)]
   270      21.337088      21.337088      21.337088    8[6-(6,8)]
   271       9.294771       9.294771       9.294771    8[6-(6,8),12-(8,8,8)]
   272      10.688202      10.688202      10.688202    8[6-(6,8)]
   273      11.425807      11.425807      11.425807    8[6-(6,8),12-(8,8,8)]
   274      13.473488      13.473488      13.473488    8[6-(6,8)]
   275      17.158371      17.158371      17.158371    8[6-(6,8),12-(8,8,8)]
   276      10.688204      10.688204      10.688204    8[6-(6,8)]
   277      11.425807      11.425807      11.425807    8[6-(6,8),12-(8,8,8)]
   278      13.473488      13.473488      13.473488    8[6-(6,8)]
   279      17.158371      17.158371      17.158371    8[6-(6,8),12-(8,8,8)]
   280      10.688204      10.688204      10.688204    8[6-(6,8)]
   281      19.289407      19.289407      19.289407    8[6-(6,8),12-(8,8,8)]
   282      21.337088      21.337088      21.337088    8[6-(6,8)]
   283       9.294771       9.294771       9.294771    8[6-(6,8),12-(8,8,8)]
   284      10.688202      10.688202      10.688202    8[6-(6,8)]
   285      20.028585      20.028585      20.028585    8[6-(6,8),12-(8,8,8)]
   286      17.980904      17.980904      17.980904    8[6-(6,8)]
   287      14.296021      14.296021      14.296021    8[6-(6,8),12-(8,8,8)]
   288      12.902592      12.902592      12.902592    8[6-(6,8)]
   289      12.164985      12.164985      12.164985    8[6-(6,8),12-(8,8,8)]
   290      10.117304      10.117304      10.117304    8[6-(6,8)]
   291      22.159621      22.159621      22.159621    8[6-(6,8),12-(8,8,8)]
   292       20.76619       20.76619       20.76619    8[6-(6,8)]
   293      12.164985      12.164985      12.164985    8[6-(6,8),12-(8,8,8)]
   294      10.117304      10.117304      10.117304    8[6-(6,8)]
   295      22.159621      22.159621      22.159621    8[6-(6,8),12-(8,8,8)]
   296       20.76619       20.76619       20.76619    8[6-(6,8)]
   297      20.028585      20.028585      20.028585    8[6-(6,8),12-(8,8,8)]
   298      17.980904      17.980904      17.980904    8[6-(6,8)]
   299      14.296021      14.296021      14.296021    8[6-(6,8),12-(8,8,8)]
   300      12.902592      12.902592      12.902592    8[6-(6,8)]
