# Supplementary material for: A collection of forcefield precursors for metal–organic frameworks
Source: RSC Adv. 2019 Nov 13;9(63):36492–507. doi: 10.1039/c9ra07327b (PMC9075174; doi:10.1039/c9ra07327b)
Supplement: RA-009-C9RA07327B-s1601 [file RA-009-C9RA07327B-s1601.txt]

MUDTAH_clean

30.302400    0.000000    0.000000
15.151200    26.242648    0.000000
15.151200    8.747549    24.741806

     1      38.114359      38.114359      38.114359    30[8-(6),8-(6),8-(6),8-(6)]
     2      41.129144      41.129144      41.129144    30[8-(6),8-(6),8-(6),8-(6)]
     3        30.3024        30.3024        30.3024    30[8-(6),8-(6),8-(6),8-(6)]
     4        30.3024        30.3024        30.3024    30[8-(6),8-(6),8-(6),8-(6)]
     5        30.3024        30.3024        30.3024    30[8-(6),8-(6),8-(6),8-(6)]
     6        30.3024        30.3024        30.3024    30[8-(6),8-(6),8-(6),8-(6)]
     7      22.490441      22.490441      22.490441    30[8-(6),8-(6),8-(6),8-(6)]
     8      19.475656      19.475656      19.475656    30[8-(6),8-(6),8-(6),8-(6)]
     9      34.208379      34.208379      34.208379    30[8-(6),8-(6),8-(6),8-(6)]
    10      35.715772      35.715772      35.715772    30[8-(6),8-(6),8-(6),8-(6)]
    11      26.396421      26.396421      26.396421    30[8-(6),8-(6),8-(6),8-(6)]
    12      24.889028      24.889028      24.889028    30[8-(6),8-(6),8-(6),8-(6)]
    13      34.208379      34.208379      34.208379    30[8-(6),8-(6),8-(6),8-(6)]
    14      35.715772      35.715772      35.715772    30[8-(6),8-(6),8-(6),8-(6)]
    15      26.396421      26.396421      26.396421    30[8-(6),8-(6),8-(6),8-(6)]
    16      24.889028      24.889028      24.889028    30[8-(6),8-(6),8-(6),8-(6)]
    17      34.208379      34.208379      34.208379    30[8-(6),8-(6),8-(6),8-(6)]
    18      35.715772      35.715772      35.715772    30[8-(6),8-(6),8-(6),8-(6)]
    19      34.208379      34.208379      34.208379    30[8-(6),8-(6),8-(6),8-(6)]
    20      35.715772      35.715772      35.715772    30[8-(6),8-(6),8-(6),8-(6)]
    21      26.396421      26.396421      26.396421    30[8-(6),8-(6),8-(6),8-(6)]
    22      24.889028      24.889028      24.889028    30[8-(6),8-(6),8-(6),8-(6)]
    23      26.396421      26.396421      26.396421    30[8-(6),8-(6),8-(6),8-(6)]
    24      24.889028      24.889028      24.889028    30[8-(6),8-(6),8-(6),8-(6)]
    25      41.596104      41.596104      41.596104    1[6-(6,6)]
    26      27.160041      27.160041      27.160041    1[6-(6,6)]
    27      33.444759      33.444759      33.444759    1[6-(6,6)]
    28      19.008696      19.008696      19.008696    1[6-(6,6)]
    29      35.468959      35.468959      35.468959    1[6-(6,6)]
    30      25.135841      25.135841      25.135841    1[6-(6,6)]
    31      39.571904      39.571904      39.571904    1[6-(6,6)]
    32      21.032896      21.032896      21.032896    1[6-(6,6)]
    33        32.3266        32.3266        32.3266    1[6-(6,6)]
    34      36.429545      36.429545      36.429545    1[6-(6,6)]
    35        28.2782        28.2782        28.2782    1[6-(6,6)]
    36      24.175255      24.175255      24.175255    1[6-(6,6)]
    37      24.175255      24.175255      24.175255    1[6-(6,6)]
    38        28.2782        28.2782        28.2782    1[6-(6,6)]
    39      36.429545      36.429545      36.429545    1[6-(6,6)]
    40        32.3266        32.3266        32.3266    1[6-(6,6)]
    41      27.160041      27.160041      27.160041    1[6-(6,6)]
    42      41.596104      41.596104      41.596104    1[6-(6,6)]
    43      19.008696      19.008696      19.008696    1[6-(6,6)]
    44      33.444759      33.444759      33.444759    1[6-(6,6)]
    45      39.571904      39.571904      39.571904    1[6-(6,6)]
    46      21.032896      21.032896      21.032896    1[6-(6,6)]
    47      35.468959      35.468959      35.468959    1[6-(6,6)]
    48      25.135841      25.135841      25.135841    1[6-(6,6)]
    49      19.008696      19.008696      19.008696    1[6-(6,6)]
    50      33.444759      33.444759      33.444759    1[6-(6,6)]
    51      27.160041      27.160041      27.160041    1[6-(6,6)]
    52      41.596104      41.596104      41.596104    1[6-(6,6)]
    53      25.135841      25.135841      25.135841    1[6-(6,6)]
    54      35.468959      35.468959      35.468959    1[6-(6,6)]
    55      21.032896      21.032896      21.032896    1[6-(6,6)]
    56      39.571904      39.571904      39.571904    1[6-(6,6)]
    57        28.2782        28.2782        28.2782    1[6-(6,6)]
    58      24.175255      24.175255      24.175255    1[6-(6,6)]
    59        32.3266        32.3266        32.3266    1[6-(6,6)]
    60      36.429545      36.429545      36.429545    1[6-(6,6)]
    61      36.429545      36.429545      36.429545    1[6-(6,6)]
    62        32.3266        32.3266        32.3266    1[6-(6,6)]
    63      24.175255      24.175255      24.175255    1[6-(6,6)]
    64        28.2782        28.2782        28.2782    1[6-(6,6)]
    65      33.444759      33.444759      33.444759    1[6-(6,6)]
    66      19.008696      19.008696      19.008696    1[6-(6,6)]
    67      41.596104      41.596104      41.596104    1[6-(6,6)]
    68      27.160041      27.160041      27.160041    1[6-(6,6)]
    69      21.032896      21.032896      21.032896    1[6-(6,6)]
    70      39.571904      39.571904      39.571904    1[6-(6,6)]
    71      25.135841      25.135841      25.135841    1[6-(6,6)]
    72      35.468959      35.468959      35.468959    1[6-(6,6)]
    73      37.581036      37.581036      37.581036    1[6-(6,6)]
    74      27.569124      27.569124      27.569124    1[6-(6,6)]
    75      33.035676      33.035676      33.035676    1[6-(6,6)]
    76      23.023764      23.023764      23.023764    1[6-(6,6)]
    77      33.035676      33.035676      33.035676    1[6-(6,6)]
    78      27.569124      27.569124      27.569124    1[6-(6,6)]
    79      37.581036      37.581036      37.581036    1[6-(6,6)]
    80      23.023764      23.023764      23.023764    1[6-(6,6)]
    81        30.3024        30.3024        30.3024    1[6-(6,6)]
    82       34.84776       34.84776       34.84776    1[6-(6,6)]
    83        30.3024        30.3024        30.3024    1[6-(6,6)]
    84       25.75704       25.75704       25.75704    1[6-(6,6)]
    85       25.75704       25.75704       25.75704    1[6-(6,6)]
    86        30.3024        30.3024        30.3024    1[6-(6,6)]
    87       34.84776       34.84776       34.84776    1[6-(6,6)]
    88        30.3024        30.3024        30.3024    1[6-(6,6)]
    89      27.569124      27.569124      27.569124    1[6-(6,6)]
    90      37.581036      37.581036      37.581036    1[6-(6,6)]
    91      23.023764      23.023764      23.023764    1[6-(6,6)]
    92      33.035676      33.035676      33.035676    1[6-(6,6)]
    93      37.581036      37.581036      37.581036    1[6-(6,6)]
    94      23.023764      23.023764      23.023764    1[6-(6,6)]
    95      33.035676      33.035676      33.035676    1[6-(6,6)]
    96      27.569124      27.569124      27.569124    1[6-(6,6)]
    97        45.4536        45.4536        45.4536    1[6-(6,6)]
    98      40.671881      40.671881      40.671881    1[6-(6,6)]
    99      50.235319      50.235319      50.235319    1[6-(6,6)]
   100        45.4536        45.4536        45.4536    1[6-(6,6)]
   101      52.232247      52.232247      52.232247    1[6-(6,6)]
   102      38.674953      38.674953      38.674953    1[6-(6,6)]
   103      43.456672      43.456672      43.456672    1[6-(6,6)]
   104      47.450528      47.450528      47.450528    1[6-(6,6)]
   105      47.450528      47.450528      47.450528    1[6-(6,6)]
   106      38.674953      38.674953      38.674953    1[6-(6,6)]
   107      43.456672      43.456672      43.456672    1[6-(6,6)]
   108      52.232247      52.232247      52.232247    1[6-(6,6)]
   109      21.929847      21.929847      21.929847    1[6-(6,6)]
   110      13.154272      13.154272      13.154272    1[6-(6,6)]
   111       8.372553       8.372553       8.372553    1[6-(6,6)]
   112      17.148128      17.148128      17.148128    1[6-(6,6)]
   113      10.369481      10.369481      10.369481    1[6-(6,6)]
   114        15.1512        15.1512        15.1512    1[6-(6,6)]
   115        15.1512        15.1512        15.1512    1[6-(6,6)]
   116      19.932919      19.932919      19.932919    1[6-(6,6)]
   117      13.154272      13.154272      13.154272    1[6-(6,6)]
   118      17.148128      17.148128      17.148128    1[6-(6,6)]
   119      21.929847      21.929847      21.929847    1[6-(6,6)]
   120       8.372553       8.372553       8.372553    1[6-(6,6)]
   121      39.607358      39.607358      39.607358    6[6-(6,6),8-(30),8-(30)]
   122      39.592207      39.592207      39.592207    6[6-(1,6),6-(1,6),6-(8,8)]
   123      40.784606      40.784606      40.784606    6[1-(0),6-(6,6),6-(6,6)]
   124      28.533649      28.533649      28.533649    6[6-(6,6),8-(30),8-(30)]
   125      27.541548      27.541548      27.541548    6[6-(1,6),6-(1,6),6-(8,8)]
   126      26.972772      26.972772      26.972772    6[1-(0),6-(6,6),6-(6,6)]
   127      32.071151      32.071151      32.071151    6[6-(6,6),8-(30),8-(30)]
   128      33.063252      33.063252      33.063252    6[6-(1,6),6-(1,6),6-(8,8)]
   129      33.632028      33.632028      33.632028    6[1-(0),6-(6,6),6-(6,6)]
   130      20.997442      20.997442      20.997442    6[6-(6,6),8-(30),8-(30)]
   131      21.012593      21.012593      21.012593    6[6-(1,6),6-(1,6),6-(8,8)]
   132      19.820194      19.820194      19.820194    6[1-(0),6-(6,6),6-(6,6)]
   133      34.561705      34.561705      34.561705    6[6-(6,6),8-(30),8-(30)]
   134      34.259893      34.259893      34.259893    6[6-(1,6),6-(1,6),6-(8,8)]
   135      34.837457      34.837457      34.837457    6[1-(0),6-(6,6),6-(6,6)]
   136      26.043095      26.043095      26.043095    6[6-(6,6),8-(30),8-(30)]
   137      26.344907      26.344907      26.344907    6[6-(1,6),6-(1,6),6-(8,8)]
   138      25.767343      25.767343      25.767343    6[1-(0),6-(6,6),6-(6,6)]
   139      37.116804      37.116804      37.116804    6[6-(6,6),8-(30),8-(30)]
   140      38.395565      38.395565      38.395565    6[6-(1,6),6-(1,6),6-(8,8)]
   141      39.579177      39.579177      39.579177    6[1-(0),6-(6,6),6-(6,6)]
   142      23.487996      23.487996      23.487996    6[6-(6,6),8-(30),8-(30)]
   143      22.209235      22.209235      22.209235    6[6-(1,6),6-(1,6),6-(8,8)]
   144      21.025623      21.025623      21.025623    6[1-(0),6-(6,6),6-(6,6)]
   145      32.792954      32.792954      32.792954    6[6-(6,6),8-(30),8-(30)]
   146      31.499042      31.499042      31.499042    6[6-(1,6),6-(1,6),6-(8,8)]
   147      31.507829      31.507829      31.507829    6[1-(0),6-(6,6),6-(6,6)]
   148      35.348053      35.348053      35.348053    6[6-(6,6),8-(30),8-(30)]
   149      35.634713      35.634713      35.634713    6[6-(1,6),6-(1,6),6-(8,8)]
   150      36.249549      36.249549      36.249549    6[1-(0),6-(6,6),6-(6,6)]
   151      27.811846      27.811846      27.811846    6[6-(6,6),8-(30),8-(30)]
   152      29.105758      29.105758      29.105758    6[6-(1,6),6-(1,6),6-(8,8)]
   153      29.096971      29.096971      29.096971    6[1-(0),6-(6,6),6-(6,6)]
   154      25.256747      25.256747      25.256747    6[6-(6,6),8-(30),8-(30)]
   155      24.970087      24.970087      24.970087    6[6-(1,6),6-(1,6),6-(8,8)]
   156      24.355251      24.355251      24.355251    6[1-(0),6-(6,6),6-(6,6)]
   157      25.256747      25.256747      25.256747    6[6-(6,6),8-(30),8-(30)]
   158      24.970087      24.970087      24.970087    6[6-(1,6),6-(1,6),6-(8,8)]
   159      24.355251      24.355251      24.355251    6[1-(0),6-(6,6),6-(6,6)]
   160      27.811846      27.811846      27.811846    6[6-(6,6),8-(30),8-(30)]
   161      29.105758      29.105758      29.105758    6[6-(1,6),6-(1,6),6-(8,8)]
   162      29.096971      29.096971      29.096971    6[1-(0),6-(6,6),6-(6,6)]
   163      35.348053      35.348053      35.348053    6[6-(6,6),8-(30),8-(30)]
   164      35.634713      35.634713      35.634713    6[6-(1,6),6-(1,6),6-(8,8)]
   165      36.249549      36.249549      36.249549    6[1-(0),6-(6,6),6-(6,6)]
   166      32.792954      32.792954      32.792954    6[6-(6,6),8-(30),8-(30)]
   167      31.499042      31.499042      31.499042    6[6-(1,6),6-(1,6),6-(8,8)]
   168      31.507829      31.507829      31.507829    6[1-(0),6-(6,6),6-(6,6)]
   169      28.533649      28.533649      28.533649    6[6-(6,6),8-(30),8-(30)]
   170      27.541548      27.541548      27.541548    6[6-(1,6),6-(1,6),6-(8,8)]
   171      26.972772      26.972772      26.972772    6[1-(0),6-(6,6),6-(6,6)]
   172      39.607358      39.607358      39.607358    6[6-(6,6),8-(30),8-(30)]
   173      39.592207      39.592207      39.592207    6[6-(1,6),6-(1,6),6-(8,8)]
   174      40.784606      40.784606      40.784606    6[1-(0),6-(6,6),6-(6,6)]
   175      20.997442      20.997442      20.997442    6[6-(6,6),8-(30),8-(30)]
   176      21.012593      21.012593      21.012593    6[6-(1,6),6-(1,6),6-(8,8)]
   177      19.820194      19.820194      19.820194    6[1-(0),6-(6,6),6-(6,6)]
   178      32.071151      32.071151      32.071151    6[6-(6,6),8-(30),8-(30)]
   179      33.063252      33.063252      33.063252    6[6-(1,6),6-(1,6),6-(8,8)]
   180      33.632028      33.632028      33.632028    6[1-(0),6-(6,6),6-(6,6)]
   181      37.116804      37.116804      37.116804    6[6-(6,6),8-(30),8-(30)]
   182      38.395565      38.395565      38.395565    6[6-(1,6),6-(1,6),6-(8,8)]
   183      39.579177      39.579177      39.579177    6[1-(0),6-(6,6),6-(6,6)]
   184      23.487996      23.487996      23.487996    6[6-(6,6),8-(30),8-(30)]
   185      22.209235      22.209235      22.209235    6[6-(1,6),6-(1,6),6-(8,8)]
   186      21.025623      21.025623      21.025623    6[1-(0),6-(6,6),6-(6,6)]
   187      34.561705      34.561705      34.561705    6[6-(6,6),8-(30),8-(30)]
   188      34.259893      34.259893      34.259893    6[6-(1,6),6-(1,6),6-(8,8)]
   189      34.837457      34.837457      34.837457    6[1-(0),6-(6,6),6-(6,6)]
   190      26.043095      26.043095      26.043095    6[6-(6,6),8-(30),8-(30)]
   191      26.344907      26.344907      26.344907    6[6-(1,6),6-(1,6),6-(8,8)]
   192      25.767343      25.767343      25.767343    6[1-(0),6-(6,6),6-(6,6)]
   193      20.997442      20.997442      20.997442    6[6-(6,6),8-(30),8-(30)]
   194      21.012593      21.012593      21.012593    6[6-(1,6),6-(1,6),6-(8,8)]
   195      19.820194      19.820194      19.820194    6[1-(0),6-(6,6),6-(6,6)]
   196      32.071151      32.071151      32.071151    6[6-(6,6),8-(30),8-(30)]
   197      33.063252      33.063252      33.063252    6[6-(1,6),6-(1,6),6-(8,8)]
   198      33.632028      33.632028      33.632028    6[1-(0),6-(6,6),6-(6,6)]
   199      28.533649      28.533649      28.533649    6[6-(6,6),8-(30),8-(30)]
   200      27.541548      27.541548      27.541548    6[6-(1,6),6-(1,6),6-(8,8)]
   201      26.972772      26.972772      26.972772    6[1-(0),6-(6,6),6-(6,6)]
   202      39.607358      39.607358      39.607358    6[6-(6,6),8-(30),8-(30)]
   203      39.592207      39.592207      39.592207    6[6-(1,6),6-(1,6),6-(8,8)]
   204      40.784606      40.784606      40.784606    6[1-(0),6-(6,6),6-(6,6)]
   205      26.043095      26.043095      26.043095    6[6-(6,6),8-(30),8-(30)]
   206      26.344907      26.344907      26.344907    6[6-(1,6),6-(1,6),6-(8,8)]
   207      25.767343      25.767343      25.767343    6[1-(0),6-(6,6),6-(6,6)]
   208      34.561705      34.561705      34.561705    6[6-(6,6),8-(30),8-(30)]
   209      34.259893      34.259893      34.259893    6[6-(1,6),6-(1,6),6-(8,8)]
   210      34.837457      34.837457      34.837457    6[1-(0),6-(6,6),6-(6,6)]
   211      23.487996      23.487996      23.487996    6[6-(6,6),8-(30),8-(30)]
   212      22.209235      22.209235      22.209235    6[6-(1,6),6-(1,6),6-(8,8)]
   213      21.025623      21.025623      21.025623    6[1-(0),6-(6,6),6-(6,6)]
   214      37.116804      37.116804      37.116804    6[6-(6,6),8-(30),8-(30)]
   215      38.395565      38.395565      38.395565    6[6-(1,6),6-(1,6),6-(8,8)]
   216      39.579177      39.579177      39.579177    6[1-(0),6-(6,6),6-(6,6)]
   217      27.811846      27.811846      27.811846    6[6-(6,6),8-(30),8-(30)]
   218      29.105758      29.105758      29.105758    6[6-(1,6),6-(1,6),6-(8,8)]
   219      29.096971      29.096971      29.096971    6[1-(0),6-(6,6),6-(6,6)]
   220      25.256747      25.256747      25.256747    6[6-(6,6),8-(30),8-(30)]
   221      24.970087      24.970087      24.970087    6[6-(1,6),6-(1,6),6-(8,8)]
   222      24.355251      24.355251      24.355251    6[1-(0),6-(6,6),6-(6,6)]
   223      32.792954      32.792954      32.792954    6[6-(6,6),8-(30),8-(30)]
   224      31.499042      31.499042      31.499042    6[6-(1,6),6-(1,6),6-(8,8)]
   225      31.507829      31.507829      31.507829    6[1-(0),6-(6,6),6-(6,6)]
   226      35.348053      35.348053      35.348053    6[6-(6,6),8-(30),8-(30)]
   227      35.634713      35.634713      35.634713    6[6-(1,6),6-(1,6),6-(8,8)]
   228      36.249549      36.249549      36.249549    6[1-(0),6-(6,6),6-(6,6)]
   229      35.348053      35.348053      35.348053    6[6-(6,6),8-(30),8-(30)]
   230      35.634713      35.634713      35.634713    6[6-(1,6),6-(1,6),6-(8,8)]
   231      36.249549      36.249549      36.249549    6[1-(0),6-(6,6),6-(6,6)]
   232      32.792954      32.792954      32.792954    6[6-(6,6),8-(30),8-(30)]
   233      31.499042      31.499042      31.499042    6[6-(1,6),6-(1,6),6-(8,8)]
   234      31.507829      31.507829      31.507829    6[1-(0),6-(6,6),6-(6,6)]
   235      25.256747      25.256747      25.256747    6[6-(6,6),8-(30),8-(30)]
   236      24.970087      24.970087      24.970087    6[6-(1,6),6-(1,6),6-(8,8)]
   237      24.355251      24.355251      24.355251    6[1-(0),6-(6,6),6-(6,6)]
   238      27.811846      27.811846      27.811846    6[6-(6,6),8-(30),8-(30)]
   239      29.105758      29.105758      29.105758    6[6-(1,6),6-(1,6),6-(8,8)]
   240      29.096971      29.096971      29.096971    6[1-(0),6-(6,6),6-(6,6)]
   241      32.071151      32.071151      32.071151    6[6-(6,6),8-(30),8-(30)]
   242      33.063252      33.063252      33.063252    6[6-(1,6),6-(1,6),6-(8,8)]
   243      33.632028      33.632028      33.632028    6[1-(0),6-(6,6),6-(6,6)]
   244      20.997442      20.997442      20.997442    6[6-(6,6),8-(30),8-(30)]
   245      21.012593      21.012593      21.012593    6[6-(1,6),6-(1,6),6-(8,8)]
   246      19.820194      19.820194      19.820194    6[1-(0),6-(6,6),6-(6,6)]
   247      39.607358      39.607358      39.607358    6[6-(6,6),8-(30),8-(30)]
   248      39.592207      39.592207      39.592207    6[6-(1,6),6-(1,6),6-(8,8)]
   249      40.784606      40.784606      40.784606    6[1-(0),6-(6,6),6-(6,6)]
   250      28.533649      28.533649      28.533649    6[6-(6,6),8-(30),8-(30)]
   251      27.541548      27.541548      27.541548    6[6-(1,6),6-(1,6),6-(8,8)]
   252      26.972772      26.972772      26.972772    6[1-(0),6-(6,6),6-(6,6)]
   253      23.487996      23.487996      23.487996    6[6-(6,6),8-(30),8-(30)]
   254      22.209235      22.209235      22.209235    6[6-(1,6),6-(1,6),6-(8,8)]
   255      21.025623      21.025623      21.025623    6[1-(0),6-(6,6),6-(6,6)]
   256      37.116804      37.116804      37.116804    6[6-(6,6),8-(30),8-(30)]
   257      38.395565      38.395565      38.395565    6[6-(1,6),6-(1,6),6-(8,8)]
   258      39.579177      39.579177      39.579177    6[1-(0),6-(6,6),6-(6,6)]
   259      26.043095      26.043095      26.043095    6[6-(6,6),8-(30),8-(30)]
   260      26.344907      26.344907      26.344907    6[6-(1,6),6-(1,6),6-(8,8)]
   261      25.767343      25.767343      25.767343    6[1-(0),6-(6,6),6-(6,6)]
   262      34.561705      34.561705      34.561705    6[6-(6,6),8-(30),8-(30)]
   263      34.259893      34.259893      34.259893    6[6-(1,6),6-(1,6),6-(8,8)]
   264      34.837457      34.837457      34.837457    6[1-(0),6-(6,6),6-(6,6)]
   265       38.39708       38.39708       38.39708    6[1-(0),6-(6,6),6-(6,6)]
   266      40.767637      40.767637      40.767637    6[6-(1,6),6-(1,6),6-(6)]
   267      41.993066      41.993066      41.993066    6[6-(6),6-(6,6)]
   268      43.014257      43.014257      43.014257    6[6-(6),6-(6,6)]
   269      44.253625      44.253625      44.253625    6[6-(1,6),6-(1,6),6-(6)]
   270       27.20701       27.20701       27.20701    6[1-(0),6-(6,6),6-(6,6)]
   271      26.129153      26.129153      26.129153    6[6-(1,6),6-(1,6),6-(6)]
   272        25.5025        25.5025        25.5025    6[6-(6),6-(6,6)]
   273      40.123408      40.123408      40.123408    6[6-(6),6-(6,6)]
   274      39.732507      39.732507      39.732507    6[6-(1,6),6-(1,6),6-(6)]
   275       33.39779       33.39779       33.39779    6[1-(0),6-(6,6),6-(6,6)]
   276      34.475647      34.475647      34.475647    6[6-(1,6),6-(1,6),6-(6)]
   277        35.1023        35.1023        35.1023    6[6-(6),6-(6,6)]
   278      50.783792      50.783792      50.783792    6[6-(6),6-(6,6)]
   279      51.174693      51.174693      51.174693    6[6-(1,6),6-(1,6),6-(6)]
   280       22.20772       22.20772       22.20772    6[1-(0),6-(6,6),6-(6,6)]
   281      19.837163      19.837163      19.837163    6[6-(1,6),6-(1,6),6-(6)]
   282      18.611734      18.611734      18.611734    6[6-(6),6-(6,6)]
   283      47.892943      47.892943      47.892943    6[6-(6),6-(6,6)]
   284      46.653575      46.653575      46.653575    6[6-(1,6),6-(1,6),6-(6)]
   285       33.39779       33.39779       33.39779    6[1-(0),6-(6,6),6-(6,6)]
   286      34.475647      34.475647      34.475647    6[6-(1,6),6-(1,6),6-(6)]
   287        35.1023        35.1023        35.1023    6[6-(6),6-(6,6)]
   288      50.783792      50.783792      50.783792    6[6-(6),6-(6,6)]
   289      51.174693      51.174693      51.174693    6[6-(1,6),6-(1,6),6-(6)]
   290       27.20701       27.20701       27.20701    6[1-(0),6-(6,6),6-(6,6)]
   291      26.129153      26.129153      26.129153    6[6-(1,6),6-(1,6),6-(6)]
   292        25.5025        25.5025        25.5025    6[6-(6),6-(6,6)]
   293      40.123408      40.123408      40.123408    6[6-(6),6-(6,6)]
   294      39.732507      39.732507      39.732507    6[6-(1,6),6-(1,6),6-(6)]
   295       38.39708       38.39708       38.39708    6[1-(0),6-(6,6),6-(6,6)]
   296      40.767637      40.767637      40.767637    6[6-(1,6),6-(1,6),6-(6)]
   297      41.993066      41.993066      41.993066    6[6-(6),6-(6,6)]
   298      43.014257      43.014257      43.014257    6[6-(6),6-(6,6)]
   299      44.253625      44.253625      44.253625    6[6-(1,6),6-(1,6),6-(6)]
   300       22.20772       22.20772       22.20772    6[1-(0),6-(6,6),6-(6,6)]
   301      19.837163      19.837163      19.837163    6[6-(1,6),6-(1,6),6-(6)]
   302      18.611734      18.611734      18.611734    6[6-(6),6-(6,6)]
   303      47.892943      47.892943      47.892943    6[6-(6),6-(6,6)]
   304      46.653575      46.653575      46.653575    6[6-(1,6),6-(1,6),6-(6)]
   305        30.3024        30.3024        30.3024    6[1-(0),6-(6,6),6-(6,6)]
   306        30.3024        30.3024        30.3024    6[6-(1,6),6-(1,6),6-(6)]
   307        30.3024        30.3024        30.3024    6[6-(6),6-(6,6)]
   308        45.4536        45.4536        45.4536    6[6-(6),6-(6,6)]
   309        45.4536        45.4536        45.4536    6[6-(1,6),6-(1,6),6-(6)]
   310       35.30169       35.30169       35.30169    6[1-(0),6-(6,6),6-(6,6)]
   311       36.59439       36.59439       36.59439    6[6-(1,6),6-(1,6),6-(6)]
   312      37.193166      37.193166      37.193166    6[6-(6),6-(6,6)]
   313      37.684065      37.684065      37.684065    6[6-(6),6-(6,6)]
   314      38.532532      38.532532      38.532532    6[6-(1,6),6-(1,6),6-(6)]
   315        30.3024        30.3024        30.3024    6[1-(0),6-(6,6),6-(6,6)]
   316        30.3024        30.3024        30.3024    6[6-(1,6),6-(1,6),6-(6)]
   317        30.3024        30.3024        30.3024    6[6-(6),6-(6,6)]
   318        45.4536        45.4536        45.4536    6[6-(6),6-(6,6)]
   319        45.4536        45.4536        45.4536    6[6-(1,6),6-(1,6),6-(6)]
   320       25.30311       25.30311       25.30311    6[1-(0),6-(6,6),6-(6,6)]
   321       24.01041       24.01041       24.01041    6[6-(1,6),6-(1,6),6-(6)]
   322      23.411634      23.411634      23.411634    6[6-(6),6-(6,6)]
   323      53.223135      53.223135      53.223135    6[6-(6),6-(6,6)]
   324      52.374668      52.374668      52.374668    6[6-(1,6),6-(1,6),6-(6)]
   325       25.30311       25.30311       25.30311    6[1-(0),6-(6,6),6-(6,6)]
   326       24.01041       24.01041       24.01041    6[6-(1,6),6-(1,6),6-(6)]
   327      23.411634      23.411634      23.411634    6[6-(6),6-(6,6)]
   328      22.920735      22.920735      22.920735    6[6-(6),6-(6,6)]
   329      22.072268      22.072268      22.072268    6[6-(1,6),6-(1,6),6-(6)]
   330        30.3024        30.3024        30.3024    6[1-(0),6-(6,6),6-(6,6)]
   331        30.3024        30.3024        30.3024    6[6-(1,6),6-(1,6),6-(6)]
   332        15.1512        15.1512        15.1512    6[6-(6),6-(6,6)]
   333        15.1512        15.1512        15.1512    6[6-(6),6-(6,6)]
   334        15.1512        15.1512        15.1512    6[6-(1,6),6-(1,6),6-(6)]
   335       35.30169       35.30169       35.30169    6[1-(0),6-(6,6),6-(6,6)]
   336       36.59439       36.59439       36.59439    6[6-(1,6),6-(1,6),6-(6)]
   337       6.890766       6.890766       6.890766    6[6-(6),6-(6,6)]
   338       7.381665       7.381665       7.381665    6[6-(6),6-(6,6)]
   339       8.230132       8.230132       8.230132    6[6-(1,6),6-(1,6),6-(6)]
   340        30.3024        30.3024        30.3024    6[1-(0),6-(6,6),6-(6,6)]
   341        30.3024        30.3024        30.3024    6[6-(1,6),6-(1,6),6-(6)]
   342        15.1512        15.1512        15.1512    6[6-(6),6-(6,6)]
   343        15.1512        15.1512        15.1512    6[6-(6),6-(6,6)]
   344        15.1512        15.1512        15.1512    6[6-(1,6),6-(1,6),6-(6)]
   345       27.20701       27.20701       27.20701    6[1-(0),6-(6,6),6-(6,6)]
   346      26.129153      26.129153      26.129153    6[6-(1,6),6-(1,6),6-(6)]
   347        10.3513        10.3513        10.3513    6[6-(6),6-(6,6)]
   348       9.821008       9.821008       9.821008    6[6-(6),6-(6,6)]
   349       9.430107       9.430107       9.430107    6[6-(1,6),6-(1,6),6-(6)]
   350       38.39708       38.39708       38.39708    6[1-(0),6-(6,6),6-(6,6)]
   351      40.767637      40.767637      40.767637    6[6-(1,6),6-(1,6),6-(6)]
   352      11.690666      11.690666      11.690666    6[6-(6),6-(6,6)]
   353      12.711857      12.711857      12.711857    6[6-(6),6-(6,6)]
   354      13.951225      13.951225      13.951225    6[6-(1,6),6-(1,6),6-(6)]
   355       22.20772       22.20772       22.20772    6[1-(0),6-(6,6),6-(6,6)]
   356      19.837163      19.837163      19.837163    6[6-(1,6),6-(1,6),6-(6)]
   357      18.611734      18.611734      18.611734    6[6-(6),6-(6,6)]
   358      17.590543      17.590543      17.590543    6[6-(6),6-(6,6)]
   359      16.351175      16.351175      16.351175    6[6-(1,6),6-(1,6),6-(6)]
   360       33.39779       33.39779       33.39779    6[1-(0),6-(6,6),6-(6,6)]
   361      34.475647      34.475647      34.475647    6[6-(1,6),6-(1,6),6-(6)]
   362        19.9511        19.9511        19.9511    6[6-(6),6-(6,6)]
   363      20.481392      20.481392      20.481392    6[6-(6),6-(6,6)]
   364      20.872293      20.872293      20.872293    6[6-(1,6),6-(1,6),6-(6)]
   365       38.39708       38.39708       38.39708    6[1-(0),6-(6,6),6-(6,6)]
   366      40.767637      40.767637      40.767637    6[6-(1,6),6-(1,6),6-(6)]
   367      11.690666      11.690666      11.690666    6[6-(6),6-(6,6)]
   368      12.711857      12.711857      12.711857    6[6-(6),6-(6,6)]
   369      13.951225      13.951225      13.951225    6[6-(1,6),6-(1,6),6-(6)]
   370       22.20772       22.20772       22.20772    6[1-(0),6-(6,6),6-(6,6)]
   371      19.837163      19.837163      19.837163    6[6-(1,6),6-(1,6),6-(6)]
   372      18.611734      18.611734      18.611734    6[6-(6),6-(6,6)]
   373      17.590543      17.590543      17.590543    6[6-(6),6-(6,6)]
   374      16.351175      16.351175      16.351175    6[6-(1,6),6-(1,6),6-(6)]
   375       33.39779       33.39779       33.39779    6[1-(0),6-(6,6),6-(6,6)]
   376      34.475647      34.475647      34.475647    6[6-(1,6),6-(1,6),6-(6)]
   377        19.9511        19.9511        19.9511    6[6-(6),6-(6,6)]
   378      20.481392      20.481392      20.481392    6[6-(6),6-(6,6)]
   379      20.872293      20.872293      20.872293    6[6-(1,6),6-(1,6),6-(6)]
   380       27.20701       27.20701       27.20701    6[1-(0),6-(6,6),6-(6,6)]
   381      26.129153      26.129153      26.129153    6[6-(1,6),6-(1,6),6-(6)]
   382        10.3513        10.3513        10.3513    6[6-(6),6-(6,6)]
   383       9.821008       9.821008       9.821008    6[6-(6),6-(6,6)]
   384       9.430107       9.430107       9.430107    6[6-(1,6),6-(1,6),6-(6)]
   385        45.4536        45.4536        45.4536    6[1-(0),6-(6,6),6-(6,6)]
   386      40.120378      40.120378      40.120378    6[1-(0),6-(6,6),6-(6,6)]
   387      50.786822      50.786822      50.786822    6[1-(0),6-(6,6),6-(6,6)]
   388        45.4536        45.4536        45.4536    6[1-(0),6-(6,6),6-(6,6)]
   389      51.962556      51.962556      51.962556    6[1-(0),6-(6,6),6-(6,6)]
   390      38.944644      38.944644      38.944644    6[1-(0),6-(6,6),6-(6,6)]
   391      44.277867      44.277867      44.277867    6[1-(0),6-(6,6),6-(6,6)]
   392      46.629333      46.629333      46.629333    6[1-(0),6-(6,6),6-(6,6)]
   393      46.629333      46.629333      46.629333    6[1-(0),6-(6,6),6-(6,6)]
   394      38.944644      38.944644      38.944644    6[1-(0),6-(6,6),6-(6,6)]
   395      44.277867      44.277867      44.277867    6[1-(0),6-(6,6),6-(6,6)]
   396      51.962556      51.962556      51.962556    6[1-(0),6-(6,6),6-(6,6)]
   397      21.660156      21.660156      21.660156    6[1-(0),6-(6,6),6-(6,6)]
   398      13.975467      13.975467      13.975467    6[1-(0),6-(6,6),6-(6,6)]
   399       8.642244       8.642244       8.642244    6[1-(0),6-(6,6),6-(6,6)]
   400      16.326933      16.326933      16.326933    6[1-(0),6-(6,6),6-(6,6)]
   401       9.817978       9.817978       9.817978    6[1-(0),6-(6,6),6-(6,6)]
   402        15.1512        15.1512        15.1512    6[1-(0),6-(6,6),6-(6,6)]
   403        15.1512        15.1512        15.1512    6[1-(0),6-(6,6),6-(6,6)]
   404      20.484422      20.484422      20.484422    6[1-(0),6-(6,6),6-(6,6)]
   405      13.975467      13.975467      13.975467    6[1-(0),6-(6,6),6-(6,6)]
   406      16.326933      16.326933      16.326933    6[1-(0),6-(6,6),6-(6,6)]
   407      21.660156      21.660156      21.660156    6[1-(0),6-(6,6),6-(6,6)]
   408       8.642244       8.642244       8.642244    6[1-(0),6-(6,6),6-(6,6)]
   409      38.492836      38.492836      38.492836    8[6-(6,8),30-(8,8,8)]
   410      40.723395      40.723395      40.723395    8[6-(6,8),30-(8,8,8)]
   411      28.915459      28.915459      28.915459    8[6-(6,8),30-(8,8,8)]
   412      28.924247      28.924247      28.924247    8[6-(6,8),30-(8,8,8)]
   413      31.689341      31.689341      31.689341    8[6-(6,8),30-(8,8,8)]
   414      31.680553      31.680553      31.680553    8[6-(6,8),30-(8,8,8)]
   415      22.111964      22.111964      22.111964    8[6-(6,8),30-(8,8,8)]
   416      19.881405      19.881405      19.881405    8[6-(6,8),30-(8,8,8)]
   417      34.103836      34.103836      34.103836    8[6-(6,8),30-(8,8,8)]
   418      35.212601      35.212601      35.212601    8[6-(6,8),30-(8,8,8)]
   419      26.500964      26.500964      26.500964    8[6-(6,8),30-(8,8,8)]
   420      25.392199      25.392199      25.392199    8[6-(6,8),30-(8,8,8)]
   421       36.07834       36.07834       36.07834    8[6-(6,8),30-(8,8,8)]
   422      37.191348      37.191348      37.191348    8[6-(6,8),30-(8,8,8)]
   423       24.52646       24.52646       24.52646    8[6-(6,8),30-(8,8,8)]
   424      23.413452      23.413452      23.413452    8[6-(6,8),30-(8,8,8)]
   425      32.716895      32.716895      32.716895    8[6-(6,8),30-(8,8,8)]
   426      33.834448      33.834448      33.834448    8[6-(6,8),30-(8,8,8)]
   427        34.6914        34.6914        34.6914    8[6-(6,8),30-(8,8,8)]
   428      35.813194      35.813194      35.813194    8[6-(6,8),30-(8,8,8)]
   429      27.887905      27.887905      27.887905    8[6-(6,8),30-(8,8,8)]
   430      26.770352      26.770352      26.770352    8[6-(6,8),30-(8,8,8)]
   431        25.9134        25.9134        25.9134    8[6-(6,8),30-(8,8,8)]
   432      24.791606      24.791606      24.791606    8[6-(6,8),30-(8,8,8)]
   433        25.9134        25.9134        25.9134    8[6-(6,8),30-(8,8,8)]
   434      24.791606      24.791606      24.791606    8[6-(6,8),30-(8,8,8)]
   435      27.887905      27.887905      27.887905    8[6-(6,8),30-(8,8,8)]
   436      26.770352      26.770352      26.770352    8[6-(6,8),30-(8,8,8)]
   437        34.6914        34.6914        34.6914    8[6-(6,8),30-(8,8,8)]
   438      35.813194      35.813194      35.813194    8[6-(6,8),30-(8,8,8)]
   439      32.716895      32.716895      32.716895    8[6-(6,8),30-(8,8,8)]
   440      33.834448      33.834448      33.834448    8[6-(6,8),30-(8,8,8)]
   441      28.915459      28.915459      28.915459    8[6-(6,8),30-(8,8,8)]
   442      28.924247      28.924247      28.924247    8[6-(6,8),30-(8,8,8)]
   443      38.492836      38.492836      38.492836    8[6-(6,8),30-(8,8,8)]
   444      40.723395      40.723395      40.723395    8[6-(6,8),30-(8,8,8)]
   445      22.111964      22.111964      22.111964    8[6-(6,8),30-(8,8,8)]
   446      19.881405      19.881405      19.881405    8[6-(6,8),30-(8,8,8)]
   447      31.689341      31.689341      31.689341    8[6-(6,8),30-(8,8,8)]
   448      31.680553      31.680553      31.680553    8[6-(6,8),30-(8,8,8)]
   449       36.07834       36.07834       36.07834    8[6-(6,8),30-(8,8,8)]
   450      37.191348      37.191348      37.191348    8[6-(6,8),30-(8,8,8)]
   451       24.52646       24.52646       24.52646    8[6-(6,8),30-(8,8,8)]
   452      23.413452      23.413452      23.413452    8[6-(6,8),30-(8,8,8)]
   453      34.103836      34.103836      34.103836    8[6-(6,8),30-(8,8,8)]
   454      35.212601      35.212601      35.212601    8[6-(6,8),30-(8,8,8)]
   455      26.500964      26.500964      26.500964    8[6-(6,8),30-(8,8,8)]
   456      25.392199      25.392199      25.392199    8[6-(6,8),30-(8,8,8)]
   457      22.111964      22.111964      22.111964    8[6-(6,8),30-(8,8,8)]
   458      19.881405      19.881405      19.881405    8[6-(6,8),30-(8,8,8)]
   459      31.689341      31.689341      31.689341    8[6-(6,8),30-(8,8,8)]
   460      31.680553      31.680553      31.680553    8[6-(6,8),30-(8,8,8)]
   461      28.915459      28.915459      28.915459    8[6-(6,8),30-(8,8,8)]
   462      28.924247      28.924247      28.924247    8[6-(6,8),30-(8,8,8)]
   463      38.492836      38.492836      38.492836    8[6-(6,8),30-(8,8,8)]
   464      40.723395      40.723395      40.723395    8[6-(6,8),30-(8,8,8)]
   465      26.500964      26.500964      26.500964    8[6-(6,8),30-(8,8,8)]
   466      25.392199      25.392199      25.392199    8[6-(6,8),30-(8,8,8)]
   467      34.103836      34.103836      34.103836    8[6-(6,8),30-(8,8,8)]
   468      35.212601      35.212601      35.212601    8[6-(6,8),30-(8,8,8)]
   469       24.52646       24.52646       24.52646    8[6-(6,8),30-(8,8,8)]
   470      23.413452      23.413452      23.413452    8[6-(6,8),30-(8,8,8)]
   471       36.07834       36.07834       36.07834    8[6-(6,8),30-(8,8,8)]
   472      37.191348      37.191348      37.191348    8[6-(6,8),30-(8,8,8)]
   473      27.887905      27.887905      27.887905    8[6-(6,8),30-(8,8,8)]
   474      26.770352      26.770352      26.770352    8[6-(6,8),30-(8,8,8)]
   475        25.9134        25.9134        25.9134    8[6-(6,8),30-(8,8,8)]
   476      24.791606      24.791606      24.791606    8[6-(6,8),30-(8,8,8)]
   477      32.716895      32.716895      32.716895    8[6-(6,8),30-(8,8,8)]
   478      33.834448      33.834448      33.834448    8[6-(6,8),30-(8,8,8)]
   479        34.6914        34.6914        34.6914    8[6-(6,8),30-(8,8,8)]
   480      35.813194      35.813194      35.813194    8[6-(6,8),30-(8,8,8)]
   481        34.6914        34.6914        34.6914    8[6-(6,8),30-(8,8,8)]
   482      35.813194      35.813194      35.813194    8[6-(6,8),30-(8,8,8)]
   483      32.716895      32.716895      32.716895    8[6-(6,8),30-(8,8,8)]
   484      33.834448      33.834448      33.834448    8[6-(6,8),30-(8,8,8)]
   485        25.9134        25.9134        25.9134    8[6-(6,8),30-(8,8,8)]
   486      24.791606      24.791606      24.791606    8[6-(6,8),30-(8,8,8)]
   487      27.887905      27.887905      27.887905    8[6-(6,8),30-(8,8,8)]
   488      26.770352      26.770352      26.770352    8[6-(6,8),30-(8,8,8)]
   489      31.689341      31.689341      31.689341    8[6-(6,8),30-(8,8,8)]
   490      31.680553      31.680553      31.680553    8[6-(6,8),30-(8,8,8)]
   491      22.111964      22.111964      22.111964    8[6-(6,8),30-(8,8,8)]
   492      19.881405      19.881405      19.881405    8[6-(6,8),30-(8,8,8)]
   493      38.492836      38.492836      38.492836    8[6-(6,8),30-(8,8,8)]
   494      40.723395      40.723395      40.723395    8[6-(6,8),30-(8,8,8)]
   495      28.915459      28.915459      28.915459    8[6-(6,8),30-(8,8,8)]
   496      28.924247      28.924247      28.924247    8[6-(6,8),30-(8,8,8)]
   497       24.52646       24.52646       24.52646    8[6-(6,8),30-(8,8,8)]
   498      23.413452      23.413452      23.413452    8[6-(6,8),30-(8,8,8)]
   499       36.07834       36.07834       36.07834    8[6-(6,8),30-(8,8,8)]
   500      37.191348      37.191348      37.191348    8[6-(6,8),30-(8,8,8)]
   501      26.500964      26.500964      26.500964    8[6-(6,8),30-(8,8,8)]
   502      25.392199      25.392199      25.392199    8[6-(6,8),30-(8,8,8)]
   503      34.103836      34.103836      34.103836    8[6-(6,8),30-(8,8,8)]
   504      35.212601      35.212601      35.212601    8[6-(6,8),30-(8,8,8)]
