# Supplementary material for: A collection of forcefield precursors for metal–organic frameworks
Source: RSC Adv. 2019 Nov 13;9(63):36492–507. doi: 10.1039/c9ra07327b (PMC9075174; doi:10.1039/c9ra07327b)
Supplement: RA-009-C9RA07327B-s1602 [file RA-009-C9RA07327B-s1602.txt]

MUDTEL_clean

30.287500    0.000000    0.000000
15.143750    26.229744    0.000000
15.143750    8.743248    24.729640

     1      20.449969      20.449969      20.449969    29[8-(6),8-(6),8-(6),8-(6)]
     2      19.118076      19.118076      19.118076    29[8-(6),8-(6),8-(6),8-(6)]
     3      24.981281      24.981281      24.981281    29[8-(6),8-(6),8-(6),8-(6)]
     4      26.313174      26.313174      26.313174    29[8-(6),8-(6),8-(6),8-(6)]
     5       5.306219       5.306219       5.306219    29[8-(6),8-(6),8-(6),8-(6)]
     6       3.974326       3.974326       3.974326    29[8-(6),8-(6),8-(6),8-(6)]
     7       9.837531       9.837531       9.837531    29[8-(6),8-(6),8-(6),8-(6)]
     8      11.169424      11.169424      11.169424    29[8-(6),8-(6),8-(6),8-(6)]
     9      10.612437      10.612437      10.612437    29[8-(6),8-(6),8-(6),8-(6)]
    10       7.948651       7.948651       7.948651    29[8-(6),8-(6),8-(6),8-(6)]
    11      19.675063      19.675063      19.675063    29[8-(6),8-(6),8-(6),8-(6)]
    12      22.338849      22.338849      22.338849    29[8-(6),8-(6),8-(6),8-(6)]
    13       15.14375       15.14375       15.14375    29[8-(6),8-(6),8-(6),8-(6)]
    14       15.14375       15.14375       15.14375    29[8-(6),8-(6),8-(6),8-(6)]
    15       15.14375       15.14375       15.14375    29[8-(6),8-(6),8-(6),8-(6)]
    16       15.14375       15.14375       15.14375    29[8-(6),8-(6),8-(6),8-(6)]
    17      20.449969      20.449969      20.449969    29[8-(6),8-(6),8-(6),8-(6)]
    18      19.118076      19.118076      19.118076    29[8-(6),8-(6),8-(6),8-(6)]
    19      24.981281      24.981281      24.981281    29[8-(6),8-(6),8-(6),8-(6)]
    20      26.313174      26.313174      26.313174    29[8-(6),8-(6),8-(6),8-(6)]
    21       9.837531       9.837531       9.837531    29[8-(6),8-(6),8-(6),8-(6)]
    22      11.169424      11.169424      11.169424    29[8-(6),8-(6),8-(6),8-(6)]
    23       5.306219       5.306219       5.306219    29[8-(6),8-(6),8-(6),8-(6)]
    24       3.974326       3.974326       3.974326    29[8-(6),8-(6),8-(6),8-(6)]
    25      32.301619      32.301619      32.301619    1[6-(6,6)]
    26      24.075534      24.075534      24.075534    1[6-(6,6)]
    27      36.499466      36.499466      36.499466    1[6-(6,6)]
    28      28.273381      28.273381      28.273381    1[6-(6,6)]
    29      26.413729      26.413729      26.413729    1[6-(6,6)]
    30      34.161271      34.161271      34.161271    1[6-(6,6)]
    31      42.387356      42.387356      42.387356    1[6-(6,6)]
    32      18.187644      18.187644      18.187644    1[6-(6,6)]
    33      20.201762      20.201762      20.201762    1[6-(6,6)]
    34       36.17539       36.17539       36.17539    1[6-(6,6)]
    35      40.373237      40.373237      40.373237    1[6-(6,6)]
    36       24.39961       24.39961       24.39961    1[6-(6,6)]
    37       24.39961       24.39961       24.39961    1[6-(6,6)]
    38      40.373238      40.373238      40.373238    1[6-(6,6)]
    39       36.17539       36.17539       36.17539    1[6-(6,6)]
    40      20.201763      20.201763      20.201763    1[6-(6,6)]
    41      24.075534      24.075534      24.075534    1[6-(6,6)]
    42      32.301619      32.301619      32.301619    1[6-(6,6)]
    43      28.273381      28.273381      28.273381    1[6-(6,6)]
    44      36.499466      36.499466      36.499466    1[6-(6,6)]
    45      42.387356      42.387356      42.387356    1[6-(6,6)]
    46      18.187644      18.187644      18.187644    1[6-(6,6)]
    47      26.413729      26.413729      26.413729    1[6-(6,6)]
    48      34.161271      34.161271      34.161271    1[6-(6,6)]
    49      28.273381      28.273381      28.273381    1[6-(6,6)]
    50      36.499466      36.499466      36.499466    1[6-(6,6)]
    51      24.075534      24.075534      24.075534    1[6-(6,6)]
    52      32.301619      32.301619      32.301619    1[6-(6,6)]
    53      34.161271      34.161271      34.161271    1[6-(6,6)]
    54      26.413729      26.413729      26.413729    1[6-(6,6)]
    55      18.187644      18.187644      18.187644    1[6-(6,6)]
    56      42.387356      42.387356      42.387356    1[6-(6,6)]
    57      40.373238      40.373238      40.373238    1[6-(6,6)]
    58       24.39961       24.39961       24.39961    1[6-(6,6)]
    59      20.201763      20.201763      20.201763    1[6-(6,6)]
    60       36.17539       36.17539       36.17539    1[6-(6,6)]
    61       36.17539       36.17539       36.17539    1[6-(6,6)]
    62      20.201762      20.201762      20.201762    1[6-(6,6)]
    63       24.39961       24.39961       24.39961    1[6-(6,6)]
    64      40.373238      40.373238      40.373238    1[6-(6,6)]
    65      36.499466      36.499466      36.499466    1[6-(6,6)]
    66      28.273381      28.273381      28.273381    1[6-(6,6)]
    67      32.301619      32.301619      32.301619    1[6-(6,6)]
    68      24.075534      24.075534      24.075534    1[6-(6,6)]
    69      18.187644      18.187644      18.187644    1[6-(6,6)]
    70      42.387356      42.387356      42.387356    1[6-(6,6)]
    71      34.161271      34.161271      34.161271    1[6-(6,6)]
    72      26.413729      26.413729      26.413729    1[6-(6,6)]
    73        30.2875        30.2875        30.2875    1[6-(6,6)]
    74       25.78072       25.78072       25.78072    1[6-(6,6)]
    75       34.79428       34.79428       34.79428    1[6-(6,6)]
    76        30.2875        30.2875        30.2875    1[6-(6,6)]
    77      22.397606      22.397606      22.397606    1[6-(6,6)]
    78      38.177394      38.177394      38.177394    1[6-(6,6)]
    79      42.684174      42.684174      42.684174    1[6-(6,6)]
    80      17.890826      17.890826      17.890826    1[6-(6,6)]
    81      17.890826      17.890826      17.890826    1[6-(6,6)]
    82      38.177394      38.177394      38.177394    1[6-(6,6)]
    83      42.684174      42.684174      42.684174    1[6-(6,6)]
    84      22.397606      22.397606      22.397606    1[6-(6,6)]
    85      22.397606      22.397606      22.397606    1[6-(6,6)]
    86      42.684174      42.684174      42.684174    1[6-(6,6)]
    87      38.177394      38.177394      38.177394    1[6-(6,6)]
    88      17.890826      17.890826      17.890826    1[6-(6,6)]
    89       25.78072       25.78072       25.78072    1[6-(6,6)]
    90        30.2875        30.2875        30.2875    1[6-(6,6)]
    91        30.2875        30.2875        30.2875    1[6-(6,6)]
    92       34.79428       34.79428       34.79428    1[6-(6,6)]
    93      42.684174      42.684174      42.684174    1[6-(6,6)]
    94      17.890826      17.890826      17.890826    1[6-(6,6)]
    95      22.397606      22.397606      22.397606    1[6-(6,6)]
    96      38.177394      38.177394      38.177394    1[6-(6,6)]
    97      28.270353      28.270353      28.270353    1[6-(6,6)]
    98      21.885747      21.885747      21.885747    1[6-(6,6)]
    99      38.689253      38.689253      38.689253    1[6-(6,6)]
   100      32.304648      32.304648      32.304648    1[6-(6,6)]
   101      28.270353      28.270353      28.270353    1[6-(6,6)]
   102      32.304648      32.304648      32.304648    1[6-(6,6)]
   103      38.689253      38.689253      38.689253    1[6-(6,6)]
   104      21.885747      21.885747      21.885747    1[6-(6,6)]
   105        19.8686        19.8686        19.8686    1[6-(6,6)]
   106        30.2875        30.2875        30.2875    1[6-(6,6)]
   107        40.7064        40.7064        40.7064    1[6-(6,6)]
   108        30.2875        30.2875        30.2875    1[6-(6,6)]
   109        30.2875        30.2875        30.2875    1[6-(6,6)]
   110        40.7064        40.7064        40.7064    1[6-(6,6)]
   111        30.2875        30.2875        30.2875    1[6-(6,6)]
   112        19.8686        19.8686        19.8686    1[6-(6,6)]
   113      21.885747      21.885747      21.885747    1[6-(6,6)]
   114      28.270353      28.270353      28.270353    1[6-(6,6)]
   115      32.304648      32.304648      32.304648    1[6-(6,6)]
   116      38.689253      38.689253      38.689253    1[6-(6,6)]
   117      38.689253      38.689253      38.689253    1[6-(6,6)]
   118      21.885748      21.885748      21.885748    1[6-(6,6)]
   119      28.270353      28.270353      28.270353    1[6-(6,6)]
   120      32.304648      32.304648      32.304648    1[6-(6,6)]
   121      32.767743      32.767743      32.767743    6[6-(6,6),8-(29),8-(29)]
   122      31.494154      31.494154      31.494154    6[6-(1,6),6-(1,6),6-(8,8)]
   123      31.481736      31.481736      31.481736    6[1-(0),6-(6,6),6-(6,6)]
   124      25.251597      25.251597      25.251597    6[6-(6,6),8-(29),8-(29)]
   125      24.978101      24.978101      24.978101    6[6-(1,6),6-(1,6),6-(8,8)]
   126      24.318137      24.318137      24.318137    6[1-(0),6-(6,6),6-(6,6)]
   127      35.323403      35.323403      35.323403    6[6-(6,6),8-(29),8-(29)]
   128      35.596899      35.596899      35.596899    6[6-(1,6),6-(1,6),6-(8,8)]
   129      36.256863      36.256863      36.256863    6[1-(0),6-(6,6),6-(6,6)]
   130      27.807257      27.807257      27.807257    6[6-(6,6),8-(29),8-(29)]
   131      29.080846      29.080846      29.080846    6[6-(1,6),6-(1,6),6-(8,8)]
   132      29.093264      29.093264      29.093264    6[1-(0),6-(6,6),6-(6,6)]
   133      24.418085      24.418085      24.418085    6[6-(6,6),8-(29),8-(29)]
   134       24.40597       24.40597       24.40597    6[6-(1,6),6-(1,6),6-(8,8)]
   135      25.591726      25.591726      25.591726    6[1-(0),6-(6,6),6-(6,6)]
   136      36.156915      36.156915      36.156915    6[6-(6,6),8-(29),8-(29)]
   137       36.16903       36.16903       36.16903    6[6-(1,6),6-(1,6),6-(8,8)]
   138      34.983274      34.983274      34.983274    6[1-(0),6-(6,6),6-(6,6)]
   139      43.673061      43.673061      43.673061    6[6-(6,6),8-(29),8-(29)]
   140      42.685082      42.685082      42.685082    6[6-(1,6),6-(1,6),6-(8,8)]
   141      42.146874      42.146874      42.146874    6[1-(0),6-(6,6),6-(6,6)]
   142      16.901939      16.901939      16.901939    6[6-(6,6),8-(29),8-(29)]
   143      17.889918      17.889918      17.889918    6[6-(1,6),6-(1,6),6-(8,8)]
   144      18.428126      18.428126      18.428126    6[1-(0),6-(6,6),6-(6,6)]
   145      19.382183      19.382183      19.382183    6[6-(6,6),8-(29),8-(29)]
   146      19.096572      19.096572      19.096572    6[6-(1,6),6-(1,6),6-(8,8)]
   147      19.622363      19.622363      19.622363    6[1-(0),6-(6,6),6-(6,6)]
   148      38.637158      38.637158      38.637158    6[6-(6,6),8-(29),8-(29)]
   149      37.375684      37.375684      37.375684    6[6-(1,6),6-(1,6),6-(8,8)]
   150       36.17751       36.17751       36.17751    6[1-(0),6-(6,6),6-(6,6)]
   151      41.192817      41.192817      41.192817    6[6-(6,6),8-(29),8-(29)]
   152      41.478428      41.478428      41.478428    6[6-(1,6),6-(1,6),6-(8,8)]
   153      40.952637      40.952637      40.952637    6[1-(0),6-(6,6),6-(6,6)]
   154      21.937842      21.937842      21.937842    6[6-(6,6),8-(29),8-(29)]
   155      23.199316      23.199316      23.199316    6[6-(1,6),6-(1,6),6-(8,8)]
   156       24.39749       24.39749       24.39749    6[1-(0),6-(6,6),6-(6,6)]
   157      21.937842      21.937842      21.937842    6[6-(6,6),8-(29),8-(29)]
   158      23.199316      23.199316      23.199316    6[6-(1,6),6-(1,6),6-(8,8)]
   159       24.39749       24.39749       24.39749    6[1-(0),6-(6,6),6-(6,6)]
   160      41.192817      41.192817      41.192817    6[6-(6,6),8-(29),8-(29)]
   161      41.478428      41.478428      41.478428    6[6-(1,6),6-(1,6),6-(8,8)]
   162      40.952637      40.952637      40.952637    6[1-(0),6-(6,6),6-(6,6)]
   163      38.637158      38.637158      38.637158    6[6-(6,6),8-(29),8-(29)]
   164      37.375684      37.375684      37.375684    6[6-(1,6),6-(1,6),6-(8,8)]
   165       36.17751       36.17751       36.17751    6[1-(0),6-(6,6),6-(6,6)]
   166      19.382183      19.382183      19.382183    6[6-(6,6),8-(29),8-(29)]
   167      19.096572      19.096572      19.096572    6[6-(1,6),6-(1,6),6-(8,8)]
   168      19.622363      19.622363      19.622363    6[1-(0),6-(6,6),6-(6,6)]
   169      25.251597      25.251597      25.251597    6[6-(6,6),8-(29),8-(29)]
   170      24.978101      24.978101      24.978101    6[6-(1,6),6-(1,6),6-(8,8)]
   171      24.318137      24.318137      24.318137    6[1-(0),6-(6,6),6-(6,6)]
   172      32.767743      32.767743      32.767743    6[6-(6,6),8-(29),8-(29)]
   173      31.494154      31.494154      31.494154    6[6-(1,6),6-(1,6),6-(8,8)]
   174      31.481736      31.481736      31.481736    6[1-(0),6-(6,6),6-(6,6)]
   175      27.807257      27.807257      27.807257    6[6-(6,6),8-(29),8-(29)]
   176      29.080846      29.080846      29.080846    6[6-(1,6),6-(1,6),6-(8,8)]
   177      29.093264      29.093264      29.093264    6[1-(0),6-(6,6),6-(6,6)]
   178      35.323403      35.323403      35.323403    6[6-(6,6),8-(29),8-(29)]
   179      35.596899      35.596899      35.596899    6[6-(1,6),6-(1,6),6-(8,8)]
   180      36.256863      36.256863      36.256863    6[1-(0),6-(6,6),6-(6,6)]
   181      43.673061      43.673061      43.673061    6[6-(6,6),8-(29),8-(29)]
   182      42.685082      42.685082      42.685082    6[6-(1,6),6-(1,6),6-(8,8)]
   183      42.146874      42.146874      42.146874    6[1-(0),6-(6,6),6-(6,6)]
   184      16.901939      16.901939      16.901939    6[6-(6,6),8-(29),8-(29)]
   185      17.889918      17.889918      17.889918    6[6-(1,6),6-(1,6),6-(8,8)]
   186      18.428127      18.428127      18.428127    6[1-(0),6-(6,6),6-(6,6)]
   187      24.418085      24.418085      24.418085    6[6-(6,6),8-(29),8-(29)]
   188       24.40597       24.40597       24.40597    6[6-(1,6),6-(1,6),6-(8,8)]
   189      25.591726      25.591726      25.591726    6[1-(0),6-(6,6),6-(6,6)]
   190      36.156915      36.156915      36.156915    6[6-(6,6),8-(29),8-(29)]
   191       36.16903       36.16903       36.16903    6[6-(1,6),6-(1,6),6-(8,8)]
   192      34.983274      34.983274      34.983274    6[1-(0),6-(6,6),6-(6,6)]
   193      27.807257      27.807257      27.807257    6[6-(6,6),8-(29),8-(29)]
   194      29.080846      29.080846      29.080846    6[6-(1,6),6-(1,6),6-(8,8)]
   195      29.093264      29.093264      29.093264    6[1-(0),6-(6,6),6-(6,6)]
   196      35.323403      35.323403      35.323403    6[6-(6,6),8-(29),8-(29)]
   197      35.596899      35.596899      35.596899    6[6-(1,6),6-(1,6),6-(8,8)]
   198      36.256863      36.256863      36.256863    6[1-(0),6-(6,6),6-(6,6)]
   199      25.251597      25.251597      25.251597    6[6-(6,6),8-(29),8-(29)]
   200      24.978101      24.978101      24.978101    6[6-(1,6),6-(1,6),6-(8,8)]
   201      24.318137      24.318137      24.318137    6[1-(0),6-(6,6),6-(6,6)]
   202      32.767743      32.767743      32.767743    6[6-(6,6),8-(29),8-(29)]
   203      31.494154      31.494154      31.494154    6[6-(1,6),6-(1,6),6-(8,8)]
   204      31.481736      31.481736      31.481736    6[1-(0),6-(6,6),6-(6,6)]
   205      36.156915      36.156915      36.156915    6[6-(6,6),8-(29),8-(29)]
   206       36.16903       36.16903       36.16903    6[6-(1,6),6-(1,6),6-(8,8)]
   207      34.983274      34.983274      34.983274    6[1-(0),6-(6,6),6-(6,6)]
   208      24.418085      24.418085      24.418085    6[6-(6,6),8-(29),8-(29)]
   209       24.40597       24.40597       24.40597    6[6-(1,6),6-(1,6),6-(8,8)]
   210      25.591726      25.591726      25.591726    6[1-(0),6-(6,6),6-(6,6)]
   211      16.901939      16.901939      16.901939    6[6-(6,6),8-(29),8-(29)]
   212      17.889918      17.889918      17.889918    6[6-(1,6),6-(1,6),6-(8,8)]
   213      18.428127      18.428127      18.428127    6[1-(0),6-(6,6),6-(6,6)]
   214      43.673061      43.673061      43.673061    6[6-(6,6),8-(29),8-(29)]
   215      42.685082      42.685082      42.685082    6[6-(1,6),6-(1,6),6-(8,8)]
   216      42.146873      42.146873      42.146873    6[1-(0),6-(6,6),6-(6,6)]
   217      41.192817      41.192817      41.192817    6[6-(6,6),8-(29),8-(29)]
   218      41.478428      41.478428      41.478428    6[6-(1,6),6-(1,6),6-(8,8)]
   219      40.952637      40.952637      40.952637    6[1-(0),6-(6,6),6-(6,6)]
   220      21.937842      21.937842      21.937842    6[6-(6,6),8-(29),8-(29)]
   221      23.199316      23.199316      23.199316    6[6-(1,6),6-(1,6),6-(8,8)]
   222       24.39749       24.39749       24.39749    6[1-(0),6-(6,6),6-(6,6)]
   223      19.382183      19.382183      19.382183    6[6-(6,6),8-(29),8-(29)]
   224      19.096572      19.096572      19.096572    6[6-(1,6),6-(1,6),6-(8,8)]
   225      19.622363      19.622363      19.622363    6[1-(0),6-(6,6),6-(6,6)]
   226      38.637158      38.637158      38.637158    6[6-(6,6),8-(29),8-(29)]
   227      37.375684      37.375684      37.375684    6[6-(1,6),6-(1,6),6-(8,8)]
   228       36.17751       36.17751       36.17751    6[1-(0),6-(6,6),6-(6,6)]
   229      38.637158      38.637158      38.637158    6[6-(6,6),8-(29),8-(29)]
   230      37.375684      37.375684      37.375684    6[6-(1,6),6-(1,6),6-(8,8)]
   231       36.17751       36.17751       36.17751    6[1-(0),6-(6,6),6-(6,6)]
   232      19.382183      19.382183      19.382183    6[6-(6,6),8-(29),8-(29)]
   233      19.096572      19.096572      19.096572    6[6-(1,6),6-(1,6),6-(8,8)]
   234      19.622363      19.622363      19.622363    6[1-(0),6-(6,6),6-(6,6)]
   235      21.937842      21.937842      21.937842    6[6-(6,6),8-(29),8-(29)]
   236      23.199316      23.199316      23.199316    6[6-(1,6),6-(1,6),6-(8,8)]
   237       24.39749       24.39749       24.39749    6[1-(0),6-(6,6),6-(6,6)]
   238      41.192817      41.192817      41.192817    6[6-(6,6),8-(29),8-(29)]
   239      41.478428      41.478428      41.478428    6[6-(1,6),6-(1,6),6-(8,8)]
   240      40.952637      40.952637      40.952637    6[1-(0),6-(6,6),6-(6,6)]
   241      35.323403      35.323403      35.323403    6[6-(6,6),8-(29),8-(29)]
   242      35.596899      35.596899      35.596899    6[6-(1,6),6-(1,6),6-(8,8)]
   243      36.256863      36.256863      36.256863    6[1-(0),6-(6,6),6-(6,6)]
   244      27.807257      27.807257      27.807257    6[6-(6,6),8-(29),8-(29)]
   245      29.080846      29.080846      29.080846    6[6-(1,6),6-(1,6),6-(8,8)]
   246      29.093264      29.093264      29.093264    6[1-(0),6-(6,6),6-(6,6)]
   247      32.767743      32.767743      32.767743    6[6-(6,6),8-(29),8-(29)]
   248      31.494154      31.494154      31.494154    6[6-(1,6),6-(1,6),6-(8,8)]
   249      31.481736      31.481736      31.481736    6[1-(0),6-(6,6),6-(6,6)]
   250      25.251597      25.251597      25.251597    6[6-(6,6),8-(29),8-(29)]
   251      24.978101      24.978101      24.978101    6[6-(1,6),6-(1,6),6-(8,8)]
   252      24.318137      24.318137      24.318137    6[1-(0),6-(6,6),6-(6,6)]
   253      16.901939      16.901939      16.901939    6[6-(6,6),8-(29),8-(29)]
   254      17.889918      17.889918      17.889918    6[6-(1,6),6-(1,6),6-(8,8)]
   255      18.428126      18.428126      18.428126    6[1-(0),6-(6,6),6-(6,6)]
   256      43.673061      43.673061      43.673061    6[6-(6,6),8-(29),8-(29)]
   257      42.685082      42.685082      42.685082    6[6-(1,6),6-(1,6),6-(8,8)]
   258      42.146873      42.146873      42.146873    6[1-(0),6-(6,6),6-(6,6)]
   259      36.156915      36.156915      36.156915    6[6-(6,6),8-(29),8-(29)]
   260       36.16903       36.16903       36.16903    6[6-(1,6),6-(1,6),6-(8,8)]
   261      34.983274      34.983274      34.983274    6[1-(0),6-(6,6),6-(6,6)]
   262      24.418085      24.418085      24.418085    6[6-(6,6),8-(29),8-(29)]
   263       24.40597       24.40597       24.40597    6[6-(1,6),6-(1,6),6-(8,8)]
   264      25.591726      25.591726      25.591726    6[1-(0),6-(6,6),6-(6,6)]
   265        30.2875        30.2875        30.2875    6[6-(1,6),6-(1,6),6-(6)]
   266        30.2875        30.2875        30.2875    6[1-(0),6-(6,6),6-(6,6)]
   267        30.2875        30.2875        30.2875    6[6-(6),6-(6,6)]
   268        30.2875        30.2875        30.2875    6[6-(6),6-(6,6)]
   269        30.2875        30.2875        30.2875    6[6-(1,6),6-(1,6),6-(6)]
   270      24.007084      24.007084      24.007084    6[6-(1,6),6-(1,6),6-(6)]
   271      25.313687      25.313687      25.313687    6[1-(0),6-(6,6),6-(6,6)]
   272      23.351663      23.351663      23.351663    6[6-(6),6-(6,6)]
   273      22.721683      22.721683      22.721683    6[6-(6),6-(6,6)]
   274      21.934208      21.934208      21.934208    6[6-(1,6),6-(1,6),6-(6)]
   275      36.567916      36.567916      36.567916    6[6-(1,6),6-(1,6),6-(6)]
   276      35.261313      35.261313      35.261313    6[1-(0),6-(6,6),6-(6,6)]
   277      37.223337      37.223337      37.223337    6[6-(6),6-(6,6)]
   278      37.853317      37.853317      37.853317    6[6-(6),6-(6,6)]
   279      38.640793      38.640793      38.640793    6[6-(1,6),6-(1,6),6-(6)]
   280        30.2875        30.2875        30.2875    6[6-(1,6),6-(1,6),6-(6)]
   281        30.2875        30.2875        30.2875    6[1-(0),6-(6,6),6-(6,6)]
   282        30.2875        30.2875        30.2875    6[6-(6),6-(6,6)]
   283        30.2875        30.2875        30.2875    6[6-(6),6-(6,6)]
   284        30.2875        30.2875        30.2875    6[6-(1,6),6-(1,6),6-(6)]
   285      25.592332      25.592332      25.592332    6[6-(1,6),6-(1,6),6-(6)]
   286      23.215369      23.215369      23.215369    6[1-(0),6-(6,6),6-(6,6)]
   287      26.852897      26.852897      26.852897    6[6-(6),6-(6,6)]
   288      27.849356      27.849356      27.849356    6[6-(6),6-(6,6)]
   289      29.085086      29.085086      29.085086    6[6-(1,6),6-(1,6),6-(6)]
   290      34.982668      34.982668      34.982668    6[6-(1,6),6-(1,6),6-(6)]
   291      37.359631      37.359631      37.359631    6[1-(0),6-(6,6),6-(6,6)]
   292      33.722103      33.722103      33.722103    6[6-(6),6-(6,6)]
   293      32.725644      32.725644      32.725644    6[6-(6),6-(6,6)]
   294      31.489914      31.489914      31.489914    6[6-(1,6),6-(1,6),6-(6)]
   295      41.263084      41.263084      41.263084    6[6-(1,6),6-(1,6),6-(6)]
   296      42.333444      42.333444      42.333444    6[1-(0),6-(6,6),6-(6,6)]
   297       40.65794       40.65794       40.65794    6[6-(6),6-(6,6)]
   298      40.291461      40.291461      40.291461    6[6-(6),6-(6,6)]
   299      39.843206      39.843206      39.843206    6[6-(1,6),6-(1,6),6-(6)]
   300      19.311916      19.311916      19.311916    6[6-(1,6),6-(1,6),6-(6)]
   301      18.241556      18.241556      18.241556    6[1-(0),6-(6,6),6-(6,6)]
   302       19.91706       19.91706       19.91706    6[6-(6),6-(6,6)]
   303      20.283539      20.283539      20.283539    6[6-(6),6-(6,6)]
   304      20.731794      20.731794      20.731794    6[6-(1,6),6-(1,6),6-(6)]
   305      19.311916      19.311916      19.311916    6[6-(1,6),6-(1,6),6-(6)]
   306      18.241556      18.241556      18.241556    6[1-(0),6-(6,6),6-(6,6)]
   307       19.91706       19.91706       19.91706    6[6-(6),6-(6,6)]
   308      20.283539      20.283539      20.283539    6[6-(6),6-(6,6)]
   309      20.731794      20.731794      20.731794    6[6-(1,6),6-(1,6),6-(6)]
   310      34.982668      34.982668      34.982668    6[6-(1,6),6-(1,6),6-(6)]
   311      37.359631      37.359631      37.359631    6[1-(0),6-(6,6),6-(6,6)]
   312      33.722102      33.722102      33.722102    6[6-(6),6-(6,6)]
   313      32.725644      32.725644      32.725644    6[6-(6),6-(6,6)]
   314      31.489914      31.489914      31.489914    6[6-(1,6),6-(1,6),6-(6)]
   315      41.263084      41.263084      41.263084    6[6-(1,6),6-(1,6),6-(6)]
   316      42.333445      42.333445      42.333445    6[1-(0),6-(6,6),6-(6,6)]
   317       40.65794       40.65794       40.65794    6[6-(6),6-(6,6)]
   318      40.291461      40.291461      40.291461    6[6-(6),6-(6,6)]
   319      39.843206      39.843206      39.843206    6[6-(1,6),6-(1,6),6-(6)]
   320      25.592332      25.592332      25.592332    6[6-(1,6),6-(1,6),6-(6)]
   321      23.215369      23.215369      23.215369    6[1-(0),6-(6,6),6-(6,6)]
   322      26.852897      26.852897      26.852897    6[6-(6),6-(6,6)]
   323      27.849356      27.849356      27.849356    6[6-(6),6-(6,6)]
   324      29.085086      29.085086      29.085086    6[6-(1,6),6-(1,6),6-(6)]
   325      25.592332      25.592332      25.592332    6[6-(1,6),6-(1,6),6-(6)]
   326      23.215369      23.215369      23.215369    6[1-(0),6-(6,6),6-(6,6)]
   327      26.852898      26.852898      26.852898    6[6-(6),6-(6,6)]
   328      27.849356      27.849356      27.849356    6[6-(6),6-(6,6)]
   329      29.085086      29.085086      29.085086    6[6-(1,6),6-(1,6),6-(6)]
   330      41.263084      41.263084      41.263084    6[6-(1,6),6-(1,6),6-(6)]
   331      42.333444      42.333444      42.333444    6[1-(0),6-(6,6),6-(6,6)]
   332       40.65794       40.65794       40.65794    6[6-(6),6-(6,6)]
   333      40.291461      40.291461      40.291461    6[6-(6),6-(6,6)]
   334      39.843206      39.843206      39.843206    6[6-(1,6),6-(1,6),6-(6)]
   335      34.982668      34.982668      34.982668    6[6-(1,6),6-(1,6),6-(6)]
   336      37.359631      37.359631      37.359631    6[1-(0),6-(6,6),6-(6,6)]
   337      33.722102      33.722102      33.722102    6[6-(6),6-(6,6)]
   338      32.725644      32.725644      32.725644    6[6-(6),6-(6,6)]
   339      31.489914      31.489914      31.489914    6[6-(1,6),6-(1,6),6-(6)]
   340      19.311916      19.311916      19.311916    6[6-(1,6),6-(1,6),6-(6)]
   341      18.241555      18.241555      18.241555    6[1-(0),6-(6,6),6-(6,6)]
   342       19.91706       19.91706       19.91706    6[6-(6),6-(6,6)]
   343      20.283539      20.283539      20.283539    6[6-(6),6-(6,6)]
   344      20.731794      20.731794      20.731794    6[6-(1,6),6-(1,6),6-(6)]
   345      24.007084      24.007084      24.007084    6[6-(1,6),6-(1,6),6-(6)]
   346      25.313687      25.313687      25.313687    6[1-(0),6-(6,6),6-(6,6)]
   347      23.351662      23.351662      23.351662    6[6-(6),6-(6,6)]
   348      22.721683      22.721683      22.721683    6[6-(6),6-(6,6)]
   349      21.934207      21.934207      21.934207    6[6-(1,6),6-(1,6),6-(6)]
   350        30.2875        30.2875        30.2875    6[6-(1,6),6-(1,6),6-(6)]
   351        30.2875        30.2875        30.2875    6[1-(0),6-(6,6),6-(6,6)]
   352        30.2875        30.2875        30.2875    6[6-(6),6-(6,6)]
   353        30.2875        30.2875        30.2875    6[6-(6),6-(6,6)]
   354        30.2875        30.2875        30.2875    6[6-(1,6),6-(1,6),6-(6)]
   355        30.2875        30.2875        30.2875    6[6-(1,6),6-(1,6),6-(6)]
   356        30.2875        30.2875        30.2875    6[1-(0),6-(6,6),6-(6,6)]
   357        30.2875        30.2875        30.2875    6[6-(6),6-(6,6)]
   358        30.2875        30.2875        30.2875    6[6-(6),6-(6,6)]
   359        30.2875        30.2875        30.2875    6[6-(1,6),6-(1,6),6-(6)]
   360      36.567916      36.567916      36.567916    6[6-(1,6),6-(1,6),6-(6)]
   361      35.261313      35.261313      35.261313    6[1-(0),6-(6,6),6-(6,6)]
   362      37.223337      37.223337      37.223337    6[6-(6),6-(6,6)]
   363      37.853317      37.853317      37.853317    6[6-(6),6-(6,6)]
   364      38.640793      38.640793      38.640793    6[6-(1,6),6-(1,6),6-(6)]
   365      41.263084      41.263084      41.263084    6[6-(1,6),6-(1,6),6-(6)]
   366      42.333445      42.333445      42.333445    6[1-(0),6-(6,6),6-(6,6)]
   367       40.65794       40.65794       40.65794    6[6-(6),6-(6,6)]
   368      40.291461      40.291461      40.291461    6[6-(6),6-(6,6)]
   369      39.843206      39.843206      39.843206    6[6-(1,6),6-(1,6),6-(6)]
   370      19.311916      19.311916      19.311916    6[6-(1,6),6-(1,6),6-(6)]
   371      18.241555      18.241555      18.241555    6[1-(0),6-(6,6),6-(6,6)]
   372       19.91706       19.91706       19.91706    6[6-(6),6-(6,6)]
   373      20.283539      20.283539      20.283539    6[6-(6),6-(6,6)]
   374      20.731794      20.731794      20.731794    6[6-(1,6),6-(1,6),6-(6)]
   375      25.592332      25.592332      25.592332    6[6-(1,6),6-(1,6),6-(6)]
   376      23.215369      23.215369      23.215369    6[1-(0),6-(6,6),6-(6,6)]
   377      26.852897      26.852897      26.852897    6[6-(6),6-(6,6)]
   378      27.849356      27.849356      27.849356    6[6-(6),6-(6,6)]
   379      29.085086      29.085086      29.085086    6[6-(1,6),6-(1,6),6-(6)]
   380      34.982668      34.982668      34.982668    6[6-(1,6),6-(1,6),6-(6)]
   381      37.359631      37.359631      37.359631    6[1-(0),6-(6,6),6-(6,6)]
   382      33.722103      33.722103      33.722103    6[6-(6),6-(6,6)]
   383      32.725644      32.725644      32.725644    6[6-(6),6-(6,6)]
   384      31.489914      31.489914      31.489914    6[6-(1,6),6-(1,6),6-(6)]
   385      29.094172      29.094172      29.094172    6[1-(0),6-(6,6),6-(6,6)]
   386        21.5647        21.5647        21.5647    6[1-(0),6-(6,6),6-(6,6)]
   387        39.0103        39.0103        39.0103    6[1-(0),6-(6,6),6-(6,6)]
   388      31.480828      31.480828      31.480828    6[1-(0),6-(6,6),6-(6,6)]
   389      29.094172      29.094172      29.094172    6[1-(0),6-(6,6),6-(6,6)]
   390      31.480827      31.480827      31.480827    6[1-(0),6-(6,6),6-(6,6)]
   391        39.0103        39.0103        39.0103    6[1-(0),6-(6,6),6-(6,6)]
   392        21.5647        21.5647        21.5647    6[1-(0),6-(6,6),6-(6,6)]
   393      20.371372      20.371372      20.371372    6[1-(0),6-(6,6),6-(6,6)]
   394        30.2875        30.2875        30.2875    6[1-(0),6-(6,6),6-(6,6)]
   395      40.203627      40.203627      40.203627    6[1-(0),6-(6,6),6-(6,6)]
   396        30.2875        30.2875        30.2875    6[1-(0),6-(6,6),6-(6,6)]
   397        30.2875        30.2875        30.2875    6[1-(0),6-(6,6),6-(6,6)]
   398      40.203627      40.203627      40.203627    6[1-(0),6-(6,6),6-(6,6)]
   399        30.2875        30.2875        30.2875    6[1-(0),6-(6,6),6-(6,6)]
   400      20.371372      20.371372      20.371372    6[1-(0),6-(6,6),6-(6,6)]
   401        21.5647        21.5647        21.5647    6[1-(0),6-(6,6),6-(6,6)]
   402      29.094172      29.094172      29.094172    6[1-(0),6-(6,6),6-(6,6)]
   403      31.480827      31.480827      31.480827    6[1-(0),6-(6,6),6-(6,6)]
   404        39.0103        39.0103        39.0103    6[1-(0),6-(6,6),6-(6,6)]
   405        39.0103        39.0103        39.0103    6[1-(0),6-(6,6),6-(6,6)]
   406        21.5647        21.5647        21.5647    6[1-(0),6-(6,6),6-(6,6)]
   407      29.094173      29.094173      29.094173    6[1-(0),6-(6,6),6-(6,6)]
   408      31.480828      31.480828      31.480828    6[1-(0),6-(6,6),6-(6,6)]
   409      33.831743      33.831743      33.831743    8[6-(6,8),29-(8,8,8)]
   410        32.7105        32.7105        32.7105    8[6-(6,8),29-(8,8,8)]
   411      24.799405      24.799405      24.799405    8[6-(6,8),29-(8,8,8)]
   412        25.9261        25.9261        25.9261    8[6-(6,8),29-(8,8,8)]
   413      35.775595      35.775595      35.775595    8[6-(6,8),29-(8,8,8)]
   414        34.6489        34.6489        34.6489    8[6-(6,8),29-(8,8,8)]
   415      26.743257      26.743257      26.743257    8[6-(6,8),29-(8,8,8)]
   416        27.8645        27.8645        27.8645    8[6-(6,8),29-(8,8,8)]
   417       25.54478       25.54478       25.54478    8[6-(6,8),29-(8,8,8)]
   418      23.286847      23.286847      23.286847    8[6-(6,8),29-(8,8,8)]
   419       35.03022       35.03022       35.03022    8[6-(6,8),29-(8,8,8)]
   420      37.288153      37.288153      37.288153    8[6-(6,8),29-(8,8,8)]
   421      44.062558      44.062558      44.062558    8[6-(6,8),29-(8,8,8)]
   422      44.072553      44.072553      44.072553    8[6-(6,8),29-(8,8,8)]
   423      16.512442      16.512442      16.512442    8[6-(6,8),29-(8,8,8)]
   424      16.502447      16.502447      16.502447    8[6-(6,8),29-(8,8,8)]
   425      20.056685      20.056685      20.056685    8[6-(6,8),29-(8,8,8)]
   426      18.925447      18.925447      18.925447    8[6-(6,8),29-(8,8,8)]
   427      38.574463      38.574463      38.574463    8[6-(6,8),29-(8,8,8)]
   428      39.711153      39.711153      39.711153    8[6-(6,8),29-(8,8,8)]
   429      40.518315      40.518315      40.518315    8[6-(6,8),29-(8,8,8)]
   430      41.649553      41.649553      41.649553    8[6-(6,8),29-(8,8,8)]
   431      22.000537      22.000537      22.000537    8[6-(6,8),29-(8,8,8)]
   432      20.863847      20.863847      20.863847    8[6-(6,8),29-(8,8,8)]
   433      22.000537      22.000537      22.000537    8[6-(6,8),29-(8,8,8)]
   434      20.863847      20.863847      20.863847    8[6-(6,8),29-(8,8,8)]
   435      40.518315      40.518315      40.518315    8[6-(6,8),29-(8,8,8)]
   436      41.649553      41.649553      41.649553    8[6-(6,8),29-(8,8,8)]
   437      38.574463      38.574463      38.574463    8[6-(6,8),29-(8,8,8)]
   438      39.711153      39.711153      39.711153    8[6-(6,8),29-(8,8,8)]
   439      20.056685      20.056685      20.056685    8[6-(6,8),29-(8,8,8)]
   440      18.925447      18.925447      18.925447    8[6-(6,8),29-(8,8,8)]
   441      24.799405      24.799405      24.799405    8[6-(6,8),29-(8,8,8)]
   442        25.9261        25.9261        25.9261    8[6-(6,8),29-(8,8,8)]
   443      33.831743      33.831743      33.831743    8[6-(6,8),29-(8,8,8)]
   444        32.7105        32.7105        32.7105    8[6-(6,8),29-(8,8,8)]
   445      26.743257      26.743257      26.743257    8[6-(6,8),29-(8,8,8)]
   446        27.8645        27.8645        27.8645    8[6-(6,8),29-(8,8,8)]
   447      35.775595      35.775595      35.775595    8[6-(6,8),29-(8,8,8)]
   448        34.6489        34.6489        34.6489    8[6-(6,8),29-(8,8,8)]
   449      44.062558      44.062558      44.062558    8[6-(6,8),29-(8,8,8)]
   450      44.072553      44.072553      44.072553    8[6-(6,8),29-(8,8,8)]
   451      16.512442      16.512442      16.512442    8[6-(6,8),29-(8,8,8)]
   452      16.502447      16.502447      16.502447    8[6-(6,8),29-(8,8,8)]
   453       25.54478       25.54478       25.54478    8[6-(6,8),29-(8,8,8)]
   454      23.286847      23.286847      23.286847    8[6-(6,8),29-(8,8,8)]
   455       35.03022       35.03022       35.03022    8[6-(6,8),29-(8,8,8)]
   456      37.288153      37.288153      37.288153    8[6-(6,8),29-(8,8,8)]
   457      26.743257      26.743257      26.743257    8[6-(6,8),29-(8,8,8)]
   458        27.8645        27.8645        27.8645    8[6-(6,8),29-(8,8,8)]
   459      35.775595      35.775595      35.775595    8[6-(6,8),29-(8,8,8)]
   460        34.6489        34.6489        34.6489    8[6-(6,8),29-(8,8,8)]
   461      24.799405      24.799405      24.799405    8[6-(6,8),29-(8,8,8)]
   462        25.9261        25.9261        25.9261    8[6-(6,8),29-(8,8,8)]
   463      33.831743      33.831743      33.831743    8[6-(6,8),29-(8,8,8)]
   464        32.7105        32.7105        32.7105    8[6-(6,8),29-(8,8,8)]
   465       35.03022       35.03022       35.03022    8[6-(6,8),29-(8,8,8)]
   466      37.288153      37.288153      37.288153    8[6-(6,8),29-(8,8,8)]
   467       25.54478       25.54478       25.54478    8[6-(6,8),29-(8,8,8)]
   468      23.286847      23.286847      23.286847    8[6-(6,8),29-(8,8,8)]
   469      16.512442      16.512442      16.512442    8[6-(6,8),29-(8,8,8)]
   470      16.502447      16.502447      16.502447    8[6-(6,8),29-(8,8,8)]
   471      44.062558      44.062558      44.062558    8[6-(6,8),29-(8,8,8)]
   472      44.072553      44.072553      44.072553    8[6-(6,8),29-(8,8,8)]
   473      40.518315      40.518315      40.518315    8[6-(6,8),29-(8,8,8)]
   474      41.649553      41.649553      41.649553    8[6-(6,8),29-(8,8,8)]
   475      22.000537      22.000537      22.000537    8[6-(6,8),29-(8,8,8)]
   476      20.863847      20.863847      20.863847    8[6-(6,8),29-(8,8,8)]
   477      20.056685      20.056685      20.056685    8[6-(6,8),29-(8,8,8)]
   478      18.925447      18.925447      18.925447    8[6-(6,8),29-(8,8,8)]
   479      38.574463      38.574463      38.574463    8[6-(6,8),29-(8,8,8)]
   480      39.711153      39.711153      39.711153    8[6-(6,8),29-(8,8,8)]
   481      38.574463      38.574463      38.574463    8[6-(6,8),29-(8,8,8)]
   482      39.711153      39.711153      39.711153    8[6-(6,8),29-(8,8,8)]
   483      20.056685      20.056685      20.056685    8[6-(6,8),29-(8,8,8)]
   484      18.925447      18.925447      18.925447    8[6-(6,8),29-(8,8,8)]
   485      22.000537      22.000537      22.000537    8[6-(6,8),29-(8,8,8)]
   486      20.863847      20.863847      20.863847    8[6-(6,8),29-(8,8,8)]
   487      40.518315      40.518315      40.518315    8[6-(6,8),29-(8,8,8)]
   488      41.649553      41.649553      41.649553    8[6-(6,8),29-(8,8,8)]
   489      35.775595      35.775595      35.775595    8[6-(6,8),29-(8,8,8)]
   490        34.6489        34.6489        34.6489    8[6-(6,8),29-(8,8,8)]
   491      26.743257      26.743257      26.743257    8[6-(6,8),29-(8,8,8)]
   492        27.8645        27.8645        27.8645    8[6-(6,8),29-(8,8,8)]
   493      33.831743      33.831743      33.831743    8[6-(6,8),29-(8,8,8)]
   494        32.7105        32.7105        32.7105    8[6-(6,8),29-(8,8,8)]
   495      24.799405      24.799405      24.799405    8[6-(6,8),29-(8,8,8)]
   496        25.9261        25.9261        25.9261    8[6-(6,8),29-(8,8,8)]
   497      16.512442      16.512442      16.512442    8[6-(6,8),29-(8,8,8)]
   498      16.502447      16.502447      16.502447    8[6-(6,8),29-(8,8,8)]
   499      44.062558      44.062558      44.062558    8[6-(6,8),29-(8,8,8)]
   500      44.072553      44.072553      44.072553    8[6-(6,8),29-(8,8,8)]
   501       35.03022       35.03022       35.03022    8[6-(6,8),29-(8,8,8)]
   502      37.288153      37.288153      37.288153    8[6-(6,8),29-(8,8,8)]
   503       25.54478       25.54478       25.54478    8[6-(6,8),29-(8,8,8)]
   504      23.286847      23.286847      23.286847    8[6-(6,8),29-(8,8,8)]
