# Supplementary material for: A collection of forcefield precursors for metal–organic frameworks
Source: RSC Adv. 2019 Nov 13;9(63):36492–507. doi: 10.1039/c9ra07327b (PMC9075174; doi:10.1039/c9ra07327b)
Supplement: RA-009-C9RA07327B-s1603 [file RA-009-C9RA07327B-s1603.txt]

MUFHUR_clean

7.984100    0.000000    0.000000
-2.788483    7.878802    0.000000
0.000000    0.000000    17.593000

     1       3.915929       3.915929       3.915929    60[8-(6),8-(6),8-(6),8-(6),8-(6),8-(6)]
     2       5.271738       5.271738       5.271738    60[8-(6),8-(6),8-(6),8-(6),8-(6),8-(6)]
     3       1.279688       1.279688       1.279688    60[8-(6),8-(6),8-(6),8-(6),8-(6),8-(6)]
     4      -0.076121      -0.076121      -0.076121    60[8-(6),8-(6),8-(6),8-(6),8-(6),8-(6)]
     5       4.248323       4.248323       4.248323    1[6-(6,6)]
     6       2.672559       2.672559       2.672559    1[7-(6,7)]
     7       4.939344       4.939344       4.939344    1[6-(6,6)]
     8      -1.468992      -1.468992      -1.468992    1[7-(6,7)]
     9       0.947294       0.947294       0.947294    1[6-(6,6)]
    10       2.523058       2.523058       2.523058    1[7-(6,7)]
    11       0.256273       0.256273       0.256273    1[6-(6,6)]
    12       6.664609       6.664609       6.664609    1[7-(6,7)]
    13      -1.005833      -1.005833      -1.005833    6[6-(8,8),8-(60),8-(60)]
    14       3.694426       3.694426       3.694426    6[6-(6,7),8-(60),8-(60)]
    15       3.608085       3.608085       3.608085    6[6-(1,6),6-(8,8),7-(1,7)]
    16       3.898477       3.898477       3.898477    6[1-(0),6-(6,7),6-(6,7)]
    17       3.581593       3.581593       3.581593    6[6-(1,6),6-(8,8),7-(7)]
    18       3.692079       3.692079       3.692079    6[6-(6,7),8-(60),8-(60)]
    19         2.2094         2.2094         2.2094    6[6-(8,8),8-(60),8-(60)]
    20       5.493241       5.493241       5.493241    6[6-(6,7),8-(60),8-(60)]
    21       5.579582       5.579582       5.579582    6[6-(1,6),6-(8,8),7-(1,7)]
    22        5.28919        5.28919        5.28919    6[1-(0),6-(6,7),6-(6,7)]
    23      -2.378026      -2.378026      -2.378026    6[6-(1,6),6-(8,8),7-(7)]
    24      -2.488512      -2.488512      -2.488512    6[6-(6,7),8-(60),8-(60)]
    25        6.20145        6.20145        6.20145    6[6-(8,8),8-(60),8-(60)]
    26       1.501191       1.501191       1.501191    6[6-(6,7),8-(60),8-(60)]
    27       1.587532       1.587532       1.587532    6[6-(1,6),6-(8,8),7-(1,7)]
    28        1.29714        1.29714        1.29714    6[1-(0),6-(6,7),6-(6,7)]
    29       1.614024       1.614024       1.614024    6[6-(1,6),6-(8,8),7-(7)]
    30       1.503538       1.503538       1.503538    6[6-(6,7),8-(60),8-(60)]
    31       2.986217       2.986217       2.986217    6[6-(8,8),8-(60),8-(60)]
    32      -0.297624      -0.297624      -0.297624    6[6-(6,7),8-(60),8-(60)]
    33      -0.383965      -0.383965      -0.383965    6[6-(1,6),6-(8,8),7-(1,7)]
    34      -0.093573      -0.093573      -0.093573    6[1-(0),6-(6,7),6-(6,7)]
    35       7.573643       7.573643       7.573643    6[6-(1,6),6-(8,8),7-(7)]
    36       7.684129       7.684129       7.684129    6[6-(6,7),8-(60),8-(60)]
    37       3.011073       3.011073       3.011073    7[1-(0),6-(6,6),7-(6)]
    38       3.025771       3.025771       3.025771    7[6-(6,6),7-(1,6)]
    39      -1.807506      -1.807506      -1.807506    7[1-(0),6-(6,6),7-(6)]
    40      -1.822204      -1.822204      -1.822204    7[6-(6,6),7-(1,6)]
    41       2.184544       2.184544       2.184544    7[1-(0),6-(6,6),7-(6)]
    42       2.169846       2.169846       2.169846    7[6-(6,6),7-(1,6)]
    43       7.003123       7.003123       7.003123    7[1-(0),6-(6,6),7-(6)]
    44       7.017821       7.017821       7.017821    7[6-(6,6),7-(1,6)]
    45      -1.561542      -1.561542      -1.561542    8[6-(6,8),60-(8,8,8,8,8)]
    46       0.144945       0.144945       0.144945    8[6-(6,8),60-(8,8,8,8,8)]
    47       2.969339       2.969339       2.969339    8[6-(6,8),60-(8,8,8,8,8)]
    48       4.424039       4.424039       4.424039    8[6-(6,8),60-(8,8,8,8,8)]
    49        4.23263        4.23263        4.23263    8[6-(6,8),60-(8,8,8,8,8)]
    50       0.425668       0.425668       0.425668    8[6-(6,8),60-(8,8,8,8,8)]
    51       2.765109       2.765109       2.765109    8[6-(6,8),60-(8,8,8,8,8)]
    52       1.058622       1.058622       1.058622    8[6-(6,8),60-(8,8,8,8,8)]
    53       6.218328       6.218328       6.218328    8[6-(6,8),60-(8,8,8,8,8)]
    54       4.763628       4.763628       4.763628    8[6-(6,8),60-(8,8,8,8,8)]
    55       4.955037       4.955037       4.955037    8[6-(6,8),60-(8,8,8,8,8)]
    56       0.777899       0.777899       0.777899    8[6-(6,8),60-(8,8,8,8,8)]
    57       6.757159       6.757159       6.757159    8[6-(6,8),60-(8,8,8,8,8)]
    58       5.050672       5.050672       5.050672    8[6-(6,8),60-(8,8,8,8,8)]
    59       2.226278       2.226278       2.226278    8[6-(6,8),60-(8,8,8,8,8)]
    60       0.771578       0.771578       0.771578    8[6-(6,8),60-(8,8,8,8,8)]
    61       0.962987       0.962987       0.962987    8[6-(6,8),60-(8,8,8,8,8)]
    62       4.769949       4.769949       4.769949    8[6-(6,8),60-(8,8,8,8,8)]
    63       2.430508       2.430508       2.430508    8[6-(6,8),60-(8,8,8,8,8)]
    64       4.136995       4.136995       4.136995    8[6-(6,8),60-(8,8,8,8,8)]
    65      -1.022711      -1.022711      -1.022711    8[6-(6,8),60-(8,8,8,8,8)]
    66       0.431989       0.431989       0.431989    8[6-(6,8),60-(8,8,8,8,8)]
    67        0.24058        0.24058        0.24058    8[6-(6,8),60-(8,8,8,8,8)]
    68       4.417718       4.417718       4.417718    8[6-(6,8),60-(8,8,8,8,8)]
