# Supplementary material for: A collection of forcefield precursors for metal–organic frameworks
Source: RSC Adv. 2019 Nov 13;9(63):36492–507. doi: 10.1039/c9ra07327b (PMC9075174; doi:10.1039/c9ra07327b)
Supplement: RA-009-C9RA07327B-s1604 [file RA-009-C9RA07327B-s1604.txt]

MUFJAZ01_clean

7.921900    0.000000    0.000000
-2.709630    7.865769    0.000000
0.000000    0.000000    17.476000

     1       5.228021       5.228021       5.228021    63[8-(6),8-(6),8-(6),8-(6),8-(6),8-(6)]
     2       3.945199       3.945199       3.945199    63[8-(6),8-(6),8-(6),8-(6),8-(6),8-(6)]
     3      -0.015751      -0.015751      -0.015751    63[8-(6),8-(6),8-(6),8-(6),8-(6),8-(6)]
     4       1.267071       1.267071       1.267071    63[8-(6),8-(6),8-(6),8-(6),8-(6),8-(6)]
     5       4.895626       4.895626       4.895626    1[6-(6,6)]
     6      -1.648547      -1.648547      -1.648547    1[7-(6,7)]
     7       4.277594       4.277594       4.277594    1[6-(6,6)]
     8       2.899867       2.899867       2.899867    1[7-(6,7)]
     9       0.316644       0.316644       0.316644    1[6-(6,6)]
    10       6.860817       6.860817       6.860817    1[7-(6,7)]
    11       0.934676       0.934676       0.934676    1[6-(6,6)]
    12       2.312403       2.312403       2.312403    1[7-(6,7)]
    13       5.536534       5.536534       5.536534    6[6-(6,7),8-(63),8-(63)]
    14       5.601891       5.601891       5.601891    6[6-(1,6),6-(8,8),7-(1,7)]
    15       5.277006       5.277006       5.277006    6[1-(0),6-(6,7),6-(6,7)]
    16       -2.28635       -2.28635       -2.28635    6[6-(1,6),6-(8,8),7-(7)]
    17      -2.396307      -2.396307      -2.396307    6[6-(6,7),8-(63),8-(63)]
    18       2.217055       2.217055       2.217055    6[6-(8,8),8-(63),8-(63)]
    19       3.636686       3.636686       3.636686    6[6-(6,7),8-(63),8-(63)]
    20       3.571329       3.571329       3.571329    6[6-(1,6),6-(8,8),7-(1,7)]
    21       3.896214       3.896214       3.896214    6[1-(0),6-(6,7),6-(6,7)]
    22        3.53767        3.53767        3.53767    6[6-(1,6),6-(8,8),7-(7)]
    23       3.647627       3.647627       3.647627    6[6-(6,7),8-(63),8-(63)]
    24      -0.965735      -0.965735      -0.965735    6[6-(8,8),8-(63),8-(63)]
    25      -0.324264      -0.324264      -0.324264    6[6-(6,7),8-(63),8-(63)]
    26      -0.389621      -0.389621      -0.389621    6[6-(1,6),6-(8,8),7-(1,7)]
    27      -0.064736      -0.064736      -0.064736    6[1-(0),6-(6,7),6-(6,7)]
    28        7.49862        7.49862        7.49862    6[6-(1,6),6-(8,8),7-(7)]
    29       7.608577       7.608577       7.608577    6[6-(6,7),8-(63),8-(63)]
    30       2.995215       2.995215       2.995215    6[6-(8,8),8-(63),8-(63)]
    31       1.575584       1.575584       1.575584    6[6-(6,7),8-(63),8-(63)]
    32       1.640941       1.640941       1.640941    6[6-(1,6),6-(8,8),7-(1,7)]
    33       1.316056       1.316056       1.316056    6[1-(0),6-(6,7),6-(6,7)]
    34         1.6746         1.6746         1.6746    6[6-(1,6),6-(8,8),7-(7)]
    35       1.564643       1.564643       1.564643    6[6-(6,7),8-(63),8-(63)]
    36       6.178005       6.178005       6.178005    6[6-(8,8),8-(63),8-(63)]
    37      -1.756894      -1.756894      -1.756894    7[1-(0),6-(6,6),7-(6)]
    38      -1.754826      -1.754826      -1.754826    7[6-(6,6),7-(1,6)]
    39       3.008214       3.008214       3.008214    7[1-(0),6-(6,6),7-(6)]
    40       3.006146       3.006146       3.006146    7[6-(6,6),7-(1,6)]
    41       6.969164       6.969164       6.969164    7[1-(0),6-(6,6),7-(6)]
    42       6.967096       6.967096       6.967096    7[6-(6,6),7-(1,6)]
    43       2.204056       2.204056       2.204056    7[1-(0),6-(6,6),7-(6)]
    44       2.206124       2.206124       2.206124    7[6-(6,6),7-(1,6)]
    45      -1.678992      -1.678992      -1.678992    8[6-(6,8),63-(8,8,8,8,8)]
    46        4.78754        4.78754        4.78754    8[6-(6,8),63-(8,8,8,8,8)]
    47       0.751685       0.751685       0.751685    8[6-(6,8),63-(8,8,8,8,8)]
    48       5.014981       5.014981       5.014981    8[6-(6,8),63-(8,8,8,8,8)]
    49        2.76758        2.76758        2.76758    8[6-(6,8),63-(8,8,8,8,8)]
    50       1.039507       1.039507       1.039507    8[6-(6,8),63-(8,8,8,8,8)]
    51       2.930312       2.930312       2.930312    8[6-(6,8),63-(8,8,8,8,8)]
    52        4.38568        4.38568        4.38568    8[6-(6,8),63-(8,8,8,8,8)]
    53       0.499635       0.499635       0.499635    8[6-(6,8),63-(8,8,8,8,8)]
    54       4.158239       4.158239       4.158239    8[6-(6,8),63-(8,8,8,8,8)]
    55       -1.51626       -1.51626       -1.51626    8[6-(6,8),63-(8,8,8,8,8)]
    56       0.211813       0.211813       0.211813    8[6-(6,8),63-(8,8,8,8,8)]
    57      -1.030638      -1.030638      -1.030638    8[6-(6,8),63-(8,8,8,8,8)]
    58        0.42473        0.42473        0.42473    8[6-(6,8),63-(8,8,8,8,8)]
    59       4.460585       4.460585       4.460585    8[6-(6,8),63-(8,8,8,8,8)]
    60       0.197289       0.197289       0.197289    8[6-(6,8),63-(8,8,8,8,8)]
    61        2.44469        2.44469        2.44469    8[6-(6,8),63-(8,8,8,8,8)]
    62       4.172763       4.172763       4.172763    8[6-(6,8),63-(8,8,8,8,8)]
    63       2.281958       2.281958       2.281958    8[6-(6,8),63-(8,8,8,8,8)]
    64        0.82659        0.82659        0.82659    8[6-(6,8),63-(8,8,8,8,8)]
    65       4.712635       4.712635       4.712635    8[6-(6,8),63-(8,8,8,8,8)]
    66       1.054031       1.054031       1.054031    8[6-(6,8),63-(8,8,8,8,8)]
    67        6.72853        6.72853        6.72853    8[6-(6,8),63-(8,8,8,8,8)]
    68       5.000457       5.000457       5.000457    8[6-(6,8),63-(8,8,8,8,8)]
