# Supplementary material for: A collection of forcefield precursors for metal–organic frameworks
Source: RSC Adv. 2019 Nov 13;9(63):36492–507. doi: 10.1039/c9ra07327b (PMC9075174; doi:10.1039/c9ra07327b)
Supplement: RA-009-C9RA07327B-s1605 [file RA-009-C9RA07327B-s1605.txt]

MUFJED_clean

7.766400    0.000000    0.000000
-2.560467    7.854179    0.000000
0.000000    0.000000    17.323900

     1       3.838207       3.838207       3.838207    68[8-(6),8-(6),8-(6),8-(6),8-(6),8-(6)]
     2       5.250926       5.250926       5.250926    68[8-(6),8-(6),8-(6),8-(6),8-(6),8-(6)]
     3       1.367726       1.367726       1.367726    68[8-(6),8-(6),8-(6),8-(6),8-(6),8-(6)]
     4      -0.044993      -0.044993      -0.044993    68[8-(6),8-(6),8-(6),8-(6),8-(6),8-(6)]
     5      -0.959072      -0.959072      -0.959072    1[6-(6,6)]
     6       2.281805       2.281805       2.281805    1[6-(6,6)]
     7       6.165005       6.165005       6.165005    1[6-(6,6)]
     8       2.924128       2.924128       2.924128    1[6-(6,6)]
     9       6.192743       6.192743       6.192743    6[6-(6,7),8-(68),8-(68)]
    10       6.070266       6.070266       6.070266    6[6-(1,6),6-(8,8),7-(7)]
    11       -1.33702       -1.33702       -1.33702    6[1-(0),6-(6,7),6-(6,7)]
    12      -1.632313      -1.632313      -1.632313    6[6-(1,6),6-(8,8),7-(7)]
    13      -1.592557      -1.592557      -1.592557    6[6-(6,7),8-(68),8-(68)]
    14       4.283632       4.283632       4.283632    6[6-(8,8),8-(68),8-(68)]
    15        2.89639        2.89639        2.89639    6[6-(6,7),8-(68),8-(68)]
    16       3.018867       3.018867       3.018867    6[6-(1,6),6-(8,8),7-(7)]
    17       2.659753       2.659753       2.659753    6[1-(0),6-(6,7),6-(6,7)]
    18       2.955046       2.955046       2.955046    6[6-(1,6),6-(8,8),7-(7)]
    19        2.91529        2.91529        2.91529    6[6-(6,7),8-(68),8-(68)]
    20       4.805501       4.805501       4.805501    6[6-(8,8),8-(68),8-(68)]
    21       -0.98681       -0.98681       -0.98681    6[6-(6,7),8-(68),8-(68)]
    22      -0.864333      -0.864333      -0.864333    6[6-(1,6),6-(8,8),7-(7)]
    23       6.542953       6.542953       6.542953    6[1-(0),6-(6,7),6-(6,7)]
    24       6.838246       6.838246       6.838246    6[6-(1,6),6-(8,8),7-(7)]
    25        6.79849        6.79849        6.79849    6[6-(6,7),8-(68),8-(68)]
    26       0.922301       0.922301       0.922301    6[6-(8,8),8-(68),8-(68)]
    27       2.309543       2.309543       2.309543    6[6-(6,7),8-(68),8-(68)]
    28       2.187066       2.187066       2.187066    6[6-(1,6),6-(8,8),7-(7)]
    29        2.54618        2.54618        2.54618    6[1-(0),6-(6,7),6-(6,7)]
    30       2.250887       2.250887       2.250887    6[6-(1,6),6-(8,8),7-(7)]
    31       2.290643       2.290643       2.290643    6[6-(6,7),8-(68),8-(68)]
    32       0.400432       0.400432       0.400432    6[6-(8,8),8-(68),8-(68)]
    33       5.578167       5.578167       5.578167    7[6-(6,6),7-(6)]
    34       5.576214       5.576214       5.576214    7[6-(6,6),7-(6)]
    35       3.510966       3.510966       3.510966    7[6-(6,6),7-(6)]
    36       3.512919       3.512919       3.512919    7[6-(6,6),7-(6)]
    37      -0.372234      -0.372234      -0.372234    7[6-(6,6),7-(6)]
    38      -0.370281      -0.370281      -0.370281    7[6-(6,6),7-(6)]
    39       1.694967       1.694967       1.694967    7[6-(6,6),7-(6)]
    40       1.693014       1.693014       1.693014    7[6-(6,6),7-(6)]
    41      -1.110457      -1.110457      -1.110457    8[6-(6,8),68-(8,8,8,8,8)]
    42       5.747814       5.747814       5.747814    8[6-(6,8),68-(8,8,8,8,8)]
    43       1.709083       1.709083       1.709083    8[6-(6,8),68-(8,8,8,8,8)]
    44       5.464168       5.464168       5.464168    8[6-(6,8),68-(8,8,8,8,8)]
    45       5.448265       5.448265       5.448265    8[6-(6,8),68-(8,8,8,8,8)]
    46       1.461561       1.461561       1.461561    8[6-(6,8),68-(8,8,8,8,8)]
    47        2.43319        2.43319        2.43319    8[6-(6,8),68-(8,8,8,8,8)]
    48       3.341319       3.341319       3.341319    8[6-(6,8),68-(8,8,8,8,8)]
    49       -0.38635       -0.38635       -0.38635    8[6-(6,8),68-(8,8,8,8,8)]
    50       3.624965       3.624965       3.624965    8[6-(6,8),68-(8,8,8,8,8)]
    51       3.640868       3.640868       3.640868    8[6-(6,8),68-(8,8,8,8,8)]
    52      -0.138828      -0.138828      -0.138828    8[6-(6,8),68-(8,8,8,8,8)]
    53        6.31639        6.31639        6.31639    8[6-(6,8),68-(8,8,8,8,8)]
    54      -0.541881      -0.541881      -0.541881    8[6-(6,8),68-(8,8,8,8,8)]
    55        3.49685        3.49685        3.49685    8[6-(6,8),68-(8,8,8,8,8)]
    56      -0.258235      -0.258235      -0.258235    8[6-(6,8),68-(8,8,8,8,8)]
    57      -0.242332      -0.242332      -0.242332    8[6-(6,8),68-(8,8,8,8,8)]
    58       3.744372       3.744372       3.744372    8[6-(6,8),68-(8,8,8,8,8)]
    59       2.772743       2.772743       2.772743    8[6-(6,8),68-(8,8,8,8,8)]
    60       1.864614       1.864614       1.864614    8[6-(6,8),68-(8,8,8,8,8)]
    61       5.592283       5.592283       5.592283    8[6-(6,8),68-(8,8,8,8,8)]
    62       1.580968       1.580968       1.580968    8[6-(6,8),68-(8,8,8,8,8)]
    63       1.565065       1.565065       1.565065    8[6-(6,8),68-(8,8,8,8,8)]
    64       5.344761       5.344761       5.344761    8[6-(6,8),68-(8,8,8,8,8)]
