# Supplementary material for: A collection of forcefield precursors for metal–organic frameworks
Source: RSC Adv. 2019 Nov 13;9(63):36492–507. doi: 10.1039/c9ra07327b (PMC9075174; doi:10.1039/c9ra07327b)
Supplement: RA-009-C9RA07327B-s1606 [file RA-009-C9RA07327B-s1606.txt]

MUJRIT_clean

10.615000    0.000000    0.000000
0.000000    14.588900    0.000000
-0.205827    0.000000    29.855291

     1       3.717515       3.717515       3.717515    48[7-(6,6),7-(6,6),8-(6),8-(6),8-(6)]
     2       8.597122       8.597122       8.597122    48[7-(6,6),7-(6,6),8-(6),8-(6),8-(6)]
     3       6.794571       6.794571       6.794571    48[7-(6,6),7-(6,6),8-(6),8-(6),8-(6)]
     4       1.914965       1.914965       1.914965    48[7-(6,6),7-(6,6),8-(6),8-(6),8-(6)]
     5       6.691658       6.691658       6.691658    48[7-(6,6),7-(6,6),8-(6),8-(6),8-(6)]
     6       1.812051       1.812051       1.812051    48[7-(6,6),7-(6,6),8-(6),8-(6),8-(6)]
     7       3.614602       3.614602       3.614602    48[7-(6,6),7-(6,6),8-(6),8-(6),8-(6)]
     8       8.494208       8.494208       8.494208    48[7-(6,6),7-(6,6),8-(6),8-(6),8-(6)]
     9       1.107695       1.107695       1.107695    1[6-(6,7)]
    10       1.451327       1.451327       1.451327    1[6-(6,7)]
    11        7.36687        7.36687        7.36687    1[6-(6,7)]
    12       9.341398       9.341398       9.341398    1[6-(6,7)]
    13        4.97384        4.97384        4.97384    1[6-(6,7)]
    14       5.949999       5.949999       5.949999    1[6-(6,6)]
    15       3.754746       3.754746       3.754746    1[6-(6,6)]
    16       2.943502       2.943502       2.943502    1[6-(6,7)]
    17       3.671852       3.671852       3.671852    1[6-(6,6)]
    18       8.144114       8.144114       8.144114    1[6-(6,6)]
    19        5.65312        5.65312        5.65312    1[6-(6,6)]
    20       6.414495       6.414495       6.414495    1[6-(6,7)]
    21       9.096953       9.096953       9.096953    1[6-(6,7)]
    22       8.410656       8.410656       8.410656    1[6-(6,6)]
    23       2.510731       2.510731       2.510731    1[6-(1,6,8)]
    24       2.612405       2.612405       2.612405    1[6-(1,6,8)]
    25       2.520584       2.520584       2.520584    1[6-(1,6,8)]
    26       2.539256       2.539256       2.539256    1[6-(1,6,8)]
    27       0.538731       0.538731       0.538731    1[8-(6)]
    28       9.926975       9.926975       9.926975    1[8-(6)]
    29       9.596131       9.596131       9.596131    1[6-(1,6,8)]
    30       9.339465       9.339465       9.339465    1[6-(1,6,8)]
    31       9.783693       9.783693       9.783693    1[6-(1,6,8)]
    32        0.32005        0.32005        0.32005    1[6-(1,6,8)]
    33       9.404392       9.404392       9.404392    1[6-(6,7)]
    34       9.060759       9.060759       9.060759    1[6-(6,7)]
    35       3.145217       3.145217       3.145217    1[6-(6,7)]
    36       1.170689       1.170689       1.170689    1[6-(6,7)]
    37       5.538247       5.538247       5.538247    1[6-(6,7)]
    38       4.562087       4.562087       4.562087    1[6-(6,6)]
    39        6.75734        6.75734        6.75734    1[6-(6,6)]
    40       7.568585       7.568585       7.568585    1[6-(6,7)]
    41       6.840235       6.840235       6.840235    1[6-(6,6)]
    42       2.162145       2.162145       2.162145    1[6-(6,6)]
    43       4.653139       4.653139       4.653139    1[6-(6,6)]
    44       3.891765       3.891765       3.891765    1[6-(6,7)]
    45       1.209307       1.209307       1.209307    1[6-(6,7)]
    46       1.895603       1.895603       1.895603    1[6-(6,6)]
    47       7.795529       7.795529       7.795529    1[6-(1,6,8)]
    48       7.693854       7.693854       7.693854    1[6-(1,6,8)]
    49       7.785676       7.785676       7.785676    1[6-(1,6,8)]
    50       7.767004       7.767004       7.767004    1[6-(1,6,8)]
    51       9.767528       9.767528       9.767528    1[8-(6)]
    52       0.585112       0.585112       0.585112    1[8-(6)]
    53       0.915956       0.915956       0.915956    1[6-(1,6,8)]
    54       1.172621       1.172621       1.172621    1[6-(1,6,8)]
    55       0.728393       0.728393       0.728393    1[6-(1,6,8)]
    56      10.192037      10.192037      10.192037    1[6-(1,6,8)]
    57       9.301478       9.301478       9.301478    1[6-(6,7)]
    58       8.957846       8.957846       8.957846    1[6-(6,7)]
    59       3.042303       3.042303       3.042303    1[6-(6,7)]
    60       1.067775       1.067775       1.067775    1[6-(6,7)]
    61       5.435333       5.435333       5.435333    1[6-(6,7)]
    62       4.459174       4.459174       4.459174    1[6-(6,6)]
    63       6.654427       6.654427       6.654427    1[6-(6,6)]
    64       7.465671       7.465671       7.465671    1[6-(6,7)]
    65       6.943148       6.943148       6.943148    1[6-(6,6)]
    66       2.265059       2.265059       2.265059    1[6-(6,6)]
    67       4.756053       4.756053       4.756053    1[6-(6,6)]
    68       3.994678       3.994678       3.994678    1[6-(6,7)]
    69        1.31222        1.31222        1.31222    1[6-(6,7)]
    70       1.998517       1.998517       1.998517    1[6-(6,6)]
    71       7.898442       7.898442       7.898442    1[6-(1,6,8)]
    72       7.796768       7.796768       7.796768    1[6-(1,6,8)]
    73       7.888589       7.888589       7.888589    1[6-(1,6,8)]
    74       7.869917       7.869917       7.869917    1[6-(1,6,8)]
    75       9.870442       9.870442       9.870442    1[8-(6)]
    76       0.482198       0.482198       0.482198    1[8-(6)]
    77       0.813042       0.813042       0.813042    1[6-(1,6,8)]
    78       1.069708       1.069708       1.069708    1[6-(1,6,8)]
    79        0.62548        0.62548        0.62548    1[6-(1,6,8)]
    80      10.089123      10.089123      10.089123    1[6-(1,6,8)]
    81       1.004781       1.004781       1.004781    1[6-(6,7)]
    82       1.348414       1.348414       1.348414    1[6-(6,7)]
    83       7.263956       7.263956       7.263956    1[6-(6,7)]
    84       9.238484       9.238484       9.238484    1[6-(6,7)]
    85       4.870926       4.870926       4.870926    1[6-(6,7)]
    86       5.847086       5.847086       5.847086    1[6-(6,6)]
    87       3.651833       3.651833       3.651833    1[6-(6,6)]
    88       2.840588       2.840588       2.840588    1[6-(6,7)]
    89       3.568938       3.568938       3.568938    1[6-(6,6)]
    90       8.247028       8.247028       8.247028    1[6-(6,6)]
    91       5.756034       5.756034       5.756034    1[6-(6,6)]
    92       6.517408       6.517408       6.517408    1[6-(6,7)]
    93       9.199866       9.199866       9.199866    1[6-(6,7)]
    94        8.51357        8.51357        8.51357    1[6-(6,6)]
    95       2.613644       2.613644       2.613644    1[6-(1,6,8)]
    96       2.715319       2.715319       2.715319    1[6-(1,6,8)]
    97       2.623497       2.623497       2.623497    1[6-(1,6,8)]
    98       2.642169       2.642169       2.642169    1[6-(1,6,8)]
    99       0.641645       0.641645       0.641645    1[8-(6)]
   100       9.824061       9.824061       9.824061    1[8-(6)]
   101       9.493217       9.493217       9.493217    1[6-(1,6,8)]
   102       9.236552       9.236552       9.236552    1[6-(1,6,8)]
   103        9.68078        9.68078        9.68078    1[6-(1,6,8)]
   104       0.217136       0.217136       0.217136    1[6-(1,6,8)]
   105       4.326954       4.326954       4.326954    6[6-(6,7),6-(8,8),7-(6,48)]
   106       4.191703       4.191703       4.191703    6[6-(6,7),6-(8,8),7-(6)]
   107       1.928073       1.928073       1.928073    6[1-(0),6-(1,7),7-(6)]
   108       2.143591       2.143591       2.143591    6[1-(0),6-(1,7),7-(6,48)]
   109       5.623659       5.623659       5.623659    6[6-(6,7),8-(48),8-(48)]
   110       5.262786       5.262786       5.262786    6[6-(6,7),8-(0),8-(48)]
   111      10.501007      10.501007      10.501007    6[6-(6,7),6-(8,8),7-(6,48)]
   112       9.334985       9.334985       9.334985    6[6-(6,7),6-(8,8),7-(6)]
   113       8.151618       8.151618       8.151618    6[1-(0),6-(1,7),7-(6)]
   114        9.34405        9.34405        9.34405    6[1-(0),6-(1,7),7-(6,48)]
   115       1.249604       1.249604       1.249604    6[6-(6,7),8-(48),8-(48)]
   116       9.293595       9.293595       9.293595    6[6-(6,7),8-(0),8-(48)]
   117       4.890108       4.890108       4.890108    6[1-(0),6-(1,6),7-(6,48)]
   118       5.371667       5.371667       5.371667    6[1-(0),6-(1,7),6-(6,6)]
   119       4.976674       4.976674       4.976674    6[6-(1,6),6-(1,6),6-(6,6)]
   120       4.079418       4.079418       4.079418    6[1-(0),6-(1,7),6-(6,6)]
   121       3.664466       3.664466       3.664466    6[1-(0),6-(1,6),7-(6,48)]
   122       5.124685       5.124685       5.124685    6[6-(1,6),6-(6,6),8-(6)]
   123       6.494058       6.494058       6.494058    6[6-(1,6),6-(6,6),6-(6,8)]
   124       5.484224       5.484224       5.484224    6[6-(1,6),6-(6,6),6-(6,8)]
   125       4.391921       4.391921       4.391921    6[1-(0),6-(6,6),6-(6,8)]
   126       7.264213       7.264213       7.264213    6[1-(0),6-(6,6),6-(6,8)]
   127       6.867758       6.867758       6.867758    6[6-(1,6),6-(6,6),8-(6)]
   128       6.952129       6.952129       6.952129    6[6-(1,6),6-(1,6),6-(6,6)]
   129       6.360388       6.360388       6.360388    6[1-(0),6-(1,7),6-(6,6)]
   130       6.817866       6.817866       6.817866    6[1-(0),6-(1,6),7-(6,48)]
   131       8.394828       8.394828       8.394828    6[1-(0),6-(1,6),7-(6,48)]
   132       7.987018       7.987018       7.987018    6[1-(0),6-(1,7),6-(6,6)]
   133       2.818792       2.818792       2.818792    6[1-(0),1-(0),6-(1,1,8),8-(6)]
   134       2.251569       2.251569       2.251569    6[1-(0),1-(0),6-(1,1,8),8-(1)]
   135       9.213259       9.213259       9.213259    6[1-(0),1-(0),6-(1,1,8),8-(6)]
   136      10.035116      10.035116      10.035116    6[1-(0),1-(0),6-(1,1,8),8-(1)]
   137       6.185132       6.185132       6.185132    6[6-(6,7),6-(8,8),7-(6,48)]
   138       6.320384       6.320384       6.320384    6[6-(6,7),6-(8,8),7-(6)]
   139       8.584014       8.584014       8.584014    6[1-(0),6-(1,7),7-(6)]
   140       8.368495       8.368495       8.368495    6[1-(0),6-(1,7),7-(6,48)]
   141       4.888427       4.888427       4.888427    6[6-(6,7),8-(48),8-(48)]
   142       5.249301       5.249301       5.249301    6[6-(6,7),8-(0),8-(48)]
   143        0.01108        0.01108        0.01108    6[6-(6,7),6-(8,8),7-(6,48)]
   144       1.177102       1.177102       1.177102    6[6-(6,7),6-(8,8),7-(6)]
   145       2.360468       2.360468       2.360468    6[1-(0),6-(1,7),7-(6)]
   146       1.168037       1.168037       1.168037    6[1-(0),6-(1,7),7-(6,48)]
   147       9.262483       9.262483       9.262483    6[6-(6,7),8-(48),8-(48)]
   148       1.218491       1.218491       1.218491    6[6-(6,7),8-(0),8-(48)]
   149       5.621979       5.621979       5.621979    6[1-(0),6-(1,6),7-(6,48)]
   150        5.14042        5.14042        5.14042    6[1-(0),6-(1,7),6-(6,6)]
   151       5.535413       5.535413       5.535413    6[6-(1,6),6-(1,6),6-(6,6)]
   152       6.432668       6.432668       6.432668    6[1-(0),6-(1,7),6-(6,6)]
   153        6.84762        6.84762        6.84762    6[1-(0),6-(1,6),7-(6,48)]
   154       5.181575       5.181575       5.181575    6[6-(1,6),6-(6,6),8-(6)]
   155       3.812202       3.812202       3.812202    6[6-(1,6),6-(6,6),6-(6,8)]
   156       5.027863       5.027863       5.027863    6[6-(1,6),6-(6,6),6-(6,8)]
   157       5.914339       5.914339       5.914339    6[1-(0),6-(6,6),6-(6,8)]
   158       3.042046       3.042046       3.042046    6[1-(0),6-(6,6),6-(6,8)]
   159       3.644328       3.644328       3.644328    6[6-(1,6),6-(6,6),8-(6)]
   160       3.354131       3.354131       3.354131    6[6-(1,6),6-(1,6),6-(6,6)]
   161       3.945872       3.945872       3.945872    6[1-(0),6-(1,7),6-(6,6)]
   162       3.488393       3.488393       3.488393    6[1-(0),6-(1,6),7-(6,48)]
   163       1.911432       1.911432       1.911432    6[1-(0),6-(1,6),7-(6,48)]
   164       2.319242       2.319242       2.319242    6[1-(0),6-(1,7),6-(6,6)]
   165       7.487467       7.487467       7.487467    6[1-(0),1-(0),6-(1,1,8),8-(6)]
   166       8.054691       8.054691       8.054691    6[1-(0),1-(0),6-(1,1,8),8-(1)]
   167       1.298828       1.298828       1.298828    6[1-(0),1-(0),6-(1,1,8),8-(6)]
   168       0.476971       0.476971       0.476971    6[1-(0),1-(0),6-(1,1,8),8-(1)]
   169       6.082219       6.082219       6.082219    6[6-(6,7),6-(8,8),7-(6,48)]
   170        6.21747        6.21747        6.21747    6[6-(6,7),6-(8,8),7-(6)]
   171         8.4811         8.4811         8.4811    6[1-(0),6-(1,7),7-(6)]
   172       8.265582       8.265582       8.265582    6[1-(0),6-(1,7),7-(6,48)]
   173       4.785514       4.785514       4.785514    6[6-(6,7),8-(48),8-(48)]
   174       5.146387       5.146387       5.146387    6[6-(6,7),8-(0),8-(48)]
   175      -0.091834      -0.091834      -0.091834    6[6-(6,7),6-(8,8),7-(6,48)]
   176       1.074188       1.074188       1.074188    6[6-(6,7),6-(8,8),7-(6)]
   177       2.257555       2.257555       2.257555    6[1-(0),6-(1,7),7-(6)]
   178       1.065123       1.065123       1.065123    6[1-(0),6-(1,7),7-(6,48)]
   179       9.159569       9.159569       9.159569    6[6-(6,7),8-(48),8-(48)]
   180       1.115578       1.115578       1.115578    6[6-(6,7),8-(0),8-(48)]
   181       5.519065       5.519065       5.519065    6[1-(0),6-(1,6),7-(6,48)]
   182       5.037506       5.037506       5.037506    6[1-(0),6-(1,7),6-(6,6)]
   183       5.432499       5.432499       5.432499    6[6-(1,6),6-(1,6),6-(6,6)]
   184       6.329755       6.329755       6.329755    6[1-(0),6-(1,7),6-(6,6)]
   185       6.744707       6.744707       6.744707    6[1-(0),6-(1,6),7-(6,48)]
   186       5.284488       5.284488       5.284488    6[6-(1,6),6-(6,6),8-(6)]
   187       3.915115       3.915115       3.915115    6[6-(1,6),6-(6,6),6-(6,8)]
   188       4.924949       4.924949       4.924949    6[6-(1,6),6-(6,6),6-(6,8)]
   189       6.017252       6.017252       6.017252    6[1-(0),6-(6,6),6-(6,8)]
   190        3.14496        3.14496        3.14496    6[1-(0),6-(6,6),6-(6,8)]
   191       3.541415       3.541415       3.541415    6[6-(1,6),6-(6,6),8-(6)]
   192       3.457044       3.457044       3.457044    6[6-(1,6),6-(1,6),6-(6,6)]
   193       4.048785       4.048785       4.048785    6[1-(0),6-(1,7),6-(6,6)]
   194       3.591307       3.591307       3.591307    6[1-(0),6-(1,6),7-(6,48)]
   195       2.014345       2.014345       2.014345    6[1-(0),6-(1,6),7-(6,48)]
   196       2.422155       2.422155       2.422155    6[1-(0),6-(1,7),6-(6,6)]
   197       7.590381       7.590381       7.590381    6[1-(0),1-(0),6-(1,1,8),8-(6)]
   198       8.157604       8.157604       8.157604    6[1-(0),1-(0),6-(1,1,8),8-(1)]
   199       1.195914       1.195914       1.195914    6[1-(0),1-(0),6-(1,1,8),8-(6)]
   200       0.374057       0.374057       0.374057    6[1-(0),1-(0),6-(1,1,8),8-(1)]
   201       4.224041       4.224041       4.224041    6[6-(6,7),6-(8,8),7-(6,48)]
   202       4.088789       4.088789       4.088789    6[6-(6,7),6-(8,8),7-(6)]
   203       1.825159       1.825159       1.825159    6[1-(0),6-(1,7),7-(6)]
   204       2.040678       2.040678       2.040678    6[1-(0),6-(1,7),7-(6,48)]
   205       5.520746       5.520746       5.520746    6[6-(6,7),8-(48),8-(48)]
   206       5.159872       5.159872       5.159872    6[6-(6,7),8-(0),8-(48)]
   207      10.398093      10.398093      10.398093    6[6-(6,7),6-(8,8),7-(6,48)]
   208       9.232071       9.232071       9.232071    6[6-(6,7),6-(8,8),7-(6)]
   209       8.048705       8.048705       8.048705    6[1-(0),6-(1,7),7-(6)]
   210       9.241136       9.241136       9.241136    6[1-(0),6-(1,7),7-(6,48)]
   211        1.14669        1.14669        1.14669    6[6-(6,7),8-(48),8-(48)]
   212       9.190682       9.190682       9.190682    6[6-(6,7),8-(0),8-(48)]
   213       4.787194       4.787194       4.787194    6[1-(0),6-(1,6),7-(6,48)]
   214       5.268753       5.268753       5.268753    6[1-(0),6-(1,7),6-(6,6)]
   215        4.87376        4.87376        4.87376    6[6-(1,6),6-(1,6),6-(6,6)]
   216       3.976505       3.976505       3.976505    6[1-(0),6-(1,7),6-(6,6)]
   217       3.561553       3.561553       3.561553    6[1-(0),6-(1,6),7-(6,48)]
   218       5.227598       5.227598       5.227598    6[6-(1,6),6-(6,6),8-(6)]
   219       6.596971       6.596971       6.596971    6[6-(1,6),6-(6,6),6-(6,8)]
   220        5.38131        5.38131        5.38131    6[6-(1,6),6-(6,6),6-(6,8)]
   221       4.494834       4.494834       4.494834    6[1-(0),6-(6,6),6-(6,8)]
   222       7.367127       7.367127       7.367127    6[1-(0),6-(6,6),6-(6,8)]
   223       6.764845       6.764845       6.764845    6[6-(1,6),6-(6,6),8-(6)]
   224       7.055042       7.055042       7.055042    6[6-(1,6),6-(1,6),6-(6,6)]
   225       6.463301       6.463301       6.463301    6[1-(0),6-(1,7),6-(6,6)]
   226        6.92078        6.92078        6.92078    6[1-(0),6-(1,6),7-(6,48)]
   227       8.497741       8.497741       8.497741    6[1-(0),6-(1,6),7-(6,48)]
   228       8.089931       8.089931       8.089931    6[1-(0),6-(1,7),6-(6,6)]
   229       2.921706       2.921706       2.921706    6[1-(0),1-(0),6-(1,1,8),8-(6)]
   230       2.354482       2.354482       2.354482    6[1-(0),1-(0),6-(1,1,8),8-(1)]
   231       9.110345       9.110345       9.110345    6[1-(0),1-(0),6-(1,1,8),8-(6)]
   232       9.932202       9.932202       9.932202    6[1-(0),1-(0),6-(1,1,8),8-(1)]
   233       3.316489       3.316489       3.316489    7[6-(1,6),6-(6,6),48-(7,8,8,8)]
   234       2.960554       2.960554       2.960554    7[6-(1,6),6-(6,6)]
   235        10.5012        10.5012        10.5012    7[6-(1,6),6-(6,6),48-(7,8,8,8)]
   236       8.126739       8.126739       8.126739    7[6-(1,6),6-(6,6)]
   237       4.324957       4.324957       4.324957    7[6-(1,6),6-(1,6),48-(7,8,8,8)]
   238       7.821883       7.821883       7.821883    7[6-(1,6),6-(1,6),48-(7,8,8,8)]
   239       7.195597       7.195597       7.195597    7[6-(1,6),6-(6,6),48-(7,8,8,8)]
   240       7.551533       7.551533       7.551533    7[6-(1,6),6-(6,6)]
   241       0.010887       0.010887       0.010887    7[6-(1,6),6-(6,6),48-(7,8,8,8)]
   242       2.385348       2.385348       2.385348    7[6-(1,6),6-(6,6)]
   243       6.187129       6.187129       6.187129    7[6-(1,6),6-(1,6),48-(7,8,8,8)]
   244       2.484376       2.484376       2.484376    7[6-(1,6),6-(1,6),48-(7,8,8,8)]
   245       7.092684       7.092684       7.092684    7[6-(1,6),6-(6,6),48-(7,8,8,8)]
   246       7.448619       7.448619       7.448619    7[6-(1,6),6-(6,6)]
   247      -0.092027      -0.092027      -0.092027    7[6-(1,6),6-(6,6),48-(7,8,8,8)]
   248       2.282434       2.282434       2.282434    7[6-(1,6),6-(6,6)]
   249       6.084216       6.084216       6.084216    7[6-(1,6),6-(1,6),48-(7,8,8,8)]
   250        2.58729        2.58729        2.58729    7[6-(1,6),6-(1,6),48-(7,8,8,8)]
   251       3.213576       3.213576       3.213576    7[6-(1,6),6-(6,6),48-(7,8,8,8)]
   252        2.85764        2.85764        2.85764    7[6-(1,6),6-(6,6)]
   253      10.398286      10.398286      10.398286    7[6-(1,6),6-(6,6),48-(7,8,8,8)]
   254       8.023825       8.023825       8.023825    7[6-(1,6),6-(6,6)]
   255       4.222044       4.222044       4.222044    7[6-(1,6),6-(1,6),48-(7,8,8,8)]
   256       7.924797       7.924797       7.924797    7[6-(1,6),6-(1,6),48-(7,8,8,8)]
   257       5.667194       5.667194       5.667194    8[6-(6,8),48-(7,7,8,8)]
   258       6.584985       6.584985       6.584985    8[6-(6,8),48-(7,7,8,8)]
   259       5.293985       5.293985       5.293985    8[6-(6,8),48-(7,7,8,8)]
   260       5.945655       5.945655       5.945655    8[6-(6,8)]
   261        2.24164        2.24164        2.24164    8[6-(6,8),48-(7,7,8,8)]
   262        1.34109        1.34109        1.34109    8[6-(6,8),48-(7,7,8,8)]
   263       9.183724       9.183724       9.183724    8[6-(6,8)]
   264       9.289316       9.289316       9.289316    8[6-(6,8),48-(7,7,8,8)]
   265       4.268983       4.268983       4.268983    8[6-(1,1,6),6-(6,6)]
   266       0.775766       0.775766       0.775766    8[1-(0),6-(1,1,6)]
   267       7.721472       7.721472       7.721472    8[6-(1,1,6),6-(6,6)]
   268       10.20909       10.20909       10.20909    8[1-(0),6-(1,1,6)]
   269       4.844893       4.844893       4.844893    8[6-(6,8),48-(7,7,8,8)]
   270       3.927102       3.927102       3.927102    8[6-(6,8),48-(7,7,8,8)]
   271       5.218102       5.218102       5.218102    8[6-(6,8),48-(7,7,8,8)]
   272       4.566432       4.566432       4.566432    8[6-(6,8)]
   273       8.270446       8.270446       8.270446    8[6-(6,8),48-(7,7,8,8)]
   274       9.170997       9.170997       9.170997    8[6-(6,8),48-(7,7,8,8)]
   275       1.328363       1.328363       1.328363    8[6-(6,8)]
   276        1.22277        1.22277        1.22277    8[6-(6,8),48-(7,7,8,8)]
   277       6.037276       6.037276       6.037276    8[6-(1,1,6),6-(6,6)]
   278       9.530493       9.530493       9.530493    8[1-(0),6-(1,1,6)]
   279       2.790615       2.790615       2.790615    8[6-(1,1,6),6-(6,6)]
   280       0.302997       0.302997       0.302997    8[1-(0),6-(1,1,6)]
   281       4.741979       4.741979       4.741979    8[6-(6,8),48-(7,7,8,8)]
   282       3.824188       3.824188       3.824188    8[6-(6,8),48-(7,7,8,8)]
   283       5.115188       5.115188       5.115188    8[6-(6,8),48-(7,7,8,8)]
   284       4.463518       4.463518       4.463518    8[6-(6,8)]
   285       8.167533       8.167533       8.167533    8[6-(6,8),48-(7,7,8,8)]
   286       9.068083       9.068083       9.068083    8[6-(6,8),48-(7,7,8,8)]
   287       1.225449       1.225449       1.225449    8[6-(6,8)]
   288       1.119857       1.119857       1.119857    8[6-(6,8),48-(7,7,8,8)]
   289        6.14019        6.14019        6.14019    8[6-(1,1,6),6-(6,6)]
   290       9.633407       9.633407       9.633407    8[1-(0),6-(1,1,6)]
   291       2.687701       2.687701       2.687701    8[6-(1,1,6),6-(6,6)]
   292       0.200083       0.200083       0.200083    8[1-(0),6-(1,1,6)]
   293        5.56428        5.56428        5.56428    8[6-(6,8),48-(7,7,8,8)]
   294       6.482071       6.482071       6.482071    8[6-(6,8),48-(7,7,8,8)]
   295       5.191071       5.191071       5.191071    8[6-(6,8),48-(7,7,8,8)]
   296       5.842741       5.842741       5.842741    8[6-(6,8)]
   297       2.138727       2.138727       2.138727    8[6-(6,8),48-(7,7,8,8)]
   298       1.238176       1.238176       1.238176    8[6-(6,8),48-(7,7,8,8)]
   299        9.08081        9.08081        9.08081    8[6-(6,8)]
   300       9.186403       9.186403       9.186403    8[6-(6,8),48-(7,7,8,8)]
   301       4.371897       4.371897       4.371897    8[6-(1,1,6),6-(6,6)]
   302        0.87868        0.87868        0.87868    8[1-(0),6-(1,1,6)]
   303       7.618558       7.618558       7.618558    8[6-(1,1,6),6-(6,6)]
   304      10.106176      10.106176      10.106176    8[1-(0),6-(1,1,6)]
