# Supplementary material for: A collection of forcefield precursors for metal–organic frameworks
Source: RSC Adv. 2019 Nov 13;9(63):36492–507. doi: 10.1039/c9ra07327b (PMC9075174; doi:10.1039/c9ra07327b)
Supplement: RA-009-C9RA07327B-s1607 [file RA-009-C9RA07327B-s1607.txt]

MUKRIU_clean

8.241200    0.000000    0.000000
4.120617    10.020541    0.000000
4.120615    1.351932    22.429088

     1       2.269384       2.269384       2.269384    47[7-(6,6),7-(6,6),7-(6,6),7-(6,7)]
     2       6.389991       6.389991       6.389991    47[7-(6,6),7-(6,6),7-(6,6),7-(6,7)]
     3      14.213048      14.213048      14.213048    47[7-(6,6),7-(6,6),7-(6,6),7-(6,7)]
     4      10.092441      10.092441      10.092441    47[7-(6,6),7-(6,6),7-(6,6),7-(6,7)]
     5       6.788294       6.788294       6.788294    1[6-(7,7)]
     6       8.664805       8.664805       8.664805    1[6-(7,7)]
     7      12.043715      12.043715      12.043715    1[6-(7,7)]
     8      10.547933      10.547933      10.547933    1[6-(7,7)]
     9      12.473074      12.473074      12.473074    1[6-(7,7)]
    10       7.788774       7.788774       7.788774    1[6-(7,7)]
    11        6.78829        6.78829        6.78829    1[6-(7,7)]
    12       4.544206       4.544206       4.544206    1[6-(7,7)]
    13       7.923112       7.923112       7.923112    1[6-(7,7)]
    14      14.668539      14.668539      14.668539    1[6-(7,7)]
    15       4.231872       4.231872       4.231872    1[6-(7,7)]
    16       7.788776       7.788776       7.788776    1[6-(7,7)]
    17       9.694138       9.694138       9.694138    1[6-(7,7)]
    18       7.817627       7.817627       7.817627    1[6-(7,7)]
    19       4.438717       4.438717       4.438717    1[6-(7,7)]
    20       5.934499       5.934499       5.934499    1[6-(7,7)]
    21       4.009358       4.009358       4.009358    1[6-(7,7)]
    22       8.693658       8.693658       8.693658    1[6-(7,7)]
    23       9.694142       9.694142       9.694142    1[6-(7,7)]
    24      11.938226      11.938226      11.938226    1[6-(7,7)]
    25        8.55932        8.55932        8.55932    1[6-(7,7)]
    26       1.813893       1.813893       1.813893    1[6-(7,7)]
    27       12.25056       12.25056       12.25056    1[6-(7,7)]
    28       8.693656       8.693656       8.693656    1[6-(7,7)]
    29       7.627241       7.627241       7.627241    6[6-(6,7),6-(6,7),8-(0)]
    30      12.414567      12.414567      12.414567    6[6-(6,7),6-(6,8),7-(6,7)]
    31      12.350285      12.350285      12.350285    6[6-(6,7),6-(6,7),7-(8,8)]
    32      11.695935      11.695935      11.695935    6[6-(6,7),6-(6,7),7-(6,7)]
    33      11.131415      11.131415      11.131415    6[6-(6,7),6-(6,7),7-(8,8)]
    34      11.157788      11.157788      11.157788    6[6-(6,7),6-(6,8),7-(6,7)]
    35       2.078435       2.078435       2.078435    6[1-(0),7-(6,47),7-(7)]
    36       9.120543       9.120543       9.120543    6[1-(0),7-(6,47),7-(6,7)]
    37      11.825323      11.825323      11.825323    6[1-(0),7-(6,47),7-(7,47)]
    38      11.010265      11.010265      11.010265    6[1-(0),7-(6,47),7-(6,7)]
    39       5.022204       5.022204       5.022204    6[1-(0),7-(6,47),7-(7)]
    40       6.937458       6.937458       6.937458    6[1-(0),7-(6,47),7-(6,7)]
    41       7.627253       7.627253       7.627253    6[6-(6,7),6-(6,7),8-(0)]
    42       4.173351       4.173351       4.173351    6[6-(6,7),6-(6,8),7-(6,7)]
    43       8.229688       8.229688       8.229688    6[6-(6,7),6-(6,7),7-(8,8)]
    44       7.575335       7.575335       7.575335    6[6-(6,7),6-(6,7),7-(6,7)]
    45        7.01081        7.01081        7.01081    6[6-(6,7),6-(6,7),7-(8,8)]
    46       7.037182       7.037182       7.037182    6[6-(6,7),6-(6,8),7-(6,7)]
    47       6.199043       6.199043       6.199043    6[1-(0),7-(6,47),7-(7)]
    48       4.999945       4.999945       4.999945    6[1-(0),7-(6,47),7-(6,7)]
    49       7.704721       7.704721       7.704721    6[1-(0),7-(6,47),7-(7,47)]
    50       6.889669       6.889669       6.889669    6[1-(0),7-(6,47),7-(6,7)]
    51       5.022204       5.022204       5.022204    6[1-(0),7-(6,47),7-(7)]
    52        6.93746        6.93746        6.93746    6[1-(0),7-(6,47),7-(6,7)]
    53       8.855191       8.855191       8.855191    6[6-(6,7),6-(6,7),8-(0)]
    54       4.067865       4.067865       4.067865    6[6-(6,7),6-(6,8),7-(6,7)]
    55       4.132147       4.132147       4.132147    6[6-(6,7),6-(6,7),7-(8,8)]
    56       4.786497       4.786497       4.786497    6[6-(6,7),6-(6,7),7-(6,7)]
    57       5.351017       5.351017       5.351017    6[6-(6,7),6-(6,7),7-(8,8)]
    58       5.324644       5.324644       5.324644    6[6-(6,7),6-(6,8),7-(6,7)]
    59      14.403997      14.403997      14.403997    6[1-(0),7-(6,47),7-(7)]
    60       7.361889       7.361889       7.361889    6[1-(0),7-(6,47),7-(6,7)]
    61       4.657109       4.657109       4.657109    6[1-(0),7-(6,47),7-(7,47)]
    62       5.472167       5.472167       5.472167    6[1-(0),7-(6,47),7-(6,7)]
    63      11.460228      11.460228      11.460228    6[1-(0),7-(6,47),7-(7)]
    64       9.544974       9.544974       9.544974    6[1-(0),7-(6,47),7-(6,7)]
    65       8.855179       8.855179       8.855179    6[6-(6,7),6-(6,7),8-(0)]
    66       8.188464       8.188464       8.188464    6[6-(6,7),6-(6,8),7-(6,7)]
    67       8.252744       8.252744       8.252744    6[6-(6,7),6-(6,7),7-(8,8)]
    68       8.907097       8.907097       8.907097    6[6-(6,7),6-(6,7),7-(6,7)]
    69       9.471622       9.471622       9.471622    6[6-(6,7),6-(6,7),7-(8,8)]
    70        9.44525        9.44525        9.44525    6[6-(6,7),6-(6,8),7-(6,7)]
    71      10.283389      10.283389      10.283389    6[1-(0),7-(6,47),7-(7)]
    72      11.482487      11.482487      11.482487    6[1-(0),7-(6,47),7-(6,7)]
    73       8.777711       8.777711       8.777711    6[1-(0),7-(6,47),7-(7,47)]
    74       9.592763       9.592763       9.592763    6[1-(0),7-(6,47),7-(6,7)]
    75      11.460228      11.460228      11.460228    6[1-(0),7-(6,47),7-(7)]
    76       9.544972       9.544972       9.544972    6[1-(0),7-(6,47),7-(6,7)]
    77       9.031538       9.031538       9.031538    7[6-(1,7),6-(6,6),7-(6)]
    78       5.703754       5.703754       5.703754    7[6-(1,7),7-(6,6)]
    79       1.687803       1.687803       1.687803    7[6-(1,7),6-(1,7),47-(7,7,7)]
    80      12.951891      12.951891      12.951891    7[6-(6,6),8-(0),8-(0)]
    81      11.654729      11.654729      11.654729    7[6-(1,7),6-(6,6),7-(6,47)]
    82      12.190409      12.190409      12.190409    7[6-(1,7),7-(6,6),47-(7,7,7)]
    83      11.113281      11.113281      11.113281    7[6-(1,7),6-(1,7),47-(7,7,7)]
    84      10.524041      10.524041      10.524041    7[6-(6,6),8-(0),8-(0)]
    85       6.433095       6.433095       6.433095    7[6-(1,7),6-(6,6),7-(6)]
    86       5.182905       5.182905       5.182905    7[6-(1,7),7-(6,6)]
    87       6.076254       6.076254       6.076254    7[6-(1,7),6-(1,7),47-(7,7,7)]
    88        4.91094        4.91094        4.91094    7[6-(1,7),6-(6,6),7-(6)]
    89       5.703746       5.703746       5.703746    7[6-(1,7),7-(6,6)]
    90       5.808409       5.808409       5.808409    7[6-(1,7),6-(1,7),47-(7,7,7)]
    91        4.71068        4.71068        4.71068    7[6-(6,6),8-(0),8-(0)]
    92       7.534129       7.534129       7.534129    7[6-(1,7),6-(6,6),7-(6,47)]
    93       8.069805       8.069805       8.069805    7[6-(1,7),7-(6,6),47-(7,7,7)]
    94       6.992684       6.992684       6.992684    7[6-(1,7),6-(1,7),47-(7,7,7)]
    95       6.403432       6.403432       6.403432    7[6-(6,6),8-(0),8-(0)]
    96         6.4331         6.4331         6.4331    7[6-(1,7),6-(6,6),7-(6)]
    97       5.182909       5.182909       5.182909    7[6-(1,7),7-(6,6)]
    98       6.076252       6.076252       6.076252    7[6-(1,7),6-(1,7),47-(7,7,7)]
    99       7.450894       7.450894       7.450894    7[6-(1,7),6-(6,6),7-(6)]
   100      10.778678      10.778678      10.778678    7[6-(1,7),7-(6,6)]
   101      14.794629      14.794629      14.794629    7[6-(1,7),6-(1,7),47-(7,7,7)]
   102       3.530541       3.530541       3.530541    7[6-(6,6),8-(0),8-(0)]
   103       4.827703       4.827703       4.827703    7[6-(1,7),6-(6,6),7-(6,47)]
   104       4.292023       4.292023       4.292023    7[6-(1,7),7-(6,6),47-(7,7,7)]
   105       5.369151       5.369151       5.369151    7[6-(1,7),6-(1,7),47-(7,7,7)]
   106       5.958391       5.958391       5.958391    7[6-(6,6),8-(0),8-(0)]
   107      10.049337      10.049337      10.049337    7[6-(1,7),6-(6,6),7-(6)]
   108      11.299527      11.299527      11.299527    7[6-(1,7),7-(6,6)]
   109      10.406178      10.406178      10.406178    7[6-(1,7),6-(1,7),47-(7,7,7)]
   110      11.571492      11.571492      11.571492    7[6-(1,7),6-(6,6),7-(6)]
   111      10.778686      10.778686      10.778686    7[6-(1,7),7-(6,6)]
   112      10.674023      10.674023      10.674023    7[6-(1,7),6-(1,7),47-(7,7,7)]
   113      11.771752      11.771752      11.771752    7[6-(6,6),8-(0),8-(0)]
   114       8.948303       8.948303       8.948303    7[6-(1,7),6-(6,6),7-(6,47)]
   115       8.412627       8.412627       8.412627    7[6-(1,7),7-(6,6),47-(7,7,7)]
   116       9.489748       9.489748       9.489748    7[6-(1,7),6-(1,7),47-(7,7,7)]
   117         10.079         10.079         10.079    7[6-(6,6),8-(0),8-(0)]
   118      10.049332      10.049332      10.049332    7[6-(1,7),6-(6,6),7-(6)]
   119      11.299523      11.299523      11.299523    7[6-(1,7),7-(6,6)]
   120       10.40618       10.40618       10.40618    7[6-(1,7),6-(1,7),47-(7,7,7)]
   121       7.589332       7.589332       7.589332    8[6-(6,6)]
   122      12.308251      12.308251      12.308251    8[7-(6,8)]
   123       5.776278       5.776278       5.776278    8[7-(6,8)]
   124      11.008625      11.008625      11.008625    8[7-(6,8)]
   125        9.59196        9.59196        9.59196    8[7-(6,8)]
   126       7.589343       7.589343       7.589343    8[6-(6,6)]
   127       4.067044       4.067044       4.067044    8[7-(6,8)]
   128       5.776267       5.776267       5.776267    8[7-(6,8)]
   129       6.888013       6.888013       6.888013    8[7-(6,8)]
   130       5.471353       5.471353       5.471353    8[7-(6,8)]
   131         8.8931         8.8931         8.8931    8[6-(6,6)]
   132       4.174181       4.174181       4.174181    8[7-(6,8)]
   133      10.706154      10.706154      10.706154    8[7-(6,8)]
   134       5.473807       5.473807       5.473807    8[7-(6,8)]
   135       6.890472       6.890472       6.890472    8[7-(6,8)]
   136       8.893089       8.893089       8.893089    8[6-(6,6)]
   137      12.415388      12.415388      12.415388    8[7-(6,8)]
   138      10.706165      10.706165      10.706165    8[7-(6,8)]
   139       9.594419       9.594419       9.594419    8[7-(6,8)]
   140      11.011079      11.011079      11.011079    8[7-(6,8)]
