# Supplementary material for: A collection of forcefield precursors for metal–organic frameworks
Source: RSC Adv. 2019 Nov 13;9(63):36492–507. doi: 10.1039/c9ra07327b (PMC9075174; doi:10.1039/c9ra07327b)
Supplement: RA-009-C9RA07327B-s1608 [file RA-009-C9RA07327B-s1608.txt]

MULQOA_clean

11.743700    0.000000    0.000000
-4.940124    12.035692    0.000000
0.000000    0.000000    18.925100

     1      -1.146918      -1.146918      -1.146918    30[7-(6,6),8-(1,1,30),8-(6),8-(6),8-(6)]
     2        4.68946        4.68946        4.68946    30[7-(6,6),8-(6),8-(6),8-(6)]
     3       2.187906       2.187906       2.187906    30[7-(6,6),7-(6,6),8-(1,1,30),8-(6),8-(6)]
     4      -0.391418      -0.391418      -0.391418    30[7-(6,6),8-(1,1,30),8-(6),8-(6),8-(6)]
     5       5.515904       5.515904       5.515904    30[7-(6,6),8-(6),8-(6),8-(6)]
     6       8.017458       8.017458       8.017458    30[7-(6,6),7-(6,6),8-(1,1,30),8-(6),8-(6)]
     7       7.950494       7.950494       7.950494    30[7-(6,6),8-(1,1,30),8-(6),8-(6),8-(6)]
     8       2.114116       2.114116       2.114116    30[7-(6,6),8-(6),8-(6),8-(6)]
     9        4.61567        4.61567        4.61567    30[7-(6,6),7-(6,6),8-(1,1,30),8-(6),8-(6)]
    10       7.194994       7.194994       7.194994    30[7-(6,6),8-(1,1,30),8-(6),8-(6),8-(6)]
    11       1.287672       1.287672       1.287672    30[7-(6,6),8-(6),8-(6),8-(6)]
    12      -1.213882      -1.213882      -1.213882    30[7-(6,6),7-(6,6),8-(1,1,30),8-(6),8-(6)]
    13      -1.184063      -1.184063      -1.184063    1[6-(7,7)]
    14       0.143376       0.143376       0.143376    1[8-(1,30,30)]
    15      -1.276311      -1.276311      -1.276311    1[8-(1,30,30)]
    16       4.590868       4.590868       4.590868    1[6-(7,7)]
    17      -0.354273      -0.354273      -0.354273    1[6-(7,7)]
    18      -1.681712      -1.681712      -1.681712    1[8-(1,30,30)]
    19      -0.262025      -0.262025      -0.262025    1[8-(1,30,30)]
    20       5.614496       5.614496       5.614496    1[6-(7,7)]
    21       7.987639       7.987639       7.987639    1[6-(7,7)]
    22         6.6602         6.6602         6.6602    1[8-(1,30,30)]
    23       8.079887       8.079887       8.079887    1[8-(1,30,30)]
    24       2.212708       2.212708       2.212708    1[6-(7,7)]
    25       7.157849       7.157849       7.157849    1[6-(7,7)]
    26       8.485288       8.485288       8.485288    1[8-(1,30,30)]
    27       7.065601       7.065601       7.065601    1[8-(1,30,30)]
    28        1.18908        1.18908        1.18908    1[6-(7,7)]
    29      -2.031234      -2.031234      -2.031234    6[1-(0),7-(6,30),7-(6,30)]
    30       1.747248       1.747248       1.747248    6[6-(6,7),8-(30),8-(30)]
    31       3.768623       3.768623       3.768623    6[1-(0),7-(6,30),7-(6,30)]
    32       1.671125       1.671125       1.671125    6[6-(6,7),6-(8,8),7-(6,30)]
    33       0.339682       0.339682       0.339682    6[6-(6,7),8-(30),8-(30)]
    34       2.231783       2.231783       2.231783    6[6-(6,7),6-(8,8),7-(6,30)]
    35        7.57686        7.57686        7.57686    6[6-(6,7),6-(8,8),7-(6,30)]
    36       7.628546       7.628546       7.628546    6[6-(6,7),8-(30),8-(30)]
    37        8.12487        8.12487        8.12487    6[6-(6,7),6-(8,8),7-(6,30)]
    38       6.192889       6.192889       6.192889    6[6-(6,7),8-(30),8-(30)]
    39       0.492898       0.492898       0.492898    6[1-(0),7-(6,30),7-(6,30)]
    40      -3.285584      -3.285584      -3.285584    6[6-(6,7),8-(30),8-(30)]
    41       6.436741       6.436741       6.436741    6[1-(0),7-(6,30),7-(6,30)]
    42      -3.209461      -3.209461      -3.209461    6[6-(6,7),6-(8,8),7-(6,30)]
    43      -1.878018      -1.878018      -1.878018    6[6-(6,7),8-(30),8-(30)]
    44      -3.770119      -3.770119      -3.770119    6[6-(6,7),6-(8,8),7-(6,30)]
    45       2.628504       2.628504       2.628504    6[6-(6,7),6-(8,8),7-(6,30)]
    46       2.576818       2.576818       2.576818    6[6-(6,7),8-(30),8-(30)]
    47       2.080494       2.080494       2.080494    6[6-(6,7),6-(8,8),7-(6,30)]
    48       4.012475       4.012475       4.012475    6[6-(6,7),8-(30),8-(30)]
    49        8.83481        8.83481        8.83481    6[1-(0),7-(6,30),7-(6,30)]
    50       5.056328       5.056328       5.056328    6[6-(6,7),8-(30),8-(30)]
    51       3.034953       3.034953       3.034953    6[1-(0),7-(6,30),7-(6,30)]
    52       5.132451       5.132451       5.132451    6[6-(6,7),6-(8,8),7-(6,30)]
    53       6.463894       6.463894       6.463894    6[6-(6,7),8-(30),8-(30)]
    54       4.571793       4.571793       4.571793    6[6-(6,7),6-(8,8),7-(6,30)]
    55      -0.773284      -0.773284      -0.773284    6[6-(6,7),6-(8,8),7-(6,30)]
    56       -0.82497       -0.82497       -0.82497    6[6-(6,7),8-(30),8-(30)]
    57      -1.321294      -1.321294      -1.321294    6[6-(6,7),6-(8,8),7-(6,30)]
    58       0.610687       0.610687       0.610687    6[6-(6,7),8-(30),8-(30)]
    59       6.310678       6.310678       6.310678    6[1-(0),7-(6,30),7-(6,30)]
    60       10.08916       10.08916       10.08916    6[6-(6,7),8-(30),8-(30)]
    61       0.366835       0.366835       0.366835    6[1-(0),7-(6,30),7-(6,30)]
    62      10.013037      10.013037      10.013037    6[6-(6,7),6-(8,8),7-(6,30)]
    63       8.681594       8.681594       8.681594    6[6-(6,7),8-(30),8-(30)]
    64      10.573695      10.573695      10.573695    6[6-(6,7),6-(8,8),7-(6,30)]
    65       4.175072       4.175072       4.175072    6[6-(6,7),6-(8,8),7-(6,30)]
    66       4.226758       4.226758       4.226758    6[6-(6,7),8-(30),8-(30)]
    67       4.723082       4.723082       4.723082    6[6-(6,7),6-(8,8),7-(6,30)]
    68       2.791101       2.791101       2.791101    6[6-(6,7),8-(30),8-(30)]
    69      -2.252895      -2.252895      -2.252895    7[6-(1,7),6-(6,6),30-(8,8,8,8)]
    70       3.555853       3.555853       3.555853    7[6-(1,7),6-(6,6),30-(8,8,8)]
    71       2.662884       2.662884       2.662884    7[6-(1,7),6-(6,6),30-(7,8,8,8)]
    72      -3.156198      -3.156198      -3.156198    7[6-(1,7),6-(6,6),30-(7,8,8,8)]
    73       0.714559       0.714559       0.714559    7[6-(1,7),6-(6,6),30-(8,8,8,8)]
    74       6.649511       6.649511       6.649511    7[6-(1,7),6-(6,6),30-(8,8,8)]
    75        7.54248        7.54248        7.54248    7[6-(1,7),6-(6,6),30-(7,8,8,8)]
    76       1.617862       1.617862       1.617862    7[6-(1,7),6-(6,6),30-(7,8,8,8)]
    77       9.056471       9.056471       9.056471    7[6-(1,7),6-(6,6),30-(8,8,8,8)]
    78       3.247723       3.247723       3.247723    7[6-(1,7),6-(6,6),30-(8,8,8)]
    79       4.140692       4.140692       4.140692    7[6-(1,7),6-(6,6),30-(7,8,8,8)]
    80      -1.783926      -1.783926      -1.783926    7[6-(1,7),6-(6,6),30-(7,8,8,8)]
    81       6.089017       6.089017       6.089017    7[6-(1,7),6-(6,6),30-(8,8,8,8)]
    82       0.154065       0.154065       0.154065    7[6-(1,7),6-(6,6),30-(8,8,8)]
    83      -0.738904      -0.738904      -0.738904    7[6-(1,7),6-(6,6),30-(7,8,8,8)]
    84       5.185714       5.185714       5.185714    7[6-(1,7),6-(6,6),30-(7,8,8,8)]
    85       0.534059       0.534059       0.534059    8[6-(6,8),30-(7,8,8,8)]
    86       2.654814       2.654814       2.654814    8[6-(6,8),30-(7,8,8)]
    87       0.274551       0.274551       0.274551    8[6-(6,8),30-(7,7,8,8)]
    88       -0.65192       -0.65192       -0.65192    8[6-(6,8),30-(7,8,8,8)]
    89      -0.791561      -0.791561      -0.791561    8[1-(0),1-(0),30-(7,7,8,8),30-(7,8,8,8)]
    90      -3.223149      -3.223149      -3.223149    8[6-(6,8),30-(7,8,8,8)]
    91       6.409996       6.409996       6.409996    8[6-(6,8),30-(7,8,8)]
    92        5.18973        5.18973        5.18973    8[6-(6,8),30-(7,8,8)]
    93       6.115307       6.115307       6.115307    8[6-(6,8),30-(7,7,8,8)]
    94      -2.072395      -2.072395      -2.072395    8[6-(6,8),30-(7,8,8,8)]
    95       -4.19315       -4.19315       -4.19315    8[6-(6,8),30-(7,8,8)]
    96      -1.812887      -1.812887      -1.812887    8[6-(6,8),30-(7,7,8,8)]
    97      -0.886416      -0.886416      -0.886416    8[6-(6,8),30-(7,8,8,8)]
    98      -0.746775      -0.746775      -0.746775    8[1-(0),1-(0),30-(7,7,8,8),30-(7,8,8,8)]
    99       1.684813       1.684813       1.684813    8[6-(6,8),30-(7,8,8,8)]
   100       3.795368       3.795368       3.795368    8[6-(6,8),30-(7,8,8)]
   101       5.015634       5.015634       5.015634    8[6-(6,8),30-(7,8,8)]
   102       4.090057       4.090057       4.090057    8[6-(6,8),30-(7,7,8,8)]
   103       6.269517       6.269517       6.269517    8[6-(6,8),30-(7,8,8,8)]
   104       4.148762       4.148762       4.148762    8[6-(6,8),30-(7,8,8)]
   105       6.529025       6.529025       6.529025    8[6-(6,8),30-(7,7,8,8)]
   106       7.455496       7.455496       7.455496    8[6-(6,8),30-(7,8,8,8)]
   107       7.595137       7.595137       7.595137    8[1-(0),1-(0),30-(7,7,8,8),30-(7,8,8,8)]
   108      10.026725      10.026725      10.026725    8[6-(6,8),30-(7,8,8,8)]
   109        0.39358        0.39358        0.39358    8[6-(6,8),30-(7,8,8)]
   110       1.613846       1.613846       1.613846    8[6-(6,8),30-(7,8,8)]
   111       0.688269       0.688269       0.688269    8[6-(6,8),30-(7,7,8,8)]
   112       8.875971       8.875971       8.875971    8[6-(6,8),30-(7,8,8,8)]
   113      10.996726      10.996726      10.996726    8[6-(6,8),30-(7,8,8)]
   114       8.616463       8.616463       8.616463    8[6-(6,8),30-(7,7,8,8)]
   115       7.689992       7.689992       7.689992    8[6-(6,8),30-(7,8,8,8)]
   116       7.550351       7.550351       7.550351    8[1-(0),1-(0),30-(7,7,8,8),30-(7,8,8,8)]
   117       5.118763       5.118763       5.118763    8[6-(6,8),30-(7,8,8,8)]
   118       3.008208       3.008208       3.008208    8[6-(6,8),30-(7,8,8)]
   119       1.787942       1.787942       1.787942    8[6-(6,8),30-(7,8,8)]
   120       2.713519       2.713519       2.713519    8[6-(6,8),30-(7,7,8,8)]
