# Supplementary material for: A collection of forcefield precursors for metal–organic frameworks
Source: RSC Adv. 2019 Nov 13;9(63):36492–507. doi: 10.1039/c9ra07327b (PMC9075174; doi:10.1039/c9ra07327b)
Supplement: RA-009-C9RA07327B-s1609 [file RA-009-C9RA07327B-s1609.txt]

MULXOH_clean

10.582600    0.000000    0.000000
-4.121376    11.278046    0.000000
0.000000    0.000000    18.147000

     1       3.006343       3.006343       3.006343    57[8-(6),8-(6),8-(6),8-(6),8-(6),8-(6,57),8-(6,57)]
     2       6.685493       6.685493       6.685493    57[8-(6),8-(6),8-(6),8-(6),8-(6),8-(6,57),8-(6,57)]
     3       3.454881       3.454881       3.454881    57[8-(6),8-(6),8-(6),8-(6),8-(6),8-(6,57),8-(6,57)]
     4      -0.224269      -0.224269      -0.224269    57[8-(6),8-(6),8-(6),8-(6),8-(6),8-(6,57),8-(6,57)]
     5       6.083848       6.083848       6.083848    1[6-(6,6,6)]
     6       6.193578       6.193578       6.193578    1[6-(1,6,6)]
     7       5.191305       5.191305       5.191305    1[6-(1,6,6)]
     8       7.361781       7.361781       7.361781    1[6-(1,6,6)]
     9       7.798766       7.798766       7.798766    1[6-(1,6,6)]
    10       5.945823       5.945823       5.945823    1[6-(6,6,6)]
    11       6.744614       6.744614       6.744614    1[6-(1,6,6)]
    12       5.715542       5.715542       5.715542    1[6-(1,6,6)]
    13       4.163333       4.163333       4.163333    1[6-(1,6,6)]
    14       4.622786       4.622786       4.622786    1[6-(1,6,6)]
    15      -0.589042      -0.589042      -0.589042    1[6-(6,6,6)]
    16      -0.355359      -0.355359      -0.355359    1[6-(1,6,6)]
    17      -1.044185      -1.044185      -1.044185    1[6-(1,6,6)]
    18       8.816179       8.816179       8.816179    1[6-(1,6,6)]
    19       9.085823       9.085823       9.085823    1[6-(1,6,6)]
    20       7.729364       7.729364       7.729364    1[6-(6,6,6)]
    21       7.619634       7.619634       7.619634    1[6-(1,6,6)]
    22       8.621907       8.621907       8.621907    1[6-(1,6,6)]
    23       6.451431       6.451431       6.451431    1[6-(1,6,6)]
    24       6.014446       6.014446       6.014446    1[6-(1,6,6)]
    25       7.867389       7.867389       7.867389    1[6-(6,6,6)]
    26       7.068598       7.068598       7.068598    1[6-(1,6,6)]
    27        8.09767        8.09767        8.09767    1[6-(1,6,6)]
    28      -0.932721      -0.932721      -0.932721    1[6-(1,6,6)]
    29      -1.392174      -1.392174      -1.392174    1[6-(1,6,6)]
    30       3.819654       3.819654       3.819654    1[6-(6,6,6)]
    31      -0.535405      -0.535405      -0.535405    1[6-(1,6,6)]
    32       0.153421       0.153421       0.153421    1[6-(1,6,6)]
    33       4.997033       4.997033       4.997033    1[6-(1,6,6)]
    34       4.727389       4.727389       4.727389    1[6-(1,6,6)]
    35       0.377376       0.377376       0.377376    1[6-(6,6,6)]
    36       0.267646       0.267646       0.267646    1[6-(1,6,6)]
    37       1.269919       1.269919       1.269919    1[6-(1,6,6)]
    38      -0.900557      -0.900557      -0.900557    1[6-(1,6,6)]
    39      -1.337542      -1.337542      -1.337542    1[6-(1,6,6)]
    40       0.515401       0.515401       0.515401    1[6-(6,6,6)]
    41       -0.28339       -0.28339       -0.28339    1[6-(1,6,6)]
    42       0.745682       0.745682       0.745682    1[6-(1,6,6)]
    43       2.297891       2.297891       2.297891    1[6-(1,6,6)]
    44       1.838438       1.838438       1.838438    1[6-(1,6,6)]
    45       7.050266       7.050266       7.050266    1[6-(6,6,6)]
    46       6.816583       6.816583       6.816583    1[6-(1,6,6)]
    47       7.505409       7.505409       7.505409    1[6-(1,6,6)]
    48      -2.354955      -2.354955      -2.354955    1[6-(1,6,6)]
    49      -2.624599      -2.624599      -2.624599    1[6-(1,6,6)]
    50       -1.26814       -1.26814       -1.26814    1[6-(6,6,6)]
    51       -1.15841       -1.15841       -1.15841    1[6-(1,6,6)]
    52      -2.160683      -2.160683      -2.160683    1[6-(1,6,6)]
    53       0.009793       0.009793       0.009793    1[6-(1,6,6)]
    54       0.446778       0.446778       0.446778    1[6-(1,6,6)]
    55      -1.406165      -1.406165      -1.406165    1[6-(6,6,6)]
    56      -0.607374      -0.607374      -0.607374    1[6-(1,6,6)]
    57      -1.636446      -1.636446      -1.636446    1[6-(1,6,6)]
    58       7.393945       7.393945       7.393945    1[6-(1,6,6)]
    59       7.853398       7.853398       7.853398    1[6-(1,6,6)]
    60        2.64157        2.64157        2.64157    1[6-(6,6,6)]
    61       6.996629       6.996629       6.996629    1[6-(1,6,6)]
    62       6.307803       6.307803       6.307803    1[6-(1,6,6)]
    63       1.464191       1.464191       1.464191    1[6-(1,6,6)]
    64       1.733835       1.733835       1.733835    1[6-(1,6,6)]
    65       4.257455       4.257455       4.257455    6[6-(1,6,6),8-(57),8-(57)]
    66       5.335988       5.335988       5.335988    6[1-(0),6-(1,1,6),6-(1,1,6),6-(8,8)]
    67       5.892379       5.892379       5.892379    6[1-(0),1-(0),6-(1,1,6),6-(1,6,6)]
    68       7.060584       7.060584       7.060584    6[1-(0),1-(0),6-(1,1,6),6-(1,6,6)]
    69       6.653759       6.653759       6.653759    6[1-(0),6-(1,1,6),6-(1,1,6),6-(8,8)]
    70       6.054269       6.054269       6.054269    6[1-(0),1-(0),6-(1,1,6),6-(1,6,6)]
    71       4.914514       4.914514       4.914514    6[1-(0),1-(0),6-(1,1,6),6-(1,6,6)]
    72      -0.652476      -0.652476      -0.652476    6[1-(0),6-(1,1,6),6-(1,1,6),6-(8,8)]
    73      -1.028585      -1.028585      -1.028585    6[1-(0),1-(0),6-(1,1,6),6-(1,6,6)]
    74       8.859185       8.859185       8.859185    6[1-(0),1-(0),6-(1,1,6),6-(1,6,6)]
    75       7.829452       7.829452       7.829452    6[6-(1,6,6),8-(57),8-(57)]
    76       0.719809       0.719809       0.719809    6[6-(1,6,6),8-(57),8-(57,57)]
    77       9.555757       9.555757       9.555757    6[6-(1,6,6),8-(57),8-(57)]
    78       8.477224       8.477224       8.477224    6[1-(0),6-(1,1,6),6-(1,1,6),6-(8,8)]
    79       7.920833       7.920833       7.920833    6[1-(0),1-(0),6-(1,1,6),6-(1,6,6)]
    80       6.752628       6.752628       6.752628    6[1-(0),1-(0),6-(1,1,6),6-(1,6,6)]
    81       7.159453       7.159453       7.159453    6[1-(0),6-(1,1,6),6-(1,1,6),6-(8,8)]
    82       7.758943       7.758943       7.758943    6[1-(0),1-(0),6-(1,1,6),6-(1,6,6)]
    83       8.898698       8.898698       8.898698    6[1-(0),1-(0),6-(1,1,6),6-(1,6,6)]
    84       3.883088       3.883088       3.883088    6[1-(0),6-(1,1,6),6-(1,1,6),6-(8,8)]
    85       0.137821       0.137821       0.137821    6[1-(0),1-(0),6-(1,1,6),6-(1,6,6)]
    86       4.954027       4.954027       4.954027    6[1-(0),1-(0),6-(1,1,6),6-(1,6,6)]
    87        5.98376        5.98376        5.98376    6[6-(1,6,6),8-(57),8-(57)]
    88       2.510803       2.510803       2.510803    6[6-(1,6,6),8-(57),8-(57,57)]
    89       2.203769       2.203769       2.203769    6[6-(1,6,6),8-(57),8-(57)]
    90       1.125236       1.125236       1.125236    6[1-(0),6-(1,1,6),6-(1,1,6),6-(8,8)]
    91       0.568845       0.568845       0.568845    6[1-(0),1-(0),6-(1,1,6),6-(1,6,6)]
    92       -0.59936       -0.59936       -0.59936    6[1-(0),1-(0),6-(1,1,6),6-(1,6,6)]
    93      -0.192535      -0.192535      -0.192535    6[1-(0),6-(1,1,6),6-(1,1,6),6-(8,8)]
    94       0.406955       0.406955       0.406955    6[1-(0),1-(0),6-(1,1,6),6-(1,6,6)]
    95        1.54671        1.54671        1.54671    6[1-(0),1-(0),6-(1,1,6),6-(1,6,6)]
    96         7.1137         7.1137         7.1137    6[1-(0),6-(1,1,6),6-(1,1,6),6-(8,8)]
    97       7.489809       7.489809       7.489809    6[1-(0),1-(0),6-(1,1,6),6-(1,6,6)]
    98      -2.397961      -2.397961      -2.397961    6[1-(0),1-(0),6-(1,1,6),6-(1,6,6)]
    99      -1.368228      -1.368228      -1.368228    6[6-(1,6,6),8-(57),8-(57)]
   100       5.741415       5.741415       5.741415    6[6-(1,6,6),8-(57),8-(57,57)]
   101      -3.094533      -3.094533      -3.094533    6[6-(1,6,6),8-(57),8-(57)]
   102         -2.016         -2.016         -2.016    6[1-(0),6-(1,1,6),6-(1,1,6),6-(8,8)]
   103      -1.459609      -1.459609      -1.459609    6[1-(0),1-(0),6-(1,1,6),6-(1,6,6)]
   104      -0.291404      -0.291404      -0.291404    6[1-(0),1-(0),6-(1,1,6),6-(1,6,6)]
   105      -0.698229      -0.698229      -0.698229    6[1-(0),6-(1,1,6),6-(1,1,6),6-(8,8)]
   106      -1.297719      -1.297719      -1.297719    6[1-(0),1-(0),6-(1,1,6),6-(1,6,6)]
   107      -2.437474      -2.437474      -2.437474    6[1-(0),1-(0),6-(1,1,6),6-(1,6,6)]
   108       2.578136       2.578136       2.578136    6[1-(0),6-(1,1,6),6-(1,1,6),6-(8,8)]
   109       6.323403       6.323403       6.323403    6[1-(0),1-(0),6-(1,1,6),6-(1,6,6)]
   110       1.507197       1.507197       1.507197    6[1-(0),1-(0),6-(1,1,6),6-(1,6,6)]
   111       0.477464       0.477464       0.477464    6[6-(1,6,6),8-(57),8-(57)]
   112       3.950421       3.950421       3.950421    6[6-(1,6,6),8-(57),8-(57,57)]
   113       3.742031       3.742031       3.742031    8[6-(6,8),57-(8,8,8,8,8,8)]
   114       1.722597       1.722597       1.722597    8[6-(6,8),57-(8,8,8,8,8,8),57-(8,8,8,8,8,8)]
   115        8.40541        8.40541        8.40541    8[6-(6,8),57-(8,8,8,8,8,8)]
   116       8.184787       8.184787       8.184787    8[6-(6,8),57-(8,8,8,8,8,8)]
   117        3.98902        3.98902        3.98902    8[6-(6,8),57-(8,8,8,8,8,8)]
   118       0.838311       0.838311       0.838311    8[6-(6,8),57-(8,8,8,8,8,8)]
   119      10.071181      10.071181      10.071181    8[6-(6,8),57-(8,8,8,8,8,8)]
   120       1.508015       1.508015       1.508015    8[6-(6,8),57-(8,8,8,8,8,8),57-(8,8,8,8,8,8)]
   121       5.407802       5.407802       5.407802    8[6-(6,8),57-(8,8,8,8,8,8)]
   122       5.628425       5.628425       5.628425    8[6-(6,8),57-(8,8,8,8,8,8)]
   123      -0.758408      -0.758408      -0.758408    8[6-(6,8),57-(8,8,8,8,8,8)]
   124       2.392301       2.392301       2.392301    8[6-(6,8),57-(8,8,8,8,8,8)]
   125       2.719193       2.719193       2.719193    8[6-(6,8),57-(8,8,8,8,8,8)]
   126       4.738627       4.738627       4.738627    8[6-(6,8),57-(8,8,8,8,8,8),57-(8,8,8,8,8,8)]
   127      -1.944186      -1.944186      -1.944186    8[6-(6,8),57-(8,8,8,8,8,8)]
   128      -1.723563      -1.723563      -1.723563    8[6-(6,8),57-(8,8,8,8,8,8)]
   129       2.472204       2.472204       2.472204    8[6-(6,8),57-(8,8,8,8,8,8)]
   130       5.622913       5.622913       5.622913    8[6-(6,8),57-(8,8,8,8,8,8)]
   131      -3.609957      -3.609957      -3.609957    8[6-(6,8),57-(8,8,8,8,8,8)]
   132       4.953209       4.953209       4.953209    8[6-(6,8),57-(8,8,8,8,8,8),57-(8,8,8,8,8,8)]
   133       1.053422       1.053422       1.053422    8[6-(6,8),57-(8,8,8,8,8,8)]
   134       0.832799       0.832799       0.832799    8[6-(6,8),57-(8,8,8,8,8,8)]
   135       7.219632       7.219632       7.219632    8[6-(6,8),57-(8,8,8,8,8,8)]
   136       4.068923       4.068923       4.068923    8[6-(6,8),57-(8,8,8,8,8,8)]
