# Supplementary material for: A collection of forcefield precursors for metal–organic frameworks
Source: RSC Adv. 2019 Nov 13;9(63):36492–507. doi: 10.1039/c9ra07327b (PMC9075174; doi:10.1039/c9ra07327b)
Supplement: RA-009-C9RA07327B-s1610 [file RA-009-C9RA07327B-s1610.txt]

MUNPAN_clean

13.063000    0.000000    0.000000
-1.178276    13.076020    0.000000
0.000000    0.000000    22.324000

     1       2.369917       2.369917       2.369917    30[7-(6,6),8-(6),8-(6),8-(6),8-(6)]
     2       2.079572       2.079572       2.079572    30[7-(6,6),8-(6),8-(6),8-(6),8-(6)]
     3       9.514807       9.514807       9.514807    30[7-(6,6),8-(6),8-(6),8-(6),8-(6)]
     4       9.805152       9.805152       9.805152    30[7-(6,6),8-(6),8-(6),8-(6),8-(6)]
     5       1.638739       1.638739       1.638739    1[6-(6,7)]
     6       1.530788       1.530788       1.530788    1[6-(6,6)]
     7       2.845988       2.845988       2.845988    1[6-(6,6)]
     8       2.895074       2.895074       2.895074    1[6-(6,7)]
     9       5.304584       5.304584       5.304584    1[6-(6,6)]
    10       5.259617       5.259617       5.259617    1[6-(6,6)]
    11      11.847329      11.847329      11.847329    1[6-(6,6)]
    12      11.879084      11.879084      11.879084    1[6-(6,6)]
    13      11.241755      11.241755      11.241755    1[6-(6,6)]
    14       8.967599       8.967599       8.967599    1[6-(6,6)]
    15       6.668316       6.668316       6.668316    1[6-(6,6)]
    16       6.283721       6.283721       6.283721    1[6-(6,6)]
    17       8.574357       8.574357       8.574357    1[6-(6,6)]
    18      10.870162      10.870162      10.870162    1[6-(6,6)]
    19       3.541862       3.541862       3.541862    1[6-(6,6)]
    20       3.929047       3.929047       3.929047    1[6-(6,6)]
    21       2.571698       2.571698       2.571698    1[6-(6,6)]
    22       1.308088       1.308088       1.308088    1[6-(6,6)]
    23        2.31187        2.31187        2.31187    1[6-(6,6)]
    24       2.380015       2.380015       2.380015    1[6-(6,6)]
    25       0.999651       0.999651       0.999651    1[6-(6,7)]
    26       0.937364       0.937364       0.937364    1[6-(6,6)]
    27       2.978269       2.978269       2.978269    1[6-(6,6)]
    28       2.985513       2.985513       2.985513    1[6-(6,7)]
    29      10.245985      10.245985      10.245985    1[6-(6,7)]
    30      10.353936      10.353936      10.353936    1[6-(6,6)]
    31       9.038736       9.038736       9.038736    1[6-(6,6)]
    32        8.98965        8.98965        8.98965    1[6-(6,7)]
    33        6.58014        6.58014        6.58014    1[6-(6,6)]
    34       6.625107       6.625107       6.625107    1[6-(6,6)]
    35       0.037395       0.037395       0.037395    1[6-(6,6)]
    36        0.00564        0.00564        0.00564    1[6-(6,6)]
    37       0.642969       0.642969       0.642969    1[6-(6,6)]
    38       2.917125       2.917125       2.917125    1[6-(6,6)]
    39       5.216408       5.216408       5.216408    1[6-(6,6)]
    40       5.601003       5.601003       5.601003    1[6-(6,6)]
    41       3.310367       3.310367       3.310367    1[6-(6,6)]
    42       1.014562       1.014562       1.014562    1[6-(6,6)]
    43       8.342862       8.342862       8.342862    1[6-(6,6)]
    44       7.955677       7.955677       7.955677    1[6-(6,6)]
    45       9.313026       9.313026       9.313026    1[6-(6,6)]
    46      10.576636      10.576636      10.576636    1[6-(6,6)]
    47       9.572854       9.572854       9.572854    1[6-(6,6)]
    48       9.504709       9.504709       9.504709    1[6-(6,6)]
    49      10.885073      10.885073      10.885073    1[6-(6,7)]
    50       10.94736       10.94736       10.94736    1[6-(6,6)]
    51       8.906455       8.906455       8.906455    1[6-(6,6)]
    52       8.899211       8.899211       8.899211    1[6-(6,7)]
    53       2.595282       2.595282       2.595282    6[6-(6,6),8-(30),8-(30)]
    54      -0.315378      -0.315378      -0.315378    6[6-(6,6),8-(30),8-(30)]
    55       2.017009       2.017009       2.017009    6[6-(6,6),8-(30),8-(30)]
    56       4.769458       4.769458       4.769458    6[6-(6,6),8-(30),8-(30)]
    57        1.88844        1.88844        1.88844    6[1-(0),6-(1,6),7-(6,30)]
    58       1.805779       1.805779       1.805779    6[1-(0),6-(1,7),6-(6,7)]
    59       2.142324       2.142324       2.142324    6[6-(1,6),6-(1,6),7-(6,6)]
    60       2.582861       2.582861       2.582861    6[1-(0),6-(1,7),6-(6,7)]
    61       2.626978       2.626978       2.626978    6[1-(0),6-(1,6),7-(6,30)]
    62       3.332947       3.332947       3.332947    6[6-(6,6),7-(6,6),8-(0)]
    63       3.305709       3.305709       3.305709    6[6-(1,6),6-(6,6),6-(7,8)]
    64       4.475662       4.475662       4.475662    6[1-(0),6-(1,6),6-(6,6)]
    65       4.449142       4.449142       4.449142    6[1-(0),6-(1,6),6-(6,6)]
    66       3.242121       3.242121       3.242121    6[6-(1,6),6-(6,6),6-(6,8)]
    67       3.236835       3.236835       3.236835    6[6-(6,6),6-(6,6),8-(0)]
    68       1.981578       1.981578       1.981578    6[6-(6,6),6-(6,8),6-(6,8)]
    69       0.727658       0.727658       0.727658    6[6-(6,6),6-(6,6),8-(0)]
    70       0.782722       0.782722       0.782722    6[6-(1,6),6-(6,6),6-(6,8)]
    71      -0.385572      -0.385572      -0.385572    6[1-(0),6-(1,6),6-(6,6)]
    72      -0.370347      -0.370347      -0.370347    6[1-(0),6-(1,6),6-(6,6)]
    73       0.829308       0.829308       0.829308    6[6-(1,6),6-(6,6),6-(7,8)]
    74       0.832587       0.832587       0.832587    6[6-(6,6),7-(6,6),8-(0)]
    75        2.04786        2.04786        2.04786    6[6-(6,6),6-(6,6),6-(6,6)]
    76       2.034874       2.034874       2.034874    6[6-(6,6),6-(6,6),6-(6,6)]
    77      11.251555      11.251555      11.251555    6[6-(1,6),6-(1,6),6-(8,8)]
    78      10.681116      10.681116      10.681116    6[1-(0),6-(1,6),6-(6,6)]
    79       9.338655       9.338655       9.338655    6[1-(0),6-(1,6),6-(6,6)]
    80       8.466861       8.466861       8.466861    6[6-(1,6),6-(1,6),6-(6,6)]
    81       7.063013       7.063013       7.063013    6[1-(0),6-(6,6),6-(6,6)]
    82       6.262733       6.262733       6.262733    6[6-(1,6),6-(1,6),6-(8,8)]
    83       6.839831       6.839831       6.839831    6[1-(0),6-(1,6),6-(6,6)]
    84       8.196052       8.196052       8.196052    6[1-(0),6-(1,6),6-(6,6)]
    85       9.040747       9.040747       9.040747    6[6-(1,6),6-(1,6),6-(6,6)]
    86      10.464788      10.464788      10.464788    6[1-(0),6-(6,6),6-(6,6)]
    87       2.902646       2.902646       2.902646    6[6-(1,6),6-(1,6),6-(8,8)]
    88       3.373638       3.373638       3.373638    6[1-(0),6-(1,6),6-(6,6)]
    89       3.581688       3.581688       3.581688    6[1-(0),6-(1,6),6-(6,6)]
    90       3.285821       3.285821       3.285821    6[6-(1,6),6-(1,6),6-(6,6)]
    91       2.247391       2.247391       2.247391    6[1-(0),6-(6,6),6-(6,6)]
    92        1.92211        1.92211        1.92211    6[6-(1,6),6-(1,6),6-(8,8)]
    93       1.505168       1.505168       1.505168    6[1-(0),6-(1,6),6-(6,6)]
    94       2.569684       2.569684       2.569684    6[1-(0),6-(1,6),6-(6,6)]
    95       2.833963       2.833963       2.833963    6[6-(1,6),6-(1,6),6-(6,6)]
    96       2.664062       2.664062       2.664062    6[1-(0),6-(6,6),6-(6,6)]
    97       1.406666       1.406666       1.406666    6[1-(0),6-(1,6),7-(6,30)]
    98       1.368215       1.368215       1.368215    6[1-(0),6-(1,7),6-(6,6)]
    99       1.980564       1.980564       1.980564    6[6-(1,6),6-(1,6),6-(6,6)]
   100       2.575045       2.575045       2.575045    6[1-(0),6-(1,7),6-(6,6)]
   101       2.573166       2.573166       2.573166    6[1-(0),6-(1,6),7-(6,30)]
   102       9.289442       9.289442       9.289442    6[6-(6,6),8-(30),8-(30)]
   103      12.200102      12.200102      12.200102    6[6-(6,6),8-(30),8-(30)]
   104       9.867715       9.867715       9.867715    6[6-(6,6),8-(30),8-(30)]
   105       7.115266       7.115266       7.115266    6[6-(6,6),8-(30),8-(30)]
   106       9.996284       9.996284       9.996284    6[1-(0),6-(1,6),7-(6,30)]
   107      10.078945      10.078945      10.078945    6[1-(0),6-(1,7),6-(6,7)]
   108         9.7424         9.7424         9.7424    6[6-(1,6),6-(1,6),7-(6,6)]
   109       9.301863       9.301863       9.301863    6[1-(0),6-(1,7),6-(6,7)]
   110       9.257746       9.257746       9.257746    6[1-(0),6-(1,6),7-(6,30)]
   111       8.551777       8.551777       8.551777    6[6-(6,6),7-(6,6),8-(0)]
   112       8.579015       8.579015       8.579015    6[6-(1,6),6-(6,6),6-(7,8)]
   113       7.409062       7.409062       7.409062    6[1-(0),6-(1,6),6-(6,6)]
   114       7.435582       7.435582       7.435582    6[1-(0),6-(1,6),6-(6,6)]
   115       8.642603       8.642603       8.642603    6[6-(1,6),6-(6,6),6-(6,8)]
   116       8.647889       8.647889       8.647889    6[6-(6,6),6-(6,6),8-(0)]
   117       9.903146       9.903146       9.903146    6[6-(6,6),6-(6,8),6-(6,8)]
   118      11.157066      11.157066      11.157066    6[6-(6,6),6-(6,6),8-(0)]
   119      11.102002      11.102002      11.102002    6[6-(1,6),6-(6,6),6-(6,8)]
   120      12.270296      12.270296      12.270296    6[1-(0),6-(1,6),6-(6,6)]
   121      12.255071      12.255071      12.255071    6[1-(0),6-(1,6),6-(6,6)]
   122      11.055416      11.055416      11.055416    6[6-(1,6),6-(6,6),6-(7,8)]
   123      11.052137      11.052137      11.052137    6[6-(6,6),7-(6,6),8-(0)]
   124       9.836864       9.836864       9.836864    6[6-(6,6),6-(6,6),6-(6,6)]
   125        9.84985        9.84985        9.84985    6[6-(6,6),6-(6,6),6-(6,6)]
   126       0.633169       0.633169       0.633169    6[6-(1,6),6-(1,6),6-(8,8)]
   127       1.203608       1.203608       1.203608    6[1-(0),6-(1,6),6-(6,6)]
   128       2.546069       2.546069       2.546069    6[1-(0),6-(1,6),6-(6,6)]
   129       3.417863       3.417863       3.417863    6[6-(1,6),6-(1,6),6-(6,6)]
   130       4.821711       4.821711       4.821711    6[1-(0),6-(6,6),6-(6,6)]
   131       5.621991       5.621991       5.621991    6[6-(1,6),6-(1,6),6-(8,8)]
   132       5.044893       5.044893       5.044893    6[1-(0),6-(1,6),6-(6,6)]
   133       3.688672       3.688672       3.688672    6[1-(0),6-(1,6),6-(6,6)]
   134       2.843977       2.843977       2.843977    6[6-(1,6),6-(1,6),6-(6,6)]
   135       1.419936       1.419936       1.419936    6[1-(0),6-(6,6),6-(6,6)]
   136       8.982078       8.982078       8.982078    6[6-(1,6),6-(1,6),6-(8,8)]
   137       8.511086       8.511086       8.511086    6[1-(0),6-(1,6),6-(6,6)]
   138       8.303036       8.303036       8.303036    6[1-(0),6-(1,6),6-(6,6)]
   139       8.598903       8.598903       8.598903    6[6-(1,6),6-(1,6),6-(6,6)]
   140       9.637333       9.637333       9.637333    6[1-(0),6-(6,6),6-(6,6)]
   141       9.962614       9.962614       9.962614    6[6-(1,6),6-(1,6),6-(8,8)]
   142      10.379556      10.379556      10.379556    6[1-(0),6-(1,6),6-(6,6)]
   143        9.31504        9.31504        9.31504    6[1-(0),6-(1,6),6-(6,6)]
   144       9.050761       9.050761       9.050761    6[6-(1,6),6-(1,6),6-(6,6)]
   145       9.220662       9.220662       9.220662    6[1-(0),6-(6,6),6-(6,6)]
   146      10.478058      10.478058      10.478058    6[1-(0),6-(1,6),7-(6,30)]
   147      10.516509      10.516509      10.516509    6[1-(0),6-(1,7),6-(6,6)]
   148        9.90416        9.90416        9.90416    6[6-(1,6),6-(1,6),6-(6,6)]
   149       9.309679       9.309679       9.309679    6[1-(0),6-(1,7),6-(6,6)]
   150       9.311558       9.311558       9.311558    6[1-(0),6-(1,6),7-(6,30)]
   151       2.305668       2.305668       2.305668    7[6-(1,6),6-(1,6),30-(8,8,8,8)]
   152       2.106239       2.106239       2.106239    7[6-(6,6),6-(6,8),6-(6,8)]
   153       1.996962       1.996962       1.996962    7[6-(1,6),6-(1,6),30-(8,8,8,8)]
   154       9.579056       9.579056       9.579056    7[6-(1,6),6-(1,6),30-(8,8,8,8)]
   155       9.778485       9.778485       9.778485    7[6-(6,6),6-(6,8),6-(6,8)]
   156       9.887762       9.887762       9.887762    7[6-(1,6),6-(1,6),30-(8,8,8,8)]
   157       2.540543       2.540543       2.540543    8[6-(6,8),30-(7,8,8,8)]
   158       2.410702       2.410702       2.410702    8[6-(6,8),30-(7,8,8,8)]
   159       0.370562       0.370562       0.370562    8[6-(6,8),30-(7,8,8,8)]
   160       0.128995       0.128995       0.128995    8[6-(6,8),30-(7,8,8,8)]
   161       2.248871       2.248871       2.248871    8[6-(6,8),30-(7,8,8,8)]
   162       1.863554       1.863554       1.863554    8[6-(6,8),30-(7,8,8,8)]
   163       4.330484       4.330484       4.330484    8[6-(6,8),30-(7,8,8,8)]
   164        4.09409        4.09409        4.09409    8[6-(6,8),30-(7,8,8,8)]
   165       4.376614       4.376614       4.376614    8[6-(6,7)]
   166       4.253597       4.253597       4.253597    8[6-(6,6)]
   167      -0.313258      -0.313258      -0.313258    8[6-(6,6)]
   168      -0.167363      -0.167363      -0.167363    8[6-(6,7)]
   169       9.344181       9.344181       9.344181    8[6-(6,8),30-(7,8,8,8)]
   170       9.474022       9.474022       9.474022    8[6-(6,8),30-(7,8,8,8)]
   171      11.514162      11.514162      11.514162    8[6-(6,8),30-(7,8,8,8)]
   172      11.755729      11.755729      11.755729    8[6-(6,8),30-(7,8,8,8)]
   173       9.635853       9.635853       9.635853    8[6-(6,8),30-(7,8,8,8)]
   174       10.02117       10.02117       10.02117    8[6-(6,8),30-(7,8,8,8)]
   175        7.55424        7.55424        7.55424    8[6-(6,8),30-(7,8,8,8)]
   176       7.790634       7.790634       7.790634    8[6-(6,8),30-(7,8,8,8)]
   177        7.50811        7.50811        7.50811    8[6-(6,7)]
   178       7.631127       7.631127       7.631127    8[6-(6,6)]
   179      12.197982      12.197982      12.197982    8[6-(6,6)]
   180      12.052087      12.052087      12.052087    8[6-(6,7)]
