# Supplementary material for: A collection of forcefield precursors for metal–organic frameworks
Source: RSC Adv. 2019 Nov 13;9(63):36492–507. doi: 10.1039/c9ra07327b (PMC9075174; doi:10.1039/c9ra07327b)
Supplement: RA-009-C9RA07327B-s1611 [file RA-009-C9RA07327B-s1611.txt]

MUPYUS_clean

7.851600    0.000000    0.000000
0.000000    10.738300    0.000000
0.000000    -5.369269    13.137980

     1       0.256747       0.256747       0.256747    48[7-(6,7),7-(6,7),7-(6,7),7-(6,7),7-(6,7),7-(6,7)]
     2       3.563841       3.563841       3.563841    48[7-(6,6),7-(6,6),7-(6,7),7-(6,7),35-(48)]
     3       4.182547       4.182547       4.182547    48[7-(6,7),7-(6,7),7-(6,7),7-(6,7),7-(6,7),7-(6,7)]
     4       7.489641       7.489641       7.489641    48[7-(6,6),7-(6,6),7-(6,7),7-(6,7),35-(48)]
     5       5.857294       5.857294       5.857294    48[7-(6,6),7-(6,6),7-(6,7),7-(6,7),35-(48)]
     6       1.931494       1.931494       1.931494    48[7-(6,6),7-(6,6),7-(6,7),7-(6,7),35-(48)]
     7      -0.033762      -0.033762      -0.033762    1[6-(7,7)]
     8       4.106387       4.106387       4.106387    1[6-(7,7)]
     9       4.413384       4.413384       4.413384    1[6-(7,7)]
    10        5.84002        5.84002        5.84002    1[6-(7,7)]
    11       3.892038       3.892038       3.892038    1[6-(7,7)]
    12       0.180587       0.180587       0.180587    1[6-(7,7)]
    13       0.487584       0.487584       0.487584    1[6-(7,7)]
    14        1.91422        1.91422        1.91422    1[6-(7,7)]
    15       3.892038       3.892038       3.892038    1[6-(7,7)]
    16       0.180587       0.180587       0.180587    1[6-(7,7)]
    17       0.487584       0.487584       0.487584    1[6-(7,7)]
    18        1.91422        1.91422        1.91422    1[6-(7,7)]
    19      -0.033762      -0.033762      -0.033762    1[6-(7,7)]
    20       4.106387       4.106387       4.106387    1[6-(7,7)]
    21       4.413384       4.413384       4.413384    1[6-(7,7)]
    22        5.84002        5.84002        5.84002    1[6-(7,7)]
    23       4.541365       4.541365       4.541365    1[6-(7,7)]
    24       0.731769       0.731769       0.731769    1[6-(7,7)]
    25       0.615565       0.615565       0.615565    1[6-(7,7)]
    26       4.657569       4.657569       4.657569    1[6-(7,7)]
    27       6.995776       6.995776       6.995776    6[1-(0),7-(6,48),7-(7,48)]
    28       4.970063       4.970063       4.970063    6[1-(0),7-(6,48),7-(7,48)]
    29       4.844437       4.844437       4.844437    6[1-(0),7-(6,48),7-(7,48)]
    30       5.613894       5.613894       5.613894    6[1-(0),7-(6,48),7-(7,48)]
    31       3.069976       3.069976       3.069976    6[1-(0),7-(6,48),7-(7,48)]
    32       1.044263       1.044263       1.044263    6[1-(0),7-(6,48),7-(7,48)]
    33       0.918637       0.918637       0.918637    6[1-(0),7-(6,48),7-(7,48)]
    34       1.688094       1.688094       1.688094    6[1-(0),7-(6,48),7-(7,48)]
    35       3.069976       3.069976       3.069976    6[1-(0),7-(6,48),7-(7,48)]
    36       1.044263       1.044263       1.044263    6[1-(0),7-(6,48),7-(7,48)]
    37       0.918637       0.918637       0.918637    6[1-(0),7-(6,48),7-(7,48)]
    38       1.688094       1.688094       1.688094    6[1-(0),7-(6,48),7-(7,48)]
    39       6.995776       6.995776       6.995776    6[1-(0),7-(6,48),7-(7,48)]
    40       4.970063       4.970063       4.970063    6[1-(0),7-(6,48),7-(7,48)]
    41       4.844437       4.844437       4.844437    6[1-(0),7-(6,48),7-(7,48)]
    42       5.613894       5.613894       5.613894    6[1-(0),7-(6,48),7-(7,48)]
    43       3.619588       3.619588       3.619588    6[1-(0),7-(6),7-(7,48)]
    44       1.531062       1.531062       1.531062    6[1-(0),7-(6),7-(7,48)]
    45       7.545388       7.545388       7.545388    6[1-(0),7-(6),7-(7,48)]
    46       5.456862       5.456862       5.456862    6[1-(0),7-(6),7-(7,48)]
    47       0.470311       0.470311       0.470311    35[48-(7,7,7,7),48-(7,7,7,7)]
    48       4.396111       4.396111       4.396111    35[48-(7,7,7,7),48-(7,7,7,7)]
    49        6.72097        6.72097        6.72097    7[6-(1,7),7-(6,48),48-(7,7,7,7,7)]
    50       5.409752       5.409752       5.409752    7[6-(1,7),7-(6,48),48-(7,7,7,7,7)]
    51       5.943661       5.943661       5.943661    7[6-(1,7),6-(1,7),48-(7,7,7,35)]
    52       5.464714       5.464714       5.464714    7[6-(1,7),7-(6,48),48-(7,7,7,35)]
    53       5.959364       5.959364       5.959364    7[6-(1,7),7-(6,48),48-(7,7,7,35)]
    54       4.899398       4.899398       4.899398    7[6-(1,7),6-(1,7),48-(7,7,7,35)]
    55        2.79517        2.79517        2.79517    7[6-(1,7),7-(6,48),48-(7,7,7,7,7)]
    56       1.483952       1.483952       1.483952    7[6-(1,7),7-(6,48),48-(7,7,7,7,7)]
    57       2.017861       2.017861       2.017861    7[6-(1,7),6-(1,7),48-(7,7,7,35)]
    58       1.538914       1.538914       1.538914    7[6-(1,7),7-(6,48),48-(7,7,7,35)]
    59       2.033564       2.033564       2.033564    7[6-(1,7),7-(6,48),48-(7,7,7,35)]
    60       0.973598       0.973598       0.973598    7[6-(1,7),6-(1,7),48-(7,7,7,35)]
    61        2.79517        2.79517        2.79517    7[6-(1,7),7-(6,48),48-(7,7,7,7,7)]
    62       1.483952       1.483952       1.483952    7[6-(1,7),7-(6,48),48-(7,7,7,7,7)]
    63       2.017861       2.017861       2.017861    7[6-(1,7),6-(1,7),48-(7,7,7,35)]
    64       1.538914       1.538914       1.538914    7[6-(1,7),7-(6,48),48-(7,7,7,35)]
    65       2.033564       2.033564       2.033564    7[6-(1,7),7-(6,48),48-(7,7,7,35)]
    66       0.973598       0.973598       0.973598    7[6-(1,7),6-(1,7),48-(7,7,7,35)]
    67        6.72097        6.72097        6.72097    7[6-(1,7),7-(6,48),48-(7,7,7,7,7)]
    68       5.409752       5.409752       5.409752    7[6-(1,7),7-(6,48),48-(7,7,7,7,7)]
    69       5.943661       5.943661       5.943661    7[6-(1,7),6-(1,7),48-(7,7,7,35)]
    70       5.464714       5.464714       5.464714    7[6-(1,7),7-(6,48),48-(7,7,7,35)]
    71       5.959364       5.959364       5.959364    7[6-(1,7),7-(6,48),48-(7,7,7,35)]
    72       4.899398       4.899398       4.899398    7[6-(1,7),6-(1,7),48-(7,7,7,35)]
    73       2.724505       2.724505       2.724505    7[6-(1,7),6-(1,7)]
    74       2.928647       2.928647       2.928647    7[6-(1,7),7-(6,48),48-(7,7,7,7,7)]
    75       1.633133       1.633133       1.633133    7[6-(1,7),7-(6,48),48-(7,7,7,7,7)]
    76       6.650305       6.650305       6.650305    7[6-(1,7),6-(1,7)]
    77       6.854447       6.854447       6.854447    7[6-(1,7),7-(6,48),48-(7,7,7,7,7)]
    78       5.558933       5.558933       5.558933    7[6-(1,7),7-(6,48),48-(7,7,7,7,7)]
