# Supplementary material for: A collection of forcefield precursors for metal–organic frameworks
Source: RSC Adv. 2019 Nov 13;9(63):36492–507. doi: 10.1039/c9ra07327b (PMC9075174; doi:10.1039/c9ra07327b)
Supplement: RA-009-C9RA07327B-s1612 [file RA-009-C9RA07327B-s1612.txt]

MURCAD_clean

10.154000    0.000000    0.000000
0.618507    10.135145    0.000000
4.772358    4.489998    14.060219

     1       7.126398       7.126398       7.126398    29[7-(6,6,6),8-(6),8-(6)]
     2      11.238476      11.238476      11.238476    29[7-(6,6,6),8-(6),8-(6)]
     3       8.418467       8.418467       8.418467    29[7-(6,6,6),8-(6),8-(6)]
     4       4.306389       4.306389       4.306389    29[7-(6,6,6),8-(6),8-(6)]
     5       8.728383       8.728383       8.728383    1[6-(6,6)]
     6       9.487409       9.487409       9.487409    1[6-(1,7,7)]
     7       6.299884       6.299884       6.299884    1[6-(1,7,7)]
     8       7.889159       7.889159       7.889159    1[6-(1,7,7)]
     9       5.654999       5.654999       5.654999    1[6-(1,7,7)]
    10       6.950889       6.950889       6.950889    1[6-(1,7,7)]
    11       5.684119       5.684119       5.684119    1[6-(1,7,7)]
    12       10.95258       10.95258       10.95258    1[6-(6,6)]
    13       9.163721       9.163721       9.163721    1[6-(1,7,7)]
    14       8.498907       8.498907       8.498907    1[6-(1,7,7)]
    15       8.511595       8.511595       8.511595    1[6-(1,7,7)]
    16       9.029366       9.029366       9.029366    1[6-(1,7,7)]
    17       9.526148       9.526148       9.526148    1[6-(1,7,7)]
    18       6.692656       6.692656       6.692656    1[6-(1,7,7)]
    19       6.816482       6.816482       6.816482    1[6-(6,6)]
    20       6.057456       6.057456       6.057456    1[6-(1,7,7)]
    21       9.244981       9.244981       9.244981    1[6-(1,7,7)]
    22       7.655706       7.655706       7.655706    1[6-(1,7,7)]
    23       9.889866       9.889866       9.889866    1[6-(1,7,7)]
    24       8.593976       8.593976       8.593976    1[6-(1,7,7)]
    25       9.860746       9.860746       9.860746    1[6-(1,7,7)]
    26       4.592285       4.592285       4.592285    1[6-(6,6)]
    27       6.381144       6.381144       6.381144    1[6-(1,7,7)]
    28       7.045958       7.045958       7.045958    1[6-(1,7,7)]
    29        7.03327        7.03327        7.03327    1[6-(1,7,7)]
    30       6.515499       6.515499       6.515499    1[6-(1,7,7)]
    31       6.018717       6.018717       6.018717    1[6-(1,7,7)]
    32       8.852209       8.852209       8.852209    1[6-(1,7,7)]
    33       9.892378       9.892378       9.892378    6[6-(1,6),6-(6,6),6-(8,8)]
    34      10.785643      10.785643      10.785643    6[6-(1,6),6-(6,6),6-(8,8)]
    35       9.292222       9.292222       9.292222    6[1-(0),6-(6,6),6-(6,6)]
    36       8.902546       8.902546       8.902546    6[6-(6,6),8-(0),8-(29)]
    37         10.891         10.891         10.891    6[6-(6,6),8-(0),8-(29)]
    38       7.249605       7.249605       7.249605    6[1-(0),1-(0),7-(6,6),7-(6,6,29)]
    39       6.674236       6.674236       6.674236    6[1-(0),1-(0),7-(6,6),7-(6,6,29)]
    40        2.48249        2.48249        2.48249    6[6-(1,6),6-(6,6),6-(8,8)]
    41       3.477253       3.477253       3.477253    6[6-(1,6),6-(6,6),6-(8,8)]
    42      11.565421      11.565421      11.565421    6[1-(0),6-(6,6),6-(6,6)]
    43       2.583615       2.583615       2.583615    6[6-(6,6),8-(0),8-(29)]
    44       4.630581       4.630581       4.630581    6[6-(6,6),8-(0),8-(29)]
    45       8.313933       8.313933       8.313933    6[1-(0),1-(0),7-(6,6),7-(6,6,29)]
    46        8.88358        8.88358        8.88358    6[1-(0),1-(0),7-(6,6),7-(6,6,29)]
    47       5.652487       5.652487       5.652487    6[6-(1,6),6-(6,6),6-(8,8)]
    48       4.759222       4.759222       4.759222    6[6-(1,6),6-(6,6),6-(8,8)]
    49       6.252643       6.252643       6.252643    6[1-(0),6-(6,6),6-(6,6)]
    50       6.642319       6.642319       6.642319    6[6-(6,6),8-(0),8-(29)]
    51       4.653865       4.653865       4.653865    6[6-(6,6),8-(0),8-(29)]
    52        8.29526        8.29526        8.29526    6[1-(0),1-(0),7-(6,6),7-(6,6,29)]
    53       8.870629       8.870629       8.870629    6[1-(0),1-(0),7-(6,6),7-(6,6,29)]
    54      13.062375      13.062375      13.062375    6[6-(1,6),6-(6,6),6-(8,8)]
    55      12.067612      12.067612      12.067612    6[6-(1,6),6-(6,6),6-(8,8)]
    56       3.979444       3.979444       3.979444    6[1-(0),6-(6,6),6-(6,6)]
    57       12.96125       12.96125       12.96125    6[6-(6,6),8-(0),8-(29)]
    58      10.914284      10.914284      10.914284    6[6-(6,6),8-(0),8-(29)]
    59       7.230932       7.230932       7.230932    6[1-(0),1-(0),7-(6,6),7-(6,6,29)]
    60       6.661285       6.661285       6.661285    6[1-(0),1-(0),7-(6,6),7-(6,6,29)]
    61       8.954634       8.954634       8.954634    6[1-(0),1-(0),7-(6,6,29),7-(6,6,29)]
    62       6.634649       6.634649       6.634649    6[1-(0),1-(0),7-(6,6),7-(6,6)]
    63       6.590231       6.590231       6.590231    6[1-(0),1-(0),7-(6,6,29),7-(6,6,29)]
    64       8.910216       8.910216       8.910216    6[1-(0),1-(0),7-(6,6),7-(6,6)]
    65       7.528171       7.528171       7.528171    7[6-(1,1,7),6-(1,1,7),6-(1,1,7),29-(8,8)]
    66       7.499726       7.499726       7.499726    7[6-(1,1,7),6-(1,1,7),6-(1,1,7)]
    67       9.233024       9.233024       9.233024    7[6-(1,1,7),6-(1,1,7),6-(1,1,7),29-(8,8)]
    68       6.917645       6.917645       6.917645    7[6-(1,1,7),6-(1,1,7),6-(1,1,7)]
    69       8.016694       8.016694       8.016694    7[6-(1,1,7),6-(1,1,7),6-(1,1,7),29-(8,8)]
    70       8.045139       8.045139       8.045139    7[6-(1,1,7),6-(1,1,7),6-(1,1,7)]
    71       6.311841       6.311841       6.311841    7[6-(1,1,7),6-(1,1,7),6-(1,1,7),29-(8,8)]
    72        8.62722        8.62722        8.62722    7[6-(1,1,7),6-(1,1,7),6-(1,1,7)]
    73       8.103736       8.103736       8.103736    8[6-(6,8),29-(7,8)]
    74        8.29741        8.29741        8.29741    8[6-(6,8)]
    75      10.826224      10.826224      10.826224    8[6-(6,8),29-(7,8)]
    76      11.057907      11.057907      11.057907    8[6-(6,8)]
    77      11.655418      11.655418      11.655418    8[6-(6,8),29-(7,8)]
    78       3.673154       3.673154       3.673154    8[6-(6,8)]
    79       5.791939       5.791939       5.791939    8[6-(6,8),29-(7,8)]
    80       4.444604       4.444604       4.444604    8[6-(6,8)]
    81       7.441129       7.441129       7.441129    8[6-(6,8),29-(7,8)]
    82       7.247455       7.247455       7.247455    8[6-(6,8)]
    83       4.718641       4.718641       4.718641    8[6-(6,8),29-(7,8)]
    84       4.486958       4.486958       4.486958    8[6-(6,8)]
    85       3.889447       3.889447       3.889447    8[6-(6,8),29-(7,8)]
    86      11.871711      11.871711      11.871711    8[6-(6,8)]
    87       9.752926       9.752926       9.752926    8[6-(6,8),29-(7,8)]
    88      11.100261      11.100261      11.100261    8[6-(6,8)]
