# Supplementary material for: A collection of forcefield precursors for metal–organic frameworks
Source: RSC Adv. 2019 Nov 13;9(63):36492–507. doi: 10.1039/c9ra07327b (PMC9075174; doi:10.1039/c9ra07327b)
Supplement: RA-009-C9RA07327B-s1613 [file RA-009-C9RA07327B-s1613.txt]

MURCIL_clean

14.624200    0.000000    0.000000
-7.312100    12.664929    0.000000
0.000000    0.000000    15.187000

     1            0.0            0.0            0.0    66[8-(6),8-(6),8-(6),8-(6),8-(6),8-(6),8-(6,6),8-(6,6),8-(6,6)]
     2         7.3121         7.3121         7.3121    66[8-(6),8-(6),8-(6),8-(6),8-(6),8-(6),8-(6,6),8-(6,6),8-(6,6)]
     3         7.3121         7.3121         7.3121    66[8-(6),8-(6),8-(6),8-(6),8-(6),8-(6),8-(6,6),8-(6,6),8-(6,6)]
     4            0.0            0.0            0.0    66[8-(6),8-(6),8-(6),8-(6),8-(6),8-(6),8-(6,6),8-(6,6),8-(6,6)]
     5       -3.65605       -3.65605       -3.65605    29[8-(6),8-(6),8-(6),8-(6)]
     6         7.3121         7.3121         7.3121    29[8-(6),8-(6),8-(6),8-(6)]
     7        3.65605        3.65605        3.65605    29[8-(6),8-(6),8-(6),8-(6)]
     8        3.65605        3.65605        3.65605    29[8-(6),8-(6),8-(6),8-(6)]
     9         7.3121         7.3121         7.3121    29[8-(6),8-(6),8-(6),8-(6)]
    10       -3.65605       -3.65605       -3.65605    29[8-(6),8-(6),8-(6),8-(6)]
    11      -3.449118      -3.449118      -3.449118    1[6-(1,6,8)]
    12      -3.967545      -3.967545      -3.967545    1[6-(1,6,8)]
    13       3.146397       3.146397       3.146397    1[6-(1,6,8)]
    14       2.542417       2.542417       2.542417    1[6-(1,6,8)]
    15       0.302721       0.302721       0.302721    1[6-(1,6,8)]
    16       1.425128       1.425128       1.425128    1[6-(1,6,8)]
    17      10.761218      10.761218      10.761218    1[6-(1,6,8)]
    18      11.279645      11.279645      11.279645    1[6-(1,6,8)]
    19       4.165703       4.165703       4.165703    1[6-(1,6,8)]
    20       4.769683       4.769683       4.769683    1[6-(1,6,8)]
    21       7.009379       7.009379       7.009379    1[6-(1,6,8)]
    22       5.886972       5.886972       5.886972    1[6-(1,6,8)]
    23       3.862982       3.862982       3.862982    1[6-(1,6,8)]
    24       3.344555       3.344555       3.344555    1[6-(1,6,8)]
    25      10.458497      10.458497      10.458497    1[6-(1,6,8)]
    26       9.854517       9.854517       9.854517    1[6-(1,6,8)]
    27       7.614821       7.614821       7.614821    1[6-(1,6,8)]
    28       8.737228       8.737228       8.737228    1[6-(1,6,8)]
    29       3.449118       3.449118       3.449118    1[6-(1,6,8)]
    30       3.967545       3.967545       3.967545    1[6-(1,6,8)]
    31      -3.146397      -3.146397      -3.146397    1[6-(1,6,8)]
    32      -2.542417      -2.542417      -2.542417    1[6-(1,6,8)]
    33      -0.302721      -0.302721      -0.302721    1[6-(1,6,8)]
    34      -1.425128      -1.425128      -1.425128    1[6-(1,6,8)]
    35      10.761218      10.761218      10.761218    1[6-(1,6,8)]
    36      11.279645      11.279645      11.279645    1[6-(1,6,8)]
    37       4.165703       4.165703       4.165703    1[6-(1,6,8)]
    38       4.769683       4.769683       4.769683    1[6-(1,6,8)]
    39       7.009379       7.009379       7.009379    1[6-(1,6,8)]
    40       5.886972       5.886972       5.886972    1[6-(1,6,8)]
    41      -3.449118      -3.449118      -3.449118    1[6-(1,6,8)]
    42      -3.967545      -3.967545      -3.967545    1[6-(1,6,8)]
    43       3.146397       3.146397       3.146397    1[6-(1,6,8)]
    44       2.542417       2.542417       2.542417    1[6-(1,6,8)]
    45       0.302721       0.302721       0.302721    1[6-(1,6,8)]
    46       1.425128       1.425128       1.425128    1[6-(1,6,8)]
    47       3.449118       3.449118       3.449118    1[6-(1,6,8)]
    48       3.967545       3.967545       3.967545    1[6-(1,6,8)]
    49      -3.146397      -3.146397      -3.146397    1[6-(1,6,8)]
    50      -2.542417      -2.542417      -2.542417    1[6-(1,6,8)]
    51      -0.302721      -0.302721      -0.302721    1[6-(1,6,8)]
    52      -1.425128      -1.425128      -1.425128    1[6-(1,6,8)]
    53       3.862982       3.862982       3.862982    1[6-(1,6,8)]
    54       3.344555       3.344555       3.344555    1[6-(1,6,8)]
    55      10.458497      10.458497      10.458497    1[6-(1,6,8)]
    56       9.854517       9.854517       9.854517    1[6-(1,6,8)]
    57       7.614821       7.614821       7.614821    1[6-(1,6,8)]
    58       8.737228       8.737228       8.737228    1[6-(1,6,8)]
    59      -2.806384      -2.806384      -2.806384    6[6-(1,1,8),8-(29),8-(66)]
    60      -3.201969      -3.201969      -3.201969    6[1-(0),1-(0),6-(8,8),8-(6,66)]
    61       1.165549       1.165549       1.165549    6[6-(1,1,8),8-(29),8-(66)]
    62        2.36912        2.36912        2.36912    6[1-(0),1-(0),6-(8,8),8-(6,66)]
    63       1.640835       1.640835       1.640835    6[6-(1,1,8),8-(29),8-(66)]
    64       0.832848       0.832848       0.832848    6[1-(0),1-(0),6-(8,8),8-(6,66)]
    65      10.118484      10.118484      10.118484    6[6-(1,1,8),8-(29),8-(66)]
    66      10.514069      10.514069      10.514069    6[1-(0),1-(0),6-(8,8),8-(6,66)]
    67       6.146551       6.146551       6.146551    6[6-(1,1,8),8-(29),8-(66)]
    68        4.94298        4.94298        4.94298    6[1-(0),1-(0),6-(8,8),8-(6,66)]
    69       5.671265       5.671265       5.671265    6[6-(1,1,8),8-(29),8-(66)]
    70       6.479252       6.479252       6.479252    6[1-(0),1-(0),6-(8,8),8-(6,66)]
    71       4.505716       4.505716       4.505716    6[6-(1,1,8),8-(29),8-(66)]
    72       4.110131       4.110131       4.110131    6[1-(0),1-(0),6-(8,8),8-(6,66)]
    73       8.477649       8.477649       8.477649    6[6-(1,1,8),8-(29),8-(66)]
    74        9.68122        9.68122        9.68122    6[1-(0),1-(0),6-(8,8),8-(6,66)]
    75       8.952935       8.952935       8.952935    6[6-(1,1,8),8-(29),8-(66)]
    76       8.144948       8.144948       8.144948    6[1-(0),1-(0),6-(8,8),8-(6,66)]
    77       2.806384       2.806384       2.806384    6[6-(1,1,8),8-(29),8-(66)]
    78       3.201969       3.201969       3.201969    6[1-(0),1-(0),6-(8,8),8-(6,66)]
    79      -1.165549      -1.165549      -1.165549    6[6-(1,1,8),8-(29),8-(66)]
    80       -2.36912       -2.36912       -2.36912    6[1-(0),1-(0),6-(8,8),8-(6,66)]
    81      -1.640835      -1.640835      -1.640835    6[6-(1,1,8),8-(29),8-(66)]
    82      -0.832848      -0.832848      -0.832848    6[1-(0),1-(0),6-(8,8),8-(6,66)]
    83      10.118484      10.118484      10.118484    6[6-(1,1,8),8-(29),8-(66)]
    84      10.514069      10.514069      10.514069    6[1-(0),1-(0),6-(8,8),8-(6,66)]
    85       6.146551       6.146551       6.146551    6[6-(1,1,8),8-(29),8-(66)]
    86        4.94298        4.94298        4.94298    6[1-(0),1-(0),6-(8,8),8-(6,66)]
    87       5.671265       5.671265       5.671265    6[6-(1,1,8),8-(29),8-(66)]
    88       6.479252       6.479252       6.479252    6[1-(0),1-(0),6-(8,8),8-(6,66)]
    89      -2.806384      -2.806384      -2.806384    6[6-(1,1,8),8-(29),8-(66)]
    90      -3.201969      -3.201969      -3.201969    6[1-(0),1-(0),6-(8,8),8-(6,66)]
    91       1.165549       1.165549       1.165549    6[6-(1,1,8),8-(29),8-(66)]
    92        2.36912        2.36912        2.36912    6[1-(0),1-(0),6-(8,8),8-(6,66)]
    93       1.640835       1.640835       1.640835    6[6-(1,1,8),8-(29),8-(66)]
    94       0.832848       0.832848       0.832848    6[1-(0),1-(0),6-(8,8),8-(6,66)]
    95       2.806384       2.806384       2.806384    6[6-(1,1,8),8-(29),8-(66)]
    96       3.201969       3.201969       3.201969    6[1-(0),1-(0),6-(8,8),8-(6,66)]
    97      -1.165549      -1.165549      -1.165549    6[6-(1,1,8),8-(29),8-(66)]
    98       -2.36912       -2.36912       -2.36912    6[1-(0),1-(0),6-(8,8),8-(6,66)]
    99      -1.640835      -1.640835      -1.640835    6[6-(1,1,8),8-(29),8-(66)]
   100      -0.832848      -0.832848      -0.832848    6[1-(0),1-(0),6-(8,8),8-(6,66)]
   101       4.505716       4.505716       4.505716    6[6-(1,1,8),8-(29),8-(66)]
   102       4.110131       4.110131       4.110131    6[1-(0),1-(0),6-(8,8),8-(6,66)]
   103       8.477649       8.477649       8.477649    6[6-(1,1,8),8-(29),8-(66)]
   104        9.68122        9.68122        9.68122    6[1-(0),1-(0),6-(8,8),8-(6,66)]
   105       8.952935       8.952935       8.952935    6[6-(1,1,8),8-(29),8-(66)]
   106       8.144948       8.144948       8.144948    6[1-(0),1-(0),6-(8,8),8-(6,66)]
   107       -1.61963       -1.61963       -1.61963    8[6-(6,8),66-(8,8,8,8,8,8,8,8)]
   108      -3.688954      -3.688954      -3.688954    8[6-(6,8),29-(8,8,8)]
   109       0.215707       0.215707       0.215707    8[6-(6,8),66-(8,8,8,8,8,8,8,8)]
   110       1.226239       1.226239       1.226239    8[6-(6,8),29-(8,8,8)]
   111       1.403923       1.403923       1.403923    8[6-(6,8),66-(8,8,8,8,8,8,8,8)]
   112       2.462715       2.462715       2.462715    8[6-(6,8),29-(8,8,8)]
   113        8.93173        8.93173        8.93173    8[6-(6,8),66-(8,8,8,8,8,8,8,8)]
   114      11.001054      11.001054      11.001054    8[6-(6,8),29-(8,8,8)]
   115       7.096393       7.096393       7.096393    8[6-(6,8),66-(8,8,8,8,8,8,8,8)]
   116       6.085861       6.085861       6.085861    8[6-(6,8),29-(8,8,8)]
   117       5.908177       5.908177       5.908177    8[6-(6,8),66-(8,8,8,8,8,8,8,8)]
   118       4.849385       4.849385       4.849385    8[6-(6,8),29-(8,8,8)]
   119        5.69247        5.69247        5.69247    8[6-(6,8),66-(8,8,8,8,8,8,8,8)]
   120       3.623146       3.623146       3.623146    8[6-(6,8),29-(8,8,8)]
   121       7.527807       7.527807       7.527807    8[6-(6,8),66-(8,8,8,8,8,8,8,8)]
   122       8.538339       8.538339       8.538339    8[6-(6,8),29-(8,8,8)]
   123       8.716023       8.716023       8.716023    8[6-(6,8),66-(8,8,8,8,8,8,8,8)]
   124       9.774815       9.774815       9.774815    8[6-(6,8),29-(8,8,8)]
   125        1.61963        1.61963        1.61963    8[6-(6,8),66-(8,8,8,8,8,8,8,8)]
   126       3.688954       3.688954       3.688954    8[6-(6,8),29-(8,8,8)]
   127      -0.215707      -0.215707      -0.215707    8[6-(6,8),66-(8,8,8,8,8,8,8,8)]
   128      -1.226239      -1.226239      -1.226239    8[6-(6,8),29-(8,8,8)]
   129      -1.403923      -1.403923      -1.403923    8[6-(6,8),66-(8,8,8,8,8,8,8,8)]
   130      -2.462715      -2.462715      -2.462715    8[6-(6,8),29-(8,8,8)]
   131        8.93173        8.93173        8.93173    8[6-(6,8),66-(8,8,8,8,8,8,8,8)]
   132      11.001054      11.001054      11.001054    8[6-(6,8),29-(8,8,8)]
   133       7.096393       7.096393       7.096393    8[6-(6,8),66-(8,8,8,8,8,8,8,8)]
   134       6.085861       6.085861       6.085861    8[6-(6,8),29-(8,8,8)]
   135       5.908177       5.908177       5.908177    8[6-(6,8),66-(8,8,8,8,8,8,8,8)]
   136       4.849385       4.849385       4.849385    8[6-(6,8),29-(8,8,8)]
   137       -1.61963       -1.61963       -1.61963    8[6-(6,8),66-(8,8,8,8,8,8,8,8)]
   138      -3.688954      -3.688954      -3.688954    8[6-(6,8),29-(8,8,8)]
   139       0.215707       0.215707       0.215707    8[6-(6,8),66-(8,8,8,8,8,8,8,8)]
   140       1.226239       1.226239       1.226239    8[6-(6,8),29-(8,8,8)]
   141       1.403923       1.403923       1.403923    8[6-(6,8),66-(8,8,8,8,8,8,8,8)]
   142       2.462715       2.462715       2.462715    8[6-(6,8),29-(8,8,8)]
   143        1.61963        1.61963        1.61963    8[6-(6,8),66-(8,8,8,8,8,8,8,8)]
   144       3.688954       3.688954       3.688954    8[6-(6,8),29-(8,8,8)]
   145      -0.215707      -0.215707      -0.215707    8[6-(6,8),66-(8,8,8,8,8,8,8,8)]
   146      -1.226239      -1.226239      -1.226239    8[6-(6,8),29-(8,8,8)]
   147      -1.403923      -1.403923      -1.403923    8[6-(6,8),66-(8,8,8,8,8,8,8,8)]
   148      -2.462715      -2.462715      -2.462715    8[6-(6,8),29-(8,8,8)]
   149        5.69247        5.69247        5.69247    8[6-(6,8),66-(8,8,8,8,8,8,8,8)]
   150       3.623146       3.623146       3.623146    8[6-(6,8),29-(8,8,8)]
   151       7.527807       7.527807       7.527807    8[6-(6,8),66-(8,8,8,8,8,8,8,8)]
   152       8.538339       8.538339       8.538339    8[6-(6,8),29-(8,8,8)]
   153       8.716023       8.716023       8.716023    8[6-(6,8),66-(8,8,8,8,8,8,8,8)]
   154       9.774815       9.774815       9.774815    8[6-(6,8),29-(8,8,8)]
   155      -2.131843      -2.131843      -2.131843    8[6-(1,1,6),6-(1,1,6),66-(8,8,8,8,8,8,8,8)]
   156       2.131843       2.131843       2.131843    8[6-(1,1,6),6-(1,1,6),66-(8,8,8,8,8,8,8,8)]
   157           -0.0           -0.0           -0.0    8[6-(1,1,6),6-(1,1,6),66-(8,8,8,8,8,8,8,8)]
   158       9.443943       9.443943       9.443943    8[6-(1,1,6),6-(1,1,6),66-(8,8,8,8,8,8,8,8)]
   159       5.180257       5.180257       5.180257    8[6-(1,1,6),6-(1,1,6),66-(8,8,8,8,8,8,8,8)]
   160         7.3121         7.3121         7.3121    8[6-(1,1,6),6-(1,1,6),66-(8,8,8,8,8,8,8,8)]
   161       9.443943       9.443943       9.443943    8[6-(1,1,6),6-(1,1,6),66-(8,8,8,8,8,8,8,8)]
   162       5.180257       5.180257       5.180257    8[6-(1,1,6),6-(1,1,6),66-(8,8,8,8,8,8,8,8)]
   163         7.3121         7.3121         7.3121    8[6-(1,1,6),6-(1,1,6),66-(8,8,8,8,8,8,8,8)]
   164      -2.131843      -2.131843      -2.131843    8[6-(1,1,6),6-(1,1,6),66-(8,8,8,8,8,8,8,8)]
   165       2.131843       2.131843       2.131843    8[6-(1,1,6),6-(1,1,6),66-(8,8,8,8,8,8,8,8)]
   166           -0.0           -0.0           -0.0    8[6-(1,1,6),6-(1,1,6),66-(8,8,8,8,8,8,8,8)]
