# Supplementary material for: A collection of forcefield precursors for metal–organic frameworks
Source: RSC Adv. 2019 Nov 13;9(63):36492–507. doi: 10.1039/c9ra07327b (PMC9075174; doi:10.1039/c9ra07327b)
Supplement: RA-009-C9RA07327B-s1614 [file RA-009-C9RA07327B-s1614.txt]

MURCOR_clean

14.368300    0.000000    0.000000
-7.184150    12.443313    0.000000
0.000000    0.000000    15.393000

     1        7.18415        7.18415        7.18415    67[8-(6),8-(6),8-(6),8-(6),8-(6),8-(6),8-(6,6),8-(6,6),8-(6,6)]
     2            0.0            0.0            0.0    67[8-(6),8-(6),8-(6),8-(6),8-(6),8-(6),8-(6,6),8-(6,6),8-(6,6)]
     3            0.0            0.0            0.0    67[8-(6),8-(6),8-(6),8-(6),8-(6),8-(6),8-(6,6),8-(6,6),8-(6,6)]
     4        7.18415        7.18415        7.18415    67[8-(6),8-(6),8-(6),8-(6),8-(6),8-(6),8-(6,6),8-(6,6),8-(6,6)]
     5      -3.592075      -3.592075      -3.592075    29[8-(6),8-(6),8-(6),8-(6)]
     6        7.18415        7.18415        7.18415    29[8-(6),8-(6),8-(6),8-(6)]
     7       3.592075       3.592075       3.592075    29[8-(6),8-(6),8-(6),8-(6)]
     8       3.592075       3.592075       3.592075    29[8-(6),8-(6),8-(6),8-(6)]
     9        7.18415        7.18415        7.18415    29[8-(6),8-(6),8-(6),8-(6)]
    10      -3.592075      -3.592075      -3.592075    29[8-(6),8-(6),8-(6),8-(6)]
    11      11.147646      11.147646      11.147646    1[6-(1,6,8)]
    12      10.569321      10.569321      10.569321    1[6-(1,6,8)]
    13       4.609351       4.609351       4.609351    1[6-(1,6,8)]
    14       4.037492       4.037492       4.037492    1[6-(1,6,8)]
    15       5.795454       5.795454       5.795454    1[6-(1,6,8)]
    16       6.945636       6.945636       6.945636    1[6-(1,6,8)]
    17      -3.963496      -3.963496      -3.963496    1[6-(1,6,8)]
    18      -3.385171      -3.385171      -3.385171    1[6-(1,6,8)]
    19       2.574799       2.574799       2.574799    1[6-(1,6,8)]
    20       3.146658       3.146658       3.146658    1[6-(1,6,8)]
    21       1.388696       1.388696       1.388696    1[6-(1,6,8)]
    22       0.238514       0.238514       0.238514    1[6-(1,6,8)]
    23       3.963496       3.963496       3.963496    1[6-(1,6,8)]
    24       3.385171       3.385171       3.385171    1[6-(1,6,8)]
    25      -2.574799      -2.574799      -2.574799    1[6-(1,6,8)]
    26      -3.146658      -3.146658      -3.146658    1[6-(1,6,8)]
    27      -1.388696      -1.388696      -1.388696    1[6-(1,6,8)]
    28      -0.238514      -0.238514      -0.238514    1[6-(1,6,8)]
    29       3.220654       3.220654       3.220654    1[6-(1,6,8)]
    30       3.798979       3.798979       3.798979    1[6-(1,6,8)]
    31       9.758949       9.758949       9.758949    1[6-(1,6,8)]
    32      10.330808      10.330808      10.330808    1[6-(1,6,8)]
    33       8.572846       8.572846       8.572846    1[6-(1,6,8)]
    34       7.422664       7.422664       7.422664    1[6-(1,6,8)]
    35      -3.963496      -3.963496      -3.963496    1[6-(1,6,8)]
    36      -3.385171      -3.385171      -3.385171    1[6-(1,6,8)]
    37       2.574799       2.574799       2.574799    1[6-(1,6,8)]
    38       3.146658       3.146658       3.146658    1[6-(1,6,8)]
    39       1.388696       1.388696       1.388696    1[6-(1,6,8)]
    40       0.238514       0.238514       0.238514    1[6-(1,6,8)]
    41      11.147646      11.147646      11.147646    1[6-(1,6,8)]
    42      10.569321      10.569321      10.569321    1[6-(1,6,8)]
    43       4.609351       4.609351       4.609351    1[6-(1,6,8)]
    44       4.037492       4.037492       4.037492    1[6-(1,6,8)]
    45       5.795454       5.795454       5.795454    1[6-(1,6,8)]
    46       6.945636       6.945636       6.945636    1[6-(1,6,8)]
    47       3.220654       3.220654       3.220654    1[6-(1,6,8)]
    48       3.798979       3.798979       3.798979    1[6-(1,6,8)]
    49       9.758949       9.758949       9.758949    1[6-(1,6,8)]
    50      10.330808      10.330808      10.330808    1[6-(1,6,8)]
    51       8.572846       8.572846       8.572846    1[6-(1,6,8)]
    52       7.422664       7.422664       7.422664    1[6-(1,6,8)]
    53       3.963496       3.963496       3.963496    1[6-(1,6,8)]
    54       3.385171       3.385171       3.385171    1[6-(1,6,8)]
    55      -2.574799      -2.574799      -2.574799    1[6-(1,6,8)]
    56      -3.146658      -3.146658      -3.146658    1[6-(1,6,8)]
    57      -1.388696      -1.388696      -1.388696    1[6-(1,6,8)]
    58      -0.238514      -0.238514      -0.238514    1[6-(1,6,8)]
    59       9.952203       9.952203       9.952203    6[6-(1,1,8),8-(29),8-(67)]
    60      10.358826      10.358826      10.358826    6[1-(0),1-(0),6-(8,8),8-(6,67)]
    61       6.015289       6.015289       6.015289    6[6-(1,1,8),8-(29),8-(67)]
    62       4.805478       4.805478       4.805478    6[1-(0),1-(0),6-(8,8),8-(6,67)]
    63       5.584958       5.584958       5.584958    6[6-(1,1,8),8-(29),8-(67)]
    64       6.388146       6.388146       6.388146    6[1-(0),1-(0),6-(8,8),8-(6,67)]
    65      -2.768053      -2.768053      -2.768053    6[6-(1,1,8),8-(29),8-(67)]
    66      -3.174676      -3.174676      -3.174676    6[1-(0),1-(0),6-(8,8),8-(6,67)]
    67       1.168861       1.168861       1.168861    6[6-(1,1,8),8-(29),8-(67)]
    68       2.378672       2.378672       2.378672    6[1-(0),1-(0),6-(8,8),8-(6,67)]
    69       1.599192       1.599192       1.599192    6[6-(1,1,8),8-(29),8-(67)]
    70       0.796004       0.796004       0.796004    6[1-(0),1-(0),6-(8,8),8-(6,67)]
    71       2.768053       2.768053       2.768053    6[6-(1,1,8),8-(29),8-(67)]
    72       3.174676       3.174676       3.174676    6[1-(0),1-(0),6-(8,8),8-(6,67)]
    73      -1.168861      -1.168861      -1.168861    6[6-(1,1,8),8-(29),8-(67)]
    74      -2.378672      -2.378672      -2.378672    6[1-(0),1-(0),6-(8,8),8-(6,67)]
    75      -1.599192      -1.599192      -1.599192    6[6-(1,1,8),8-(29),8-(67)]
    76      -0.796004      -0.796004      -0.796004    6[1-(0),1-(0),6-(8,8),8-(6,67)]
    77       4.416097       4.416097       4.416097    6[6-(1,1,8),8-(29),8-(67)]
    78       4.009474       4.009474       4.009474    6[1-(0),1-(0),6-(8,8),8-(6,67)]
    79       8.353011       8.353011       8.353011    6[6-(1,1,8),8-(29),8-(67)]
    80       9.562822       9.562822       9.562822    6[1-(0),1-(0),6-(8,8),8-(6,67)]
    81       8.783342       8.783342       8.783342    6[6-(1,1,8),8-(29),8-(67)]
    82       7.980154       7.980154       7.980154    6[1-(0),1-(0),6-(8,8),8-(6,67)]
    83      -2.768053      -2.768053      -2.768053    6[6-(1,1,8),8-(29),8-(67)]
    84      -3.174676      -3.174676      -3.174676    6[1-(0),1-(0),6-(8,8),8-(6,67)]
    85       1.168861       1.168861       1.168861    6[6-(1,1,8),8-(29),8-(67)]
    86       2.378672       2.378672       2.378672    6[1-(0),1-(0),6-(8,8),8-(6,67)]
    87       1.599192       1.599192       1.599192    6[6-(1,1,8),8-(29),8-(67)]
    88       0.796004       0.796004       0.796004    6[1-(0),1-(0),6-(8,8),8-(6,67)]
    89       9.952203       9.952203       9.952203    6[6-(1,1,8),8-(29),8-(67)]
    90      10.358826      10.358826      10.358826    6[1-(0),1-(0),6-(8,8),8-(6,67)]
    91       6.015289       6.015289       6.015289    6[6-(1,1,8),8-(29),8-(67)]
    92       4.805478       4.805478       4.805478    6[1-(0),1-(0),6-(8,8),8-(6,67)]
    93       5.584958       5.584958       5.584958    6[6-(1,1,8),8-(29),8-(67)]
    94       6.388146       6.388146       6.388146    6[1-(0),1-(0),6-(8,8),8-(6,67)]
    95       4.416097       4.416097       4.416097    6[6-(1,1,8),8-(29),8-(67)]
    96       4.009474       4.009474       4.009474    6[1-(0),1-(0),6-(8,8),8-(6,67)]
    97       8.353011       8.353011       8.353011    6[6-(1,1,8),8-(29),8-(67)]
    98       9.562822       9.562822       9.562822    6[1-(0),1-(0),6-(8,8),8-(6,67)]
    99       8.783342       8.783342       8.783342    6[6-(1,1,8),8-(29),8-(67)]
   100       7.980154       7.980154       7.980154    6[1-(0),1-(0),6-(8,8),8-(6,67)]
   101       2.768053       2.768053       2.768053    6[6-(1,1,8),8-(29),8-(67)]
   102       3.174676       3.174676       3.174676    6[1-(0),1-(0),6-(8,8),8-(6,67)]
   103      -1.168861      -1.168861      -1.168861    6[6-(1,1,8),8-(29),8-(67)]
   104      -2.378672      -2.378672      -2.378672    6[1-(0),1-(0),6-(8,8),8-(6,67)]
   105      -1.599192      -1.599192      -1.599192    6[6-(1,1,8),8-(29),8-(67)]
   106      -0.796004      -0.796004      -0.796004    6[1-(0),1-(0),6-(8,8),8-(6,67)]
   107       8.785497       8.785497       8.785497    8[6-(6,8),67-(8,8,8,8,8,8,8,8)]
   108      10.832261      10.832261      10.832261    8[6-(6,8),29-(8,8,8)]
   109       6.967189       6.967189       6.967189    8[6-(6,8),67-(8,8,8,8,8,8,8,8)]
   110       5.949195       5.949195       5.949195    8[6-(6,8),29-(8,8,8)]
   111       5.799764       5.799764       5.799764    8[6-(6,8),67-(8,8,8,8,8,8,8,8)]
   112       4.770994       4.770994       4.770994    8[6-(6,8),29-(8,8,8)]
   113      -1.601347      -1.601347      -1.601347    8[6-(6,8),67-(8,8,8,8,8,8,8,8)]
   114      -3.648111      -3.648111      -3.648111    8[6-(6,8),29-(8,8,8)]
   115       0.216961       0.216961       0.216961    8[6-(6,8),67-(8,8,8,8,8,8,8,8)]
   116       1.234955       1.234955       1.234955    8[6-(6,8),29-(8,8,8)]
   117       1.384386       1.384386       1.384386    8[6-(6,8),67-(8,8,8,8,8,8,8,8)]
   118       2.413156       2.413156       2.413156    8[6-(6,8),29-(8,8,8)]
   119       1.601347       1.601347       1.601347    8[6-(6,8),67-(8,8,8,8,8,8,8,8)]
   120       3.648111       3.648111       3.648111    8[6-(6,8),29-(8,8,8)]
   121      -0.216961      -0.216961      -0.216961    8[6-(6,8),67-(8,8,8,8,8,8,8,8)]
   122      -1.234955      -1.234955      -1.234955    8[6-(6,8),29-(8,8,8)]
   123      -1.384386      -1.384386      -1.384386    8[6-(6,8),67-(8,8,8,8,8,8,8,8)]
   124      -2.413156      -2.413156      -2.413156    8[6-(6,8),29-(8,8,8)]
   125       5.582803       5.582803       5.582803    8[6-(6,8),67-(8,8,8,8,8,8,8,8)]
   126       3.536039       3.536039       3.536039    8[6-(6,8),29-(8,8,8)]
   127       7.401111       7.401111       7.401111    8[6-(6,8),67-(8,8,8,8,8,8,8,8)]
   128       8.419105       8.419105       8.419105    8[6-(6,8),29-(8,8,8)]
   129       8.568536       8.568536       8.568536    8[6-(6,8),67-(8,8,8,8,8,8,8,8)]
   130       9.597306       9.597306       9.597306    8[6-(6,8),29-(8,8,8)]
   131      -1.601347      -1.601347      -1.601347    8[6-(6,8),67-(8,8,8,8,8,8,8,8)]
   132      -3.648111      -3.648111      -3.648111    8[6-(6,8),29-(8,8,8)]
   133       0.216961       0.216961       0.216961    8[6-(6,8),67-(8,8,8,8,8,8,8,8)]
   134       1.234955       1.234955       1.234955    8[6-(6,8),29-(8,8,8)]
   135       1.384386       1.384386       1.384386    8[6-(6,8),67-(8,8,8,8,8,8,8,8)]
   136       2.413156       2.413156       2.413156    8[6-(6,8),29-(8,8,8)]
   137       8.785497       8.785497       8.785497    8[6-(6,8),67-(8,8,8,8,8,8,8,8)]
   138      10.832261      10.832261      10.832261    8[6-(6,8),29-(8,8,8)]
   139       6.967189       6.967189       6.967189    8[6-(6,8),67-(8,8,8,8,8,8,8,8)]
   140       5.949195       5.949195       5.949195    8[6-(6,8),29-(8,8,8)]
   141       5.799764       5.799764       5.799764    8[6-(6,8),67-(8,8,8,8,8,8,8,8)]
   142       4.770994       4.770994       4.770994    8[6-(6,8),29-(8,8,8)]
   143       5.582803       5.582803       5.582803    8[6-(6,8),67-(8,8,8,8,8,8,8,8)]
   144       3.536039       3.536039       3.536039    8[6-(6,8),29-(8,8,8)]
   145       7.401111       7.401111       7.401111    8[6-(6,8),67-(8,8,8,8,8,8,8,8)]
   146       8.419105       8.419105       8.419105    8[6-(6,8),29-(8,8,8)]
   147       8.568536       8.568536       8.568536    8[6-(6,8),67-(8,8,8,8,8,8,8,8)]
   148       9.597306       9.597306       9.597306    8[6-(6,8),29-(8,8,8)]
   149       1.601347       1.601347       1.601347    8[6-(6,8),67-(8,8,8,8,8,8,8,8)]
   150       3.648111       3.648111       3.648111    8[6-(6,8),29-(8,8,8)]
   151      -0.216961      -0.216961      -0.216961    8[6-(6,8),67-(8,8,8,8,8,8,8,8)]
   152      -1.234955      -1.234955      -1.234955    8[6-(6,8),29-(8,8,8)]
   153      -1.384386      -1.384386      -1.384386    8[6-(6,8),67-(8,8,8,8,8,8,8,8)]
   154      -2.413156      -2.413156      -2.413156    8[6-(6,8),29-(8,8,8)]
   155       9.306707       9.306707       9.306707    8[6-(1,1,6),6-(1,1,6),67-(8,8,8,8,8,8,8,8)]
   156       5.061593       5.061593       5.061593    8[6-(1,1,6),6-(1,1,6),67-(8,8,8,8,8,8,8,8)]
   157        7.18415        7.18415        7.18415    8[6-(1,1,6),6-(1,1,6),67-(8,8,8,8,8,8,8,8)]
   158      -2.122557      -2.122557      -2.122557    8[6-(1,1,6),6-(1,1,6),67-(8,8,8,8,8,8,8,8)]
   159       2.122557       2.122557       2.122557    8[6-(1,1,6),6-(1,1,6),67-(8,8,8,8,8,8,8,8)]
   160            0.0            0.0            0.0    8[6-(1,1,6),6-(1,1,6),67-(8,8,8,8,8,8,8,8)]
   161      -2.122557      -2.122557      -2.122557    8[6-(1,1,6),6-(1,1,6),67-(8,8,8,8,8,8,8,8)]
   162       2.122557       2.122557       2.122557    8[6-(1,1,6),6-(1,1,6),67-(8,8,8,8,8,8,8,8)]
   163            0.0            0.0            0.0    8[6-(1,1,6),6-(1,1,6),67-(8,8,8,8,8,8,8,8)]
   164       9.306707       9.306707       9.306707    8[6-(1,1,6),6-(1,1,6),67-(8,8,8,8,8,8,8,8)]
   165       5.061593       5.061593       5.061593    8[6-(1,1,6),6-(1,1,6),67-(8,8,8,8,8,8,8,8)]
   166        7.18415        7.18415        7.18415    8[6-(1,1,6),6-(1,1,6),67-(8,8,8,8,8,8,8,8)]
