# Supplementary material for: A collection of forcefield precursors for metal–organic frameworks
Source: RSC Adv. 2019 Nov 13;9(63):36492–507. doi: 10.1039/c9ra07327b (PMC9075174; doi:10.1039/c9ra07327b)
Supplement: RA-009-C9RA07327B-s1615 [file RA-009-C9RA07327B-s1615.txt]

MURNIX_clean

7.895800    0.000000    0.000000
0.000000    9.608300    0.000000
0.000000    -3.185803    15.183374

     1       3.145924       3.145924       3.145924    62[8-(6),8-(6),8-(6,62),8-(6,62),8-(6,62),8-(6,62),8-(6,62),8-(6,62)]
     2       3.052437       3.052437       3.052437    62[8-(6),8-(6),8-(6,62),8-(6,62),8-(6,62),8-(6,62),8-(6,62),8-(6,62)]
     3       7.093824       7.093824       7.093824    62[8-(6),8-(6),8-(6,62),8-(6,62),8-(6,62),8-(6,62),8-(6,62),8-(6,62)]
     4       7.000337       7.000337       7.000337    62[8-(6),8-(6),8-(6,62),8-(6,62),8-(6,62),8-(6,62),8-(6,62),8-(6,62)]
     5       4.293736       4.293736       4.293736    29[7-(6,6),7-(6,6),8-(6),8-(6)]
     6       0.345836       0.345836       0.345836    29[7-(6,6),7-(6,6),8-(6),8-(6)]
     7        4.60641        4.60641        4.60641    1[6-(6,7)]
     8        0.48954        0.48954        0.48954    1[6-(6,6)]
     9       0.163443       0.163443       0.163443    1[6-(6,6)]
    10       0.198974       0.198974       0.198974    1[6-(6,6)]
    11       0.040269       0.040269       0.040269    1[6-(6,6)]
    12       3.711816       3.711816       3.711816    1[6-(6,7)]
    13        0.65851        0.65851        0.65851    1[6-(6,7)]
    14        4.43744        4.43744        4.43744    1[6-(6,6)]
    15       4.111343       4.111343       4.111343    1[6-(6,6)]
    16       4.146874       4.146874       4.146874    1[6-(6,6)]
    17       3.988169       3.988169       3.988169    1[6-(6,6)]
    18       7.659716       7.659716       7.659716    1[6-(6,7)]
    19       5.910006       5.910006       5.910006    6[6-(6,6),8-(62),8-(62)]
    20       6.309534       6.309534       6.309534    6[6-(1,6),6-(1,7),6-(8,8)]
    21       5.365196       5.365196       5.365196    6[1-(0),6-(6,6),7-(6,29)]
    22       6.642737       6.642737       6.642737    6[6-(1,6),6-(8,8),7-(6,29)]
    23       7.615499       7.615499       7.615499    6[1-(0),6-(1,6),6-(6,7)]
    24       7.420473       7.420473       7.420473    6[1-(0),6-(1,6),6-(6,6)]
    25       6.586676       6.586676       6.586676    6[6-(6,7),8-(0),8-(29)]
    26       2.006323       2.006323       2.006323    6[6-(6,7),8-(0),8-(29)]
    27       1.907625       1.907625       1.907625    6[6-(1,6),6-(8,8),7-(6,29)]
    28       0.868538       0.868538       0.868538    6[1-(0),6-(1,6),6-(6,7)]
    29       0.793528       0.793528       0.793528    6[1-(0),6-(1,6),6-(6,6)]
    30       1.873673       1.873673       1.873673    6[6-(1,6),6-(1,7),6-(8,8)]
    31       2.967242       2.967242       2.967242    6[1-(0),6-(6,6),7-(6,29)]
    32       1.806559       1.806559       1.806559    6[6-(6,6),8-(62),8-(62)]
    33       1.433877       1.433877       1.433877    6[8-(62,62),8-(62,62),8-(62,62)]
    34       5.574435       5.574435       5.574435    6[8-(62,62),8-(62,62),8-(62,62)]
    35       1.962106       1.962106       1.962106    6[6-(6,6),8-(62),8-(62)]
    36       2.361634       2.361634       2.361634    6[6-(1,6),6-(1,7),6-(8,8)]
    37       1.417296       1.417296       1.417296    6[1-(0),6-(6,6),7-(6,29)]
    38       2.694837       2.694837       2.694837    6[6-(1,6),6-(8,8),7-(6,29)]
    39       3.667599       3.667599       3.667599    6[1-(0),6-(1,6),6-(6,7)]
    40       3.472573       3.472573       3.472573    6[1-(0),6-(1,6),6-(6,6)]
    41       2.638776       2.638776       2.638776    6[6-(6,7),8-(0),8-(29)]
    42       5.954223       5.954223       5.954223    6[6-(6,7),8-(0),8-(29)]
    43       5.855525       5.855525       5.855525    6[6-(1,6),6-(8,8),7-(6,29)]
    44       4.816438       4.816438       4.816438    6[1-(0),6-(1,6),6-(6,7)]
    45       4.741428       4.741428       4.741428    6[1-(0),6-(1,6),6-(6,6)]
    46       5.821573       5.821573       5.821573    6[6-(1,6),6-(1,7),6-(8,8)]
    47       6.915142       6.915142       6.915142    6[1-(0),6-(6,6),7-(6,29)]
    48       5.754459       5.754459       5.754459    6[6-(6,6),8-(62),8-(62)]
    49       5.381777       5.381777       5.381777    6[8-(62,62),8-(62,62),8-(62,62)]
    50       1.626535       1.626535       1.626535    6[8-(62,62),8-(62,62),8-(62,62)]
    51       5.534166       5.534166       5.534166    7[6-(1,6),6-(6,6),29-(7,8,8)]
    52       2.953029       2.953029       2.953029    7[6-(1,6),6-(6,6),29-(7,8,8)]
    53       1.586266       1.586266       1.586266    7[6-(1,6),6-(6,6),29-(7,8,8)]
    54       6.900929       6.900929       6.900929    7[6-(1,6),6-(6,6),29-(7,8,8)]
    55       4.730374       4.730374       4.730374    8[6-(6,8),62-(8,8,8,8,8,8,8)]
    56       6.895402       6.895402       6.895402    8[6-(6,8),62-(8,8,8,8,8,8,8)]
    57       5.644707       5.644707       5.644707    8[6-(6,8),29-(7,7,8)]
    58       7.455214       7.455214       7.455214    8[6-(6,8)]
    59       2.966452       2.966452       2.966452    8[6-(6,8),29-(7,7,8)]
    60       1.225428       1.225428       1.225428    8[6-(6,8)]
    61       2.870123       2.870123       2.870123    8[6-(6,8),62-(8,8,8,8,8,8,8)]
    62       0.630874       0.630874       0.630874    8[6-(6,8),62-(8,8,8,8,8,8,8)]
    63        2.65141        2.65141        2.65141    8[6-(8,8),62-(8,8,8,8,8,8,8),62-(8,8,8,8,8,8,8)]
    64       0.866959       0.866959       0.866959    8[6-(8,8),62-(8,8,8,8,8,8,8),62-(8,8,8,8,8,8,8)]
    65        0.82748        0.82748        0.82748    8[6-(8,8),62-(8,8,8,8,8,8,8),62-(8,8,8,8,8,8,8)]
    66       5.180434       5.180434       5.180434    8[6-(8,8),62-(8,8,8,8,8,8,8),62-(8,8,8,8,8,8,8)]
    67       6.592203       6.592203       6.592203    8[6-(8,8),62-(8,8,8,8,8,8,8),62-(8,8,8,8,8,8,8)]
    68       5.031993       5.031993       5.031993    8[6-(8,8),62-(8,8,8,8,8,8,8),62-(8,8,8,8,8,8,8)]
    69       0.782474       0.782474       0.782474    8[6-(6,8),62-(8,8,8,8,8,8,8)]
    70       2.947502       2.947502       2.947502    8[6-(6,8),62-(8,8,8,8,8,8,8)]
    71       1.696807       1.696807       1.696807    8[6-(6,8),29-(7,7,8)]
    72       3.507314       3.507314       3.507314    8[6-(6,8)]
    73       6.914352       6.914352       6.914352    8[6-(6,8),29-(7,7,8)]
    74       5.173328       5.173328       5.173328    8[6-(6,8)]
    75       6.818023       6.818023       6.818023    8[6-(6,8),62-(8,8,8,8,8,8,8)]
    76       4.578774       4.578774       4.578774    8[6-(6,8),62-(8,8,8,8,8,8,8)]
    77        6.59931        6.59931        6.59931    8[6-(8,8),62-(8,8,8,8,8,8,8),62-(8,8,8,8,8,8,8)]
    78       4.814859       4.814859       4.814859    8[6-(8,8),62-(8,8,8,8,8,8,8),62-(8,8,8,8,8,8,8)]
    79        4.77538        4.77538        4.77538    8[6-(8,8),62-(8,8,8,8,8,8,8),62-(8,8,8,8,8,8,8)]
    80       1.232534       1.232534       1.232534    8[6-(8,8),62-(8,8,8,8,8,8,8),62-(8,8,8,8,8,8,8)]
    81       2.644303       2.644303       2.644303    8[6-(8,8),62-(8,8,8,8,8,8,8),62-(8,8,8,8,8,8,8)]
    82       1.084093       1.084093       1.084093    8[6-(8,8),62-(8,8,8,8,8,8,8),62-(8,8,8,8,8,8,8)]
