# Supplementary material for: A collection of forcefield precursors for metal–organic frameworks
Source: RSC Adv. 2019 Nov 13;9(63):36492–507. doi: 10.1039/c9ra07327b (PMC9075174; doi:10.1039/c9ra07327b)
Supplement: RA-009-C9RA07327B-s1616 [file RA-009-C9RA07327B-s1616.txt]

MURTUO_clean

5.224000    0.000000    0.000000
-1.130355    8.727101    0.000000
0.000000    0.000000    26.055000

     1       2.575278       2.575278       2.575278    71[8-(6),8-(6),8-(6),8-(6),8-(6),8-(6)]
     2       2.083545       2.083545       2.083545    71[8-(6),8-(6),8-(6),8-(6),8-(6),8-(6)]
     3       1.518367       1.518367       1.518367    71[8-(6),8-(6),8-(6),8-(6),8-(6),8-(6)]
     4         2.0101         2.0101         2.0101    71[8-(6),8-(6),8-(6),8-(6),8-(6),8-(6)]
     5      -1.020832      -1.020832      -1.020832    1[6-(1,6,6)]
     6       3.969524       3.969524       3.969524    1[6-(1,6,6)]
     7       1.047076       1.047076       1.047076    1[6-(1,6,6)]
     8       1.117446       1.117446       1.117446    1[6-(1,6,6)]
     9       3.433174       3.433174       3.433174    1[6-(1,6,6)]
    10      -0.740282      -0.740282      -0.740282    1[6-(1,6,6)]
    11        -0.6747        -0.6747        -0.6747    1[6-(1,6,6)]
    12      -0.441056      -0.441056      -0.441056    1[6-(1,6,6)]
    13       2.481392       2.481392       2.481392    1[6-(1,6,6)]
    14       3.541377       3.541377       3.541377    1[6-(1,6,6)]
    15       0.095294       0.095294       0.095294    1[6-(1,6,6)]
    16      -0.955251      -0.955251      -0.955251    1[6-(1,6,6)]
    17      -0.109523      -0.109523      -0.109523    1[6-(1,6,6)]
    18       0.124121       0.124121       0.124121    1[6-(1,6,6)]
    19       3.046569       3.046569       3.046569    1[6-(1,6,6)]
    20       2.976199       2.976199       2.976199    1[6-(1,6,6)]
    21       0.660471       0.660471       0.660471    1[6-(1,6,6)]
    22      -0.390073      -0.390073      -0.390073    1[6-(1,6,6)]
    23      -0.455655      -0.455655      -0.455655    1[6-(1,6,6)]
    24       4.534701       4.534701       4.534701    1[6-(1,6,6)]
    25       1.612253       1.612253       1.612253    1[6-(1,6,6)]
    26       0.552268       0.552268       0.552268    1[6-(1,6,6)]
    27       3.998351       3.998351       3.998351    1[6-(1,6,6)]
    28      -0.175104      -0.175104      -0.175104    1[6-(1,6,6)]
    29       0.065512       0.065512       0.065512    6[6-(1,1,6),8-(71),8-(71)]
    30       -0.57107       -0.57107       -0.57107    6[1-(0),1-(0),6-(1,1,6),6-(8,8)]
    31       0.402578       0.402578       0.402578    6[1-(0),1-(0),6-(1,1,6),6-(8,8)]
    32       1.065504       1.065504       1.065504    6[6-(1,1,6),8-(71),8-(71)]
    33       3.499241       3.499241       3.499241    6[6-(1,1,6),8-(71),8-(71)]
    34       4.131482       4.131482       4.131482    6[1-(0),1-(0),6-(1,1,6),6-(8,8)]
    35       3.462956       3.462956       3.462956    6[6-(1,1,6),8-(71),8-(71)]
    36       4.099538       4.099538       4.099538    6[1-(0),1-(0),6-(1,1,6),6-(8,8)]
    37        3.12589        3.12589        3.12589    6[1-(0),1-(0),6-(1,1,6),6-(8,8)]
    38       2.462964       2.462964       2.462964    6[6-(1,1,6),8-(71),8-(71)]
    39       0.029227       0.029227       0.029227    6[6-(1,1,6),8-(71),8-(71)]
    40      -0.603014      -0.603014      -0.603014    6[1-(0),1-(0),6-(1,1,6),6-(8,8)]
    41       4.028133       4.028133       4.028133    6[6-(1,1,6),8-(71),8-(71)]
    42       4.664715       4.664715       4.664715    6[1-(0),1-(0),6-(1,1,6),6-(8,8)]
    43       3.691067       3.691067       3.691067    6[1-(0),1-(0),6-(1,1,6),6-(8,8)]
    44       3.028141       3.028141       3.028141    6[6-(1,1,6),8-(71),8-(71)]
    45       0.594404       0.594404       0.594404    6[6-(1,1,6),8-(71),8-(71)]
    46      -0.037837      -0.037837      -0.037837    6[1-(0),1-(0),6-(1,1,6),6-(8,8)]
    47       0.630689       0.630689       0.630689    6[6-(1,1,6),8-(71),8-(71)]
    48      -0.005893      -0.005893      -0.005893    6[1-(0),1-(0),6-(1,1,6),6-(8,8)]
    49       0.967755       0.967755       0.967755    6[1-(0),1-(0),6-(1,1,6),6-(8,8)]
    50       1.630681       1.630681       1.630681    6[6-(1,1,6),8-(71),8-(71)]
    51       4.064418       4.064418       4.064418    6[6-(1,1,6),8-(71),8-(71)]
    52       4.696659       4.696659       4.696659    6[1-(0),1-(0),6-(1,1,6),6-(8,8)]
    53       1.306942       1.306942       1.306942    8[6-(6,8),71-(8,8,8,8,8)]
    54      -0.687989      -0.687989      -0.687989    8[6-(6,8),71-(8,8,8,8,8)]
    55       3.222816       3.222816       3.222816    8[6-(6,8),71-(8,8,8,8,8)]
    56       0.584277       0.584277       0.584277    8[6-(6,8),71-(8,8,8,8,8)]
    57        3.79728        3.79728        3.79728    8[6-(6,8),71-(8,8,8,8,8)]
    58       2.672457       2.672457       2.672457    8[6-(6,8),71-(8,8,8,8,8)]
    59       2.221525       2.221525       2.221525    8[6-(6,8),71-(8,8,8,8,8)]
    60      -1.007544      -1.007544      -1.007544    8[6-(6,8),71-(8,8,8,8,8)]
    61       1.436006       1.436006       1.436006    8[6-(6,8),71-(8,8,8,8,8)]
    62       2.944191       2.944191       2.944191    8[6-(6,8),71-(8,8,8,8,8)]
    63       0.861543       0.861543       0.861543    8[6-(6,8),71-(8,8,8,8,8)]
    64        0.85601        0.85601        0.85601    8[6-(6,8),71-(8,8,8,8,8)]
    65       2.786703       2.786703       2.786703    8[6-(6,8),71-(8,8,8,8,8)]
    66      -0.442366      -0.442366      -0.442366    8[6-(6,8),71-(8,8,8,8,8)]
    67       0.870829       0.870829       0.870829    8[6-(6,8),71-(8,8,8,8,8)]
    68       3.509368       3.509368       3.509368    8[6-(6,8),71-(8,8,8,8,8)]
    69       0.296365       0.296365       0.296365    8[6-(6,8),71-(8,8,8,8,8)]
    70       1.421188       1.421188       1.421188    8[6-(6,8),71-(8,8,8,8,8)]
    71        1.87212        1.87212        1.87212    8[6-(6,8),71-(8,8,8,8,8)]
    72      -0.122811      -0.122811      -0.122811    8[6-(6,8),71-(8,8,8,8,8)]
    73       2.657639       2.657639       2.657639    8[6-(6,8),71-(8,8,8,8,8)]
    74       1.149454       1.149454       1.149454    8[6-(6,8),71-(8,8,8,8,8)]
    75       3.232102       3.232102       3.232102    8[6-(6,8),71-(8,8,8,8,8)]
    76       3.237635       3.237635       3.237635    8[6-(6,8),71-(8,8,8,8,8)]
