# Supplementary material for: A collection of forcefield precursors for metal–organic frameworks
Source: RSC Adv. 2019 Nov 13;9(63):36492–507. doi: 10.1039/c9ra07327b (PMC9075174; doi:10.1039/c9ra07327b)
Supplement: RA-009-C9RA07327B-s1617 [file RA-009-C9RA07327B-s1617.txt]

MUTVUT_clean

9.334500    0.000000    0.000000
-4.667315    11.101477    0.000000
0.000000    0.000000    27.514000

     1       6.059584       6.059584       6.059584    48[7-(6,6),7-(6,6),8-(6),8-(6),8-(6),8-(6)]
     2       3.274916       3.274916       3.274916    48[7-(6,6),7-(6,6),8-(6),8-(6),8-(6),8-(6)]
     3       4.667218       4.667218       4.667218    48[7-(6,6),7-(6,6),8-(6),8-(6),8-(6),8-(6)]
     4       -3.3e-05       -3.3e-05       -3.3e-05    48[7-(6,6),7-(6,6),8-(6),8-(6),8-(6),8-(6)]
     5       4.002593       4.002593       4.002593    1[6-(6,6)]
     6       5.895637       5.895637       5.895637    1[6-(6,6)]
     7      -2.249663      -2.249663      -2.249663    1[6-(6,6)]
     8       5.120851       5.120851       5.120851    1[6-(6,6)]
     9       0.843797       0.843797       0.843797    1[6-(6,6)]
    10       2.499737       2.499737       2.499737    1[6-(6,6)]
    11      -0.071909      -0.071909      -0.071909    1[6-(6,6)]
    12      -1.746519      -1.746519      -1.746519    1[6-(6,6)]
    13       3.358538       3.358538       3.358538    1[6-(1,1,6)]
    14       1.877152       1.877152       1.877152    1[6-(1,1,6)]
    15       2.818077       2.818077       2.818077    1[6-(1,1,6)]
    16       4.832441       4.832441       4.832441    1[6-(6,7)]
    17       3.396803       3.396803       3.396803    1[6-(6,7)]
    18       1.921965       1.921965       1.921965    1[6-(1,6,7)]
    19       1.826755       1.826755       1.826755    1[6-(1,6,7)]
    20       0.259483       0.259483       0.259483    1[6-(1,6,6)]
    21       0.383629       0.383629       0.383629    1[6-(1,6,6)]
    22       8.767889       8.767889       8.767889    1[6-(1,6,6)]
    23       8.709085       8.709085       8.709085    1[6-(1,6,6)]
    24       7.232353       7.232353       7.232353    1[6-(1,6,7)]
    25       7.161415       7.161415       7.161415    1[6-(1,6,7)]
    26       5.749118       5.749118       5.749118    1[6-(6,7)]
    27      -0.575064      -0.575064      -0.575064    1[6-(6,7)]
    28       5.781779       5.781779       5.781779    1[6-(1,1,6)]
    29        5.52414        5.52414        5.52414    1[6-(1,1,6)]
    30       6.944854       6.944854       6.944854    1[6-(1,1,6)]
    31       0.664592       0.664592       0.664592    1[6-(6,6)]
    32      -1.228452      -1.228452      -1.228452    1[6-(6,6)]
    33       6.916848       6.916848       6.916848    1[6-(6,6)]
    34      -0.453666      -0.453666      -0.453666    1[6-(6,6)]
    35       3.823388       3.823388       3.823388    1[6-(6,6)]
    36       2.167448       2.167448       2.167448    1[6-(6,6)]
    37       4.739094       4.739094       4.739094    1[6-(6,6)]
    38       6.413704       6.413704       6.413704    1[6-(6,6)]
    39       1.308647       1.308647       1.308647    1[6-(1,1,6)]
    40       2.790033       2.790033       2.790033    1[6-(1,1,6)]
    41       1.849108       1.849108       1.849108    1[6-(1,1,6)]
    42      -0.165256      -0.165256      -0.165256    1[6-(6,7)]
    43       1.270382       1.270382       1.270382    1[6-(6,7)]
    44        2.74522        2.74522        2.74522    1[6-(1,6,7)]
    45        2.84043        2.84043        2.84043    1[6-(1,6,7)]
    46       4.407702       4.407702       4.407702    1[6-(1,6,6)]
    47       4.283556       4.283556       4.283556    1[6-(1,6,6)]
    48      -4.100704      -4.100704      -4.100704    1[6-(1,6,6)]
    49        -4.0419        -4.0419        -4.0419    1[6-(1,6,6)]
    50      -2.565168      -2.565168      -2.565168    1[6-(1,6,7)]
    51       -2.49423       -2.49423       -2.49423    1[6-(1,6,7)]
    52      -1.081933      -1.081933      -1.081933    1[6-(6,7)]
    53       5.242249       5.242249       5.242249    1[6-(6,7)]
    54      -1.114594      -1.114594      -1.114594    1[6-(1,1,6)]
    55      -0.856955      -0.856955      -0.856955    1[6-(1,1,6)]
    56      -2.277669      -2.277669      -2.277669    1[6-(1,1,6)]
    57       5.331826       5.331826       5.331826    1[6-(6,6)]
    58       3.438796       3.438796       3.438796    1[6-(6,6)]
    59       2.249566       2.249566       2.249566    1[6-(6,6)]
    60       4.213537       4.213537       4.213537    1[6-(6,6)]
    61      -0.843881      -0.843881      -0.843881    1[6-(6,6)]
    62      -2.499821      -2.499821      -2.499821    1[6-(6,6)]
    63       0.071842       0.071842       0.071842    1[6-(6,6)]
    64       1.746451       1.746451       1.746451    1[6-(6,6)]
    65       5.975931       5.975931       5.975931    1[6-(1,1,6)]
    66       7.457317       7.457317       7.457317    1[6-(1,1,6)]
    67       6.516406       6.516406       6.516406    1[6-(1,1,6)]
    68          4.502          4.502          4.502    1[6-(6,7)]
    69       5.937654       5.937654       5.937654    1[6-(6,7)]
    70       7.412518       7.412518       7.412518    1[6-(1,6,7)]
    71       7.507732       7.507732       7.507732    1[6-(1,6,7)]
    72      -0.259515      -0.259515      -0.259515    1[6-(1,6,6)]
    73      -0.383667      -0.383667      -0.383667    1[6-(1,6,6)]
    74       0.566597       0.566597       0.566597    1[6-(1,6,6)]
    75       0.625408       0.625408       0.625408    1[6-(1,6,6)]
    76       2.102112       2.102112       2.102112    1[6-(1,6,7)]
    77       2.173058       2.173058       2.173058    1[6-(1,6,7)]
    78       3.585381       3.585381       3.585381    1[6-(6,7)]
    79       0.574946       0.574946       0.574946    1[6-(6,7)]
    80       3.552701       3.552701       3.552701    1[6-(1,1,6)]
    81       3.810326       3.810326       3.810326    1[6-(1,1,6)]
    82       2.389618       2.389618       2.389618    1[6-(1,1,6)]
    83      -0.664641      -0.664641      -0.664641    1[6-(6,6)]
    84       1.228389       1.228389       1.228389    1[6-(6,6)]
    85       2.417619       2.417619       2.417619    1[6-(6,6)]
    86       0.453648       0.453648       0.453648    1[6-(6,6)]
    87       5.511066       5.511066       5.511066    1[6-(6,6)]
    88       7.167006       7.167006       7.167006    1[6-(6,6)]
    89       4.595343       4.595343       4.595343    1[6-(6,6)]
    90       2.920734       2.920734       2.920734    1[6-(6,6)]
    91      -1.308746      -1.308746      -1.308746    1[6-(1,1,6)]
    92      -2.790132      -2.790132      -2.790132    1[6-(1,1,6)]
    93      -1.849221      -1.849221      -1.849221    1[6-(1,1,6)]
    94       0.165185       0.165185       0.165185    1[6-(6,7)]
    95      -1.270469      -1.270469      -1.270469    1[6-(6,7)]
    96      -2.745333      -2.745333      -2.745333    1[6-(1,6,7)]
    97      -2.840547      -2.840547      -2.840547    1[6-(1,6,7)]
    98         4.9267         4.9267         4.9267    1[6-(1,6,6)]
    99       5.050852       5.050852       5.050852    1[6-(1,6,6)]
   100       4.100588       4.100588       4.100588    1[6-(1,6,6)]
   101       4.041777       4.041777       4.041777    1[6-(1,6,6)]
   102       2.565073       2.565073       2.565073    1[6-(1,6,7)]
   103       2.494127       2.494127       2.494127    1[6-(1,6,7)]
   104       1.081804       1.081804       1.081804    1[6-(6,7)]
   105       4.092239       4.092239       4.092239    1[6-(6,7)]
   106       1.114484       1.114484       1.114484    1[6-(1,1,6)]
   107       0.856859       0.856859       0.856859    1[6-(1,1,6)]
   108       2.277567       2.277567       2.277567    1[6-(1,1,6)]
   109       3.170875       3.170875       3.170875    6[6-(6,6),8-(48),8-(48)]
   110       4.379698       4.379698       4.379698    6[6-(1,6),6-(1,6),6-(8,8)]
   111       4.610267       4.610267       4.610267    6[1-(0),6-(1,6),6-(6,6)]
   112       5.750014       5.750014       5.750014    6[1-(0),6-(1,6),6-(6,8)]
   113      -2.671574      -2.671574      -2.671574    6[6-(1,6),6-(1,6),8-(6)]
   114      -2.872273      -2.872273      -2.872273    6[1-(0),6-(1,6),6-(6,8)]
   115        5.28981        5.28981        5.28981    6[1-(0),6-(1,6),6-(6,6)]
   116      -0.586244      -0.586244      -0.586244    6[6-(1,6),6-(1,6),8-(6)]
   117        0.66551        0.66551        0.66551    6[1-(0),6-(1,6),6-(6,8)]
   118       1.646566       1.646566       1.646566    6[1-(0),6-(1,6),6-(6,6)]
   119       1.388002       1.388002       1.388002    6[6-(1,6),6-(1,6),6-(8,8)]
   120       0.118513       0.118513       0.118513    6[1-(0),6-(1,6),6-(6,6)]
   121      -0.877478      -0.877478      -0.877478    6[1-(0),6-(1,6),6-(6,8)]
   122       2.516544       2.516544       2.516544    6[6-(6,6),8-(48),8-(48)]
   123       2.778867       2.778867       2.778867    6[1-(0),1-(0),1-(0),6-(7,7)]
   124       3.216651       3.216651       3.216651    6[6-(1,1,1),7-(6,48),7-(6,6)]
   125       4.268641       4.268641       4.268641    6[1-(0),6-(1,7),7-(6,48)]
   126       3.480814       3.480814       3.480814    6[1-(0),6-(1,7),7-(6,6)]
   127       1.778212       1.778212       1.778212    6[1-(0),1-(0),6-(1,1,6),7-(6,6)]
   128       0.418171       0.418171       0.418171    6[1-(0),1-(0),6-(1,1,6),6-(1,1,7)]
   129       8.649339       8.649339       8.649339    6[1-(0),1-(0),6-(1,1,6),6-(1,1,7)]
   130        7.27623        7.27623        7.27623    6[1-(0),1-(0),6-(1,1,6),7-(6,6)]
   131       5.572695       5.572695       5.572695    6[1-(0),6-(1,7),7-(6,6)]
   132      -0.011265      -0.011265      -0.011265    6[1-(0),6-(1,7),7-(6,48)]
   133       5.614695       5.614695       5.614695    6[6-(1,1,1),7-(6,48),7-(6,6)]
   134       6.000204       6.000204       6.000204    6[1-(0),1-(0),1-(0),6-(7,7)]
   135        1.49631        1.49631        1.49631    6[6-(6,6),8-(48),8-(48)]
   136       0.287487       0.287487       0.287487    6[6-(1,6),6-(1,6),6-(8,8)]
   137       0.056918       0.056918       0.056918    6[1-(0),6-(1,6),6-(6,6)]
   138      -1.082829      -1.082829      -1.082829    6[1-(0),6-(1,6),6-(6,8)]
   139       7.338759       7.338759       7.338759    6[6-(1,6),6-(1,6),8-(6)]
   140       7.539458       7.539458       7.539458    6[1-(0),6-(1,6),6-(6,8)]
   141      -0.622625      -0.622625      -0.622625    6[1-(0),6-(1,6),6-(6,6)]
   142       5.253429       5.253429       5.253429    6[6-(1,6),6-(1,6),8-(6)]
   143       4.001675       4.001675       4.001675    6[1-(0),6-(1,6),6-(6,8)]
   144       3.020619       3.020619       3.020619    6[1-(0),6-(1,6),6-(6,6)]
   145       3.279183       3.279183       3.279183    6[6-(1,6),6-(1,6),6-(8,8)]
   146       4.548672       4.548672       4.548672    6[1-(0),6-(1,6),6-(6,6)]
   147       5.544663       5.544663       5.544663    6[1-(0),6-(1,6),6-(6,8)]
   148       2.150641       2.150641       2.150641    6[6-(6,6),8-(48),8-(48)]
   149       1.888318       1.888318       1.888318    6[1-(0),1-(0),1-(0),6-(7,7)]
   150       1.450534       1.450534       1.450534    6[6-(1,1,1),7-(6,48),7-(6,6)]
   151       0.398544       0.398544       0.398544    6[1-(0),6-(1,7),7-(6,48)]
   152       1.186371       1.186371       1.186371    6[1-(0),6-(1,7),7-(6,6)]
   153       2.888973       2.888973       2.888973    6[1-(0),1-(0),6-(1,1,6),7-(6,6)]
   154       4.249014       4.249014       4.249014    6[1-(0),1-(0),6-(1,1,6),6-(1,1,7)]
   155      -3.982154      -3.982154      -3.982154    6[1-(0),1-(0),6-(1,1,6),6-(1,1,7)]
   156      -2.609045      -2.609045      -2.609045    6[1-(0),1-(0),6-(1,1,6),7-(6,6)]
   157       -0.90551       -0.90551       -0.90551    6[1-(0),6-(1,7),7-(6,6)]
   158        4.67845        4.67845        4.67845    6[1-(0),6-(1,7),7-(6,48)]
   159       -0.94751       -0.94751       -0.94751    6[6-(1,1,1),7-(6,48),7-(6,6)]
   160      -1.333019      -1.333019      -1.333019    6[1-(0),1-(0),1-(0),6-(7,7)]
   161      -3.170984      -3.170984      -3.170984    6[6-(6,6),8-(48),8-(48)]
   162       4.954704       4.954704       4.954704    6[6-(1,6),6-(1,6),6-(8,8)]
   163       4.724148       4.724148       4.724148    6[1-(0),6-(1,6),6-(6,6)]
   164        3.58441        3.58441        3.58441    6[1-(0),6-(1,6),6-(6,8)]
   165       2.671493       2.671493       2.671493    6[6-(1,6),6-(1,6),8-(6)]
   166       2.872178       2.872178       2.872178    6[1-(0),6-(1,6),6-(6,8)]
   167       4.044587       4.044587       4.044587    6[1-(0),6-(1,6),6-(6,6)]
   168       0.586169       0.586169       0.586169    6[6-(1,6),6-(1,6),8-(6)]
   169       -0.66559       -0.66559       -0.66559    6[1-(0),6-(1,6),6-(6,8)]
   170      -1.646646      -1.646646      -1.646646    6[1-(0),6-(1,6),6-(6,6)]
   171      -1.388078      -1.388078      -1.388078    6[6-(1,6),6-(1,6),6-(8,8)]
   172      -0.118584      -0.118584      -0.118584    6[1-(0),6-(1,6),6-(6,6)]
   173       0.877408       0.877408       0.877408    6[1-(0),6-(1,6),6-(6,8)]
   174      -2.516618      -2.516618      -2.516618    6[6-(6,6),8-(48),8-(48)]
   175       6.555605       6.555605       6.555605    6[1-(0),1-(0),1-(0),6-(7,7)]
   176       6.117813       6.117813       6.117813    6[6-(1,1,1),7-(6,48),7-(6,6)]
   177       5.065807       5.065807       5.065807    6[1-(0),6-(1,7),7-(6,48)]
   178       5.853644       5.853644       5.853644    6[1-(0),6-(1,7),7-(6,6)]
   179       7.556267       7.556267       7.556267    6[1-(0),1-(0),6-(1,1,6),7-(6,6)]
   180        -0.4182        -0.4182        -0.4182    6[1-(0),1-(0),6-(1,1,6),6-(1,1,7)]
   181       0.685144       0.685144       0.685144    6[1-(0),1-(0),6-(1,1,6),6-(1,1,7)]
   182       2.058245       2.058245       2.058245    6[1-(0),1-(0),6-(1,1,6),7-(6,6)]
   183       3.761802       3.761802       3.761802    6[1-(0),6-(1,7),7-(6,6)]
   184       0.011138       0.011138       0.011138    6[1-(0),6-(1,7),7-(6,48)]
   185       3.719791       3.719791       3.719791    6[6-(1,1,1),7-(6,48),7-(6,6)]
   186       3.334271       3.334271       3.334271    6[1-(0),1-(0),1-(0),6-(7,7)]
   187       7.838169       7.838169       7.838169    6[6-(6,6),8-(48),8-(48)]
   188      -0.287519      -0.287519      -0.287519    6[6-(1,6),6-(1,6),6-(8,8)]
   189      -0.056963      -0.056963      -0.056963    6[1-(0),6-(1,6),6-(6,6)]
   190       1.082775       1.082775       1.082775    6[1-(0),6-(1,6),6-(6,8)]
   191       1.995692       1.995692       1.995692    6[6-(1,6),6-(1,6),8-(6)]
   192       1.795007       1.795007       1.795007    6[1-(0),6-(1,6),6-(6,8)]
   193       0.622598       0.622598       0.622598    6[1-(0),6-(1,6),6-(6,6)]
   194       4.081016       4.081016       4.081016    6[6-(1,6),6-(1,6),8-(6)]
   195       5.332775       5.332775       5.332775    6[1-(0),6-(1,6),6-(6,8)]
   196       6.313831       6.313831       6.313831    6[1-(0),6-(1,6),6-(6,6)]
   197       6.055263       6.055263       6.055263    6[6-(1,6),6-(1,6),6-(8,8)]
   198       4.785769       4.785769       4.785769    6[1-(0),6-(1,6),6-(6,6)]
   199       3.789777       3.789777       3.789777    6[1-(0),6-(1,6),6-(6,8)]
   200       7.183803       7.183803       7.183803    6[6-(6,6),8-(48),8-(48)]
   201       -1.88842       -1.88842       -1.88842    6[1-(0),1-(0),1-(0),6-(7,7)]
   202      -1.450628      -1.450628      -1.450628    6[6-(1,1,1),7-(6,48),7-(6,6)]
   203      -0.398622      -0.398622      -0.398622    6[1-(0),6-(1,7),7-(6,48)]
   204      -1.186459      -1.186459      -1.186459    6[1-(0),6-(1,7),7-(6,6)]
   205      -2.889082      -2.889082      -2.889082    6[1-(0),1-(0),6-(1,1,6),7-(6,6)]
   206       5.085385       5.085385       5.085385    6[1-(0),1-(0),6-(1,1,6),6-(1,1,7)]
   207       3.982041       3.982041       3.982041    6[1-(0),1-(0),6-(1,1,6),6-(1,1,7)]
   208        2.60894        2.60894        2.60894    6[1-(0),1-(0),6-(1,1,6),7-(6,6)]
   209       0.905383       0.905383       0.905383    6[1-(0),6-(1,7),7-(6,6)]
   210       4.656047       4.656047       4.656047    6[1-(0),6-(1,7),7-(6,48)]
   211       0.947394       0.947394       0.947394    6[6-(1,1,1),7-(6,48),7-(6,6)]
   212       1.332914       1.332914       1.332914    6[1-(0),1-(0),1-(0),6-(7,7)]
   213        4.11089        4.11089        4.11089    7[6-(1,6),6-(6,7),48-(7,8,8,8,8)]
   214       2.824604       2.824604       2.824604    7[6-(1,1,6),6-(1,6),6-(6,7)]
   215         6.1897         6.1897         6.1897    7[6-(1,1,6),6-(1,6),6-(6,7)]
   216       4.675649       4.675649       4.675649    7[6-(1,6),6-(6,7),48-(7,8,8,8,8)]
   217       0.556295       0.556295       0.556295    7[6-(1,6),6-(6,7),48-(7,8,8,8,8)]
   218       1.842581       1.842581       1.842581    7[6-(1,1,6),6-(1,6),6-(6,7)]
   219      -1.522515      -1.522515      -1.522515    7[6-(1,1,6),6-(1,6),6-(6,7)]
   220      -0.008464      -0.008464      -0.008464    7[6-(1,6),6-(6,7),48-(7,8,8,8,8)]
   221       5.223562       5.223562       5.223562    7[6-(1,6),6-(6,7),48-(7,8,8,8,8)]
   222       6.509864       6.509864       6.509864    7[6-(1,1,6),6-(1,6),6-(6,7)]
   223       3.144786       3.144786       3.144786    7[6-(1,1,6),6-(1,6),6-(6,7)]
   224       4.658847       4.658847       4.658847    7[6-(1,6),6-(6,7),48-(7,8,8,8,8)]
   225      -0.556377      -0.556377      -0.556377    7[6-(1,6),6-(6,7),48-(7,8,8,8,8)]
   226      -1.842679      -1.842679      -1.842679    7[6-(1,1,6),6-(1,6),6-(6,7)]
   227       1.522399       1.522399       1.522399    7[6-(1,1,6),6-(1,6),6-(6,7)]
   228       0.008338       0.008338       0.008338    7[6-(1,6),6-(6,7),48-(7,8,8,8,8)]
   229       2.367177       2.367177       2.367177    8[6-(6,8),48-(7,7,8,8,8)]
   230       3.020584       3.020584       3.020584    8[6-(6,8),48-(7,7,8,8,8)]
   231      -1.501024      -1.501024      -1.501024    8[6-(6,6),6-(6,6)]
   232        3.62828        3.62828        3.62828    8[6-(6,8),48-(7,7,8,8,8)]
   233        2.34106        2.34106        2.34106    8[6-(6,8),48-(7,7,8,8,8)]
   234       2.300008       2.300008       2.300008    8[6-(6,8),48-(7,7,8,8,8)]
   235       1.646601       1.646601       1.646601    8[6-(6,8),48-(7,7,8,8,8)]
   236       6.168209       6.168209       6.168209    8[6-(6,6),6-(6,6)]
   237       1.038905       1.038905       1.038905    8[6-(6,8),48-(7,7,8,8,8)]
   238       2.326125       2.326125       2.326125    8[6-(6,8),48-(7,7,8,8,8)]
   239      -2.367282      -2.367282      -2.367282    8[6-(6,8),48-(7,7,8,8,8)]
   240      -3.020704      -3.020704      -3.020704    8[6-(6,8),48-(7,7,8,8,8)]
   241       1.500951       1.500951       1.500951    8[6-(6,6),6-(6,6)]
   242        5.70614        5.70614        5.70614    8[6-(6,8),48-(7,7,8,8,8)]
   243      -2.341125      -2.341125      -2.341125    8[6-(6,8),48-(7,7,8,8,8)]
   244       7.034467       7.034467       7.034467    8[6-(6,8),48-(7,7,8,8,8)]
   245       7.687889       7.687889       7.687889    8[6-(6,8),48-(7,7,8,8,8)]
   246       3.166234       3.166234       3.166234    8[6-(6,6),6-(6,6)]
   247      -1.038955      -1.038955      -1.038955    8[6-(6,8),48-(7,7,8,8,8)]
   248       -2.32619       -2.32619       -2.32619    8[6-(6,8),48-(7,7,8,8,8)]
