# Supplementary material for: A collection of forcefield precursors for metal–organic frameworks
Source: RSC Adv. 2019 Nov 13;9(63):36492–507. doi: 10.1039/c9ra07327b (PMC9075174; doi:10.1039/c9ra07327b)
Supplement: RA-009-C9RA07327B-s1618 [file RA-009-C9RA07327B-s1618.txt]

MUVGOA_clean

12.614000    0.000000    0.000000
0.000000    22.857000    0.000000
0.000000    0.000000    14.604000

     1          6.307          6.307          6.307    30[7-(6),7-(6),7-(6),7-(6),7-(6,6),7-(6,6)]
     2          6.307          6.307          6.307    30[7-(6),7-(6),7-(6),7-(6),7-(6,6),7-(6,6)]
     3          6.307          6.307          6.307    30[7-(6),7-(6),7-(6),7-(6),7-(6,6),7-(6,6)]
     4          6.307          6.307          6.307    30[7-(6),7-(6),7-(6),7-(6),7-(6,6),7-(6,6)]
     5       0.920822       0.920822       0.920822    1[6-(6,6)]
     6       2.535414       2.535414       2.535414    1[6-(6,6)]
     7        2.64894        2.64894        2.64894    1[6-(6,6)]
     8        1.00912        1.00912        1.00912    1[6-(6,6)]
     9       8.224328       8.224328       8.224328    1[6-(6,6)]
    10       8.047732       8.047732       8.047732    1[6-(6,7)]
    11       4.427514       4.427514       4.427514    1[6-(6,7)]
    12       4.301374       4.301374       4.301374    1[6-(6,6)]
    13      11.693178      11.693178      11.693178    1[6-(6,6)]
    14      10.078586      10.078586      10.078586    1[6-(6,6)]
    15        9.96506        9.96506        9.96506    1[6-(6,6)]
    16       11.60488       11.60488       11.60488    1[6-(6,6)]
    17       4.389672       4.389672       4.389672    1[6-(6,6)]
    18       4.566268       4.566268       4.566268    1[6-(6,7)]
    19       8.186486       8.186486       8.186486    1[6-(6,7)]
    20       8.312626       8.312626       8.312626    1[6-(6,6)]
    21       0.920822       0.920822       0.920822    1[6-(6,6)]
    22       2.535414       2.535414       2.535414    1[6-(6,6)]
    23        2.64894        2.64894        2.64894    1[6-(6,6)]
    24        1.00912        1.00912        1.00912    1[6-(6,6)]
    25       8.224328       8.224328       8.224328    1[6-(6,6)]
    26       8.047732       8.047732       8.047732    1[6-(6,7)]
    27       4.427514       4.427514       4.427514    1[6-(6,7)]
    28       4.301374       4.301374       4.301374    1[6-(6,6)]
    29      11.693178      11.693178      11.693178    1[6-(6,6)]
    30      10.078586      10.078586      10.078586    1[6-(6,6)]
    31        9.96506        9.96506        9.96506    1[6-(6,6)]
    32       11.60488       11.60488       11.60488    1[6-(6,6)]
    33       4.389672       4.389672       4.389672    1[6-(6,6)]
    34       4.566268       4.566268       4.566268    1[6-(6,7)]
    35       8.186486       8.186486       8.186486    1[6-(6,7)]
    36       8.312626       8.312626       8.312626    1[6-(6,6)]
    37      11.693178      11.693178      11.693178    1[6-(6,6)]
    38      10.078586      10.078586      10.078586    1[6-(6,6)]
    39        9.96506        9.96506        9.96506    1[6-(6,6)]
    40       11.60488       11.60488       11.60488    1[6-(6,6)]
    41       4.389672       4.389672       4.389672    1[6-(6,6)]
    42       4.566268       4.566268       4.566268    1[6-(6,7)]
    43       8.186486       8.186486       8.186486    1[6-(6,7)]
    44       8.312626       8.312626       8.312626    1[6-(6,6)]
    45       0.920822       0.920822       0.920822    1[6-(6,6)]
    46       2.535414       2.535414       2.535414    1[6-(6,6)]
    47        2.64894        2.64894        2.64894    1[6-(6,6)]
    48        1.00912        1.00912        1.00912    1[6-(6,6)]
    49       8.224328       8.224328       8.224328    1[6-(6,6)]
    50       8.047732       8.047732       8.047732    1[6-(6,7)]
    51       4.427514       4.427514       4.427514    1[6-(6,7)]
    52       4.301374       4.301374       4.301374    1[6-(6,6)]
    53      11.693178      11.693178      11.693178    1[6-(6,6)]
    54      10.078586      10.078586      10.078586    1[6-(6,6)]
    55        9.96506        9.96506        9.96506    1[6-(6,6)]
    56       11.60488       11.60488       11.60488    1[6-(6,6)]
    57       4.389672       4.389672       4.389672    1[6-(6,6)]
    58       4.566268       4.566268       4.566268    1[6-(6,7)]
    59       8.186486       8.186486       8.186486    1[6-(6,7)]
    60       8.312626       8.312626       8.312626    1[6-(6,6)]
    61       0.920822       0.920822       0.920822    1[6-(6,6)]
    62       2.535414       2.535414       2.535414    1[6-(6,6)]
    63        2.64894        2.64894        2.64894    1[6-(6,6)]
    64        1.00912        1.00912        1.00912    1[6-(6,6)]
    65       8.224328       8.224328       8.224328    1[6-(6,6)]
    66       8.047732       8.047732       8.047732    1[6-(6,7)]
    67       4.427514       4.427514       4.427514    1[6-(6,7)]
    68       4.301374       4.301374       4.301374    1[6-(6,6)]
    69       2.344943       2.344943       2.344943    6[1-(0),6-(1,6),6-(6,6)]
    70        2.82932        2.82932        2.82932    6[6-(1,6),6-(1,6),6-(6,6)]
    71        4.35511        4.35511        4.35511    6[6-(6,6),7-(30)]
    72       4.350695       4.350695       4.350695    6[6-(6,6),7-(30)]
    73       3.824313       3.824313       3.824313    6[6-(6,6),6-(7),6-(7)]
    74       7.382974       7.382974       7.382974    6[1-(0),6-(1,6),7-(6,30)]
    75       7.427123       7.427123       7.427123    6[1-(0),6-(1,7),6-(6,6)]
    76       6.264743       6.264743       6.264743    6[6-(1,6),6-(1,6),6-(6,6)]
    77       2.307101       2.307101       2.307101    6[1-(0),6-(1,6),6-(6,6)]
    78       5.103624       5.103624       5.103624    6[1-(0),6-(1,7),6-(6,6)]
    79      12.315048      12.315048      12.315048    6[6-(6,6),6-(6,6,6),6-(7),6-(7)]
    80       11.46108       11.46108       11.46108    6[6-(6,6,6),7-(0)]
    81      11.458558      11.458558      11.458558    6[6-(6,6,6),7-(0)]
    82         1.3333         1.3333         1.3333    6[1-(0),6-(1,6),6-(6,6)]
    83       0.800989       0.800989       0.800989    6[6-(1,6),6-(1,6),6-(6,6,6)]
    84        5.16291        5.16291        5.16291    6[1-(0),6-(1,6),7-(6,30)]
    85       1.309333       1.309333       1.309333    6[1-(0),6-(1,6),6-(6,6)]
    86      10.269057      10.269057      10.269057    6[1-(0),6-(1,6),6-(6,6)]
    87        9.78468        9.78468        9.78468    6[6-(1,6),6-(1,6),6-(6,6)]
    88        8.25889        8.25889        8.25889    6[6-(6,6),7-(30)]
    89       8.263305       8.263305       8.263305    6[6-(6,6),7-(30)]
    90       8.789687       8.789687       8.789687    6[6-(6,6),6-(7),6-(7)]
    91       5.231026       5.231026       5.231026    6[1-(0),6-(1,6),7-(6,30)]
    92       5.186877       5.186877       5.186877    6[1-(0),6-(1,7),6-(6,6)]
    93       6.349257       6.349257       6.349257    6[6-(1,6),6-(1,6),6-(6,6)]
    94      10.306899      10.306899      10.306899    6[1-(0),6-(1,6),6-(6,6)]
    95       7.510376       7.510376       7.510376    6[1-(0),6-(1,7),6-(6,6)]
    96       0.298952       0.298952       0.298952    6[6-(6,6),6-(6,6,6),6-(7),6-(7)]
    97        1.15292        1.15292        1.15292    6[6-(6,6,6),7-(0)]
    98       1.155442       1.155442       1.155442    6[6-(6,6,6),7-(0)]
    99        11.2807        11.2807        11.2807    6[1-(0),6-(1,6),6-(6,6)]
   100      11.813011      11.813011      11.813011    6[6-(1,6),6-(1,6),6-(6,6,6)]
   101        7.45109        7.45109        7.45109    6[1-(0),6-(1,6),7-(6,30)]
   102      11.304667      11.304667      11.304667    6[1-(0),6-(1,6),6-(6,6)]
   103       2.344943       2.344943       2.344943    6[1-(0),6-(1,6),6-(6,6)]
   104        2.82932        2.82932        2.82932    6[6-(1,6),6-(1,6),6-(6,6)]
   105        4.35511        4.35511        4.35511    6[6-(6,6),7-(30)]
   106       4.350695       4.350695       4.350695    6[6-(6,6),7-(30)]
   107       3.824313       3.824313       3.824313    6[6-(6,6),6-(7),6-(7)]
   108       7.382974       7.382974       7.382974    6[1-(0),6-(1,6),7-(6,30)]
   109       7.427123       7.427123       7.427123    6[1-(0),6-(1,7),6-(6,6)]
   110       6.264743       6.264743       6.264743    6[6-(1,6),6-(1,6),6-(6,6)]
   111       2.307101       2.307101       2.307101    6[1-(0),6-(1,6),6-(6,6)]
   112       5.103624       5.103624       5.103624    6[1-(0),6-(1,7),6-(6,6)]
   113      12.315048      12.315048      12.315048    6[6-(6,6),6-(6,6,6),6-(7),6-(7)]
   114       11.46108       11.46108       11.46108    6[6-(6,6,6),7-(0)]
   115      11.458558      11.458558      11.458558    6[6-(6,6,6),7-(0)]
   116         1.3333         1.3333         1.3333    6[1-(0),6-(1,6),6-(6,6)]
   117       0.800989       0.800989       0.800989    6[6-(1,6),6-(1,6),6-(6,6,6)]
   118        5.16291        5.16291        5.16291    6[1-(0),6-(1,6),7-(6,30)]
   119       1.309333       1.309333       1.309333    6[1-(0),6-(1,6),6-(6,6)]
   120      10.269057      10.269057      10.269057    6[1-(0),6-(1,6),6-(6,6)]
   121        9.78468        9.78468        9.78468    6[6-(1,6),6-(1,6),6-(6,6)]
   122        8.25889        8.25889        8.25889    6[6-(6,6),7-(30)]
   123       8.263305       8.263305       8.263305    6[6-(6,6),7-(30)]
   124       8.789687       8.789687       8.789687    6[6-(6,6),6-(7),6-(7)]
   125       5.231026       5.231026       5.231026    6[1-(0),6-(1,6),7-(6,30)]
   126       5.186877       5.186877       5.186877    6[1-(0),6-(1,7),6-(6,6)]
   127       6.349257       6.349257       6.349257    6[6-(1,6),6-(1,6),6-(6,6)]
   128      10.306899      10.306899      10.306899    6[1-(0),6-(1,6),6-(6,6)]
   129       7.510376       7.510376       7.510376    6[1-(0),6-(1,7),6-(6,6)]
   130       0.298952       0.298952       0.298952    6[6-(6,6),6-(6,6,6),6-(7),6-(7)]
   131        1.15292        1.15292        1.15292    6[6-(6,6,6),7-(0)]
   132       1.155442       1.155442       1.155442    6[6-(6,6,6),7-(0)]
   133        11.2807        11.2807        11.2807    6[1-(0),6-(1,6),6-(6,6)]
   134      11.813011      11.813011      11.813011    6[6-(1,6),6-(1,6),6-(6,6,6)]
   135        7.45109        7.45109        7.45109    6[1-(0),6-(1,6),7-(6,30)]
   136      11.304667      11.304667      11.304667    6[1-(0),6-(1,6),6-(6,6)]
   137      10.269057      10.269057      10.269057    6[1-(0),6-(1,6),6-(6,6)]
   138        9.78468        9.78468        9.78468    6[6-(1,6),6-(1,6),6-(6,6)]
   139        8.25889        8.25889        8.25889    6[6-(6,6),7-(30)]
   140       8.263305       8.263305       8.263305    6[6-(6,6),7-(30)]
   141       8.789687       8.789687       8.789687    6[6-(6,6),6-(7),6-(7)]
   142       5.231026       5.231026       5.231026    6[1-(0),6-(1,6),7-(6,30)]
   143       5.186877       5.186877       5.186877    6[1-(0),6-(1,7),6-(6,6)]
   144       6.349257       6.349257       6.349257    6[6-(1,6),6-(1,6),6-(6,6)]
   145      10.306899      10.306899      10.306899    6[1-(0),6-(1,6),6-(6,6)]
   146       7.510376       7.510376       7.510376    6[1-(0),6-(1,7),6-(6,6)]
   147       0.298952       0.298952       0.298952    6[6-(6,6),6-(6,6,6),6-(7),6-(7)]
   148        1.15292        1.15292        1.15292    6[6-(6,6,6),7-(0)]
   149       1.155442       1.155442       1.155442    6[6-(6,6,6),7-(0)]
   150        11.2807        11.2807        11.2807    6[1-(0),6-(1,6),6-(6,6)]
   151      11.813011      11.813011      11.813011    6[6-(1,6),6-(1,6),6-(6,6,6)]
   152        7.45109        7.45109        7.45109    6[1-(0),6-(1,6),7-(6,30)]
   153      11.304667      11.304667      11.304667    6[1-(0),6-(1,6),6-(6,6)]
   154       2.344943       2.344943       2.344943    6[1-(0),6-(1,6),6-(6,6)]
   155        2.82932        2.82932        2.82932    6[6-(1,6),6-(1,6),6-(6,6)]
   156        4.35511        4.35511        4.35511    6[6-(6,6),7-(30)]
   157       4.350695       4.350695       4.350695    6[6-(6,6),7-(30)]
   158       3.824313       3.824313       3.824313    6[6-(6,6),6-(7),6-(7)]
   159       7.382974       7.382974       7.382974    6[1-(0),6-(1,6),7-(6,30)]
   160       7.427123       7.427123       7.427123    6[1-(0),6-(1,7),6-(6,6)]
   161       6.264743       6.264743       6.264743    6[6-(1,6),6-(1,6),6-(6,6)]
   162       2.307101       2.307101       2.307101    6[1-(0),6-(1,6),6-(6,6)]
   163       5.103624       5.103624       5.103624    6[1-(0),6-(1,7),6-(6,6)]
   164      12.315048      12.315048      12.315048    6[6-(6,6),6-(6,6,6),6-(7),6-(7)]
   165       11.46108       11.46108       11.46108    6[6-(6,6,6),7-(0)]
   166      11.458558      11.458558      11.458558    6[6-(6,6,6),7-(0)]
   167         1.3333         1.3333         1.3333    6[1-(0),6-(1,6),6-(6,6)]
   168       0.800989       0.800989       0.800989    6[6-(1,6),6-(1,6),6-(6,6,6)]
   169        5.16291        5.16291        5.16291    6[1-(0),6-(1,6),7-(6,30)]
   170       1.309333       1.309333       1.309333    6[1-(0),6-(1,6),6-(6,6)]
   171      10.269057      10.269057      10.269057    6[1-(0),6-(1,6),6-(6,6)]
   172        9.78468        9.78468        9.78468    6[6-(1,6),6-(1,6),6-(6,6)]
   173        8.25889        8.25889        8.25889    6[6-(6,6),7-(30)]
   174       8.263305       8.263305       8.263305    6[6-(6,6),7-(30)]
   175       8.789687       8.789687       8.789687    6[6-(6,6),6-(7),6-(7)]
   176       5.231026       5.231026       5.231026    6[1-(0),6-(1,6),7-(6,30)]
   177       5.186877       5.186877       5.186877    6[1-(0),6-(1,7),6-(6,6)]
   178       6.349257       6.349257       6.349257    6[6-(1,6),6-(1,6),6-(6,6)]
   179      10.306899      10.306899      10.306899    6[1-(0),6-(1,6),6-(6,6)]
   180       7.510376       7.510376       7.510376    6[1-(0),6-(1,7),6-(6,6)]
   181       0.298952       0.298952       0.298952    6[6-(6,6),6-(6,6,6),6-(7),6-(7)]
   182        1.15292        1.15292        1.15292    6[6-(6,6,6),7-(0)]
   183       1.155442       1.155442       1.155442    6[6-(6,6,6),7-(0)]
   184        11.2807        11.2807        11.2807    6[1-(0),6-(1,6),6-(6,6)]
   185      11.813011      11.813011      11.813011    6[6-(1,6),6-(1,6),6-(6,6,6)]
   186        7.45109        7.45109        7.45109    6[1-(0),6-(1,6),7-(6,30)]
   187      11.304667      11.304667      11.304667    6[1-(0),6-(1,6),6-(6,6)]
   188       2.344943       2.344943       2.344943    6[1-(0),6-(1,6),6-(6,6)]
   189        2.82932        2.82932        2.82932    6[6-(1,6),6-(1,6),6-(6,6)]
   190        4.35511        4.35511        4.35511    6[6-(6,6),7-(30)]
   191       4.350695       4.350695       4.350695    6[6-(6,6),7-(30)]
   192       3.824313       3.824313       3.824313    6[6-(6,6),6-(7),6-(7)]
   193       7.382974       7.382974       7.382974    6[1-(0),6-(1,6),7-(6,30)]
   194       7.427123       7.427123       7.427123    6[1-(0),6-(1,7),6-(6,6)]
   195       6.264743       6.264743       6.264743    6[6-(1,6),6-(1,6),6-(6,6)]
   196       2.307101       2.307101       2.307101    6[1-(0),6-(1,6),6-(6,6)]
   197       5.103624       5.103624       5.103624    6[1-(0),6-(1,7),6-(6,6)]
   198      12.315048      12.315048      12.315048    6[6-(6,6),6-(6,6,6),6-(7),6-(7)]
   199       11.46108       11.46108       11.46108    6[6-(6,6,6),7-(0)]
   200      11.458558      11.458558      11.458558    6[6-(6,6,6),7-(0)]
   201         1.3333         1.3333         1.3333    6[1-(0),6-(1,6),6-(6,6)]
   202       0.800989       0.800989       0.800989    6[6-(1,6),6-(1,6),6-(6,6,6)]
   203        5.16291        5.16291        5.16291    6[1-(0),6-(1,6),7-(6,30)]
   204       1.309333       1.309333       1.309333    6[1-(0),6-(1,6),6-(6,6)]
   205       4.789536       4.789536       4.789536    7[6-(6),30-(7,7,7,7,7)]
   206       4.779445       4.779445       4.779445    7[6-(6),30-(7,7,7,7,7)]
   207      10.863177      10.863177      10.863177    7[6-(6)]
   208       6.265248       6.265248       6.265248    7[6-(1,6),6-(1,6),30-(7,7,7,7,7)]
   209      10.840472      10.840472      10.840472    7[6-(6)]
   210       7.824464       7.824464       7.824464    7[6-(6),30-(7,7,7,7,7)]
   211       7.834555       7.834555       7.834555    7[6-(6),30-(7,7,7,7,7)]
   212       1.750823       1.750823       1.750823    7[6-(6)]
   213       6.348752       6.348752       6.348752    7[6-(1,6),6-(1,6),30-(7,7,7,7,7)]
   214       1.773528       1.773528       1.773528    7[6-(6)]
   215       4.789536       4.789536       4.789536    7[6-(6),30-(7,7,7,7,7)]
   216       4.779445       4.779445       4.779445    7[6-(6),30-(7,7,7,7,7)]
   217      10.863177      10.863177      10.863177    7[6-(6)]
   218       6.265248       6.265248       6.265248    7[6-(1,6),6-(1,6),30-(7,7,7,7,7)]
   219      10.840472      10.840472      10.840472    7[6-(6)]
   220       7.824464       7.824464       7.824464    7[6-(6),30-(7,7,7,7,7)]
   221       7.834555       7.834555       7.834555    7[6-(6),30-(7,7,7,7,7)]
   222       1.750823       1.750823       1.750823    7[6-(6)]
   223       6.348752       6.348752       6.348752    7[6-(1,6),6-(1,6),30-(7,7,7,7,7)]
   224       1.773528       1.773528       1.773528    7[6-(6)]
   225       7.824464       7.824464       7.824464    7[6-(6),30-(7,7,7,7,7)]
   226       7.834555       7.834555       7.834555    7[6-(6),30-(7,7,7,7,7)]
   227       1.750823       1.750823       1.750823    7[6-(6)]
   228       6.348752       6.348752       6.348752    7[6-(1,6),6-(1,6),30-(7,7,7,7,7)]
   229       1.773528       1.773528       1.773528    7[6-(6)]
   230       4.789536       4.789536       4.789536    7[6-(6),30-(7,7,7,7,7)]
   231       4.779445       4.779445       4.779445    7[6-(6),30-(7,7,7,7,7)]
   232      10.863177      10.863177      10.863177    7[6-(6)]
   233       6.265248       6.265248       6.265248    7[6-(1,6),6-(1,6),30-(7,7,7,7,7)]
   234      10.840472      10.840472      10.840472    7[6-(6)]
   235       7.824464       7.824464       7.824464    7[6-(6),30-(7,7,7,7,7)]
   236       7.834555       7.834555       7.834555    7[6-(6),30-(7,7,7,7,7)]
   237       1.750823       1.750823       1.750823    7[6-(6)]
   238       6.348752       6.348752       6.348752    7[6-(1,6),6-(1,6),30-(7,7,7,7,7)]
   239       1.773528       1.773528       1.773528    7[6-(6)]
   240       4.789536       4.789536       4.789536    7[6-(6),30-(7,7,7,7,7)]
   241       4.779445       4.779445       4.779445    7[6-(6),30-(7,7,7,7,7)]
   242      10.863177      10.863177      10.863177    7[6-(6)]
   243       6.265248       6.265248       6.265248    7[6-(1,6),6-(1,6),30-(7,7,7,7,7)]
   244      10.840472      10.840472      10.840472    7[6-(6)]
