# Supplementary material for: A collection of forcefield precursors for metal–organic frameworks
Source: RSC Adv. 2019 Nov 13;9(63):36492–507. doi: 10.1039/c9ra07327b (PMC9075174; doi:10.1039/c9ra07327b)
Supplement: RA-009-C9RA07327B-s1619 [file RA-009-C9RA07327B-s1619.txt]

MUXHIW01_clean

7.764800    0.000000    0.000000
0.000000    9.982700    0.000000
-2.263332    0.000000    14.981498

     1       5.216708       5.216708       5.216708    57[8-(6),8-(6),8-(6),8-(6),8-(6),8-(6)]
     2       3.035494       3.035494       3.035494    57[8-(6),8-(6),8-(6),8-(6),8-(6),8-(6)]
     3        0.28476        0.28476        0.28476    57[8-(6),8-(6),8-(6),8-(6),8-(6),8-(6)]
     4       2.465974       2.465974       2.465974    57[8-(6),8-(6),8-(6),8-(6),8-(6),8-(6)]
     5       5.350493       5.350493       5.350493    1[6-(6,7)]
     6       3.711251       3.711251       3.711251    1[6-(6,7)]
     7        4.96709        4.96709        4.96709    1[6-(6,6)]
     8       5.165041       5.165041       5.165041    1[6-(6,7)]
     9       6.804283       6.804283       6.804283    1[6-(6,7)]
    10       3.285112       3.285112       3.285112    1[6-(6,6)]
    11       0.150975       0.150975       0.150975    1[6-(6,7)]
    12       1.790217       1.790217       1.790217    1[6-(6,7)]
    13       0.534378       0.534378       0.534378    1[6-(6,6)]
    14       0.336427       0.336427       0.336427    1[6-(6,7)]
    15      -1.302815      -1.302815      -1.302815    1[6-(6,7)]
    16       2.216356       2.216356       2.216356    1[6-(6,6)]
    17       3.880494       3.880494       3.880494    6[6-(6,6),8-(57),8-(57)]
    18       5.937941       5.937941       5.937941    6[6-(6,6),8-(57),8-(57)]
    19       5.272019       5.272019       5.272019    6[6-(1,6),6-(1,7),6-(8,8)]
    20       5.058755       5.058755       5.058755    6[1-(0),6-(6,6),7-(6)]
    21       4.104837       4.104837       4.104837    6[1-(0),6-(6,6),7-(6)]
    22       4.294733       4.294733       4.294733    6[6-(1,6),6-(1,7),6-(8,8)]
    23       4.862263       4.862263       4.862263    6[1-(0),6-(6,6),6-(6,6)]
    24        2.33112        2.33112        2.33112    6[6-(8,8),8-(57),8-(57)]
    25       4.371708       4.371708       4.371708    6[6-(6,6),8-(57),8-(57)]
    26       4.577593       4.577593       4.577593    6[6-(6,6),8-(57),8-(57)]
    27       5.243515       5.243515       5.243515    6[6-(1,6),6-(1,7),6-(8,8)]
    28       5.456779       5.456779       5.456779    6[1-(0),6-(6,6),7-(6)]
    29       6.410697       6.410697       6.410697    6[1-(0),6-(6,6),7-(6)]
    30       3.957469       3.957469       3.957469    6[6-(1,6),6-(1,7),6-(8,8)]
    31       3.389939       3.389939       3.389939    6[1-(0),6-(6,6),6-(6,6)]
    32      -1.843718      -1.843718      -1.843718    6[6-(8,8),8-(57),8-(57)]
    33       1.620974       1.620974       1.620974    6[6-(6,6),8-(57),8-(57)]
    34      -0.436473      -0.436473      -0.436473    6[6-(6,6),8-(57),8-(57)]
    35       0.229449       0.229449       0.229449    6[6-(1,6),6-(1,7),6-(8,8)]
    36       0.442713       0.442713       0.442713    6[1-(0),6-(6,6),7-(6)]
    37       1.396631       1.396631       1.396631    6[1-(0),6-(6,6),7-(6)]
    38       1.206735       1.206735       1.206735    6[6-(1,6),6-(1,7),6-(8,8)]
    39       0.639205       0.639205       0.639205    6[1-(0),6-(6,6),6-(6,6)]
    40       3.170348       3.170348       3.170348    6[6-(8,8),8-(57),8-(57)]
    41        1.12976        1.12976        1.12976    6[6-(6,6),8-(57),8-(57)]
    42       3.187207       3.187207       3.187207    6[6-(6,6),8-(57),8-(57)]
    43       2.521285       2.521285       2.521285    6[6-(1,6),6-(1,7),6-(8,8)]
    44       0.044689       0.044689       0.044689    6[1-(0),6-(6,6),7-(6)]
    45      -0.909229      -0.909229      -0.909229    6[1-(0),6-(6,6),7-(6)]
    46       1.543999       1.543999       1.543999    6[6-(1,6),6-(1,7),6-(8,8)]
    47       2.111529       2.111529       2.111529    6[1-(0),6-(6,6),6-(6,6)]
    48       7.345186       7.345186       7.345186    6[6-(8,8),8-(57),8-(57)]
    49       4.450617       4.450617       4.450617    7[6-(1,6),6-(1,6)]
    50       6.064917       6.064917       6.064917    7[6-(1,6),6-(1,6)]
    51       1.050851       1.050851       1.050851    7[6-(1,6),6-(1,6)]
    52      -0.563449      -0.563449      -0.563449    7[6-(1,6),6-(1,6)]
    53       5.834253       5.834253       5.834253    8[6-(6,8),57-(8,8,8,8,8)]
    54       6.552775       6.552775       6.552775    8[6-(6,8),57-(8,8,8,8,8)]
    55       3.755582       3.755582       3.755582    8[6-(6,8),57-(8,8,8,8,8)]
    56       3.687452       3.687452       3.687452    8[6-(6,8),57-(8,8,8,8,8)]
    57       2.912144       2.912144       2.912144    8[6-(6,8),57-(8,8,8,8,8)]
    58       1.137538       1.137538       1.137538    8[6-(6,8),57-(8,8,8,8,8)]
    59       2.417949       2.417949       2.417949    8[6-(6,8),57-(8,8,8,8,8)]
    60       3.962759       3.962759       3.962759    8[6-(6,8),57-(8,8,8,8,8)]
    61        4.49662        4.49662        4.49662    8[6-(6,8),57-(8,8,8,8,8)]
    62        4.56475        4.56475        4.56475    8[6-(6,8),57-(8,8,8,8,8)]
    63       5.340058       5.340058       5.340058    8[6-(6,8),57-(8,8,8,8,8)]
    64      -0.650136      -0.650136      -0.650136    8[6-(6,8),57-(8,8,8,8,8)]
    65      -0.332785      -0.332785      -0.332785    8[6-(6,8),57-(8,8,8,8,8)]
    66      -1.051307      -1.051307      -1.051307    8[6-(6,8),57-(8,8,8,8,8)]
    67       1.745886       1.745886       1.745886    8[6-(6,8),57-(8,8,8,8,8)]
    68       1.814016       1.814016       1.814016    8[6-(6,8),57-(8,8,8,8,8)]
    69       2.589324       2.589324       2.589324    8[6-(6,8),57-(8,8,8,8,8)]
    70        4.36393        4.36393        4.36393    8[6-(6,8),57-(8,8,8,8,8)]
    71       3.083519       3.083519       3.083519    8[6-(6,8),57-(8,8,8,8,8)]
    72       1.538709       1.538709       1.538709    8[6-(6,8),57-(8,8,8,8,8)]
    73       1.004848       1.004848       1.004848    8[6-(6,8),57-(8,8,8,8,8)]
    74       0.936718       0.936718       0.936718    8[6-(6,8),57-(8,8,8,8,8)]
    75        0.16141        0.16141        0.16141    8[6-(6,8),57-(8,8,8,8,8)]
    76       6.151604       6.151604       6.151604    8[6-(6,8),57-(8,8,8,8,8)]
