# Supplementary material for: A collection of forcefield precursors for metal–organic frameworks
Source: RSC Adv. 2019 Nov 13;9(63):36492–507. doi: 10.1039/c9ra07327b (PMC9075174; doi:10.1039/c9ra07327b)
Supplement: RA-009-C9RA07327B-s1620 [file RA-009-C9RA07327B-s1620.txt]

MUXHUI01_clean

7.700800    0.000000    0.000000
0.000000    9.915500    0.000000
-2.206850    0.000000    14.826561

     1       5.172394       5.172394       5.172394    60[8-(6),8-(6),8-(6),8-(6),8-(6),8-(6)]
     2       3.068531       3.068531       3.068531    60[8-(6),8-(6),8-(6),8-(6),8-(6),8-(6)]
     3       0.321556       0.321556       0.321556    60[8-(6),8-(6),8-(6),8-(6),8-(6),8-(6)]
     4       2.425419       2.425419       2.425419    60[8-(6),8-(6),8-(6),8-(6),8-(6),8-(6)]
     5       4.962709       4.962709       4.962709    1[6-(6,6)]
     6       5.324999       5.324999       5.324999    1[6-(6,7)]
     7       3.684706       3.684706       3.684706    1[6-(6,7)]
     8       3.278216       3.278216       3.278216    1[6-(6,6)]
     9       5.122776       5.122776       5.122776    1[6-(6,7)]
    10       6.763069       6.763069       6.763069    1[6-(6,7)]
    11       0.531241       0.531241       0.531241    1[6-(6,6)]
    12       0.168951       0.168951       0.168951    1[6-(6,7)]
    13       1.809244       1.809244       1.809244    1[6-(6,7)]
    14       2.215734       2.215734       2.215734    1[6-(6,6)]
    15       0.371174       0.371174       0.371174    1[6-(6,7)]
    16      -1.269119      -1.269119      -1.269119    1[6-(6,7)]
    17       3.880651       3.880651       3.880651    6[6-(6,6),8-(60),8-(60)]
    18       4.282229       4.282229       4.282229    6[6-(1,6),6-(1,7),6-(8,8)]
    19       4.851766       4.851766       4.851766    6[1-(0),6-(6,6),6-(6,6)]
    20       5.254779       5.254779       5.254779    6[6-(1,6),6-(1,7),6-(8,8)]
    21       5.911403       5.911403       5.911403    6[6-(6,6),8-(60),8-(60)]
    22       5.037036       5.037036       5.037036    6[1-(0),6-(6,6),7-(6)]
    23        4.08277        4.08277        4.08277    6[1-(0),6-(6,6),7-(6)]
    24       2.332812       2.332812       2.332812    6[6-(8,8),8-(60),8-(60)]
    25       4.360274       4.360274       4.360274    6[6-(6,6),8-(60),8-(60)]
    26       3.958696       3.958696       3.958696    6[6-(1,6),6-(1,7),6-(8,8)]
    27       3.389159       3.389159       3.389159    6[1-(0),6-(6,6),6-(6,6)]
    28       5.192996       5.192996       5.192996    6[6-(1,6),6-(1,7),6-(8,8)]
    29       4.536372       4.536372       4.536372    6[6-(6,6),8-(60),8-(60)]
    30       5.410739       5.410739       5.410739    6[1-(0),6-(6,6),7-(6)]
    31       6.365005       6.365005       6.365005    6[1-(0),6-(6,6),7-(6)]
    32      -1.792687      -1.792687      -1.792687    6[6-(8,8),8-(60),8-(60)]
    33       1.613299       1.613299       1.613299    6[6-(6,6),8-(60),8-(60)]
    34       1.211721       1.211721       1.211721    6[6-(1,6),6-(1,7),6-(8,8)]
    35       0.642184       0.642184       0.642184    6[1-(0),6-(6,6),6-(6,6)]
    36       0.239171       0.239171       0.239171    6[6-(1,6),6-(1,7),6-(8,8)]
    37      -0.417453      -0.417453      -0.417453    6[6-(6,6),8-(60),8-(60)]
    38       0.456914       0.456914       0.456914    6[1-(0),6-(6,6),7-(6)]
    39        1.41118        1.41118        1.41118    6[1-(0),6-(6,6),7-(6)]
    40       3.161138       3.161138       3.161138    6[6-(8,8),8-(60),8-(60)]
    41       1.133676       1.133676       1.133676    6[6-(6,6),8-(60),8-(60)]
    42       1.535254       1.535254       1.535254    6[6-(1,6),6-(1,7),6-(8,8)]
    43       2.104791       2.104791       2.104791    6[1-(0),6-(6,6),6-(6,6)]
    44       2.507804       2.507804       2.507804    6[6-(1,6),6-(1,7),6-(8,8)]
    45       3.164428       3.164428       3.164428    6[6-(6,6),8-(60),8-(60)]
    46       0.083211       0.083211       0.083211    6[1-(0),6-(6,6),7-(6)]
    47      -0.871055      -0.871055      -0.871055    6[1-(0),6-(6,6),7-(6)]
    48       7.286637       7.286637       7.286637    6[6-(8,8),8-(60),8-(60)]
    49       4.426603       4.426603       4.426603    7[6-(1,6),6-(1,6)]
    50       6.021172       6.021172       6.021172    7[6-(1,6),6-(1,6)]
    51       1.067347       1.067347       1.067347    7[6-(1,6),6-(1,6)]
    52      -0.527222      -0.527222      -0.527222    7[6-(1,6),6-(1,6)]
    53       3.691296       3.691296       3.691296    8[6-(6,8),60-(8,8,8,8,8)]
    54         3.7533         3.7533         3.7533    8[6-(6,8),60-(8,8,8,8,8)]
    55        5.77855        5.77855        5.77855    8[6-(6,8),60-(8,8,8,8,8)]
    56       6.549393       6.549393       6.549393    8[6-(6,8),60-(8,8,8,8,8)]
    57       2.902734       2.902734       2.902734    8[6-(6,8),60-(8,8,8,8,8)]
    58       1.136954       1.136954       1.136954    8[6-(6,8),60-(8,8,8,8,8)]
    59       4.549629       4.549629       4.549629    8[6-(6,8),60-(8,8,8,8,8)]
    60       4.487625       4.487625       4.487625    8[6-(6,8),60-(8,8,8,8,8)]
    61       2.462375       2.462375       2.462375    8[6-(6,8),60-(8,8,8,8,8)]
    62       3.898382       3.898382       3.898382    8[6-(6,8),60-(8,8,8,8,8)]
    63       5.338191       5.338191       5.338191    8[6-(6,8),60-(8,8,8,8,8)]
    64      -0.596829      -0.596829      -0.596829    8[6-(6,8),60-(8,8,8,8,8)]
    65       1.802654       1.802654       1.802654    8[6-(6,8),60-(8,8,8,8,8)]
    66        1.74065        1.74065        1.74065    8[6-(6,8),60-(8,8,8,8,8)]
    67        -0.2846        -0.2846        -0.2846    8[6-(6,8),60-(8,8,8,8,8)]
    68      -1.055443      -1.055443      -1.055443    8[6-(6,8),60-(8,8,8,8,8)]
    69       2.591216       2.591216       2.591216    8[6-(6,8),60-(8,8,8,8,8)]
    70       4.356996       4.356996       4.356996    8[6-(6,8),60-(8,8,8,8,8)]
    71       0.944321       0.944321       0.944321    8[6-(6,8),60-(8,8,8,8,8)]
    72       1.006325       1.006325       1.006325    8[6-(6,8),60-(8,8,8,8,8)]
    73       3.031575       3.031575       3.031575    8[6-(6,8),60-(8,8,8,8,8)]
    74       1.595568       1.595568       1.595568    8[6-(6,8),60-(8,8,8,8,8)]
    75       0.155759       0.155759       0.155759    8[6-(6,8),60-(8,8,8,8,8)]
    76       6.090779       6.090779       6.090779    8[6-(6,8),60-(8,8,8,8,8)]
