# Supplementary material for: A collection of forcefield precursors for metal–organic frameworks
Source: RSC Adv. 2019 Nov 13;9(63):36492–507. doi: 10.1039/c9ra07327b (PMC9075174; doi:10.1039/c9ra07327b)
Supplement: RA-009-C9RA07327B-s1621 [file RA-009-C9RA07327B-s1621.txt]

MUXJAQ01_clean

7.650600    0.000000    0.000000
0.000000    9.859600    0.000000
-2.166790    0.000000    14.692990

     1       5.137918       5.137918       5.137918    63[8-(6),8-(6),8-(6),8-(6),8-(6),8-(6)]
     2       3.087797       3.087797       3.087797    63[8-(6),8-(6),8-(6),8-(6),8-(6),8-(6)]
     3       0.345892       0.345892       0.345892    63[8-(6),8-(6),8-(6),8-(6),8-(6),8-(6)]
     4       2.396013       2.396013       2.396013    63[8-(6),8-(6),8-(6),8-(6),8-(6),8-(6)]
     5       6.733052       6.733052       6.733052    1[6-(6,7)]
     6       3.283328       3.283328       3.283328    1[6-(6,6)]
     7       5.089057       5.089057       5.089057    1[6-(6,7)]
     8       3.659453       3.659453       3.659453    1[6-(6,7)]
     9       4.942387       4.942387       4.942387    1[6-(6,6)]
    10       5.303448       5.303448       5.303448    1[6-(6,7)]
    11      -1.249242      -1.249242      -1.249242    1[6-(6,7)]
    12       2.200482       2.200482       2.200482    1[6-(6,6)]
    13       0.394753       0.394753       0.394753    1[6-(6,7)]
    14       1.824357       1.824357       1.824357    1[6-(6,7)]
    15       0.541423       0.541423       0.541423    1[6-(6,6)]
    16       0.180362       0.180362       0.180362    1[6-(6,7)]
    17       6.328269       6.328269       6.328269    6[1-(0),6-(6,6),7-(6)]
    18       3.953485       3.953485       3.953485    6[6-(1,6),6-(1,7),6-(8,8)]
    19       3.390741       3.390741       3.390741    6[1-(0),6-(6,6),6-(6,6)]
    20       5.155536       5.155536       5.155536    6[6-(1,6),6-(1,7),6-(8,8)]
    21       5.374722       5.374722       5.374722    6[1-(0),6-(6,6),7-(6)]
    22       4.349637       4.349637       4.349637    6[6-(6,6),8-(63),8-(63)]
    23        4.50007        4.50007        4.50007    6[6-(6,6),8-(63),8-(63)]
    24       2.325798       2.325798       2.325798    6[6-(8,8),8-(63),8-(63)]
    25       4.064236       4.064236       4.064236    6[1-(0),6-(6,6),7-(6)]
    26        4.27223        4.27223        4.27223    6[6-(1,6),6-(1,7),6-(8,8)]
    27       4.834974       4.834974       4.834974    6[1-(0),6-(6,6),6-(6,6)]
    28       5.236969       5.236969       5.236969    6[6-(1,6),6-(1,7),6-(8,8)]
    29       5.017783       5.017783       5.017783    6[1-(0),6-(6,6),7-(6)]
    30       3.876078       3.876078       3.876078    6[6-(6,6),8-(63),8-(63)]
    31       5.892435       5.892435       5.892435    6[6-(6,6),8-(63),8-(63)]
    32      -1.750683      -1.750683      -1.750683    6[6-(8,8),8-(63),8-(63)]
    33      -0.844459      -0.844459      -0.844459    6[1-(0),6-(6,6),7-(6)]
    34       1.530325       1.530325       1.530325    6[6-(1,6),6-(1,7),6-(8,8)]
    35       2.093069       2.093069       2.093069    6[1-(0),6-(6,6),6-(6,6)]
    36       2.495064       2.495064       2.495064    6[6-(1,6),6-(1,7),6-(8,8)]
    37       0.109088       0.109088       0.109088    6[1-(0),6-(6,6),7-(6)]
    38       1.134173       1.134173       1.134173    6[6-(6,6),8-(63),8-(63)]
    39        3.15053        3.15053        3.15053    6[6-(6,6),8-(63),8-(63)]
    40       3.158012       3.158012       3.158012    6[6-(8,8),8-(63),8-(63)]
    41       1.419574       1.419574       1.419574    6[1-(0),6-(6,6),7-(6)]
    42        1.21158        1.21158        1.21158    6[6-(1,6),6-(1,7),6-(8,8)]
    43       0.648836       0.648836       0.648836    6[1-(0),6-(6,6),6-(6,6)]
    44       0.246841       0.246841       0.246841    6[6-(1,6),6-(1,7),6-(8,8)]
    45       0.466027       0.466027       0.466027    6[1-(0),6-(6,6),7-(6)]
    46       1.607732       1.607732       1.607732    6[6-(6,6),8-(63),8-(63)]
    47      -0.408625      -0.408625      -0.408625    6[6-(6,6),8-(63),8-(63)]
    48       7.234493       7.234493       7.234493    6[6-(8,8),8-(63),8-(63)]
    49       5.983065       5.983065       5.983065    7[6-(1,6),6-(1,6)]
    50        4.40944        4.40944        4.40944    7[6-(1,6),6-(1,6)]
    51      -0.499255      -0.499255      -0.499255    7[6-(1,6),6-(1,6)]
    52        1.07437        1.07437        1.07437    7[6-(1,6),6-(1,6)]
    53       4.484596       4.484596       4.484596    8[6-(6,8),63-(8,8,8,8,8)]
    54        4.53118        4.53118        4.53118    8[6-(6,8),63-(8,8,8,8,8)]
    55       2.497232       2.497232       2.497232    8[6-(6,8),63-(8,8,8,8,8)]
    56       3.849787       3.849787       3.849787    8[6-(6,8),63-(8,8,8,8,8)]
    57       2.900539       2.900539       2.900539    8[6-(6,8),63-(8,8,8,8,8)]
    58       1.139997       1.139997       1.139997    8[6-(6,8),63-(8,8,8,8,8)]
    59       3.741119       3.741119       3.741119    8[6-(6,8),63-(8,8,8,8,8)]
    60       3.694535       3.694535       3.694535    8[6-(6,8),63-(8,8,8,8,8)]
    61       5.728483       5.728483       5.728483    8[6-(6,8),63-(8,8,8,8,8)]
    62       6.542718       6.542718       6.542718    8[6-(6,8),63-(8,8,8,8,8)]
    63       5.325176       5.325176       5.325176    8[6-(6,8),63-(8,8,8,8,8)]
    64      -0.564882      -0.564882      -0.564882    8[6-(6,8),63-(8,8,8,8,8)]
    65       0.999214       0.999214       0.999214    8[6-(6,8),63-(8,8,8,8,8)]
    66        0.95263        0.95263        0.95263    8[6-(6,8),63-(8,8,8,8,8)]
    67       2.986578       2.986578       2.986578    8[6-(6,8),63-(8,8,8,8,8)]
    68       1.634023       1.634023       1.634023    8[6-(6,8),63-(8,8,8,8,8)]
    69       2.583271       2.583271       2.583271    8[6-(6,8),63-(8,8,8,8,8)]
    70       4.343813       4.343813       4.343813    8[6-(6,8),63-(8,8,8,8,8)]
    71       1.742691       1.742691       1.742691    8[6-(6,8),63-(8,8,8,8,8)]
    72       1.789275       1.789275       1.789275    8[6-(6,8),63-(8,8,8,8,8)]
    73      -0.244673      -0.244673      -0.244673    8[6-(6,8),63-(8,8,8,8,8)]
    74      -1.058908      -1.058908      -1.058908    8[6-(6,8),63-(8,8,8,8,8)]
    75       0.158634       0.158634       0.158634    8[6-(6,8),63-(8,8,8,8,8)]
    76       6.048692       6.048692       6.048692    8[6-(6,8),63-(8,8,8,8,8)]
