# Supplementary material for: A collection of forcefield precursors for metal–organic frameworks
Source: RSC Adv. 2019 Nov 13;9(63):36492–507. doi: 10.1039/c9ra07327b (PMC9075174; doi:10.1039/c9ra07327b)
Supplement: RA-009-C9RA07327B-s1622 [file RA-009-C9RA07327B-s1622.txt]

MUXJAQ02_clean

7.679900    0.000000    0.000000
0.000000    9.874200    0.000000
-2.166357    0.000000    14.734597

     1       6.251767       6.251767       6.251767    63[8-(6),8-(6),8-(6),8-(6),8-(6),8-(6)]
     2       4.184905       4.184905       4.184905    63[8-(6),8-(6),8-(6),8-(6),8-(6),8-(6)]
     3      -0.738224      -0.738224      -0.738224    63[8-(6),8-(6),8-(6),8-(6),8-(6),8-(6)]
     4       1.328638       1.328638       1.328638    63[8-(6),8-(6),8-(6),8-(6),8-(6),8-(6)]
     5       5.672708       5.672708       5.672708    1[6-(6,7)]
     6       4.011616       4.011616       4.011616    1[6-(6,7)]
     7       4.374899       4.374899       4.374899    1[6-(6,6)]
     8       2.597607       2.597607       2.597607    1[6-(6,7)]
     9       4.258698       4.258698       4.258698    1[6-(6,7)]
    10       6.061773       6.061773       6.061773    1[6-(6,6)]
    11      -0.159165      -0.159165      -0.159165    1[6-(6,7)]
    12       1.501927       1.501927       1.501927    1[6-(6,7)]
    13       1.138644       1.138644       1.138644    1[6-(6,6)]
    14       2.915936       2.915936       2.915936    1[6-(6,7)]
    15       1.254845       1.254845       1.254845    1[6-(6,7)]
    16       -0.54823       -0.54823       -0.54823    1[6-(6,6)]
    17       5.462653       5.462653       5.462653    6[6-(6,6),8-(63),8-(63)]
    18       5.065386       5.065386       5.065386    6[6-(1,6),6-(1,7),6-(8,8)]
    19       5.268431       5.268431       5.268431    6[1-(0),6-(6,6),7-(6)]
    20       4.306911       4.306911       4.306911    6[1-(0),6-(6,6),7-(6)]
    21       4.094098       4.094098       4.094098    6[6-(1,6),6-(1,7),6-(8,8)]
    22        3.44048        3.44048        3.44048    6[6-(6,6),8-(63),8-(63)]
    23       4.491876       4.491876       4.491876    6[1-(0),6-(6,6),6-(6,6)]
    24       3.420402       3.420402       3.420402    6[6-(8,8),8-(63),8-(63)]
    25       4.974019       4.974019       4.974019    6[6-(6,6),8-(63),8-(63)]
    26       5.371285       5.371285       5.371285    6[6-(1,6),6-(1,7),6-(8,8)]
    27       3.001884       3.001884       3.001884    6[1-(0),6-(6,6),7-(6)]
    28       3.963404       3.963404       3.963404    6[1-(0),6-(6,6),7-(6)]
    29       6.342574       6.342574       6.342574    6[6-(1,6),6-(1,7),6-(8,8)]
    30       6.996192       6.996192       6.996192    6[6-(6,6),8-(63),8-(63)]
    31       5.944795       5.944795       5.944795    6[1-(0),6-(6,6),6-(6,6)]
    32       -0.66363       -0.66363       -0.66363    6[6-(8,8),8-(63),8-(63)]
    33        0.05089        0.05089        0.05089    6[6-(6,6),8-(63),8-(63)]
    34       0.448157       0.448157       0.448157    6[6-(1,6),6-(1,7),6-(8,8)]
    35       0.245112       0.245112       0.245112    6[1-(0),6-(6,6),7-(6)]
    36       1.206632       1.206632       1.206632    6[1-(0),6-(6,6),7-(6)]
    37       1.419445       1.419445       1.419445    6[6-(1,6),6-(1,7),6-(8,8)]
    38       2.073063       2.073063       2.073063    6[6-(6,6),8-(63),8-(63)]
    39       1.021667       1.021667       1.021667    6[1-(0),6-(6,6),6-(6,6)]
    40       2.093141       2.093141       2.093141    6[6-(8,8),8-(63),8-(63)]
    41       0.539524       0.539524       0.539524    6[6-(6,6),8-(63),8-(63)]
    42       0.142258       0.142258       0.142258    6[6-(1,6),6-(1,7),6-(8,8)]
    43       2.511659       2.511659       2.511659    6[1-(0),6-(6,6),7-(6)]
    44       1.550139       1.550139       1.550139    6[1-(0),6-(6,6),7-(6)]
    45       1.337326       1.337326       1.337326    6[6-(1,6),6-(1,7),6-(8,8)]
    46       0.683708       0.683708       0.683708    6[6-(6,6),8-(63),8-(63)]
    47      -0.431252      -0.431252      -0.431252    6[1-(0),6-(6,6),6-(6,6)]
    48       6.177173       6.177173       6.177173    6[6-(8,8),8-(63),8-(63)]
    49       4.921596       4.921596       4.921596    7[6-(1,6),6-(1,6)]
    50       3.348718       3.348718       3.348718    7[6-(1,6),6-(1,6)]
    51       0.591947       0.591947       0.591947    7[6-(1,6),6-(1,6)]
    52       2.164825       2.164825       2.164825    7[6-(1,6),6-(1,6)]
    53        5.59697        5.59697        5.59697    8[6-(6,8),63-(8,8,8,8,8)]
    54       5.644593       5.644593       5.644593    8[6-(6,8),63-(8,8,8,8,8)]
    55       3.584425       3.584425       3.584425    8[6-(6,8),63-(8,8,8,8,8)]
    56       2.790035       2.790035       2.790035    8[6-(6,8),63-(8,8,8,8,8)]
    57       4.002521       4.002521       4.002521    8[6-(6,8),63-(8,8,8,8,8)]
    58        2.23692        2.23692        2.23692    8[6-(6,8),63-(8,8,8,8,8)]
    59       4.839702       4.839702       4.839702    8[6-(6,8),63-(8,8,8,8,8)]
    60       4.792078       4.792078       4.792078    8[6-(6,8),63-(8,8,8,8,8)]
    61       6.852246       6.852246       6.852246    8[6-(6,8),63-(8,8,8,8,8)]
    62       5.480279       5.480279       5.480279    8[6-(6,8),63-(8,8,8,8,8)]
    63        6.43415        6.43415        6.43415    8[6-(6,8),63-(8,8,8,8,8)]
    64       0.519852       0.519852       0.519852    8[6-(6,8),63-(8,8,8,8,8)]
    65      -0.083427      -0.083427      -0.083427    8[6-(6,8),63-(8,8,8,8,8)]
    66       -0.13105       -0.13105       -0.13105    8[6-(6,8),63-(8,8,8,8,8)]
    67       1.929118       1.929118       1.929118    8[6-(6,8),63-(8,8,8,8,8)]
    68       2.723508       2.723508       2.723508    8[6-(6,8),63-(8,8,8,8,8)]
    69       1.511022       1.511022       1.511022    8[6-(6,8),63-(8,8,8,8,8)]
    70       3.276623       3.276623       3.276623    8[6-(6,8),63-(8,8,8,8,8)]
    71       0.673841       0.673841       0.673841    8[6-(6,8),63-(8,8,8,8,8)]
    72       0.721465       0.721465       0.721465    8[6-(6,8),63-(8,8,8,8,8)]
    73      -1.338703      -1.338703      -1.338703    8[6-(6,8),63-(8,8,8,8,8)]
    74       0.033264       0.033264       0.033264    8[6-(6,8),63-(8,8,8,8,8)]
    75      -0.920607      -0.920607      -0.920607    8[6-(6,8),63-(8,8,8,8,8)]
    76       4.993691       4.993691       4.993691    8[6-(6,8),63-(8,8,8,8,8)]
