# Supplementary material for: A collection of forcefield precursors for metal–organic frameworks
Source: RSC Adv. 2019 Nov 13;9(63):36492–507. doi: 10.1039/c9ra07327b (PMC9075174; doi:10.1039/c9ra07327b)
Supplement: RA-009-C9RA07327B-s1623 [file RA-009-C9RA07327B-s1623.txt]

MUZHUL_charged

7.356200    0.000000    0.000000
-0.756303    7.317218    0.000000
-0.215295    -0.238694    16.296830

     1       7.029071       7.029071       7.029071    30[8-(6),8-(6),8-(6),8-(6)]
     2      -0.644469      -0.644469      -0.644469    30[8-(6),8-(6),8-(6),8-(6)]
     3       5.959847       5.959847       5.959847    1[6-(6,6)]
     4       6.832573       6.832573       6.832573    1[6-(6,6)]
     5       0.424755       0.424755       0.424755    1[6-(6,6)]
     6      -0.447971      -0.447971      -0.447971    1[6-(6,6)]
     7       4.223991       4.223991       4.223991    6[6-(1,6),6-(6,6),6-(8,8)]
     8       2.853372       2.853372       2.853372    6[6-(1,6),6-(6,6),6-(8,8)]
     9       5.039718       5.039718       5.039718    6[1-(0),6-(6,6),6-(6,6)]
    10       5.155519       5.155519       5.155519    6[6-(6,6),8-(0),8-(30)]
    11       2.137254       2.137254       2.137254    6[6-(6,6),8-(0),8-(30)]
    12       6.672223       6.672223       6.672223    6[6-(1,6),6-(6,6),6-(8,8)]
    13       6.689676       6.689676       6.689676    6[6-(1,6),6-(6,6),6-(8,8)]
    14       6.848969       6.848969       6.848969    6[1-(0),6-(6,6),6-(6,6)]
    15       6.534097       6.534097       6.534097    6[6-(6,6),8-(0),8-(30)]
    16       6.453386       6.453386       6.453386    6[6-(6,6),8-(0),8-(30)]
    17       2.160611       2.160611       2.160611    6[6-(1,6),6-(6,6),6-(8,8)]
    18        3.53123        3.53123        3.53123    6[6-(1,6),6-(6,6),6-(8,8)]
    19       1.344884       1.344884       1.344884    6[1-(0),6-(6,6),6-(6,6)]
    20       1.229083       1.229083       1.229083    6[6-(6,6),8-(0),8-(30)]
    21       4.247348       4.247348       4.247348    6[6-(6,6),8-(0),8-(30)]
    22      -0.287621      -0.287621      -0.287621    6[6-(1,6),6-(6,6),6-(8,8)]
    23      -0.305074      -0.305074      -0.305074    6[6-(1,6),6-(6,6),6-(8,8)]
    24      -0.464367      -0.464367      -0.464367    6[1-(0),6-(6,6),6-(6,6)]
    25      -0.149495      -0.149495      -0.149495    6[6-(6,6),8-(0),8-(30)]
    26      -0.068784      -0.068784      -0.068784    6[6-(6,6),8-(0),8-(30)]
    27       0.217496       0.217496       0.217496    8[6-(6,8),30-(8,8,8)]
    28       4.696469       4.696469       4.696469    8[6-(6,8),30-(8,8,8)]
    29       5.664659       5.664659       5.664659    8[6-(6,8)]
    30       2.726683       2.726683       2.726683    8[6-(6,8)]
    31      -0.581436      -0.581436      -0.581436    8[6-(6,8),30-(8,8,8)]
    32       0.183513       0.183513       0.183513    8[6-(6,8),30-(8,8,8)]
    33       5.491155       5.491155       5.491155    8[6-(6,8)]
    34       5.948328       5.948328       5.948328    8[6-(6,8)]
    35       6.167106       6.167106       6.167106    8[6-(6,8),30-(8,8,8)]
    36       1.688133       1.688133       1.688133    8[6-(6,8),30-(8,8,8)]
    37       0.719943       0.719943       0.719943    8[6-(6,8)]
    38       3.657919       3.657919       3.657919    8[6-(6,8)]
    39       6.966038       6.966038       6.966038    8[6-(6,8),30-(8,8,8)]
    40       6.201089       6.201089       6.201089    8[6-(6,8),30-(8,8,8)]
    41       0.893447       0.893447       0.893447    8[6-(6,8)]
    42       0.436274       0.436274       0.436274    8[6-(6,8)]
