# Supplementary material for: A collection of forcefield precursors for metal–organic frameworks
Source: RSC Adv. 2019 Nov 13;9(63):36492–507. doi: 10.1039/c9ra07327b (PMC9075174; doi:10.1039/c9ra07327b)
Supplement: RA-009-C9RA07327B-s1624 [file RA-009-C9RA07327B-s1624.txt]

NABCIE_clean

8.383700    0.000000    0.000000
0.000000    8.383700    0.000000
0.000000    0.000000    16.847300

     1        4.19185        4.19185        4.19185    27[9-(0),9-(0)]
     2        4.19185        4.19185        4.19185    27[9-(0),9-(0)]
     3       4.514622       4.514622       4.514622    1[6-(6,7)]
     4       3.279703       3.279703       3.279703    1[6-(6,6)]
     5      -0.034373      -0.034373      -0.034373    1[6-(6,6)]
     6       1.297797       1.297797       1.297797    1[6-(6,7)]
     7       0.867713       0.867713       0.867713    1[6-(6,6,6)]
     8       3.869078       3.869078       3.869078    1[6-(6,7)]
     9       5.103997       5.103997       5.103997    1[6-(6,6)]
    10       0.034373       0.034373       0.034373    1[6-(6,6)]
    11       7.085903       7.085903       7.085903    1[6-(6,7)]
    12       7.515987       7.515987       7.515987    1[6-(6,6,6)]
    13       2.610684       2.610684       2.610684    1[6-(6,7)]
    14       1.443673       1.443673       1.443673    1[6-(6,6)]
    15       2.407799       2.407799       2.407799    1[6-(6,6)]
    16       3.573971       3.573971       3.573971    1[6-(6,7)]
    17       1.107487       1.107487       1.107487    1[6-(6,6,6)]
    18       5.773016       5.773016       5.773016    1[6-(6,7)]
    19       6.940027       6.940027       6.940027    1[6-(6,6)]
    20       5.975901       5.975901       5.975901    1[6-(6,6)]
    21       4.809729       4.809729       4.809729    1[6-(6,7)]
    22       7.276213       7.276213       7.276213    1[6-(6,6,6)]
    23       4.514622       4.514622       4.514622    1[6-(6,7)]
    24       3.279703       3.279703       3.279703    1[6-(6,6)]
    25      -0.034373      -0.034373      -0.034373    1[6-(6,6)]
    26       1.297797       1.297797       1.297797    1[6-(6,7)]
    27       0.867713       0.867713       0.867713    1[6-(6,6,6)]
    28       3.869078       3.869078       3.869078    1[6-(6,7)]
    29       5.103997       5.103997       5.103997    1[6-(6,6)]
    30       0.034373       0.034373       0.034373    1[6-(6,6)]
    31       7.085903       7.085903       7.085903    1[6-(6,7)]
    32       7.515987       7.515987       7.515987    1[6-(6,6,6)]
    33       2.610684       2.610684       2.610684    1[6-(6,7)]
    34       1.443673       1.443673       1.443673    1[6-(6,6)]
    35       2.407799       2.407799       2.407799    1[6-(6,6)]
    36       3.573971       3.573971       3.573971    1[6-(6,7)]
    37       1.107487       1.107487       1.107487    1[6-(6,6,6)]
    38       5.773016       5.773016       5.773016    1[6-(6,7)]
    39       6.940027       6.940027       6.940027    1[6-(6,6)]
    40       5.975901       5.975901       5.975901    1[6-(6,6)]
    41       4.809729       4.809729       4.809729    1[6-(6,7)]
    42       7.276213       7.276213       7.276213    1[6-(6,6,6)]
    43       3.582355       3.582355       3.582355    6[1-(0),6-(1,6),7-(6)]
    44       2.848865       2.848865       2.848865    6[1-(0),6-(1,7),6-(6,6)]
    45       1.458764       1.458764       1.458764    6[6-(1,6),6-(1,6),6-(1,6,6)]
    46       0.896888       0.896888       0.896888    6[1-(0),6-(1,7),6-(6,6)]
    47       1.704406       1.704406       1.704406    6[1-(0),6-(1,6),7-(6)]
    48       0.676648       0.676648       0.676648    6[1-(0),6-(1,6,6),6-(1,6,6),6-(6,6)]
    49       4.801345       4.801345       4.801345    6[1-(0),6-(1,6),7-(6)]
    50       5.534835       5.534835       5.534835    6[1-(0),6-(1,7),6-(6,6)]
    51       6.924936       6.924936       6.924936    6[6-(1,6),6-(1,6),6-(1,6,6)]
    52       7.486812       7.486812       7.486812    6[1-(0),6-(1,7),6-(6,6)]
    53       6.679294       6.679294       6.679294    6[1-(0),6-(1,6),7-(6)]
    54       7.707052       7.707052       7.707052    6[1-(0),6-(1,6,6),6-(1,6,6),6-(6,6)]
    55        2.56122        2.56122        2.56122    6[1-(0),6-(1,6),7-(6)]
    56       1.852798       1.852798       1.852798    6[1-(0),6-(1,7),6-(6,6)]
    57       1.745738       1.745738       1.745738    6[6-(1,6),6-(1,6),6-(1,6,6)]
    58       2.422889       2.422889       2.422889    6[1-(0),6-(1,7),6-(6,6)]
    59       3.120413       3.120413       3.120413    6[1-(0),6-(1,6),7-(6)]
    60       0.863186       0.863186       0.863186    6[1-(0),6-(1,6,6),6-(1,6,6),6-(6,6)]
    61        5.82248        5.82248        5.82248    6[1-(0),6-(1,6),7-(6)]
    62       6.530902       6.530902       6.530902    6[1-(0),6-(1,7),6-(6,6)]
    63       6.637962       6.637962       6.637962    6[6-(1,6),6-(1,6),6-(1,6,6)]
    64       5.960811       5.960811       5.960811    6[1-(0),6-(1,7),6-(6,6)]
    65       5.263287       5.263287       5.263287    6[1-(0),6-(1,6),7-(6)]
    66       7.520514       7.520514       7.520514    6[1-(0),6-(1,6,6),6-(1,6,6),6-(6,6)]
    67       3.582355       3.582355       3.582355    6[1-(0),6-(1,6),7-(6)]
    68       2.848865       2.848865       2.848865    6[1-(0),6-(1,7),6-(6,6)]
    69       1.458764       1.458764       1.458764    6[6-(1,6),6-(1,6),6-(1,6,6)]
    70       0.896888       0.896888       0.896888    6[1-(0),6-(1,7),6-(6,6)]
    71       1.704406       1.704406       1.704406    6[1-(0),6-(1,6),7-(6)]
    72       0.676648       0.676648       0.676648    6[1-(0),6-(1,6,6),6-(1,6,6),6-(6,6)]
    73       4.801345       4.801345       4.801345    6[1-(0),6-(1,6),7-(6)]
    74       5.534835       5.534835       5.534835    6[1-(0),6-(1,7),6-(6,6)]
    75       6.924936       6.924936       6.924936    6[6-(1,6),6-(1,6),6-(1,6,6)]
    76       7.486812       7.486812       7.486812    6[1-(0),6-(1,7),6-(6,6)]
    77       6.679294       6.679294       6.679294    6[1-(0),6-(1,6),7-(6)]
    78       7.707052       7.707052       7.707052    6[1-(0),6-(1,6,6),6-(1,6,6),6-(6,6)]
    79        2.56122        2.56122        2.56122    6[1-(0),6-(1,6),7-(6)]
    80       1.852798       1.852798       1.852798    6[1-(0),6-(1,7),6-(6,6)]
    81       1.745738       1.745738       1.745738    6[6-(1,6),6-(1,6),6-(1,6,6)]
    82       2.422889       2.422889       2.422889    6[1-(0),6-(1,7),6-(6,6)]
    83       3.120413       3.120413       3.120413    6[1-(0),6-(1,6),7-(6)]
    84       0.863186       0.863186       0.863186    6[1-(0),6-(1,6,6),6-(1,6,6),6-(6,6)]
    85        5.82248        5.82248        5.82248    6[1-(0),6-(1,6),7-(6)]
    86       6.530902       6.530902       6.530902    6[1-(0),6-(1,7),6-(6,6)]
    87       6.637962       6.637962       6.637962    6[6-(1,6),6-(1,6),6-(1,6,6)]
    88       5.960811       5.960811       5.960811    6[1-(0),6-(1,7),6-(6,6)]
    89       5.263287       5.263287       5.263287    6[1-(0),6-(1,6),7-(6)]
    90       7.520514       7.520514       7.520514    6[1-(0),6-(1,6,6),6-(1,6,6),6-(6,6)]
    91       3.038337       3.038337       3.038337    7[6-(1,6),6-(1,6)]
    92       5.345363       5.345363       5.345363    7[6-(1,6),6-(1,6)]
    93       3.181782       3.181782       3.181782    7[6-(1,6),6-(1,6)]
    94       5.201918       5.201918       5.201918    7[6-(1,6),6-(1,6)]
    95       3.038337       3.038337       3.038337    7[6-(1,6),6-(1,6)]
    96       5.345363       5.345363       5.345363    7[6-(1,6),6-(1,6)]
    97       3.181782       3.181782       3.181782    7[6-(1,6),6-(1,6)]
    98       5.201918       5.201918       5.201918    7[6-(1,6),6-(1,6)]
    99       2.787916       2.787916       2.787916    9[27-(9)]
   100       5.595784       5.595784       5.595784    9[27-(9)]
   101       5.595784       5.595784       5.595784    9[27-(9)]
   102       2.787916       2.787916       2.787916    9[27-(9)]
