# Supplementary material for: A collection of forcefield precursors for metal–organic frameworks
Source: RSC Adv. 2019 Nov 13;9(63):36492–507. doi: 10.1039/c9ra07327b (PMC9075174; doi:10.1039/c9ra07327b)
Supplement: RA-009-C9RA07327B-s1625 [file RA-009-C9RA07327B-s1625.txt]

NABMUA_clean

11.485800    0.000000    0.000000
-5.742900    9.946995    0.000000
0.000000    0.000000    14.756000

     1         5.7429         5.7429         5.7429    12[8-(6),8-(6),8-(6),8-(6)]
     2       8.152563       8.152563       8.152563    12[8-(6),8-(6),8-(6),8-(6)]
     3       3.333237       3.333237       3.333237    12[8-(6),8-(6),8-(6),8-(6)]
     4            0.0            0.0            0.0    12[8-(6),8-(6),8-(6),8-(6)]
     5      -2.409663      -2.409663      -2.409663    12[8-(6),8-(6),8-(6),8-(6)]
     6       2.409663       2.409663       2.409663    12[8-(6),8-(6),8-(6),8-(6)]
     7       0.399132       0.399132       0.399132    1[6-(6,7)]
     8        0.91025        0.91025        0.91025    1[6-(6,7)]
     9      -1.309381      -1.309381      -1.309381    1[6-(6,7)]
    10       5.343768       5.343768       5.343768    1[6-(6,7)]
    11        4.83265        4.83265        4.83265    1[6-(6,7)]
    12       7.052281       7.052281       7.052281    1[6-(6,7)]
    13       6.142032       6.142032       6.142032    1[6-(6,7)]
    14        6.65315        6.65315        6.65315    1[6-(6,7)]
    15       4.433519       4.433519       4.433519    1[6-(6,7)]
    16      -0.399132      -0.399132      -0.399132    1[6-(6,7)]
    17       -0.91025       -0.91025       -0.91025    1[6-(6,7)]
    18       1.309381       1.309381       1.309381    1[6-(6,7)]
    19       2.753433       2.753433       2.753433    1[6-(6,6)]
    20      -2.753433      -2.753433      -2.753433    1[6-(6,6)]
    21            0.0            0.0            0.0    1[6-(6,6)]
    22       2.989467       2.989467       2.989467    1[6-(6,6)]
    23       8.496333       8.496333       8.496333    1[6-(6,6)]
    24         5.7429         5.7429         5.7429    1[6-(6,6)]
    25       2.735918       2.735918       2.735918    6[6-(6,6),8-(12),8-(12)]
    26       1.717701       1.717701       1.717701    6[6-(1,6),6-(1,7),6-(8,8)]
    27       0.528347       0.528347       0.528347    6[1-(0),6-(6,6),7-(6)]
    28      -1.235872      -1.235872      -1.235872    6[6-(6,6),8-(12),8-(12)]
    29      -0.967104      -0.967104      -0.967104    6[6-(1,6),6-(1,7),6-(8,8)]
    30        0.22627        0.22627        0.22627    6[1-(0),6-(6,6),7-(6)]
    31      -1.500045      -1.500045      -1.500045    6[6-(6,6),8-(12),8-(12)]
    32      -0.750597      -0.750597      -0.750597    6[6-(1,6),6-(1,7),6-(8,8)]
    33      -0.754617      -0.754617      -0.754617    6[1-(0),6-(6,6),7-(6)]
    34       3.006982       3.006982       3.006982    6[6-(6,6),8-(12),8-(12)]
    35       4.025199       4.025199       4.025199    6[6-(1,6),6-(1,7),6-(8,8)]
    36       5.214553       5.214553       5.214553    6[1-(0),6-(6,6),7-(6)]
    37       6.978772       6.978772       6.978772    6[6-(6,6),8-(12),8-(12)]
    38       6.710004       6.710004       6.710004    6[6-(1,6),6-(1,7),6-(8,8)]
    39        5.51663        5.51663        5.51663    6[1-(0),6-(6,6),7-(6)]
    40       7.242945       7.242945       7.242945    6[6-(6,6),8-(12),8-(12)]
    41       6.493497       6.493497       6.493497    6[6-(1,6),6-(1,7),6-(8,8)]
    42       6.497517       6.497517       6.497517    6[1-(0),6-(6,6),7-(6)]
    43       8.478818       8.478818       8.478818    6[6-(6,6),8-(12),8-(12)]
    44       7.460601       7.460601       7.460601    6[6-(1,6),6-(1,7),6-(8,8)]
    45       6.271247       6.271247       6.271247    6[1-(0),6-(6,6),7-(6)]
    46       4.507028       4.507028       4.507028    6[6-(6,6),8-(12),8-(12)]
    47       4.775796       4.775796       4.775796    6[6-(1,6),6-(1,7),6-(8,8)]
    48        5.96917        5.96917        5.96917    6[1-(0),6-(6,6),7-(6)]
    49       4.242855       4.242855       4.242855    6[6-(6,6),8-(12),8-(12)]
    50       4.992303       4.992303       4.992303    6[6-(1,6),6-(1,7),6-(8,8)]
    51       4.988283       4.988283       4.988283    6[1-(0),6-(6,6),7-(6)]
    52      -2.735918      -2.735918      -2.735918    6[6-(6,6),8-(12),8-(12)]
    53      -1.717701      -1.717701      -1.717701    6[6-(1,6),6-(1,7),6-(8,8)]
    54      -0.528347      -0.528347      -0.528347    6[1-(0),6-(6,6),7-(6)]
    55       1.235872       1.235872       1.235872    6[6-(6,6),8-(12),8-(12)]
    56       0.967104       0.967104       0.967104    6[6-(1,6),6-(1,7),6-(8,8)]
    57       -0.22627       -0.22627       -0.22627    6[1-(0),6-(6,6),7-(6)]
    58       1.500045       1.500045       1.500045    6[6-(6,6),8-(12),8-(12)]
    59       0.750597       0.750597       0.750597    6[6-(1,6),6-(1,7),6-(8,8)]
    60       0.754617       0.754617       0.754617    6[1-(0),6-(6,6),7-(6)]
    61       1.954883       1.954883       1.954883    6[1-(0),6-(6,6),6-(6,6)]
    62      -1.954883      -1.954883      -1.954883    6[1-(0),6-(6,6),6-(6,6)]
    63           -0.0           -0.0           -0.0    6[1-(0),6-(6,6),6-(6,6)]
    64       3.788017       3.788017       3.788017    6[1-(0),6-(6,6),6-(6,6)]
    65       7.697783       7.697783       7.697783    6[1-(0),6-(6,6),6-(6,6)]
    66         5.7429         5.7429         5.7429    6[1-(0),6-(6,6),6-(6,6)]
    67      -0.457996      -0.457996      -0.457996    7[6-(1,6),6-(1,6)]
    68       0.457996       0.457996       0.457996    7[6-(1,6),6-(1,6)]
    69            0.0            0.0            0.0    7[6-(1,6),6-(1,6)]
    70       6.200896       6.200896       6.200896    7[6-(1,6),6-(1,6)]
    71       5.284904       5.284904       5.284904    7[6-(1,6),6-(1,6)]
    72         5.7429         5.7429         5.7429    7[6-(1,6),6-(1,6)]
    73       3.766768       3.766768       3.766768    8[6-(6,8),12-(8,8,8)]
    74       2.464853       2.464853       2.464853    8[6-(6,8),12-(8,8,8)]
    75       9.125468       9.125468       9.125468    8[6-(6,8),12-(8,8,8)]
    76      -0.311265      -0.311265      -0.311265    8[6-(6,8),12-(8,8,8)]
    77       4.336464       4.336464       4.336464    8[6-(6,8),12-(8,8,8)]
    78      -2.153587      -2.153587      -2.153587    8[6-(6,8),12-(8,8,8)]
    79       1.976132       1.976132       1.976132    8[6-(6,8),12-(8,8,8)]
    80       3.278047       3.278047       3.278047    8[6-(6,8),12-(8,8,8)]
    81      -3.382568      -3.382568      -3.382568    8[6-(6,8),12-(8,8,8)]
    82       6.054165       6.054165       6.054165    8[6-(6,8),12-(8,8,8)]
    83       1.406436       1.406436       1.406436    8[6-(6,8),12-(8,8,8)]
    84       7.896488       7.896488       7.896488    8[6-(6,8),12-(8,8,8)]
    85      -1.976132      -1.976132      -1.976132    8[6-(6,8),12-(8,8,8)]
    86       8.207753       8.207753       8.207753    8[6-(6,8),12-(8,8,8)]
    87       3.382568       3.382568       3.382568    8[6-(6,8),12-(8,8,8)]
    88       5.431635       5.431635       5.431635    8[6-(6,8),12-(8,8,8)]
    89      -1.406436      -1.406436      -1.406436    8[6-(6,8),12-(8,8,8)]
    90       3.589313       3.589313       3.589313    8[6-(6,8),12-(8,8,8)]
    91       7.719032       7.719032       7.719032    8[6-(6,8),12-(8,8,8)]
    92      -2.464853      -2.464853      -2.464853    8[6-(6,8),12-(8,8,8)]
    93       2.360332       2.360332       2.360332    8[6-(6,8),12-(8,8,8)]
    94       0.311265       0.311265       0.311265    8[6-(6,8),12-(8,8,8)]
    95       7.149336       7.149336       7.149336    8[6-(6,8),12-(8,8,8)]
    96       2.153588       2.153588       2.153588    8[6-(6,8),12-(8,8,8)]
