# Supplementary material for: A collection of forcefield precursors for metal–organic frameworks
Source: RSC Adv. 2019 Nov 13;9(63):36492–507. doi: 10.1039/c9ra07327b (PMC9075174; doi:10.1039/c9ra07327b)
Supplement: RA-009-C9RA07327B-s1626 [file RA-009-C9RA07327B-s1626.txt]

NABMUA01_clean

11.479900    0.000000    0.000000
-5.739950    9.941885    0.000000
0.000000    0.000000    14.735000

     1       8.142636       8.142636       8.142636    12[8-(6),8-(6),8-(6),8-(6)]
     2       3.337264       3.337264       3.337264    12[8-(6),8-(6),8-(6),8-(6)]
     3        5.73995        5.73995        5.73995    12[8-(6),8-(6),8-(6),8-(6)]
     4      -2.402628      -2.402628      -2.402628    12[8-(6),8-(6),8-(6),8-(6)]
     5       2.402686       2.402686       2.402686    12[8-(6),8-(6),8-(6),8-(6)]
     6        5.7e-05        5.7e-05        5.7e-05    12[8-(6),8-(6),8-(6),8-(6)]
     7       7.045789       7.045789       7.045789    1[6-(6,7)]
     8       5.338154       5.338154       5.338154    1[6-(6,7)]
     9       4.835908       4.835908       4.835908    1[6-(6,7)]
    10      -1.305839      -1.305839      -1.305839    1[6-(6,7)]
    11       0.401796       0.401796       0.401796    1[6-(6,7)]
    12       0.904042       0.904042       0.904042    1[6-(6,7)]
    13       1.305839       1.305839       1.305839    1[6-(6,7)]
    14      -0.401797      -0.401797      -0.401797    1[6-(6,7)]
    15      -0.904042      -0.904042      -0.904042    1[6-(6,7)]
    16       4.434111       4.434111       4.434111    1[6-(6,7)]
    17       6.141746       6.141746       6.141746    1[6-(6,7)]
    18       6.643992       6.643992       6.643992    1[6-(6,7)]
    19        5.73995        5.73995        5.73995    1[6-(6,6)]
    20       2.981904       2.981904       2.981904    1[6-(6,6)]
    21       8.497996       8.497996       8.497996    1[6-(6,6)]
    22            0.0            0.0            0.0    1[6-(6,6)]
    23       2.758046       2.758046       2.758046    1[6-(6,6)]
    24      -2.758046      -2.758046      -2.758046    1[6-(6,6)]
    25       7.240258       7.240258       7.240258    6[6-(6,6),8-(12),8-(12)]
    26       6.482126       6.482126       6.482126    6[6-(1,6),6-(1,7),6-(8,8)]
    27       6.488841       6.488841       6.488841    6[1-(0),6-(6,6),7-(6)]
    28       3.001477       3.001477       3.001477    6[6-(6,6),8-(12),8-(12)]
    29       4.016989       4.016989       4.016989    6[6-(1,6),6-(1,7),6-(8,8)]
    30       5.209292       5.209292       5.209292    6[1-(0),6-(6,6),7-(6)]
    31       6.978115       6.978115       6.978115    6[6-(6,6),8-(12),8-(12)]
    32       6.720735       6.720735       6.720735    6[6-(1,6),6-(1,7),6-(8,8)]
    33       5.521717       5.521717       5.521717    6[1-(0),6-(6,6),7-(6)]
    34      -1.500308      -1.500308      -1.500308    6[6-(6,6),8-(12),8-(12)]
    35      -0.742176      -0.742176      -0.742176    6[6-(1,6),6-(1,7),6-(8,8)]
    36      -0.748891      -0.748891      -0.748891    6[1-(0),6-(6,6),7-(6)]
    37       2.738473       2.738473       2.738473    6[6-(6,6),8-(12),8-(12)]
    38       1.722961       1.722961       1.722961    6[6-(1,6),6-(1,7),6-(8,8)]
    39       0.530658       0.530658       0.530658    6[1-(0),6-(6,6),7-(6)]
    40      -1.238165      -1.238165      -1.238165    6[6-(6,6),8-(12),8-(12)]
    41      -0.980785      -0.980785      -0.980785    6[6-(1,6),6-(1,7),6-(8,8)]
    42       0.218233       0.218233       0.218233    6[1-(0),6-(6,6),7-(6)]
    43       1.500308       1.500308       1.500308    6[6-(6,6),8-(12),8-(12)]
    44       0.742176       0.742176       0.742176    6[6-(1,6),6-(1,7),6-(8,8)]
    45       0.748891       0.748891       0.748891    6[1-(0),6-(6,6),7-(6)]
    46      -2.738473      -2.738473      -2.738473    6[6-(6,6),8-(12),8-(12)]
    47      -1.722961      -1.722961      -1.722961    6[6-(1,6),6-(1,7),6-(8,8)]
    48      -0.530658      -0.530658      -0.530658    6[1-(0),6-(6,6),7-(6)]
    49       1.238165       1.238165       1.238165    6[6-(6,6),8-(12),8-(12)]
    50       0.980785       0.980785       0.980785    6[6-(1,6),6-(1,7),6-(8,8)]
    51      -0.218233      -0.218233      -0.218233    6[1-(0),6-(6,6),7-(6)]
    52       4.239642       4.239642       4.239642    6[6-(6,6),8-(12),8-(12)]
    53       4.997774       4.997774       4.997774    6[6-(1,6),6-(1,7),6-(8,8)]
    54       4.991059       4.991059       4.991059    6[1-(0),6-(6,6),7-(6)]
    55       8.478423       8.478423       8.478423    6[6-(6,6),8-(12),8-(12)]
    56       7.462911       7.462911       7.462911    6[6-(1,6),6-(1,7),6-(8,8)]
    57       6.270608       6.270608       6.270608    6[1-(0),6-(6,6),7-(6)]
    58       4.501785       4.501785       4.501785    6[6-(6,6),8-(12),8-(12)]
    59       4.759165       4.759165       4.759165    6[6-(1,6),6-(1,7),6-(8,8)]
    60       5.958183       5.958183       5.958183    6[1-(0),6-(6,6),7-(6)]
    61        5.73995        5.73995        5.73995    6[1-(0),6-(6,6),6-(6,6)]
    62       3.788137       3.788137       3.788137    6[1-(0),6-(6,6),6-(6,6)]
    63       7.691763       7.691763       7.691763    6[1-(0),6-(6,6),6-(6,6)]
    64           -0.0           -0.0           -0.0    6[1-(0),6-(6,6),6-(6,6)]
    65       1.951813       1.951813       1.951813    6[1-(0),6-(6,6),6-(6,6)]
    66      -1.951813      -1.951813      -1.951813    6[1-(0),6-(6,6),6-(6,6)]
    67        5.73995        5.73995        5.73995    7[6-(1,6),6-(1,6)]
    68       6.191167       6.191167       6.191167    7[6-(1,6),6-(1,6)]
    69       5.288733       5.288733       5.288733    7[6-(1,6),6-(1,6)]
    70            0.0            0.0            0.0    7[6-(1,6),6-(1,6)]
    71      -0.451217      -0.451217      -0.451217    7[6-(1,6),6-(1,6)]
    72       0.451217       0.451217       0.451217    7[6-(1,6),6-(1,6)]
    73       7.882846       7.882846       7.882846    8[6-(6,8),12-(8,8,8)]
    74       1.403992       1.403992       1.403992    8[6-(6,8),12-(8,8,8)]
    75       3.279865       3.279865       3.279865    8[6-(6,8),12-(8,8,8)]
    76       1.975117       1.975117       1.975117    8[6-(6,8),12-(8,8,8)]
    77        6.05714        6.05714        6.05714    8[6-(6,8),12-(8,8,8)]
    78      -3.379109      -3.379109      -3.379109    8[6-(6,8),12-(8,8,8)]
    79      -2.142896      -2.142896      -2.142896    8[6-(6,8),12-(8,8,8)]
    80       4.335958       4.335958       4.335958    8[6-(6,8),12-(8,8,8)]
    81       2.460085       2.460085       2.460085    8[6-(6,8),12-(8,8,8)]
    82       3.764833       3.764833       3.764833    8[6-(6,8),12-(8,8,8)]
    83       -0.31719       -0.31719       -0.31719    8[6-(6,8),12-(8,8,8)]
    84       9.119059       9.119059       9.119059    8[6-(6,8),12-(8,8,8)]
    85       2.142896       2.142896       2.142896    8[6-(6,8),12-(8,8,8)]
    86       7.143942       7.143942       7.143942    8[6-(6,8),12-(8,8,8)]
    87      -2.460085      -2.460085      -2.460085    8[6-(6,8),12-(8,8,8)]
    88       7.715067       7.715067       7.715067    8[6-(6,8),12-(8,8,8)]
    89        0.31719        0.31719        0.31719    8[6-(6,8),12-(8,8,8)]
    90       2.360841       2.360841       2.360841    8[6-(6,8),12-(8,8,8)]
    91       3.597054       3.597054       3.597054    8[6-(6,8),12-(8,8,8)]
    92      -1.403992      -1.403992      -1.403992    8[6-(6,8),12-(8,8,8)]
    93       8.200035       8.200035       8.200035    8[6-(6,8),12-(8,8,8)]
    94      -1.975117      -1.975117      -1.975117    8[6-(6,8),12-(8,8,8)]
    95        5.42276        5.42276        5.42276    8[6-(6,8),12-(8,8,8)]
    96       3.379109       3.379109       3.379109    8[6-(6,8),12-(8,8,8)]
