# Supplementary material for: A collection of forcefield precursors for metal–organic frameworks
Source: RSC Adv. 2019 Nov 13;9(63):36492–507. doi: 10.1039/c9ra07327b (PMC9075174; doi:10.1039/c9ra07327b)
Supplement: RA-009-C9RA07327B-s1627 [file RA-009-C9RA07327B-s1627.txt]

NABNUA_clean

9.897600    0.000000    0.000000
0.000000    14.582200    0.000000
-0.894945    0.000000    26.558126

     1       7.204283       7.204283       7.204283    48[7-(6,6),7-(6,6),7-(6,6),8-(6),8-(6,48)]
     2       7.343967       7.343967       7.343967    48[7-(6,6),8-(6),8-(6),8-(6,48)]
     3       6.299699       6.299699       6.299699    48[7-(6,6),7-(6,6),7-(6,6),8-(6),8-(6,48)]
     4       6.160016       6.160016       6.160016    48[7-(6,6),8-(6),8-(6),8-(6,48)]
     5       1.798372       1.798372       1.798372    48[7-(6,6),7-(6,6),7-(6,6),8-(6),8-(6,48)]
     6       1.658688       1.658688       1.658688    48[7-(6,6),8-(6),8-(6),8-(6,48)]
     7       2.702956       2.702956       2.702956    48[7-(6,6),7-(6,6),7-(6,6),8-(6),8-(6,48)]
     8       2.842639       2.842639       2.842639    48[7-(6,6),8-(6),8-(6),8-(6,48)]
     9       0.218974       0.218974       0.218974    1[6-(6,6)]
    10       4.257694       4.257694       4.257694    1[6-(6,6)]
    11       2.285295       2.285295       2.285295    1[6-(6,6)]
    12       7.317988       7.317988       7.317988    1[6-(6,7)]
    13        6.91384        6.91384        6.91384    1[6-(6,6)]
    14       6.446757       6.446757       6.446757    1[6-(6,6)]
    15       6.803128       6.803128       6.803128    1[6-(6,7)]
    16       5.987684       5.987684       5.987684    1[6-(1,6,6)]
    17       5.598651       5.598651       5.598651    1[6-(1,6,6)]
    18       7.122846       7.122846       7.122846    1[6-(1,6,6)]
    19       7.798355       7.798355       7.798355    1[6-(1,6,6)]
    20       8.214432       8.214432       8.214432    1[6-(1,6,6)]
    21       9.040878       9.040878       9.040878    1[6-(1,6,6)]
    22      -0.086377      -0.086377      -0.086377    1[6-(6,7)]
    23       8.266779       8.266779       8.266779    1[6-(6,6)]
    24       1.393206       1.393206       1.393206    1[6-(6,6)]
    25       2.840543       2.840543       2.840543    1[6-(6,7)]
    26       5.127569       5.127569       5.127569    1[6-(6,7)]
    27        4.98429        4.98429        4.98429    1[6-(6,6)]
    28       8.999604       8.999604       8.999604    1[6-(6,6)]
    29       9.048582       9.048582       9.048582    1[6-(6,7)]
    30       7.758812       7.758812       7.758812    1[6-(1,6,6)]
    31       6.172032       6.172032       6.172032    1[6-(1,6,6)]
    32       5.862864       5.862864       5.862864    1[6-(1,6,6)]
    33       7.446411       7.446411       7.446411    1[6-(1,6,6)]
    34       5.779396       5.779396       5.779396    1[6-(1,6,6)]
    35       7.377069       7.377069       7.377069    1[6-(1,6,6)]
    36       8.282465       8.282465       8.282465    1[6-(6,7)]
    37        8.50278        8.50278        8.50278    1[6-(6,6)]
    38       4.468291       4.468291       4.468291    1[6-(6,6)]
    39        4.40012        4.40012        4.40012    1[6-(6,7)]
    40       3.387409       3.387409       3.387409    1[6-(6,6)]
    41      -0.651312      -0.651312      -0.651312    1[6-(6,6)]
    42       1.321088       1.321088       1.321088    1[6-(6,6)]
    43        7.08094        7.08094        7.08094    1[6-(6,7)]
    44       7.485087       7.485087       7.485087    1[6-(6,6)]
    45        7.95217        7.95217        7.95217    1[6-(6,6)]
    46       7.595799       7.595799       7.595799    1[6-(6,7)]
    47       8.411243       8.411243       8.411243    1[6-(1,6,6)]
    48       8.800277       8.800277       8.800277    1[6-(1,6,6)]
    49       7.276081       7.276081       7.276081    1[6-(1,6,6)]
    50       6.600573       6.600573       6.600573    1[6-(1,6,6)]
    51       6.184495       6.184495       6.184495    1[6-(1,6,6)]
    52       5.358049       5.358049       5.358049    1[6-(1,6,6)]
    53       4.587705       4.587705       4.587705    1[6-(6,7)]
    54       6.132148       6.132148       6.132148    1[6-(6,6)]
    55       3.108121       3.108121       3.108121    1[6-(6,6)]
    56       1.660785       1.660785       1.660785    1[6-(6,7)]
    57       8.376414       8.376414       8.376414    1[6-(6,7)]
    58       8.519693       8.519693       8.519693    1[6-(6,6)]
    59       4.504378       4.504378       4.504378    1[6-(6,6)]
    60         4.4554         4.4554         4.4554    1[6-(6,7)]
    61        5.74517        5.74517        5.74517    1[6-(1,6,6)]
    62       7.331951       7.331951       7.331951    1[6-(1,6,6)]
    63       7.641119       7.641119       7.641119    1[6-(1,6,6)]
    64       6.057571       6.057571       6.057571    1[6-(1,6,6)]
    65       7.724586       7.724586       7.724586    1[6-(1,6,6)]
    66       6.126913       6.126913       6.126913    1[6-(1,6,6)]
    67       5.221518       5.221518       5.221518    1[6-(6,7)]
    68       5.001203       5.001203       5.001203    1[6-(6,6)]
    69       9.035691       9.035691       9.035691    1[6-(6,6)]
    70       9.103862       9.103862       9.103862    1[6-(6,7)]
    71       8.783681       8.783681       8.783681    1[6-(6,6)]
    72       4.744961       4.744961       4.744961    1[6-(6,6)]
    73        6.71736        6.71736        6.71736    1[6-(6,6)]
    74       1.684667       1.684667       1.684667    1[6-(6,7)]
    75       2.088815       2.088815       2.088815    1[6-(6,6)]
    76       2.555898       2.555898       2.555898    1[6-(6,6)]
    77       2.199527       2.199527       2.199527    1[6-(6,7)]
    78       3.014971       3.014971       3.014971    1[6-(1,6,6)]
    79       3.404004       3.404004       3.404004    1[6-(1,6,6)]
    80       1.879809       1.879809       1.879809    1[6-(1,6,6)]
    81         1.2043         1.2043         1.2043    1[6-(1,6,6)]
    82       0.788223       0.788223       0.788223    1[6-(1,6,6)]
    83      -0.038223      -0.038223      -0.038223    1[6-(1,6,6)]
    84      -0.808568      -0.808568      -0.808568    1[6-(6,7)]
    85       0.735876       0.735876       0.735876    1[6-(6,6)]
    86       7.609449       7.609449       7.609449    1[6-(6,6)]
    87       6.162112       6.162112       6.162112    1[6-(6,7)]
    88       3.875086       3.875086       3.875086    1[6-(6,7)]
    89       4.018365       4.018365       4.018365    1[6-(6,6)]
    90       0.003051       0.003051       0.003051    1[6-(6,6)]
    91      -0.045927      -0.045927      -0.045927    1[6-(6,7)]
    92       1.243843       1.243843       1.243843    1[6-(1,6,6)]
    93       2.830623       2.830623       2.830623    1[6-(1,6,6)]
    94       3.139791       3.139791       3.139791    1[6-(1,6,6)]
    95       1.556244       1.556244       1.556244    1[6-(1,6,6)]
    96       3.223259       3.223259       3.223259    1[6-(1,6,6)]
    97       1.625586       1.625586       1.625586    1[6-(1,6,6)]
    98        0.72019        0.72019        0.72019    1[6-(6,7)]
    99       0.499875       0.499875       0.499875    1[6-(6,6)]
   100       4.534364       4.534364       4.534364    1[6-(6,6)]
   101       4.602535       4.602535       4.602535    1[6-(6,7)]
   102       5.615246       5.615246       5.615246    1[6-(6,6)]
   103       9.653967       9.653967       9.653967    1[6-(6,6)]
   104       7.681567       7.681567       7.681567    1[6-(6,6)]
   105       1.921715       1.921715       1.921715    1[6-(6,7)]
   106       1.517568       1.517568       1.517568    1[6-(6,6)]
   107       1.050485       1.050485       1.050485    1[6-(6,6)]
   108       1.406856       1.406856       1.406856    1[6-(6,7)]
   109       0.591412       0.591412       0.591412    1[6-(1,6,6)]
   110       0.202378       0.202378       0.202378    1[6-(1,6,6)]
   111       1.726574       1.726574       1.726574    1[6-(1,6,6)]
   112       2.402082       2.402082       2.402082    1[6-(1,6,6)]
   113        2.81816        2.81816        2.81816    1[6-(1,6,6)]
   114       3.644606       3.644606       3.644606    1[6-(1,6,6)]
   115        4.41495        4.41495        4.41495    1[6-(6,7)]
   116       2.870507       2.870507       2.870507    1[6-(6,6)]
   117       5.894534       5.894534       5.894534    1[6-(6,6)]
   118        7.34187        7.34187        7.34187    1[6-(6,7)]
   119       0.626241       0.626241       0.626241    1[6-(6,7)]
   120       0.482962       0.482962       0.482962    1[6-(6,6)]
   121       4.498277       4.498277       4.498277    1[6-(6,6)]
   122       4.547255       4.547255       4.547255    1[6-(6,7)]
   123       3.257485       3.257485       3.257485    1[6-(1,6,6)]
   124       1.670704       1.670704       1.670704    1[6-(1,6,6)]
   125       1.361536       1.361536       1.361536    1[6-(1,6,6)]
   126       2.945084       2.945084       2.945084    1[6-(1,6,6)]
   127       1.278069       1.278069       1.278069    1[6-(1,6,6)]
   128       2.875742       2.875742       2.875742    1[6-(1,6,6)]
   129       3.781137       3.781137       3.781137    1[6-(6,7)]
   130       4.001452       4.001452       4.001452    1[6-(6,6)]
   131      -0.033036      -0.033036      -0.033036    1[6-(6,6)]
   132      -0.101207      -0.101207      -0.101207    1[6-(6,7)]
   133       1.050774       1.050774       1.050774    6[6-(1,6),6-(1,6),6-(8,8)]
   134       1.041759       1.041759       1.041759    6[1-(0),6-(6,6),6-(6,6)]
   135       2.245149       2.245149       2.245149    6[6-(1,6),6-(1,6),6-(8,8)]
   136       3.439026       3.439026       3.439026    6[1-(0),6-(6,6),6-(6,6)]
   137       3.445076       3.445076       3.445076    6[6-(1,6),6-(1,6),6-(8,8)]
   138         2.2675         2.2675         2.2675    6[1-(0),6-(6,6),6-(6,6)]
   139      -0.217061      -0.217061      -0.217061    6[6-(6,6),8-(0),8-(48,48)]
   140       2.202624       2.202624       2.202624    6[6-(6,6),8-(0),8-(48)]
   141       4.761953       4.761953       4.761953    6[6-(6,6),8-(48),8-(48)]
   142       7.130927       7.130927       7.130927    6[1-(0),6-(1,6),7-(6,48)]
   143       6.888907       6.888907       6.888907    6[1-(0),6-(1,7),6-(6,6)]
   144       6.617675       6.617675       6.617675    6[6-(1,1,6),6-(1,6),6-(1,6)]
   145       6.608531       6.608531       6.608531    6[1-(0),6-(1,7),6-(6,6)]
   146       6.839575       6.839575       6.839575    6[1-(0),6-(1,6),7-(6,48)]
   147       6.326777       6.326777       6.326777    6[1-(0),1-(0),6-(1,1,6),6-(6,6)]
   148       7.458814       7.458814       7.458814    6[1-(0),1-(0),6-(1,1,6),6-(1,1,6)]
   149       8.586508       8.586508       8.586508    6[1-(0),1-(0),6-(1,1,6),6-(6,6)]
   150       0.206936       0.206936       0.206936    6[1-(0),6-(1,6),7-(6,48)]
   151       9.183155       9.183155       9.183155    6[1-(0),6-(1,7),6-(6,6)]
   152       9.634736       9.634736       9.634736    6[6-(1,1,6),6-(1,6),6-(1,6)]
   153       1.059945       1.059945       1.059945    6[1-(0),6-(1,7),6-(6,6)]
   154       1.921292       1.921292       1.921292    6[1-(0),6-(1,6),7-(6,48)]
   155       5.926848       5.926848       5.926848    6[1-(0),6-(1,6),7-(6,48)]
   156        5.83523        5.83523        5.83523    6[1-(0),6-(1,7),6-(6,6)]
   157       6.978188       6.978188       6.978188    6[6-(1,1,6),6-(1,6),6-(1,6)]
   158       8.187732       8.187732       8.187732    6[1-(0),6-(1,7),6-(6,6)]
   159       8.212404       8.212404       8.212404    6[1-(0),6-(1,6),7-(6,48)]
   160       6.914215       6.914215       6.914215    6[1-(0),1-(0),6-(1,1,6),6-(6,6)]
   161       6.693699       6.693699       6.693699    6[1-(0),1-(0),6-(1,1,6),6-(1,1,6)]
   162       6.586813       6.586813       6.586813    6[1-(0),1-(0),6-(1,1,6),6-(6,6)]
   163       7.497006       7.497006       7.497006    6[1-(0),6-(1,6),7-(6,48)]
   164       7.645211       7.645211       7.645211    6[1-(0),6-(1,7),6-(6,6)]
   165       6.505849       6.505849       6.505849    6[6-(1,1,6),6-(1,6),6-(1,6)]
   166       5.275067       5.275067       5.275067    6[1-(0),6-(1,7),6-(6,6)]
   167       5.249139       5.249139       5.249139    6[1-(0),6-(1,6),7-(6,48)]
   168       2.555609       2.555609       2.555609    6[6-(1,6),6-(1,6),6-(8,8)]
   169       2.564623       2.564623       2.564623    6[1-(0),6-(6,6),6-(6,6)]
   170       1.361234       1.361234       1.361234    6[6-(1,6),6-(1,6),6-(8,8)]
   171       0.167356       0.167356       0.167356    6[1-(0),6-(6,6),6-(6,6)]
   172       0.161306       0.161306       0.161306    6[6-(1,6),6-(1,6),6-(8,8)]
   173       1.338883       1.338883       1.338883    6[1-(0),6-(6,6),6-(6,6)]
   174       3.823444       3.823444       3.823444    6[6-(6,6),8-(0),8-(48,48)]
   175       2.298703       2.298703       2.298703    6[6-(6,6),8-(0),8-(48)]
   176        8.74203        8.74203        8.74203    6[6-(6,6),8-(48),8-(48)]
   177          7.268          7.268          7.268    6[1-(0),6-(1,6),7-(6,48)]
   178        7.51002        7.51002        7.51002    6[1-(0),6-(1,7),6-(6,6)]
   179       7.781253       7.781253       7.781253    6[6-(1,1,6),6-(1,6),6-(1,6)]
   180       7.790396       7.790396       7.790396    6[1-(0),6-(1,7),6-(6,6)]
   181       7.559353       7.559353       7.559353    6[1-(0),6-(1,6),7-(6,48)]
   182        8.07215        8.07215        8.07215    6[1-(0),1-(0),6-(1,1,6),6-(6,6)]
   183       6.940114       6.940114       6.940114    6[1-(0),1-(0),6-(1,1,6),6-(1,1,6)]
   184       5.812419       5.812419       5.812419    6[1-(0),1-(0),6-(1,1,6),6-(6,6)]
   185       4.294392       4.294392       4.294392    6[1-(0),6-(1,6),7-(6,48)]
   186       5.215772       5.215772       5.215772    6[1-(0),6-(1,7),6-(6,6)]
   187       4.764192       4.764192       4.764192    6[6-(1,1,6),6-(1,6),6-(1,6)]
   188       3.441382       3.441382       3.441382    6[1-(0),6-(1,7),6-(6,6)]
   189       2.580035       2.580035       2.580035    6[1-(0),6-(1,6),7-(6,48)]
   190       7.577134       7.577134       7.577134    6[1-(0),6-(1,6),7-(6,48)]
   191       7.668753       7.668753       7.668753    6[1-(0),6-(1,7),6-(6,6)]
   192       6.525794       6.525794       6.525794    6[6-(1,1,6),6-(1,6),6-(1,6)]
   193       5.316251       5.316251       5.316251    6[1-(0),6-(1,7),6-(6,6)]
   194       5.291578       5.291578       5.291578    6[1-(0),6-(1,6),7-(6,48)]
   195       6.589768       6.589768       6.589768    6[1-(0),1-(0),6-(1,1,6),6-(6,6)]
   196       6.810283       6.810283       6.810283    6[1-(0),1-(0),6-(1,1,6),6-(1,1,6)]
   197       6.917169       6.917169       6.917169    6[1-(0),1-(0),6-(1,1,6),6-(6,6)]
   198       6.006977       6.006977       6.006977    6[1-(0),6-(1,6),7-(6,48)]
   199       5.858772       5.858772       5.858772    6[1-(0),6-(1,7),6-(6,6)]
   200       6.998133       6.998133       6.998133    6[6-(1,1,6),6-(1,6),6-(1,6)]
   201       8.228915       8.228915       8.228915    6[1-(0),6-(1,7),6-(6,6)]
   202       8.254843       8.254843       8.254843    6[1-(0),6-(1,6),7-(6,48)]
   203       7.951881       7.951881       7.951881    6[6-(1,6),6-(1,6),6-(8,8)]
   204       7.960896       7.960896       7.960896    6[1-(0),6-(6,6),6-(6,6)]
   205       6.757506       6.757506       6.757506    6[6-(1,6),6-(1,6),6-(8,8)]
   206       5.563629       5.563629       5.563629    6[1-(0),6-(6,6),6-(6,6)]
   207       5.557579       5.557579       5.557579    6[6-(1,6),6-(1,6),6-(8,8)]
   208       6.735155       6.735155       6.735155    6[1-(0),6-(6,6),6-(6,6)]
   209       9.219716       9.219716       9.219716    6[6-(6,6),8-(0),8-(48,48)]
   210       6.800031       6.800031       6.800031    6[6-(6,6),8-(0),8-(48)]
   211       4.240702       4.240702       4.240702    6[6-(6,6),8-(48),8-(48)]
   212       1.871728       1.871728       1.871728    6[1-(0),6-(1,6),7-(6,48)]
   213       2.113748       2.113748       2.113748    6[1-(0),6-(1,7),6-(6,6)]
   214        2.38498        2.38498        2.38498    6[6-(1,1,6),6-(1,6),6-(1,6)]
   215       2.394124       2.394124       2.394124    6[1-(0),6-(1,7),6-(6,6)]
   216        2.16308        2.16308        2.16308    6[1-(0),6-(1,6),7-(6,48)]
   217       2.675878       2.675878       2.675878    6[1-(0),1-(0),6-(1,1,6),6-(6,6)]
   218       1.543841       1.543841       1.543841    6[1-(0),1-(0),6-(1,1,6),6-(1,1,6)]
   219       0.416147       0.416147       0.416147    6[1-(0),1-(0),6-(1,1,6),6-(6,6)]
   220       8.795719       8.795719       8.795719    6[1-(0),6-(1,6),7-(6,48)]
   221        -0.1805        -0.1805        -0.1805    6[1-(0),6-(1,7),6-(6,6)]
   222      -0.632081      -0.632081      -0.632081    6[6-(1,1,6),6-(1,6),6-(1,6)]
   223        7.94271        7.94271        7.94271    6[1-(0),6-(1,7),6-(6,6)]
   224       7.081363       7.081363       7.081363    6[1-(0),6-(1,6),7-(6,48)]
   225       3.075807       3.075807       3.075807    6[1-(0),6-(1,6),7-(6,48)]
   226       3.167425       3.167425       3.167425    6[1-(0),6-(1,7),6-(6,6)]
   227       2.024467       2.024467       2.024467    6[6-(1,1,6),6-(1,6),6-(1,6)]
   228       0.814923       0.814923       0.814923    6[1-(0),6-(1,7),6-(6,6)]
   229       0.790251       0.790251       0.790251    6[1-(0),6-(1,6),7-(6,48)]
   230        2.08844        2.08844        2.08844    6[1-(0),1-(0),6-(1,1,6),6-(6,6)]
   231       2.308956       2.308956       2.308956    6[1-(0),1-(0),6-(1,1,6),6-(1,1,6)]
   232       2.415842       2.415842       2.415842    6[1-(0),1-(0),6-(1,1,6),6-(6,6)]
   233       1.505649       1.505649       1.505649    6[1-(0),6-(1,6),7-(6,48)]
   234       1.357444       1.357444       1.357444    6[1-(0),6-(1,7),6-(6,6)]
   235       2.496806       2.496806       2.496806    6[6-(1,1,6),6-(1,6),6-(1,6)]
   236       3.727588       3.727588       3.727588    6[1-(0),6-(1,7),6-(6,6)]
   237       3.753516       3.753516       3.753516    6[1-(0),6-(1,6),7-(6,48)]
   238       6.447046       6.447046       6.447046    6[6-(1,6),6-(1,6),6-(8,8)]
   239       6.438032       6.438032       6.438032    6[1-(0),6-(6,6),6-(6,6)]
   240       7.641421       7.641421       7.641421    6[6-(1,6),6-(1,6),6-(8,8)]
   241       8.835299       8.835299       8.835299    6[1-(0),6-(6,6),6-(6,6)]
   242       8.841349       8.841349       8.841349    6[6-(1,6),6-(1,6),6-(8,8)]
   243       7.663772       7.663772       7.663772    6[1-(0),6-(6,6),6-(6,6)]
   244       5.179211       5.179211       5.179211    6[6-(6,6),8-(0),8-(48,48)]
   245       6.703952       6.703952       6.703952    6[6-(6,6),8-(0),8-(48)]
   246       0.260625       0.260625       0.260625    6[6-(6,6),8-(48),8-(48)]
   247       1.734655       1.734655       1.734655    6[1-(0),6-(1,6),7-(6,48)]
   248       1.492635       1.492635       1.492635    6[1-(0),6-(1,7),6-(6,6)]
   249       1.221402       1.221402       1.221402    6[6-(1,1,6),6-(1,6),6-(1,6)]
   250       1.212259       1.212259       1.212259    6[1-(0),6-(1,7),6-(6,6)]
   251       1.443302       1.443302       1.443302    6[1-(0),6-(1,6),7-(6,48)]
   252       0.930505       0.930505       0.930505    6[1-(0),1-(0),6-(1,1,6),6-(6,6)]
   253       2.062541       2.062541       2.062541    6[1-(0),1-(0),6-(1,1,6),6-(1,1,6)]
   254       3.190236       3.190236       3.190236    6[1-(0),1-(0),6-(1,1,6),6-(6,6)]
   255       4.708263       4.708263       4.708263    6[1-(0),6-(1,6),7-(6,48)]
   256       3.786883       3.786883       3.786883    6[1-(0),6-(1,7),6-(6,6)]
   257       4.238463       4.238463       4.238463    6[6-(1,1,6),6-(1,6),6-(1,6)]
   258       5.561273       5.561273       5.561273    6[1-(0),6-(1,7),6-(6,6)]
   259        6.42262        6.42262        6.42262    6[1-(0),6-(1,6),7-(6,48)]
   260       1.425521       1.425521       1.425521    6[1-(0),6-(1,6),7-(6,48)]
   261       1.333902       1.333902       1.333902    6[1-(0),6-(1,7),6-(6,6)]
   262       2.476861       2.476861       2.476861    6[6-(1,1,6),6-(1,6),6-(1,6)]
   263       3.686404       3.686404       3.686404    6[1-(0),6-(1,7),6-(6,6)]
   264       3.711077       3.711077       3.711077    6[1-(0),6-(1,6),7-(6,48)]
   265       2.412887       2.412887       2.412887    6[1-(0),1-(0),6-(1,1,6),6-(6,6)]
   266       2.192372       2.192372       2.192372    6[1-(0),1-(0),6-(1,1,6),6-(1,1,6)]
   267       2.085486       2.085486       2.085486    6[1-(0),1-(0),6-(1,1,6),6-(6,6)]
   268       2.995678       2.995678       2.995678    6[1-(0),6-(1,6),7-(6,48)]
   269       3.143883       3.143883       3.143883    6[1-(0),6-(1,7),6-(6,6)]
   270       2.004522       2.004522       2.004522    6[6-(1,1,6),6-(1,6),6-(1,6)]
   271        0.77374        0.77374        0.77374    6[1-(0),6-(1,7),6-(6,6)]
   272       0.747812       0.747812       0.747812    6[1-(0),6-(1,6),7-(6,48)]
   273       7.105226       7.105226       7.105226    7[6-(1,6),6-(1,6),48-(7,7,8,8)]
   274       1.531635       1.531635       1.531635    7[6-(1,6),6-(1,6),48-(8,8,8)]
   275       7.088352       7.088352       7.088352    7[6-(1,6),6-(1,6),48-(7,7,8,8)]
   276       6.326952       6.326952       6.326952    7[6-(1,6),6-(1,6),48-(7,7,8,8)]
   277       7.293701       7.293701       7.293701    7[6-(1,6),6-(1,6),48-(7,7,8,8)]
   278       2.969692       2.969692       2.969692    7[6-(1,6),6-(1,6),48-(8,8,8)]
   279       6.415631       6.415631       6.415631    7[6-(1,6),6-(1,6),48-(7,7,8,8)]
   280       7.177031       7.177031       7.177031    7[6-(1,6),6-(1,6),48-(7,7,8,8)]
   281       1.897429       1.897429       1.897429    7[6-(1,6),6-(1,6),48-(7,7,8,8)]
   282        7.47102        7.47102        7.47102    7[6-(1,6),6-(1,6),48-(8,8,8)]
   283       1.914303       1.914303       1.914303    7[6-(1,6),6-(1,6),48-(7,7,8,8)]
   284       2.675703       2.675703       2.675703    7[6-(1,6),6-(1,6),48-(7,7,8,8)]
   285       1.708954       1.708954       1.708954    7[6-(1,6),6-(1,6),48-(7,7,8,8)]
   286       6.032963       6.032963       6.032963    7[6-(1,6),6-(1,6),48-(8,8,8)]
   287       2.587024       2.587024       2.587024    7[6-(1,6),6-(1,6),48-(7,7,8,8)]
   288       1.825624       1.825624       1.825624    7[6-(1,6),6-(1,6),48-(7,7,8,8)]
   289      -0.198576      -0.198576      -0.198576    8[6-(6,8)]
   290       8.569839       8.569839       8.569839    8[6-(6,8),48-(7,7,7,8),48-(7,8,8)]
   291       1.165103       1.165103       1.165103    8[6-(6,8),48-(7,8,8)]
   292       3.157694       3.157694       3.157694    8[6-(6,8)]
   293       4.783759       4.783759       4.783759    8[6-(6,8),48-(7,7,7,8)]
   294       5.835216       5.835216       5.835216    8[6-(6,8),48-(7,8,8)]
   295       3.804959       3.804959       3.804959    8[6-(6,8)]
   296       4.934144       4.934144       4.934144    8[6-(6,8),48-(7,7,7,8),48-(7,8,8)]
   297       3.336224       3.336224       3.336224    8[6-(6,8),48-(7,8,8)]
   298       1.343634       1.343634       1.343634    8[6-(6,8)]
   299       8.720223       8.720223       8.720223    8[6-(6,8),48-(7,7,7,8)]
   300       7.668767       7.668767       7.668767    8[6-(6,8),48-(7,8,8)]
   301       9.201231       9.201231       9.201231    8[6-(6,8)]
   302       0.432816       0.432816       0.432816    8[6-(6,8),48-(7,7,7,8),48-(7,8,8)]
   303       7.837552       7.837552       7.837552    8[6-(6,8),48-(7,8,8)]
   304       5.844961       5.844961       5.844961    8[6-(6,8)]
   305       4.218896       4.218896       4.218896    8[6-(6,8),48-(7,7,7,8)]
   306       3.167439       3.167439       3.167439    8[6-(6,8),48-(7,8,8)]
   307       5.197696       5.197696       5.197696    8[6-(6,8)]
   308       4.068511       4.068511       4.068511    8[6-(6,8),48-(7,7,7,8),48-(7,8,8)]
   309       5.666431       5.666431       5.666431    8[6-(6,8),48-(7,8,8)]
   310       7.659021       7.659021       7.659021    8[6-(6,8)]
   311       0.282432       0.282432       0.282432    8[6-(6,8),48-(7,7,7,8)]
   312       1.333888       1.333888       1.333888    8[6-(6,8),48-(7,8,8)]
