# Supplementary material for: A collection of forcefield precursors for metal–organic frameworks
Source: RSC Adv. 2019 Nov 13;9(63):36492–507. doi: 10.1039/c9ra07327b (PMC9075174; doi:10.1039/c9ra07327b)
Supplement: RA-009-C9RA07327B-s1628 [file RA-009-C9RA07327B-s1628.txt]

NACVUI_clean

7.314000    0.000000    0.000000
-1.000981    12.718671    0.000000
0.000000    0.000000    15.332000

     1       4.996299       4.996299       4.996299    29[7-(6),7-(6),7-(6),7-(6)]
     2        1.81721        1.81721        1.81721    29[7-(6),7-(6),7-(6),7-(6)]
     3        1.31672        1.31672        1.31672    29[7-(6),7-(6),7-(6),7-(6)]
     4       4.495809       4.495809       4.495809    29[7-(6),7-(6),7-(6),7-(6)]
     5       6.281061       6.281061       6.281061    1[6-(1,6,6)]
     6       5.712931       5.712931       5.712931    1[6-(1,6,6)]
     7       4.861808       4.861808       4.861808    1[6-(1,1,6)]
     8        4.98221        4.98221        4.98221    1[6-(1,1,6)]
     9       3.575909       3.575909       3.575909    1[6-(1,1,6)]
    10       0.532448       0.532448       0.532448    1[6-(1,6,6)]
    11       1.100579       1.100579       1.100579    1[6-(1,6,6)]
    12        0.95072        0.95072        0.95072    1[6-(1,1,6)]
    13       0.830318       0.830318       0.830318    1[6-(1,1,6)]
    14        2.23662        2.23662        2.23662    1[6-(1,1,6)]
    15       0.031958       0.031958       0.031958    1[6-(1,6,6)]
    16       0.600088       0.600088       0.600088    1[6-(1,6,6)]
    17       1.451211       1.451211       1.451211    1[6-(1,1,6)]
    18       1.330809       1.330809       1.330809    1[6-(1,1,6)]
    19        2.73711        2.73711        2.73711    1[6-(1,1,6)]
    20       5.780571       5.780571       5.780571    1[6-(1,6,6)]
    21        5.21244        5.21244        5.21244    1[6-(1,6,6)]
    22       5.362299       5.362299       5.362299    1[6-(1,1,6)]
    23       5.482701       5.482701       5.482701    1[6-(1,1,6)]
    24       4.076399       4.076399       4.076399    1[6-(1,1,6)]
    25       5.410903       5.410903       5.410903    6[6-(6,6,6),6-(7),6-(7)]
    26       5.456166       5.456166       5.456166    6[6-(1,1,6),6-(6,6),6-(7),6-(7)]
    27       5.294528       5.294528       5.294528    6[6-(6,6),7-(29)]
    28       5.430179       5.430179       5.430179    6[6-(6,6),7-(29)]
    29       4.289694       4.289694       4.289694    6[6-(6,6,6),7-(29)]
    30       6.657283       6.657283       6.657283    6[6-(6,6,6),7-(29)]
    31       5.534258       5.534258       5.534258    6[1-(0),1-(0),6-(6,6,6),6-(6,8)]
    32       4.280532       4.280532       4.280532    6[6-(1,1,1),6-(1,1,6),8-(0)]
    33       4.439326       4.439326       4.439326    6[1-(0),1-(0),1-(0),6-(6,8)]
    34       1.402606       1.402606       1.402606    6[6-(6,6,6),6-(7),6-(7)]
    35       1.357343       1.357343       1.357343    6[6-(1,1,6),6-(6,6),6-(7),6-(7)]
    36       1.518982       1.518982       1.518982    6[6-(6,6),7-(29)]
    37       1.383331       1.383331       1.383331    6[6-(6,6),7-(29)]
    38       2.523815       2.523815       2.523815    6[6-(6,6,6),7-(29)]
    39       0.156227       0.156227       0.156227    6[6-(6,6,6),7-(29)]
    40       1.279252       1.279252       1.279252    6[1-(0),1-(0),6-(6,6,6),6-(6,8)]
    41       2.532977       2.532977       2.532977    6[6-(1,1,1),6-(1,1,6),8-(0)]
    42       1.373202       1.373202       1.373202    6[1-(0),1-(0),1-(0),6-(6,8)]
    43       0.902116       0.902116       0.902116    6[6-(6,6,6),6-(7),6-(7)]
    44       0.856853       0.856853       0.856853    6[6-(1,1,6),6-(6,6),6-(7),6-(7)]
    45       1.018491       1.018491       1.018491    6[6-(6,6),7-(29)]
    46        0.88284        0.88284        0.88284    6[6-(6,6),7-(29)]
    47       2.023325       2.023325       2.023325    6[6-(6,6,6),7-(29)]
    48      -0.344264      -0.344264      -0.344264    6[6-(6,6,6),7-(29)]
    49       0.778761       0.778761       0.778761    6[1-(0),1-(0),6-(6,6,6),6-(6,8)]
    50       2.032487       2.032487       2.032487    6[6-(1,1,1),6-(1,1,6),8-(0)]
    51       1.873693       1.873693       1.873693    6[1-(0),1-(0),1-(0),6-(6,8)]
    52       4.910413       4.910413       4.910413    6[6-(6,6,6),6-(7),6-(7)]
    53       4.955676       4.955676       4.955676    6[6-(1,1,6),6-(6,6),6-(7),6-(7)]
    54       4.794037       4.794037       4.794037    6[6-(6,6),7-(29)]
    55       4.929688       4.929688       4.929688    6[6-(6,6),7-(29)]
    56       3.789204       3.789204       3.789204    6[6-(6,6,6),7-(29)]
    57       6.156792       6.156792       6.156792    6[6-(6,6,6),7-(29)]
    58       5.033767       5.033767       5.033767    6[1-(0),1-(0),6-(6,6,6),6-(6,8)]
    59       3.780042       3.780042       3.780042    6[6-(1,1,1),6-(1,1,6),8-(0)]
    60       4.939817       4.939817       4.939817    6[1-(0),1-(0),1-(0),6-(6,8)]
    61       5.190287       5.190287       5.190287    7[6-(6),29-(7,7,7)]
    62        5.47047        5.47047        5.47047    7[6-(6),29-(7,7,7)]
    63       3.441559       3.441559       3.441559    7[6-(6),29-(7,7,7)]
    64       0.271841       0.271841       0.271841    7[6-(6),29-(7,7,7)]
    65       1.623223       1.623223       1.623223    7[6-(6),29-(7,7,7)]
    66       1.343039       1.343039       1.343039    7[6-(6),29-(7,7,7)]
    67        3.37195        3.37195        3.37195    7[6-(6),29-(7,7,7)]
    68       6.541668       6.541668       6.541668    7[6-(6),29-(7,7,7)]
    69       1.122732       1.122732       1.122732    7[6-(6),29-(7,7,7)]
    70       0.842549       0.842549       0.842549    7[6-(6),29-(7,7,7)]
    71        2.87146        2.87146        2.87146    7[6-(6),29-(7,7,7)]
    72       6.041178       6.041178       6.041178    7[6-(6),29-(7,7,7)]
    73       4.689796       4.689796       4.689796    7[6-(6),29-(7,7,7)]
    74        4.96998        4.96998        4.96998    7[6-(6),29-(7,7,7)]
    75       2.941069       2.941069       2.941069    7[6-(6),29-(7,7,7)]
    76      -0.228649      -0.228649      -0.228649    7[6-(6),29-(7,7,7)]
    77       3.234297       3.234297       3.234297    8[6-(6,6)]
    78       3.579212       3.579212       3.579212    8[6-(6,6)]
    79       3.078722       3.078722       3.078722    8[6-(6,6)]
    80       2.733807       2.733807       2.733807    8[6-(6,6)]
