# Supplementary material for: A collection of forcefield precursors for metal–organic frameworks
Source: RSC Adv. 2019 Nov 13;9(63):36492–507. doi: 10.1039/c9ra07327b (PMC9075174; doi:10.1039/c9ra07327b)
Supplement: RA-009-C9RA07327B-s1629 [file RA-009-C9RA07327B-s1629.txt]

NACYOG_clean

9.126700    0.000000    0.000000
-0.819996    15.339098    0.000000
0.000000    0.000000    17.610000

     1        0.09173        0.09173        0.09173    23[7-(6,6,6),8-(15),8-(15),8-(6),8-(6)]
     2       7.804976       7.804976       7.804976    23[7-(6,6,6),8-(15),8-(15),8-(6),8-(6)]
     3       8.214974       8.214974       8.214974    23[7-(6,6,6),8-(15),8-(15),8-(6),8-(6)]
     4       0.501728       0.501728       0.501728    23[7-(6,6,6),8-(15),8-(15),8-(6),8-(6)]
     5       1.337742       1.337742       1.337742    48[7-(6,6),7-(6,6),8-(15),8-(6)]
     6        7.37896        7.37896        7.37896    48[7-(6,6),7-(6,6),8-(15),8-(6)]
     7       6.968962       6.968962       6.968962    48[7-(6,6),7-(6,6),8-(15),8-(6)]
     8       0.927744       0.927744       0.927744    48[7-(6,6),7-(6,6),8-(15),8-(6)]
     9       0.036111       0.036111       0.036111    15[6-(1,1,7),8-(23),8-(23),8-(48)]
    10       8.680591       8.680591       8.680591    15[6-(1,1,7),8-(23),8-(23),8-(48)]
    11       8.270593       8.270593       8.270593    15[6-(1,1,7),8-(23),8-(23),8-(48)]
    12      -0.373887      -0.373887      -0.373887    15[6-(1,1,7),8-(23),8-(23),8-(48)]
    13       1.597844       1.597844       1.597844    1[6-(1,7,15)]
    14       2.350437       2.350437       2.350437    1[6-(1,7,15)]
    15       2.340485       2.340485       2.340485    1[6-(1,6,7)]
    16       3.475692       3.475692       3.475692    1[6-(1,6,7)]
    17       3.912273       3.912273       3.912273    1[6-(1,6,7)]
    18         2.8991         2.8991         2.8991    1[6-(1,6,7)]
    19       4.442934       4.442934       4.442934    1[6-(6,7)]
    20        6.18287        6.18287        6.18287    1[6-(6,6)]
    21       3.895203       3.895203       3.895203    1[6-(6,6)]
    22       2.242819       2.242819       2.242819    1[6-(6,7)]
    23       0.395747       0.395747       0.395747    1[6-(6,7)]
    24       7.864845       7.864845       7.864845    1[6-(6,6)]
    25       5.125227       5.125227       5.125227    1[6-(6,6)]
    26         6.8679         6.8679         6.8679    1[6-(6,7)]
    27       7.118858       7.118858       7.118858    1[6-(1,7,15)]
    28       6.366265       6.366265       6.366265    1[6-(1,7,15)]
    29       5.556221       5.556221       5.556221    1[6-(1,6,7)]
    30       4.421014       4.421014       4.421014    1[6-(1,6,7)]
    31       3.984433       3.984433       3.984433    1[6-(1,6,7)]
    32       4.997606       4.997606       4.997606    1[6-(1,6,7)]
    33       4.273768       4.273768       4.273768    1[6-(6,7)]
    34       2.533832       2.533832       2.533832    1[6-(6,6)]
    35       4.001503       4.001503       4.001503    1[6-(6,6)]
    36       5.653887       5.653887       5.653887    1[6-(6,7)]
    37       7.500959       7.500959       7.500959    1[6-(6,7)]
    38       0.031861       0.031861       0.031861    1[6-(6,6)]
    39       2.771479       2.771479       2.771479    1[6-(6,6)]
    40       1.028806       1.028806       1.028806    1[6-(6,7)]
    41        6.70886        6.70886        6.70886    1[6-(1,7,15)]
    42       5.956267       5.956267       5.956267    1[6-(1,7,15)]
    43       5.966219       5.966219       5.966219    1[6-(1,6,7)]
    44       4.831012       4.831012       4.831012    1[6-(1,6,7)]
    45       4.394431       4.394431       4.394431    1[6-(1,6,7)]
    46       5.407604       5.407604       5.407604    1[6-(1,6,7)]
    47        3.86377        3.86377        3.86377    1[6-(6,7)]
    48       2.123834       2.123834       2.123834    1[6-(6,6)]
    49       4.411501       4.411501       4.411501    1[6-(6,6)]
    50       6.063885       6.063885       6.063885    1[6-(6,7)]
    51       7.910957       7.910957       7.910957    1[6-(6,7)]
    52       0.441859       0.441859       0.441859    1[6-(6,6)]
    53       3.181477       3.181477       3.181477    1[6-(6,6)]
    54       1.438804       1.438804       1.438804    1[6-(6,7)]
    55       1.187846       1.187846       1.187846    1[6-(1,7,15)]
    56       1.940439       1.940439       1.940439    1[6-(1,7,15)]
    57       2.750483       2.750483       2.750483    1[6-(1,6,7)]
    58        3.88569        3.88569        3.88569    1[6-(1,6,7)]
    59       4.322271       4.322271       4.322271    1[6-(1,6,7)]
    60       3.309098       3.309098       3.309098    1[6-(1,6,7)]
    61       4.032936       4.032936       4.032936    1[6-(6,7)]
    62       5.772872       5.772872       5.772872    1[6-(6,6)]
    63       4.305201       4.305201       4.305201    1[6-(6,6)]
    64       2.652817       2.652817       2.652817    1[6-(6,7)]
    65       0.805745       0.805745       0.805745    1[6-(6,7)]
    66       8.274843       8.274843       8.274843    1[6-(6,6)]
    67       5.535225       5.535225       5.535225    1[6-(6,6)]
    68       7.277898       7.277898       7.277898    1[6-(6,7)]
    69       1.659763       1.659763       1.659763    6[1-(0),1-(0),7-(6,6,23),15-(8,8,8)]
    70       2.500116       2.500116       2.500116    6[1-(0),1-(0),6-(8,8),7-(6,6,23)]
    71       1.815112       1.815112       1.815112    6[6-(1,1,7),8-(23),8-(48)]
    72       2.988252       2.988252       2.988252    6[1-(0),1-(0),6-(8,8),7-(6,6,23)]
    73       2.733722       2.733722       2.733722    6[6-(1,1,7),8-(0),8-(23)]
    74       4.334746       4.334746       4.334746    6[1-(0),6-(1,6),7-(6,48)]
    75        5.37593        5.37593        5.37593    6[1-(0),6-(1,7),6-(6,6)]
    76        5.22741        5.22741        5.22741    6[6-(1,6),6-(1,6),6-(6,6)]
    77       4.033099       4.033099       4.033099    6[1-(0),6-(1,7),6-(6,6)]
    78       3.048375       3.048375       3.048375    6[1-(0),6-(1,6),7-(6,48)]
    79      -0.509614      -0.509614      -0.509614    6[1-(0),6-(1,6),7-(6,48)]
    80       7.634106       7.634106       7.634106    6[1-(0),6-(1,7),6-(6,6)]
    81       6.308406       6.308406       6.308406    6[6-(1,6),6-(1,6),6-(6,6)]
    82       6.022938       6.022938       6.022938    6[1-(0),6-(1,7),6-(6,6)]
    83       7.067106       7.067106       7.067106    6[1-(0),6-(1,6),7-(6,48)]
    84       7.056939       7.056939       7.056939    6[1-(0),1-(0),7-(6,6,23),15-(8,8,8)]
    85        5.39659        5.39659        5.39659    6[1-(0),1-(0),6-(8,8),7-(6,6,23)]
    86       6.081594       6.081594       6.081594    6[6-(1,1,7),8-(23),8-(48)]
    87       4.908454       4.908454       4.908454    6[1-(0),1-(0),6-(8,8),7-(6,6,23)]
    88       5.162984       5.162984       5.162984    6[6-(1,1,7),8-(0),8-(23)]
    89       4.381956       4.381956       4.381956    6[1-(0),6-(1,6),7-(6,48)]
    90       3.340772       3.340772       3.340772    6[1-(0),6-(1,7),6-(6,6)]
    91       2.669296       2.669296       2.669296    6[6-(1,6),6-(1,6),6-(6,6)]
    92       3.863607       3.863607       3.863607    6[1-(0),6-(1,7),6-(6,6)]
    93       4.848331       4.848331       4.848331    6[1-(0),6-(1,6),7-(6,48)]
    94        8.40632        8.40632        8.40632    6[1-(0),6-(1,6),7-(6,48)]
    95         0.2626         0.2626         0.2626    6[1-(0),6-(1,7),6-(6,6)]
    96         1.5883         1.5883         1.5883    6[6-(1,6),6-(1,6),6-(6,6)]
    97       1.873768       1.873768       1.873768    6[1-(0),6-(1,7),6-(6,6)]
    98         0.8296         0.8296         0.8296    6[1-(0),6-(1,6),7-(6,48)]
    99       6.646941       6.646941       6.646941    6[1-(0),1-(0),7-(6,6,23),15-(8,8,8)]
   100       5.806588       5.806588       5.806588    6[1-(0),1-(0),6-(8,8),7-(6,6,23)]
   101       6.491592       6.491592       6.491592    6[6-(1,1,7),8-(23),8-(48)]
   102       5.318452       5.318452       5.318452    6[1-(0),1-(0),6-(8,8),7-(6,6,23)]
   103       5.572982       5.572982       5.572982    6[6-(1,1,7),8-(0),8-(23)]
   104       3.971958       3.971958       3.971958    6[1-(0),6-(1,6),7-(6,48)]
   105       2.930774       2.930774       2.930774    6[1-(0),6-(1,7),6-(6,6)]
   106       3.079294       3.079294       3.079294    6[6-(1,6),6-(1,6),6-(6,6)]
   107       4.273605       4.273605       4.273605    6[1-(0),6-(1,7),6-(6,6)]
   108       5.258329       5.258329       5.258329    6[1-(0),6-(1,6),7-(6,48)]
   109       8.816318       8.816318       8.816318    6[1-(0),6-(1,6),7-(6,48)]
   110       0.672598       0.672598       0.672598    6[1-(0),6-(1,7),6-(6,6)]
   111       1.998298       1.998298       1.998298    6[6-(1,6),6-(1,6),6-(6,6)]
   112       2.283766       2.283766       2.283766    6[1-(0),6-(1,7),6-(6,6)]
   113       1.239598       1.239598       1.239598    6[1-(0),6-(1,6),7-(6,48)]
   114       2.069761       2.069761       2.069761    6[1-(0),1-(0),7-(6,6,23),15-(8,8,8)]
   115       2.910114       2.910114       2.910114    6[1-(0),1-(0),6-(8,8),7-(6,6,23)]
   116        2.22511        2.22511        2.22511    6[6-(1,1,7),8-(23),8-(48)]
   117        3.39825        3.39825        3.39825    6[1-(0),1-(0),6-(8,8),7-(6,6,23)]
   118        3.14372        3.14372        3.14372    6[6-(1,1,7),8-(0),8-(23)]
   119       3.924748       3.924748       3.924748    6[1-(0),6-(1,6),7-(6,48)]
   120       5.785928       5.785928       5.785928    6[1-(0),6-(1,7),6-(6,6)]
   121       5.637408       5.637408       5.637408    6[6-(1,6),6-(1,6),6-(6,6)]
   122       4.443097       4.443097       4.443097    6[1-(0),6-(1,7),6-(6,6)]
   123       3.458373       3.458373       3.458373    6[1-(0),6-(1,6),7-(6,48)]
   124      -0.099616      -0.099616      -0.099616    6[1-(0),6-(1,6),7-(6,48)]
   125       8.044104       8.044104       8.044104    6[1-(0),6-(1,7),6-(6,6)]
   126       6.718404       6.718404       6.718404    6[6-(1,6),6-(1,6),6-(6,6)]
   127       6.432936       6.432936       6.432936    6[1-(0),6-(1,7),6-(6,6)]
   128       7.477104       7.477104       7.477104    6[1-(0),6-(1,6),7-(6,48)]
   129       2.031255       2.031255       2.031255    7[6-(1,1,15),6-(1,1,6),6-(1,1,6),23-(8,8,8,8)]
   130       3.179177       3.179177       3.179177    7[6-(1,6),6-(1,6),48-(7,8,8)]
   131        8.35108        8.35108        8.35108    7[6-(1,6),6-(1,6),48-(7,8,8)]
   132       5.865451       5.865451       5.865451    7[6-(1,1,15),6-(1,1,6),6-(1,1,6),23-(8,8,8,8)]
   133       5.537525       5.537525       5.537525    7[6-(1,6),6-(1,6),48-(7,8,8)]
   134      -0.454374      -0.454374      -0.454374    7[6-(1,6),6-(1,6),48-(7,8,8)]
   135       6.275449       6.275449       6.275449    7[6-(1,1,15),6-(1,1,6),6-(1,1,6),23-(8,8,8,8)]
   136       5.127527       5.127527       5.127527    7[6-(1,6),6-(1,6),48-(7,8,8)]
   137      -0.044376      -0.044376      -0.044376    7[6-(1,6),6-(1,6),48-(7,8,8)]
   138       2.441253       2.441253       2.441253    7[6-(1,1,15),6-(1,1,6),6-(1,1,6),23-(8,8,8,8)]
   139       2.769179       2.769179       2.769179    7[6-(1,6),6-(1,6),48-(7,8,8)]
   140       8.761078       8.761078       8.761078    7[6-(1,6),6-(1,6),48-(7,8,8)]
   141       0.255628       0.255628       0.255628    8[15-(6,8,8),48-(7,7,8)]
   142       8.334837       8.334837       8.334837    8[15-(6,8,8),23-(7,8,8,8)]
   143       8.516147       8.516147       8.516147    8[15-(6,8,8),23-(7,8,8,8)]
   144       0.807675       0.807675       0.807675    8[6-(6,8),23-(7,8,8,8)]
   145       2.238125       2.238125       2.238125    8[6-(6,8),48-(7,7,8)]
   146       1.556685       1.556685       1.556685    8[6-(6,8),23-(7,8,8,8)]
   147       3.656527       3.656527       3.656527    8[6-(6,8)]
   148       8.461074       8.461074       8.461074    8[15-(6,8,8),48-(7,7,8)]
   149       0.381865       0.381865       0.381865    8[15-(6,8,8),23-(7,8,8,8)]
   150      -0.619441      -0.619441      -0.619441    8[15-(6,8,8),23-(7,8,8,8)]
   151       7.089031       7.089031       7.089031    8[6-(6,8),23-(7,8,8,8)]
   152       5.658581       5.658581       5.658581    8[6-(6,8),48-(7,7,8)]
   153       6.340021       6.340021       6.340021    8[6-(6,8),23-(7,8,8,8)]
   154       4.240179       4.240179       4.240179    8[6-(6,8)]
   155       8.051076       8.051076       8.051076    8[15-(6,8,8),48-(7,7,8)]
   156      -0.028133      -0.028133      -0.028133    8[15-(6,8,8),23-(7,8,8,8)]
   157      -0.209443      -0.209443      -0.209443    8[15-(6,8,8),23-(7,8,8,8)]
   158       7.499029       7.499029       7.499029    8[6-(6,8),23-(7,8,8,8)]
   159       6.068579       6.068579       6.068579    8[6-(6,8),48-(7,7,8)]
   160       6.750019       6.750019       6.750019    8[6-(6,8),23-(7,8,8,8)]
   161       4.650177       4.650177       4.650177    8[6-(6,8)]
   162       -0.15437       -0.15437       -0.15437    8[15-(6,8,8),48-(7,7,8)]
   163       7.924839       7.924839       7.924839    8[15-(6,8,8),23-(7,8,8,8)]
   164       8.926145       8.926145       8.926145    8[15-(6,8,8),23-(7,8,8,8)]
   165       1.217673       1.217673       1.217673    8[6-(6,8),23-(7,8,8,8)]
   166       2.648123       2.648123       2.648123    8[6-(6,8),48-(7,7,8)]
   167       1.966683       1.966683       1.966683    8[6-(6,8),23-(7,8,8,8)]
   168       4.066525       4.066525       4.066525    8[6-(6,8)]
