# Supplementary material for: A collection of forcefield precursors for metal–organic frameworks
Source: RSC Adv. 2019 Nov 13;9(63):36492–507. doi: 10.1039/c9ra07327b (PMC9075174; doi:10.1039/c9ra07327b)
Supplement: RA-009-C9RA07327B-s1630 [file RA-009-C9RA07327B-s1630.txt]

NACYUM_clean

8.773400    0.000000    0.000000
-1.065514    15.470350    0.000000
0.000000    0.000000    17.264000

     1       7.901735       7.901735       7.901735    23[7-(6,6,6),8-(15),8-(15),8-(6),8-(6)]
     2       0.338908       0.338908       0.338908    23[7-(6,6,6),8-(15),8-(15),8-(6),8-(6)]
     3      -0.193849      -0.193849      -0.193849    23[7-(6,6,6),8-(15),8-(15),8-(6),8-(6)]
     4       7.368978       7.368978       7.368978    23[7-(6,6,6),8-(15),8-(15),8-(6),8-(6)]
     5       6.414822       6.414822       6.414822    27[7-(6,6),7-(6,6),8-(15)]
     6       0.760307       0.760307       0.760307    27[7-(6,6),7-(6,6),8-(15)]
     7       1.293064       1.293064       1.293064    27[7-(6,6),7-(6,6),8-(15)]
     8       6.947579       6.947579       6.947579    27[7-(6,6),7-(6,6),8-(15)]
     9       7.736359       7.736359       7.736359    15[6-(1,1,7),8-(23),8-(23),8-(27)]
    10       -0.56123       -0.56123       -0.56123    15[6-(1,1,7),8-(23),8-(23),8-(27)]
    11      -0.028473      -0.028473      -0.028473    15[6-(1,1,7),8-(23),8-(23),8-(27)]
    12       8.269116       8.269116       8.269116    15[6-(1,1,7),8-(23),8-(23),8-(27)]
    13       6.160028       6.160028       6.160028    1[6-(1,7,15)]
    14       5.404475       5.404475       5.404475    1[6-(1,7,15)]
    15       5.595686       5.595686       5.595686    1[6-(1,6,7)]
    16       4.459935       4.459935       4.459935    1[6-(1,6,7)]
    17       4.012895       4.012895       4.012895    1[6-(1,6,7)]
    18       4.937502       4.937502       4.937502    1[6-(1,6,7)]
    19        3.41145        3.41145        3.41145    1[6-(6,7)]
    20       1.729669       1.729669       1.729669    1[6-(6,6)]
    21       4.119876       4.119876       4.119876    1[6-(6,6)]
    22       5.722074       5.722074       5.722074    1[6-(6,7)]
    23       7.295922       7.295922       7.295922    1[6-(6,7)]
    24       0.093293       0.093293       0.093293    1[6-(6,6)]
    25       2.925541       2.925541       2.925541    1[6-(6,6)]
    26       1.254051       1.254051       1.254051    1[6-(6,7)]
    27       1.015101       1.015101       1.015101    1[6-(1,7,15)]
    28       1.770654       1.770654       1.770654    1[6-(1,7,15)]
    29       2.644957       2.644957       2.644957    1[6-(1,6,7)]
    30       3.780708       3.780708       3.780708    1[6-(1,6,7)]
    31       4.227748       4.227748       4.227748    1[6-(1,6,7)]
    32       3.303141       3.303141       3.303141    1[6-(1,6,7)]
    33       3.763679       3.763679       3.763679    1[6-(6,7)]
    34        5.44546        5.44546        5.44546    1[6-(6,6)]
    35       4.120767       4.120767       4.120767    1[6-(6,6)]
    36       2.518569       2.518569       2.518569    1[6-(6,7)]
    37       0.944721       0.944721       0.944721    1[6-(6,7)]
    38        8.14735        8.14735        8.14735    1[6-(6,6)]
    39       5.315102       5.315102       5.315102    1[6-(6,6)]
    40       6.986592       6.986592       6.986592    1[6-(6,7)]
    41       1.547858       1.547858       1.547858    1[6-(1,7,15)]
    42       2.303411       2.303411       2.303411    1[6-(1,7,15)]
    43         2.1122         2.1122         2.1122    1[6-(1,6,7)]
    44       3.247951       3.247951       3.247951    1[6-(1,6,7)]
    45       3.694991       3.694991       3.694991    1[6-(1,6,7)]
    46       2.770384       2.770384       2.770384    1[6-(1,6,7)]
    47       4.296436       4.296436       4.296436    1[6-(6,7)]
    48       5.978217       5.978217       5.978217    1[6-(6,6)]
    49        3.58801        3.58801        3.58801    1[6-(6,6)]
    50       1.985812       1.985812       1.985812    1[6-(6,7)]
    51       0.411964       0.411964       0.411964    1[6-(6,7)]
    52       7.614593       7.614593       7.614593    1[6-(6,6)]
    53       4.782345       4.782345       4.782345    1[6-(6,6)]
    54       6.453835       6.453835       6.453835    1[6-(6,7)]
    55       6.692785       6.692785       6.692785    1[6-(1,7,15)]
    56       5.937232       5.937232       5.937232    1[6-(1,7,15)]
    57       5.062929       5.062929       5.062929    1[6-(1,6,7)]
    58       3.927178       3.927178       3.927178    1[6-(1,6,7)]
    59       3.480138       3.480138       3.480138    1[6-(1,6,7)]
    60       4.404745       4.404745       4.404745    1[6-(1,6,7)]
    61       3.944207       3.944207       3.944207    1[6-(6,7)]
    62       2.262426       2.262426       2.262426    1[6-(6,6)]
    63       3.587119       3.587119       3.587119    1[6-(6,6)]
    64       5.189317       5.189317       5.189317    1[6-(6,7)]
    65       6.763165       6.763165       6.763165    1[6-(6,7)]
    66      -0.439464      -0.439464      -0.439464    1[6-(6,6)]
    67       2.392784       2.392784       2.392784    1[6-(6,6)]
    68       0.721294       0.721294       0.721294    1[6-(6,7)]
    69       6.128605       6.128605       6.128605    6[1-(0),1-(0),7-(6,6,23),15-(8,8,8)]
    70       5.434131       5.434131       5.434131    6[1-(0),1-(0),6-(8,8),7-(6,6,23)]
    71       6.149522       6.149522       6.149522    6[6-(1,1,7),8-(0),8-(23)]
    72       4.931193       4.931193       4.931193    6[1-(0),1-(0),6-(8,8),7-(6,6,23)]
    73       5.316573       5.316573       5.316573    6[6-(1,1,7),8-(0),8-(23)]
    74       3.559084       3.559084       3.559084    6[1-(0),6-(1,6),7-(6,27)]
    75       2.546706       2.546706       2.546706    6[1-(0),6-(1,7),6-(6,6)]
    76       2.741182       2.741182       2.741182    6[6-(1,6),6-(1,6),6-(6,6)]
    77       3.952678       3.952678       3.952678    6[1-(0),6-(1,7),6-(6,6)]
    78       4.905069       4.905069       4.905069    6[1-(0),6-(1,6),7-(6,27)]
    79       8.201527       8.201527       8.201527    6[1-(0),6-(1,6),7-(6,27)]
    80       0.359488       0.359488       0.359488    6[1-(0),6-(1,7),6-(6,6)]
    81       1.694897       1.694897       1.694897    6[6-(1,6),6-(1,6),6-(6,6)]
    82        2.02142        2.02142        2.02142    6[1-(0),6-(1,7),6-(6,6)]
    83       1.020875       1.020875       1.020875    6[1-(0),6-(1,6),7-(6,27)]
    84       2.112038       2.112038       2.112038    6[1-(0),1-(0),7-(6,6,23),15-(8,8,8)]
    85       2.806512       2.806512       2.806512    6[1-(0),1-(0),6-(8,8),7-(6,6,23)]
    86       2.091121       2.091121       2.091121    6[6-(1,1,7),8-(0),8-(23)]
    87        3.30945        3.30945        3.30945    6[1-(0),1-(0),6-(8,8),7-(6,6,23)]
    88        2.92407        2.92407        2.92407    6[6-(1,1,7),8-(0),8-(23)]
    89       3.616045       3.616045       3.616045    6[1-(0),6-(1,6),7-(6,27)]
    90       5.693937       5.693937       5.693937    6[1-(0),6-(1,7),6-(6,6)]
    91       5.499461       5.499461       5.499461    6[6-(1,6),6-(1,6),6-(6,6)]
    92       4.287965       4.287965       4.287965    6[1-(0),6-(1,7),6-(6,6)]
    93       3.335574       3.335574       3.335574    6[1-(0),6-(1,6),7-(6,27)]
    94       0.039116       0.039116       0.039116    6[1-(0),6-(1,6),7-(6,27)]
    95       7.881155       7.881155       7.881155    6[1-(0),6-(1,7),6-(6,6)]
    96       6.545746       6.545746       6.545746    6[6-(1,6),6-(1,6),6-(6,6)]
    97       6.219223       6.219223       6.219223    6[1-(0),6-(1,7),6-(6,6)]
    98       7.219768       7.219768       7.219768    6[1-(0),6-(1,6),7-(6,27)]
    99       1.579281       1.579281       1.579281    6[1-(0),1-(0),7-(6,6,23),15-(8,8,8)]
   100       2.273755       2.273755       2.273755    6[1-(0),1-(0),6-(8,8),7-(6,6,23)]
   101       1.558364       1.558364       1.558364    6[6-(1,1,7),8-(0),8-(23)]
   102       2.776693       2.776693       2.776693    6[1-(0),1-(0),6-(8,8),7-(6,6,23)]
   103       2.391313       2.391313       2.391313    6[6-(1,1,7),8-(0),8-(23)]
   104       4.148802       4.148802       4.148802    6[1-(0),6-(1,6),7-(6,27)]
   105        5.16118        5.16118        5.16118    6[1-(0),6-(1,7),6-(6,6)]
   106       4.966704       4.966704       4.966704    6[6-(1,6),6-(1,6),6-(6,6)]
   107       3.755208       3.755208       3.755208    6[1-(0),6-(1,7),6-(6,6)]
   108       2.802817       2.802817       2.802817    6[1-(0),6-(1,6),7-(6,27)]
   109      -0.493641      -0.493641      -0.493641    6[1-(0),6-(1,6),7-(6,27)]
   110       7.348398       7.348398       7.348398    6[1-(0),6-(1,7),6-(6,6)]
   111       6.012989       6.012989       6.012989    6[6-(1,6),6-(1,6),6-(6,6)]
   112       5.686466       5.686466       5.686466    6[1-(0),6-(1,7),6-(6,6)]
   113       6.687011       6.687011       6.687011    6[1-(0),6-(1,6),7-(6,27)]
   114       5.595848       5.595848       5.595848    6[1-(0),1-(0),7-(6,6,23),15-(8,8,8)]
   115       4.901374       4.901374       4.901374    6[1-(0),1-(0),6-(8,8),7-(6,6,23)]
   116       5.616765       5.616765       5.616765    6[6-(1,1,7),8-(0),8-(23)]
   117       4.398436       4.398436       4.398436    6[1-(0),1-(0),6-(8,8),7-(6,6,23)]
   118       4.783816       4.783816       4.783816    6[6-(1,1,7),8-(0),8-(23)]
   119       4.091841       4.091841       4.091841    6[1-(0),6-(1,6),7-(6,27)]
   120       3.079463       3.079463       3.079463    6[1-(0),6-(1,7),6-(6,6)]
   121       2.208425       2.208425       2.208425    6[6-(1,6),6-(1,6),6-(6,6)]
   122       3.419921       3.419921       3.419921    6[1-(0),6-(1,7),6-(6,6)]
   123       4.372312       4.372312       4.372312    6[1-(0),6-(1,6),7-(6,27)]
   124        7.66877        7.66877        7.66877    6[1-(0),6-(1,6),7-(6,27)]
   125      -0.173269      -0.173269      -0.173269    6[1-(0),6-(1,7),6-(6,6)]
   126        1.16214        1.16214        1.16214    6[6-(1,6),6-(1,6),6-(6,6)]
   127       1.488663       1.488663       1.488663    6[1-(0),6-(1,7),6-(6,6)]
   128       0.488118       0.488118       0.488118    6[1-(0),6-(1,6),7-(6,27)]
   129       5.857691       5.857691       5.857691    7[6-(1,1,15),6-(1,1,6),6-(1,1,6),23-(8,8,8,8)]
   130       4.740032       4.740032       4.740032    7[6-(1,6),6-(1,6),27-(7,8)]
   131      -0.266725      -0.266725      -0.266725    7[6-(1,6),6-(1,6),27-(7,8)]
   132       2.382952       2.382952       2.382952    7[6-(1,1,15),6-(1,1,6),6-(1,1,6),23-(8,8,8,8)]
   133       2.435097       2.435097       2.435097    7[6-(1,6),6-(1,6),27-(7,8)]
   134      -0.266032      -0.266032      -0.266032    7[6-(1,6),6-(1,6),27-(7,8)]
   135       1.850195       1.850195       1.850195    7[6-(1,1,15),6-(1,1,6),6-(1,1,6),23-(8,8,8,8)]
   136       2.967854       2.967854       2.967854    7[6-(1,6),6-(1,6),27-(7,8)]
   137      -0.798789      -0.798789      -0.798789    7[6-(1,6),6-(1,6),27-(7,8)]
   138       5.324934       5.324934       5.324934    7[6-(1,1,15),6-(1,1,6),6-(1,1,6),23-(8,8,8,8)]
   139       5.272789       5.272789       5.272789    7[6-(1,6),6-(1,6),27-(7,8)]
   140      -0.799482      -0.799482      -0.799482    7[6-(1,6),6-(1,6),27-(7,8)]
   141        7.48771        7.48771        7.48771    8[15-(6,8,8),27-(7,7)]
   142      -0.249661      -0.249661      -0.249661    8[15-(6,8,8),23-(7,8,8,8)]
   143      -0.337259      -0.337259      -0.337259    8[15-(6,8,8),23-(7,8,8,8)]
   144       7.188565       7.188565       7.188565    8[6-(6,8),23-(7,8,8,8)]
   145       5.738057       5.738057       5.738057    8[6-(6,8)]
   146       6.519386       6.519386       6.519386    8[6-(6,8),23-(7,8,8,8)]
   147       4.459675       4.459675       4.459675    8[6-(6,8)]
   148      -0.312581      -0.312581      -0.312581    8[15-(6,8,8),27-(7,7)]
   149        7.42479        7.42479        7.42479    8[15-(6,8,8),23-(7,8,8,8)]
   150       8.577902       8.577902       8.577902    8[15-(6,8,8),23-(7,8,8,8)]
   151       1.052078       1.052078       1.052078    8[6-(6,8),23-(7,8,8,8)]
   152       2.502586       2.502586       2.502586    8[6-(6,8)]
   153       1.721257       1.721257       1.721257    8[6-(6,8),23-(7,8,8,8)]
   154       3.780968       3.780968       3.780968    8[6-(6,8)]
   155       0.220176       0.220176       0.220176    8[15-(6,8,8),27-(7,7)]
   156       7.957547       7.957547       7.957547    8[15-(6,8,8),23-(7,8,8,8)]
   157       8.045145       8.045145       8.045145    8[15-(6,8,8),23-(7,8,8,8)]
   158       0.519321       0.519321       0.519321    8[6-(6,8),23-(7,8,8,8)]
   159       1.969829       1.969829       1.969829    8[6-(6,8)]
   160         1.1885         1.1885         1.1885    8[6-(6,8),23-(7,8,8,8)]
   161       3.248211       3.248211       3.248211    8[6-(6,8)]
   162       8.020467       8.020467       8.020467    8[15-(6,8,8),27-(7,7)]
   163       0.283096       0.283096       0.283096    8[15-(6,8,8),23-(7,8,8,8)]
   164      -0.870016      -0.870016      -0.870016    8[15-(6,8,8),23-(7,8,8,8)]
   165       6.655808       6.655808       6.655808    8[6-(6,8),23-(7,8,8,8)]
   166         5.2053         5.2053         5.2053    8[6-(6,8)]
   167       5.986629       5.986629       5.986629    8[6-(6,8),23-(7,8,8,8)]
   168       3.926918       3.926918       3.926918    8[6-(6,8)]
