# Supplementary material for: A collection of forcefield precursors for metal–organic frameworks
Source: RSC Adv. 2019 Nov 13;9(63):36492–507. doi: 10.1039/c9ra07327b (PMC9075174; doi:10.1039/c9ra07327b)
Supplement: RA-009-C9RA07327B-s1631 [file RA-009-C9RA07327B-s1631.txt]

NADZEZ_clean

13.024500    0.000000    0.000000
-0.716016    13.004804    0.000000
-6.154138    -6.502292    14.204022

     1       2.944535       2.944535       2.944535    39[8-(6),8-(6),8-(6),8-(6),8-(6),8-(6)]
     2      -2.944375      -2.944375      -2.944375    39[8-(6),8-(6),8-(6),8-(6),8-(6),8-(6)]
     3       9.565009       9.565009       9.565009    39[8-(6),8-(6),8-(6),8-(6),8-(6),8-(6)]
     4       2.743532       2.743532       2.743532    39[8-(6),8-(6),8-(6),8-(6),8-(6),8-(6)]
     5       6.154344       6.154344       6.154344    39[8-(6),8-(6),8-(6),8-(6),8-(6),8-(6)]
     6      -0.357958      -0.357958      -0.357958    39[8-(6),8-(6),8-(6),8-(6),8-(6),8-(6)]
     7       6.512303       6.512303       6.512303    39[8-(6),8-(6),8-(6),8-(6),8-(6),8-(6)]
     8       6.154243       6.154243       6.154243    39[8-(6),8-(6),8-(6),8-(6),8-(6),8-(6)]
     9       6.456662       6.456662       6.456662    1[6-(6,6)]
    10      -3.559964      -3.559964      -3.559964    1[6-(6,6)]
    11       7.523386       7.523386       7.523386    1[6-(6,6)]
    12        4.24409        4.24409        4.24409    1[6-(6,6)]
    13       6.188532       6.188532       6.188532    1[6-(6,6)]
    14       3.126359       3.126359       3.126359    1[6-(6,6)]
    15       6.567997       6.567997       6.567997    1[6-(6,6)]
    16        2.84408        2.84408        2.84408    1[6-(6,6)]
    17       4.785202       4.785202       4.785202    1[6-(6,6)]
    18       8.780469       8.780469       8.780469    1[6-(6,6)]
    19       6.119982       6.119982       6.119982    1[6-(6,6)]
    20        9.18213        9.18213        9.18213    1[6-(6,6)]
    21      10.709919      10.709919      10.709919    1[6-(6,6)]
    22      -0.576331      -0.576331      -0.576331    1[6-(6,6)]
    23       9.611138       9.611138       9.611138    1[6-(6,6)]
    24       0.419537       0.419537       0.419537    1[6-(6,6)]
    25       3.243372       3.243372       3.243372    1[6-(6,6)]
    26       1.500288       1.500288       1.500288    1[6-(6,6)]
    27        1.59862        1.59862        1.59862    1[6-(6,6)]
    28      -0.139658      -0.139658      -0.139658    1[6-(6,6)]
    29       2.697346       2.697346       2.697346    1[6-(6,6)]
    30      -0.419374      -0.419374      -0.419374    1[6-(6,6)]
    31      -3.243238      -3.243238      -3.243238    1[6-(6,6)]
    32       -1.50018       -1.50018       -1.50018    1[6-(6,6)]
    33       6.791041       6.791041       6.791041    6[6-(1,6),6-(1,6),6-(8,8)]
    34       6.986678       6.986678       6.986678    6[1-(0),6-(6,6),6-(6,6)]
    35       7.978715       7.978715       7.978715    6[6-(1,6),6-(1,6),6-(8,8)]
    36      -4.233126      -4.233126      -4.233126    6[1-(0),6-(6,6),6-(6,6)]
    37       8.617605       8.617605       8.617605    6[6-(1,6),6-(1,6),6-(8,8)]
    38       7.630864       7.630864       7.630864    6[1-(0),6-(6,6),6-(6,6)]
    39       5.767803       5.767803       5.767803    6[6-(6,6),8-(39),8-(39)]
    40      -4.894604      -4.894604      -4.894604    6[6-(6,6),8-(39),8-(39)]
    41       9.503944       9.503944       9.503944    6[6-(6,6),8-(39),8-(39)]
    42       3.515437       3.515437       3.515437    6[6-(1,6),6-(1,6),6-(8,8)]
    43       4.364724       4.364724       4.364724    6[1-(0),6-(6,6),6-(6,6)]
    44       5.413813       5.413813       5.413813    6[6-(1,6),6-(1,6),6-(8,8)]
    45       5.531859       5.531859       5.531859    6[1-(0),6-(6,6),6-(6,6)]
    46       4.714261       4.714261       4.714261    6[6-(1,6),6-(1,6),6-(8,8)]
    47       3.682005       3.682005       3.682005    6[1-(0),6-(6,6),6-(6,6)]
    48       2.392126       2.392126       2.392126    6[6-(6,6),8-(39),8-(39)]
    49       6.397153       6.397153       6.397153    6[6-(6,6),8-(39),8-(39)]
    50      -1.283589      -1.283589      -1.283589    6[6-(6,6),8-(39),8-(39)]
    51       6.233591       6.233591       6.233591    6[6-(1,6),6-(1,6),6-(8,8)]
    52       5.321954       5.321954       5.321954    6[1-(0),6-(6,6),6-(6,6)]
    53       4.329917       4.329917       4.329917    6[6-(1,6),6-(1,6),6-(8,8)]
    54       3.517241       3.517241       3.517241    6[1-(0),6-(6,6),6-(6,6)]
    55       3.690994       3.690994       3.690994    6[6-(1,6),6-(1,6),6-(8,8)]
    56       4.677735       4.677735       4.677735    6[1-(0),6-(6,6),6-(6,6)]
    57       7.256828       7.256828       7.256828    6[6-(6,6),8-(39),8-(39)]
    58       4.178753       4.178753       4.178753    6[6-(6,6),8-(39),8-(39)]
    59       2.804637       2.804637       2.804637    6[6-(6,6),8-(39),8-(39)]
    60       9.509095       9.509095       9.509095    6[6-(1,6),6-(1,6),6-(8,8)]
    61       8.659824       8.659824       8.659824    6[1-(0),6-(6,6),6-(6,6)]
    62       6.894719       6.894719       6.894719    6[6-(1,6),6-(1,6),6-(8,8)]
    63       6.776655       6.776655       6.776655    6[1-(0),6-(6,6),6-(6,6)]
    64       7.594238       7.594238       7.594238    6[6-(1,6),6-(1,6),6-(8,8)]
    65       8.626494       8.626494       8.626494    6[1-(0),6-(6,6),6-(6,6)]
    66      10.632406      10.632406      10.632406    6[6-(6,6),8-(39),8-(39)]
    67        6.62741        6.62741        6.62741    6[6-(6,6),8-(39),8-(39)]
    68       1.283794       1.283794       1.283794    6[6-(6,6),8-(39),8-(39)]
    69       9.989026       9.989026       9.989026    6[6-(1,6),6-(1,6),6-(8,8)]
    70      10.800239      10.800239      10.800239    6[1-(0),6-(6,6),6-(6,6)]
    71      -1.278942      -1.278942      -1.278942    6[6-(1,6),6-(1,6),6-(8,8)]
    72       -1.18079       -1.18079       -1.18079    6[1-(0),6-(6,6),6-(6,6)]
    73      11.059862      11.059862      11.059862    6[6-(1,6),6-(1,6),6-(8,8)]
    74      10.136327      10.136327      10.136327    6[1-(0),6-(6,6),6-(6,6)]
    75       9.020751       9.020751       9.020751    6[6-(6,6),8-(39),8-(39)]
    76       -0.39127       -0.39127       -0.39127    6[6-(6,6),8-(39),8-(39)]
    77       5.033587       5.033587       5.033587    6[6-(6,6),8-(39),8-(39)]
    78       0.847835       0.847835       0.847835    6[6-(1,6),6-(1,6),6-(8,8)]
    79       0.941394       0.941394       0.941394    6[1-(0),6-(6,6),6-(6,6)]
    80       1.817352       1.817352       1.817352    6[6-(1,6),6-(1,6),6-(8,8)]
    81       2.622425       2.622425       2.622425    6[1-(0),6-(6,6),6-(6,6)]
    82       2.519333       2.519333       2.519333    6[6-(1,6),6-(1,6),6-(8,8)]
    83       1.597002       1.597002       1.597002    6[1-(0),6-(6,6),6-(6,6)]
    84      -0.118834      -0.118834      -0.118834    6[6-(6,6),8-(39),8-(39)]
    85       1.858093       1.858093       1.858093    6[6-(6,6),8-(39),8-(39)]
    86       3.384632       3.384632       3.384632    6[6-(6,6),8-(39),8-(39)]
    87       2.319485       2.319485       2.319485    6[6-(1,6),6-(1,6),6-(8,8)]
    88       1.508289       1.508289       1.508289    6[1-(0),6-(6,6),6-(6,6)]
    89        0.56297        0.56297        0.56297    6[6-(1,6),6-(1,6),6-(8,8)]
    90       0.464801       0.464801       0.464801    6[1-(0),6-(6,6),6-(6,6)]
    91       1.248633       1.248633       1.248633    6[6-(1,6),6-(1,6),6-(8,8)]
    92       2.172168       2.172168       2.172168    6[1-(0),6-(6,6),6-(6,6)]
    93       3.287761       3.287761       3.287761    6[6-(6,6),8-(39),8-(39)]
    94      -0.324685      -0.324685      -0.324685    6[6-(6,6),8-(39),8-(39)]
    95      -5.033386      -5.033386      -5.033386    6[6-(6,6),8-(39),8-(39)]
    96        -0.8477        -0.8477        -0.8477    6[6-(1,6),6-(1,6),6-(8,8)]
    97      -0.941242      -0.941242      -0.941242    6[1-(0),6-(6,6),6-(6,6)]
    98      -1.817201      -1.817201      -1.817201    6[6-(1,6),6-(1,6),6-(8,8)]
    99       -2.62229       -2.62229       -2.62229    6[1-(0),6-(6,6),6-(6,6)]
   100      -2.519214      -2.519214      -2.519214    6[6-(1,6),6-(1,6),6-(8,8)]
   101      -1.596883      -1.596883      -1.596883    6[1-(0),6-(6,6),6-(6,6)]
   102        0.11897        0.11897        0.11897    6[6-(6,6),8-(39),8-(39)]
   103      -1.857926      -1.857926      -1.857926    6[6-(6,6),8-(39),8-(39)]
   104        9.63997        9.63997        9.63997    6[6-(6,6),8-(39),8-(39)]
   105       5.697403       5.697403       5.697403    8[6-(6,8),39-(8,8,8,8,8)]
   106        4.91074        4.91074        4.91074    8[6-(6,8),39-(8,8,8,8,8)]
   107      -5.377495      -5.377495      -5.377495    8[6-(6,8),39-(8,8,8,8,8)]
   108      -4.236112      -4.236112      -4.236112    8[6-(6,8),39-(8,8,8,8,8)]
   109      -2.498797      -2.498797      -2.498797    8[6-(6,8),39-(8,8,8,8,8)]
   110       9.177912       9.177912       9.177912    8[6-(6,8),39-(8,8,8,8,8)]
   111       1.521882       1.521882       1.521882    8[6-(6,8),39-(8,8,8,8,8)]
   112        2.41208        2.41208        2.41208    8[6-(6,8),39-(8,8,8,8,8)]
   113       7.426527       7.426527       7.426527    8[6-(6,8),39-(8,8,8,8,8)]
   114       6.096698       6.096698       6.096698    8[6-(6,8),39-(8,8,8,8,8)]
   115      -1.749663      -1.749663      -1.749663    8[6-(6,8),39-(8,8,8,8,8)]
   116       5.532392       5.532392       5.532392    8[6-(6,8),39-(8,8,8,8,8)]
   117       7.327214       7.327214       7.327214    8[6-(6,8),39-(8,8,8,8,8)]
   118       8.113905       8.113905       8.113905    8[6-(6,8),39-(8,8,8,8,8)]
   119        4.66166        4.66166        4.66166    8[6-(6,8),39-(8,8,8,8,8)]
   120       3.520259       3.520259       3.520259    8[6-(6,8),39-(8,8,8,8,8)]
   121        1.78288        1.78288        1.78288    8[6-(6,8),39-(8,8,8,8,8)]
   122       3.130654       3.130654       3.130654    8[6-(6,8),39-(8,8,8,8,8)]
   123      11.502638      11.502638      11.502638    8[6-(6,8),39-(8,8,8,8,8)]
   124      10.612467      10.612467      10.612467    8[6-(6,8),39-(8,8,8,8,8)]
   125       4.882018       4.882018       4.882018    8[6-(6,8),39-(8,8,8,8,8)]
   126       6.927881       6.927881       6.927881    8[6-(6,8),39-(8,8,8,8,8)]
   127       1.749852       1.749852       1.749852    8[6-(6,8),39-(8,8,8,8,8)]
   128       6.776092       6.776092       6.776092    8[6-(6,8),39-(8,8,8,8,8)]
   129       8.175386       8.175386       8.175386    8[6-(6,8),39-(8,8,8,8,8)]
   130       9.092547       9.092547       9.092547    8[6-(6,8),39-(8,8,8,8,8)]
   131       -0.70103       -0.70103       -0.70103    8[6-(6,8),39-(8,8,8,8,8)]
   132       0.621728       0.621728       0.621728    8[6-(6,8),39-(8,8,8,8,8)]
   133       5.698092       5.698092       5.698092    8[6-(6,8),39-(8,8,8,8,8)]
   134       4.468469       4.468469       4.468469    8[6-(6,8),39-(8,8,8,8,8)]
   135      -0.759746      -0.759746      -0.759746    8[6-(6,8),39-(8,8,8,8,8)]
   136      -0.906822      -0.906822      -0.906822    8[6-(6,8),39-(8,8,8,8,8)]
   137       2.431282       2.431282       2.431282    8[6-(6,8),39-(8,8,8,8,8)]
   138       1.324049       1.324049       1.324049    8[6-(6,8),39-(8,8,8,8,8)]
   139       3.028482       3.028482       3.028482    8[6-(6,8),39-(8,8,8,8,8)]
   140       4.431209       4.431209       4.431209    8[6-(6,8),39-(8,8,8,8,8)]
   141       4.133112       4.133112       4.133112    8[6-(6,8),39-(8,8,8,8,8)]
   142       3.215979       3.215979       3.215979    8[6-(6,8),39-(8,8,8,8,8)]
   143      -0.014909      -0.014909      -0.014909    8[6-(6,8),39-(8,8,8,8,8)]
   144      -1.337685      -1.337685      -1.337685    8[6-(6,8),39-(8,8,8,8,8)]
   145      -5.697889      -5.697889      -5.697889    8[6-(6,8),39-(8,8,8,8,8)]
   146      -4.468284      -4.468284      -4.468284    8[6-(6,8),39-(8,8,8,8,8)]
   147       0.043854       0.043854       0.043854    8[6-(6,8),39-(8,8,8,8,8)]
   148       0.906973       0.906973       0.906973    8[6-(6,8),39-(8,8,8,8,8)]
   149      -2.431117      -2.431117      -2.431117    8[6-(6,8),39-(8,8,8,8,8)]
   150      -1.323866      -1.323866      -1.323866    8[6-(6,8),39-(8,8,8,8,8)]
   151       9.996103       9.996103       9.996103    8[6-(6,8),39-(8,8,8,8,8)]
   152       8.593395       8.593395       8.593395    8[6-(6,8),39-(8,8,8,8,8)]
