# Supplementary material for: A collection of forcefield precursors for metal–organic frameworks
Source: RSC Adv. 2019 Nov 13;9(63):36492–507. doi: 10.1039/c9ra07327b (PMC9075174; doi:10.1039/c9ra07327b)
Supplement: RA-009-C9RA07327B-s1632 [file RA-009-C9RA07327B-s1632.txt]

NADZID_clean

8.832600    0.000000    0.000000
0.000000    10.159000    0.000000
0.000000    0.000000    13.979000

     1       6.623478       6.623478       6.623478    39[8-(6),8-(6),8-(6),8-(6),8-(6),8-(6)]
     2       6.625422       6.625422       6.625422    39[8-(6),8-(6),8-(6),8-(6),8-(6),8-(6)]
     3       2.209122       2.209122       2.209122    39[8-(6),8-(6),8-(6),8-(6),8-(6),8-(6)]
     4       2.207178       2.207178       2.207178    39[8-(6),8-(6),8-(6),8-(6),8-(6),8-(6)]
     5       3.551588       3.551588       3.551588    1[6-(6,6)]
     6       0.071544       0.071544       0.071544    1[6-(6,6)]
     7       3.553355       3.553355       3.553355    1[6-(6,6)]
     8       0.864712       0.864712       0.864712    1[6-(6,6)]
     9       4.344756       4.344756       4.344756    1[6-(6,6)]
    10       0.862945       0.862945       0.862945    1[6-(6,6)]
    11       5.281012       5.281012       5.281012    1[6-(6,6)]
    12       8.761056       8.761056       8.761056    1[6-(6,6)]
    13       5.279245       5.279245       5.279245    1[6-(6,6)]
    14       7.967888       7.967888       7.967888    1[6-(6,6)]
    15       4.487844       4.487844       4.487844    1[6-(6,6)]
    16       7.969655       7.969655       7.969655    1[6-(6,6)]
    17       0.937139       0.937139       0.937139    6[6-(6,6),8-(39),8-(39)]
    18       1.688793       1.688793       1.688793    6[6-(1,6),6-(1,6),6-(8,8)]
    19       3.083461       3.083461       3.083461    6[1-(0),6-(6,6),6-(6,6)]
    20       3.767104       3.767104       3.767104    6[6-(1,6),6-(1,6),6-(8,8)]
    21       0.937139       0.937139       0.937139    6[6-(6,6),8-(39),8-(39)]
    22       1.699392       1.699392       1.699392    6[6-(1,6),6-(1,6),6-(8,8)]
    23       1.001617       1.001617       1.001617    6[1-(0),6-(6,6),6-(6,6)]
    24       3.089643       3.089643       3.089643    6[1-(0),6-(6,6),6-(6,6)]
    25       5.281895       5.281895       5.281895    6[6-(6,6),8-(39),8-(39)]
    26       3.479161       3.479161       3.479161    6[6-(6,6),8-(39),8-(39)]
    27       2.727507       2.727507       2.727507    6[6-(1,6),6-(1,6),6-(8,8)]
    28       1.332839       1.332839       1.332839    6[1-(0),6-(6,6),6-(6,6)]
    29       0.649196       0.649196       0.649196    6[6-(1,6),6-(1,6),6-(8,8)]
    30       3.479161       3.479161       3.479161    6[6-(6,6),8-(39),8-(39)]
    31       2.716908       2.716908       2.716908    6[6-(1,6),6-(1,6),6-(8,8)]
    32       3.414683       3.414683       3.414683    6[1-(0),6-(6,6),6-(6,6)]
    33       1.326657       1.326657       1.326657    6[1-(0),6-(6,6),6-(6,6)]
    34       7.967005       7.967005       7.967005    6[6-(6,6),8-(39),8-(39)]
    35       7.895461       7.895461       7.895461    6[6-(6,6),8-(39),8-(39)]
    36       7.143807       7.143807       7.143807    6[6-(1,6),6-(1,6),6-(8,8)]
    37       5.749139       5.749139       5.749139    6[1-(0),6-(6,6),6-(6,6)]
    38       5.065496       5.065496       5.065496    6[6-(1,6),6-(1,6),6-(8,8)]
    39       7.895461       7.895461       7.895461    6[6-(6,6),8-(39),8-(39)]
    40       7.133208       7.133208       7.133208    6[6-(1,6),6-(1,6),6-(8,8)]
    41       7.830983       7.830983       7.830983    6[1-(0),6-(6,6),6-(6,6)]
    42       5.742957       5.742957       5.742957    6[1-(0),6-(6,6),6-(6,6)]
    43       3.550705       3.550705       3.550705    6[6-(6,6),8-(39),8-(39)]
    44       5.353439       5.353439       5.353439    6[6-(6,6),8-(39),8-(39)]
    45       6.105093       6.105093       6.105093    6[6-(1,6),6-(1,6),6-(8,8)]
    46       7.499761       7.499761       7.499761    6[1-(0),6-(6,6),6-(6,6)]
    47       8.183404       8.183404       8.183404    6[6-(1,6),6-(1,6),6-(8,8)]
    48       5.353439       5.353439       5.353439    6[6-(6,6),8-(39),8-(39)]
    49       6.115692       6.115692       6.115692    6[6-(1,6),6-(1,6),6-(8,8)]
    50       5.417917       5.417917       5.417917    6[1-(0),6-(6,6),6-(6,6)]
    51       7.505943       7.505943       7.505943    6[1-(0),6-(6,6),6-(6,6)]
    52       0.865595       0.865595       0.865595    6[6-(6,6),8-(39),8-(39)]
    53        8.59147        8.59147        8.59147    8[6-(6,8),39-(8,8,8,8,8)]
    54       5.879862       5.879862       5.879862    8[6-(6,8),39-(8,8,8,8,8)]
    55        8.59147        8.59147        8.59147    8[6-(6,8),39-(8,8,8,8,8)]
    56       1.536872       1.536872       1.536872    8[6-(6,8),39-(8,8,8,8,8)]
    57       1.536872       1.536872       1.536872    8[6-(6,8),39-(8,8,8,8,8)]
    58       5.869263       5.869263       5.869263    8[6-(6,8),39-(8,8,8,8,8)]
    59        4.65743        4.65743        4.65743    8[6-(6,8),39-(8,8,8,8,8)]
    60       7.369038       7.369038       7.369038    8[6-(6,8),39-(8,8,8,8,8)]
    61        4.65743        4.65743        4.65743    8[6-(6,8),39-(8,8,8,8,8)]
    62       2.879428       2.879428       2.879428    8[6-(6,8),39-(8,8,8,8,8)]
    63       2.879428       2.879428       2.879428    8[6-(6,8),39-(8,8,8,8,8)]
    64       7.379637       7.379637       7.379637    8[6-(6,8),39-(8,8,8,8,8)]
    65        0.24113        0.24113        0.24113    8[6-(6,8),39-(8,8,8,8,8)]
    66       2.952738       2.952738       2.952738    8[6-(6,8),39-(8,8,8,8,8)]
    67        0.24113        0.24113        0.24113    8[6-(6,8),39-(8,8,8,8,8)]
    68       7.295728       7.295728       7.295728    8[6-(6,8),39-(8,8,8,8,8)]
    69       7.295728       7.295728       7.295728    8[6-(6,8),39-(8,8,8,8,8)]
    70       2.963337       2.963337       2.963337    8[6-(6,8),39-(8,8,8,8,8)]
    71        4.17517        4.17517        4.17517    8[6-(6,8),39-(8,8,8,8,8)]
    72       1.463562       1.463562       1.463562    8[6-(6,8),39-(8,8,8,8,8)]
    73        4.17517        4.17517        4.17517    8[6-(6,8),39-(8,8,8,8,8)]
    74       5.953172       5.953172       5.953172    8[6-(6,8),39-(8,8,8,8,8)]
    75       5.953172       5.953172       5.953172    8[6-(6,8),39-(8,8,8,8,8)]
    76       1.452963       1.452963       1.452963    8[6-(6,8),39-(8,8,8,8,8)]
