# Supplementary material for: A collection of forcefield precursors for metal–organic frameworks
Source: RSC Adv. 2019 Nov 13;9(63):36492–507. doi: 10.1039/c9ra07327b (PMC9075174; doi:10.1039/c9ra07327b)
Supplement: RA-009-C9RA07327B-s1633 [file RA-009-C9RA07327B-s1633.txt]

NAFRUI_clean

14.597000    0.000000    0.000000
-4.865614    13.762202    0.000000
-4.865614    -6.880989    11.918482

     1       4.865693       4.865693       4.865693    31[8-(15),8-(15),8-(15),8-(15)]
     2       4.865693       4.865693       4.865693    31[8-(15),8-(15),8-(15),8-(15)]
     3      -4.865614      -4.865614      -4.865614    31[8-(15),8-(15),8-(15),8-(15)]
     4       2.432886       2.432886       2.432886    31[8-(15),8-(15),8-(15),8-(15)]
     5       2.432886       2.432886       2.432886    31[8-(15),8-(15),8-(15),8-(15)]
     6      -2.432767      -2.432767      -2.432767    31[8-(15),8-(15),8-(15),8-(15)]
     7        7.29854        7.29854        7.29854    31[8-(15),8-(15),8-(15),8-(15)]
     8        7.29854        7.29854        7.29854    31[8-(15),8-(15),8-(15),8-(15)]
     9      -2.432767      -2.432767      -2.432767    31[8-(15),8-(15),8-(15),8-(15)]
    10       1.813755       1.813755       1.813755    15[8-(0),8-(31),8-(31),8-(31)]
    11       0.646224       0.646224       0.646224    15[8-(0),8-(31),8-(31),8-(31)]
    12       6.625303       6.625303       6.625303    15[8-(0),8-(31),8-(31),8-(31)]
    13       5.511877       5.511877       5.511877    15[8-(0),8-(31),8-(31),8-(31)]
    14       1.813755       1.813755       1.813755    15[8-(0),8-(31),8-(31),8-(31)]
    15       5.511877       5.511877       5.511877    15[8-(0),8-(31),8-(31),8-(31)]
    16       6.625303       6.625303       6.625303    15[8-(0),8-(31),8-(31),8-(31)]
    17       0.646224       0.646224       0.646224    15[8-(0),8-(31),8-(31),8-(31)]
    18       6.679439       6.679439       6.679439    15[8-(0),8-(31),8-(31),8-(31)]
    19       -4.21946       -4.21946       -4.21946    15[8-(0),8-(31),8-(31),8-(31)]
    20      -3.105974      -3.105974      -3.105974    15[8-(0),8-(31),8-(31),8-(31)]
    21       -4.21946       -4.21946       -4.21946    15[8-(0),8-(31),8-(31),8-(31)]
    22          1.885          1.885          1.885    8[15-(8,8,8),31-(8,8,8)]
    23       1.139594       1.139594       1.139594    8[15-(8,8,8),31-(8,8,8)]
    24       2.644066       2.644066       2.644066    8[15-(8,8,8),31-(8,8,8)]
    25       4.062884       4.062884       4.062884    8[15-(8,8,8),31-(8,8,8)]
    26       -2.98063       -2.98063       -2.98063    8[15-(8,8,8),31-(8,8,8)]
    27       6.005253       6.005253       6.005253    8[15-(8,8,8),31-(8,8,8)]
    28       7.509696       7.509696       7.509696    8[15-(8,8,8),31-(8,8,8)]
    29      -0.802775      -0.802775      -0.802775    8[15-(8,8,8),31-(8,8,8)]
    30       6.750665       6.750665       6.750665    8[15-(8,8,8),31-(8,8,8)]
    31      -3.726071      -3.726071      -3.726071    8[15-(8,8,8),31-(8,8,8)]
    32      -2.221594      -2.221594      -2.221594    8[15-(8,8,8),31-(8,8,8)]
    33       8.928544       8.928544       8.928544    8[15-(8,8,8),31-(8,8,8)]
    34       6.750665       6.750665       6.750665    8[15-(8,8,8),31-(8,8,8)]
    35      -3.726071      -3.726071      -3.726071    8[15-(8,8,8),31-(8,8,8)]
    36      -2.221594      -2.221594      -2.221594    8[15-(8,8,8),31-(8,8,8)]
    37       8.928544       8.928544       8.928544    8[15-(8,8,8),31-(8,8,8)]
    38          1.885          1.885          1.885    8[15-(8,8,8),31-(8,8,8)]
    39       1.139594       1.139594       1.139594    8[15-(8,8,8),31-(8,8,8)]
    40       2.644066       2.644066       2.644066    8[15-(8,8,8),31-(8,8,8)]
    41       4.062884       4.062884       4.062884    8[15-(8,8,8),31-(8,8,8)]
    42       -2.98063       -2.98063       -2.98063    8[15-(8,8,8),31-(8,8,8)]
    43       6.005253       6.005253       6.005253    8[15-(8,8,8),31-(8,8,8)]
    44       7.509696       7.509696       7.509696    8[15-(8,8,8),31-(8,8,8)]
    45      -0.802775      -0.802775      -0.802775    8[15-(8,8,8),31-(8,8,8)]
    46       3.022578       3.022578       3.022578    8[15-(8,8,8),31-(8,8,8)]
    47        0.58196        0.58196        0.58196    8[15-(8,8,8)]
    48       0.696837       0.696837       0.696837    8[15-(8,8,8),31-(8,8,8)]
    49        1.44614        1.44614        1.44614    8[15-(8,8,8)]
    50       5.315274       5.315274       5.315274    8[15-(8,8,8),31-(8,8,8)]
    51       6.257258       6.257258       6.257258    8[15-(8,8,8)]
    52        5.56247        5.56247        5.56247    8[15-(8,8,8),31-(8,8,8)]
    53         6.3118         6.3118         6.3118    8[15-(8,8,8)]
    54       3.022578       3.022578       3.022578    8[15-(8,8,8),31-(8,8,8)]
    55        0.58196        0.58196        0.58196    8[15-(8,8,8)]
    56        5.56247        5.56247        5.56247    8[15-(8,8,8),31-(8,8,8)]
    57         6.3118         6.3118         6.3118    8[15-(8,8,8)]
    58       5.315274       5.315274       5.315274    8[15-(8,8,8),31-(8,8,8)]
    59       6.257258       6.257258       6.257258    8[15-(8,8,8)]
    60       0.696837       0.696837       0.696837    8[15-(8,8,8),31-(8,8,8)]
    61        1.44614        1.44614        1.44614    8[15-(8,8,8)]
    62       7.888273       7.888273       7.888273    8[15-(8,8,8),31-(8,8,8)]
    63       5.447653       5.447653       5.447653    8[15-(8,8,8)]
    64      -4.168858      -4.168858      -4.168858    8[15-(8,8,8),31-(8,8,8)]
    65      -3.419554      -3.419554      -3.419554    8[15-(8,8,8)]
    66      -4.416013      -4.416013      -4.416013    8[15-(8,8,8),31-(8,8,8)]
    67      -3.474002      -3.474002      -3.474002    8[15-(8,8,8)]
    68      -4.168858      -4.168858      -4.168858    8[15-(8,8,8),31-(8,8,8)]
    69      -3.419554      -3.419554      -3.419554    8[15-(8,8,8)]
