# Supplementary material for: A collection of forcefield precursors for metal–organic frameworks
Source: RSC Adv. 2019 Nov 13;9(63):36492–507. doi: 10.1039/c9ra07327b (PMC9075174; doi:10.1039/c9ra07327b)
Supplement: RA-009-C9RA07327B-s1634 [file RA-009-C9RA07327B-s1634.txt]

NAGQET_clean

9.198500    0.000000    0.000000
3.754469    15.509641    0.000000
4.317870    3.749587    15.046499

     1       6.476484       6.476484       6.476484    27[7-(6,6),7-(6,6),7-(6,7),7-(6,7)]
     2       2.158935       2.158935       2.158935    27[7-(6,6),7-(6,6),7-(6,7),7-(6,7)]
     3        4.03617        4.03617        4.03617    27[7-(6,6),7-(6,6),7-(6,6),7-(6,6),7-(6,7),7-(6,7)]
     4      11.624737      11.624737      11.624737    1[6-(6,6)]
     5      12.254502      12.254502      12.254502    1[6-(6,6)]
     6       5.112969       5.112969       5.112969    1[6-(6,6)]
     7       6.506814       6.506814       6.506814    1[6-(6,7)]
     8        5.91324        5.91324        5.91324    1[6-(6,7)]
     9       7.172971       7.172971       7.172971    1[6-(6,6)]
    10      14.671225      14.671225      14.671225    1[6-(6,6)]
    11       13.48022       13.48022       13.48022    1[6-(6,7)]
    12      12.298975      12.298975      12.298975    1[6-(6,6)]
    13       4.780527       4.780527       4.780527    1[6-(6,6)]
    14       5.439484       5.439484       5.439484    1[6-(6,6)]
    15       4.425524       4.425524       4.425524    1[6-(6,7)]
    16      12.583008      12.583008      12.583008    1[6-(6,7)]
    17       13.55829       13.55829       13.55829    1[6-(6,6)]
    18       11.71823       11.71823       11.71823    1[6-(6,6)]
    19      10.765344      10.765344      10.765344    1[6-(6,7)]
    20       8.881277       8.881277       8.881277    1[6-(6,6)]
    21       9.087991       9.087991       9.087991    1[6-(6,6)]
    22      11.045687      11.045687      11.045687    1[6-(6,6)]
    23      12.683961      12.683961      12.683961    1[6-(6,7)]
    24       8.909554       8.909554       8.909554    1[6-(6,7)]
    25      10.395981      10.395981      10.395981    1[6-(6,6)]
    26       7.604453       7.604453       7.604453    1[6-(6,6)]
    27       6.189586       6.189586       6.189586    1[6-(6,7)]
    28       5.646102       5.646102       5.646102    1[6-(6,6)]
    29       5.016337       5.016337       5.016337    1[6-(6,6)]
    30       12.15787       12.15787       12.15787    1[6-(6,6)]
    31      10.764025      10.764025      10.764025    1[6-(6,7)]
    32      11.357599      11.357599      11.357599    1[6-(6,7)]
    33      10.097868      10.097868      10.097868    1[6-(6,6)]
    34       2.599614       2.599614       2.599614    1[6-(6,6)]
    35       3.790619       3.790619       3.790619    1[6-(6,7)]
    36       4.971864       4.971864       4.971864    1[6-(6,6)]
    37      12.490312      12.490312      12.490312    1[6-(6,6)]
    38      11.831355      11.831355      11.831355    1[6-(6,6)]
    39      12.845315      12.845315      12.845315    1[6-(6,7)]
    40       4.687831       4.687831       4.687831    1[6-(6,7)]
    41       3.712549       3.712549       3.712549    1[6-(6,6)]
    42       5.552609       5.552609       5.552609    1[6-(6,6)]
    43       6.505495       6.505495       6.505495    1[6-(6,7)]
    44       8.389562       8.389562       8.389562    1[6-(6,6)]
    45       8.182848       8.182848       8.182848    1[6-(6,6)]
    46       6.225152       6.225152       6.225152    1[6-(6,6)]
    47       4.586878       4.586878       4.586878    1[6-(6,7)]
    48       8.361285       8.361285       8.361285    1[6-(6,7)]
    49       6.874858       6.874858       6.874858    1[6-(6,6)]
    50       9.666386       9.666386       9.666386    1[6-(6,6)]
    51      11.081253      11.081253      11.081253    1[6-(6,7)]
    52       7.354815       7.354815       7.354815    6[6-(6,6),7-(6),7-(7)]
    53       8.153097       8.153097       8.153097    6[6-(6,7),7-(6),7-(7,27)]
    54       4.127416       4.127416       4.127416    6[6-(1,6),6-(7,7),7-(6,27)]
    55       3.252719       3.252719       3.252719    6[1-(0),6-(1,6),6-(6,7)]
    56       3.624691       3.624691       3.624691    6[1-(0),6-(1,6),6-(1,6)]
    57       4.845753       4.845753       4.845753    6[1-(0),6-(1,6),6-(1,7)]
    58       5.679338       5.679338       5.679338    6[1-(0),6-(1,6),7-(6,27)]
    59       5.835469       5.835469       5.835469    6[1-(0),6-(1,6),7-(6,27)]
    60       6.594322       6.594322       6.594322    6[1-(0),6-(1,7),6-(6,6)]
    61       6.496186       6.496186       6.496186    6[6-(1,6),6-(1,6),6-(7,7)]
    62       5.595981       5.595981       5.595981    6[1-(0),6-(1,7),6-(6,6)]
    63      14.074731      14.074731      14.074731    6[1-(0),6-(1,6),7-(6,27)]
    64      13.449092      13.449092      13.449092    6[6-(6,6),7-(6),7-(7)]
    65      14.749467      14.749467      14.749467    6[6-(6,7),7-(6),7-(7,27)]
    66      12.017343      12.017343      12.017343    6[6-(1,6),6-(7,7),7-(6,27)]
    67       3.386179       3.386179       3.386179    6[1-(0),6-(1,6),6-(6,7)]
    68       4.379501       4.379501       4.379501    6[1-(0),6-(1,6),6-(1,6)]
    69       4.774661       4.774661       4.774661    6[1-(0),6-(1,6),6-(1,7)]
    70       4.164937       4.164937       4.164937    6[1-(0),6-(1,6),7-(6,27)]
    71       12.40139       12.40139       12.40139    6[1-(0),6-(1,6),7-(6)]
    72      12.992935      12.992935      12.992935    6[1-(0),6-(1,7),6-(6,6)]
    73      12.764699      12.764699      12.764699    6[6-(1,6),6-(1,6),6-(7,7)]
    74      11.911561      11.911561      11.911561    6[1-(0),6-(1,7),6-(6,6)]
    75      11.338696      11.338696      11.338696    6[1-(0),6-(1,6),7-(6)]
    76      10.056856      10.056856      10.056856    6[6-(6,6),7-(6),7-(7)]
    77      10.648646      10.648646      10.648646    6[6-(6,7),7-(6),7-(7,27)]
    78      10.690666      10.690666      10.690666    6[6-(1,6),6-(7,7),7-(6,27)]
    79       9.655094       9.655094       9.655094    6[1-(0),6-(1,6),6-(6,7)]
    80       9.774718       9.774718       9.774718    6[1-(0),6-(1,6),6-(1,6)]
    81      10.933574      10.933574      10.933574    6[1-(0),6-(1,6),6-(1,7)]
    82      11.909413      11.909413      11.909413    6[1-(0),6-(1,6),7-(6,27)]
    83       8.634376       8.634376       8.634376    6[1-(0),6-(1,6),7-(6)]
    84       9.532735       9.532735       9.532735    6[1-(0),6-(1,7),6-(6,6)]
    85       9.186937       9.186937       9.186937    6[6-(1,6),6-(1,6),6-(7,7)]
    86       7.896658       7.896658       7.896658    6[1-(0),6-(1,7),6-(6,6)]
    87        7.05058        7.05058        7.05058    6[1-(0),6-(1,6),7-(6)]
    88       9.916024       9.916024       9.916024    6[6-(6,6),7-(6),7-(7)]
    89       9.117742       9.117742       9.117742    6[6-(6,7),7-(6),7-(7,27)]
    90      13.143423      13.143423      13.143423    6[6-(1,6),6-(7,7),7-(6,27)]
    91       14.01812       14.01812       14.01812    6[1-(0),6-(1,6),6-(6,7)]
    92      13.646148      13.646148      13.646148    6[1-(0),6-(1,6),6-(1,6)]
    93      12.425086      12.425086      12.425086    6[1-(0),6-(1,6),6-(1,7)]
    94      11.591501      11.591501      11.591501    6[1-(0),6-(1,6),7-(6,27)]
    95       11.43537       11.43537       11.43537    6[1-(0),6-(1,6),7-(6,27)]
    96      10.676517      10.676517      10.676517    6[1-(0),6-(1,7),6-(6,6)]
    97      10.774653      10.774653      10.774653    6[6-(1,6),6-(1,6),6-(7,7)]
    98      11.674858      11.674858      11.674858    6[1-(0),6-(1,7),6-(6,6)]
    99       3.196108       3.196108       3.196108    6[1-(0),6-(1,6),7-(6,27)]
   100       3.821747       3.821747       3.821747    6[6-(6,6),7-(6),7-(7)]
   101       2.521372       2.521372       2.521372    6[6-(6,7),7-(6),7-(7,27)]
   102       5.253496       5.253496       5.253496    6[6-(1,6),6-(7,7),7-(6,27)]
   103        4.68616        4.68616        4.68616    6[1-(0),6-(1,6),6-(6,7)]
   104      12.891338      12.891338      12.891338    6[1-(0),6-(1,6),6-(1,6)]
   105      12.496178      12.496178      12.496178    6[1-(0),6-(1,6),6-(1,7)]
   106      13.105902      13.105902      13.105902    6[1-(0),6-(1,6),7-(6,27)]
   107       4.869449       4.869449       4.869449    6[1-(0),6-(1,6),7-(6)]
   108       4.277904       4.277904       4.277904    6[1-(0),6-(1,7),6-(6,6)]
   109        4.50614        4.50614        4.50614    6[6-(1,6),6-(1,6),6-(7,7)]
   110       5.359278       5.359278       5.359278    6[1-(0),6-(1,7),6-(6,6)]
   111       5.932143       5.932143       5.932143    6[1-(0),6-(1,6),7-(6)]
   112       7.213983       7.213983       7.213983    6[6-(6,6),7-(6),7-(7)]
   113       6.622193       6.622193       6.622193    6[6-(6,7),7-(6),7-(7,27)]
   114       6.580173       6.580173       6.580173    6[6-(1,6),6-(7,7),7-(6,27)]
   115       7.615745       7.615745       7.615745    6[1-(0),6-(1,6),6-(6,7)]
   116       7.496121       7.496121       7.496121    6[1-(0),6-(1,6),6-(1,6)]
   117       6.337265       6.337265       6.337265    6[1-(0),6-(1,6),6-(1,7)]
   118       5.361426       5.361426       5.361426    6[1-(0),6-(1,6),7-(6,27)]
   119       8.636463       8.636463       8.636463    6[1-(0),6-(1,6),7-(6)]
   120       7.738104       7.738104       7.738104    6[1-(0),6-(1,7),6-(6,6)]
   121       8.083902       8.083902       8.083902    6[6-(1,6),6-(1,6),6-(7,7)]
   122       9.374181       9.374181       9.374181    6[1-(0),6-(1,7),6-(6,6)]
   123      10.220259      10.220259      10.220259    6[1-(0),6-(1,6),7-(6)]
   124       9.031739       9.031739       9.031739    7[6-(6,7),7-(6),27-(7,7,7)]
   125       8.526539       8.526539       8.526539    7[6-(6,7),7-(6,27)]
   126        7.07994        7.07994        7.07994    7[6-(6,7),6-(6,7)]
   127       5.344273       5.344273       5.344273    7[6-(1,6),6-(6,6),27-(7,7,7)]
   128       4.991093       4.991093       4.991093    7[6-(1,6),6-(1,6),27-(7,7,7,7,7)]
   129       14.19024       14.19024       14.19024    7[6-(6,7),7-(6),27-(7,7,7)]
   130      13.332064      13.332064      13.332064    7[6-(6,7),7-(6,27)]
   131      14.319107      14.319107      14.319107    7[6-(6,7),6-(6,7)]
   132       3.207001       3.207001       3.207001    7[6-(1,6),6-(6,6),27-(7,7,7)]
   133      11.577575      11.577575      11.577575    7[6-(1,6),6-(1,6)]
   134      11.671116      11.671116      11.671116    7[6-(6,7),7-(6),27-(7,7,7,7,7)]
   135      11.295493      11.295493      11.295493    7[6-(6,7),7-(6,27)]
   136       9.600582       9.600582       9.600582    7[6-(6,7),6-(6,7)]
   137      11.811133      11.811133      11.811133    7[6-(1,6),6-(6,6),27-(7,7,7,7,7)]
   138       7.374676       7.374676       7.374676    7[6-(1,6),6-(1,6)]
   139         8.2391         8.2391         8.2391    7[6-(6,7),7-(6),27-(7,7,7)]
   140         8.7443         8.7443         8.7443    7[6-(6,7),7-(6,27)]
   141      10.190899      10.190899      10.190899    7[6-(6,7),6-(6,7)]
   142      11.926566      11.926566      11.926566    7[6-(1,6),6-(6,6),27-(7,7,7)]
   143      12.279746      12.279746      12.279746    7[6-(1,6),6-(1,6),27-(7,7,7,7,7)]
   144       3.080599       3.080599       3.080599    7[6-(6,7),7-(6),27-(7,7,7)]
   145       3.938775       3.938775       3.938775    7[6-(6,7),7-(6,27)]
   146       2.951732       2.951732       2.951732    7[6-(6,7),6-(6,7)]
   147      14.063838      14.063838      14.063838    7[6-(1,6),6-(6,6),27-(7,7,7)]
   148       5.693264       5.693264       5.693264    7[6-(1,6),6-(1,6)]
   149       5.599723       5.599723       5.599723    7[6-(6,7),7-(6),27-(7,7,7,7,7)]
   150       5.975346       5.975346       5.975346    7[6-(6,7),7-(6,27)]
   151       7.670257       7.670257       7.670257    7[6-(6,7),6-(6,7)]
   152       5.459706       5.459706       5.459706    7[6-(1,6),6-(6,6),27-(7,7,7,7,7)]
   153       9.896163       9.896163       9.896163    7[6-(1,6),6-(1,6)]
