# Supplementary material for: A collection of forcefield precursors for metal–organic frameworks
Source: RSC Adv. 2019 Nov 13;9(63):36492–507. doi: 10.1039/c9ra07327b (PMC9075174; doi:10.1039/c9ra07327b)
Supplement: RA-009-C9RA07327B-s1635 [file RA-009-C9RA07327B-s1635.txt]

NAJZII_charged

22.592000    0.000000    0.000000
0.000000    22.592000    0.000000
0.000000    0.000000    22.592000

     1       1.690559       1.690559       1.690559    30[7-(6,6,6),8-(15),8-(15),8-(15,30),8-(6)]
     2      19.562865      19.562865      19.562865    30[7-(6,6,6),8-(15),8-(15),8-(15,30),8-(6)]
     3      21.290249      21.290249      21.290249    30[7-(6,6,6),8-(15),8-(15),8-(15,30),8-(6)]
     4      20.901441      20.901441      20.901441    30[7-(6,6,6),8-(15),8-(15),8-(15,30),8-(6)]
     5       3.029135       3.029135       3.029135    30[7-(6,6,6),8-(15),8-(15),8-(15,30),8-(6)]
     6       1.301751       1.301751       1.301751    30[7-(6,6,6),8-(15),8-(15),8-(15,30),8-(6)]
     7            0.0            0.0            0.0    30[8-(15,30),8-(15,30),8-(15,30),8-(15,30),8-(15,30),8-(15,30)]
     8       9.605441       9.605441       9.605441    30[7-(6,6,6),8-(15),8-(15),8-(15,30),8-(6)]
     9      14.325135      14.325135      14.325135    30[7-(6,6,6),8-(15),8-(15),8-(15,30),8-(6)]
    10      12.597751      12.597751      12.597751    30[7-(6,6,6),8-(15),8-(15),8-(15,30),8-(6)]
    11      12.986559      12.986559      12.986559    30[7-(6,6,6),8-(15),8-(15),8-(15,30),8-(6)]
    12       8.266865       8.266865       8.266865    30[7-(6,6,6),8-(15),8-(15),8-(15,30),8-(6)]
    13       9.994249       9.994249       9.994249    30[7-(6,6,6),8-(15),8-(15),8-(15,30),8-(6)]
    14         11.296         11.296         11.296    30[8-(15,30),8-(15,30),8-(15,30),8-(15,30),8-(15,30),8-(15,30)]
    15       9.605441       9.605441       9.605441    30[7-(6,6,6),8-(15),8-(15),8-(15,30),8-(6)]
    16      14.325135      14.325135      14.325135    30[7-(6,6,6),8-(15),8-(15),8-(15,30),8-(6)]
    17      12.597751      12.597751      12.597751    30[7-(6,6,6),8-(15),8-(15),8-(15,30),8-(6)]
    18      12.986559      12.986559      12.986559    30[7-(6,6,6),8-(15),8-(15),8-(15,30),8-(6)]
    19       8.266865       8.266865       8.266865    30[7-(6,6,6),8-(15),8-(15),8-(15,30),8-(6)]
    20       9.994249       9.994249       9.994249    30[7-(6,6,6),8-(15),8-(15),8-(15,30),8-(6)]
    21         11.296         11.296         11.296    30[8-(15,30),8-(15,30),8-(15,30),8-(15,30),8-(15,30),8-(15,30)]
    22       1.690559       1.690559       1.690559    30[7-(6,6,6),8-(15),8-(15),8-(15,30),8-(6)]
    23      19.562865      19.562865      19.562865    30[7-(6,6,6),8-(15),8-(15),8-(15,30),8-(6)]
    24      21.290249      21.290249      21.290249    30[7-(6,6,6),8-(15),8-(15),8-(15,30),8-(6)]
    25      20.901441      20.901441      20.901441    30[7-(6,6,6),8-(15),8-(15),8-(15,30),8-(6)]
    26       3.029135       3.029135       3.029135    30[7-(6,6,6),8-(15),8-(15),8-(15,30),8-(6)]
    27       1.301751       1.301751       1.301751    30[7-(6,6,6),8-(15),8-(15),8-(15,30),8-(6)]
    28            0.0            0.0            0.0    30[8-(15,30),8-(15,30),8-(15,30),8-(15,30),8-(15,30),8-(15,30)]
    29      22.087747      22.087747      22.087747    15[6-(1,1,7),8-(30),8-(30),8-(30,30)]
    30      19.513388      19.513388      19.513388    15[6-(1,1,7),8-(30),8-(30),8-(30,30)]
    31        0.95903        0.95903        0.95903    15[6-(1,1,7),8-(30),8-(30),8-(30,30)]
    32       0.504253       0.504253       0.504253    15[6-(1,1,7),8-(30),8-(30),8-(30,30)]
    33       3.078612       3.078612       3.078612    15[6-(1,1,7),8-(30),8-(30),8-(30,30)]
    34       21.63297       21.63297       21.63297    15[6-(1,1,7),8-(30),8-(30),8-(30,30)]
    35      11.800253      11.800253      11.800253    15[6-(1,1,7),8-(30),8-(30),8-(30,30)]
    36      14.374612      14.374612      14.374612    15[6-(1,1,7),8-(30),8-(30),8-(30,30)]
    37       10.33697       10.33697       10.33697    15[6-(1,1,7),8-(30),8-(30),8-(30,30)]
    38      10.791747      10.791747      10.791747    15[6-(1,1,7),8-(30),8-(30),8-(30,30)]
    39       8.217388       8.217388       8.217388    15[6-(1,1,7),8-(30),8-(30),8-(30,30)]
    40       12.25503       12.25503       12.25503    15[6-(1,1,7),8-(30),8-(30),8-(30,30)]
    41      11.800253      11.800253      11.800253    15[6-(1,1,7),8-(30),8-(30),8-(30,30)]
    42      14.374612      14.374612      14.374612    15[6-(1,1,7),8-(30),8-(30),8-(30,30)]
    43       10.33697       10.33697       10.33697    15[6-(1,1,7),8-(30),8-(30),8-(30,30)]
    44      10.791747      10.791747      10.791747    15[6-(1,1,7),8-(30),8-(30),8-(30,30)]
    45       8.217388       8.217388       8.217388    15[6-(1,1,7),8-(30),8-(30),8-(30,30)]
    46       12.25503       12.25503       12.25503    15[6-(1,1,7),8-(30),8-(30),8-(30,30)]
    47      22.087747      22.087747      22.087747    15[6-(1,1,7),8-(30),8-(30),8-(30,30)]
    48      19.513388      19.513388      19.513388    15[6-(1,1,7),8-(30),8-(30),8-(30,30)]
    49        0.95903        0.95903        0.95903    15[6-(1,1,7),8-(30),8-(30),8-(30,30)]
    50       0.504253       0.504253       0.504253    15[6-(1,1,7),8-(30),8-(30),8-(30,30)]
    51       3.078612       3.078612       3.078612    15[6-(1,1,7),8-(30),8-(30),8-(30,30)]
    52       21.63297       21.63297       21.63297    15[6-(1,1,7),8-(30),8-(30),8-(30,30)]
    53       1.030195       1.030195       1.030195    1[6-(1,6,7)]
    54       0.022592       0.022592       0.022592    1[6-(1,6,7)]
    55      21.507584      21.507584      21.507584    1[6-(1,7,15)]
    56      22.063347      22.063347      22.063347    1[6-(1,7,15)]
    57       1.635661       1.635661       1.635661    1[6-(1,1,7)]
    58       2.781075       2.781075       2.781075    1[6-(1,1,7)]
    59       2.026502       2.026502       2.026502    1[6-(1,1,7)]
    60      15.868621      15.868621      15.868621    1[6-(1,6,7)]
    61       16.80393       16.80393       16.80393    1[6-(1,6,7)]
    62      17.831866      17.831866      17.831866    1[6-(1,7,15)]
    63      17.208326      17.208326      17.208326    1[6-(1,7,15)]
    64      16.444717      16.444717      16.444717    1[6-(1,1,7)]
    65      17.131514      17.131514      17.131514    1[6-(1,1,7)]
    66      17.935789      17.935789      17.935789    1[6-(1,1,7)]
    67      21.329107      21.329107      21.329107    1[6-(1,6,7)]
    68      20.572275      20.572275      20.572275    1[6-(1,6,7)]
    69      22.076902      22.076902      22.076902    1[6-(1,7,15)]
    70       0.815571       0.815571       0.815571    1[6-(1,7,15)]
    71       0.901421       0.901421       0.901421    1[6-(1,1,7)]
    72       0.081331       0.081331       0.081331    1[6-(1,1,7)]
    73       1.197376       1.197376       1.197376    1[6-(1,1,7)]
    74      21.561805      21.561805      21.561805    1[6-(1,6,7)]
    75      -0.022592      -0.022592      -0.022592    1[6-(1,6,7)]
    76       1.084416       1.084416       1.084416    1[6-(1,7,15)]
    77       0.528653       0.528653       0.528653    1[6-(1,7,15)]
    78      20.956339      20.956339      20.956339    1[6-(1,1,7)]
    79      19.810925      19.810925      19.810925    1[6-(1,1,7)]
    80      20.565498      20.565498      20.565498    1[6-(1,1,7)]
    81       6.723379       6.723379       6.723379    1[6-(1,6,7)]
    82        5.78807        5.78807        5.78807    1[6-(1,6,7)]
    83       4.760134       4.760134       4.760134    1[6-(1,7,15)]
    84       5.383674       5.383674       5.383674    1[6-(1,7,15)]
    85       6.147283       6.147283       6.147283    1[6-(1,1,7)]
    86       5.460486       5.460486       5.460486    1[6-(1,1,7)]
    87       4.656211       4.656211       4.656211    1[6-(1,1,7)]
    88       1.262893       1.262893       1.262893    1[6-(1,6,7)]
    89       2.019725       2.019725       2.019725    1[6-(1,6,7)]
    90       0.515098       0.515098       0.515098    1[6-(1,7,15)]
    91      21.776429      21.776429      21.776429    1[6-(1,7,15)]
    92      21.690579      21.690579      21.690579    1[6-(1,1,7)]
    93      22.510669      22.510669      22.510669    1[6-(1,1,7)]
    94      21.394624      21.394624      21.394624    1[6-(1,1,7)]
    95      10.265805      10.265805      10.265805    1[6-(1,6,7)]
    96      11.273408      11.273408      11.273408    1[6-(1,6,7)]
    97      12.380416      12.380416      12.380416    1[6-(1,7,15)]
    98      11.824653      11.824653      11.824653    1[6-(1,7,15)]
    99       9.660339       9.660339       9.660339    1[6-(1,1,7)]
   100       8.514925       8.514925       8.514925    1[6-(1,1,7)]
   101       9.269498       9.269498       9.269498    1[6-(1,1,7)]
   102      18.019379      18.019379      18.019379    1[6-(1,6,7)]
   103       17.08407       17.08407       17.08407    1[6-(1,6,7)]
   104      16.056134      16.056134      16.056134    1[6-(1,7,15)]
   105      16.679674      16.679674      16.679674    1[6-(1,7,15)]
   106      17.443283      17.443283      17.443283    1[6-(1,1,7)]
   107      16.756486      16.756486      16.756486    1[6-(1,1,7)]
   108      15.952211      15.952211      15.952211    1[6-(1,1,7)]
   109      12.558893      12.558893      12.558893    1[6-(1,6,7)]
   110      13.315725      13.315725      13.315725    1[6-(1,6,7)]
   111      11.811098      11.811098      11.811098    1[6-(1,7,15)]
   112      10.480429      10.480429      10.480429    1[6-(1,7,15)]
   113      10.394579      10.394579      10.394579    1[6-(1,1,7)]
   114      11.214669      11.214669      11.214669    1[6-(1,1,7)]
   115      10.098624      10.098624      10.098624    1[6-(1,1,7)]
   116      12.326195      12.326195      12.326195    1[6-(1,6,7)]
   117      11.318592      11.318592      11.318592    1[6-(1,6,7)]
   118      10.211584      10.211584      10.211584    1[6-(1,7,15)]
   119      10.767347      10.767347      10.767347    1[6-(1,7,15)]
   120      12.931661      12.931661      12.931661    1[6-(1,1,7)]
   121      14.077075      14.077075      14.077075    1[6-(1,1,7)]
   122      13.322502      13.322502      13.322502    1[6-(1,1,7)]
   123       4.572621       4.572621       4.572621    1[6-(1,6,7)]
   124        5.50793        5.50793        5.50793    1[6-(1,6,7)]
   125       6.535866       6.535866       6.535866    1[6-(1,7,15)]
   126       5.912326       5.912326       5.912326    1[6-(1,7,15)]
   127       5.148717       5.148717       5.148717    1[6-(1,1,7)]
   128       5.835514       5.835514       5.835514    1[6-(1,1,7)]
   129       6.639789       6.639789       6.639789    1[6-(1,1,7)]
   130      10.033107      10.033107      10.033107    1[6-(1,6,7)]
   131       9.276275       9.276275       9.276275    1[6-(1,6,7)]
   132      10.780902      10.780902      10.780902    1[6-(1,7,15)]
   133      12.111571      12.111571      12.111571    1[6-(1,7,15)]
   134      12.197421      12.197421      12.197421    1[6-(1,1,7)]
   135      11.377331      11.377331      11.377331    1[6-(1,1,7)]
   136      12.493376      12.493376      12.493376    1[6-(1,1,7)]
   137      10.265805      10.265805      10.265805    1[6-(1,6,7)]
   138      11.273408      11.273408      11.273408    1[6-(1,6,7)]
   139      12.380416      12.380416      12.380416    1[6-(1,7,15)]
   140      11.824653      11.824653      11.824653    1[6-(1,7,15)]
   141       9.660339       9.660339       9.660339    1[6-(1,1,7)]
   142       8.514925       8.514925       8.514925    1[6-(1,1,7)]
   143       9.269498       9.269498       9.269498    1[6-(1,1,7)]
   144      18.019379      18.019379      18.019379    1[6-(1,6,7)]
   145       17.08407       17.08407       17.08407    1[6-(1,6,7)]
   146      16.056134      16.056134      16.056134    1[6-(1,7,15)]
   147      16.679674      16.679674      16.679674    1[6-(1,7,15)]
   148      17.443283      17.443283      17.443283    1[6-(1,1,7)]
   149      16.756486      16.756486      16.756486    1[6-(1,1,7)]
   150      15.952211      15.952211      15.952211    1[6-(1,1,7)]
   151      12.558893      12.558893      12.558893    1[6-(1,6,7)]
   152      13.315725      13.315725      13.315725    1[6-(1,6,7)]
   153      11.811098      11.811098      11.811098    1[6-(1,7,15)]
   154      10.480429      10.480429      10.480429    1[6-(1,7,15)]
   155      10.394579      10.394579      10.394579    1[6-(1,1,7)]
   156      11.214669      11.214669      11.214669    1[6-(1,1,7)]
   157      10.098624      10.098624      10.098624    1[6-(1,1,7)]
   158      12.326195      12.326195      12.326195    1[6-(1,6,7)]
   159      11.318592      11.318592      11.318592    1[6-(1,6,7)]
   160      10.211584      10.211584      10.211584    1[6-(1,7,15)]
   161      10.767347      10.767347      10.767347    1[6-(1,7,15)]
   162      12.931661      12.931661      12.931661    1[6-(1,1,7)]
   163      14.077075      14.077075      14.077075    1[6-(1,1,7)]
   164      13.322502      13.322502      13.322502    1[6-(1,1,7)]
   165       4.572621       4.572621       4.572621    1[6-(1,6,7)]
   166        5.50793        5.50793        5.50793    1[6-(1,6,7)]
   167       6.535866       6.535866       6.535866    1[6-(1,7,15)]
   168       5.912326       5.912326       5.912326    1[6-(1,7,15)]
   169       5.148717       5.148717       5.148717    1[6-(1,1,7)]
   170       5.835514       5.835514       5.835514    1[6-(1,1,7)]
   171       6.639789       6.639789       6.639789    1[6-(1,1,7)]
   172      10.033107      10.033107      10.033107    1[6-(1,6,7)]
   173       9.276275       9.276275       9.276275    1[6-(1,6,7)]
   174      10.780902      10.780902      10.780902    1[6-(1,7,15)]
   175      12.111571      12.111571      12.111571    1[6-(1,7,15)]
   176      12.197421      12.197421      12.197421    1[6-(1,1,7)]
   177      11.377331      11.377331      11.377331    1[6-(1,1,7)]
   178      12.493376      12.493376      12.493376    1[6-(1,1,7)]
   179       1.030195       1.030195       1.030195    1[6-(1,6,7)]
   180       0.022592       0.022592       0.022592    1[6-(1,6,7)]
   181      21.507584      21.507584      21.507584    1[6-(1,7,15)]
   182      22.063347      22.063347      22.063347    1[6-(1,7,15)]
   183       1.635661       1.635661       1.635661    1[6-(1,1,7)]
   184       2.781075       2.781075       2.781075    1[6-(1,1,7)]
   185       2.026502       2.026502       2.026502    1[6-(1,1,7)]
   186      15.868621      15.868621      15.868621    1[6-(1,6,7)]
   187       16.80393       16.80393       16.80393    1[6-(1,6,7)]
   188      17.831866      17.831866      17.831866    1[6-(1,7,15)]
   189      17.208326      17.208326      17.208326    1[6-(1,7,15)]
   190      16.444717      16.444717      16.444717    1[6-(1,1,7)]
   191      17.131514      17.131514      17.131514    1[6-(1,1,7)]
   192      17.935789      17.935789      17.935789    1[6-(1,1,7)]
   193      21.329107      21.329107      21.329107    1[6-(1,6,7)]
   194      20.572275      20.572275      20.572275    1[6-(1,6,7)]
   195      22.076902      22.076902      22.076902    1[6-(1,7,15)]
   196       0.815571       0.815571       0.815571    1[6-(1,7,15)]
   197       0.901421       0.901421       0.901421    1[6-(1,1,7)]
   198       0.081331       0.081331       0.081331    1[6-(1,1,7)]
   199       1.197376       1.197376       1.197376    1[6-(1,1,7)]
   200      21.561805      21.561805      21.561805    1[6-(1,6,7)]
   201      -0.022592      -0.022592      -0.022592    1[6-(1,6,7)]
   202       1.084416       1.084416       1.084416    1[6-(1,7,15)]
   203       0.528653       0.528653       0.528653    1[6-(1,7,15)]
   204      20.956339      20.956339      20.956339    1[6-(1,1,7)]
   205      19.810925      19.810925      19.810925    1[6-(1,1,7)]
   206      20.565498      20.565498      20.565498    1[6-(1,1,7)]
   207       6.723379       6.723379       6.723379    1[6-(1,6,7)]
   208        5.78807        5.78807        5.78807    1[6-(1,6,7)]
   209       4.760134       4.760134       4.760134    1[6-(1,7,15)]
   210       5.383674       5.383674       5.383674    1[6-(1,7,15)]
   211       6.147283       6.147283       6.147283    1[6-(1,1,7)]
   212       5.460486       5.460486       5.460486    1[6-(1,1,7)]
   213       4.656211       4.656211       4.656211    1[6-(1,1,7)]
   214       1.262893       1.262893       1.262893    1[6-(1,6,7)]
   215       2.019725       2.019725       2.019725    1[6-(1,6,7)]
   216       0.515098       0.515098       0.515098    1[6-(1,7,15)]
   217      21.776429      21.776429      21.776429    1[6-(1,7,15)]
   218      21.690579      21.690579      21.690579    1[6-(1,1,7)]
   219      22.510669      22.510669      22.510669    1[6-(1,1,7)]
   220      21.394624      21.394624      21.394624    1[6-(1,1,7)]
   221       0.899162       0.899162       0.899162    6[1-(0),1-(0),6-(8,8),7-(6,6,30)]
   222       1.967763       1.967763       1.967763    6[6-(1,1,7),8-(0),8-(30)]
   223      22.203418      22.203418      22.203418    6[1-(0),1-(0),7-(6,6,30),15-(8,8,8)]
   224       1.933875       1.933875       1.933875    6[1-(0),1-(0),1-(0),7-(6,6,30)]
   225      16.767782      16.767782      16.767782    6[1-(0),1-(0),6-(8,8),7-(6,6,30)]
   226      17.068256      17.068256      17.068256    6[6-(1,1,7),8-(0),8-(30)]
   227      17.906419      17.906419      17.906419    6[1-(0),1-(0),7-(6,6,30),15-(8,8,8)]
   228      17.269325      17.269325      17.269325    6[1-(0),1-(0),1-(0),7-(6,6,30)]
   229      20.987968      20.987968      20.987968    6[1-(0),1-(0),6-(8,8),7-(6,6,30)]
   230      19.935181      19.935181      19.935181    6[6-(1,1,7),8-(0),8-(30)]
   231       0.158144       0.158144       0.158144    6[1-(0),1-(0),7-(6,6,30),15-(8,8,8)]
   232       0.510579       0.510579       0.510579    6[1-(0),1-(0),1-(0),7-(6,6,30)]
   233      21.692838      21.692838      21.692838    6[1-(0),1-(0),6-(8,8),7-(6,6,30)]
   234      20.624237      20.624237      20.624237    6[6-(1,1,7),8-(0),8-(30)]
   235       0.388582       0.388582       0.388582    6[1-(0),1-(0),7-(6,6,30),15-(8,8,8)]
   236      20.658125      20.658125      20.658125    6[1-(0),1-(0),1-(0),7-(6,6,30)]
   237       5.824218       5.824218       5.824218    6[1-(0),1-(0),6-(8,8),7-(6,6,30)]
   238       5.523744       5.523744       5.523744    6[6-(1,1,7),8-(0),8-(30)]
   239       4.685581       4.685581       4.685581    6[1-(0),1-(0),7-(6,6,30),15-(8,8,8)]
   240       5.322675       5.322675       5.322675    6[1-(0),1-(0),1-(0),7-(6,6,30)]
   241       1.604032       1.604032       1.604032    6[1-(0),1-(0),6-(8,8),7-(6,6,30)]
   242       2.656819       2.656819       2.656819    6[6-(1,1,7),8-(0),8-(30)]
   243      22.433856      22.433856      22.433856    6[1-(0),1-(0),7-(6,6,30),15-(8,8,8)]
   244      22.081421      22.081421      22.081421    6[1-(0),1-(0),1-(0),7-(6,6,30)]
   245      10.396838      10.396838      10.396838    6[1-(0),1-(0),6-(8,8),7-(6,6,30)]
   246       9.328237       9.328237       9.328237    6[6-(1,1,7),8-(0),8-(30)]
   247      11.684582      11.684582      11.684582    6[1-(0),1-(0),7-(6,6,30),15-(8,8,8)]
   248       9.362125       9.362125       9.362125    6[1-(0),1-(0),1-(0),7-(6,6,30)]
   249      17.120218      17.120218      17.120218    6[1-(0),1-(0),6-(8,8),7-(6,6,30)]
   250      16.819744      16.819744      16.819744    6[6-(1,1,7),8-(0),8-(30)]
   251      15.981581      15.981581      15.981581    6[1-(0),1-(0),7-(6,6,30),15-(8,8,8)]
   252      16.618675      16.618675      16.618675    6[1-(0),1-(0),1-(0),7-(6,6,30)]
   253      12.900032      12.900032      12.900032    6[1-(0),1-(0),6-(8,8),7-(6,6,30)]
   254      13.952819      13.952819      13.952819    6[6-(1,1,7),8-(0),8-(30)]
   255      11.137856      11.137856      11.137856    6[1-(0),1-(0),7-(6,6,30),15-(8,8,8)]
   256      10.785421      10.785421      10.785421    6[1-(0),1-(0),1-(0),7-(6,6,30)]
   257      12.195162      12.195162      12.195162    6[1-(0),1-(0),6-(8,8),7-(6,6,30)]
   258      13.263763      13.263763      13.263763    6[6-(1,1,7),8-(0),8-(30)]
   259      10.907418      10.907418      10.907418    6[1-(0),1-(0),7-(6,6,30),15-(8,8,8)]
   260      13.229875      13.229875      13.229875    6[1-(0),1-(0),1-(0),7-(6,6,30)]
   261       5.471782       5.471782       5.471782    6[1-(0),1-(0),6-(8,8),7-(6,6,30)]
   262       5.772256       5.772256       5.772256    6[6-(1,1,7),8-(0),8-(30)]
   263       6.610419       6.610419       6.610419    6[1-(0),1-(0),7-(6,6,30),15-(8,8,8)]
   264       5.973325       5.973325       5.973325    6[1-(0),1-(0),1-(0),7-(6,6,30)]
   265       9.691968       9.691968       9.691968    6[1-(0),1-(0),6-(8,8),7-(6,6,30)]
   266       8.639181       8.639181       8.639181    6[6-(1,1,7),8-(0),8-(30)]
   267      11.454144      11.454144      11.454144    6[1-(0),1-(0),7-(6,6,30),15-(8,8,8)]
   268      11.806579      11.806579      11.806579    6[1-(0),1-(0),1-(0),7-(6,6,30)]
   269      10.396838      10.396838      10.396838    6[1-(0),1-(0),6-(8,8),7-(6,6,30)]
   270       9.328237       9.328237       9.328237    6[6-(1,1,7),8-(0),8-(30)]
   271      11.684582      11.684582      11.684582    6[1-(0),1-(0),7-(6,6,30),15-(8,8,8)]
   272       9.362125       9.362125       9.362125    6[1-(0),1-(0),1-(0),7-(6,6,30)]
   273      17.120218      17.120218      17.120218    6[1-(0),1-(0),6-(8,8),7-(6,6,30)]
   274      16.819744      16.819744      16.819744    6[6-(1,1,7),8-(0),8-(30)]
   275      15.981581      15.981581      15.981581    6[1-(0),1-(0),7-(6,6,30),15-(8,8,8)]
   276      16.618675      16.618675      16.618675    6[1-(0),1-(0),1-(0),7-(6,6,30)]
   277      12.900032      12.900032      12.900032    6[1-(0),1-(0),6-(8,8),7-(6,6,30)]
   278      13.952819      13.952819      13.952819    6[6-(1,1,7),8-(0),8-(30)]
   279      11.137856      11.137856      11.137856    6[1-(0),1-(0),7-(6,6,30),15-(8,8,8)]
   280      10.785421      10.785421      10.785421    6[1-(0),1-(0),1-(0),7-(6,6,30)]
   281      12.195162      12.195162      12.195162    6[1-(0),1-(0),6-(8,8),7-(6,6,30)]
   282      13.263763      13.263763      13.263763    6[6-(1,1,7),8-(0),8-(30)]
   283      10.907418      10.907418      10.907418    6[1-(0),1-(0),7-(6,6,30),15-(8,8,8)]
   284      13.229875      13.229875      13.229875    6[1-(0),1-(0),1-(0),7-(6,6,30)]
   285       5.471782       5.471782       5.471782    6[1-(0),1-(0),6-(8,8),7-(6,6,30)]
   286       5.772256       5.772256       5.772256    6[6-(1,1,7),8-(0),8-(30)]
   287       6.610419       6.610419       6.610419    6[1-(0),1-(0),7-(6,6,30),15-(8,8,8)]
   288       5.973325       5.973325       5.973325    6[1-(0),1-(0),1-(0),7-(6,6,30)]
   289       9.691968       9.691968       9.691968    6[1-(0),1-(0),6-(8,8),7-(6,6,30)]
   290       8.639181       8.639181       8.639181    6[6-(1,1,7),8-(0),8-(30)]
   291      11.454144      11.454144      11.454144    6[1-(0),1-(0),7-(6,6,30),15-(8,8,8)]
   292      11.806579      11.806579      11.806579    6[1-(0),1-(0),1-(0),7-(6,6,30)]
   293       0.899162       0.899162       0.899162    6[1-(0),1-(0),6-(8,8),7-(6,6,30)]
   294       1.967763       1.967763       1.967763    6[6-(1,1,7),8-(0),8-(30)]
   295      22.203418      22.203418      22.203418    6[1-(0),1-(0),7-(6,6,30),15-(8,8,8)]
   296       1.933875       1.933875       1.933875    6[1-(0),1-(0),1-(0),7-(6,6,30)]
   297      16.767782      16.767782      16.767782    6[1-(0),1-(0),6-(8,8),7-(6,6,30)]
   298      17.068256      17.068256      17.068256    6[6-(1,1,7),8-(0),8-(30)]
   299      17.906419      17.906419      17.906419    6[1-(0),1-(0),7-(6,6,30),15-(8,8,8)]
   300      17.269325      17.269325      17.269325    6[1-(0),1-(0),1-(0),7-(6,6,30)]
   301      20.987968      20.987968      20.987968    6[1-(0),1-(0),6-(8,8),7-(6,6,30)]
   302      19.935181      19.935181      19.935181    6[6-(1,1,7),8-(0),8-(30)]
   303       0.158144       0.158144       0.158144    6[1-(0),1-(0),7-(6,6,30),15-(8,8,8)]
   304       0.510579       0.510579       0.510579    6[1-(0),1-(0),1-(0),7-(6,6,30)]
   305      21.692838      21.692838      21.692838    6[1-(0),1-(0),6-(8,8),7-(6,6,30)]
   306      20.624237      20.624237      20.624237    6[6-(1,1,7),8-(0),8-(30)]
   307       0.388582       0.388582       0.388582    6[1-(0),1-(0),7-(6,6,30),15-(8,8,8)]
   308      20.658125      20.658125      20.658125    6[1-(0),1-(0),1-(0),7-(6,6,30)]
   309       5.824218       5.824218       5.824218    6[1-(0),1-(0),6-(8,8),7-(6,6,30)]
   310       5.523744       5.523744       5.523744    6[6-(1,1,7),8-(0),8-(30)]
   311       4.685581       4.685581       4.685581    6[1-(0),1-(0),7-(6,6,30),15-(8,8,8)]
   312       5.322675       5.322675       5.322675    6[1-(0),1-(0),1-(0),7-(6,6,30)]
   313       1.604032       1.604032       1.604032    6[1-(0),1-(0),6-(8,8),7-(6,6,30)]
   314       2.656819       2.656819       2.656819    6[6-(1,1,7),8-(0),8-(30)]
   315      22.433856      22.433856      22.433856    6[1-(0),1-(0),7-(6,6,30),15-(8,8,8)]
   316      22.081421      22.081421      22.081421    6[1-(0),1-(0),1-(0),7-(6,6,30)]
   317       0.946605       0.946605       0.946605    7[6-(1,1,1),6-(1,1,15),6-(1,1,6),30-(8,8,8,8)]
   318      17.725683      17.725683      17.725683    7[6-(1,1,1),6-(1,1,15),6-(1,1,6),30-(8,8,8,8)]
   319      22.106272      22.106272      22.106272    7[6-(1,1,1),6-(1,1,15),6-(1,1,6),30-(8,8,8,8)]
   320      21.645395      21.645395      21.645395    7[6-(1,1,1),6-(1,1,15),6-(1,1,6),30-(8,8,8,8)]
   321       4.866317       4.866317       4.866317    7[6-(1,1,1),6-(1,1,15),6-(1,1,6),30-(8,8,8,8)]
   322       0.485728       0.485728       0.485728    7[6-(1,1,1),6-(1,1,15),6-(1,1,6),30-(8,8,8,8)]
   323      10.349395      10.349395      10.349395    7[6-(1,1,1),6-(1,1,15),6-(1,1,6),30-(8,8,8,8)]
   324      16.162317      16.162317      16.162317    7[6-(1,1,1),6-(1,1,15),6-(1,1,6),30-(8,8,8,8)]
   325      11.781728      11.781728      11.781728    7[6-(1,1,1),6-(1,1,15),6-(1,1,6),30-(8,8,8,8)]
   326      12.242605      12.242605      12.242605    7[6-(1,1,1),6-(1,1,15),6-(1,1,6),30-(8,8,8,8)]
   327       6.429683       6.429683       6.429683    7[6-(1,1,1),6-(1,1,15),6-(1,1,6),30-(8,8,8,8)]
   328      10.810272      10.810272      10.810272    7[6-(1,1,1),6-(1,1,15),6-(1,1,6),30-(8,8,8,8)]
   329      10.349395      10.349395      10.349395    7[6-(1,1,1),6-(1,1,15),6-(1,1,6),30-(8,8,8,8)]
   330      16.162317      16.162317      16.162317    7[6-(1,1,1),6-(1,1,15),6-(1,1,6),30-(8,8,8,8)]
   331      11.781728      11.781728      11.781728    7[6-(1,1,1),6-(1,1,15),6-(1,1,6),30-(8,8,8,8)]
   332      12.242605      12.242605      12.242605    7[6-(1,1,1),6-(1,1,15),6-(1,1,6),30-(8,8,8,8)]
   333       6.429683       6.429683       6.429683    7[6-(1,1,1),6-(1,1,15),6-(1,1,6),30-(8,8,8,8)]
   334      10.810272      10.810272      10.810272    7[6-(1,1,1),6-(1,1,15),6-(1,1,6),30-(8,8,8,8)]
   335       0.946605       0.946605       0.946605    7[6-(1,1,1),6-(1,1,15),6-(1,1,6),30-(8,8,8,8)]
   336      17.725683      17.725683      17.725683    7[6-(1,1,1),6-(1,1,15),6-(1,1,6),30-(8,8,8,8)]
   337      22.106272      22.106272      22.106272    7[6-(1,1,1),6-(1,1,15),6-(1,1,6),30-(8,8,8,8)]
   338      21.645395      21.645395      21.645395    7[6-(1,1,1),6-(1,1,15),6-(1,1,6),30-(8,8,8,8)]
   339       4.866317       4.866317       4.866317    7[6-(1,1,1),6-(1,1,15),6-(1,1,6),30-(8,8,8,8)]
   340       0.485728       0.485728       0.485728    7[6-(1,1,1),6-(1,1,15),6-(1,1,6),30-(8,8,8,8)]
   341       2.546118       2.546118       2.546118    8[6-(6,8),30-(7,8,8,8)]
   342       2.125907       2.125907       2.125907    8[6-(6,8)]
   343       1.161229       1.161229       1.161229    8[15-(6,8,8),30-(7,8,8,8)]
   344       3.140288       3.140288       3.140288    8[15-(6,8,8),30-(7,8,8,8)]
   345       0.115219       0.115219       0.115219    8[15-(6,8,8),30-(7,8,8,8),30-(8,8,8,8,8)]
   346       18.15719       18.15719       18.15719    8[6-(6,8),30-(7,8,8,8)]
   347      16.193946      16.193946      16.193946    8[6-(6,8)]
   348      20.594867      20.594867      20.594867    8[15-(6,8,8),30-(7,8,8,8)]
   349      20.337318      20.337318      20.337318    8[15-(6,8,8),30-(7,8,8,8)]
   350      20.479648      20.479648      20.479648    8[15-(6,8,8),30-(7,8,8,8),30-(8,8,8,8,8)]
   351      19.996179      19.996179      19.996179    8[6-(6,8),30-(7,8,8,8)]
   352      19.051834      19.051834      19.051834    8[6-(6,8)]
   353      19.720557      19.720557      19.720557    8[15-(6,8,8),30-(7,8,8,8)]
   354      22.332192      22.332192      22.332192    8[15-(6,8,8),30-(7,8,8,8)]
   355      22.531002      22.531002      22.531002    8[15-(6,8,8),30-(7,8,8,8),30-(8,8,8,8,8)]
   356      20.045882      20.045882      20.045882    8[6-(6,8),30-(7,8,8,8)]
   357      20.466093      20.466093      20.466093    8[6-(6,8)]
   358      21.430771      21.430771      21.430771    8[15-(6,8,8),30-(7,8,8,8)]
   359      19.451712      19.451712      19.451712    8[15-(6,8,8),30-(7,8,8,8)]
   360      22.476781      22.476781      22.476781    8[15-(6,8,8),30-(7,8,8,8),30-(8,8,8,8,8)]
   361        4.43481        4.43481        4.43481    8[6-(6,8),30-(7,8,8,8)]
   362       6.398054       6.398054       6.398054    8[6-(6,8)]
   363       1.997133       1.997133       1.997133    8[15-(6,8,8),30-(7,8,8,8)]
   364       2.254682       2.254682       2.254682    8[15-(6,8,8),30-(7,8,8,8)]
   365       2.112352       2.112352       2.112352    8[15-(6,8,8),30-(7,8,8,8),30-(8,8,8,8,8)]
   366       2.595821       2.595821       2.595821    8[6-(6,8),30-(7,8,8,8)]
   367       3.540166       3.540166       3.540166    8[6-(6,8)]
   368       2.871443       2.871443       2.871443    8[15-(6,8,8),30-(7,8,8,8)]
   369       0.259808       0.259808       0.259808    8[15-(6,8,8),30-(7,8,8,8)]
   370       0.060998       0.060998       0.060998    8[15-(6,8,8),30-(7,8,8,8),30-(8,8,8,8,8)]
   371       8.749882       8.749882       8.749882    8[6-(6,8),30-(7,8,8,8)]
   372       9.170093       9.170093       9.170093    8[6-(6,8)]
   373      10.134771      10.134771      10.134771    8[15-(6,8,8),30-(7,8,8,8)]
   374       8.155712       8.155712       8.155712    8[15-(6,8,8),30-(7,8,8,8)]
   375      11.180781      11.180781      11.180781    8[15-(6,8,8),30-(7,8,8,8),30-(8,8,8,8,8)]
   376       15.73081       15.73081       15.73081    8[6-(6,8),30-(7,8,8,8)]
   377      17.694054      17.694054      17.694054    8[6-(6,8)]
   378      13.293133      13.293133      13.293133    8[15-(6,8,8),30-(7,8,8,8)]
   379      13.550682      13.550682      13.550682    8[15-(6,8,8),30-(7,8,8,8)]
   380      13.408352      13.408352      13.408352    8[15-(6,8,8),30-(7,8,8,8),30-(8,8,8,8,8)]
   381      13.891821      13.891821      13.891821    8[6-(6,8),30-(7,8,8,8)]
   382      14.836166      14.836166      14.836166    8[6-(6,8)]
   383      14.167443      14.167443      14.167443    8[15-(6,8,8),30-(7,8,8,8)]
   384      11.555808      11.555808      11.555808    8[15-(6,8,8),30-(7,8,8,8)]
   385      11.356998      11.356998      11.356998    8[15-(6,8,8),30-(7,8,8,8),30-(8,8,8,8,8)]
   386      13.842118      13.842118      13.842118    8[6-(6,8),30-(7,8,8,8)]
   387      13.421907      13.421907      13.421907    8[6-(6,8)]
   388      12.457229      12.457229      12.457229    8[15-(6,8,8),30-(7,8,8,8)]
   389      14.436288      14.436288      14.436288    8[15-(6,8,8),30-(7,8,8,8)]
   390      11.411219      11.411219      11.411219    8[15-(6,8,8),30-(7,8,8,8),30-(8,8,8,8,8)]
   391        6.86119        6.86119        6.86119    8[6-(6,8),30-(7,8,8,8)]
   392       4.897946       4.897946       4.897946    8[6-(6,8)]
   393       9.298867       9.298867       9.298867    8[15-(6,8,8),30-(7,8,8,8)]
   394       9.041318       9.041318       9.041318    8[15-(6,8,8),30-(7,8,8,8)]
   395       9.183648       9.183648       9.183648    8[15-(6,8,8),30-(7,8,8,8),30-(8,8,8,8,8)]
   396       8.700179       8.700179       8.700179    8[6-(6,8),30-(7,8,8,8)]
   397       7.755834       7.755834       7.755834    8[6-(6,8)]
   398       8.424557       8.424557       8.424557    8[15-(6,8,8),30-(7,8,8,8)]
   399      11.036192      11.036192      11.036192    8[15-(6,8,8),30-(7,8,8,8)]
   400      11.235002      11.235002      11.235002    8[15-(6,8,8),30-(7,8,8,8),30-(8,8,8,8,8)]
   401       8.749882       8.749882       8.749882    8[6-(6,8),30-(7,8,8,8)]
   402       9.170093       9.170093       9.170093    8[6-(6,8)]
   403      10.134771      10.134771      10.134771    8[15-(6,8,8),30-(7,8,8,8)]
   404       8.155712       8.155712       8.155712    8[15-(6,8,8),30-(7,8,8,8)]
   405      11.180781      11.180781      11.180781    8[15-(6,8,8),30-(7,8,8,8),30-(8,8,8,8,8)]
   406       15.73081       15.73081       15.73081    8[6-(6,8),30-(7,8,8,8)]
   407      17.694054      17.694054      17.694054    8[6-(6,8)]
   408      13.293133      13.293133      13.293133    8[15-(6,8,8),30-(7,8,8,8)]
   409      13.550682      13.550682      13.550682    8[15-(6,8,8),30-(7,8,8,8)]
   410      13.408352      13.408352      13.408352    8[15-(6,8,8),30-(7,8,8,8),30-(8,8,8,8,8)]
   411      13.891821      13.891821      13.891821    8[6-(6,8),30-(7,8,8,8)]
   412      14.836166      14.836166      14.836166    8[6-(6,8)]
   413      14.167443      14.167443      14.167443    8[15-(6,8,8),30-(7,8,8,8)]
   414      11.555808      11.555808      11.555808    8[15-(6,8,8),30-(7,8,8,8)]
   415      11.356998      11.356998      11.356998    8[15-(6,8,8),30-(7,8,8,8),30-(8,8,8,8,8)]
   416      13.842118      13.842118      13.842118    8[6-(6,8),30-(7,8,8,8)]
   417      13.421907      13.421907      13.421907    8[6-(6,8)]
   418      12.457229      12.457229      12.457229    8[15-(6,8,8),30-(7,8,8,8)]
   419      14.436288      14.436288      14.436288    8[15-(6,8,8),30-(7,8,8,8)]
   420      11.411219      11.411219      11.411219    8[15-(6,8,8),30-(7,8,8,8),30-(8,8,8,8,8)]
   421        6.86119        6.86119        6.86119    8[6-(6,8),30-(7,8,8,8)]
   422       4.897946       4.897946       4.897946    8[6-(6,8)]
   423       9.298867       9.298867       9.298867    8[15-(6,8,8),30-(7,8,8,8)]
   424       9.041318       9.041318       9.041318    8[15-(6,8,8),30-(7,8,8,8)]
   425       9.183648       9.183648       9.183648    8[15-(6,8,8),30-(7,8,8,8),30-(8,8,8,8,8)]
   426       8.700179       8.700179       8.700179    8[6-(6,8),30-(7,8,8,8)]
   427       7.755834       7.755834       7.755834    8[6-(6,8)]
   428       8.424557       8.424557       8.424557    8[15-(6,8,8),30-(7,8,8,8)]
   429      11.036192      11.036192      11.036192    8[15-(6,8,8),30-(7,8,8,8)]
   430      11.235002      11.235002      11.235002    8[15-(6,8,8),30-(7,8,8,8),30-(8,8,8,8,8)]
   431       2.546118       2.546118       2.546118    8[6-(6,8),30-(7,8,8,8)]
   432       2.125907       2.125907       2.125907    8[6-(6,8)]
   433       1.161229       1.161229       1.161229    8[15-(6,8,8),30-(7,8,8,8)]
   434       3.140288       3.140288       3.140288    8[15-(6,8,8),30-(7,8,8,8)]
   435       0.115219       0.115219       0.115219    8[15-(6,8,8),30-(7,8,8,8),30-(8,8,8,8,8)]
   436       18.15719       18.15719       18.15719    8[6-(6,8),30-(7,8,8,8)]
   437      16.193946      16.193946      16.193946    8[6-(6,8)]
   438      20.594867      20.594867      20.594867    8[15-(6,8,8),30-(7,8,8,8)]
   439      20.337318      20.337318      20.337318    8[15-(6,8,8),30-(7,8,8,8)]
   440      20.479648      20.479648      20.479648    8[15-(6,8,8),30-(7,8,8,8),30-(8,8,8,8,8)]
   441      19.996179      19.996179      19.996179    8[6-(6,8),30-(7,8,8,8)]
   442      19.051834      19.051834      19.051834    8[6-(6,8)]
   443      19.720557      19.720557      19.720557    8[15-(6,8,8),30-(7,8,8,8)]
   444      22.332192      22.332192      22.332192    8[15-(6,8,8),30-(7,8,8,8)]
   445      22.531002      22.531002      22.531002    8[15-(6,8,8),30-(7,8,8,8),30-(8,8,8,8,8)]
   446      20.045882      20.045882      20.045882    8[6-(6,8),30-(7,8,8,8)]
   447      20.466093      20.466093      20.466093    8[6-(6,8)]
   448      21.430771      21.430771      21.430771    8[15-(6,8,8),30-(7,8,8,8)]
   449      19.451712      19.451712      19.451712    8[15-(6,8,8),30-(7,8,8,8)]
   450      22.476781      22.476781      22.476781    8[15-(6,8,8),30-(7,8,8,8),30-(8,8,8,8,8)]
   451        4.43481        4.43481        4.43481    8[6-(6,8),30-(7,8,8,8)]
   452       6.398054       6.398054       6.398054    8[6-(6,8)]
   453       1.997133       1.997133       1.997133    8[15-(6,8,8),30-(7,8,8,8)]
   454       2.254682       2.254682       2.254682    8[15-(6,8,8),30-(7,8,8,8)]
   455       2.112352       2.112352       2.112352    8[15-(6,8,8),30-(7,8,8,8),30-(8,8,8,8,8)]
   456       2.595821       2.595821       2.595821    8[6-(6,8),30-(7,8,8,8)]
   457       3.540166       3.540166       3.540166    8[6-(6,8)]
   458       2.871443       2.871443       2.871443    8[15-(6,8,8),30-(7,8,8,8)]
   459       0.259808       0.259808       0.259808    8[15-(6,8,8),30-(7,8,8,8)]
   460       0.060998       0.060998       0.060998    8[15-(6,8,8),30-(7,8,8,8),30-(8,8,8,8,8)]
