# Supplementary material for: A collection of forcefield precursors for metal–organic frameworks
Source: RSC Adv. 2019 Nov 13;9(63):36492–507. doi: 10.1039/c9ra07327b (PMC9075174; doi:10.1039/c9ra07327b)
Supplement: RA-009-C9RA07327B-s1636 [file RA-009-C9RA07327B-s1636.txt]

NAKLIW_clean

14.504900    0.000000    0.000000
0.000000    17.161600    0.000000
0.000000    0.000000    18.138900

     1       8.047173       8.047173       8.047173    30[8-(1,30,30),8-(1,30,30),8-(6),8-(6)]
     2       5.028849       5.028849       5.028849    30[8-(1,30,30),8-(6),8-(6),8-(6)]
     3       6.457727       6.457727       6.457727    30[8-(1,30,30),8-(1,30,30),8-(6),8-(6)]
     4       9.476051       9.476051       9.476051    30[8-(1,30,30),8-(6),8-(6),8-(6)]
     5       6.457727       6.457727       6.457727    30[8-(1,30,30),8-(1,30,30),8-(6),8-(6)]
     6       9.476051       9.476051       9.476051    30[8-(1,30,30),8-(6),8-(6),8-(6)]
     7       8.047173       8.047173       8.047173    30[8-(1,30,30),8-(1,30,30),8-(6),8-(6)]
     8       5.028849       5.028849       5.028849    30[8-(1,30,30),8-(6),8-(6),8-(6)]
     9      13.710177      13.710177      13.710177    30[8-(1,30,30),8-(1,30,30),8-(6),8-(6)]
    10       2.223601       2.223601       2.223601    30[8-(1,30,30),8-(6),8-(6),8-(6)]
    11       0.794723       0.794723       0.794723    30[8-(1,30,30),8-(1,30,30),8-(6),8-(6)]
    12      12.281299      12.281299      12.281299    30[8-(1,30,30),8-(6),8-(6),8-(6)]
    13       0.794723       0.794723       0.794723    30[8-(1,30,30),8-(1,30,30),8-(6),8-(6)]
    14      12.281299      12.281299      12.281299    30[8-(1,30,30),8-(6),8-(6),8-(6)]
    15      13.710177      13.710177      13.710177    30[8-(1,30,30),8-(1,30,30),8-(6),8-(6)]
    16       2.223601       2.223601       2.223601    30[8-(1,30,30),8-(6),8-(6),8-(6)]
    17       1.140085       1.140085       1.140085    1[6-(6,6)]
    18       0.919611       0.919611       0.919611    1[6-(6,6)]
    19       4.902656       4.902656       4.902656    1[6-(6,6)]
    20       8.631866       8.631866       8.631866    1[6-(6,6)]
    21       9.067013       9.067013       9.067013    1[6-(6,6)]
    22       5.324749       5.324749       5.324749    1[6-(6,6)]
    23       5.671416       5.671416       5.671416    1[8-(30,30,30)]
    24      13.364815      13.364815      13.364815    1[6-(6,6)]
    25      13.585289      13.585289      13.585289    1[6-(6,6)]
    26       9.602244       9.602244       9.602244    1[6-(6,6)]
    27       5.873034       5.873034       5.873034    1[6-(6,6)]
    28       5.437887       5.437887       5.437887    1[6-(6,6)]
    29       9.180151       9.180151       9.180151    1[6-(6,6)]
    30       8.833484       8.833484       8.833484    1[8-(30,30,30)]
    31      13.364815      13.364815      13.364815    1[6-(6,6)]
    32      13.585289      13.585289      13.585289    1[6-(6,6)]
    33       9.602244       9.602244       9.602244    1[6-(6,6)]
    34       5.873034       5.873034       5.873034    1[6-(6,6)]
    35       5.437887       5.437887       5.437887    1[6-(6,6)]
    36       9.180151       9.180151       9.180151    1[6-(6,6)]
    37       8.833484       8.833484       8.833484    1[8-(30,30,30)]
    38       1.140085       1.140085       1.140085    1[6-(6,6)]
    39       0.919611       0.919611       0.919611    1[6-(6,6)]
    40       4.902656       4.902656       4.902656    1[6-(6,6)]
    41       8.631866       8.631866       8.631866    1[6-(6,6)]
    42       9.067013       9.067013       9.067013    1[6-(6,6)]
    43       5.324749       5.324749       5.324749    1[6-(6,6)]
    44       5.671416       5.671416       5.671416    1[8-(30,30,30)]
    45       6.112365       6.112365       6.112365    1[6-(6,6)]
    46       6.332839       6.332839       6.332839    1[6-(6,6)]
    47       2.349794       2.349794       2.349794    1[6-(6,6)]
    48      13.125484      13.125484      13.125484    1[6-(6,6)]
    49      12.690337      12.690337      12.690337    1[6-(6,6)]
    50       1.927701       1.927701       1.927701    1[6-(6,6)]
    51       1.581034       1.581034       1.581034    1[8-(30,30,30)]
    52       8.392535       8.392535       8.392535    1[6-(6,6)]
    53       8.172061       8.172061       8.172061    1[6-(6,6)]
    54      12.155106      12.155106      12.155106    1[6-(6,6)]
    55       1.379416       1.379416       1.379416    1[6-(6,6)]
    56       1.814563       1.814563       1.814563    1[6-(6,6)]
    57      12.577199      12.577199      12.577199    1[6-(6,6)]
    58      12.923866      12.923866      12.923866    1[8-(30,30,30)]
    59       8.392535       8.392535       8.392535    1[6-(6,6)]
    60       8.172061       8.172061       8.172061    1[6-(6,6)]
    61      12.155106      12.155106      12.155106    1[6-(6,6)]
    62       1.379416       1.379416       1.379416    1[6-(6,6)]
    63       1.814563       1.814563       1.814563    1[6-(6,6)]
    64      12.577199      12.577199      12.577199    1[6-(6,6)]
    65      12.923866      12.923866      12.923866    1[8-(30,30,30)]
    66       6.112365       6.112365       6.112365    1[6-(6,6)]
    67       6.332839       6.332839       6.332839    1[6-(6,6)]
    68       2.349794       2.349794       2.349794    1[6-(6,6)]
    69      13.125484      13.125484      13.125484    1[6-(6,6)]
    70      12.690337      12.690337      12.690337    1[6-(6,6)]
    71       1.927701       1.927701       1.927701    1[6-(6,6)]
    72       1.581034       1.581034       1.581034    1[8-(30,30,30)]
    73       2.621035       2.621035       2.621035    6[6-(6,6),8-(0),8-(30)]
    74       1.259025       1.259025       1.259025    6[6-(1,6),6-(1,6),6-(8,8)]
    75       0.687532       0.687532       0.687532    6[1-(0),6-(1,6),6-(6,6)]
    76       0.556988       0.556988       0.556988    6[1-(0),6-(1,6),6-(6,6)]
    77       6.492393       6.492393       6.492393    6[6-(6,6),8-(30),8-(30)]
    78       6.723021       6.723021       6.723021    6[6-(1,6),6-(1,6),6-(8,8)]
    79        5.74249        5.74249        5.74249    6[1-(0),6-(1,6),6-(6,6)]
    80       7.971893       7.971893       7.971893    6[1-(0),6-(1,6),6-(6,6)]
    81       7.561404       7.561404       7.561404    6[6-(6,6),8-(30),8-(30)]
    82       7.249549       7.249549       7.249549    6[6-(1,6),6-(1,6),6-(8,8)]
    83        8.23008        8.23008        8.23008    6[1-(0),6-(1,6),6-(6,6)]
    84       5.993425       5.993425       5.993425    6[1-(0),6-(1,6),6-(6,6)]
    85      11.883865      11.883865      11.883865    6[6-(6,6),8-(0),8-(30)]
    86      13.245875      13.245875      13.245875    6[6-(1,6),6-(1,6),6-(8,8)]
    87      13.817368      13.817368      13.817368    6[1-(0),6-(1,6),6-(6,6)]
    88      13.947912      13.947912      13.947912    6[1-(0),6-(1,6),6-(6,6)]
    89       8.012507       8.012507       8.012507    6[6-(6,6),8-(30),8-(30)]
    90       7.781879       7.781879       7.781879    6[6-(1,6),6-(1,6),6-(8,8)]
    91        8.76241        8.76241        8.76241    6[1-(0),6-(1,6),6-(6,6)]
    92       6.533007       6.533007       6.533007    6[1-(0),6-(1,6),6-(6,6)]
    93       6.943496       6.943496       6.943496    6[6-(6,6),8-(30),8-(30)]
    94       7.255351       7.255351       7.255351    6[6-(1,6),6-(1,6),6-(8,8)]
    95        6.27482        6.27482        6.27482    6[1-(0),6-(1,6),6-(6,6)]
    96       8.511475       8.511475       8.511475    6[1-(0),6-(1,6),6-(6,6)]
    97      11.883865      11.883865      11.883865    6[6-(6,6),8-(0),8-(30)]
    98      13.245875      13.245875      13.245875    6[6-(1,6),6-(1,6),6-(8,8)]
    99      13.817368      13.817368      13.817368    6[1-(0),6-(1,6),6-(6,6)]
   100      13.947912      13.947912      13.947912    6[1-(0),6-(1,6),6-(6,6)]
   101       8.012507       8.012507       8.012507    6[6-(6,6),8-(30),8-(30)]
   102       7.781879       7.781879       7.781879    6[6-(1,6),6-(1,6),6-(8,8)]
   103        8.76241        8.76241        8.76241    6[1-(0),6-(1,6),6-(6,6)]
   104       6.533007       6.533007       6.533007    6[1-(0),6-(1,6),6-(6,6)]
   105       6.943496       6.943496       6.943496    6[6-(6,6),8-(30),8-(30)]
   106       7.255351       7.255351       7.255351    6[6-(1,6),6-(1,6),6-(8,8)]
   107        6.27482        6.27482        6.27482    6[1-(0),6-(1,6),6-(6,6)]
   108       8.511475       8.511475       8.511475    6[1-(0),6-(1,6),6-(6,6)]
   109       2.621035       2.621035       2.621035    6[6-(6,6),8-(0),8-(30)]
   110       1.259025       1.259025       1.259025    6[6-(1,6),6-(1,6),6-(8,8)]
   111       0.687532       0.687532       0.687532    6[1-(0),6-(1,6),6-(6,6)]
   112       0.556988       0.556988       0.556988    6[1-(0),6-(1,6),6-(6,6)]
   113       6.492393       6.492393       6.492393    6[6-(6,6),8-(30),8-(30)]
   114       6.723021       6.723021       6.723021    6[6-(1,6),6-(1,6),6-(8,8)]
   115        5.74249        5.74249        5.74249    6[1-(0),6-(1,6),6-(6,6)]
   116       7.971893       7.971893       7.971893    6[1-(0),6-(1,6),6-(6,6)]
   117       7.561404       7.561404       7.561404    6[6-(6,6),8-(30),8-(30)]
   118       7.249549       7.249549       7.249549    6[6-(1,6),6-(1,6),6-(8,8)]
   119        8.23008        8.23008        8.23008    6[1-(0),6-(1,6),6-(6,6)]
   120       5.993425       5.993425       5.993425    6[1-(0),6-(1,6),6-(6,6)]
   121       4.631415       4.631415       4.631415    6[6-(6,6),8-(0),8-(30)]
   122       5.993425       5.993425       5.993425    6[6-(1,6),6-(1,6),6-(8,8)]
   123       6.564918       6.564918       6.564918    6[1-(0),6-(1,6),6-(6,6)]
   124       6.695462       6.695462       6.695462    6[1-(0),6-(1,6),6-(6,6)]
   125       0.760057       0.760057       0.760057    6[6-(6,6),8-(30),8-(30)]
   126       0.529429       0.529429       0.529429    6[6-(1,6),6-(1,6),6-(8,8)]
   127        1.50996        1.50996        1.50996    6[1-(0),6-(1,6),6-(6,6)]
   128      13.785457      13.785457      13.785457    6[1-(0),6-(1,6),6-(6,6)]
   129      14.195946      14.195946      14.195946    6[6-(6,6),8-(30),8-(30)]
   130       0.002901       0.002901       0.002901    6[6-(1,6),6-(1,6),6-(8,8)]
   131       13.52727       13.52727       13.52727    6[1-(0),6-(1,6),6-(6,6)]
   132       1.259025       1.259025       1.259025    6[1-(0),6-(1,6),6-(6,6)]
   133       9.873485       9.873485       9.873485    6[6-(6,6),8-(0),8-(30)]
   134       8.511475       8.511475       8.511475    6[6-(1,6),6-(1,6),6-(8,8)]
   135       7.939982       7.939982       7.939982    6[1-(0),6-(1,6),6-(6,6)]
   136       7.809438       7.809438       7.809438    6[1-(0),6-(1,6),6-(6,6)]
   137      13.744843      13.744843      13.744843    6[6-(6,6),8-(30),8-(30)]
   138      13.975471      13.975471      13.975471    6[6-(1,6),6-(1,6),6-(8,8)]
   139       12.99494       12.99494       12.99494    6[1-(0),6-(1,6),6-(6,6)]
   140       0.719443       0.719443       0.719443    6[1-(0),6-(1,6),6-(6,6)]
   141       0.308954       0.308954       0.308954    6[6-(6,6),8-(30),8-(30)]
   142      -0.002901      -0.002901      -0.002901    6[6-(1,6),6-(1,6),6-(8,8)]
   143        0.97763        0.97763        0.97763    6[1-(0),6-(1,6),6-(6,6)]
   144      13.245875      13.245875      13.245875    6[1-(0),6-(1,6),6-(6,6)]
   145       9.873485       9.873485       9.873485    6[6-(6,6),8-(0),8-(30)]
   146       8.511475       8.511475       8.511475    6[6-(1,6),6-(1,6),6-(8,8)]
   147       7.939982       7.939982       7.939982    6[1-(0),6-(1,6),6-(6,6)]
   148       7.809438       7.809438       7.809438    6[1-(0),6-(1,6),6-(6,6)]
   149      13.744843      13.744843      13.744843    6[6-(6,6),8-(30),8-(30)]
   150      13.975471      13.975471      13.975471    6[6-(1,6),6-(1,6),6-(8,8)]
   151       12.99494       12.99494       12.99494    6[1-(0),6-(1,6),6-(6,6)]
   152       0.719443       0.719443       0.719443    6[1-(0),6-(1,6),6-(6,6)]
   153       0.308954       0.308954       0.308954    6[6-(6,6),8-(30),8-(30)]
   154      -0.002901      -0.002901      -0.002901    6[6-(1,6),6-(1,6),6-(8,8)]
   155        0.97763        0.97763        0.97763    6[1-(0),6-(1,6),6-(6,6)]
   156      13.245875      13.245875      13.245875    6[1-(0),6-(1,6),6-(6,6)]
   157       4.631415       4.631415       4.631415    6[6-(6,6),8-(0),8-(30)]
   158       5.993425       5.993425       5.993425    6[6-(1,6),6-(1,6),6-(8,8)]
   159       6.564918       6.564918       6.564918    6[1-(0),6-(1,6),6-(6,6)]
   160       6.695462       6.695462       6.695462    6[1-(0),6-(1,6),6-(6,6)]
   161       0.760057       0.760057       0.760057    6[6-(6,6),8-(30),8-(30)]
   162       0.529429       0.529429       0.529429    6[6-(1,6),6-(1,6),6-(8,8)]
   163        1.50996        1.50996        1.50996    6[1-(0),6-(1,6),6-(6,6)]
   164      13.785457      13.785457      13.785457    6[1-(0),6-(1,6),6-(6,6)]
   165      14.195946      14.195946      14.195946    6[6-(6,6),8-(30),8-(30)]
   166       0.002901       0.002901       0.002901    6[6-(1,6),6-(1,6),6-(8,8)]
   167       13.52727       13.52727       13.52727    6[1-(0),6-(1,6),6-(6,6)]
   168       1.259025       1.259025       1.259025    6[1-(0),6-(1,6),6-(6,6)]
   169       7.462771       7.462771       7.462771    8[6-(6,8),30-(8,8,8)]
   170       5.318947       5.318947       5.318947    8[6-(6,8),30-(8,8,8)]
   171       3.173672       3.173672       3.173672    8[6-(6,8),30-(8,8,8)]
   172       3.144662       3.144662       3.144662    8[6-(6,8)]
   173       6.640343       6.640343       6.640343    8[6-(6,8),30-(8,8,8)]
   174       8.747905       8.747905       8.747905    8[6-(6,8),30-(8,8,8)]
   175       6.074652       6.074652       6.074652    8[1-(0),30-(8,8,8),30-(8,8,8),30-(8,8,8)]
   176       7.042129       7.042129       7.042129    8[6-(6,8),30-(8,8,8)]
   177       9.185953       9.185953       9.185953    8[6-(6,8),30-(8,8,8)]
   178      11.331228      11.331228      11.331228    8[6-(6,8),30-(8,8,8)]
   179      11.360238      11.360238      11.360238    8[6-(6,8)]
   180       7.864557       7.864557       7.864557    8[6-(6,8),30-(8,8,8)]
   181       5.756995       5.756995       5.756995    8[6-(6,8),30-(8,8,8)]
   182       8.430248       8.430248       8.430248    8[1-(0),30-(8,8,8),30-(8,8,8),30-(8,8,8)]
   183       7.042129       7.042129       7.042129    8[6-(6,8),30-(8,8,8)]
   184       9.185953       9.185953       9.185953    8[6-(6,8),30-(8,8,8)]
   185      11.331228      11.331228      11.331228    8[6-(6,8),30-(8,8,8)]
   186      11.360238      11.360238      11.360238    8[6-(6,8)]
   187       7.864557       7.864557       7.864557    8[6-(6,8),30-(8,8,8)]
   188       5.756995       5.756995       5.756995    8[6-(6,8),30-(8,8,8)]
   189       8.430248       8.430248       8.430248    8[1-(0),30-(8,8,8),30-(8,8,8),30-(8,8,8)]
   190       7.462771       7.462771       7.462771    8[6-(6,8),30-(8,8,8)]
   191       5.318947       5.318947       5.318947    8[6-(6,8),30-(8,8,8)]
   192       3.173672       3.173672       3.173672    8[6-(6,8),30-(8,8,8)]
   193       3.144662       3.144662       3.144662    8[6-(6,8)]
   194       6.640343       6.640343       6.640343    8[6-(6,8),30-(8,8,8)]
   195       8.747905       8.747905       8.747905    8[6-(6,8),30-(8,8,8)]
   196       6.074652       6.074652       6.074652    8[1-(0),30-(8,8,8),30-(8,8,8),30-(8,8,8)]
   197      14.294579      14.294579      14.294579    8[6-(6,8),30-(8,8,8)]
   198       1.933503       1.933503       1.933503    8[6-(6,8),30-(8,8,8)]
   199       4.078778       4.078778       4.078778    8[6-(6,8),30-(8,8,8)]
   200       4.107788       4.107788       4.107788    8[6-(6,8)]
   201       0.612107       0.612107       0.612107    8[6-(6,8),30-(8,8,8)]
   202      13.009445      13.009445      13.009445    8[6-(6,8),30-(8,8,8)]
   203       1.177798       1.177798       1.177798    8[1-(0),30-(8,8,8),30-(8,8,8),30-(8,8,8)]
   204       0.210321       0.210321       0.210321    8[6-(6,8),30-(8,8,8)]
   205      12.571397      12.571397      12.571397    8[6-(6,8),30-(8,8,8)]
   206      10.426122      10.426122      10.426122    8[6-(6,8),30-(8,8,8)]
   207      10.397112      10.397112      10.397112    8[6-(6,8)]
   208      13.892793      13.892793      13.892793    8[6-(6,8),30-(8,8,8)]
   209       1.495455       1.495455       1.495455    8[6-(6,8),30-(8,8,8)]
   210      13.327102      13.327102      13.327102    8[1-(0),30-(8,8,8),30-(8,8,8),30-(8,8,8)]
   211       0.210321       0.210321       0.210321    8[6-(6,8),30-(8,8,8)]
   212      12.571397      12.571397      12.571397    8[6-(6,8),30-(8,8,8)]
   213      10.426122      10.426122      10.426122    8[6-(6,8),30-(8,8,8)]
   214      10.397112      10.397112      10.397112    8[6-(6,8)]
   215      13.892793      13.892793      13.892793    8[6-(6,8),30-(8,8,8)]
   216       1.495455       1.495455       1.495455    8[6-(6,8),30-(8,8,8)]
   217      13.327102      13.327102      13.327102    8[1-(0),30-(8,8,8),30-(8,8,8),30-(8,8,8)]
   218      14.294579      14.294579      14.294579    8[6-(6,8),30-(8,8,8)]
   219       1.933503       1.933503       1.933503    8[6-(6,8),30-(8,8,8)]
   220       4.078778       4.078778       4.078778    8[6-(6,8),30-(8,8,8)]
   221       4.107788       4.107788       4.107788    8[6-(6,8)]
   222       0.612107       0.612107       0.612107    8[6-(6,8),30-(8,8,8)]
   223      13.009445      13.009445      13.009445    8[6-(6,8),30-(8,8,8)]
   224       1.177798       1.177798       1.177798    8[1-(0),30-(8,8,8),30-(8,8,8),30-(8,8,8)]
