# Supplementary material for: A collection of forcefield precursors for metal–organic frameworks
Source: RSC Adv. 2019 Nov 13;9(63):36492–507. doi: 10.1039/c9ra07327b (PMC9075174; doi:10.1039/c9ra07327b)
Supplement: RA-009-C9RA07327B-s1637 [file RA-009-C9RA07327B-s1637.txt]

NALYEG_clean

9.773600    0.000000    0.000000
0.000000    18.353900    0.000000
0.000000    -9.176950    15.894944

     1         7.3302         7.3302         7.3302    92[8-(6),8-(6),8-(6),8-(6),8-(6),8-(6),8-(92,92)]
     2         7.3302         7.3302         7.3302    92[8-(6),8-(6),8-(6),8-(6),8-(6),8-(6),8-(92,92)]
     3         7.3302         7.3302         7.3302    92[8-(6),8-(6),8-(6),8-(6),8-(6),8-(6),8-(92,92)]
     4         2.4434         2.4434         2.4434    92[8-(6),8-(6),8-(6),8-(6),8-(6),8-(6),8-(92,92)]
     5         2.4434         2.4434         2.4434    92[8-(6),8-(6),8-(6),8-(6),8-(6),8-(6),8-(92,92)]
     6         2.4434         2.4434         2.4434    92[8-(6),8-(6),8-(6),8-(6),8-(6),8-(6),8-(92,92)]
     7       0.405604       0.405604       0.405604    1[6-(6,6)]
     8       0.405604       0.405604       0.405604    1[6-(6,6)]
     9       0.405604       0.405604       0.405604    1[6-(6,6)]
    10       5.292404       5.292404       5.292404    1[6-(6,6)]
    11       5.292404       5.292404       5.292404    1[6-(6,6)]
    12       5.292404       5.292404       5.292404    1[6-(6,6)]
    13       9.367996       9.367996       9.367996    1[6-(6,6)]
    14       9.367996       9.367996       9.367996    1[6-(6,6)]
    15       9.367996       9.367996       9.367996    1[6-(6,6)]
    16       4.481196       4.481196       4.481196    1[6-(6,6)]
    17       4.481196       4.481196       4.481196    1[6-(6,6)]
    18       4.481196       4.481196       4.481196    1[6-(6,6)]
    19         2.4434         2.4434         2.4434    1[6-(6,6)]
    20         2.4434         2.4434         2.4434    1[6-(6,6)]
    21         2.4434         2.4434         2.4434    1[6-(6,6)]
    22         7.3302         7.3302         7.3302    1[6-(6,6)]
    23         7.3302         7.3302         7.3302    1[6-(6,6)]
    24         7.3302         7.3302         7.3302    1[6-(6,6)]
    25       1.241247       1.241247       1.241247    6[6-(1,6),6-(1,6),6-(8,8)]
    26       1.214858       1.214858       1.214858    6[1-(0),6-(6,6),6-(6,6)]
    27       9.711049       9.711049       9.711049    6[6-(6,6),8-(92),8-(92)]
    28       1.241247       1.241247       1.241247    6[6-(1,6),6-(1,6),6-(8,8)]
    29       1.214858       1.214858       1.214858    6[1-(0),6-(6,6),6-(6,6)]
    30       9.711049       9.711049       9.711049    6[6-(6,6),8-(92),8-(92)]
    31       1.241247       1.241247       1.241247    6[6-(1,6),6-(1,6),6-(8,8)]
    32       1.214858       1.214858       1.214858    6[1-(0),6-(6,6),6-(6,6)]
    33       9.711049       9.711049       9.711049    6[6-(6,6),8-(92),8-(92)]
    34       6.128047       6.128047       6.128047    6[6-(1,6),6-(1,6),6-(8,8)]
    35       6.101658       6.101658       6.101658    6[1-(0),6-(6,6),6-(6,6)]
    36       4.824249       4.824249       4.824249    6[6-(6,6),8-(92),8-(92)]
    37       6.128047       6.128047       6.128047    6[6-(1,6),6-(1,6),6-(8,8)]
    38       6.101658       6.101658       6.101658    6[1-(0),6-(6,6),6-(6,6)]
    39       4.824249       4.824249       4.824249    6[6-(6,6),8-(92),8-(92)]
    40       6.128047       6.128047       6.128047    6[6-(1,6),6-(1,6),6-(8,8)]
    41       6.101658       6.101658       6.101658    6[1-(0),6-(6,6),6-(6,6)]
    42       4.824249       4.824249       4.824249    6[6-(6,6),8-(92),8-(92)]
    43       8.532353       8.532353       8.532353    6[6-(1,6),6-(1,6),6-(8,8)]
    44       8.558742       8.558742       8.558742    6[1-(0),6-(6,6),6-(6,6)]
    45       0.062551       0.062551       0.062551    6[6-(6,6),8-(92),8-(92)]
    46       8.532353       8.532353       8.532353    6[6-(1,6),6-(1,6),6-(8,8)]
    47       8.558742       8.558742       8.558742    6[1-(0),6-(6,6),6-(6,6)]
    48       0.062551       0.062551       0.062551    6[6-(6,6),8-(92),8-(92)]
    49       8.532353       8.532353       8.532353    6[6-(1,6),6-(1,6),6-(8,8)]
    50       8.558742       8.558742       8.558742    6[1-(0),6-(6,6),6-(6,6)]
    51       0.062551       0.062551       0.062551    6[6-(6,6),8-(92),8-(92)]
    52       3.645553       3.645553       3.645553    6[6-(1,6),6-(1,6),6-(8,8)]
    53       3.671942       3.671942       3.671942    6[1-(0),6-(6,6),6-(6,6)]
    54       4.949351       4.949351       4.949351    6[6-(6,6),8-(92),8-(92)]
    55       3.645553       3.645553       3.645553    6[6-(1,6),6-(1,6),6-(8,8)]
    56       3.671942       3.671942       3.671942    6[1-(0),6-(6,6),6-(6,6)]
    57       4.949351       4.949351       4.949351    6[6-(6,6),8-(92),8-(92)]
    58       3.645553       3.645553       3.645553    6[6-(1,6),6-(1,6),6-(8,8)]
    59       3.671942       3.671942       3.671942    6[1-(0),6-(6,6),6-(6,6)]
    60       4.949351       4.949351       4.949351    6[6-(6,6),8-(92),8-(92)]
    61         2.4434         2.4434         2.4434    6[6-(1,6),6-(1,6),6-(8,8)]
    62         2.4434         2.4434         2.4434    6[1-(0),6-(6,6),6-(6,6)]
    63         2.4434         2.4434         2.4434    6[6-(6,6),8-(92),8-(92)]
    64         2.4434         2.4434         2.4434    6[6-(1,6),6-(1,6),6-(8,8)]
    65         2.4434         2.4434         2.4434    6[1-(0),6-(6,6),6-(6,6)]
    66         2.4434         2.4434         2.4434    6[6-(6,6),8-(92),8-(92)]
    67         2.4434         2.4434         2.4434    6[6-(1,6),6-(1,6),6-(8,8)]
    68         2.4434         2.4434         2.4434    6[1-(0),6-(6,6),6-(6,6)]
    69         2.4434         2.4434         2.4434    6[6-(6,6),8-(92),8-(92)]
    70         7.3302         7.3302         7.3302    6[6-(1,6),6-(1,6),6-(8,8)]
    71         7.3302         7.3302         7.3302    6[1-(0),6-(6,6),6-(6,6)]
    72         7.3302         7.3302         7.3302    6[6-(6,6),8-(92),8-(92)]
    73         7.3302         7.3302         7.3302    6[6-(1,6),6-(1,6),6-(8,8)]
    74         7.3302         7.3302         7.3302    6[1-(0),6-(6,6),6-(6,6)]
    75         7.3302         7.3302         7.3302    6[6-(6,6),8-(92),8-(92)]
    76         7.3302         7.3302         7.3302    6[6-(1,6),6-(1,6),6-(8,8)]
    77         7.3302         7.3302         7.3302    6[1-(0),6-(6,6),6-(6,6)]
    78         7.3302         7.3302         7.3302    6[6-(6,6),8-(92),8-(92)]
    79        9.68857        9.68857        9.68857    8[6-(6,8),92-(8,8,8,8,8,8)]
    80       3.538043       3.538043       3.538043    8[6-(6,8),92-(8,8,8,8,8,8)]
    81       8.639862       8.639862       8.639862    8[6-(6,8),92-(8,8,8,8,8,8)]
    82        9.68857        9.68857        9.68857    8[6-(6,8),92-(8,8,8,8,8,8)]
    83       3.538043       3.538043       3.538043    8[6-(6,8),92-(8,8,8,8,8,8)]
    84       8.639862       8.639862       8.639862    8[6-(6,8),92-(8,8,8,8,8,8)]
    85        9.68857        9.68857        9.68857    8[6-(6,8),92-(8,8,8,8,8,8)]
    86       3.538043       3.538043       3.538043    8[6-(6,8),92-(8,8,8,8,8,8)]
    87       8.639862       8.639862       8.639862    8[6-(6,8),92-(8,8,8,8,8,8)]
    88        4.80177        4.80177        4.80177    8[6-(6,8),92-(8,8,8,8,8,8)]
    89       8.424843       8.424843       8.424843    8[6-(6,8),92-(8,8,8,8,8,8)]
    90       3.753062       3.753062       3.753062    8[6-(6,8),92-(8,8,8,8,8,8)]
    91        4.80177        4.80177        4.80177    8[6-(6,8),92-(8,8,8,8,8,8)]
    92       8.424843       8.424843       8.424843    8[6-(6,8),92-(8,8,8,8,8,8)]
    93       3.753062       3.753062       3.753062    8[6-(6,8),92-(8,8,8,8,8,8)]
    94        4.80177        4.80177        4.80177    8[6-(6,8),92-(8,8,8,8,8,8)]
    95       8.424843       8.424843       8.424843    8[6-(6,8),92-(8,8,8,8,8,8)]
    96       3.753062       3.753062       3.753062    8[6-(6,8),92-(8,8,8,8,8,8)]
    97        0.08503        0.08503        0.08503    8[6-(6,8),92-(8,8,8,8,8,8)]
    98       6.235557       6.235557       6.235557    8[6-(6,8),92-(8,8,8,8,8,8)]
    99       1.133738       1.133738       1.133738    8[6-(6,8),92-(8,8,8,8,8,8)]
   100        0.08503        0.08503        0.08503    8[6-(6,8),92-(8,8,8,8,8,8)]
   101       6.235557       6.235557       6.235557    8[6-(6,8),92-(8,8,8,8,8,8)]
   102       1.133738       1.133738       1.133738    8[6-(6,8),92-(8,8,8,8,8,8)]
   103        0.08503        0.08503        0.08503    8[6-(6,8),92-(8,8,8,8,8,8)]
   104       6.235557       6.235557       6.235557    8[6-(6,8),92-(8,8,8,8,8,8)]
   105       1.133738       1.133738       1.133738    8[6-(6,8),92-(8,8,8,8,8,8)]
   106        4.97183        4.97183        4.97183    8[6-(6,8),92-(8,8,8,8,8,8)]
   107       1.348757       1.348757       1.348757    8[6-(6,8),92-(8,8,8,8,8,8)]
   108       6.020538       6.020538       6.020538    8[6-(6,8),92-(8,8,8,8,8,8)]
   109        4.97183        4.97183        4.97183    8[6-(6,8),92-(8,8,8,8,8,8)]
   110       1.348757       1.348757       1.348757    8[6-(6,8),92-(8,8,8,8,8,8)]
   111       6.020538       6.020538       6.020538    8[6-(6,8),92-(8,8,8,8,8,8)]
   112        4.97183        4.97183        4.97183    8[6-(6,8),92-(8,8,8,8,8,8)]
   113       1.348757       1.348757       1.348757    8[6-(6,8),92-(8,8,8,8,8,8)]
   114       6.020538       6.020538       6.020538    8[6-(6,8),92-(8,8,8,8,8,8)]
   115         7.3302         7.3302         7.3302    8[92-(8,8,8,8,8,8),92-(8,8,8,8,8,8),92-(8,8,8,8,8,8)]
   116         2.4434         2.4434         2.4434    8[92-(8,8,8,8,8,8),92-(8,8,8,8,8,8),92-(8,8,8,8,8,8)]
