# Supplementary material for: A collection of forcefield precursors for metal–organic frameworks
Source: RSC Adv. 2019 Nov 13;9(63):36492–507. doi: 10.1039/c9ra07327b (PMC9075174; doi:10.1039/c9ra07327b)
Supplement: RA-009-C9RA07327B-s1638 [file RA-009-C9RA07327B-s1638.txt]

NANMAS_charged

18.473200    0.000000    0.000000
9.236600    15.998260    0.000000
9.236600    5.332753    15.083305

     1        23.0915        23.0915        23.0915    57[8-(6),8-(6),8-(6),8-(6),8-(6),8-(6),8-(6,6),8-(6,6),8-(6,6)]
     2         9.2366         9.2366         9.2366    57[8-(6),8-(6),8-(6),8-(6),8-(6),8-(6),8-(6,6),8-(6,6),8-(6,6)]
     3        18.4732        18.4732        18.4732    57[8-(6),8-(6),8-(6),8-(6),8-(6),8-(6),8-(6,6),8-(6,6),8-(6,6)]
     4        23.0915        23.0915        23.0915    57[8-(6),8-(6),8-(6),8-(6),8-(6),8-(6),8-(6,6),8-(6,6),8-(6,6)]
     5        13.8549        13.8549        13.8549    57[8-(6),8-(6),8-(6),8-(6),8-(6),8-(6),8-(6,6),8-(6,6),8-(6,6)]
     6        27.7098        27.7098        27.7098    57[8-(6),8-(6),8-(6),8-(6),8-(6),8-(6),8-(6,6),8-(6,6),8-(6,6)]
     7        18.4732        18.4732        18.4732    57[8-(6),8-(6),8-(6),8-(6),8-(6),8-(6),8-(6,6),8-(6,6),8-(6,6)]
     8        13.8549        13.8549        13.8549    57[8-(6),8-(6),8-(6),8-(6),8-(6),8-(6),8-(6,6),8-(6,6),8-(6,6)]
     9            0.0            0.0            0.0    12[8-(6),8-(6),8-(6),8-(6),8-(6),8-(6)]
    10        13.8549        13.8549        13.8549    12[8-(6),8-(6),8-(6),8-(6),8-(6),8-(6)]
    11        13.8549        13.8549        13.8549    12[8-(6),8-(6),8-(6),8-(6),8-(6),8-(6)]
    12         9.2366         9.2366         9.2366    12[8-(6),8-(6),8-(6),8-(6),8-(6),8-(6)]
    13         4.6183         4.6183         4.6183    12[8-(6),8-(6),8-(6),8-(6),8-(6),8-(6)]
    14        18.4732        18.4732        18.4732    12[8-(6),8-(6),8-(6),8-(6),8-(6),8-(6)]
    15         4.6183         4.6183         4.6183    12[8-(6),8-(6),8-(6),8-(6),8-(6),8-(6)]
    16         9.2366         9.2366         9.2366    12[8-(6),8-(6),8-(6),8-(6),8-(6),8-(6)]
    17      26.970872      26.970872      26.970872    1[6-(1,6,8)]
    18      26.957941      26.957941      26.957941    1[6-(1,6,8)]
    19      10.393022      10.393022      10.393022    1[6-(1,6,8)]
    20      10.513098      10.513098      10.513098    1[6-(1,6,8)]
    21      17.316778      17.316778      17.316778    1[6-(1,6,8)]
    22      17.196702      17.196702      17.196702    1[6-(1,6,8)]
    23      19.212128      19.212128      19.212128    1[6-(1,6,8)]
    24      19.225059      19.225059      19.225059    1[6-(1,6,8)]
    25      20.447985      20.447985      20.447985    1[6-(1,6,8)]
    26       19.27309       19.27309       19.27309    1[6-(1,6,8)]
    27       7.261815       7.261815       7.261815    1[6-(1,6,8)]
    28        8.43671        8.43671        8.43671    1[6-(1,6,8)]
    29      23.839665      23.839665      23.839665    1[6-(1,6,8)]
    30      24.881553      24.881553      24.881553    1[6-(1,6,8)]
    31      22.343335      22.343335      22.343335    1[6-(1,6,8)]
    32      21.301447      21.301447      21.301447    1[6-(1,6,8)]
    33      26.222707      26.222707      26.222707    1[6-(1,6,8)]
    34      25.167888      25.167888      25.167888    1[6-(1,6,8)]
    35      11.141187      11.141187      11.141187    1[6-(1,6,8)]
    36      12.303151      12.303151      12.303151    1[6-(1,6,8)]
    37      19.960293      19.960293      19.960293    1[6-(1,6,8)]
    38      21.015112      21.015112      21.015112    1[6-(1,6,8)]
    39      16.568613      16.568613      16.568613    1[6-(1,6,8)]
    40      15.406649      15.406649      15.406649    1[6-(1,6,8)]
    41       7.332013       7.332013       7.332013    1[6-(1,6,8)]
    42       6.170049       6.170049       6.170049    1[6-(1,6,8)]
    43      19.960293      19.960293      19.960293    1[6-(1,6,8)]
    44      21.015112      21.015112      21.015112    1[6-(1,6,8)]
    45      20.377787      20.377787      20.377787    1[6-(1,6,8)]
    46      21.539751      21.539751      21.539751    1[6-(1,6,8)]
    47      26.222707      26.222707      26.222707    1[6-(1,6,8)]
    48      25.167888      25.167888      25.167888    1[6-(1,6,8)]
    49      19.629622      19.629622      19.629622    1[6-(1,6,8)]
    50      19.749698      19.749698      19.749698    1[6-(1,6,8)]
    51      26.970872      26.970872      26.970872    1[6-(1,6,8)]
    52      26.957941      26.957941      26.957941    1[6-(1,6,8)]
    53      19.212128      19.212128      19.212128    1[6-(1,6,8)]
    54      19.225059      19.225059      19.225059    1[6-(1,6,8)]
    55       8.080178       8.080178       8.080178    1[6-(1,6,8)]
    56       7.960102       7.960102       7.960102    1[6-(1,6,8)]
    57      23.839665      23.839665      23.839665    1[6-(1,6,8)]
    58      24.881553      24.881553      24.881553    1[6-(1,6,8)]
    59      22.343335      22.343335      22.343335    1[6-(1,6,8)]
    60      21.301447      21.301447      21.301447    1[6-(1,6,8)]
    61      11.211385      11.211385      11.211385    1[6-(1,6,8)]
    62       10.03649       10.03649       10.03649    1[6-(1,6,8)]
    63      16.498415      16.498415      16.498415    1[6-(1,6,8)]
    64       17.67331       17.67331       17.67331    1[6-(1,6,8)]
    65       9.975528       9.975528       9.975528    1[6-(1,6,8)]
    66       9.988459       9.988459       9.988459    1[6-(1,6,8)]
    67      26.553378      26.553378      26.553378    1[6-(1,6,8)]
    68      26.433302      26.433302      26.433302    1[6-(1,6,8)]
    69      19.629622      19.629622      19.629622    1[6-(1,6,8)]
    70      19.749698      19.749698      19.749698    1[6-(1,6,8)]
    71      17.734272      17.734272      17.734272    1[6-(1,6,8)]
    72      17.721341      17.721341      17.721341    1[6-(1,6,8)]
    73      16.498415      16.498415      16.498415    1[6-(1,6,8)]
    74       17.67331       17.67331       17.67331    1[6-(1,6,8)]
    75      29.684585      29.684585      29.684585    1[6-(1,6,8)]
    76       28.50969       28.50969       28.50969    1[6-(1,6,8)]
    77      13.106735      13.106735      13.106735    1[6-(1,6,8)]
    78      12.064847      12.064847      12.064847    1[6-(1,6,8)]
    79      14.603065      14.603065      14.603065    1[6-(1,6,8)]
    80      15.644953      15.644953      15.644953    1[6-(1,6,8)]
    81      10.723693      10.723693      10.723693    1[6-(1,6,8)]
    82      11.778512      11.778512      11.778512    1[6-(1,6,8)]
    83      25.805213      25.805213      25.805213    1[6-(1,6,8)]
    84      24.643249      24.643249      24.643249    1[6-(1,6,8)]
    85      16.986107      16.986107      16.986107    1[6-(1,6,8)]
    86      15.931288      15.931288      15.931288    1[6-(1,6,8)]
    87      20.377787      20.377787      20.377787    1[6-(1,6,8)]
    88      21.539751      21.539751      21.539751    1[6-(1,6,8)]
    89      29.614387      29.614387      29.614387    1[6-(1,6,8)]
    90      30.776351      30.776351      30.776351    1[6-(1,6,8)]
    91      16.986107      16.986107      16.986107    1[6-(1,6,8)]
    92      15.931288      15.931288      15.931288    1[6-(1,6,8)]
    93      16.568613      16.568613      16.568613    1[6-(1,6,8)]
    94      15.406649      15.406649      15.406649    1[6-(1,6,8)]
    95      10.723693      10.723693      10.723693    1[6-(1,6,8)]
    96      11.778512      11.778512      11.778512    1[6-(1,6,8)]
    97      17.316778      17.316778      17.316778    1[6-(1,6,8)]
    98      17.196702      17.196702      17.196702    1[6-(1,6,8)]
    99       9.975528       9.975528       9.975528    1[6-(1,6,8)]
   100       9.988459       9.988459       9.988459    1[6-(1,6,8)]
   101      17.734272      17.734272      17.734272    1[6-(1,6,8)]
   102      17.721341      17.721341      17.721341    1[6-(1,6,8)]
   103      28.866222      28.866222      28.866222    1[6-(1,6,8)]
   104      28.986298      28.986298      28.986298    1[6-(1,6,8)]
   105      13.106735      13.106735      13.106735    1[6-(1,6,8)]
   106      12.064847      12.064847      12.064847    1[6-(1,6,8)]
   107      14.603065      14.603065      14.603065    1[6-(1,6,8)]
   108      15.644953      15.644953      15.644953    1[6-(1,6,8)]
   109      25.735015      25.735015      25.735015    1[6-(1,6,8)]
   110       26.90991       26.90991       26.90991    1[6-(1,6,8)]
   111      20.447985      20.447985      20.447985    1[6-(1,6,8)]
   112       19.27309       19.27309       19.27309    1[6-(1,6,8)]
   113      26.394508      26.394508      26.394508    6[1-(0),1-(0),6-(8,8),8-(6,57)]
   114      25.493201      25.493201      25.493201    6[6-(1,1,8),8-(12),8-(57)]
   115      10.429969      10.429969      10.429969    6[1-(0),1-(0),6-(8,8),8-(6,57)]
   116      11.626847      11.626847      11.626847    6[6-(1,1,8),8-(12),8-(57)]
   117      17.279831      17.279831      17.279831    6[1-(0),1-(0),6-(8,8),8-(6,57)]
   118      16.082953      16.082953      16.082953    6[6-(1,1,8),8-(12),8-(57)]
   119      19.788492      19.788492      19.788492    6[1-(0),1-(0),6-(8,8),8-(6,57)]
   120      20.689799      20.689799      20.689799    6[6-(1,1,8),8-(12),8-(57)]
   121      19.588981      19.588981      19.588981    6[1-(0),1-(0),6-(8,8),8-(6,57)]
   122      18.610086      18.610086      18.610086    6[6-(1,1,8),8-(12),8-(57)]
   123       8.120819       8.120819       8.120819    6[1-(0),1-(0),6-(8,8),8-(6,57)]
   124       9.099714       9.099714       9.099714    6[6-(1,1,8),8-(12),8-(57)]
   125      24.085358      24.085358      24.085358    6[1-(0),1-(0),6-(8,8),8-(6,57)]
   126      22.966067      22.966067      22.966067    6[6-(1,1,8),8-(12),8-(57)]
   127      22.097642      22.097642      22.097642    6[1-(0),1-(0),6-(8,8),8-(6,57)]
   128      23.216933      23.216933      23.216933    6[6-(1,1,8),8-(12),8-(57)]
   129       25.40065       25.40065       25.40065    6[1-(0),1-(0),6-(8,8),8-(6,57)]
   130      25.618634      25.618634      25.618634    6[6-(1,1,8),8-(12),8-(57)]
   131      11.423827      11.423827      11.423827    6[1-(0),1-(0),6-(8,8),8-(6,57)]
   132      11.501414      11.501414      11.501414    6[6-(1,1,8),8-(12),8-(57)]
   133       20.78235       20.78235       20.78235    6[1-(0),1-(0),6-(8,8),8-(6,57)]
   134      20.564366      20.564366      20.564366    6[6-(1,1,8),8-(12),8-(57)]
   135      16.285973      16.285973      16.285973    6[1-(0),1-(0),6-(8,8),8-(6,57)]
   136      16.208386      16.208386      16.208386    6[6-(1,1,8),8-(12),8-(57)]
   137       7.049373       7.049373       7.049373    6[1-(0),1-(0),6-(8,8),8-(6,57)]
   138       6.971786       6.971786       6.971786    6[6-(1,1,8),8-(12),8-(57)]
   139       20.78235       20.78235       20.78235    6[1-(0),1-(0),6-(8,8),8-(6,57)]
   140      20.564366      20.564366      20.564366    6[6-(1,1,8),8-(12),8-(57)]
   141      20.660427      20.660427      20.660427    6[1-(0),1-(0),6-(8,8),8-(6,57)]
   142      20.738014      20.738014      20.738014    6[6-(1,1,8),8-(12),8-(57)]
   143       25.40065       25.40065       25.40065    6[1-(0),1-(0),6-(8,8),8-(6,57)]
   144      25.618634      25.618634      25.618634    6[6-(1,1,8),8-(12),8-(57)]
   145      19.666569      19.666569      19.666569    6[1-(0),1-(0),6-(8,8),8-(6,57)]
   146      20.863447      20.863447      20.863447    6[6-(1,1,8),8-(12),8-(57)]
   147      26.394508      26.394508      26.394508    6[1-(0),1-(0),6-(8,8),8-(6,57)]
   148      25.493201      25.493201      25.493201    6[6-(1,1,8),8-(12),8-(57)]
   149      19.788492      19.788492      19.788492    6[1-(0),1-(0),6-(8,8),8-(6,57)]
   150      20.689799      20.689799      20.689799    6[6-(1,1,8),8-(12),8-(57)]
   151       8.043231       8.043231       8.043231    6[1-(0),1-(0),6-(8,8),8-(6,57)]
   152       6.846353       6.846353       6.846353    6[6-(1,1,8),8-(12),8-(57)]
   153      24.085358      24.085358      24.085358    6[1-(0),1-(0),6-(8,8),8-(6,57)]
   154      22.966067      22.966067      22.966067    6[6-(1,1,8),8-(12),8-(57)]
   155      22.097642      22.097642      22.097642    6[1-(0),1-(0),6-(8,8),8-(6,57)]
   156      23.216933      23.216933      23.216933    6[6-(1,1,8),8-(12),8-(57)]
   157      10.352381      10.352381      10.352381    6[1-(0),1-(0),6-(8,8),8-(6,57)]
   158       9.373486       9.373486       9.373486    6[6-(1,1,8),8-(12),8-(57)]
   159      17.357419      17.357419      17.357419    6[1-(0),1-(0),6-(8,8),8-(6,57)]
   160      18.336314      18.336314      18.336314    6[6-(1,1,8),8-(12),8-(57)]
   161      10.551892      10.551892      10.551892    6[1-(0),1-(0),6-(8,8),8-(6,57)]
   162      11.453199      11.453199      11.453199    6[6-(1,1,8),8-(12),8-(57)]
   163      26.516431      26.516431      26.516431    6[1-(0),1-(0),6-(8,8),8-(6,57)]
   164      25.319553      25.319553      25.319553    6[6-(1,1,8),8-(12),8-(57)]
   165      19.666569      19.666569      19.666569    6[1-(0),1-(0),6-(8,8),8-(6,57)]
   166      20.863447      20.863447      20.863447    6[6-(1,1,8),8-(12),8-(57)]
   167      17.157908      17.157908      17.157908    6[1-(0),1-(0),6-(8,8),8-(6,57)]
   168      16.256601      16.256601      16.256601    6[6-(1,1,8),8-(12),8-(57)]
   169      17.357419      17.357419      17.357419    6[1-(0),1-(0),6-(8,8),8-(6,57)]
   170      18.336314      18.336314      18.336314    6[6-(1,1,8),8-(12),8-(57)]
   171      28.825581      28.825581      28.825581    6[1-(0),1-(0),6-(8,8),8-(6,57)]
   172      27.846686      27.846686      27.846686    6[6-(1,1,8),8-(12),8-(57)]
   173      12.861042      12.861042      12.861042    6[1-(0),1-(0),6-(8,8),8-(6,57)]
   174      13.980333      13.980333      13.980333    6[6-(1,1,8),8-(12),8-(57)]
   175      14.848758      14.848758      14.848758    6[1-(0),1-(0),6-(8,8),8-(6,57)]
   176      13.729467      13.729467      13.729467    6[6-(1,1,8),8-(12),8-(57)]
   177       11.54575       11.54575       11.54575    6[1-(0),1-(0),6-(8,8),8-(6,57)]
   178      11.327766      11.327766      11.327766    6[6-(1,1,8),8-(12),8-(57)]
   179      25.522573      25.522573      25.522573    6[1-(0),1-(0),6-(8,8),8-(6,57)]
   180      25.444986      25.444986      25.444986    6[6-(1,1,8),8-(12),8-(57)]
   181       16.16405       16.16405       16.16405    6[1-(0),1-(0),6-(8,8),8-(6,57)]
   182      16.382034      16.382034      16.382034    6[6-(1,1,8),8-(12),8-(57)]
   183      20.660427      20.660427      20.660427    6[1-(0),1-(0),6-(8,8),8-(6,57)]
   184      20.738014      20.738014      20.738014    6[6-(1,1,8),8-(12),8-(57)]
   185      29.897027      29.897027      29.897027    6[1-(0),1-(0),6-(8,8),8-(6,57)]
   186      29.974614      29.974614      29.974614    6[6-(1,1,8),8-(12),8-(57)]
   187       16.16405       16.16405       16.16405    6[1-(0),1-(0),6-(8,8),8-(6,57)]
   188      16.382034      16.382034      16.382034    6[6-(1,1,8),8-(12),8-(57)]
   189      16.285973      16.285973      16.285973    6[1-(0),1-(0),6-(8,8),8-(6,57)]
   190      16.208386      16.208386      16.208386    6[6-(1,1,8),8-(12),8-(57)]
   191       11.54575       11.54575       11.54575    6[1-(0),1-(0),6-(8,8),8-(6,57)]
   192      11.327766      11.327766      11.327766    6[6-(1,1,8),8-(12),8-(57)]
   193      17.279831      17.279831      17.279831    6[1-(0),1-(0),6-(8,8),8-(6,57)]
   194      16.082953      16.082953      16.082953    6[6-(1,1,8),8-(12),8-(57)]
   195      10.551892      10.551892      10.551892    6[1-(0),1-(0),6-(8,8),8-(6,57)]
   196      11.453199      11.453199      11.453199    6[6-(1,1,8),8-(12),8-(57)]
   197      17.157908      17.157908      17.157908    6[1-(0),1-(0),6-(8,8),8-(6,57)]
   198      16.256601      16.256601      16.256601    6[6-(1,1,8),8-(12),8-(57)]
   199      28.903169      28.903169      28.903169    6[1-(0),1-(0),6-(8,8),8-(6,57)]
   200      30.100047      30.100047      30.100047    6[6-(1,1,8),8-(12),8-(57)]
   201      12.861042      12.861042      12.861042    6[1-(0),1-(0),6-(8,8),8-(6,57)]
   202      13.980333      13.980333      13.980333    6[6-(1,1,8),8-(12),8-(57)]
   203      14.848758      14.848758      14.848758    6[1-(0),1-(0),6-(8,8),8-(6,57)]
   204      13.729467      13.729467      13.729467    6[6-(1,1,8),8-(12),8-(57)]
   205      26.594019      26.594019      26.594019    6[1-(0),1-(0),6-(8,8),8-(6,57)]
   206      27.572914      27.572914      27.572914    6[6-(1,1,8),8-(12),8-(57)]
   207      19.588981      19.588981      19.588981    6[1-(0),1-(0),6-(8,8),8-(6,57)]
   208      18.610086      18.610086      18.610086    6[6-(1,1,8),8-(12),8-(57)]
   209      26.001029      26.001029      26.001029    8[6-(6,8),12-(8,8,8,8,8)]
   210      24.257344      24.257344      24.257344    8[6-(6,8),57-(8,8,8,8,8,8,8,8)]
   211      12.749094      12.749094      12.749094    8[6-(6,8),12-(8,8,8,8,8)]
   212       11.44581       11.44581       11.44581    8[6-(6,8),57-(8,8,8,8,8,8,8,8)]
   213      14.960706      14.960706      14.960706    8[6-(6,8),12-(8,8,8,8,8)]
   214       16.26399       16.26399       16.26399    8[6-(6,8),57-(8,8,8,8,8,8,8,8)]
   215      20.181971      20.181971      20.181971    8[6-(6,8),12-(8,8,8,8,8)]
   216      21.925656      21.925656      21.925656    8[6-(6,8),57-(8,8,8,8,8,8,8,8)]
   217      18.383236      18.383236      18.383236    8[6-(6,8),12-(8,8,8,8,8)]
   218      18.087664      18.087664      18.087664    8[6-(6,8),57-(8,8,8,8,8,8,8,8)]
   219       9.326564       9.326564       9.326564    8[6-(6,8),12-(8,8,8,8,8)]
   220       9.622136       9.622136       9.622136    8[6-(6,8),57-(8,8,8,8,8,8,8,8)]
   221      22.578499      22.578499      22.578499    8[6-(6,8),12-(8,8,8,8,8)]
   222      22.433669      22.433669      22.433669    8[6-(6,8),57-(8,8,8,8,8,8,8,8)]
   223      23.604501      23.604501      23.604501    8[6-(6,8),12-(8,8,8,8,8)]
   224      23.749331      23.749331      23.749331    8[6-(6,8),57-(8,8,8,8,8,8,8,8)]
   225       26.51403       26.51403       26.51403    8[6-(6,8),12-(8,8,8,8,8)]
   226      24.915174      24.915174      24.915174    8[6-(6,8),57-(8,8,8,8,8,8,8,8)]
   227      12.236093      12.236093      12.236093    8[6-(6,8),12-(8,8,8,8,8)]
   228      10.787979      10.787979      10.787979    8[6-(6,8),57-(8,8,8,8,8,8,8,8)]
   229       19.66897       19.66897       19.66897    8[6-(6,8),12-(8,8,8,8,8)]
   230      21.267826      21.267826      21.267826    8[6-(6,8),57-(8,8,8,8,8,8,8,8)]
   231      15.473707      15.473707      15.473707    8[6-(6,8),12-(8,8,8,8,8)]
   232      16.921821      16.921821      16.921821    8[6-(6,8),57-(8,8,8,8,8,8,8,8)]
   233       6.237107       6.237107       6.237107    8[6-(6,8),12-(8,8,8,8,8)]
   234       7.685221       7.685221       7.685221    8[6-(6,8),57-(8,8,8,8,8,8,8,8)]
   235       19.66897       19.66897       19.66897    8[6-(6,8),12-(8,8,8,8,8)]
   236      21.267826      21.267826      21.267826    8[6-(6,8),57-(8,8,8,8,8,8,8,8)]
   237      21.472693      21.472693      21.472693    8[6-(6,8),12-(8,8,8,8,8)]
   238      20.024579      20.024579      20.024579    8[6-(6,8),57-(8,8,8,8,8,8,8,8)]
   239       26.51403       26.51403       26.51403    8[6-(6,8),12-(8,8,8,8,8)]
   240      24.915174      24.915174      24.915174    8[6-(6,8),57-(8,8,8,8,8,8,8,8)]
   241      21.985694      21.985694      21.985694    8[6-(6,8),12-(8,8,8,8,8)]
   242       20.68241       20.68241       20.68241    8[6-(6,8),57-(8,8,8,8,8,8,8,8)]
   243      26.001029      26.001029      26.001029    8[6-(6,8),12-(8,8,8,8,8)]
   244      24.257344      24.257344      24.257344    8[6-(6,8),57-(8,8,8,8,8,8,8,8)]
   245      20.181971      20.181971      20.181971    8[6-(6,8),12-(8,8,8,8,8)]
   246      21.925656      21.925656      21.925656    8[6-(6,8),57-(8,8,8,8,8,8,8,8)]
   247       5.724106       5.724106       5.724106    8[6-(6,8),12-(8,8,8,8,8)]
   248        7.02739        7.02739        7.02739    8[6-(6,8),57-(8,8,8,8,8,8,8,8)]
   249      22.578499      22.578499      22.578499    8[6-(6,8),12-(8,8,8,8,8)]
   250      22.433669      22.433669      22.433669    8[6-(6,8),57-(8,8,8,8,8,8,8,8)]
   251      23.604501      23.604501      23.604501    8[6-(6,8),12-(8,8,8,8,8)]
   252      23.749331      23.749331      23.749331    8[6-(6,8),57-(8,8,8,8,8,8,8,8)]
   253       9.146636       9.146636       9.146636    8[6-(6,8),12-(8,8,8,8,8)]
   254       8.851064       8.851064       8.851064    8[6-(6,8),57-(8,8,8,8,8,8,8,8)]
   255      18.563164      18.563164      18.563164    8[6-(6,8),12-(8,8,8,8,8)]
   256      18.858736      18.858736      18.858736    8[6-(6,8),57-(8,8,8,8,8,8,8,8)]
   257      10.945371      10.945371      10.945371    8[6-(6,8),12-(8,8,8,8,8)]
   258      12.689056      12.689056      12.689056    8[6-(6,8),57-(8,8,8,8,8,8,8,8)]
   259      24.197306      24.197306      24.197306    8[6-(6,8),12-(8,8,8,8,8)]
   260       25.50059       25.50059       25.50059    8[6-(6,8),57-(8,8,8,8,8,8,8,8)]
   261      21.985694      21.985694      21.985694    8[6-(6,8),12-(8,8,8,8,8)]
   262       20.68241       20.68241       20.68241    8[6-(6,8),57-(8,8,8,8,8,8,8,8)]
   263      16.764429      16.764429      16.764429    8[6-(6,8),12-(8,8,8,8,8)]
   264      15.020744      15.020744      15.020744    8[6-(6,8),57-(8,8,8,8,8,8,8,8)]
   265      18.563164      18.563164      18.563164    8[6-(6,8),12-(8,8,8,8,8)]
   266      18.858736      18.858736      18.858736    8[6-(6,8),57-(8,8,8,8,8,8,8,8)]
   267      27.619836      27.619836      27.619836    8[6-(6,8),12-(8,8,8,8,8)]
   268      27.324264      27.324264      27.324264    8[6-(6,8),57-(8,8,8,8,8,8,8,8)]
   269      14.367901      14.367901      14.367901    8[6-(6,8),12-(8,8,8,8,8)]
   270      14.512731      14.512731      14.512731    8[6-(6,8),57-(8,8,8,8,8,8,8,8)]
   271      13.341899      13.341899      13.341899    8[6-(6,8),12-(8,8,8,8,8)]
   272      13.197069      13.197069      13.197069    8[6-(6,8),57-(8,8,8,8,8,8,8,8)]
   273       10.43237       10.43237       10.43237    8[6-(6,8),12-(8,8,8,8,8)]
   274      12.031226      12.031226      12.031226    8[6-(6,8),57-(8,8,8,8,8,8,8,8)]
   275      24.710307      24.710307      24.710307    8[6-(6,8),12-(8,8,8,8,8)]
   276      26.158421      26.158421      26.158421    8[6-(6,8),57-(8,8,8,8,8,8,8,8)]
   277       17.27743       17.27743       17.27743    8[6-(6,8),12-(8,8,8,8,8)]
   278      15.678574      15.678574      15.678574    8[6-(6,8),57-(8,8,8,8,8,8,8,8)]
   279      21.472693      21.472693      21.472693    8[6-(6,8),12-(8,8,8,8,8)]
   280      20.024579      20.024579      20.024579    8[6-(6,8),57-(8,8,8,8,8,8,8,8)]
   281      30.709293      30.709293      30.709293    8[6-(6,8),12-(8,8,8,8,8)]
   282      29.261179      29.261179      29.261179    8[6-(6,8),57-(8,8,8,8,8,8,8,8)]
   283       17.27743       17.27743       17.27743    8[6-(6,8),12-(8,8,8,8,8)]
   284      15.678574      15.678574      15.678574    8[6-(6,8),57-(8,8,8,8,8,8,8,8)]
   285      15.473707      15.473707      15.473707    8[6-(6,8),12-(8,8,8,8,8)]
   286      16.921821      16.921821      16.921821    8[6-(6,8),57-(8,8,8,8,8,8,8,8)]
   287       10.43237       10.43237       10.43237    8[6-(6,8),12-(8,8,8,8,8)]
   288      12.031226      12.031226      12.031226    8[6-(6,8),57-(8,8,8,8,8,8,8,8)]
   289      14.960706      14.960706      14.960706    8[6-(6,8),12-(8,8,8,8,8)]
   290       16.26399       16.26399       16.26399    8[6-(6,8),57-(8,8,8,8,8,8,8,8)]
   291      10.945371      10.945371      10.945371    8[6-(6,8),12-(8,8,8,8,8)]
   292      12.689056      12.689056      12.689056    8[6-(6,8),57-(8,8,8,8,8,8,8,8)]
   293      16.764429      16.764429      16.764429    8[6-(6,8),12-(8,8,8,8,8)]
   294      15.020744      15.020744      15.020744    8[6-(6,8),57-(8,8,8,8,8,8,8,8)]
   295      31.222294      31.222294      31.222294    8[6-(6,8),12-(8,8,8,8,8)]
   296       29.91901       29.91901       29.91901    8[6-(6,8),57-(8,8,8,8,8,8,8,8)]
   297      14.367901      14.367901      14.367901    8[6-(6,8),12-(8,8,8,8,8)]
   298      14.512731      14.512731      14.512731    8[6-(6,8),57-(8,8,8,8,8,8,8,8)]
   299      13.341899      13.341899      13.341899    8[6-(6,8),12-(8,8,8,8,8)]
   300      13.197069      13.197069      13.197069    8[6-(6,8),57-(8,8,8,8,8,8,8,8)]
   301      27.799764      27.799764      27.799764    8[6-(6,8),12-(8,8,8,8,8)]
   302      28.095336      28.095336      28.095336    8[6-(6,8),57-(8,8,8,8,8,8,8,8)]
   303      18.383236      18.383236      18.383236    8[6-(6,8),12-(8,8,8,8,8)]
   304      18.087664      18.087664      18.087664    8[6-(6,8),57-(8,8,8,8,8,8,8,8)]
   305      25.631565      25.631565      25.631565    8[6-(1,1,6),6-(1,1,6),57-(8,8,8,8,8,8,8,8)]
   306         9.2366         9.2366         9.2366    8[6-(1,1,6),6-(1,1,6),57-(8,8,8,8,8,8,8,8)]
   307        18.4732        18.4732        18.4732    8[6-(1,1,6),6-(1,1,6),57-(8,8,8,8,8,8,8,8)]
   308      20.551435      20.551435      20.551435    8[6-(1,1,6),6-(1,1,6),57-(8,8,8,8,8,8,8,8)]
   309      19.743233      19.743233      19.743233    8[6-(1,1,6),6-(1,1,6),57-(8,8,8,8,8,8,8,8)]
   310       7.966568       7.966568       7.966568    8[6-(1,1,6),6-(1,1,6),57-(8,8,8,8,8,8,8,8)]
   311      24.361532      24.361532      24.361532    8[6-(1,1,6),6-(1,1,6),57-(8,8,8,8,8,8,8,8)]
   312      21.821467      21.821467      21.821467    8[6-(1,1,6),6-(1,1,6),57-(8,8,8,8,8,8,8,8)]
   313      24.361532      24.361532      24.361532    8[6-(1,1,6),6-(1,1,6),57-(8,8,8,8,8,8,8,8)]
   314      10.506633      10.506633      10.506633    8[6-(1,1,6),6-(1,1,6),57-(8,8,8,8,8,8,8,8)]
   315      21.821468      21.821468      21.821468    8[6-(1,1,6),6-(1,1,6),57-(8,8,8,8,8,8,8,8)]
   316      17.203167      17.203167      17.203167    8[6-(1,1,6),6-(1,1,6),57-(8,8,8,8,8,8,8,8)]
   317      11.314835      11.314835      11.314835    8[6-(1,1,6),6-(1,1,6),57-(8,8,8,8,8,8,8,8)]
   318        27.7098        27.7098        27.7098    8[6-(1,1,6),6-(1,1,6),57-(8,8,8,8,8,8,8,8)]
   319        18.4732        18.4732        18.4732    8[6-(1,1,6),6-(1,1,6),57-(8,8,8,8,8,8,8,8)]
   320      16.394965      16.394965      16.394965    8[6-(1,1,6),6-(1,1,6),57-(8,8,8,8,8,8,8,8)]
   321      17.203168      17.203168      17.203168    8[6-(1,1,6),6-(1,1,6),57-(8,8,8,8,8,8,8,8)]
   322      28.979833      28.979833      28.979833    8[6-(1,1,6),6-(1,1,6),57-(8,8,8,8,8,8,8,8)]
   323      12.584867      12.584867      12.584867    8[6-(1,1,6),6-(1,1,6),57-(8,8,8,8,8,8,8,8)]
   324      15.124933      15.124933      15.124933    8[6-(1,1,6),6-(1,1,6),57-(8,8,8,8,8,8,8,8)]
   325      12.584868      12.584868      12.584868    8[6-(1,1,6),6-(1,1,6),57-(8,8,8,8,8,8,8,8)]
   326      26.439768      26.439768      26.439768    8[6-(1,1,6),6-(1,1,6),57-(8,8,8,8,8,8,8,8)]
   327      15.124933      15.124933      15.124933    8[6-(1,1,6),6-(1,1,6),57-(8,8,8,8,8,8,8,8)]
   328      19.743233      19.743233      19.743233    8[6-(1,1,6),6-(1,1,6),57-(8,8,8,8,8,8,8,8)]
