# Supplementary material for: A collection of forcefield precursors for metal–organic frameworks
Source: RSC Adv. 2019 Nov 13;9(63):36492–507. doi: 10.1039/c9ra07327b (PMC9075174; doi:10.1039/c9ra07327b)
Supplement: RA-009-C9RA07327B-s1639 [file RA-009-C9RA07327B-s1639.txt]

NANMEW_clean

15.100000    0.000000    0.000000
0.000000    15.677000    0.000000
0.000000    -7.838500    13.576680

     1         11.325         11.325         11.325    57[7-(6,6),7-(6,6),7-(6,6),8-(6),8-(6),8-(6),8-(6),8-(6),8-(6)]
     2         11.325         11.325         11.325    57[7-(6,6),7-(6,6),7-(6,6),8-(6),8-(6),8-(6),8-(6),8-(6),8-(6)]
     3          3.775          3.775          3.775    57[7-(6,6),7-(6,6),7-(6,6),8-(6),8-(6),8-(6),8-(6),8-(6),8-(6)]
     4          3.775          3.775          3.775    57[7-(6,6),7-(6,6),7-(6,6),8-(6),8-(6),8-(6),8-(6),8-(6),8-(6)]
     5            0.0            0.0            0.0    12[8-(6),8-(6),8-(6),8-(6)]
     6            0.0            0.0            0.0    12[8-(6),8-(6),8-(6),8-(6)]
     7            0.0            0.0            0.0    12[8-(6),8-(6),8-(6),8-(6)]
     8           7.55           7.55           7.55    12[8-(6),8-(6),8-(6),8-(6)]
     9           7.55           7.55           7.55    12[8-(6),8-(6),8-(6),8-(6)]
    10           7.55           7.55           7.55    12[8-(6),8-(6),8-(6),8-(6)]
    11        12.7444        12.7444        12.7444    1[6-(6,6)]
    12        12.7444        12.7444        12.7444    1[6-(6,6)]
    13        12.7444        12.7444        12.7444    1[6-(6,6)]
    14        12.7444        12.7444        12.7444    1[6-(6,6)]
    15        12.7444        12.7444        12.7444    1[6-(6,6)]
    16        12.7444        12.7444        12.7444    1[6-(6,6)]
    17         9.9056         9.9056         9.9056    1[6-(6,6)]
    18         9.9056         9.9056         9.9056    1[6-(6,6)]
    19         9.9056         9.9056         9.9056    1[6-(6,6)]
    20         9.9056         9.9056         9.9056    1[6-(6,6)]
    21         9.9056         9.9056         9.9056    1[6-(6,6)]
    22         9.9056         9.9056         9.9056    1[6-(6,6)]
    23         2.3556         2.3556         2.3556    1[6-(6,6)]
    24         2.3556         2.3556         2.3556    1[6-(6,6)]
    25         2.3556         2.3556         2.3556    1[6-(6,6)]
    26         2.3556         2.3556         2.3556    1[6-(6,6)]
    27         2.3556         2.3556         2.3556    1[6-(6,6)]
    28         2.3556         2.3556         2.3556    1[6-(6,6)]
    29         5.1944         5.1944         5.1944    1[6-(6,6)]
    30         5.1944         5.1944         5.1944    1[6-(6,6)]
    31         5.1944         5.1944         5.1944    1[6-(6,6)]
    32         5.1944         5.1944         5.1944    1[6-(6,6)]
    33         5.1944         5.1944         5.1944    1[6-(6,6)]
    34         5.1944         5.1944         5.1944    1[6-(6,6)]
    35         11.325         11.325         11.325    1[6-(6,6)]
    36         11.325         11.325         11.325    1[6-(6,6)]
    37         11.325         11.325         11.325    1[6-(6,6)]
    38         11.325         11.325         11.325    1[6-(6,6)]
    39         11.325         11.325         11.325    1[6-(6,6)]
    40         11.325         11.325         11.325    1[6-(6,6)]
    41          3.775          3.775          3.775    1[6-(6,6)]
    42          3.775          3.775          3.775    1[6-(6,6)]
    43          3.775          3.775          3.775    1[6-(6,6)]
    44          3.775          3.775          3.775    1[6-(6,6)]
    45          3.775          3.775          3.775    1[6-(6,6)]
    46          3.775          3.775          3.775    1[6-(6,6)]
    47      12.166674      12.166674      12.166674    6[1-(0),6-(1,6),6-(6,7)]
    48      12.126206      12.126206      12.126206    6[6-(1,6),6-(8,8),7-(6,57)]
    49      13.000194      13.000194      13.000194    6[6-(6,7),8-(12),8-(57)]
    50      12.166674      12.166674      12.166674    6[1-(0),6-(1,6),6-(6,7)]
    51      12.126206      12.126206      12.126206    6[6-(1,6),6-(8,8),7-(6,57)]
    52      13.000194      13.000194      13.000194    6[6-(6,7),8-(12),8-(57)]
    53      12.166674      12.166674      12.166674    6[1-(0),6-(1,6),6-(6,7)]
    54      12.126206      12.126206      12.126206    6[6-(1,6),6-(8,8),7-(6,57)]
    55      13.000194      13.000194      13.000194    6[6-(6,7),8-(12),8-(57)]
    56      12.166674      12.166674      12.166674    6[1-(0),6-(1,6),6-(6,7)]
    57      12.126206      12.126206      12.126206    6[6-(1,6),6-(8,8),7-(6,57)]
    58      13.000194      13.000194      13.000194    6[6-(6,7),8-(12),8-(57)]
    59      12.166674      12.166674      12.166674    6[1-(0),6-(1,6),6-(6,7)]
    60      12.126206      12.126206      12.126206    6[6-(1,6),6-(8,8),7-(6,57)]
    61      13.000194      13.000194      13.000194    6[6-(6,7),8-(12),8-(57)]
    62      12.166674      12.166674      12.166674    6[1-(0),6-(1,6),6-(6,7)]
    63      12.126206      12.126206      12.126206    6[6-(1,6),6-(8,8),7-(6,57)]
    64      13.000194      13.000194      13.000194    6[6-(6,7),8-(12),8-(57)]
    65      10.483326      10.483326      10.483326    6[1-(0),6-(1,6),6-(6,7)]
    66      10.523794      10.523794      10.523794    6[6-(1,6),6-(8,8),7-(6,57)]
    67       9.649806       9.649806       9.649806    6[6-(6,7),8-(12),8-(57)]
    68      10.483326      10.483326      10.483326    6[1-(0),6-(1,6),6-(6,7)]
    69      10.523794      10.523794      10.523794    6[6-(1,6),6-(8,8),7-(6,57)]
    70       9.649806       9.649806       9.649806    6[6-(6,7),8-(12),8-(57)]
    71      10.483326      10.483326      10.483326    6[1-(0),6-(1,6),6-(6,7)]
    72      10.523794      10.523794      10.523794    6[6-(1,6),6-(8,8),7-(6,57)]
    73       9.649806       9.649806       9.649806    6[6-(6,7),8-(12),8-(57)]
    74      10.483326      10.483326      10.483326    6[1-(0),6-(1,6),6-(6,7)]
    75      10.523794      10.523794      10.523794    6[6-(1,6),6-(8,8),7-(6,57)]
    76       9.649806       9.649806       9.649806    6[6-(6,7),8-(12),8-(57)]
    77      10.483326      10.483326      10.483326    6[1-(0),6-(1,6),6-(6,7)]
    78      10.523794      10.523794      10.523794    6[6-(1,6),6-(8,8),7-(6,57)]
    79       9.649806       9.649806       9.649806    6[6-(6,7),8-(12),8-(57)]
    80      10.483326      10.483326      10.483326    6[1-(0),6-(1,6),6-(6,7)]
    81      10.523794      10.523794      10.523794    6[6-(1,6),6-(8,8),7-(6,57)]
    82       9.649806       9.649806       9.649806    6[6-(6,7),8-(12),8-(57)]
    83       2.933326       2.933326       2.933326    6[1-(0),6-(1,6),6-(6,7)]
    84       2.973794       2.973794       2.973794    6[6-(1,6),6-(8,8),7-(6,57)]
    85       2.099806       2.099806       2.099806    6[6-(6,7),8-(12),8-(57)]
    86       2.933326       2.933326       2.933326    6[1-(0),6-(1,6),6-(6,7)]
    87       2.973794       2.973794       2.973794    6[6-(1,6),6-(8,8),7-(6,57)]
    88       2.099806       2.099806       2.099806    6[6-(6,7),8-(12),8-(57)]
    89       2.933326       2.933326       2.933326    6[1-(0),6-(1,6),6-(6,7)]
    90       2.973794       2.973794       2.973794    6[6-(1,6),6-(8,8),7-(6,57)]
    91       2.099806       2.099806       2.099806    6[6-(6,7),8-(12),8-(57)]
    92       2.933326       2.933326       2.933326    6[1-(0),6-(1,6),6-(6,7)]
    93       2.973794       2.973794       2.973794    6[6-(1,6),6-(8,8),7-(6,57)]
    94       2.099806       2.099806       2.099806    6[6-(6,7),8-(12),8-(57)]
    95       2.933326       2.933326       2.933326    6[1-(0),6-(1,6),6-(6,7)]
    96       2.973794       2.973794       2.973794    6[6-(1,6),6-(8,8),7-(6,57)]
    97       2.099806       2.099806       2.099806    6[6-(6,7),8-(12),8-(57)]
    98       2.933326       2.933326       2.933326    6[1-(0),6-(1,6),6-(6,7)]
    99       2.973794       2.973794       2.973794    6[6-(1,6),6-(8,8),7-(6,57)]
   100       2.099806       2.099806       2.099806    6[6-(6,7),8-(12),8-(57)]
   101       4.616674       4.616674       4.616674    6[1-(0),6-(1,6),6-(6,7)]
   102       4.576206       4.576206       4.576206    6[6-(1,6),6-(8,8),7-(6,57)]
   103       5.450194       5.450194       5.450194    6[6-(6,7),8-(12),8-(57)]
   104       4.616674       4.616674       4.616674    6[1-(0),6-(1,6),6-(6,7)]
   105       4.576206       4.576206       4.576206    6[6-(1,6),6-(8,8),7-(6,57)]
   106       5.450194       5.450194       5.450194    6[6-(6,7),8-(12),8-(57)]
   107       4.616674       4.616674       4.616674    6[1-(0),6-(1,6),6-(6,7)]
   108       4.576206       4.576206       4.576206    6[6-(1,6),6-(8,8),7-(6,57)]
   109       5.450194       5.450194       5.450194    6[6-(6,7),8-(12),8-(57)]
   110       4.616674       4.616674       4.616674    6[1-(0),6-(1,6),6-(6,7)]
   111       4.576206       4.576206       4.576206    6[6-(1,6),6-(8,8),7-(6,57)]
   112       5.450194       5.450194       5.450194    6[6-(6,7),8-(12),8-(57)]
   113       4.616674       4.616674       4.616674    6[1-(0),6-(1,6),6-(6,7)]
   114       4.576206       4.576206       4.576206    6[6-(1,6),6-(8,8),7-(6,57)]
   115       5.450194       5.450194       5.450194    6[6-(6,7),8-(12),8-(57)]
   116       4.616674       4.616674       4.616674    6[1-(0),6-(1,6),6-(6,7)]
   117       4.576206       4.576206       4.576206    6[6-(1,6),6-(8,8),7-(6,57)]
   118       5.450194       5.450194       5.450194    6[6-(6,7),8-(12),8-(57)]
   119         11.325         11.325         11.325    6[1-(0),6-(1,6),6-(1,6)]
   120         11.325         11.325         11.325    6[1-(0),6-(1,6),6-(1,6)]
   121         11.325         11.325         11.325    6[1-(0),6-(1,6),6-(1,6)]
   122         11.325         11.325         11.325    6[1-(0),6-(1,6),6-(1,6)]
   123         11.325         11.325         11.325    6[1-(0),6-(1,6),6-(1,6)]
   124         11.325         11.325         11.325    6[1-(0),6-(1,6),6-(1,6)]
   125          3.775          3.775          3.775    6[1-(0),6-(1,6),6-(1,6)]
   126          3.775          3.775          3.775    6[1-(0),6-(1,6),6-(1,6)]
   127          3.775          3.775          3.775    6[1-(0),6-(1,6),6-(1,6)]
   128          3.775          3.775          3.775    6[1-(0),6-(1,6),6-(1,6)]
   129          3.775          3.775          3.775    6[1-(0),6-(1,6),6-(1,6)]
   130          3.775          3.775          3.775    6[1-(0),6-(1,6),6-(1,6)]
   131         11.325         11.325         11.325    7[6-(6,6),6-(6,6),57-(7,7,8,8,8,8,8,8)]
   132         11.325         11.325         11.325    7[6-(6,6),6-(6,6),57-(7,7,8,8,8,8,8,8)]
   133         11.325         11.325         11.325    7[6-(6,6),6-(6,6),57-(7,7,8,8,8,8,8,8)]
   134         11.325         11.325         11.325    7[6-(6,6),6-(6,6),57-(7,7,8,8,8,8,8,8)]
   135         11.325         11.325         11.325    7[6-(6,6),6-(6,6),57-(7,7,8,8,8,8,8,8)]
   136         11.325         11.325         11.325    7[6-(6,6),6-(6,6),57-(7,7,8,8,8,8,8,8)]
   137          3.775          3.775          3.775    7[6-(6,6),6-(6,6),57-(7,7,8,8,8,8,8,8)]
   138          3.775          3.775          3.775    7[6-(6,6),6-(6,6),57-(7,7,8,8,8,8,8,8)]
   139          3.775          3.775          3.775    7[6-(6,6),6-(6,6),57-(7,7,8,8,8,8,8,8)]
   140          3.775          3.775          3.775    7[6-(6,6),6-(6,6),57-(7,7,8,8,8,8,8,8)]
   141          3.775          3.775          3.775    7[6-(6,6),6-(6,6),57-(7,7,8,8,8,8,8,8)]
   142          3.775          3.775          3.775    7[6-(6,6),6-(6,6),57-(7,7,8,8,8,8,8,8)]
   143      13.671389      13.671389      13.671389    8[6-(6,8),12-(8,8,8)]
   144      12.976638      12.976638      12.976638    8[6-(6,8),57-(7,7,7,8,8,8,8,8)]
   145      13.671389      13.671389      13.671389    8[6-(6,8),12-(8,8,8)]
   146      12.976638      12.976638      12.976638    8[6-(6,8),57-(7,7,7,8,8,8,8,8)]
   147      13.671389      13.671389      13.671389    8[6-(6,8),12-(8,8,8)]
   148      12.976638      12.976638      12.976638    8[6-(6,8),57-(7,7,7,8,8,8,8,8)]
   149      13.671389      13.671389      13.671389    8[6-(6,8),12-(8,8,8)]
   150      12.976638      12.976638      12.976638    8[6-(6,8),57-(7,7,7,8,8,8,8,8)]
   151      13.671389      13.671389      13.671389    8[6-(6,8),12-(8,8,8)]
   152      12.976638      12.976638      12.976638    8[6-(6,8),57-(7,7,7,8,8,8,8,8)]
   153      13.671389      13.671389      13.671389    8[6-(6,8),12-(8,8,8)]
   154      12.976638      12.976638      12.976638    8[6-(6,8),57-(7,7,7,8,8,8,8,8)]
   155       8.978611       8.978611       8.978611    8[6-(6,8),12-(8,8,8)]
   156       9.673362       9.673362       9.673362    8[6-(6,8),57-(7,7,7,8,8,8,8,8)]
   157       8.978611       8.978611       8.978611    8[6-(6,8),12-(8,8,8)]
   158       9.673362       9.673362       9.673362    8[6-(6,8),57-(7,7,7,8,8,8,8,8)]
   159       8.978611       8.978611       8.978611    8[6-(6,8),12-(8,8,8)]
   160       9.673362       9.673362       9.673362    8[6-(6,8),57-(7,7,7,8,8,8,8,8)]
   161       8.978611       8.978611       8.978611    8[6-(6,8),12-(8,8,8)]
   162       9.673362       9.673362       9.673362    8[6-(6,8),57-(7,7,7,8,8,8,8,8)]
   163       8.978611       8.978611       8.978611    8[6-(6,8),12-(8,8,8)]
   164       9.673362       9.673362       9.673362    8[6-(6,8),57-(7,7,7,8,8,8,8,8)]
   165       8.978611       8.978611       8.978611    8[6-(6,8),12-(8,8,8)]
   166       9.673362       9.673362       9.673362    8[6-(6,8),57-(7,7,7,8,8,8,8,8)]
   167       1.428611       1.428611       1.428611    8[6-(6,8),12-(8,8,8)]
   168       2.123362       2.123362       2.123362    8[6-(6,8),57-(7,7,7,8,8,8,8,8)]
   169       1.428611       1.428611       1.428611    8[6-(6,8),12-(8,8,8)]
   170       2.123362       2.123362       2.123362    8[6-(6,8),57-(7,7,7,8,8,8,8,8)]
   171       1.428611       1.428611       1.428611    8[6-(6,8),12-(8,8,8)]
   172       2.123362       2.123362       2.123362    8[6-(6,8),57-(7,7,7,8,8,8,8,8)]
   173       1.428611       1.428611       1.428611    8[6-(6,8),12-(8,8,8)]
   174       2.123362       2.123362       2.123362    8[6-(6,8),57-(7,7,7,8,8,8,8,8)]
   175       1.428611       1.428611       1.428611    8[6-(6,8),12-(8,8,8)]
   176       2.123362       2.123362       2.123362    8[6-(6,8),57-(7,7,7,8,8,8,8,8)]
   177       1.428611       1.428611       1.428611    8[6-(6,8),12-(8,8,8)]
   178       2.123362       2.123362       2.123362    8[6-(6,8),57-(7,7,7,8,8,8,8,8)]
   179       6.121389       6.121389       6.121389    8[6-(6,8),12-(8,8,8)]
   180       5.426638       5.426638       5.426638    8[6-(6,8),57-(7,7,7,8,8,8,8,8)]
   181       6.121389       6.121389       6.121389    8[6-(6,8),12-(8,8,8)]
   182       5.426638       5.426638       5.426638    8[6-(6,8),57-(7,7,7,8,8,8,8,8)]
   183       6.121389       6.121389       6.121389    8[6-(6,8),12-(8,8,8)]
   184       5.426638       5.426638       5.426638    8[6-(6,8),57-(7,7,7,8,8,8,8,8)]
   185       6.121389       6.121389       6.121389    8[6-(6,8),12-(8,8,8)]
   186       5.426638       5.426638       5.426638    8[6-(6,8),57-(7,7,7,8,8,8,8,8)]
   187       6.121389       6.121389       6.121389    8[6-(6,8),12-(8,8,8)]
   188       5.426638       5.426638       5.426638    8[6-(6,8),57-(7,7,7,8,8,8,8,8)]
   189       6.121389       6.121389       6.121389    8[6-(6,8),12-(8,8,8)]
   190       5.426638       5.426638       5.426638    8[6-(6,8),57-(7,7,7,8,8,8,8,8)]
