# Supplementary material for: A collection of forcefield precursors for metal–organic frameworks
Source: RSC Adv. 2019 Nov 13;9(63):36492–507. doi: 10.1039/c9ra07327b (PMC9075174; doi:10.1039/c9ra07327b)
Supplement: RA-009-C9RA07327B-s1640 [file RA-009-C9RA07327B-s1640.txt]

NANYUX_charged

9.455000    0.000000    0.000000
-1.624556    10.914459    0.000000
0.000000    0.000000    16.007400

     1       8.103543       8.103543       8.103543    30[8-(6),8-(6),8-(6),8-(6)]
     2       5.266679       5.266679       5.266679    30[8-(6),8-(6),8-(6),8-(6)]
     3      -0.273099      -0.273099      -0.273099    30[8-(6),8-(6),8-(6),8-(6)]
     4       2.563765       2.563765       2.563765    30[8-(6),8-(6),8-(6),8-(6)]
     5       3.839327       3.839327       3.839327    1[6-(6,6)]
     6       2.942593       2.942593       2.942593    1[6-(6,6)]
     7       6.823466       6.823466       6.823466    1[6-(6,6)]
     8       7.906339       7.906339       7.906339    1[6-(6,6)]
     9      -0.651927      -0.651927      -0.651927    1[6-(6,6)]
    10         4.9222         4.9222         4.9222    1[6-(6,6)]
    11       3.991117       3.991117       3.991117    1[6-(6,6)]
    12       4.887851       4.887851       4.887851    1[6-(6,6)]
    13       1.006978       1.006978       1.006978    1[6-(6,6)]
    14      -0.075895      -0.075895      -0.075895    1[6-(6,6)]
    15       8.482371       8.482371       8.482371    1[6-(6,6)]
    16       2.908244       2.908244       2.908244    1[6-(6,6)]
    17       7.997649       7.997649       7.997649    1[6-(1,1,7)]
    18       8.627495       8.627495       8.627495    1[6-(1,1,7)]
    19       7.106732       7.106732       7.106732    1[6-(1,1,7)]
    20       5.531026       5.531026       5.531026    1[6-(1,1,7)]
    21       6.074323       6.074323       6.074323    1[6-(1,1,7)]
    22       6.332121       6.332121       6.332121    1[6-(1,1,7)]
    23        8.24798        8.24798        8.24798    1[7-(1,6,6)]
    24       7.324217       7.324217       7.324217    1[7-(1,6,6)]
    25       5.372573       5.372573       5.372573    1[6-(1,1,7)]
    26       4.742727       4.742727       4.742727    1[6-(1,1,7)]
    27        6.26349        6.26349        6.26349    1[6-(1,1,7)]
    28       7.839196       7.839196       7.839196    1[6-(1,1,7)]
    29       7.295899       7.295899       7.295899    1[6-(1,1,7)]
    30       7.038101       7.038101       7.038101    1[6-(1,1,7)]
    31       5.122242       5.122242       5.122242    1[7-(1,6,6)]
    32       6.046005       6.046005       6.046005    1[7-(1,6,6)]
    33      -0.167205      -0.167205      -0.167205    1[6-(1,1,7)]
    34      -0.797051      -0.797051      -0.797051    1[6-(1,1,7)]
    35       0.723712       0.723712       0.723712    1[6-(1,1,7)]
    36       2.299418       2.299418       2.299418    1[6-(1,1,7)]
    37       1.756121       1.756121       1.756121    1[6-(1,1,7)]
    38       1.498323       1.498323       1.498323    1[6-(1,1,7)]
    39      -0.417536      -0.417536      -0.417536    1[7-(1,6,6)]
    40       0.506227       0.506227       0.506227    1[7-(1,6,6)]
    41       2.457871       2.457871       2.457871    1[6-(1,1,7)]
    42       3.087717       3.087717       3.087717    1[6-(1,1,7)]
    43       1.566954       1.566954       1.566954    1[6-(1,1,7)]
    44      -0.008752      -0.008752      -0.008752    1[6-(1,1,7)]
    45       0.534545       0.534545       0.534545    1[6-(1,1,7)]
    46       0.792343       0.792343       0.792343    1[6-(1,1,7)]
    47       2.708202       2.708202       2.708202    1[7-(1,6,6)]
    48       1.784439       1.784439       1.784439    1[7-(1,6,6)]
    49       6.461787       6.461787       6.461787    6[6-(6,6),8-(30),8-(30)]
    50       1.717354       1.717354       1.717354    6[6-(6,6),8-(0),8-(30)]
    51       5.472822       5.472822       5.472822    6[6-(6,6),8-(0),8-(30)]
    52       5.483096       5.483096       5.483096    6[6-(1,6),6-(1,6),6-(8,8)]
    53       4.116091       4.116091       4.116091    6[1-(0),6-(6,6),6-(6,6)]
    54       3.186277       3.186277       3.186277    6[6-(1,6),6-(1,6),6-(8,8)]
    55       3.632494       3.632494       3.632494    6[1-(0),6-(6,6),6-(6,6)]
    56       4.991047       4.991047       4.991047    6[6-(1,6),6-(1,6),6-(8,8)]
    57       5.920374       5.920374       5.920374    6[1-(0),6-(6,6),6-(6,6)]
    58       5.283879       5.283879       5.283879    6[6-(6,6),8-(30),8-(30)]
    59       0.573312       0.573312       0.573312    6[6-(6,6),8-(0),8-(30)]
    60       6.272844       6.272844       6.272844    6[6-(6,6),8-(0),8-(30)]
    61        6.26257        6.26257        6.26257    6[6-(1,6),6-(1,6),6-(8,8)]
    62       7.629575       7.629575       7.629575    6[1-(0),6-(6,6),6-(6,6)]
    63      -0.895611      -0.895611      -0.895611    6[6-(1,6),6-(1,6),6-(8,8)]
    64      -1.341828      -1.341828      -1.341828    6[1-(0),6-(6,6),6-(6,6)]
    65       6.754619       6.754619       6.754619    6[6-(1,6),6-(1,6),6-(8,8)]
    66       5.825292       5.825292       5.825292    6[1-(0),6-(6,6),6-(6,6)]
    67       1.368657       1.368657       1.368657    6[6-(6,6),8-(30),8-(30)]
    68        6.11309        6.11309        6.11309    6[6-(6,6),8-(0),8-(30)]
    69       2.357622       2.357622       2.357622    6[6-(6,6),8-(0),8-(30)]
    70       2.347348       2.347348       2.347348    6[6-(1,6),6-(1,6),6-(8,8)]
    71       3.714353       3.714353       3.714353    6[1-(0),6-(6,6),6-(6,6)]
    72       4.644167       4.644167       4.644167    6[6-(1,6),6-(1,6),6-(8,8)]
    73        4.19795        4.19795        4.19795    6[1-(0),6-(6,6),6-(6,6)]
    74       2.839397       2.839397       2.839397    6[6-(1,6),6-(1,6),6-(8,8)]
    75        1.91007        1.91007        1.91007    6[1-(0),6-(6,6),6-(6,6)]
    76       2.546565       2.546565       2.546565    6[6-(6,6),8-(30),8-(30)]
    77       7.257132       7.257132       7.257132    6[6-(6,6),8-(0),8-(30)]
    78         1.5576         1.5576         1.5576    6[6-(6,6),8-(0),8-(30)]
    79       1.567874       1.567874       1.567874    6[6-(1,6),6-(1,6),6-(8,8)]
    80       0.200869       0.200869       0.200869    6[1-(0),6-(6,6),6-(6,6)]
    81       8.726055       8.726055       8.726055    6[6-(1,6),6-(1,6),6-(8,8)]
    82      -0.282728      -0.282728      -0.282728    6[1-(0),6-(6,6),6-(6,6)]
    83       1.075825       1.075825       1.075825    6[6-(1,6),6-(1,6),6-(8,8)]
    84       2.005152       2.005152       2.005152    6[1-(0),6-(6,6),6-(6,6)]
    85       7.838906       7.838906       7.838906    6[1-(0),1-(0),1-(0),7-(1,1,6)]
    86       6.252283       6.252283       6.252283    6[1-(0),1-(0),1-(0),7-(1,1,6)]
    87       5.531316       5.531316       5.531316    6[1-(0),1-(0),1-(0),7-(1,1,6)]
    88       7.117939       7.117939       7.117939    6[1-(0),1-(0),1-(0),7-(1,1,6)]
    89      -0.008462      -0.008462      -0.008462    6[1-(0),1-(0),1-(0),7-(1,1,6)]
    90       1.578161       1.578161       1.578161    6[1-(0),1-(0),1-(0),7-(1,1,6)]
    91       2.299128       2.299128       2.299128    6[1-(0),1-(0),1-(0),7-(1,1,6)]
    92       0.712505       0.712505       0.712505    6[1-(0),1-(0),1-(0),7-(1,1,6)]
    93       6.001079       6.001079       6.001079    8[6-(6,8),30-(8,8,8)]
    94        7.68216        7.68216        7.68216    8[6-(6,8),30-(8,8,8)]
    95       1.410477       1.410477       1.410477    8[6-(6,8),30-(8,8,8)]
    96       0.897283       0.897283       0.897283    8[6-(6,8)]
    97       4.618164       4.618164       4.618164    8[6-(6,8),30-(8,8,8)]
    98       6.623342       6.623342       6.623342    8[6-(6,8)]
    99       5.744587       5.744587       5.744587    8[6-(6,8),30-(8,8,8)]
   100       4.063506       4.063506       4.063506    8[6-(6,8),30-(8,8,8)]
   101       0.880189       0.880189       0.880189    8[6-(6,8),30-(8,8,8)]
   102       1.393383       1.393383       1.393383    8[6-(6,8)]
   103       7.127502       7.127502       7.127502    8[6-(6,8),30-(8,8,8)]
   104        6.74688        6.74688        6.74688    8[6-(6,8)]
   105       1.829365       1.829365       1.829365    8[6-(6,8),30-(8,8,8)]
   106       0.148284       0.148284       0.148284    8[6-(6,8),30-(8,8,8)]
   107       6.419967       6.419967       6.419967    8[6-(6,8),30-(8,8,8)]
   108       6.933161       6.933161       6.933161    8[6-(6,8)]
   109        3.21228        3.21228        3.21228    8[6-(6,8),30-(8,8,8)]
   110       1.207102       1.207102       1.207102    8[6-(6,8)]
   111       2.085857       2.085857       2.085857    8[6-(6,8),30-(8,8,8)]
   112       3.766938       3.766938       3.766938    8[6-(6,8),30-(8,8,8)]
   113       6.950255       6.950255       6.950255    8[6-(6,8),30-(8,8,8)]
   114       6.437061       6.437061       6.437061    8[6-(6,8)]
   115       0.702942       0.702942       0.702942    8[6-(6,8),30-(8,8,8)]
   116        2.70812        2.70812        2.70812    8[6-(6,8)]
   117       7.505269       7.505269       7.505269    7[1-(0),1-(0),6-(1,1,1),6-(1,1,1)]
   118       5.864953       5.864953       5.864953    7[1-(0),1-(0),6-(1,1,1),6-(1,1,1)]
   119       0.325175       0.325175       0.325175    7[1-(0),1-(0),6-(1,1,1),6-(1,1,1)]
   120       1.965491       1.965491       1.965491    7[1-(0),1-(0),6-(1,1,1),6-(1,1,1)]
