# Supplementary material for: A collection of forcefield precursors for metal–organic frameworks
Source: RSC Adv. 2019 Nov 13;9(63):36492–507. doi: 10.1039/c9ra07327b (PMC9075174; doi:10.1039/c9ra07327b)
Supplement: RA-009-C9RA07327B-s1641 [file RA-009-C9RA07327B-s1641.txt]

NANYUX01_charged

9.446900    0.000000    0.000000
-1.409029    11.431087    0.000000
0.000000    0.000000    16.245600

     1       2.663553       2.663553       2.663553    30[8-(6),8-(6),8-(6),8-(6)]
     2      -0.053647      -0.053647      -0.053647    30[8-(6),8-(6),8-(6),8-(6)]
     3       5.374318       5.374318       5.374318    30[8-(6),8-(6),8-(6),8-(6)]
     4       8.091518       8.091518       8.091518    30[8-(6),8-(6),8-(6),8-(6)]
     5       8.602184       8.602184       8.602184    1[6-(6,6)]
     6       0.004772       0.004772       0.004772    1[6-(6,6)]
     7       2.964367       2.964367       2.964367    1[6-(6,6)]
     8       4.863652       4.863652       4.863652    1[6-(6,6)]
     9       4.014164       4.014164       4.014164    1[6-(6,6)]
    10       1.054569       1.054569       1.054569    1[6-(6,6)]
    11      -0.564313      -0.564313      -0.564313    1[6-(6,6)]
    12       8.033099       8.033099       8.033099    1[6-(6,6)]
    13       5.073504       5.073504       5.073504    1[6-(6,6)]
    14       3.174219       3.174219       3.174219    1[6-(6,6)]
    15       4.023707       4.023707       4.023707    1[6-(6,6)]
    16       6.983302       6.983302       6.983302    1[6-(6,6)]
    17       5.912402       5.912402       5.912402    1[7-(1,6,6)]
    18        6.24458        6.24458        6.24458    1[7-(1,6,6)]
    19       4.568508       4.568508       4.568508    1[6-(1,1,7)]
    20       4.109991       4.109991       4.109991    1[6-(1,1,7)]
    21       3.804494       3.804494       3.804494    1[6-(1,1,7)]
    22       6.739159       6.739159       6.739159    1[6-(1,1,7)]
    23       5.288199       5.288199       5.288199    1[6-(1,1,7)]
    24       5.526786       5.526786       5.526786    1[6-(1,1,7)]
    25       7.553434       7.553434       7.553434    1[7-(1,6,6)]
    26       7.221255       7.221255       7.221255    1[7-(1,6,6)]
    27       8.897327       8.897327       8.897327    1[6-(1,1,7)]
    28      -0.091055      -0.091055      -0.091055    1[6-(1,1,7)]
    29       0.214441       0.214441       0.214441    1[6-(1,1,7)]
    30       6.726676       6.726676       6.726676    1[6-(1,1,7)]
    31       8.177637       8.177637       8.177637    1[6-(1,1,7)]
    32        7.93905        7.93905        7.93905    1[6-(1,1,7)]
    33       2.125469       2.125469       2.125469    1[7-(1,6,6)]
    34       1.793291       1.793291       1.793291    1[7-(1,6,6)]
    35       3.469363       3.469363       3.469363    1[6-(1,1,7)]
    36        3.92788        3.92788        3.92788    1[6-(1,1,7)]
    37       4.233377       4.233377       4.233377    1[6-(1,1,7)]
    38       1.298712       1.298712       1.298712    1[6-(1,1,7)]
    39       2.749672       2.749672       2.749672    1[6-(1,1,7)]
    40       2.511085       2.511085       2.511085    1[6-(1,1,7)]
    41       0.484437       0.484437       0.484437    1[7-(1,6,6)]
    42       0.816616       0.816616       0.816616    1[7-(1,6,6)]
    43      -0.859456      -0.859456      -0.859456    1[6-(1,1,7)]
    44       8.128926       8.128926       8.128926    1[6-(1,1,7)]
    45        7.82343        7.82343        7.82343    1[6-(1,1,7)]
    46       1.311195       1.311195       1.311195    1[6-(1,1,7)]
    47      -0.139766      -0.139766      -0.139766    1[6-(1,1,7)]
    48       0.098821       0.098821       0.098821    1[6-(1,1,7)]
    49      -0.221679      -0.221679      -0.221679    6[1-(0),6-(6,6),6-(6,6)]
    50       1.127768       1.127768       1.127768    6[6-(1,6),6-(1,6),6-(8,8)]
    51       8.799128       8.799128       8.799128    6[6-(1,6),6-(1,6),6-(8,8)]
    52       7.347802       7.347802       7.347802    6[6-(6,6),8-(0),8-(30)]
    53       1.638352       1.638352       1.638352    6[6-(1,6),6-(1,6),6-(8,8)]
    54        0.28937        0.28937        0.28937    6[1-(0),6-(6,6),6-(6,6)]
    55       1.603533       1.603533       1.603533    6[6-(6,6),8-(0),8-(30)]
    56       2.057733       2.057733       2.057733    6[1-(0),6-(6,6),6-(6,6)]
    57       2.641885       2.641885       2.641885    6[6-(6,6),8-(30),8-(30)]
    58       4.240614       4.240614       4.240614    6[1-(0),6-(6,6),6-(6,6)]
    59       2.891168       2.891168       2.891168    6[6-(1,6),6-(1,6),6-(8,8)]
    60       4.666708       4.666708       4.666708    6[6-(1,6),6-(1,6),6-(8,8)]
    61       6.118033       6.118033       6.118033    6[6-(6,6),8-(0),8-(30)]
    62       2.380584       2.380584       2.380584    6[6-(1,6),6-(1,6),6-(8,8)]
    63       3.729566       3.729566       3.729566    6[1-(0),6-(6,6),6-(6,6)]
    64       2.415403       2.415403       2.415403    6[6-(6,6),8-(0),8-(30)]
    65       1.961202       1.961202       1.961202    6[1-(0),6-(6,6),6-(6,6)]
    66       1.377051       1.377051       1.377051    6[6-(6,6),8-(30),8-(30)]
    67        8.25955        8.25955        8.25955    6[1-(0),6-(6,6),6-(6,6)]
    68       6.910103       6.910103       6.910103    6[6-(1,6),6-(1,6),6-(8,8)]
    69      -0.761257      -0.761257      -0.761257    6[6-(1,6),6-(1,6),6-(8,8)]
    70       0.690069       0.690069       0.690069    6[6-(6,6),8-(0),8-(30)]
    71       6.399519       6.399519       6.399519    6[6-(1,6),6-(1,6),6-(8,8)]
    72       7.748501       7.748501       7.748501    6[1-(0),6-(6,6),6-(6,6)]
    73       6.434338       6.434338       6.434338    6[6-(6,6),8-(0),8-(30)]
    74       5.980138       5.980138       5.980138    6[1-(0),6-(6,6),6-(6,6)]
    75       5.395986       5.395986       5.395986    6[6-(6,6),8-(30),8-(30)]
    76       3.797257       3.797257       3.797257    6[1-(0),6-(6,6),6-(6,6)]
    77       5.146703       5.146703       5.146703    6[6-(1,6),6-(1,6),6-(8,8)]
    78       3.371163       3.371163       3.371163    6[6-(1,6),6-(1,6),6-(8,8)]
    79       1.919838       1.919838       1.919838    6[6-(6,6),8-(0),8-(30)]
    80       5.657287       5.657287       5.657287    6[6-(1,6),6-(1,6),6-(8,8)]
    81       4.308305       4.308305       4.308305    6[1-(0),6-(6,6),6-(6,6)]
    82       5.622468       5.622468       5.622468    6[6-(6,6),8-(0),8-(30)]
    83       6.076669       6.076669       6.076669    6[1-(0),6-(6,6),6-(6,6)]
    84        6.66082        6.66082        6.66082    6[6-(6,6),8-(30),8-(30)]
    85       4.439729       4.439729       4.439729    6[1-(0),1-(0),1-(0),7-(1,1,6)]
    86       5.813299       5.813299       5.813299    6[1-(0),1-(0),1-(0),7-(1,1,6)]
    87       9.026106       9.026106       9.026106    6[1-(0),1-(0),1-(0),7-(1,1,6)]
    88       7.652537       7.652537       7.652537    6[1-(0),1-(0),1-(0),7-(1,1,6)]
    89       3.598142       3.598142       3.598142    6[1-(0),1-(0),1-(0),7-(1,1,6)]
    90       2.224572       2.224572       2.224572    6[1-(0),1-(0),1-(0),7-(1,1,6)]
    91      -0.988235      -0.988235      -0.988235    6[1-(0),1-(0),1-(0),7-(1,1,6)]
    92       0.385334       0.385334       0.385334    6[1-(0),1-(0),1-(0),7-(1,1,6)]
    93       2.203154       2.203154       2.203154    8[6-(6,8),30-(8,8,8)]
    94       3.839824       3.839824       3.839824    8[6-(6,8),30-(8,8,8)]
    95       2.793355       2.793355       2.793355    8[6-(6,8)]
    96       0.697314       0.697314       0.697314    8[6-(6,8),30-(8,8,8)]
    97       6.566575       6.566575       6.566575    8[6-(6,8)]
    98       7.012638       7.012638       7.012638    8[6-(6,8),30-(8,8,8)]
    99       1.815782       1.815782       1.815782    8[6-(6,8),30-(8,8,8)]
   100       0.179111       0.179111       0.179111    8[6-(6,8),30-(8,8,8)]
   101        1.22558        1.22558        1.22558    8[6-(6,8)]
   102       3.321621       3.321621       3.321621    8[6-(6,8),30-(8,8,8)]
   103        6.89926        6.89926        6.89926    8[6-(6,8)]
   104       6.453197       6.453197       6.453197    8[6-(6,8),30-(8,8,8)]
   105       5.834717       5.834717       5.834717    8[6-(6,8),30-(8,8,8)]
   106       4.198047       4.198047       4.198047    8[6-(6,8),30-(8,8,8)]
   107       5.244516       5.244516       5.244516    8[6-(6,8)]
   108       7.340557       7.340557       7.340557    8[6-(6,8),30-(8,8,8)]
   109       1.471296       1.471296       1.471296    8[6-(6,8)]
   110       1.025233       1.025233       1.025233    8[6-(6,8),30-(8,8,8)]
   111       6.222089       6.222089       6.222089    8[6-(6,8),30-(8,8,8)]
   112        7.85876        7.85876        7.85876    8[6-(6,8),30-(8,8,8)]
   113       6.812291       6.812291       6.812291    8[6-(6,8)]
   114        4.71625        4.71625        4.71625    8[6-(6,8),30-(8,8,8)]
   115       1.138611       1.138611       1.138611    8[6-(6,8)]
   116       1.584674       1.584674       1.584674    8[6-(6,8),30-(8,8,8)]
   117       5.650582       5.650582       5.650582    7[1-(0),1-(0),6-(1,1,1),6-(1,1,1)]
   118       7.815254       7.815254       7.815254    7[1-(0),1-(0),6-(1,1,1),6-(1,1,1)]
   119       2.387289       2.387289       2.387289    7[1-(0),1-(0),6-(1,1,1),6-(1,1,1)]
   120       0.222617       0.222617       0.222617    7[1-(0),1-(0),6-(1,1,1),6-(1,1,1)]
