# Supplementary material for: A collection of forcefield precursors for metal–organic frameworks
Source: RSC Adv. 2019 Nov 13;9(63):36492–507. doi: 10.1039/c9ra07327b (PMC9075174; doi:10.1039/c9ra07327b)
Supplement: RA-009-C9RA07327B-s1642 [file RA-009-C9RA07327B-s1642.txt]

NANYUX02_charged

9.480100    0.000000    0.000000
-1.435323    11.461477    0.000000
0.000000    0.000000    16.302700

     1       2.662946       2.662946       2.662946    30[8-(6),8-(6),8-(6),8-(6)]
     2       -0.07588       -0.07588       -0.07588    30[8-(6),8-(6),8-(6),8-(6)]
     3       5.381831       5.381831       5.381831    30[8-(6),8-(6),8-(6),8-(6)]
     4       8.120657       8.120657       8.120657    30[8-(6),8-(6),8-(6),8-(6)]
     5      -0.591772      -0.591772      -0.591772    1[6-(6,6)]
     6       5.081869       5.081869       5.081869    1[6-(6,6)]
     7       8.047641       8.047641       8.047641    1[6-(6,6)]
     8       3.178837       3.178837       3.178837    1[6-(6,6)]
     9       6.985297       6.985297       6.985297    1[6-(6,6)]
    10       4.019525       4.019525       4.019525    1[6-(6,6)]
    11       8.636549       8.636549       8.636549    1[6-(6,6)]
    12       2.962908       2.962908       2.962908    1[6-(6,6)]
    13      -0.002864      -0.002864      -0.002864    1[6-(6,6)]
    14        4.86594        4.86594        4.86594    1[6-(6,6)]
    15        1.05948        1.05948        1.05948    1[6-(6,6)]
    16       4.025252       4.025252       4.025252    1[6-(6,6)]
    17       1.724583       1.724583       1.724583    1[7-(1,6,6)]
    18       1.911666       1.911666       1.911666    1[7-(1,6,6)]
    19       3.943834       3.943834       3.943834    1[6-(1,1,7)]
    20       3.531222       3.531222       3.531222    1[6-(1,1,7)]
    21        4.17011        4.17011        4.17011    1[6-(1,1,7)]
    22       2.755289       2.755289       2.755289    1[6-(1,1,7)]
    23       1.315789       1.315789       1.315789    1[6-(1,1,7)]
    24       2.574408       2.574408       2.574408    1[6-(1,1,7)]
    25       0.862483       0.862483       0.862483    1[7-(1,6,6)]
    26       0.675399       0.675399       0.675399    1[7-(1,6,6)]
    27       8.123332       8.123332       8.123332    1[6-(1,1,7)]
    28      -0.944157      -0.944157      -0.944157    1[6-(1,1,7)]
    29       7.897056       7.897056       7.897056    1[6-(1,1,7)]
    30      -0.168224      -0.168224      -0.168224    1[6-(1,1,7)]
    31       1.271277       1.271277       1.271277    1[6-(1,1,7)]
    32       0.012658       0.012658       0.012658    1[6-(1,1,7)]
    33       6.320194       6.320194       6.320194    1[7-(1,6,6)]
    34       6.133111       6.133111       6.133111    1[7-(1,6,6)]
    35       4.100943       4.100943       4.100943    1[6-(1,1,7)]
    36       4.513555       4.513555       4.513555    1[6-(1,1,7)]
    37       3.874667       3.874667       3.874667    1[6-(1,1,7)]
    38       5.289488       5.289488       5.289488    1[6-(1,1,7)]
    39       6.728988       6.728988       6.728988    1[6-(1,1,7)]
    40       5.470369       5.470369       5.470369    1[6-(1,1,7)]
    41       7.182294       7.182294       7.182294    1[7-(1,6,6)]
    42       7.369378       7.369378       7.369378    1[7-(1,6,6)]
    43      -0.078555      -0.078555      -0.078555    1[6-(1,1,7)]
    44       8.988934       8.988934       8.988934    1[6-(1,1,7)]
    45       0.147721       0.147721       0.147721    1[6-(1,1,7)]
    46       8.213001       8.213001       8.213001    1[6-(1,1,7)]
    47         6.7735         6.7735         6.7735    1[6-(1,1,7)]
    48       8.032119       8.032119       8.032119    1[6-(1,1,7)]
    49       0.681483       0.681483       0.681483    6[6-(6,6),8-(0),8-(30)]
    50        6.44348        6.44348        6.44348    6[6-(6,6),8-(0),8-(30)]
    51       5.401642       5.401642       5.401642    6[6-(6,6),8-(30),8-(30)]
    52      -0.778047      -0.778047      -0.778047    6[6-(1,6),6-(1,6),6-(8,8)]
    53       8.266309       8.266309       8.266309    6[1-(0),6-(6,6),6-(6,6)]
    54       6.918263       6.918263       6.918263    6[6-(1,6),6-(1,6),6-(8,8)]
    55        5.98904        5.98904        5.98904    6[1-(0),6-(6,6),6-(6,6)]
    56       6.411425       6.411425       6.411425    6[6-(1,6),6-(1,6),6-(8,8)]
    57       7.764298       7.764298       7.764298    6[1-(0),6-(6,6),6-(6,6)]
    58       1.905583       1.905583       1.905583    6[6-(6,6),8-(0),8-(30)]
    59       5.623685       5.623685       5.623685    6[6-(6,6),8-(0),8-(30)]
    60       6.665524       6.665524       6.665524    6[6-(6,6),8-(30),8-(30)]
    61       3.365113       3.365113       3.365113    6[6-(1,6),6-(1,6),6-(8,8)]
    62       3.800857       3.800857       3.800857    6[1-(0),6-(6,6),6-(6,6)]
    63       5.148903       5.148903       5.148903    6[6-(1,6),6-(1,6),6-(8,8)]
    64       6.078125       6.078125       6.078125    6[1-(0),6-(6,6),6-(6,6)]
    65        5.65574        5.65574        5.65574    6[6-(1,6),6-(1,6),6-(8,8)]
    66       4.302868       4.302868       4.302868    6[1-(0),6-(6,6),6-(6,6)]
    67       7.363294       7.363294       7.363294    6[6-(6,6),8-(0),8-(30)]
    68       1.601297       1.601297       1.601297    6[6-(6,6),8-(0),8-(30)]
    69       2.643135       2.643135       2.643135    6[6-(6,6),8-(30),8-(30)]
    70       8.822824       8.822824       8.822824    6[6-(1,6),6-(1,6),6-(8,8)]
    71      -0.221532      -0.221532      -0.221532    6[1-(0),6-(6,6),6-(6,6)]
    72       1.126514       1.126514       1.126514    6[6-(1,6),6-(1,6),6-(8,8)]
    73       2.055737       2.055737       2.055737    6[1-(0),6-(6,6),6-(6,6)]
    74       1.633352       1.633352       1.633352    6[6-(1,6),6-(1,6),6-(8,8)]
    75       0.280479       0.280479       0.280479    6[1-(0),6-(6,6),6-(6,6)]
    76       6.139194       6.139194       6.139194    6[6-(6,6),8-(0),8-(30)]
    77       2.421092       2.421092       2.421092    6[6-(6,6),8-(0),8-(30)]
    78       1.379253       1.379253       1.379253    6[6-(6,6),8-(30),8-(30)]
    79       4.679664       4.679664       4.679664    6[6-(1,6),6-(1,6),6-(8,8)]
    80        4.24392        4.24392        4.24392    6[1-(0),6-(6,6),6-(6,6)]
    81       2.895874       2.895874       2.895874    6[6-(1,6),6-(1,6),6-(8,8)]
    82       1.966652       1.966652       1.966652    6[1-(0),6-(6,6),6-(6,6)]
    83       2.389037       2.389037       2.389037    6[6-(1,6),6-(1,6),6-(8,8)]
    84       3.741909       3.741909       3.741909    6[1-(0),6-(6,6),6-(6,6)]
    85       3.589565       3.589565       3.589565    6[1-(0),1-(0),1-(0),7-(1,1,6)]
    86       2.221885       2.221885       2.221885    6[1-(0),1-(0),1-(0),7-(1,1,6)]
    87        -1.0025        -1.0025        -1.0025    6[1-(0),1-(0),1-(0),7-(1,1,6)]
    88       0.365181       0.365181       0.365181    6[1-(0),1-(0),1-(0),7-(1,1,6)]
    89       4.455212       4.455212       4.455212    6[1-(0),1-(0),1-(0),7-(1,1,6)]
    90       5.822892       5.822892       5.822892    6[1-(0),1-(0),1-(0),7-(1,1,6)]
    91       9.047277       9.047277       9.047277    6[1-(0),1-(0),1-(0),7-(1,1,6)]
    92       7.679596       7.679596       7.679596    6[1-(0),1-(0),1-(0),7-(1,1,6)]
    93       1.016407       1.016407       1.016407    8[6-(6,8),30-(8,8,8)]
    94       1.468206       1.468206       1.468206    8[6-(6,8)]
    95       7.351355       7.351355       7.351355    8[6-(6,8),30-(8,8,8)]
    96       5.246928       5.246928       5.246928    8[6-(6,8)]
    97       4.200704       4.200704       4.200704    8[6-(6,8),30-(8,8,8)]
    98        5.84523        5.84523        5.84523    8[6-(6,8),30-(8,8,8)]
    99       1.570658       1.570658       1.570658    8[6-(6,8),30-(8,8,8)]
   100        1.11886        1.11886        1.11886    8[6-(6,8)]
   101       4.715811       4.715811       4.715811    8[6-(6,8),30-(8,8,8)]
   102       6.820237       6.820237       6.820237    8[6-(6,8)]
   103       7.866461       7.866461       7.866461    8[6-(6,8),30-(8,8,8)]
   104       6.221936       6.221936       6.221936    8[6-(6,8),30-(8,8,8)]
   105        7.02837        7.02837        7.02837    8[6-(6,8),30-(8,8,8)]
   106       6.576571       6.576571       6.576571    8[6-(6,8)]
   107       0.693422       0.693422       0.693422    8[6-(6,8),30-(8,8,8)]
   108       2.797849       2.797849       2.797849    8[6-(6,8)]
   109       3.844073       3.844073       3.844073    8[6-(6,8),30-(8,8,8)]
   110       2.199547       2.199547       2.199547    8[6-(6,8),30-(8,8,8)]
   111       6.474119       6.474119       6.474119    8[6-(6,8),30-(8,8,8)]
   112       6.925917       6.925917       6.925917    8[6-(6,8)]
   113       3.328966       3.328966       3.328966    8[6-(6,8),30-(8,8,8)]
   114        1.22454        1.22454        1.22454    8[6-(6,8)]
   115       0.178316       0.178316       0.178316    8[6-(6,8),30-(8,8,8)]
   116       1.822841       1.822841       1.822841    8[6-(6,8),30-(8,8,8)]
   117       2.254679       2.254679       2.254679    7[1-(0),1-(0),6-(1,1,1),6-(1,1,1)]
   118       0.332386       0.332386       0.332386    7[1-(0),1-(0),6-(1,1,1),6-(1,1,1)]
   119       5.790098       5.790098       5.790098    7[1-(0),1-(0),6-(1,1,1),6-(1,1,1)]
   120       7.712391       7.712391       7.712391    7[1-(0),1-(0),6-(1,1,1),6-(1,1,1)]
