# Supplementary material for: A collection of forcefield precursors for metal–organic frameworks
Source: RSC Adv. 2019 Nov 13;9(63):36492–507. doi: 10.1039/c9ra07327b (PMC9075174; doi:10.1039/c9ra07327b)
Supplement: RA-009-C9RA07327B-s1643 [file RA-009-C9RA07327B-s1643.txt]

NANZOS_clean

16.140200    0.000000    0.000000
8.070098    14.235545    0.000000
8.070098    -0.000018    14.235545

     1      13.537591      13.537591      13.537591    64[7-(6,6),7-(6,6),8-(6),8-(6),8-(6),8-(6)]
     2      10.813771      10.813771      10.813771    64[7-(6,6),7-(6,6),8-(6),8-(6),8-(6),8-(6,64),8-(6,64)]
     3      21.607691      21.607691      21.607691    64[7-(6,6),7-(6,6),8-(6),8-(6),8-(6),8-(6)]
     4       18.88387       18.88387       18.88387    64[7-(6,6),7-(6,6),8-(6),8-(6),8-(6),8-(6,64),8-(6,64)]
     5       25.64274       25.64274       25.64274    64[7-(6,6),7-(6,6),8-(6),8-(6),8-(6),8-(6)]
     6      22.918921      22.918921      22.918921    64[7-(6,6),7-(6,6),8-(6),8-(6),8-(6),8-(6,64),8-(6,64)]
     7      17.572641      17.572641      17.572641    64[7-(6,6),7-(6,6),8-(6),8-(6),8-(6),8-(6)]
     8       14.84882       14.84882       14.84882    64[7-(6,6),7-(6,6),8-(6),8-(6),8-(6),8-(6,64),8-(6,64)]
     9      18.742805      18.742805      18.742805    64[7-(6,6),7-(6,6),8-(6),8-(6),8-(6),8-(6)]
    10      21.466625      21.466625      21.466625    64[7-(6,6),7-(6,6),8-(6),8-(6),8-(6),8-(6,64),8-(6,64)]
    11      10.672705      10.672705      10.672705    64[7-(6,6),7-(6,6),8-(6),8-(6),8-(6),8-(6)]
    12      13.396526      13.396526      13.396526    64[7-(6,6),7-(6,6),8-(6),8-(6),8-(6),8-(6,64),8-(6,64)]
    13       6.637656       6.637656       6.637656    64[7-(6,6),7-(6,6),8-(6),8-(6),8-(6),8-(6)]
    14       9.361475       9.361475       9.361475    64[7-(6,6),7-(6,6),8-(6),8-(6),8-(6),8-(6,64),8-(6,64)]
    15      14.707755      14.707755      14.707755    64[7-(6,6),7-(6,6),8-(6),8-(6),8-(6),8-(6)]
    16      17.431576      17.431576      17.431576    64[7-(6,6),7-(6,6),8-(6),8-(6),8-(6),8-(6,64),8-(6,64)]
    17      13.331804      13.331804      13.331804    1[6-(7,7)]
    18      15.268627      15.268627      15.268627    1[6-(7,7)]
    19      21.401903      21.401903      21.401903    1[6-(7,7)]
    20      23.338727      23.338727      23.338727    1[6-(7,7)]
    21       9.296753       9.296753       9.296753    1[6-(7,7)]
    22      11.233577      11.233577      11.233577    1[6-(7,7)]
    23      17.366853      17.366853      17.366853    1[6-(7,7)]
    24      19.303677      19.303677      19.303677    1[6-(7,7)]
    25      18.948592      18.948592      18.948592    1[6-(7,7)]
    26      17.011769      17.011769      17.011769    1[6-(7,7)]
    27      10.878493      10.878493      10.878493    1[6-(7,7)]
    28       8.941669       8.941669       8.941669    1[6-(7,7)]
    29      22.983643      22.983643      22.983643    1[6-(7,7)]
    30      21.046819      21.046819      21.046819    1[6-(7,7)]
    31      14.913543      14.913543      14.913543    1[6-(7,7)]
    32      12.976719      12.976719      12.976719    1[6-(7,7)]
    33      10.318428      10.318428      10.318428    6[6-(6,7),8-(64),8-(64,64)]
    34      10.905931      10.905931      10.905931    6[6-(6,7),6-(8,8),7-(6,64)]
    35      10.441094      10.441094      10.441094    6[6-(6,7),6-(8,8),7-(6,64)]
    36       9.107913       9.107913       9.107913    6[6-(6,7),8-(64),8-(64)]
    37      12.507039      12.507039      12.507039    6[1-(0),7-(6,64),7-(6,64)]
    38      12.069639      12.069639      12.069639    6[6-(6,7),8-(64),8-(64)]
    39      12.984788      12.984788      12.984788    6[6-(6,7),6-(8,8),7-(6,64)]
    40      13.136506      13.136506      13.136506    6[6-(6,7),6-(8,8),7-(6,64)]
    41      12.526407      12.526407      12.526407    6[6-(6,7),8-(64),8-(64)]
    42       14.55523       14.55523       14.55523    6[1-(0),7-(6,64),7-(6,64)]
    43      18.388528      18.388528      18.388528    6[6-(6,7),8-(64),8-(64,64)]
    44      18.976031      18.976031      18.976031    6[6-(6,7),6-(8,8),7-(6,64)]
    45      18.511193      18.511193      18.511193    6[6-(6,7),6-(8,8),7-(6,64)]
    46      17.178012      17.178012      17.178012    6[6-(6,7),8-(64),8-(64)]
    47      20.577139      20.577139      20.577139    6[1-(0),7-(6,64),7-(6,64)]
    48       20.13974       20.13974       20.13974    6[6-(6,7),8-(64),8-(64)]
    49      21.054889      21.054889      21.054889    6[6-(6,7),6-(8,8),7-(6,64)]
    50      21.206607      21.206607      21.206607    6[6-(6,7),6-(8,8),7-(6,64)]
    51      20.596508      20.596508      20.596508    6[6-(6,7),8-(64),8-(64)]
    52       22.62533       22.62533       22.62533    6[1-(0),7-(6,64),7-(6,64)]
    53      22.423577      22.423577      22.423577    6[6-(6,7),8-(64),8-(64,64)]
    54      23.011081      23.011081      23.011081    6[6-(6,7),6-(8,8),7-(6,64)]
    55      22.546243      22.546243      22.546243    6[6-(6,7),6-(8,8),7-(6,64)]
    56      21.213063      21.213063      21.213063    6[6-(6,7),8-(64),8-(64)]
    57      24.612189      24.612189      24.612189    6[1-(0),7-(6,64),7-(6,64)]
    58      24.174789      24.174789      24.174789    6[6-(6,7),8-(64),8-(64)]
    59       8.949739       8.949739       8.949739    6[6-(6,7),6-(8,8),7-(6,64)]
    60       9.101457       9.101457       9.101457    6[6-(6,7),6-(8,8),7-(6,64)]
    61       8.491358       8.491358       8.491358    6[6-(6,7),8-(64),8-(64)]
    62       10.52018       10.52018       10.52018    6[1-(0),7-(6,64),7-(6,64)]
    63      14.353479      14.353479      14.353479    6[6-(6,7),8-(64),8-(64,64)]
    64      14.940982      14.940982      14.940982    6[6-(6,7),6-(8,8),7-(6,64)]
    65      14.476144      14.476144      14.476144    6[6-(6,7),6-(8,8),7-(6,64)]
    66      13.142963      13.142963      13.142963    6[6-(6,7),8-(64),8-(64)]
    67      16.542089      16.542089      16.542089    6[1-(0),7-(6,64),7-(6,64)]
    68       16.10469       16.10469       16.10469    6[6-(6,7),8-(64),8-(64)]
    69      17.019839      17.019839      17.019839    6[6-(6,7),6-(8,8),7-(6,64)]
    70      17.171557      17.171557      17.171557    6[6-(6,7),6-(8,8),7-(6,64)]
    71      16.561457      16.561457      16.561457    6[6-(6,7),8-(64),8-(64)]
    72       18.59028       18.59028       18.59028    6[1-(0),7-(6,64),7-(6,64)]
    73      21.961968      21.961968      21.961968    6[6-(6,7),8-(64),8-(64,64)]
    74      21.374465      21.374465      21.374465    6[6-(6,7),6-(8,8),7-(6,64)]
    75      21.839302      21.839302      21.839302    6[6-(6,7),6-(8,8),7-(6,64)]
    76      23.172483      23.172483      23.172483    6[6-(6,7),8-(64),8-(64)]
    77      19.773357      19.773357      19.773357    6[1-(0),7-(6,64),7-(6,64)]
    78      20.210757      20.210757      20.210757    6[6-(6,7),8-(64),8-(64)]
    79      19.295608      19.295608      19.295608    6[6-(6,7),6-(8,8),7-(6,64)]
    80       19.14389       19.14389       19.14389    6[6-(6,7),6-(8,8),7-(6,64)]
    81      19.753989      19.753989      19.753989    6[6-(6,7),8-(64),8-(64)]
    82      17.725166      17.725166      17.725166    6[1-(0),7-(6,64),7-(6,64)]
    83      13.891868      13.891868      13.891868    6[6-(6,7),8-(64),8-(64,64)]
    84      13.304365      13.304365      13.304365    6[6-(6,7),6-(8,8),7-(6,64)]
    85      13.769203      13.769203      13.769203    6[6-(6,7),6-(8,8),7-(6,64)]
    86      15.102384      15.102384      15.102384    6[6-(6,7),8-(64),8-(64)]
    87      11.703257      11.703257      11.703257    6[1-(0),7-(6,64),7-(6,64)]
    88      12.140656      12.140656      12.140656    6[6-(6,7),8-(64),8-(64)]
    89      11.225507      11.225507      11.225507    6[6-(6,7),6-(8,8),7-(6,64)]
    90      11.073789      11.073789      11.073789    6[6-(6,7),6-(8,8),7-(6,64)]
    91      11.683888      11.683888      11.683888    6[6-(6,7),8-(64),8-(64)]
    92       9.655066       9.655066       9.655066    6[1-(0),7-(6,64),7-(6,64)]
    93       9.856819       9.856819       9.856819    6[6-(6,7),8-(64),8-(64,64)]
    94       9.269315       9.269315       9.269315    6[6-(6,7),6-(8,8),7-(6,64)]
    95       9.734153       9.734153       9.734153    6[6-(6,7),6-(8,8),7-(6,64)]
    96      11.067333      11.067333      11.067333    6[6-(6,7),8-(64),8-(64)]
    97       7.668207       7.668207       7.668207    6[1-(0),7-(6,64),7-(6,64)]
    98       8.105607       8.105607       8.105607    6[6-(6,7),8-(64),8-(64)]
    99      23.330657      23.330657      23.330657    6[6-(6,7),6-(8,8),7-(6,64)]
   100      23.178939      23.178939      23.178939    6[6-(6,7),6-(8,8),7-(6,64)]
   101      23.789038      23.789038      23.789038    6[6-(6,7),8-(64),8-(64)]
   102      21.760216      21.760216      21.760216    6[1-(0),7-(6,64),7-(6,64)]
   103      17.926917      17.926917      17.926917    6[6-(6,7),8-(64),8-(64,64)]
   104      17.339414      17.339414      17.339414    6[6-(6,7),6-(8,8),7-(6,64)]
   105      17.804252      17.804252      17.804252    6[6-(6,7),6-(8,8),7-(6,64)]
   106      19.137433      19.137433      19.137433    6[6-(6,7),8-(64),8-(64)]
   107      15.738307      15.738307      15.738307    6[1-(0),7-(6,64),7-(6,64)]
   108      16.175706      16.175706      16.175706    6[6-(6,7),8-(64),8-(64)]
   109      15.260557      15.260557      15.260557    6[6-(6,7),6-(8,8),7-(6,64)]
   110      15.108839      15.108839      15.108839    6[6-(6,7),6-(8,8),7-(6,64)]
   111      15.718939      15.718939      15.718939    6[6-(6,7),8-(64),8-(64)]
   112      13.690116      13.690116      13.690116    6[1-(0),7-(6,64),7-(6,64)]
   113      12.231042      12.231042      12.231042    7[6-(1,7),6-(6,6),64-(7,8,8,8,8)]
   114      11.462769      11.462769      11.462769    7[6-(1,7),6-(6,6),64-(7,8,8,8,8,8)]
   115       13.90478       13.90478       13.90478    7[6-(1,7),6-(6,6),64-(7,8,8,8,8)]
   116      14.150111      14.150111      14.150111    7[6-(1,7),6-(6,6),64-(7,8,8,8,8,8)]
   117      20.301141      20.301141      20.301141    7[6-(1,7),6-(6,6),64-(7,8,8,8,8)]
   118      19.532868      19.532868      19.532868    7[6-(1,7),6-(6,6),64-(7,8,8,8,8,8)]
   119      21.974881      21.974881      21.974881    7[6-(1,7),6-(6,6),64-(7,8,8,8,8)]
   120      22.220212      22.220212      22.220212    7[6-(1,7),6-(6,6),64-(7,8,8,8,8,8)]
   121      24.336191      24.336191      24.336191    7[6-(1,7),6-(6,6),64-(7,8,8,8,8)]
   122      23.567918      23.567918      23.567918    7[6-(1,7),6-(6,6),64-(7,8,8,8,8,8)]
   123        9.86973        9.86973        9.86973    7[6-(1,7),6-(6,6),64-(7,8,8,8,8)]
   124      10.115062      10.115062      10.115062    7[6-(1,7),6-(6,6),64-(7,8,8,8,8,8)]
   125      16.266092      16.266092      16.266092    7[6-(1,7),6-(6,6),64-(7,8,8,8,8)]
   126      15.497818      15.497818      15.497818    7[6-(1,7),6-(6,6),64-(7,8,8,8,8,8)]
   127       17.93983       17.93983       17.93983    7[6-(1,7),6-(6,6),64-(7,8,8,8,8)]
   128      18.185161      18.185161      18.185161    7[6-(1,7),6-(6,6),64-(7,8,8,8,8,8)]
   129      20.049354      20.049354      20.049354    7[6-(1,7),6-(6,6),64-(7,8,8,8,8)]
   130      20.817627      20.817627      20.817627    7[6-(1,7),6-(6,6),64-(7,8,8,8,8,8)]
   131      18.375616      18.375616      18.375616    7[6-(1,7),6-(6,6),64-(7,8,8,8,8)]
   132      18.130285      18.130285      18.130285    7[6-(1,7),6-(6,6),64-(7,8,8,8,8,8)]
   133      11.979255      11.979255      11.979255    7[6-(1,7),6-(6,6),64-(7,8,8,8,8)]
   134      12.747528      12.747528      12.747528    7[6-(1,7),6-(6,6),64-(7,8,8,8,8,8)]
   135      10.305515      10.305515      10.305515    7[6-(1,7),6-(6,6),64-(7,8,8,8,8)]
   136      10.060184      10.060184      10.060184    7[6-(1,7),6-(6,6),64-(7,8,8,8,8,8)]
   137       7.944205       7.944205       7.944205    7[6-(1,7),6-(6,6),64-(7,8,8,8,8)]
   138       8.712478       8.712478       8.712478    7[6-(1,7),6-(6,6),64-(7,8,8,8,8,8)]
   139      22.410666      22.410666      22.410666    7[6-(1,7),6-(6,6),64-(7,8,8,8,8)]
   140      22.165334      22.165334      22.165334    7[6-(1,7),6-(6,6),64-(7,8,8,8,8,8)]
   141      16.014304      16.014304      16.014304    7[6-(1,7),6-(6,6),64-(7,8,8,8,8)]
   142      16.782578      16.782578      16.782578    7[6-(1,7),6-(6,6),64-(7,8,8,8,8,8)]
   143      14.340566      14.340566      14.340566    7[6-(1,7),6-(6,6),64-(7,8,8,8,8)]
   144      14.095235      14.095235      14.095235    7[6-(1,7),6-(6,6),64-(7,8,8,8,8,8)]
   145      11.065719      11.065719      11.065719    8[6-(6,8),64-(7,7,8,8,8)]
   146       9.156334       9.156334       9.156334    8[6-(6,8),64-(7,7,8,8,8,8),64-(7,7,8,8,8,8)]
   147       8.170168       8.170168       8.170168    8[6-(6,8),64-(7,7,8,8,8,8)]
   148       9.027213       9.027213       9.027213    8[6-(6,8),64-(7,7,8,8,8,8)]
   149      11.043122      11.043122      11.043122    8[6-(6,8),64-(7,7,8,8,8)]
   150      12.387601      12.387601      12.387601    8[6-(6,8),64-(7,7,8,8,8)]
   151       3.484668       3.484668       3.484668    8[6-(6,8),64-(7,7,8,8,8)]
   152       4.995391       4.995391       4.995391    8[6-(6,8),64-(7,7,8,8,8,8)]
   153      19.135819      19.135819      19.135819    8[6-(6,8),64-(7,7,8,8,8)]
   154      17.226433      17.226433      17.226433    8[6-(6,8),64-(7,7,8,8,8,8),64-(7,7,8,8,8,8)]
   155      16.240267      16.240267      16.240267    8[6-(6,8),64-(7,7,8,8,8,8)]
   156      17.097311      17.097311      17.097311    8[6-(6,8),64-(7,7,8,8,8,8)]
   157      19.113223      19.113223      19.113223    8[6-(6,8),64-(7,7,8,8,8)]
   158        28.5278        28.5278        28.5278    8[6-(6,8),64-(7,7,8,8,8)]
   159      19.624868      19.624868      19.624868    8[6-(6,8),64-(7,7,8,8,8)]
   160       21.13559       21.13559       21.13559    8[6-(6,8),64-(7,7,8,8,8,8)]
   161       15.10077       15.10077       15.10077    8[6-(6,8),64-(7,7,8,8,8)]
   162      21.261483      21.261483      21.261483    8[6-(6,8),64-(7,7,8,8,8,8),64-(7,7,8,8,8,8)]
   163      20.275317      20.275317      20.275317    8[6-(6,8),64-(7,7,8,8,8,8)]
   164      21.132362      21.132362      21.132362    8[6-(6,8),64-(7,7,8,8,8,8)]
   165      23.148273      23.148273      23.148273    8[6-(6,8),64-(7,7,8,8,8)]
   166      16.422653      16.422653      16.422653    8[6-(6,8),64-(7,7,8,8,8)]
   167      15.589816      15.589816      15.589816    8[6-(6,8),64-(7,7,8,8,8)]
   168      17.100539      17.100539      17.100539    8[6-(6,8),64-(7,7,8,8,8,8)]
   169       15.10077       15.10077       15.10077    8[6-(6,8),64-(7,7,8,8,8)]
   170      13.191384      13.191384      13.191384    8[6-(6,8),64-(7,7,8,8,8,8),64-(7,7,8,8,8,8)]
   171      12.205218      12.205218      12.205218    8[6-(6,8),64-(7,7,8,8,8,8)]
   172      13.062262      13.062262      13.062262    8[6-(6,8),64-(7,7,8,8,8,8)]
   173      15.078173      15.078173      15.078173    8[6-(6,8),64-(7,7,8,8,8)]
   174      16.422652      16.422652      16.422652    8[6-(6,8),64-(7,7,8,8,8)]
   175      15.589817      15.589817      15.589817    8[6-(6,8),64-(7,7,8,8,8)]
   176      17.100539      17.100539      17.100539    8[6-(6,8),64-(7,7,8,8,8,8)]
   177      21.214677      21.214677      21.214677    8[6-(6,8),64-(7,7,8,8,8)]
   178      23.124062      23.124062      23.124062    8[6-(6,8),64-(7,7,8,8,8,8),64-(7,7,8,8,8,8)]
   179      24.110228      24.110228      24.110228    8[6-(6,8),64-(7,7,8,8,8,8)]
   180      23.253183      23.253183      23.253183    8[6-(6,8),64-(7,7,8,8,8,8)]
   181      21.237274      21.237274      21.237274    8[6-(6,8),64-(7,7,8,8,8)]
   182      19.892795      19.892795      19.892795    8[6-(6,8),64-(7,7,8,8,8)]
   183      28.795728      28.795728      28.795728    8[6-(6,8),64-(7,7,8,8,8)]
   184      27.285005      27.285005      27.285005    8[6-(6,8),64-(7,7,8,8,8,8)]
   185       5.074479       5.074479       5.074479    8[6-(6,8),64-(7,7,8,8,8)]
   186      15.053963      15.053963      15.053963    8[6-(6,8),64-(7,7,8,8,8,8),64-(7,7,8,8,8,8)]
   187      16.040129      16.040129      16.040129    8[6-(6,8),64-(7,7,8,8,8,8)]
   188      15.183085      15.183085      15.183085    8[6-(6,8),64-(7,7,8,8,8,8)]
   189      13.167173      13.167173      13.167173    8[6-(6,8),64-(7,7,8,8,8)]
   190       3.752596       3.752596       3.752596    8[6-(6,8),64-(7,7,8,8,8)]
   191      12.655528      12.655528      12.655528    8[6-(6,8),64-(7,7,8,8,8)]
   192      11.144806      11.144806      11.144806    8[6-(6,8),64-(7,7,8,8,8,8)]
   193       9.109528       9.109528       9.109528    8[6-(6,8),64-(7,7,8,8,8)]
   194      11.018913      11.018913      11.018913    8[6-(6,8),64-(7,7,8,8,8,8),64-(7,7,8,8,8,8)]
   195      12.005079      12.005079      12.005079    8[6-(6,8),64-(7,7,8,8,8,8)]
   196      11.148034      11.148034      11.148034    8[6-(6,8),64-(7,7,8,8,8,8)]
   197       9.132123       9.132123       9.132123    8[6-(6,8),64-(7,7,8,8,8)]
   198      15.857743      15.857743      15.857743    8[6-(6,8),64-(7,7,8,8,8)]
   199       16.69058       16.69058       16.69058    8[6-(6,8),64-(7,7,8,8,8)]
   200      15.179857      15.179857      15.179857    8[6-(6,8),64-(7,7,8,8,8,8)]
   201      17.179626      17.179626      17.179626    8[6-(6,8),64-(7,7,8,8,8)]
   202      19.089012      19.089012      19.089012    8[6-(6,8),64-(7,7,8,8,8,8),64-(7,7,8,8,8,8)]
   203      20.075178      20.075178      20.075178    8[6-(6,8),64-(7,7,8,8,8,8)]
   204      19.218134      19.218134      19.218134    8[6-(6,8),64-(7,7,8,8,8,8)]
   205      17.202223      17.202223      17.202223    8[6-(6,8),64-(7,7,8,8,8)]
   206      15.857744      15.857744      15.857744    8[6-(6,8),64-(7,7,8,8,8)]
   207      16.690579      16.690579      16.690579    8[6-(6,8),64-(7,7,8,8,8)]
   208      15.179857      15.179857      15.179857    8[6-(6,8),64-(7,7,8,8,8,8)]
