# Supplementary material for: A collection of forcefield precursors for metal–organic frameworks
Source: RSC Adv. 2019 Nov 13;9(63):36492–507. doi: 10.1039/c9ra07327b (PMC9075174; doi:10.1039/c9ra07327b)
Supplement: RA-009-C9RA07327B-s1644 [file RA-009-C9RA07327B-s1644.txt]

NAPFUG_clean

22.393000    0.000000    0.000000
0.000000    22.393000    0.000000
0.000000    0.000000    22.393000

     1      17.389284      17.389284      17.389284    30[8-(30,30,30),8-(6),8-(6),8-(6)]
     2      16.200216      16.200216      16.200216    30[8-(30,30,30),8-(6),8-(6),8-(6)]
     3       5.003716       5.003716       5.003716    30[8-(30,30,30),8-(6),8-(6),8-(6)]
     4       6.192784       6.192784       6.192784    30[8-(30,30,30),8-(6),8-(6),8-(6)]
     5      16.764743      16.764743      16.764743    30[8-(30,30,30),8-(6),8-(6),8-(6)]
     6       5.568243       5.568243       5.568243    30[8-(30,30,30),8-(6),8-(6),8-(6)]
     7      16.824757      16.824757      16.824757    30[8-(30,30,30),8-(6),8-(6),8-(6)]
     8       5.628257       5.628257       5.628257    30[8-(30,30,30),8-(6),8-(6),8-(6)]
     9       7.438955       7.438955       7.438955    30[8-(30,30,30),8-(6),8-(6),8-(6)]
    10      14.954045      14.954045      14.954045    30[8-(30,30,30),8-(6),8-(6),8-(6)]
    11      18.635455      18.635455      18.635455    30[8-(30,30,30),8-(6),8-(6),8-(6)]
    12       3.757545       3.757545       3.757545    30[8-(30,30,30),8-(6),8-(6),8-(6)]
    13      17.924701      17.924701      17.924701    30[8-(30,30,30),8-(6),8-(6),8-(6)]
    14      15.664799      15.664799      15.664799    30[8-(30,30,30),8-(6),8-(6),8-(6)]
    15       4.468299       4.468299       4.468299    30[8-(30,30,30),8-(6),8-(6),8-(6)]
    16       6.728201       6.728201       6.728201    30[8-(30,30,30),8-(6),8-(6),8-(6)]
    17       5.003716       5.003716       5.003716    30[8-(30,30,30),8-(6),8-(6),8-(6)]
    18       6.192784       6.192784       6.192784    30[8-(30,30,30),8-(6),8-(6),8-(6)]
    19      17.389284      17.389284      17.389284    30[8-(30,30,30),8-(6),8-(6),8-(6)]
    20      16.200216      16.200216      16.200216    30[8-(30,30,30),8-(6),8-(6),8-(6)]
    21       5.628257       5.628257       5.628257    30[8-(30,30,30),8-(6),8-(6),8-(6)]
    22      16.824757      16.824757      16.824757    30[8-(30,30,30),8-(6),8-(6),8-(6)]
    23       5.568243       5.568243       5.568243    30[8-(30,30,30),8-(6),8-(6),8-(6)]
    24      16.764743      16.764743      16.764743    30[8-(30,30,30),8-(6),8-(6),8-(6)]
    25      14.954045      14.954045      14.954045    30[8-(30,30,30),8-(6),8-(6),8-(6)]
    26       7.438955       7.438955       7.438955    30[8-(30,30,30),8-(6),8-(6),8-(6)]
    27       3.757545       3.757545       3.757545    30[8-(30,30,30),8-(6),8-(6),8-(6)]
    28      18.635455      18.635455      18.635455    30[8-(30,30,30),8-(6),8-(6),8-(6)]
    29       4.468299       4.468299       4.468299    30[8-(30,30,30),8-(6),8-(6),8-(6)]
    30       6.728201       6.728201       6.728201    30[8-(30,30,30),8-(6),8-(6),8-(6)]
    31      17.924701      17.924701      17.924701    30[8-(30,30,30),8-(6),8-(6),8-(6)]
    32      15.664799      15.664799      15.664799    30[8-(30,30,30),8-(6),8-(6),8-(6)]
    33      21.960815      21.960815      21.960815    1[6-(6,6)]
    34       1.560792       1.560792       1.560792    1[6-(6,6)]
    35       0.129879       0.129879       0.129879    1[6-(6,6)]
    36      20.563492      20.563492      20.563492    1[6-(6,6)]
    37      18.859385      18.859385      18.859385    1[6-(6,6)]
    38      20.028299      20.028299      20.028299    1[6-(6,6)]
    39      20.460484      20.460484      20.460484    1[6-(6,6)]
    40      19.311723      19.311723      19.311723    1[6-(6,6)]
    41      11.628685      11.628685      11.628685    1[6-(6,6)]
    42       9.635708       9.635708       9.635708    1[6-(6,6)]
    43      11.066621      11.066621      11.066621    1[6-(6,6)]
    44      13.026008      13.026008      13.026008    1[6-(6,6)]
    45      14.730115      14.730115      14.730115    1[6-(6,6)]
    46      13.561201      13.561201      13.561201    1[6-(6,6)]
    47      13.129016      13.129016      13.129016    1[6-(6,6)]
    48      14.277777      14.277777      14.277777    1[6-(6,6)]
    49       0.432185       0.432185       0.432185    1[6-(6,6)]
    50      20.832208      20.832208      20.832208    1[6-(6,6)]
    51      22.263121      22.263121      22.263121    1[6-(6,6)]
    52       1.829508       1.829508       1.829508    1[6-(6,6)]
    53       3.533615       3.533615       3.533615    1[6-(6,6)]
    54       2.364701       2.364701       2.364701    1[6-(6,6)]
    55       1.932516       1.932516       1.932516    1[6-(6,6)]
    56       3.081277       3.081277       3.081277    1[6-(6,6)]
    57      10.764315      10.764315      10.764315    1[6-(6,6)]
    58      12.757292      12.757292      12.757292    1[6-(6,6)]
    59      11.326379      11.326379      11.326379    1[6-(6,6)]
    60       9.366992       9.366992       9.366992    1[6-(6,6)]
    61       7.662885       7.662885       7.662885    1[6-(6,6)]
    62       8.831799       8.831799       8.831799    1[6-(6,6)]
    63       9.263984       9.263984       9.263984    1[6-(6,6)]
    64       8.115223       8.115223       8.115223    1[6-(6,6)]
    65      14.262102      14.262102      14.262102    1[6-(6,6)]
    66      13.657491      13.657491      13.657491    1[6-(6,6)]
    67      14.356152      14.356152      14.356152    1[6-(6,6)]
    68      15.095121      15.095121      15.095121    1[6-(6,6)]
    69       19.89842       19.89842       19.89842    1[6-(6,6)]
    70      21.609245      21.609245      21.609245    1[6-(6,6)]
    71       0.976335       0.976335       0.976335    1[6-(6,6)]
    72      21.660749      21.660749      21.660749    1[6-(6,6)]
    73       3.065602       3.065602       3.065602    1[6-(6,6)]
    74       2.460991       2.460991       2.460991    1[6-(6,6)]
    75       3.159652       3.159652       3.159652    1[6-(6,6)]
    76       3.898621       3.898621       3.898621    1[6-(6,6)]
    77        8.70192        8.70192        8.70192    1[6-(6,6)]
    78      10.412745      10.412745      10.412745    1[6-(6,6)]
    79      12.172835      12.172835      12.172835    1[6-(6,6)]
    80      10.464249      10.464249      10.464249    1[6-(6,6)]
    81      19.327398      19.327398      19.327398    1[6-(6,6)]
    82      19.932009      19.932009      19.932009    1[6-(6,6)]
    83      19.233348      19.233348      19.233348    1[6-(6,6)]
    84      18.494379      18.494379      18.494379    1[6-(6,6)]
    85       13.69108       13.69108       13.69108    1[6-(6,6)]
    86      11.980255      11.980255      11.980255    1[6-(6,6)]
    87      10.220165      10.220165      10.220165    1[6-(6,6)]
    88      11.928751      11.928751      11.928751    1[6-(6,6)]
    89       8.130898       8.130898       8.130898    1[6-(6,6)]
    90       8.735509       8.735509       8.735509    1[6-(6,6)]
    91       8.036848       8.036848       8.036848    1[6-(6,6)]
    92       7.297879       7.297879       7.297879    1[6-(6,6)]
    93        2.49458        2.49458        2.49458    1[6-(6,6)]
    94       0.783755       0.783755       0.783755    1[6-(6,6)]
    95      21.416665      21.416665      21.416665    1[6-(6,6)]
    96       0.732251       0.732251       0.732251    1[6-(6,6)]
    97        5.50196        5.50196        5.50196    1[6-(6,6)]
    98       6.404398       6.404398       6.404398    1[6-(6,6)]
    99      10.070132      10.070132      10.070132    1[6-(6,6)]
   100       9.156498       9.156498       9.156498    1[6-(6,6)]
   101       9.982799       9.982799       9.982799    1[6-(6,6)]
   102      10.950177      10.950177      10.950177    1[6-(6,6)]
   103       7.394169       7.394169       7.394169    1[6-(6,6)]
   104       6.404398       6.404398       6.404398    1[6-(6,6)]
   105       16.89104       16.89104       16.89104    1[6-(6,6)]
   106      15.988602      15.988602      15.988602    1[6-(6,6)]
   107      12.322868      12.322868      12.322868    1[6-(6,6)]
   108      13.236502      13.236502      13.236502    1[6-(6,6)]
   109      12.410201      12.410201      12.410201    1[6-(6,6)]
   110      11.442823      11.442823      11.442823    1[6-(6,6)]
   111      14.998831      14.998831      14.998831    1[6-(6,6)]
   112      15.988602      15.988602      15.988602    1[6-(6,6)]
   113       16.69846       16.69846       16.69846    1[6-(6,6)]
   114      17.600898      17.600898      17.600898    1[6-(6,6)]
   115      21.266632      21.266632      21.266632    1[6-(6,6)]
   116      20.352998      20.352998      20.352998    1[6-(6,6)]
   117      21.179299      21.179299      21.179299    1[6-(6,6)]
   118      22.146677      22.146677      22.146677    1[6-(6,6)]
   119      18.590669      18.590669      18.590669    1[6-(6,6)]
   120      17.600898      17.600898      17.600898    1[6-(6,6)]
   121        5.69454        5.69454        5.69454    1[6-(6,6)]
   122       4.792102       4.792102       4.792102    1[6-(6,6)]
   123       1.126368       1.126368       1.126368    1[6-(6,6)]
   124       2.040002       2.040002       2.040002    1[6-(6,6)]
   125       1.213701       1.213701       1.213701    1[6-(6,6)]
   126       0.246323       0.246323       0.246323    1[6-(6,6)]
   127       3.802331       3.802331       3.802331    1[6-(6,6)]
   128       4.792102       4.792102       4.792102    1[6-(6,6)]
   129       0.432185       0.432185       0.432185    1[6-(6,6)]
   130      20.832208      20.832208      20.832208    1[6-(6,6)]
   131      22.263121      22.263121      22.263121    1[6-(6,6)]
   132       1.829508       1.829508       1.829508    1[6-(6,6)]
   133       3.533615       3.533615       3.533615    1[6-(6,6)]
   134       2.364701       2.364701       2.364701    1[6-(6,6)]
   135       1.932516       1.932516       1.932516    1[6-(6,6)]
   136       3.081277       3.081277       3.081277    1[6-(6,6)]
   137      10.764315      10.764315      10.764315    1[6-(6,6)]
   138      12.757292      12.757292      12.757292    1[6-(6,6)]
   139      11.326379      11.326379      11.326379    1[6-(6,6)]
   140       9.366992       9.366992       9.366992    1[6-(6,6)]
   141       7.662885       7.662885       7.662885    1[6-(6,6)]
   142       8.831799       8.831799       8.831799    1[6-(6,6)]
   143       9.263984       9.263984       9.263984    1[6-(6,6)]
   144       8.115223       8.115223       8.115223    1[6-(6,6)]
   145      21.960815      21.960815      21.960815    1[6-(6,6)]
   146       1.560792       1.560792       1.560792    1[6-(6,6)]
   147       0.129879       0.129879       0.129879    1[6-(6,6)]
   148      20.563492      20.563492      20.563492    1[6-(6,6)]
   149      18.859385      18.859385      18.859385    1[6-(6,6)]
   150      20.028299      20.028299      20.028299    1[6-(6,6)]
   151      20.460484      20.460484      20.460484    1[6-(6,6)]
   152      19.311723      19.311723      19.311723    1[6-(6,6)]
   153      11.628685      11.628685      11.628685    1[6-(6,6)]
   154       9.635708       9.635708       9.635708    1[6-(6,6)]
   155      11.066621      11.066621      11.066621    1[6-(6,6)]
   156      13.026008      13.026008      13.026008    1[6-(6,6)]
   157      14.730115      14.730115      14.730115    1[6-(6,6)]
   158      13.561201      13.561201      13.561201    1[6-(6,6)]
   159      13.129016      13.129016      13.129016    1[6-(6,6)]
   160      14.277777      14.277777      14.277777    1[6-(6,6)]
   161       8.130898       8.130898       8.130898    1[6-(6,6)]
   162       8.735509       8.735509       8.735509    1[6-(6,6)]
   163       8.036848       8.036848       8.036848    1[6-(6,6)]
   164       7.297879       7.297879       7.297879    1[6-(6,6)]
   165        2.49458        2.49458        2.49458    1[6-(6,6)]
   166       0.783755       0.783755       0.783755    1[6-(6,6)]
   167      21.416665      21.416665      21.416665    1[6-(6,6)]
   168       0.732251       0.732251       0.732251    1[6-(6,6)]
   169      19.327398      19.327398      19.327398    1[6-(6,6)]
   170      19.932009      19.932009      19.932009    1[6-(6,6)]
   171      19.233348      19.233348      19.233348    1[6-(6,6)]
   172      18.494379      18.494379      18.494379    1[6-(6,6)]
   173       13.69108       13.69108       13.69108    1[6-(6,6)]
   174      11.980255      11.980255      11.980255    1[6-(6,6)]
   175      10.220165      10.220165      10.220165    1[6-(6,6)]
   176      11.928751      11.928751      11.928751    1[6-(6,6)]
   177       3.065602       3.065602       3.065602    1[6-(6,6)]
   178       2.460991       2.460991       2.460991    1[6-(6,6)]
   179       3.159652       3.159652       3.159652    1[6-(6,6)]
   180       3.898621       3.898621       3.898621    1[6-(6,6)]
   181        8.70192        8.70192        8.70192    1[6-(6,6)]
   182      10.412745      10.412745      10.412745    1[6-(6,6)]
   183      12.172835      12.172835      12.172835    1[6-(6,6)]
   184      10.464249      10.464249      10.464249    1[6-(6,6)]
   185      14.262102      14.262102      14.262102    1[6-(6,6)]
   186      13.657491      13.657491      13.657491    1[6-(6,6)]
   187      14.356152      14.356152      14.356152    1[6-(6,6)]
   188      15.095121      15.095121      15.095121    1[6-(6,6)]
   189       19.89842       19.89842       19.89842    1[6-(6,6)]
   190      21.609245      21.609245      21.609245    1[6-(6,6)]
   191       0.976335       0.976335       0.976335    1[6-(6,6)]
   192      21.660749      21.660749      21.660749    1[6-(6,6)]
   193       16.89104       16.89104       16.89104    1[6-(6,6)]
   194      15.988602      15.988602      15.988602    1[6-(6,6)]
   195      12.322868      12.322868      12.322868    1[6-(6,6)]
   196      13.236502      13.236502      13.236502    1[6-(6,6)]
   197      12.410201      12.410201      12.410201    1[6-(6,6)]
   198      11.442823      11.442823      11.442823    1[6-(6,6)]
   199      14.998831      14.998831      14.998831    1[6-(6,6)]
   200      15.988602      15.988602      15.988602    1[6-(6,6)]
   201        5.50196        5.50196        5.50196    1[6-(6,6)]
   202       6.404398       6.404398       6.404398    1[6-(6,6)]
   203      10.070132      10.070132      10.070132    1[6-(6,6)]
   204       9.156498       9.156498       9.156498    1[6-(6,6)]
   205       9.982799       9.982799       9.982799    1[6-(6,6)]
   206      10.950177      10.950177      10.950177    1[6-(6,6)]
   207       7.394169       7.394169       7.394169    1[6-(6,6)]
   208       6.404398       6.404398       6.404398    1[6-(6,6)]
   209        5.69454        5.69454        5.69454    1[6-(6,6)]
   210       4.792102       4.792102       4.792102    1[6-(6,6)]
   211       1.126368       1.126368       1.126368    1[6-(6,6)]
   212       2.040002       2.040002       2.040002    1[6-(6,6)]
   213       1.213701       1.213701       1.213701    1[6-(6,6)]
   214       0.246323       0.246323       0.246323    1[6-(6,6)]
   215       3.802331       3.802331       3.802331    1[6-(6,6)]
   216       4.792102       4.792102       4.792102    1[6-(6,6)]
   217       16.69846       16.69846       16.69846    1[6-(6,6)]
   218      17.600898      17.600898      17.600898    1[6-(6,6)]
   219      21.266632      21.266632      21.266632    1[6-(6,6)]
   220      20.352998      20.352998      20.352998    1[6-(6,6)]
   221      21.179299      21.179299      21.179299    1[6-(6,6)]
   222      22.146677      22.146677      22.146677    1[6-(6,6)]
   223      18.590669      18.590669      18.590669    1[6-(6,6)]
   224      17.600898      17.600898      17.600898    1[6-(6,6)]
   225      19.781976      19.781976      19.781976    6[6-(6,6),8-(30),8-(30)]
   226      21.062856      21.062856      21.062856    6[6-(1,6),6-(1,6),6-(8,8)]
   227      22.079498      22.079498      22.079498    6[1-(0),6-(1,6),6-(6,6)]
   228       0.866609       0.866609       0.866609    6[1-(0),6-(1,6),6-(6,7)]
   229        1.05695        1.05695        1.05695    6[6-(1,6),6-(1,6),7-(6,6)]
   230       0.024632       0.024632       0.024632    6[1-(0),6-(1,6),6-(6,7)]
   231      21.245583      21.245583      21.245583    6[1-(0),6-(1,6),6-(6,6)]
   232      18.134299      18.134299      18.134299    6[6-(6,6),8-(30),8-(30)]
   233      18.924324      18.924324      18.924324    6[6-(1,6),6-(1,6),6-(8,8)]
   234      19.178037      19.178037      19.178037    6[1-(0),6-(1,6),6-(6,6)]
   235      19.884984      19.884984      19.884984    6[1-(0),6-(1,6),6-(6,7)]
   236      20.382109      20.382109      20.382109    6[6-(1,6),6-(1,6),7-(6,6)]
   237      20.144743      20.144743      20.144743    6[1-(0),6-(1,6),6-(6,7)]
   238      19.443842      19.443842      19.443842    6[1-(0),6-(1,6),6-(6,6)]
   239      13.807524      13.807524      13.807524    6[6-(6,6),8-(30),8-(30)]
   240      12.526644      12.526644      12.526644    6[6-(1,6),6-(1,6),6-(8,8)]
   241      11.510002      11.510002      11.510002    6[1-(0),6-(1,6),6-(6,6)]
   242      10.329891      10.329891      10.329891    6[1-(0),6-(1,6),6-(6,7)]
   243       10.13955       10.13955       10.13955    6[6-(1,6),6-(1,6),7-(6,6)]
   244      11.171868      11.171868      11.171868    6[1-(0),6-(1,6),6-(6,7)]
   245      12.343917      12.343917      12.343917    6[1-(0),6-(1,6),6-(6,6)]
   246      15.455201      15.455201      15.455201    6[6-(6,6),8-(30),8-(30)]
   247      14.665176      14.665176      14.665176    6[6-(1,6),6-(1,6),6-(8,8)]
   248      14.411463      14.411463      14.411463    6[1-(0),6-(1,6),6-(6,6)]
   249      13.704516      13.704516      13.704516    6[1-(0),6-(1,6),6-(6,7)]
   250      13.207391      13.207391      13.207391    6[6-(1,6),6-(1,6),7-(6,6)]
   251      13.444757      13.444757      13.444757    6[1-(0),6-(1,6),6-(6,7)]
   252      14.145658      14.145658      14.145658    6[1-(0),6-(1,6),6-(6,6)]
   253       2.611024       2.611024       2.611024    6[6-(6,6),8-(30),8-(30)]
   254       1.330144       1.330144       1.330144    6[6-(1,6),6-(1,6),6-(8,8)]
   255       0.313502       0.313502       0.313502    6[1-(0),6-(1,6),6-(6,6)]
   256      21.526391      21.526391      21.526391    6[1-(0),6-(1,6),6-(6,7)]
   257       21.33605       21.33605       21.33605    6[6-(1,6),6-(1,6),7-(6,6)]
   258      -0.024632      -0.024632      -0.024632    6[1-(0),6-(1,6),6-(6,7)]
   259       1.147417       1.147417       1.147417    6[1-(0),6-(1,6),6-(6,6)]
   260       4.258701       4.258701       4.258701    6[6-(6,6),8-(30),8-(30)]
   261       3.468676       3.468676       3.468676    6[6-(1,6),6-(1,6),6-(8,8)]
   262       3.214963       3.214963       3.214963    6[1-(0),6-(1,6),6-(6,6)]
   263       2.508016       2.508016       2.508016    6[1-(0),6-(1,6),6-(6,7)]
   264       2.010891       2.010891       2.010891    6[6-(1,6),6-(1,6),7-(6,6)]
   265       2.248257       2.248257       2.248257    6[1-(0),6-(1,6),6-(6,7)]
   266       2.949158       2.949158       2.949158    6[1-(0),6-(1,6),6-(6,6)]
   267       8.585476       8.585476       8.585476    6[6-(6,6),8-(30),8-(30)]
   268       9.866356       9.866356       9.866356    6[6-(1,6),6-(1,6),6-(8,8)]
   269      10.882998      10.882998      10.882998    6[1-(0),6-(1,6),6-(6,6)]
   270      12.063109      12.063109      12.063109    6[1-(0),6-(1,6),6-(6,7)]
   271       12.25345       12.25345       12.25345    6[6-(1,6),6-(1,6),7-(6,6)]
   272      11.221132      11.221132      11.221132    6[1-(0),6-(1,6),6-(6,7)]
   273      10.049083      10.049083      10.049083    6[1-(0),6-(1,6),6-(6,6)]
   274       6.937799       6.937799       6.937799    6[6-(6,6),8-(30),8-(30)]
   275       7.727824       7.727824       7.727824    6[6-(1,6),6-(1,6),6-(8,8)]
   276       7.981537       7.981537       7.981537    6[1-(0),6-(1,6),6-(6,6)]
   277       8.688484       8.688484       8.688484    6[1-(0),6-(1,6),6-(6,7)]
   278       9.185609       9.185609       9.185609    6[6-(1,6),6-(1,6),7-(6,6)]
   279       8.948243       8.948243       8.948243    6[1-(0),6-(1,6),6-(6,7)]
   280       8.247342       8.247342       8.247342    6[1-(0),6-(1,6),6-(6,6)]
   281      15.249633      15.249633      15.249633    6[6-(6,6),8-(30),8-(30)]
   282      14.770423      14.770423      14.770423    6[6-(1,6),6-(1,6),6-(8,8)]
   283      14.311366      14.311366      14.311366    6[1-(0),6-(1,6),6-(6,6)]
   284      13.923967      13.923967      13.923967    6[1-(0),6-(1,6),6-(6,7)]
   285      13.923967      13.923967      13.923967    6[6-(1,6),6-(1,6),7-(6,6)]
   286      14.358392      14.358392      14.358392    6[1-(0),6-(1,6),6-(6,7)]
   287      14.787889      14.787889      14.787889    6[1-(0),6-(1,6),6-(6,6)]
   288       19.55088       19.55088       19.55088    6[6-(6,6),8-(30),8-(30)]
   289      20.597977      20.597977      20.597977    6[6-(1,6),6-(1,6),6-(8,8)]
   290      20.596857      20.596857      20.596857    6[1-(0),6-(1,6),6-(6,6)]
   291      21.611484      21.611484      21.611484    6[1-(0),6-(1,6),6-(6,7)]
   292       0.228409       0.228409       0.228409    6[6-(1,6),6-(1,6),7-(6,6)]
   293       0.266477       0.266477       0.266477    6[1-(0),6-(1,6),6-(6,7)]
   294      21.645074      21.645074      21.645074    6[1-(0),6-(1,6),6-(6,6)]
   295       4.053133       4.053133       4.053133    6[6-(6,6),8-(30),8-(30)]
   296       3.573923       3.573923       3.573923    6[6-(1,6),6-(1,6),6-(8,8)]
   297       3.114866       3.114866       3.114866    6[1-(0),6-(1,6),6-(6,6)]
   298       2.727467       2.727467       2.727467    6[1-(0),6-(1,6),6-(6,7)]
   299       2.727467       2.727467       2.727467    6[6-(1,6),6-(1,6),7-(6,6)]
   300       3.161892       3.161892       3.161892    6[1-(0),6-(1,6),6-(6,7)]
   301       3.591389       3.591389       3.591389    6[1-(0),6-(1,6),6-(6,6)]
   302        8.35438        8.35438        8.35438    6[6-(6,6),8-(30),8-(30)]
   303       9.401477       9.401477       9.401477    6[6-(1,6),6-(1,6),6-(8,8)]
   304       9.400357       9.400357       9.400357    6[1-(0),6-(1,6),6-(6,6)]
   305      10.414984      10.414984      10.414984    6[1-(0),6-(1,6),6-(6,7)]
   306      11.424909      11.424909      11.424909    6[6-(1,6),6-(1,6),7-(6,6)]
   307      11.462977      11.462977      11.462977    6[1-(0),6-(1,6),6-(6,7)]
   308      10.448574      10.448574      10.448574    6[1-(0),6-(1,6),6-(6,6)]
   309      18.339867      18.339867      18.339867    6[6-(6,6),8-(30),8-(30)]
   310      18.819077      18.819077      18.819077    6[6-(1,6),6-(1,6),6-(8,8)]
   311      19.278134      19.278134      19.278134    6[1-(0),6-(1,6),6-(6,6)]
   312      19.665533      19.665533      19.665533    6[1-(0),6-(1,6),6-(6,7)]
   313      19.665533      19.665533      19.665533    6[6-(1,6),6-(1,6),7-(6,6)]
   314      19.231108      19.231108      19.231108    6[1-(0),6-(1,6),6-(6,7)]
   315      18.801611      18.801611      18.801611    6[1-(0),6-(1,6),6-(6,6)]
   316       14.03862       14.03862       14.03862    6[6-(6,6),8-(30),8-(30)]
   317      12.991523      12.991523      12.991523    6[6-(1,6),6-(1,6),6-(8,8)]
   318      12.992643      12.992643      12.992643    6[1-(0),6-(1,6),6-(6,6)]
   319      11.978016      11.978016      11.978016    6[1-(0),6-(1,6),6-(6,7)]
   320      10.968091      10.968091      10.968091    6[6-(1,6),6-(1,6),7-(6,6)]
   321      10.930023      10.930023      10.930023    6[1-(0),6-(1,6),6-(6,7)]
   322      11.944426      11.944426      11.944426    6[1-(0),6-(1,6),6-(6,6)]
   323       7.143367       7.143367       7.143367    6[6-(6,6),8-(30),8-(30)]
   324       7.622577       7.622577       7.622577    6[6-(1,6),6-(1,6),6-(8,8)]
   325       8.081634       8.081634       8.081634    6[1-(0),6-(1,6),6-(6,6)]
   326       8.469033       8.469033       8.469033    6[1-(0),6-(1,6),6-(6,7)]
   327       8.469033       8.469033       8.469033    6[6-(1,6),6-(1,6),7-(6,6)]
   328       8.034608       8.034608       8.034608    6[1-(0),6-(1,6),6-(6,7)]
   329       7.605111       7.605111       7.605111    6[1-(0),6-(1,6),6-(6,6)]
   330        2.84212        2.84212        2.84212    6[6-(6,6),8-(30),8-(30)]
   331       1.795023       1.795023       1.795023    6[6-(1,6),6-(1,6),6-(8,8)]
   332       1.796143       1.796143       1.796143    6[1-(0),6-(1,6),6-(6,6)]
   333       0.781516       0.781516       0.781516    6[1-(0),6-(1,6),6-(6,7)]
   334      22.164591      22.164591      22.164591    6[6-(1,6),6-(1,6),7-(6,6)]
   335      22.126523      22.126523      22.126523    6[1-(0),6-(1,6),6-(6,7)]
   336       0.747926       0.747926       0.747926    6[1-(0),6-(1,6),6-(6,6)]
   337       6.659678       6.659678       6.659678    6[6-(6,6),8-(30),8-(30)]
   338       7.206067       7.206067       7.206067    6[6-(1,6),6-(1,6),6-(8,8)]
   339       6.424552       6.424552       6.424552    6[1-(0),6-(1,6),6-(6,6)]
   340       6.961984       6.961984       6.961984    6[1-(0),6-(1,6),6-(6,7)]
   341        8.34811        8.34811        8.34811    6[6-(1,6),6-(1,6),7-(6,6)]
   342        9.14754        9.14754        9.14754    6[1-(0),6-(1,6),6-(6,7)]
   343       8.604062       8.604062       8.604062    6[1-(0),6-(1,6),6-(6,6)]
   344       7.422384       7.422384       7.422384    6[6-(6,6),8-(30),8-(30)]
   345       8.054986       8.054986       8.054986    6[6-(1,6),6-(1,6),6-(8,8)]
   346       9.455668       9.455668       9.455668    6[1-(0),6-(1,6),6-(6,6)]
   347      10.032064      10.032064      10.032064    6[1-(0),6-(1,6),6-(6,7)]
   348       9.286377       9.286377       9.286377    6[6-(1,6),6-(1,6),7-(6,6)]
   349       7.906968       7.906968       7.906968    6[1-(0),6-(1,6),6-(6,7)]
   350        7.32475        7.32475        7.32475    6[1-(0),6-(1,6),6-(6,6)]
   351      15.733322      15.733322      15.733322    6[6-(6,6),8-(30),8-(30)]
   352      15.186933      15.186933      15.186933    6[6-(1,6),6-(1,6),6-(8,8)]
   353      15.968448      15.968448      15.968448    6[1-(0),6-(1,6),6-(6,6)]
   354      15.431016      15.431016      15.431016    6[1-(0),6-(1,6),6-(6,7)]
   355       14.04489       14.04489       14.04489    6[6-(1,6),6-(1,6),7-(6,6)]
   356       13.24546       13.24546       13.24546    6[1-(0),6-(1,6),6-(6,7)]
   357      13.788938      13.788938      13.788938    6[1-(0),6-(1,6),6-(6,6)]
   358      14.970616      14.970616      14.970616    6[6-(6,6),8-(30),8-(30)]
   359      14.338014      14.338014      14.338014    6[6-(1,6),6-(1,6),6-(8,8)]
   360      12.937332      12.937332      12.937332    6[1-(0),6-(1,6),6-(6,6)]
   361      12.360936      12.360936      12.360936    6[1-(0),6-(1,6),6-(6,7)]
   362      13.106623      13.106623      13.106623    6[6-(1,6),6-(1,6),7-(6,6)]
   363      14.486032      14.486032      14.486032    6[1-(0),6-(1,6),6-(6,7)]
   364       15.06825       15.06825       15.06825    6[1-(0),6-(1,6),6-(6,6)]
   365      17.856178      17.856178      17.856178    6[6-(6,6),8-(30),8-(30)]
   366      18.402567      18.402567      18.402567    6[6-(1,6),6-(1,6),6-(8,8)]
   367      17.621052      17.621052      17.621052    6[1-(0),6-(1,6),6-(6,6)]
   368      18.158484      18.158484      18.158484    6[1-(0),6-(1,6),6-(6,7)]
   369       19.54461       19.54461       19.54461    6[6-(1,6),6-(1,6),7-(6,6)]
   370       20.34404       20.34404       20.34404    6[1-(0),6-(1,6),6-(6,7)]
   371      19.800562      19.800562      19.800562    6[1-(0),6-(1,6),6-(6,6)]
   372      18.618884      18.618884      18.618884    6[6-(6,6),8-(30),8-(30)]
   373      19.251486      19.251486      19.251486    6[6-(1,6),6-(1,6),6-(8,8)]
   374      20.652168      20.652168      20.652168    6[1-(0),6-(1,6),6-(6,6)]
   375      21.228564      21.228564      21.228564    6[1-(0),6-(1,6),6-(6,7)]
   376      20.482877      20.482877      20.482877    6[6-(1,6),6-(1,6),7-(6,6)]
   377      19.103468      19.103468      19.103468    6[1-(0),6-(1,6),6-(6,7)]
   378       18.52125       18.52125       18.52125    6[1-(0),6-(1,6),6-(6,6)]
   379       4.536822       4.536822       4.536822    6[6-(6,6),8-(30),8-(30)]
   380       3.990433       3.990433       3.990433    6[6-(1,6),6-(1,6),6-(8,8)]
   381       4.771948       4.771948       4.771948    6[1-(0),6-(1,6),6-(6,6)]
   382       4.234516       4.234516       4.234516    6[1-(0),6-(1,6),6-(6,7)]
   383        2.84839        2.84839        2.84839    6[6-(1,6),6-(1,6),7-(6,6)]
   384       2.048959       2.048959       2.048959    6[1-(0),6-(1,6),6-(6,7)]
   385       2.592438       2.592438       2.592438    6[1-(0),6-(1,6),6-(6,6)]
   386       3.774116       3.774116       3.774116    6[6-(6,6),8-(30),8-(30)]
   387       3.141514       3.141514       3.141514    6[6-(1,6),6-(1,6),6-(8,8)]
   388       1.740832       1.740832       1.740832    6[1-(0),6-(1,6),6-(6,6)]
   389       1.164436       1.164436       1.164436    6[1-(0),6-(1,6),6-(6,7)]
   390       1.910123       1.910123       1.910123    6[6-(1,6),6-(1,6),7-(6,6)]
   391       3.289532       3.289532       3.289532    6[1-(0),6-(1,6),6-(6,7)]
   392        3.87175        3.87175        3.87175    6[1-(0),6-(1,6),6-(6,6)]
   393       2.611024       2.611024       2.611024    6[6-(6,6),8-(30),8-(30)]
   394       1.330144       1.330144       1.330144    6[6-(1,6),6-(1,6),6-(8,8)]
   395       0.313502       0.313502       0.313502    6[1-(0),6-(1,6),6-(6,6)]
   396      21.526391      21.526391      21.526391    6[1-(0),6-(1,6),6-(6,7)]
   397       21.33605       21.33605       21.33605    6[6-(1,6),6-(1,6),7-(6,6)]
   398      -0.024632      -0.024632      -0.024632    6[1-(0),6-(1,6),6-(6,7)]
   399       1.147417       1.147417       1.147417    6[1-(0),6-(1,6),6-(6,6)]
   400       4.258701       4.258701       4.258701    6[6-(6,6),8-(30),8-(30)]
   401       3.468676       3.468676       3.468676    6[6-(1,6),6-(1,6),6-(8,8)]
   402       3.214963       3.214963       3.214963    6[1-(0),6-(1,6),6-(6,6)]
   403       2.508016       2.508016       2.508016    6[1-(0),6-(1,6),6-(6,7)]
   404       2.010891       2.010891       2.010891    6[6-(1,6),6-(1,6),7-(6,6)]
   405       2.248257       2.248257       2.248257    6[1-(0),6-(1,6),6-(6,7)]
   406       2.949158       2.949158       2.949158    6[1-(0),6-(1,6),6-(6,6)]
   407       8.585476       8.585476       8.585476    6[6-(6,6),8-(30),8-(30)]
   408       9.866356       9.866356       9.866356    6[6-(1,6),6-(1,6),6-(8,8)]
   409      10.882998      10.882998      10.882998    6[1-(0),6-(1,6),6-(6,6)]
   410      12.063109      12.063109      12.063109    6[1-(0),6-(1,6),6-(6,7)]
   411       12.25345       12.25345       12.25345    6[6-(1,6),6-(1,6),7-(6,6)]
   412      11.221132      11.221132      11.221132    6[1-(0),6-(1,6),6-(6,7)]
   413      10.049083      10.049083      10.049083    6[1-(0),6-(1,6),6-(6,6)]
   414       6.937799       6.937799       6.937799    6[6-(6,6),8-(30),8-(30)]
   415       7.727824       7.727824       7.727824    6[6-(1,6),6-(1,6),6-(8,8)]
   416       7.981537       7.981537       7.981537    6[1-(0),6-(1,6),6-(6,6)]
   417       8.688484       8.688484       8.688484    6[1-(0),6-(1,6),6-(6,7)]
   418       9.185609       9.185609       9.185609    6[6-(1,6),6-(1,6),7-(6,6)]
   419       8.948243       8.948243       8.948243    6[1-(0),6-(1,6),6-(6,7)]
   420       8.247342       8.247342       8.247342    6[1-(0),6-(1,6),6-(6,6)]
   421      19.781976      19.781976      19.781976    6[6-(6,6),8-(30),8-(30)]
   422      21.062856      21.062856      21.062856    6[6-(1,6),6-(1,6),6-(8,8)]
   423      22.079498      22.079498      22.079498    6[1-(0),6-(1,6),6-(6,6)]
   424       0.866609       0.866609       0.866609    6[1-(0),6-(1,6),6-(6,7)]
   425        1.05695        1.05695        1.05695    6[6-(1,6),6-(1,6),7-(6,6)]
   426       0.024632       0.024632       0.024632    6[1-(0),6-(1,6),6-(6,7)]
   427      21.245583      21.245583      21.245583    6[1-(0),6-(1,6),6-(6,6)]
   428      18.134299      18.134299      18.134299    6[6-(6,6),8-(30),8-(30)]
   429      18.924324      18.924324      18.924324    6[6-(1,6),6-(1,6),6-(8,8)]
   430      19.178037      19.178037      19.178037    6[1-(0),6-(1,6),6-(6,6)]
   431      19.884984      19.884984      19.884984    6[1-(0),6-(1,6),6-(6,7)]
   432      20.382109      20.382109      20.382109    6[6-(1,6),6-(1,6),7-(6,6)]
   433      20.144743      20.144743      20.144743    6[1-(0),6-(1,6),6-(6,7)]
   434      19.443842      19.443842      19.443842    6[1-(0),6-(1,6),6-(6,6)]
   435      13.807524      13.807524      13.807524    6[6-(6,6),8-(30),8-(30)]
   436      12.526644      12.526644      12.526644    6[6-(1,6),6-(1,6),6-(8,8)]
   437      11.510002      11.510002      11.510002    6[1-(0),6-(1,6),6-(6,6)]
   438      10.329891      10.329891      10.329891    6[1-(0),6-(1,6),6-(6,7)]
   439       10.13955       10.13955       10.13955    6[6-(1,6),6-(1,6),7-(6,6)]
   440      11.171868      11.171868      11.171868    6[1-(0),6-(1,6),6-(6,7)]
   441      12.343917      12.343917      12.343917    6[1-(0),6-(1,6),6-(6,6)]
   442      15.455201      15.455201      15.455201    6[6-(6,6),8-(30),8-(30)]
   443      14.665176      14.665176      14.665176    6[6-(1,6),6-(1,6),6-(8,8)]
   444      14.411463      14.411463      14.411463    6[1-(0),6-(1,6),6-(6,6)]
   445      13.704516      13.704516      13.704516    6[1-(0),6-(1,6),6-(6,7)]
   446      13.207391      13.207391      13.207391    6[6-(1,6),6-(1,6),7-(6,6)]
   447      13.444757      13.444757      13.444757    6[1-(0),6-(1,6),6-(6,7)]
   448      14.145658      14.145658      14.145658    6[1-(0),6-(1,6),6-(6,6)]
   449       7.143367       7.143367       7.143367    6[6-(6,6),8-(30),8-(30)]
   450       7.622577       7.622577       7.622577    6[6-(1,6),6-(1,6),6-(8,8)]
   451       8.081634       8.081634       8.081634    6[1-(0),6-(1,6),6-(6,6)]
   452       8.469033       8.469033       8.469033    6[1-(0),6-(1,6),6-(6,7)]
   453       8.469033       8.469033       8.469033    6[6-(1,6),6-(1,6),7-(6,6)]
   454       8.034608       8.034608       8.034608    6[1-(0),6-(1,6),6-(6,7)]
   455       7.605111       7.605111       7.605111    6[1-(0),6-(1,6),6-(6,6)]
   456        2.84212        2.84212        2.84212    6[6-(6,6),8-(30),8-(30)]
   457       1.795023       1.795023       1.795023    6[6-(1,6),6-(1,6),6-(8,8)]
   458       1.796143       1.796143       1.796143    6[1-(0),6-(1,6),6-(6,6)]
   459       0.781516       0.781516       0.781516    6[1-(0),6-(1,6),6-(6,7)]
   460      22.164591      22.164591      22.164591    6[6-(1,6),6-(1,6),7-(6,6)]
   461      22.126523      22.126523      22.126523    6[1-(0),6-(1,6),6-(6,7)]
   462       0.747926       0.747926       0.747926    6[1-(0),6-(1,6),6-(6,6)]
   463      18.339867      18.339867      18.339867    6[6-(6,6),8-(30),8-(30)]
   464      18.819077      18.819077      18.819077    6[6-(1,6),6-(1,6),6-(8,8)]
   465      19.278134      19.278134      19.278134    6[1-(0),6-(1,6),6-(6,6)]
   466      19.665533      19.665533      19.665533    6[1-(0),6-(1,6),6-(6,7)]
   467      19.665533      19.665533      19.665533    6[6-(1,6),6-(1,6),7-(6,6)]
   468      19.231108      19.231108      19.231108    6[1-(0),6-(1,6),6-(6,7)]
   469      18.801611      18.801611      18.801611    6[1-(0),6-(1,6),6-(6,6)]
   470       14.03862       14.03862       14.03862    6[6-(6,6),8-(30),8-(30)]
   471      12.991523      12.991523      12.991523    6[6-(1,6),6-(1,6),6-(8,8)]
   472      12.992643      12.992643      12.992643    6[1-(0),6-(1,6),6-(6,6)]
   473      11.978016      11.978016      11.978016    6[1-(0),6-(1,6),6-(6,7)]
   474      10.968091      10.968091      10.968091    6[6-(1,6),6-(1,6),7-(6,6)]
   475      10.930023      10.930023      10.930023    6[1-(0),6-(1,6),6-(6,7)]
   476      11.944426      11.944426      11.944426    6[1-(0),6-(1,6),6-(6,6)]
   477       4.053133       4.053133       4.053133    6[6-(6,6),8-(30),8-(30)]
   478       3.573923       3.573923       3.573923    6[6-(1,6),6-(1,6),6-(8,8)]
   479       3.114866       3.114866       3.114866    6[1-(0),6-(1,6),6-(6,6)]
   480       2.727467       2.727467       2.727467    6[1-(0),6-(1,6),6-(6,7)]
   481       2.727467       2.727467       2.727467    6[6-(1,6),6-(1,6),7-(6,6)]
   482       3.161892       3.161892       3.161892    6[1-(0),6-(1,6),6-(6,7)]
   483       3.591389       3.591389       3.591389    6[1-(0),6-(1,6),6-(6,6)]
   484        8.35438        8.35438        8.35438    6[6-(6,6),8-(30),8-(30)]
   485       9.401477       9.401477       9.401477    6[6-(1,6),6-(1,6),6-(8,8)]
   486       9.400357       9.400357       9.400357    6[1-(0),6-(1,6),6-(6,6)]
   487      10.414984      10.414984      10.414984    6[1-(0),6-(1,6),6-(6,7)]
   488      11.424909      11.424909      11.424909    6[6-(1,6),6-(1,6),7-(6,6)]
   489      11.462977      11.462977      11.462977    6[1-(0),6-(1,6),6-(6,7)]
   490      10.448574      10.448574      10.448574    6[1-(0),6-(1,6),6-(6,6)]
   491      15.249633      15.249633      15.249633    6[6-(6,6),8-(30),8-(30)]
   492      14.770423      14.770423      14.770423    6[6-(1,6),6-(1,6),6-(8,8)]
   493      14.311366      14.311366      14.311366    6[1-(0),6-(1,6),6-(6,6)]
   494      13.923967      13.923967      13.923967    6[1-(0),6-(1,6),6-(6,7)]
   495      13.923967      13.923967      13.923967    6[6-(1,6),6-(1,6),7-(6,6)]
   496      14.358392      14.358392      14.358392    6[1-(0),6-(1,6),6-(6,7)]
   497      14.787889      14.787889      14.787889    6[1-(0),6-(1,6),6-(6,6)]
   498       19.55088       19.55088       19.55088    6[6-(6,6),8-(30),8-(30)]
   499      20.597977      20.597977      20.597977    6[6-(1,6),6-(1,6),6-(8,8)]
   500      20.596857      20.596857      20.596857    6[1-(0),6-(1,6),6-(6,6)]
   501      21.611484      21.611484      21.611484    6[1-(0),6-(1,6),6-(6,7)]
   502       0.228409       0.228409       0.228409    6[6-(1,6),6-(1,6),7-(6,6)]
   503       0.266477       0.266477       0.266477    6[1-(0),6-(1,6),6-(6,7)]
   504      21.645074      21.645074      21.645074    6[1-(0),6-(1,6),6-(6,6)]
   505      15.733322      15.733322      15.733322    6[6-(6,6),8-(30),8-(30)]
   506      15.186933      15.186933      15.186933    6[6-(1,6),6-(1,6),6-(8,8)]
   507      15.968448      15.968448      15.968448    6[1-(0),6-(1,6),6-(6,6)]
   508      15.431016      15.431016      15.431016    6[1-(0),6-(1,6),6-(6,7)]
   509       14.04489       14.04489       14.04489    6[6-(1,6),6-(1,6),7-(6,6)]
   510       13.24546       13.24546       13.24546    6[1-(0),6-(1,6),6-(6,7)]
   511      13.788938      13.788938      13.788938    6[1-(0),6-(1,6),6-(6,6)]
   512      14.970616      14.970616      14.970616    6[6-(6,6),8-(30),8-(30)]
   513      14.338014      14.338014      14.338014    6[6-(1,6),6-(1,6),6-(8,8)]
   514      12.937332      12.937332      12.937332    6[1-(0),6-(1,6),6-(6,6)]
   515      12.360936      12.360936      12.360936    6[1-(0),6-(1,6),6-(6,7)]
   516      13.106623      13.106623      13.106623    6[6-(1,6),6-(1,6),7-(6,6)]
   517      14.486032      14.486032      14.486032    6[1-(0),6-(1,6),6-(6,7)]
   518       15.06825       15.06825       15.06825    6[1-(0),6-(1,6),6-(6,6)]
   519       6.659678       6.659678       6.659678    6[6-(6,6),8-(30),8-(30)]
   520       7.206067       7.206067       7.206067    6[6-(1,6),6-(1,6),6-(8,8)]
   521       6.424552       6.424552       6.424552    6[1-(0),6-(1,6),6-(6,6)]
   522       6.961984       6.961984       6.961984    6[1-(0),6-(1,6),6-(6,7)]
   523        8.34811        8.34811        8.34811    6[6-(1,6),6-(1,6),7-(6,6)]
   524        9.14754        9.14754        9.14754    6[1-(0),6-(1,6),6-(6,7)]
   525       8.604062       8.604062       8.604062    6[1-(0),6-(1,6),6-(6,6)]
   526       7.422384       7.422384       7.422384    6[6-(6,6),8-(30),8-(30)]
   527       8.054986       8.054986       8.054986    6[6-(1,6),6-(1,6),6-(8,8)]
   528       9.455668       9.455668       9.455668    6[1-(0),6-(1,6),6-(6,6)]
   529      10.032064      10.032064      10.032064    6[1-(0),6-(1,6),6-(6,7)]
   530       9.286377       9.286377       9.286377    6[6-(1,6),6-(1,6),7-(6,6)]
   531       7.906968       7.906968       7.906968    6[1-(0),6-(1,6),6-(6,7)]
   532        7.32475        7.32475        7.32475    6[1-(0),6-(1,6),6-(6,6)]
   533       4.536822       4.536822       4.536822    6[6-(6,6),8-(30),8-(30)]
   534       3.990433       3.990433       3.990433    6[6-(1,6),6-(1,6),6-(8,8)]
   535       4.771948       4.771948       4.771948    6[1-(0),6-(1,6),6-(6,6)]
   536       4.234516       4.234516       4.234516    6[1-(0),6-(1,6),6-(6,7)]
   537        2.84839        2.84839        2.84839    6[6-(1,6),6-(1,6),7-(6,6)]
   538       2.048959       2.048959       2.048959    6[1-(0),6-(1,6),6-(6,7)]
   539       2.592438       2.592438       2.592438    6[1-(0),6-(1,6),6-(6,6)]
   540       3.774116       3.774116       3.774116    6[6-(6,6),8-(30),8-(30)]
   541       3.141514       3.141514       3.141514    6[6-(1,6),6-(1,6),6-(8,8)]
   542       1.740832       1.740832       1.740832    6[1-(0),6-(1,6),6-(6,6)]
   543       1.164436       1.164436       1.164436    6[1-(0),6-(1,6),6-(6,7)]
   544       1.910123       1.910123       1.910123    6[6-(1,6),6-(1,6),7-(6,6)]
   545       3.289532       3.289532       3.289532    6[1-(0),6-(1,6),6-(6,7)]
   546        3.87175        3.87175        3.87175    6[1-(0),6-(1,6),6-(6,6)]
   547      17.856178      17.856178      17.856178    6[6-(6,6),8-(30),8-(30)]
   548      18.402567      18.402567      18.402567    6[6-(1,6),6-(1,6),6-(8,8)]
   549      17.621052      17.621052      17.621052    6[1-(0),6-(1,6),6-(6,6)]
   550      18.158484      18.158484      18.158484    6[1-(0),6-(1,6),6-(6,7)]
   551       19.54461       19.54461       19.54461    6[6-(1,6),6-(1,6),7-(6,6)]
   552       20.34404       20.34404       20.34404    6[1-(0),6-(1,6),6-(6,7)]
   553      19.800562      19.800562      19.800562    6[1-(0),6-(1,6),6-(6,6)]
   554      18.618884      18.618884      18.618884    6[6-(6,6),8-(30),8-(30)]
   555      19.251486      19.251486      19.251486    6[6-(1,6),6-(1,6),6-(8,8)]
   556      20.652168      20.652168      20.652168    6[1-(0),6-(1,6),6-(6,6)]
   557      21.228564      21.228564      21.228564    6[1-(0),6-(1,6),6-(6,7)]
   558      20.482877      20.482877      20.482877    6[6-(1,6),6-(1,6),7-(6,6)]
   559      19.103468      19.103468      19.103468    6[1-(0),6-(1,6),6-(6,7)]
   560       18.52125       18.52125       18.52125    6[1-(0),6-(1,6),6-(6,6)]
   561       2.266172       2.266172       2.266172    7[6-(6,6),6-(6,6),6-(6,6)]
   562       8.930328       8.930328       8.930328    7[6-(6,6),6-(6,6),6-(6,6)]
   563      20.126828      20.126828      20.126828    7[6-(6,6),6-(6,6),6-(6,6)]
   564      13.462672      13.462672      13.462672    7[6-(6,6),6-(6,6),6-(6,6)]
   565      21.106074      21.106074      21.106074    7[6-(6,6),6-(6,6),6-(6,6)]
   566      12.483426      12.483426      12.483426    7[6-(6,6),6-(6,6),6-(6,6)]
   567       1.286926       1.286926       1.286926    7[6-(6,6),6-(6,6),6-(6,6)]
   568       9.909574       9.909574       9.909574    7[6-(6,6),6-(6,6),6-(6,6)]
   569      20.126828      20.126828      20.126828    7[6-(6,6),6-(6,6),6-(6,6)]
   570      13.462672      13.462672      13.462672    7[6-(6,6),6-(6,6),6-(6,6)]
   571       2.266172       2.266172       2.266172    7[6-(6,6),6-(6,6),6-(6,6)]
   572       8.930328       8.930328       8.930328    7[6-(6,6),6-(6,6),6-(6,6)]
   573       1.286926       1.286926       1.286926    7[6-(6,6),6-(6,6),6-(6,6)]
   574       9.909574       9.909574       9.909574    7[6-(6,6),6-(6,6),6-(6,6)]
   575      21.106074      21.106074      21.106074    7[6-(6,6),6-(6,6),6-(6,6)]
   576      12.483426      12.483426      12.483426    7[6-(6,6),6-(6,6),6-(6,6)]
   577      18.991503      18.991503      18.991503    8[6-(6,8),30-(8,8,8)]
   578       19.54461       19.54461       19.54461    8[6-(6,8),30-(8,8,8)]
   579      17.853491      17.853491      17.853491    8[6-(6,8),30-(8,8,8)]
   580      17.796613      17.796613      17.796613    8[6-(6,8),30-(8,8,8)]
   581      14.597997      14.597997      14.597997    8[6-(6,8),30-(8,8,8)]
   582       14.04489       14.04489       14.04489    8[6-(6,8),30-(8,8,8)]
   583      15.736009      15.736009      15.736009    8[6-(6,8),30-(8,8,8)]
   584      15.792887      15.792887      15.792887    8[6-(6,8),30-(8,8,8)]
   585       3.401497       3.401497       3.401497    8[6-(6,8),30-(8,8,8)]
   586        2.84839        2.84839        2.84839    8[6-(6,8),30-(8,8,8)]
   587       4.539509       4.539509       4.539509    8[6-(6,8),30-(8,8,8)]
   588       4.596387       4.596387       4.596387    8[6-(6,8),30-(8,8,8)]
   589       7.795003       7.795003       7.795003    8[6-(6,8),30-(8,8,8)]
   590        8.34811        8.34811        8.34811    8[6-(6,8),30-(8,8,8)]
   591       6.656991       6.656991       6.656991    8[6-(6,8),30-(8,8,8)]
   592       6.600113       6.600113       6.600113    8[6-(6,8),30-(8,8,8)]
   593      15.719886      15.719886      15.719886    8[6-(6,8),30-(8,8,8)]
   594      15.142147      15.142147      15.142147    8[6-(6,8),30-(8,8,8)]
   595      18.537149      18.537149      18.537149    8[6-(6,8),30-(8,8,8)]
   596      19.740549      19.740549      19.740549    8[6-(6,8),30-(8,8,8)]
   597       4.523386       4.523386       4.523386    8[6-(6,8),30-(8,8,8)]
   598       3.945647       3.945647       3.945647    8[6-(6,8),30-(8,8,8)]
   599       7.340649       7.340649       7.340649    8[6-(6,8),30-(8,8,8)]
   600       8.544049       8.544049       8.544049    8[6-(6,8),30-(8,8,8)]
   601      17.869614      17.869614      17.869614    8[6-(6,8),30-(8,8,8)]
   602      18.447353      18.447353      18.447353    8[6-(6,8),30-(8,8,8)]
   603      15.052351      15.052351      15.052351    8[6-(6,8),30-(8,8,8)]
   604      13.848951      13.848951      13.848951    8[6-(6,8),30-(8,8,8)]
   605       6.673114       6.673114       6.673114    8[6-(6,8),30-(8,8,8)]
   606       7.250853       7.250853       7.250853    8[6-(6,8),30-(8,8,8)]
   607       3.855851       3.855851       3.855851    8[6-(6,8),30-(8,8,8)]
   608       2.652451       2.652451       2.652451    8[6-(6,8),30-(8,8,8)]
   609       7.510612       7.510612       7.510612    8[6-(6,8),30-(8,8,8)]
   610        5.43702        5.43702        5.43702    8[6-(6,8),30-(8,8,8)]
   611       8.085664       8.085664       8.085664    8[6-(6,8),30-(8,8,8)]
   612       6.238018       6.238018       6.238018    8[6-(6,8),30-(8,8,8)]
   613      14.882388      14.882388      14.882388    8[6-(6,8),30-(8,8,8)]
   614       16.95598       16.95598       16.95598    8[6-(6,8),30-(8,8,8)]
   615      14.307336      14.307336      14.307336    8[6-(6,8),30-(8,8,8)]
   616      16.154982      16.154982      16.154982    8[6-(6,8),30-(8,8,8)]
   617      18.707112      18.707112      18.707112    8[6-(6,8),30-(8,8,8)]
   618       16.63352       16.63352       16.63352    8[6-(6,8),30-(8,8,8)]
   619      19.282164      19.282164      19.282164    8[6-(6,8),30-(8,8,8)]
   620      17.434518      17.434518      17.434518    8[6-(6,8),30-(8,8,8)]
   621       3.685888       3.685888       3.685888    8[6-(6,8),30-(8,8,8)]
   622        5.75948        5.75948        5.75948    8[6-(6,8),30-(8,8,8)]
   623       3.110836       3.110836       3.110836    8[6-(6,8),30-(8,8,8)]
   624       4.958482       4.958482       4.958482    8[6-(6,8),30-(8,8,8)]
   625        16.7999        16.7999        16.7999    8[30-(8,8,8),30-(8,8,8),30-(8,8,8),30-(8,8,8)]
   626        16.7896        16.7896        16.7896    8[30-(8,8,8),30-(8,8,8),30-(8,8,8),30-(8,8,8)]
   627         5.5931         5.5931         5.5931    8[30-(8,8,8),30-(8,8,8),30-(8,8,8),30-(8,8,8)]
   628         5.6034         5.6034         5.6034    8[30-(8,8,8),30-(8,8,8),30-(8,8,8),30-(8,8,8)]
   629       3.401497       3.401497       3.401497    8[6-(6,8),30-(8,8,8)]
   630        2.84839        2.84839        2.84839    8[6-(6,8),30-(8,8,8)]
   631       4.539509       4.539509       4.539509    8[6-(6,8),30-(8,8,8)]
   632       4.596387       4.596387       4.596387    8[6-(6,8),30-(8,8,8)]
   633       7.795003       7.795003       7.795003    8[6-(6,8),30-(8,8,8)]
   634        8.34811        8.34811        8.34811    8[6-(6,8),30-(8,8,8)]
   635       6.656991       6.656991       6.656991    8[6-(6,8),30-(8,8,8)]
   636       6.600113       6.600113       6.600113    8[6-(6,8),30-(8,8,8)]
   637      18.991503      18.991503      18.991503    8[6-(6,8),30-(8,8,8)]
   638       19.54461       19.54461       19.54461    8[6-(6,8),30-(8,8,8)]
   639      17.853491      17.853491      17.853491    8[6-(6,8),30-(8,8,8)]
   640      17.796613      17.796613      17.796613    8[6-(6,8),30-(8,8,8)]
   641      14.597997      14.597997      14.597997    8[6-(6,8),30-(8,8,8)]
   642       14.04489       14.04489       14.04489    8[6-(6,8),30-(8,8,8)]
   643      15.736009      15.736009      15.736009    8[6-(6,8),30-(8,8,8)]
   644      15.792887      15.792887      15.792887    8[6-(6,8),30-(8,8,8)]
   645       6.673114       6.673114       6.673114    8[6-(6,8),30-(8,8,8)]
   646       7.250853       7.250853       7.250853    8[6-(6,8),30-(8,8,8)]
   647       3.855851       3.855851       3.855851    8[6-(6,8),30-(8,8,8)]
   648       2.652451       2.652451       2.652451    8[6-(6,8),30-(8,8,8)]
   649      17.869614      17.869614      17.869614    8[6-(6,8),30-(8,8,8)]
   650      18.447353      18.447353      18.447353    8[6-(6,8),30-(8,8,8)]
   651      15.052351      15.052351      15.052351    8[6-(6,8),30-(8,8,8)]
   652      13.848951      13.848951      13.848951    8[6-(6,8),30-(8,8,8)]
   653       4.523386       4.523386       4.523386    8[6-(6,8),30-(8,8,8)]
   654       3.945647       3.945647       3.945647    8[6-(6,8),30-(8,8,8)]
   655       7.340649       7.340649       7.340649    8[6-(6,8),30-(8,8,8)]
   656       8.544049       8.544049       8.544049    8[6-(6,8),30-(8,8,8)]
   657      15.719886      15.719886      15.719886    8[6-(6,8),30-(8,8,8)]
   658      15.142147      15.142147      15.142147    8[6-(6,8),30-(8,8,8)]
   659      18.537149      18.537149      18.537149    8[6-(6,8),30-(8,8,8)]
   660      19.740549      19.740549      19.740549    8[6-(6,8),30-(8,8,8)]
   661      14.882388      14.882388      14.882388    8[6-(6,8),30-(8,8,8)]
   662       16.95598       16.95598       16.95598    8[6-(6,8),30-(8,8,8)]
   663      14.307336      14.307336      14.307336    8[6-(6,8),30-(8,8,8)]
   664      16.154982      16.154982      16.154982    8[6-(6,8),30-(8,8,8)]
   665       7.510612       7.510612       7.510612    8[6-(6,8),30-(8,8,8)]
   666        5.43702        5.43702        5.43702    8[6-(6,8),30-(8,8,8)]
   667       8.085664       8.085664       8.085664    8[6-(6,8),30-(8,8,8)]
   668       6.238018       6.238018       6.238018    8[6-(6,8),30-(8,8,8)]
   669       3.685888       3.685888       3.685888    8[6-(6,8),30-(8,8,8)]
   670        5.75948        5.75948        5.75948    8[6-(6,8),30-(8,8,8)]
   671       3.110836       3.110836       3.110836    8[6-(6,8),30-(8,8,8)]
   672       4.958482       4.958482       4.958482    8[6-(6,8),30-(8,8,8)]
   673      18.707112      18.707112      18.707112    8[6-(6,8),30-(8,8,8)]
   674       16.63352       16.63352       16.63352    8[6-(6,8),30-(8,8,8)]
   675      19.282164      19.282164      19.282164    8[6-(6,8),30-(8,8,8)]
   676      17.434518      17.434518      17.434518    8[6-(6,8),30-(8,8,8)]
   677         5.5931         5.5931         5.5931    8[30-(8,8,8),30-(8,8,8),30-(8,8,8),30-(8,8,8)]
   678         5.6034         5.6034         5.6034    8[30-(8,8,8),30-(8,8,8),30-(8,8,8),30-(8,8,8)]
   679        16.7999        16.7999        16.7999    8[30-(8,8,8),30-(8,8,8),30-(8,8,8),30-(8,8,8)]
   680        16.7896        16.7896        16.7896    8[30-(8,8,8),30-(8,8,8),30-(8,8,8),30-(8,8,8)]
