# Supplementary material for: A collection of forcefield precursors for metal–organic frameworks
Source: RSC Adv. 2019 Nov 13;9(63):36492–507. doi: 10.1039/c9ra07327b (PMC9075174; doi:10.1039/c9ra07327b)
Supplement: RA-009-C9RA07327B-s1645 [file RA-009-C9RA07327B-s1645.txt]

NAPZOV_clean

7.339000    0.000000    0.000000
0.000000    11.247000    0.000000
0.000000    0.000000    15.845800

     1       3.448596       3.448596       3.448596    48[8-(6),8-(6),8-(6),8-(6)]
     2       3.890404       3.890404       3.890404    48[8-(6),8-(6),8-(6),8-(6)]
     3       7.118096       7.118096       7.118096    48[8-(6),8-(6),8-(6),8-(6)]
     4       0.220904       0.220904       0.220904    48[8-(6),8-(6),8-(6),8-(6)]
     5       2.581126       2.581126       2.581126    1[6-(6,6)]
     6       3.390618       3.390618       3.390618    1[6-(6,6)]
     7       5.958534       5.958534       5.958534    1[6-(6,6)]
     8       1.356247       1.356247       1.356247    1[6-(1,1,6)]
     9       0.724359       0.724359       0.724359    1[6-(1,1,6)]
    10       1.495688       1.495688       1.495688    1[6-(1,1,6)]
    11       4.757874       4.757874       4.757874    1[6-(6,6)]
    12       3.948382       3.948382       3.948382    1[6-(6,6)]
    13       1.380466       1.380466       1.380466    1[6-(6,6)]
    14       5.982753       5.982753       5.982753    1[6-(1,1,6)]
    15       6.614641       6.614641       6.614641    1[6-(1,1,6)]
    16       5.843312       5.843312       5.843312    1[6-(1,1,6)]
    17       6.250626       6.250626       6.250626    1[6-(6,6)]
    18       7.060118       7.060118       7.060118    1[6-(6,6)]
    19       2.289034       2.289034       2.289034    1[6-(6,6)]
    20       5.025747       5.025747       5.025747    1[6-(1,1,6)]
    21       4.393859       4.393859       4.393859    1[6-(1,1,6)]
    22       5.165188       5.165188       5.165188    1[6-(1,1,6)]
    23       1.088374       1.088374       1.088374    1[6-(6,6)]
    24       0.278882       0.278882       0.278882    1[6-(6,6)]
    25       5.049966       5.049966       5.049966    1[6-(6,6)]
    26       2.313253       2.313253       2.313253    1[6-(1,1,6)]
    27       2.945141       2.945141       2.945141    1[6-(1,1,6)]
    28       2.173812       2.173812       2.173812    1[6-(1,1,6)]
    29       4.740994       4.740994       4.740994    6[6-(6,6),8-(48),8-(48)]
    30       4.315332       4.315332       4.315332    6[6-(1,6),6-(1,6),6-(8,8)]
    31       3.141092       3.141092       3.141092    6[1-(0),6-(6,6),6-(6,6)]
    32       2.722769       2.722769       2.722769    6[6-(1,1,1),6-(1,6),6-(1,6)]
    33       3.610788       3.610788       3.610788    6[1-(0),6-(6,6),6-(6,6)]
    34       4.777689       4.777689       4.777689    6[6-(1,6),6-(1,6),6-(8,8)]
    35       5.166656       5.166656       5.166656    6[1-(0),6-(6,6),6-(6,6)]
    36         1.4678         1.4678         1.4678    6[1-(0),1-(0),1-(0),6-(6,6)]
    37       5.746437       5.746437       5.746437    6[6-(6,6),8-(48),8-(48)]
    38       2.598006       2.598006       2.598006    6[6-(6,6),8-(48),8-(48)]
    39       3.023668       3.023668       3.023668    6[6-(1,6),6-(1,6),6-(8,8)]
    40       4.197908       4.197908       4.197908    6[1-(0),6-(6,6),6-(6,6)]
    41       4.616231       4.616231       4.616231    6[6-(1,1,1),6-(1,6),6-(1,6)]
    42       3.728212       3.728212       3.728212    6[1-(0),6-(6,6),6-(6,6)]
    43       2.561311       2.561311       2.561311    6[6-(1,6),6-(1,6),6-(8,8)]
    44       2.172344       2.172344       2.172344    6[1-(0),6-(6,6),6-(6,6)]
    45         5.8712         5.8712         5.8712    6[1-(0),1-(0),1-(0),6-(6,6)]
    46       1.592563       1.592563       1.592563    6[6-(6,6),8-(48),8-(48)]
    47       1.071494       1.071494       1.071494    6[6-(6,6),8-(48),8-(48)]
    48       0.645832       0.645832       0.645832    6[6-(1,6),6-(1,6),6-(8,8)]
    49       6.810592       6.810592       6.810592    6[1-(0),6-(6,6),6-(6,6)]
    50       6.392269       6.392269       6.392269    6[6-(1,1,1),6-(1,6),6-(1,6)]
    51       7.280288       7.280288       7.280288    6[1-(0),6-(6,6),6-(6,6)]
    52       1.108189       1.108189       1.108189    6[6-(1,6),6-(1,6),6-(8,8)]
    53       1.497156       1.497156       1.497156    6[1-(0),6-(6,6),6-(6,6)]
    54         5.1373         5.1373         5.1373    6[1-(0),1-(0),1-(0),6-(6,6)]
    55       2.076937       2.076937       2.076937    6[6-(6,6),8-(48),8-(48)]
    56       6.267506       6.267506       6.267506    6[6-(6,6),8-(48),8-(48)]
    57       6.693168       6.693168       6.693168    6[6-(1,6),6-(1,6),6-(8,8)]
    58       0.528408       0.528408       0.528408    6[1-(0),6-(6,6),6-(6,6)]
    59       0.946731       0.946731       0.946731    6[6-(1,1,1),6-(1,6),6-(1,6)]
    60       0.058712       0.058712       0.058712    6[1-(0),6-(6,6),6-(6,6)]
    61       6.230811       6.230811       6.230811    6[6-(1,6),6-(1,6),6-(8,8)]
    62       5.841844       5.841844       5.841844    6[1-(0),6-(6,6),6-(6,6)]
    63         2.2017         2.2017         2.2017    6[1-(0),1-(0),1-(0),6-(6,6)]
    64       5.262063       5.262063       5.262063    6[6-(6,6),8-(48),8-(48)]
    65       3.822885       3.822885       3.822885    8[6-(6,8),48-(8,8,8)]
    66       5.933582       5.933582       5.933582    8[6-(6,8),48-(8,8,8)]
    67       5.445538       5.445538       5.445538    8[6-(6,8),48-(8,8,8)]
    68       6.740872       6.740872       6.740872    8[6-(6,8),48-(8,8,8)]
    69       3.516115       3.516115       3.516115    8[6-(6,8),48-(8,8,8)]
    70       1.405419       1.405419       1.405419    8[6-(6,8),48-(8,8,8)]
    71       1.893462       1.893462       1.893462    8[6-(6,8),48-(8,8,8)]
    72       0.598129       0.598129       0.598129    8[6-(6,8),48-(8,8,8)]
    73       0.153385       0.153385       0.153385    8[6-(6,8),48-(8,8,8)]
    74       2.264082       2.264082       2.264082    8[6-(6,8),48-(8,8,8)]
    75       1.776038       1.776038       1.776038    8[6-(6,8),48-(8,8,8)]
    76       3.071372       3.071372       3.071372    8[6-(6,8),48-(8,8,8)]
    77       7.185615       7.185615       7.185615    8[6-(6,8),48-(8,8,8)]
    78       5.074919       5.074919       5.074919    8[6-(6,8),48-(8,8,8)]
    79       5.562962       5.562962       5.562962    8[6-(6,8),48-(8,8,8)]
    80       4.267629       4.267629       4.267629    8[6-(6,8),48-(8,8,8)]
