# Supplementary material for: A collection of forcefield precursors for metal–organic frameworks
Source: RSC Adv. 2019 Nov 13;9(63):36492–507. doi: 10.1039/c9ra07327b (PMC9075174; doi:10.1039/c9ra07327b)
Supplement: RA-009-C9RA07327B-s1646 [file RA-009-C9RA07327B-s1646.txt]

NAPZUB_clean

7.691000    0.000000    0.000000
0.000000    10.214700    0.000000
0.000000    0.000000    15.815400

     1       7.438889       7.438889       7.438889    48[8-(6),8-(6),8-(6),8-(6)]
     2       0.252111       0.252111       0.252111    48[8-(6),8-(6),8-(6),8-(6)]
     3       3.593389       3.593389       3.593389    48[8-(6),8-(6),8-(6),8-(6)]
     4       4.097611       4.097611       4.097611    48[8-(6),8-(6),8-(6),8-(6)]
     5        1.56358        1.56358        1.56358    1[6-(6,6)]
     6         3.9824         3.9824         3.9824    1[6-(6,6)]
     7       5.056063       5.056063       5.056063    1[6-(6,6)]
     8       6.491973       6.491973       6.491973    1[6-(1,1,6)]
     9       6.524275       6.524275       6.524275    1[6-(1,1,6)]
    10       5.784401       5.784401       5.784401    1[6-(1,1,6)]
    11        6.12742        6.12742        6.12742    1[6-(6,6)]
    12         3.7086         3.7086         3.7086    1[6-(6,6)]
    13       2.634937       2.634937       2.634937    1[6-(6,6)]
    14       1.199027       1.199027       1.199027    1[6-(1,1,6)]
    15       1.166725       1.166725       1.166725    1[6-(1,1,6)]
    16       1.906599       1.906599       1.906599    1[6-(1,1,6)]
    17        5.40908        5.40908        5.40908    1[6-(6,6)]
    18         0.1369         0.1369         0.1369    1[6-(6,6)]
    19       1.210563       1.210563       1.210563    1[6-(6,6)]
    20       2.646473       2.646473       2.646473    1[6-(1,1,6)]
    21       2.678775       2.678775       2.678775    1[6-(1,1,6)]
    22       1.938901       1.938901       1.938901    1[6-(1,1,6)]
    23        2.28192        2.28192        2.28192    1[6-(6,6)]
    24         7.5541         7.5541         7.5541    1[6-(6,6)]
    25       6.480437       6.480437       6.480437    1[6-(6,6)]
    26       5.044527       5.044527       5.044527    1[6-(1,1,6)]
    27       5.012225       5.012225       5.012225    1[6-(1,1,6)]
    28       5.752099       5.752099       5.752099    1[6-(1,1,6)]
    29       2.994106       2.994106       2.994106    6[6-(6,6),8-(48),8-(48)]
    30       3.278673       3.278673       3.278673    6[6-(1,6),6-(1,6),6-(8,8)]
    31       2.361906       2.361906       2.361906    6[1-(0),6-(6,6),6-(6,6)]
    32        2.64032        2.64032        2.64032    6[6-(1,6),6-(1,6),6-(8,8)]
    33       3.807045       3.807045       3.807045    6[1-(0),6-(6,6),6-(6,6)]
    34       4.730734       4.730734       4.730734    6[6-(1,1,1),6-(1,6),6-(1,6)]
    35       4.451551       4.451551       4.451551    6[1-(0),6-(6,6),6-(6,6)]
    36       5.995904       5.995904       5.995904    6[1-(0),1-(0),1-(0),6-(6,6)]
    37       1.687405       1.687405       1.687405    6[6-(6,6),8-(48),8-(48)]
    38       4.696894       4.696894       4.696894    6[6-(6,6),8-(48),8-(48)]
    39       4.412327       4.412327       4.412327    6[6-(1,6),6-(1,6),6-(8,8)]
    40       5.329094       5.329094       5.329094    6[1-(0),6-(6,6),6-(6,6)]
    41        5.05068        5.05068        5.05068    6[6-(1,6),6-(1,6),6-(8,8)]
    42       3.883955       3.883955       3.883955    6[1-(0),6-(6,6),6-(6,6)]
    43       2.960266       2.960266       2.960266    6[6-(1,1,1),6-(1,6),6-(1,6)]
    44       3.239449       3.239449       3.239449    6[1-(0),6-(6,6),6-(6,6)]
    45       1.695096       1.695096       1.695096    6[1-(0),1-(0),1-(0),6-(6,6)]
    46       6.003595       6.003595       6.003595    6[6-(6,6),8-(48),8-(48)]
    47       6.839606       6.839606       6.839606    6[6-(6,6),8-(48),8-(48)]
    48       7.124173       7.124173       7.124173    6[6-(1,6),6-(1,6),6-(8,8)]
    49       6.207406       6.207406       6.207406    6[1-(0),6-(6,6),6-(6,6)]
    50        6.48582        6.48582        6.48582    6[6-(1,6),6-(1,6),6-(8,8)]
    51      -0.038455      -0.038455      -0.038455    6[1-(0),6-(6,6),6-(6,6)]
    52       0.885234       0.885234       0.885234    6[6-(1,1,1),6-(1,6),6-(1,6)]
    53       0.606051       0.606051       0.606051    6[1-(0),6-(6,6),6-(6,6)]
    54       2.150404       2.150404       2.150404    6[1-(0),1-(0),1-(0),6-(6,6)]
    55       5.532905       5.532905       5.532905    6[6-(6,6),8-(48),8-(48)]
    56       0.851394       0.851394       0.851394    6[6-(6,6),8-(48),8-(48)]
    57       0.566827       0.566827       0.566827    6[6-(1,6),6-(1,6),6-(8,8)]
    58       1.483594       1.483594       1.483594    6[1-(0),6-(6,6),6-(6,6)]
    59        1.20518        1.20518        1.20518    6[6-(1,6),6-(1,6),6-(8,8)]
    60       0.038455       0.038455       0.038455    6[1-(0),6-(6,6),6-(6,6)]
    61       6.805766       6.805766       6.805766    6[6-(1,1,1),6-(1,6),6-(1,6)]
    62       7.084949       7.084949       7.084949    6[1-(0),6-(6,6),6-(6,6)]
    63       5.540596       5.540596       5.540596    6[1-(0),1-(0),1-(0),6-(6,6)]
    64       2.158095       2.158095       2.158095    6[6-(6,6),8-(48),8-(48)]
    65       1.833534       1.833534       1.833534    8[6-(6,8),48-(8,8,8)]
    66       4.028546       4.028546       4.028546    8[6-(6,8),48-(8,8,8)]
    67       0.578363       0.578363       0.578363    8[6-(6,8),48-(8,8,8)]
    68       1.929672       1.929672       1.929672    8[6-(6,8),48-(8,8,8)]
    69       5.857466       5.857466       5.857466    8[6-(6,8),48-(8,8,8)]
    70       3.662454       3.662454       3.662454    8[6-(6,8),48-(8,8,8)]
    71       7.112637       7.112637       7.112637    8[6-(6,8),48-(8,8,8)]
    72       5.761328       5.761328       5.761328    8[6-(6,8),48-(8,8,8)]
    73       5.679034       5.679034       5.679034    8[6-(6,8),48-(8,8,8)]
    74       0.183046       0.183046       0.183046    8[6-(6,8),48-(8,8,8)]
    75       4.423863       4.423863       4.423863    8[6-(6,8),48-(8,8,8)]
    76       5.775172       5.775172       5.775172    8[6-(6,8),48-(8,8,8)]
    77       2.011966       2.011966       2.011966    8[6-(6,8),48-(8,8,8)]
    78       7.507954       7.507954       7.507954    8[6-(6,8),48-(8,8,8)]
    79       3.267137       3.267137       3.267137    8[6-(6,8),48-(8,8,8)]
    80       1.915828       1.915828       1.915828    8[6-(6,8),48-(8,8,8)]
