# Supplementary material for: A collection of forcefield precursors for metal–organic frameworks
Source: RSC Adv. 2019 Nov 13;9(63):36492–507. doi: 10.1039/c9ra07327b (PMC9075174; doi:10.1039/c9ra07327b)
Supplement: RA-009-C9RA07327B-s1647 [file RA-009-C9RA07327B-s1647.txt]

NAQLAT_clean

12.558300    0.000000    0.000000
0.000000    14.594900    0.000000
0.000000    -4.511019    25.342648

     1       1.315984       1.315984       1.315984    30[8-(6),8-(6),8-(6),8-(6)]
     2       9.059432       9.059432       9.059432    30[7-(6,6),8-(6),8-(6),8-(6)]
     3      11.613665      11.613665      11.613665    30[7-(6,6),8-(6),8-(6),8-(6),8-(6)]
     4       7.595134       7.595134       7.595134    30[8-(6),8-(6),8-(6),8-(6)]
     5       2.780282       2.780282       2.780282    30[7-(6,6),8-(6),8-(6),8-(6)]
     6       5.334515       5.334515       5.334515    30[7-(6,6),8-(6),8-(6),8-(6),8-(6)]
     7      11.242316      11.242316      11.242316    30[8-(6),8-(6),8-(6),8-(6)]
     8       3.498868       3.498868       3.498868    30[7-(6,6),8-(6),8-(6),8-(6)]
     9       0.944635       0.944635       0.944635    30[7-(6,6),8-(6),8-(6),8-(6),8-(6)]
    10       4.963166       4.963166       4.963166    30[8-(6),8-(6),8-(6),8-(6)]
    11       9.778018       9.778018       9.778018    30[7-(6,6),8-(6),8-(6),8-(6)]
    12       7.223785       7.223785       7.223785    30[7-(6,6),8-(6),8-(6),8-(6),8-(6)]
    13      10.290271      10.290271      10.290271    1[6-(6,6)]
    14       7.413164       7.413164       7.413164    1[6-(6,6)]
    15       0.591496       0.591496       0.591496    1[6-(6,6)]
    16       9.720124       9.720124       9.720124    1[6-(6,7)]
    17       7.683168       7.683168       7.683168    1[6-(6,7)]
    18       8.915137       8.915137       8.915137    1[6-(6,7)]
    19       11.17312       11.17312       11.17312    1[6-(6,7)]
    20       6.503944       6.503944       6.503944    1[6-(6,6)]
    21       9.006813       9.006813       9.006813    1[6-(6,6)]
    22       5.670072       5.670072       5.670072    1[6-(6,6)]
    23       7.871542       7.871542       7.871542    1[6-(6,6)]
    24       8.141546       8.141546       8.141546    1[6-(6,6)]
    25       8.316106       8.316106       8.316106    1[6-(6,6)]
    26       5.921238       5.921238       5.921238    1[6-(6,6)]
    27       6.988694       6.988694       6.988694    1[6-(6,6)]
    28      11.651591      11.651591      11.651591    1[6-(6,6)]
    29      11.419262      11.419262      11.419262    1[6-(6,6)]
    30       8.598668       8.598668       8.598668    1[6-(6,6)]
    31      10.440971      10.440971      10.440971    1[6-(6,6)]
    32      10.113199      10.113199      10.113199    1[6-(6,6)]
    33       4.011121       4.011121       4.011121    1[6-(6,6)]
    34       1.134014       1.134014       1.134014    1[6-(6,6)]
    35       6.870646       6.870646       6.870646    1[6-(6,6)]
    36       3.440974       3.440974       3.440974    1[6-(6,7)]
    37       1.404018       1.404018       1.404018    1[6-(6,7)]
    38       2.635987       2.635987       2.635987    1[6-(6,7)]
    39        4.89397        4.89397        4.89397    1[6-(6,7)]
    40       0.224794       0.224794       0.224794    1[6-(6,6)]
    41       2.727663       2.727663       2.727663    1[6-(6,6)]
    42      11.949222      11.949222      11.949222    1[6-(6,6)]
    43       1.592392       1.592392       1.592392    1[6-(6,6)]
    44       1.862396       1.862396       1.862396    1[6-(6,6)]
    45       2.036956       2.036956       2.036956    1[6-(6,6)]
    46      12.200388      12.200388      12.200388    1[6-(6,6)]
    47       0.709544       0.709544       0.709544    1[6-(6,6)]
    48       5.372441       5.372441       5.372441    1[6-(6,6)]
    49       5.140112       5.140112       5.140112    1[6-(6,6)]
    50       2.319518       2.319518       2.319518    1[6-(6,6)]
    51       4.161821       4.161821       4.161821    1[6-(6,6)]
    52       3.834049       3.834049       3.834049    1[6-(6,6)]
    53       2.268029       2.268029       2.268029    1[6-(6,6)]
    54       5.145136       5.145136       5.145136    1[6-(6,6)]
    55      11.966804      11.966804      11.966804    1[6-(6,6)]
    56       2.838176       2.838176       2.838176    1[6-(6,7)]
    57       4.875132       4.875132       4.875132    1[6-(6,7)]
    58       3.643163       3.643163       3.643163    1[6-(6,7)]
    59        1.38518        1.38518        1.38518    1[6-(6,7)]
    60       6.054356       6.054356       6.054356    1[6-(6,6)]
    61       3.551487       3.551487       3.551487    1[6-(6,6)]
    62       6.888228       6.888228       6.888228    1[6-(6,6)]
    63       4.686758       4.686758       4.686758    1[6-(6,6)]
    64       4.416754       4.416754       4.416754    1[6-(6,6)]
    65       4.242194       4.242194       4.242194    1[6-(6,6)]
    66       6.637062       6.637062       6.637062    1[6-(6,6)]
    67       5.569606       5.569606       5.569606    1[6-(6,6)]
    68       0.906709       0.906709       0.906709    1[6-(6,6)]
    69       1.139038       1.139038       1.139038    1[6-(6,6)]
    70       3.959632       3.959632       3.959632    1[6-(6,6)]
    71       2.117329       2.117329       2.117329    1[6-(6,6)]
    72       2.445101       2.445101       2.445101    1[6-(6,6)]
    73       8.547179       8.547179       8.547179    1[6-(6,6)]
    74      11.424286      11.424286      11.424286    1[6-(6,6)]
    75       5.687654       5.687654       5.687654    1[6-(6,6)]
    76       9.117326       9.117326       9.117326    1[6-(6,7)]
    77      11.154282      11.154282      11.154282    1[6-(6,7)]
    78       9.922313       9.922313       9.922313    1[6-(6,7)]
    79        7.66433        7.66433        7.66433    1[6-(6,7)]
    80      12.333506      12.333506      12.333506    1[6-(6,6)]
    81       9.830637       9.830637       9.830637    1[6-(6,6)]
    82       0.609078       0.609078       0.609078    1[6-(6,6)]
    83      10.965908      10.965908      10.965908    1[6-(6,6)]
    84      10.695904      10.695904      10.695904    1[6-(6,6)]
    85      10.521344      10.521344      10.521344    1[6-(6,6)]
    86       0.357912       0.357912       0.357912    1[6-(6,6)]
    87      11.848756      11.848756      11.848756    1[6-(6,6)]
    88       7.185859       7.185859       7.185859    1[6-(6,6)]
    89       7.418188       7.418188       7.418188    1[6-(6,6)]
    90      10.238782      10.238782      10.238782    1[6-(6,6)]
    91       8.396479       8.396479       8.396479    1[6-(6,6)]
    92       8.724251       8.724251       8.724251    1[6-(6,6)]
    93        7.23986        7.23986        7.23986    6[6-(1,6),6-(1,7),6-(6,6)]
    94      10.163432      10.163432      10.163432    6[1-(0),6-(1,7),6-(6,6)]
    95       0.685683       0.685683       0.685683    6[6-(6,6),8-(30),8-(30)]
    96       7.949404       7.949404       7.949404    6[1-(0),6-(1,6),6-(1,6)]
    97       9.215281       9.215281       9.215281    6[6-(1,6),6-(1,6),6-(8,8)]
    98      12.012014      12.012014      12.012014    6[6-(6,6),8-(30),8-(30)]
    99       8.218152       8.218152       8.218152    6[6-(6,6),8-(30),8-(30)]
   100      12.382484      12.382484      12.382484    6[6-(1,6),6-(1,6),6-(8,8)]
   101       -0.01507       -0.01507       -0.01507    6[1-(0),6-(6,6),6-(6,6)]
   102      11.812337      11.812337      11.812337    6[6-(1,6),6-(1,6),6-(8,8)]
   103       9.438818       9.438818       9.438818    6[6-(1,6),6-(1,6),6-(6,6)]
   104       9.840684       9.840684       9.840684    6[1-(0),6-(6,6),7-(6,30)]
   105       7.761029       7.761029       7.761029    6[1-(0),6-(6,6),7-(6,30)]
   106       8.485643       8.485643       8.485643    6[1-(0),6-(1,6),7-(6,30)]
   107      10.683346      10.683346      10.683346    6[1-(0),6-(1,6),7-(6,30)]
   108       6.594363       6.594363       6.594363    6[1-(0),6-(1,6),6-(6,6)]
   109       8.887509       8.887509       8.887509    6[1-(0),6-(1,6),6-(6,6)]
   110       9.229095       9.229095       9.229095    6[6-(1,6),6-(1,7),6-(6,6)]
   111       6.109613       6.109613       6.109613    6[1-(0),6-(1,6),6-(1,6)]
   112       8.195547       8.195547       8.195547    6[1-(0),6-(1,6),6-(1,6)]
   113       8.028521       8.028521       8.028521    6[1-(0),6-(1,7),6-(6,6)]
   114       7.386792       7.386792       7.386792    6[6-(1,6),6-(1,6),6-(6,6)]
   115       8.468062       8.468062       8.468062    6[1-(0),6-(1,6),6-(6,6)]
   116        6.26408        6.26408        6.26408    6[1-(0),6-(1,6),6-(1,6)]
   117       6.885716       6.885716       6.885716    6[1-(0),6-(1,6),6-(6,6)]
   118      11.024932      11.024932      11.024932    6[1-(0),6-(6,6),6-(6,6)]
   119      11.518473      11.518473      11.518473    6[1-(0),6-(6,6),6-(6,6)]
   120      11.014885      11.014885      11.014885    6[6-(1,6),6-(1,6),6-(8,8)]
   121      10.139571      10.139571      10.139571    6[6-(1,6),6-(1,6),6-(8,8)]
   122        9.22156        9.22156        9.22156    6[1-(0),6-(6,6),6-(6,6)]
   123      10.795115      10.795115      10.795115    6[6-(1,6),6-(1,6),6-(8,8)]
   124      10.939535      10.939535      10.939535    6[1-(0),6-(6,6),6-(6,6)]
   125      10.113199      10.113199      10.113199    6[1-(0),6-(6,6),6-(6,6)]
   126      11.946711      11.946711      11.946711    6[6-(6,6),8-(0),8-(30)]
   127        10.1672        10.1672        10.1672    6[6-(6,6),8-(30),8-(30)]
   128        9.94115        9.94115        9.94115    6[6-(6,6),8-(30),8-(30)]
   129        0.96071        0.96071        0.96071    6[6-(1,6),6-(1,7),6-(6,6)]
   130       3.884282       3.884282       3.884282    6[1-(0),6-(1,7),6-(6,6)]
   131       6.964833       6.964833       6.964833    6[6-(6,6),8-(30),8-(30)]
   132       1.670254       1.670254       1.670254    6[1-(0),6-(1,6),6-(1,6)]
   133       2.936131       2.936131       2.936131    6[6-(1,6),6-(1,6),6-(8,8)]
   134       5.732864       5.732864       5.732864    6[6-(6,6),8-(30),8-(30)]
   135       1.939002       1.939002       1.939002    6[6-(6,6),8-(30),8-(30)]
   136       6.103334       6.103334       6.103334    6[6-(1,6),6-(1,6),6-(8,8)]
   137        6.26408        6.26408        6.26408    6[1-(0),6-(6,6),6-(6,6)]
   138       5.533187       5.533187       5.533187    6[6-(1,6),6-(1,6),6-(8,8)]
   139       3.159668       3.159668       3.159668    6[6-(1,6),6-(1,6),6-(6,6)]
   140       3.561534       3.561534       3.561534    6[1-(0),6-(6,6),7-(6,30)]
   141       1.481879       1.481879       1.481879    6[1-(0),6-(6,6),7-(6,30)]
   142       2.206493       2.206493       2.206493    6[1-(0),6-(1,6),7-(6,30)]
   143       4.404196       4.404196       4.404196    6[1-(0),6-(1,6),7-(6,30)]
   144       0.315213       0.315213       0.315213    6[1-(0),6-(1,6),6-(6,6)]
   145       2.608359       2.608359       2.608359    6[1-(0),6-(1,6),6-(6,6)]
   146       2.949945       2.949945       2.949945    6[6-(1,6),6-(1,7),6-(6,6)]
   147      12.388763      12.388763      12.388763    6[1-(0),6-(1,6),6-(1,6)]
   148       1.916397       1.916397       1.916397    6[1-(0),6-(1,6),6-(1,6)]
   149       1.749371       1.749371       1.749371    6[1-(0),6-(1,7),6-(6,6)]
   150       1.107642       1.107642       1.107642    6[6-(1,6),6-(1,6),6-(6,6)]
   151       2.188912       2.188912       2.188912    6[1-(0),6-(1,6),6-(6,6)]
   152       -0.01507       -0.01507       -0.01507    6[1-(0),6-(1,6),6-(1,6)]
   153       0.606566       0.606566       0.606566    6[1-(0),6-(1,6),6-(6,6)]
   154       4.745782       4.745782       4.745782    6[1-(0),6-(6,6),6-(6,6)]
   155       5.239323       5.239323       5.239323    6[1-(0),6-(6,6),6-(6,6)]
   156       4.735735       4.735735       4.735735    6[6-(1,6),6-(1,6),6-(8,8)]
   157       3.860421       3.860421       3.860421    6[6-(1,6),6-(1,6),6-(8,8)]
   158        2.94241        2.94241        2.94241    6[1-(0),6-(6,6),6-(6,6)]
   159       4.515965       4.515965       4.515965    6[6-(1,6),6-(1,6),6-(8,8)]
   160       4.660385       4.660385       4.660385    6[1-(0),6-(6,6),6-(6,6)]
   161       3.834049       3.834049       3.834049    6[1-(0),6-(6,6),6-(6,6)]
   162       5.667561       5.667561       5.667561    6[6-(6,6),8-(0),8-(30)]
   163        3.88805        3.88805        3.88805    6[6-(6,6),8-(30),8-(30)]
   164          3.662          3.662          3.662    6[6-(6,6),8-(30),8-(30)]
   165        5.31844        5.31844        5.31844    6[6-(1,6),6-(1,7),6-(6,6)]
   166       2.394868       2.394868       2.394868    6[1-(0),6-(1,7),6-(6,6)]
   167      11.872617      11.872617      11.872617    6[6-(6,6),8-(30),8-(30)]
   168       4.608896       4.608896       4.608896    6[1-(0),6-(1,6),6-(1,6)]
   169       3.343019       3.343019       3.343019    6[6-(1,6),6-(1,6),6-(8,8)]
   170       0.546286       0.546286       0.546286    6[6-(6,6),8-(30),8-(30)]
   171       4.340148       4.340148       4.340148    6[6-(6,6),8-(30),8-(30)]
   172       0.175816       0.175816       0.175816    6[6-(1,6),6-(1,6),6-(8,8)]
   173        0.01507        0.01507        0.01507    6[1-(0),6-(6,6),6-(6,6)]
   174       0.745963       0.745963       0.745963    6[6-(1,6),6-(1,6),6-(8,8)]
   175       3.119482       3.119482       3.119482    6[6-(1,6),6-(1,6),6-(6,6)]
   176       2.717616       2.717616       2.717616    6[1-(0),6-(6,6),7-(6,30)]
   177       4.797271       4.797271       4.797271    6[1-(0),6-(6,6),7-(6,30)]
   178       4.072657       4.072657       4.072657    6[1-(0),6-(1,6),7-(6,30)]
   179       1.874954       1.874954       1.874954    6[1-(0),6-(1,6),7-(6,30)]
   180       5.963937       5.963937       5.963937    6[1-(0),6-(1,6),6-(6,6)]
   181       3.670791       3.670791       3.670791    6[1-(0),6-(1,6),6-(6,6)]
   182       3.329205       3.329205       3.329205    6[6-(1,6),6-(1,7),6-(6,6)]
   183       6.448687       6.448687       6.448687    6[1-(0),6-(1,6),6-(1,6)]
   184       4.362753       4.362753       4.362753    6[1-(0),6-(1,6),6-(1,6)]
   185       4.529779       4.529779       4.529779    6[1-(0),6-(1,7),6-(6,6)]
   186       5.171508       5.171508       5.171508    6[6-(1,6),6-(1,6),6-(6,6)]
   187       4.090238       4.090238       4.090238    6[1-(0),6-(1,6),6-(6,6)]
   188        6.29422        6.29422        6.29422    6[1-(0),6-(1,6),6-(1,6)]
   189       5.672584       5.672584       5.672584    6[1-(0),6-(1,6),6-(6,6)]
   190       1.533368       1.533368       1.533368    6[1-(0),6-(6,6),6-(6,6)]
   191       1.039827       1.039827       1.039827    6[1-(0),6-(6,6),6-(6,6)]
   192       1.543415       1.543415       1.543415    6[6-(1,6),6-(1,6),6-(8,8)]
   193       2.418729       2.418729       2.418729    6[6-(1,6),6-(1,6),6-(8,8)]
   194        3.33674        3.33674        3.33674    6[1-(0),6-(6,6),6-(6,6)]
   195       1.763185       1.763185       1.763185    6[6-(1,6),6-(1,6),6-(8,8)]
   196       1.618765       1.618765       1.618765    6[1-(0),6-(6,6),6-(6,6)]
   197       2.445101       2.445101       2.445101    6[1-(0),6-(6,6),6-(6,6)]
   198       0.611589       0.611589       0.611589    6[6-(6,6),8-(0),8-(30)]
   199         2.3911         2.3911         2.3911    6[6-(6,6),8-(30),8-(30)]
   200        2.61715        2.61715        2.61715    6[6-(6,6),8-(30),8-(30)]
   201       11.59759       11.59759       11.59759    6[6-(1,6),6-(1,7),6-(6,6)]
   202       8.674018       8.674018       8.674018    6[1-(0),6-(1,7),6-(6,6)]
   203       5.593467       5.593467       5.593467    6[6-(6,6),8-(30),8-(30)]
   204      10.888046      10.888046      10.888046    6[1-(0),6-(1,6),6-(1,6)]
   205       9.622169       9.622169       9.622169    6[6-(1,6),6-(1,6),6-(8,8)]
   206       6.825436       6.825436       6.825436    6[6-(6,6),8-(30),8-(30)]
   207      10.619298      10.619298      10.619298    6[6-(6,6),8-(30),8-(30)]
   208       6.454966       6.454966       6.454966    6[6-(1,6),6-(1,6),6-(8,8)]
   209        6.29422        6.29422        6.29422    6[1-(0),6-(6,6),6-(6,6)]
   210       7.025113       7.025113       7.025113    6[6-(1,6),6-(1,6),6-(8,8)]
   211       9.398632       9.398632       9.398632    6[6-(1,6),6-(1,6),6-(6,6)]
   212       8.996766       8.996766       8.996766    6[1-(0),6-(6,6),7-(6,30)]
   213      11.076421      11.076421      11.076421    6[1-(0),6-(6,6),7-(6,30)]
   214      10.351807      10.351807      10.351807    6[1-(0),6-(1,6),7-(6,30)]
   215       8.154104       8.154104       8.154104    6[1-(0),6-(1,6),7-(6,30)]
   216      12.243087      12.243087      12.243087    6[1-(0),6-(1,6),6-(6,6)]
   217       9.949941       9.949941       9.949941    6[1-(0),6-(1,6),6-(6,6)]
   218       9.608355       9.608355       9.608355    6[6-(1,6),6-(1,7),6-(6,6)]
   219       0.169537       0.169537       0.169537    6[1-(0),6-(1,6),6-(1,6)]
   220      10.641903      10.641903      10.641903    6[1-(0),6-(1,6),6-(1,6)]
   221      10.808929      10.808929      10.808929    6[1-(0),6-(1,7),6-(6,6)]
   222      11.450658      11.450658      11.450658    6[6-(1,6),6-(1,6),6-(6,6)]
   223      10.369388      10.369388      10.369388    6[1-(0),6-(1,6),6-(6,6)]
   224        0.01507        0.01507        0.01507    6[1-(0),6-(1,6),6-(1,6)]
   225      11.951734      11.951734      11.951734    6[1-(0),6-(1,6),6-(6,6)]
   226       7.812518       7.812518       7.812518    6[1-(0),6-(6,6),6-(6,6)]
   227       7.318977       7.318977       7.318977    6[1-(0),6-(6,6),6-(6,6)]
   228       7.822565       7.822565       7.822565    6[6-(1,6),6-(1,6),6-(8,8)]
   229       8.697879       8.697879       8.697879    6[6-(1,6),6-(1,6),6-(8,8)]
   230        9.61589        9.61589        9.61589    6[1-(0),6-(6,6),6-(6,6)]
   231       8.042335       8.042335       8.042335    6[6-(1,6),6-(1,6),6-(8,8)]
   232       7.897915       7.897915       7.897915    6[1-(0),6-(6,6),6-(6,6)]
   233       8.724251       8.724251       8.724251    6[1-(0),6-(6,6),6-(6,6)]
   234       6.890739       6.890739       6.890739    6[6-(6,6),8-(0),8-(30)]
   235        8.67025        8.67025        8.67025    6[6-(6,6),8-(30),8-(30)]
   236         8.8963         8.8963         8.8963    6[6-(6,6),8-(30),8-(30)]
   237       8.352525       8.352525       8.352525    7[6-(1,6),6-(1,6),30-(8,8,8)]
   238      10.542693      10.542693      10.542693    7[6-(1,6),6-(1,6),30-(8,8,8,8)]
   239       2.073375       2.073375       2.073375    7[6-(1,6),6-(1,6),30-(8,8,8)]
   240       4.263543       4.263543       4.263543    7[6-(1,6),6-(1,6),30-(8,8,8,8)]
   241       4.205775       4.205775       4.205775    7[6-(1,6),6-(1,6),30-(8,8,8)]
   242       2.015607       2.015607       2.015607    7[6-(1,6),6-(1,6),30-(8,8,8,8)]
   243      10.484925      10.484925      10.484925    7[6-(1,6),6-(1,6),30-(8,8,8)]
   244       8.294757       8.294757       8.294757    7[6-(1,6),6-(1,6),30-(8,8,8,8)]
   245       9.460167       9.460167       9.460167    8[6-(6,8),30-(7,8,8)]
   246       9.927336       9.927336       9.927336    8[6-(6,8),30-(7,8,8)]
   247       0.167025       0.167025       0.167025    8[6-(6,8),30-(8,8,8)]
   248       0.399354       0.399354       0.399354    8[6-(6,8),30-(8,8,8)]
   249       1.599927       1.599927       1.599927    8[6-(6,8),30-(7,8,8)]
   250       11.42303       11.42303       11.42303    8[6-(6,8),30-(7,8,8,8)]
   251       7.158231       7.158231       7.158231    8[6-(6,8),30-(7,8,8,8)]
   252       0.223538       0.223538       0.223538    8[6-(6,8),30-(7,8,8,8)]
   253       8.490667       8.490667       8.490667    8[6-(6,8),30-(7,8,8,8)]
   254       9.283095       9.283095       9.283095    8[6-(6,8),30-(8,8,8)]
   255       10.90186       10.90186       10.90186    8[6-(6,8),30-(8,8,8)]
   256      11.900245      11.900245      11.900245    8[6-(6,8)]
   257       3.181017       3.181017       3.181017    8[6-(6,8),30-(7,8,8)]
   258       3.648186       3.648186       3.648186    8[6-(6,8),30-(7,8,8)]
   259       6.446175       6.446175       6.446175    8[6-(6,8),30-(8,8,8)]
   260       6.678504       6.678504       6.678504    8[6-(6,8),30-(8,8,8)]
   261       7.879077       7.879077       7.879077    8[6-(6,8),30-(7,8,8)]
   262        5.14388        5.14388        5.14388    8[6-(6,8),30-(7,8,8,8)]
   263       0.879081       0.879081       0.879081    8[6-(6,8),30-(7,8,8,8)]
   264       6.502688       6.502688       6.502688    8[6-(6,8),30-(7,8,8,8)]
   265       2.211517       2.211517       2.211517    8[6-(6,8),30-(7,8,8,8)]
   266       3.003945       3.003945       3.003945    8[6-(6,8),30-(8,8,8)]
   267        4.62271        4.62271        4.62271    8[6-(6,8),30-(8,8,8)]
   268       5.621095       5.621095       5.621095    8[6-(6,8)]
   269       3.098133       3.098133       3.098133    8[6-(6,8),30-(7,8,8)]
   270       2.630964       2.630964       2.630964    8[6-(6,8),30-(7,8,8)]
   271      12.391275      12.391275      12.391275    8[6-(6,8),30-(8,8,8)]
   272      12.158946      12.158946      12.158946    8[6-(6,8),30-(8,8,8)]
   273      10.958373      10.958373      10.958373    8[6-(6,8),30-(7,8,8)]
   274        1.13527        1.13527        1.13527    8[6-(6,8),30-(7,8,8,8)]
   275       5.400069       5.400069       5.400069    8[6-(6,8),30-(7,8,8,8)]
   276      12.334762      12.334762      12.334762    8[6-(6,8),30-(7,8,8,8)]
   277       4.067633       4.067633       4.067633    8[6-(6,8),30-(7,8,8,8)]
   278       3.275205       3.275205       3.275205    8[6-(6,8),30-(8,8,8)]
   279        1.65644        1.65644        1.65644    8[6-(6,8),30-(8,8,8)]
   280       0.658055       0.658055       0.658055    8[6-(6,8)]
   281       9.377283       9.377283       9.377283    8[6-(6,8),30-(7,8,8)]
   282       8.910114       8.910114       8.910114    8[6-(6,8),30-(7,8,8)]
   283       6.112125       6.112125       6.112125    8[6-(6,8),30-(8,8,8)]
   284       5.879796       5.879796       5.879796    8[6-(6,8),30-(8,8,8)]
   285       4.679223       4.679223       4.679223    8[6-(6,8),30-(7,8,8)]
   286        7.41442        7.41442        7.41442    8[6-(6,8),30-(7,8,8,8)]
   287      11.679219      11.679219      11.679219    8[6-(6,8),30-(7,8,8,8)]
   288       6.055612       6.055612       6.055612    8[6-(6,8),30-(7,8,8,8)]
   289      10.346783      10.346783      10.346783    8[6-(6,8),30-(7,8,8,8)]
   290       9.554355       9.554355       9.554355    8[6-(6,8),30-(8,8,8)]
   291        7.93559        7.93559        7.93559    8[6-(6,8),30-(8,8,8)]
   292       6.937205       6.937205       6.937205    8[6-(6,8)]
