# Supplementary material for: A collection of forcefield precursors for metal–organic frameworks
Source: RSC Adv. 2019 Nov 13;9(63):36492–507. doi: 10.1039/c9ra07327b (PMC9075174; doi:10.1039/c9ra07327b)
Supplement: RA-009-C9RA07327B-s1648 [file RA-009-C9RA07327B-s1648.txt]

NARTIL_clean

11.864000    0.000000    0.000000
0.000000    12.753700    0.000000
-4.125104    -6.376887    11.288903

     1      -2.062552      -2.062552      -2.062552    27[7-(6,7),7-(6,7),8-(6),8-(6)]
     2       3.869448       3.869448       3.869448    27[7-(6,7),7-(6,7),8-(6),8-(6)]
     3       0.811459       0.811459       0.811459    1[7-(6,7)]
     4       4.351678       4.351678       4.351678    1[6-(6,6)]
     5       6.169888       6.169888       6.169888    1[6-(6,6)]
     6       5.896821       5.896821       5.896821    1[6-(6,6)]
     7       3.783513       3.783513       3.783513    1[6-(6,6)]
     8       1.934716       1.934716       1.934716    1[6-(6,6)]
     9       -0.48504       -0.48504       -0.48504    1[6-(6,7)]
    10       9.239929       9.239929       9.239929    1[6-(6,7)]
    11       8.729636       8.729636       8.729636    1[6-(6,6)]
    12       9.619183       9.619183       9.619183    1[6-(6,6)]
    13      10.095329      10.095329      10.095329    1[6-(6,7)]
    14       0.995437       0.995437       0.995437    1[7-(6,7)]
    15       9.319218       9.319218       9.319218    1[6-(6,6)]
    16       7.501008       7.501008       7.501008    1[6-(6,6)]
    17       7.774075       7.774075       7.774075    1[6-(6,6)]
    18      -1.976617      -1.976617      -1.976617    1[6-(6,6)]
    19       -0.12782       -0.12782       -0.12782    1[6-(6,6)]
    20       2.291936       2.291936       2.291936    1[6-(6,7)]
    21       4.430967       4.430967       4.430967    1[6-(6,7)]
    22        4.94126        4.94126        4.94126    1[6-(6,6)]
    23       4.051713       4.051713       4.051713    1[6-(6,6)]
    24       3.575567       3.575567       3.575567    1[6-(6,7)]
    25       6.927437       6.927437       6.927437    1[7-(6,7)]
    26       3.387218       3.387218       3.387218    1[6-(6,6)]
    27       1.569008       1.569008       1.569008    1[6-(6,6)]
    28       1.842075       1.842075       1.842075    1[6-(6,6)]
    29       3.955383       3.955383       3.955383    1[6-(6,6)]
    30        5.80418        5.80418        5.80418    1[6-(6,6)]
    31       8.223936       8.223936       8.223936    1[6-(6,7)]
    32      -1.501033      -1.501033      -1.501033    1[6-(6,7)]
    33       -0.99074       -0.99074       -0.99074    1[6-(6,6)]
    34      -1.880287      -1.880287      -1.880287    1[6-(6,6)]
    35      -2.356433      -2.356433      -2.356433    1[6-(6,7)]
    36       6.743459       6.743459       6.743459    1[7-(6,7)]
    37      -1.580322      -1.580322      -1.580322    1[6-(6,6)]
    38       0.237888       0.237888       0.237888    1[6-(6,6)]
    39      -0.035179      -0.035179      -0.035179    1[6-(6,6)]
    40       9.715513       9.715513       9.715513    1[6-(6,6)]
    41       7.866716       7.866716       7.866716    1[6-(6,6)]
    42        5.44696        5.44696        5.44696    1[6-(6,7)]
    43       3.307929       3.307929       3.307929    1[6-(6,7)]
    44       2.797636       2.797636       2.797636    1[6-(6,6)]
    45       3.687183       3.687183       3.687183    1[6-(6,6)]
    46       4.163329       4.163329       4.163329    1[6-(6,7)]
    47       4.227924       4.227924       4.227924    6[1-(0),6-(1,6),6-(6,6)]
    48       5.314414       5.314414       5.314414    6[1-(0),6-(1,6),6-(1,6)]
    49       5.152247       5.152247       5.152247    6[1-(0),6-(1,6),6-(1,6)]
    50       3.893176       3.893176       3.893176    6[1-(0),6-(1,6),6-(1,6)]
    51       2.788179       2.788179       2.788179    6[1-(0),6-(1,6),6-(6,6)]
    52       2.947172       2.947172       2.947172    6[6-(1,6),6-(1,6),6-(6,7)]
    53       1.750754       1.750754       1.750754    6[6-(6,6),6-(6,6),7-(1,7)]
    54       0.058641       0.058641       0.058641    6[1-(0),6-(6,6),7-(7,27)]
    55       1.309405       1.309405       1.309405    6[6-(1,7),6-(6,7),6-(8,8)]
    56       1.852521       1.852521       1.852521    6[6-(6,6),8-(0),8-(27)]
    57       9.304255       9.304255       9.304255    6[1-(0),6-(1,6),7-(6)]
    58        8.99717        8.99717        8.99717    6[1-(0),6-(1,7),6-(6,6)]
    59        9.08336        9.08336        9.08336    6[6-(1,6),6-(1,6),6-(6,6)]
    60       9.518416       9.518416       9.518416    6[1-(0),6-(1,7),6-(6,6)]
    61       9.805312       9.805312       9.805312    6[1-(0),6-(1,6),7-(6)]
    62      -2.421028      -2.421028      -2.421028    6[1-(0),6-(1,6),6-(6,6)]
    63       8.356482       8.356482       8.356482    6[1-(0),6-(1,6),6-(1,6)]
    64       8.518649       8.518649       8.518649    6[1-(0),6-(1,6),6-(1,6)]
    65       -2.08628       -2.08628       -2.08628    6[1-(0),6-(1,6),6-(1,6)]
    66      -0.981283      -0.981283      -0.981283    6[1-(0),6-(1,6),6-(6,6)]
    67      -1.140276      -1.140276      -1.140276    6[6-(1,6),6-(1,6),6-(6,7)]
    68       0.056142       0.056142       0.056142    6[6-(6,6),6-(6,6),7-(1,7)]
    69       1.748255       1.748255       1.748255    6[1-(0),6-(6,6),7-(7,27)]
    70       0.497491       0.497491       0.497491    6[6-(1,7),6-(6,7),6-(8,8)]
    71      -0.045625      -0.045625      -0.045625    6[6-(6,6),8-(0),8-(27)]
    72       4.366641       4.366641       4.366641    6[1-(0),6-(1,6),7-(6)]
    73       4.673726       4.673726       4.673726    6[1-(0),6-(1,7),6-(6,6)]
    74       4.587536       4.587536       4.587536    6[6-(1,6),6-(1,6),6-(6,6)]
    75        4.15248        4.15248        4.15248    6[1-(0),6-(1,7),6-(6,6)]
    76       3.865584       3.865584       3.865584    6[1-(0),6-(1,6),7-(6)]
    77       3.510972       3.510972       3.510972    6[1-(0),6-(1,6),6-(6,6)]
    78       2.424482       2.424482       2.424482    6[1-(0),6-(1,6),6-(1,6)]
    79       2.586649       2.586649       2.586649    6[1-(0),6-(1,6),6-(1,6)]
    80        3.84572        3.84572        3.84572    6[1-(0),6-(1,6),6-(1,6)]
    81       4.950717       4.950717       4.950717    6[1-(0),6-(1,6),6-(6,6)]
    82       4.791724       4.791724       4.791724    6[6-(1,6),6-(1,6),6-(6,7)]
    83       5.988142       5.988142       5.988142    6[6-(6,6),6-(6,6),7-(1,7)]
    84       7.680255       7.680255       7.680255    6[1-(0),6-(6,6),7-(7,27)]
    85       6.429491       6.429491       6.429491    6[6-(1,7),6-(6,7),6-(8,8)]
    86       5.886375       5.886375       5.886375    6[6-(6,6),8-(0),8-(27)]
    87      -1.565359      -1.565359      -1.565359    6[1-(0),6-(1,6),7-(6)]
    88      -1.258274      -1.258274      -1.258274    6[1-(0),6-(1,7),6-(6,6)]
    89      -1.344464      -1.344464      -1.344464    6[6-(1,6),6-(1,6),6-(6,6)]
    90       -1.77952       -1.77952       -1.77952    6[1-(0),6-(1,7),6-(6,6)]
    91      -2.066416      -2.066416      -2.066416    6[1-(0),6-(1,6),7-(6)]
    92      -1.704076      -1.704076      -1.704076    6[1-(0),6-(1,6),6-(6,6)]
    93      -0.617586      -0.617586      -0.617586    6[1-(0),6-(1,6),6-(1,6)]
    94      -0.779753      -0.779753      -0.779753    6[1-(0),6-(1,6),6-(1,6)]
    95       9.825176       9.825176       9.825176    6[1-(0),6-(1,6),6-(1,6)]
    96       8.720179       8.720179       8.720179    6[1-(0),6-(1,6),6-(6,6)]
    97       8.879172       8.879172       8.879172    6[6-(1,6),6-(1,6),6-(6,7)]
    98       7.682754       7.682754       7.682754    6[6-(6,6),6-(6,6),7-(1,7)]
    99       5.990641       5.990641       5.990641    6[1-(0),6-(6,6),7-(7,27)]
   100       7.241405       7.241405       7.241405    6[6-(1,7),6-(6,7),6-(8,8)]
   101       7.784521       7.784521       7.784521    6[6-(6,6),8-(0),8-(27)]
   102       3.372255       3.372255       3.372255    6[1-(0),6-(1,6),7-(6)]
   103        3.06517        3.06517        3.06517    6[1-(0),6-(1,7),6-(6,6)]
   104        3.15136        3.15136        3.15136    6[6-(1,6),6-(1,6),6-(6,6)]
   105       3.586416       3.586416       3.586416    6[1-(0),6-(1,7),6-(6,6)]
   106       3.873312       3.873312       3.873312    6[1-(0),6-(1,6),7-(6)]
   107      -0.265832      -0.265832      -0.265832    7[6-(1,6),7-(1,6),27-(7,8,8)]
   108        0.77593        0.77593        0.77593    7[1-(0),6-(6,6),7-(6,27)]
   109       9.690296       9.690296       9.690296    7[6-(1,6),6-(1,6)]
   110       2.072728       2.072728       2.072728    7[6-(1,6),7-(1,6),27-(7,8,8)]
   111       1.030966       1.030966       1.030966    7[1-(0),6-(6,6),7-(6,27)]
   112         3.9806         3.9806         3.9806    7[6-(1,6),6-(1,6)]
   113       8.004728       8.004728       8.004728    7[6-(1,6),7-(1,6),27-(7,8,8)]
   114       6.962966       6.962966       6.962966    7[1-(0),6-(6,6),7-(6,27)]
   115        -1.9514        -1.9514        -1.9514    7[6-(1,6),6-(1,6)]
   116       5.666168       5.666168       5.666168    7[6-(1,6),7-(1,6),27-(7,8,8)]
   117        6.70793        6.70793        6.70793    7[1-(0),6-(6,6),7-(6,27)]
   118       3.758296       3.758296       3.758296    7[6-(1,6),6-(1,6)]
   119       2.892488       2.892488       2.892488    8[6-(6,8),27-(7,7,8)]
   120       1.170642       1.170642       1.170642    8[6-(6,8)]
   121      -1.085592      -1.085592      -1.085592    8[6-(6,8),27-(7,7,8)]
   122       0.636254       0.636254       0.636254    8[6-(6,8)]
   123       4.846408       4.846408       4.846408    8[6-(6,8),27-(7,7,8)]
   124       6.568254       6.568254       6.568254    8[6-(6,8)]
   125       8.824488       8.824488       8.824488    8[6-(6,8),27-(7,7,8)]
   126       7.102642       7.102642       7.102642    8[6-(6,8)]
