# Supplementary material for: A collection of forcefield precursors for metal–organic frameworks
Source: RSC Adv. 2019 Nov 13;9(63):36492–507. doi: 10.1039/c9ra07327b (PMC9075174; doi:10.1039/c9ra07327b)
Supplement: RA-009-C9RA07327B-s1649 [file RA-009-C9RA07327B-s1649.txt]

NASCIV_clean

9.518900    0.000000    0.000000
4.759446    12.891479    0.000000
4.759446    -0.000005    12.891479

     1      11.193082      11.193082      11.193082    48[7-(6,7),7-(6,7),7-(6,7),7-(7,7),8-(6)]
     2      11.193078      11.193078      11.193078    48[7-(6,7),7-(6,7),7-(6,7),7-(7,7),8-(6)]
     3      12.604163      12.604163      12.604163    48[7-(6,7),7-(6,7),7-(6,7),7-(7,7),8-(6)]
     4      12.604161      12.604161      12.604161    48[7-(6,7),7-(6,7),7-(6,7),7-(7,7),8-(6)]
     5      15.952528      15.952528      15.952528    48[7-(6,7),7-(6,7),7-(6,7),7-(7,7),8-(6)]
     6       6.433632       6.433632       6.433632    48[7-(6,7),7-(6,7),7-(6,7),7-(7,7),8-(6)]
     7       7.844711       7.844711       7.844711    48[7-(6,7),7-(6,7),7-(6,7),7-(7,7),8-(6)]
     8       7.844713       7.844713       7.844713    48[7-(6,7),7-(6,7),7-(6,7),7-(7,7),8-(6)]
     9       12.73914       12.73914       12.73914    1[6-(7,7)]
    10       7.139171       7.139171       7.139171    1[6-(6,6)]
    11      12.739139      12.739139      12.739139    1[6-(7,7)]
    12       7.139171       7.139171       7.139171    1[6-(6,6)]
    13      11.058103      11.058103      11.058103    1[6-(7,7)]
    14      16.658068      16.658068      16.658068    1[6-(6,6)]
    15      11.058101      11.058101      11.058101    1[6-(7,7)]
    16       7.139174       7.139174       7.139174    1[6-(6,6)]
    17       7.979689       7.979689       7.979689    1[6-(7,7)]
    18      11.898621      11.898621      11.898621    1[6-(6,6)]
    19        7.97969        7.97969        7.97969    1[6-(7,7)]
    20      11.898621      11.898621      11.898621    1[6-(6,6)]
    21       6.298651       6.298651       6.298651    1[6-(7,7)]
    22       2.379724       2.379724       2.379724    1[6-(6,6)]
    23       6.298653       6.298653       6.298653    1[6-(7,7)]
    24      11.898618      11.898618      11.898618    1[6-(6,6)]
    25       4.759447       4.759447       4.759447    1[6-(7,7)]
    26      14.278345      14.278345      14.278345    1[6-(7,7)]
    27       9.518897       9.518897       9.518897    1[6-(7,7)]
    28       9.518895       9.518895       9.518895    1[6-(7,7)]
    29      11.891006      11.891006      11.891006    6[1-(0),7-(7,48),7-(7,48)]
    30       7.139171       7.139171       7.139171    6[1-(0),6-(1,6),6-(6,6)]
    31      11.891006      11.891006      11.891006    6[1-(0),7-(7,48),7-(7,48)]
    32       7.139171       7.139171       7.139171    6[1-(0),6-(1,6),6-(6,6)]
    33      11.906237      11.906237      11.906237    6[1-(0),7-(7,48),7-(7,48)]
    34      16.658068      16.658068      16.658068    6[1-(0),6-(1,6),6-(6,6)]
    35      11.906235      11.906235      11.906235    6[1-(0),7-(7,48),7-(7,48)]
    36       7.139174       7.139174       7.139174    6[1-(0),6-(1,6),6-(6,6)]
    37       7.131556       7.131556       7.131556    6[1-(0),7-(7,48),7-(7,48)]
    38      11.898621      11.898621      11.898621    6[1-(0),6-(1,6),6-(6,6)]
    39       7.131556       7.131556       7.131556    6[1-(0),7-(7,48),7-(7,48)]
    40      11.898621      11.898621      11.898621    6[1-(0),6-(1,6),6-(6,6)]
    41       7.146785       7.146785       7.146785    6[1-(0),7-(7,48),7-(7,48)]
    42       2.379724       2.379724       2.379724    6[1-(0),6-(1,6),6-(6,6)]
    43       7.146787       7.146787       7.146787    6[1-(0),7-(7,48),7-(7,48)]
    44      11.898618      11.898618      11.898618    6[1-(0),6-(1,6),6-(6,6)]
    45       4.759447       4.759447       4.759447    6[1-(0),7-(7,48),7-(7,48)]
    46      14.278345      14.278345      14.278345    6[1-(0),7-(7,48),7-(7,48)]
    47       9.518897       9.518897       9.518897    6[1-(0),7-(7,48),7-(7,48)]
    48       9.518895       9.518895       9.518895    6[1-(0),7-(7,48),7-(7,48)]
    49       2.379724       2.379724       2.379724    6[6-(6,6),8-(48),8-(48)]
    50       2.379725       2.379725       2.379725    6[6-(1,6),6-(1,6),6-(8,8)]
    51       7.139172       7.139172       7.139172    6[6-(6,6),8-(48),8-(48)]
    52       7.139171       7.139171       7.139171    6[6-(1,6),6-(1,6),6-(8,8)]
    53      11.898622      11.898622      11.898622    6[6-(6,6),8-(48),8-(48)]
    54      11.898621      11.898621      11.898621    6[6-(1,6),6-(1,6),6-(8,8)]
    55       7.139174       7.139174       7.139174    6[6-(6,6),8-(48),8-(48)]
    56       7.139175       7.139175       7.139175    6[6-(1,6),6-(1,6),6-(8,8)]
    57      10.973385      10.973385      10.973385    7[6-(1,7),7-(7,48),48-(7,7,7,8)]
    58       9.928209       9.928209       9.928209    7[7-(6,48),7-(7),48-(7,7,7,8)]
    59       10.26613       10.26613       10.26613    7[7-(6,48),7-(7,48)]
    60      11.454088      11.454088      11.454088    7[6-(1,7),7-(7),48-(7,7,7,8)]
    61       3.751396       3.751396       3.751396    7[6-(1,7),7-(7),48-(7,7,7,8)]
    62        8.92777        8.92777        8.92777    7[7-(6,48),7-(7)]
    63      10.973383      10.973383      10.973383    7[6-(1,7),7-(7,48),48-(7,7,7,8)]
    64       9.928208       9.928208       9.928208    7[7-(6,48),7-(7),48-(7,7,7,8)]
    65       10.26613       10.26613       10.26613    7[7-(6,48),7-(7,48)]
    66      11.454089      11.454089      11.454089    7[6-(1,7),7-(7),48-(7,7,7,8)]
    67      13.270293      13.270293      13.270293    7[6-(1,7),7-(7),48-(7,7,7,8)]
    68       8.927774       8.927774       8.927774    7[7-(6,48),7-(7)]
    69       3.304959       3.304959       3.304959    7[6-(1,7),7-(7,48),48-(7,7,7,8)]
    70       4.350135       4.350135       4.350135    7[7-(6,48),7-(7),48-(7,7,7,8)]
    71       4.012214       4.012214       4.012214    7[7-(6,48),7-(7,48)]
    72      12.343155      12.343155      12.343155    7[6-(1,7),7-(7),48-(7,7,7,8)]
    73      10.526949      10.526949      10.526949    7[6-(1,7),7-(7),48-(7,7,7,8)]
    74      14.869468      14.869468      14.869468    7[7-(6,48),7-(7)]
    75      12.823857      12.823857      12.823857    7[6-(1,7),7-(7,48),48-(7,7,7,8)]
    76      13.869032      13.869032      13.869032    7[7-(6,48),7-(7),48-(7,7,7,8)]
    77      13.531111      13.531111      13.531111    7[7-(6,48),7-(7,48)]
    78      12.343152      12.343152      12.343152    7[6-(1,7),7-(7),48-(7,7,7,8)]
    79      10.526946      10.526946      10.526946    7[6-(1,7),7-(7),48-(7,7,7,8)]
    80       5.350572       5.350572       5.350572    7[7-(6,48),7-(7)]
    81       6.213933       6.213933       6.213933    7[6-(1,7),7-(7,48),48-(7,7,7,8)]
    82      14.687658      14.687658      14.687658    7[7-(6,48),7-(7),48-(7,7,7,8)]
    83        5.50668        5.50668        5.50668    7[7-(6,48),7-(7,48)]
    84       6.694639       6.694639       6.694639    7[6-(1,7),7-(7),48-(7,7,7,8)]
    85       8.510843       8.510843       8.510843    7[6-(1,7),7-(7),48-(7,7,7,8)]
    86       4.168324       4.168324       4.168324    7[7-(6,48),7-(7)]
    87       6.213935       6.213935       6.213935    7[6-(1,7),7-(7,48),48-(7,7,7,8)]
    88       5.168759       5.168759       5.168759    7[7-(6,48),7-(7),48-(7,7,7,8)]
    89        5.50668        5.50668        5.50668    7[7-(6,48),7-(7,48)]
    90       6.694638       6.694638       6.694638    7[6-(1,7),7-(7),48-(7,7,7,8)]
    91       8.510846       8.510846       8.510846    7[6-(1,7),7-(7),48-(7,7,7,8)]
    92       13.68722       13.68722       13.68722    7[7-(6,48),7-(7)]
    93       8.064407       8.064407       8.064407    7[6-(1,7),7-(7,48),48-(7,7,7,8)]
    94       9.109582       9.109582       9.109582    7[7-(6,48),7-(7),48-(7,7,7,8)]
    95       8.771661       8.771661       8.771661    7[7-(6,48),7-(7,48)]
    96       7.583702       7.583702       7.583702    7[6-(1,7),7-(7),48-(7,7,7,8)]
    97      15.286396      15.286396      15.286396    7[6-(1,7),7-(7),48-(7,7,7,8)]
    98      10.110022      10.110022      10.110022    7[7-(6,48),7-(7)]
    99       8.064409       8.064409       8.064409    7[6-(1,7),7-(7,48),48-(7,7,7,8)]
   100       9.109585       9.109585       9.109585    7[7-(6,48),7-(7),48-(7,7,7,8)]
   101       8.771664       8.771664       8.771664    7[7-(6,48),7-(7,48)]
   102       7.583705       7.583705       7.583705    7[6-(1,7),7-(7),48-(7,7,7,8)]
   103       5.767499       5.767499       5.767499    7[6-(1,7),7-(7),48-(7,7,7,8)]
   104      10.110018      10.110018      10.110018    7[7-(6,48),7-(7)]
   105       1.684844       1.684844       1.684844    8[6-(6,8),48-(7,7,7,7)]
   106      11.203739      11.203739      11.203739    8[6-(6,8),48-(7,7,7,7)]
   107      12.593502      12.593502      12.593502    8[6-(6,8),48-(7,7,7,7)]
   108        12.5935        12.5935        12.5935    8[6-(6,8),48-(7,7,7,7)]
   109      15.963189      15.963189      15.963189    8[6-(6,8),48-(7,7,7,7)]
   110       6.444294       6.444294       6.444294    8[6-(6,8),48-(7,7,7,7)]
   111        7.83405        7.83405        7.83405    8[6-(6,8),48-(7,7,7,7)]
   112       7.834052       7.834052       7.834052    8[6-(6,8),48-(7,7,7,7)]
