# Supplementary material for: A collection of forcefield precursors for metal–organic frameworks
Source: RSC Adv. 2019 Nov 13;9(63):36492–507. doi: 10.1039/c9ra07327b (PMC9075174; doi:10.1039/c9ra07327b)
Supplement: RA-009-C9RA07327B-s1650 [file RA-009-C9RA07327B-s1650.txt]

NASMEB_clean

10.179000    0.000000    0.000000
0.746611    10.892843    0.000000
2.582168    2.551526    13.386938

     1       8.796269       8.796269       8.796269    63[8-(6),8-(6),8-(6),8-(6),8-(6),8-(6),8-(6)]
     2        4.71151        4.71151        4.71151    63[8-(6),8-(6),8-(6),8-(6),8-(6),8-(6),8-(6)]
     3       1.664389       1.664389       1.664389    25[7-(6,6),7-(6,6),8-(6),8-(6)]
     4       3.692879       3.692879       3.692879    1[6-(6,6)]
     5      11.874523      11.874523      11.874523    1[6-(6,6)]
     6       5.709286       5.709286       5.709286    1[6-(6,6)]
     7      10.905659      10.905659      10.905659    1[6-(6,6)]
     8       11.10907       11.10907       11.10907    1[6-(6,7)]
     9      11.170836      11.170836      11.170836    1[6-(6,7)]
    10      10.796409      10.796409      10.796409    1[6-(6,6)]
    11       9.257377       9.257377       9.257377    1[6-(6,6)]
    12       9.521655       9.521655       9.521655    1[6-(6,6)]
    13       9.383807       9.383807       9.383807    1[6-(6,6)]
    14       7.225329       7.225329       7.225329    1[6-(6,6)]
    15       7.463208       7.463208       7.463208    1[6-(6,7)]
    16       7.866831       7.866831       7.866831    1[6-(6,7)]
    17       7.617888       7.617888       7.617888    1[6-(6,6)]
    18       1.668386       1.668386       1.668386    1[7-(6,6)]
    19       6.610477       6.610477       6.610477    1[7-(6,6)]
    20         9.8149         9.8149         9.8149    1[6-(6,6)]
    21       1.633256       1.633256       1.633256    1[6-(6,6)]
    22       7.798493       7.798493       7.798493    1[6-(6,6)]
    23        2.60212        2.60212        2.60212    1[6-(6,6)]
    24       2.398709       2.398709       2.398709    1[6-(6,7)]
    25       2.336943       2.336943       2.336943    1[6-(6,7)]
    26        2.71137        2.71137        2.71137    1[6-(6,6)]
    27       4.250402       4.250402       4.250402    1[6-(6,6)]
    28       3.986124       3.986124       3.986124    1[6-(6,6)]
    29       4.123972       4.123972       4.123972    1[6-(6,6)]
    30        6.28245        6.28245        6.28245    1[6-(6,6)]
    31       6.044571       6.044571       6.044571    1[6-(6,7)]
    32       5.640948       5.640948       5.640948    1[6-(6,7)]
    33       5.889891       5.889891       5.889891    1[6-(6,6)]
    34      11.839393      11.839393      11.839393    1[7-(6,6)]
    35       6.897302       6.897302       6.897302    1[7-(6,6)]
    36       6.224534       6.224534       6.224534    6[6-(6,6),8-(63),8-(63)]
    37       4.903589       4.903589       4.903589    6[6-(1,6),6-(1,6),6-(8,8)]
    38       3.698527       3.698527       3.698527    6[1-(0),6-(6,6),6-(6,6)]
    39       2.515614       2.515614       2.515614    6[6-(1,6),6-(1,6),6-(8,8)]
    40       2.500812       2.500812       2.500812    6[1-(0),6-(6,6),6-(6,7)]
    41       3.717144       3.717144       3.717144    6[6-(1,6),6-(1,6),7-(1,6)]
    42       4.904852       4.904852       4.904852    6[1-(0),6-(6,6),6-(6,7)]
    43      11.346705      11.346705      11.346705    6[6-(6,6),8-(63),8-(63)]
    44      10.588286      10.588286      10.588286    6[6-(6,6),7-(1,6),8-(0)]
    45      10.820551      10.820551      10.820551    6[6-(1,6),6-(1,6),6-(7,8)]
    46      10.932846      10.932846      10.932846    6[1-(0),6-(1,7),6-(6,6)]
    47      11.087156      11.087156      11.087156    6[1-(0),6-(1,6),7-(6,25)]
    48      11.100194      11.100194      11.100194    6[1-(0),6-(1,6),7-(6,25)]
    49      10.889835      10.889835      10.889835    6[1-(0),6-(1,7),6-(6,6)]
    50       9.376829       9.376829       9.376829    6[6-(6,6),8-(25),8-(63)]
    51       9.354604       9.354604       9.354604    6[6-(1,6),6-(1,6),6-(8,8)]
    52       9.341221       9.341221       9.341221    6[1-(0),6-(6,6),6-(6,7)]
    53          9.448          9.448          9.448    6[6-(1,6),6-(1,6),7-(1,6)]
    54       9.481169       9.481169       9.481169    6[1-(0),6-(6,6),6-(6,7)]
    55       9.451996       9.451996       9.451996    6[6-(1,6),6-(1,6),6-(8,8)]
    56       9.395579       9.395579       9.395579    6[1-(0),6-(6,6),6-(6,6)]
    57       9.530457       9.530457       9.530457    6[6-(6,6),8-(63),8-(63)]
    58       7.349133       7.349133       7.349133    6[6-(6,6),7-(1,6),8-(0)]
    59       7.399488       7.399488       7.399488    6[6-(1,6),6-(1,6),6-(7,8)]
    60       7.352341       7.352341       7.352341    6[1-(0),6-(1,7),6-(6,6)]
    61       7.500081       7.500081       7.500081    6[1-(0),6-(1,6),7-(6)]
    62       7.732872       7.732872       7.732872    6[1-(0),6-(1,6),7-(6)]
    63       7.589629       7.589629       7.589629    6[1-(0),6-(1,7),6-(6,6)]
    64       7.283245       7.283245       7.283245    6[6-(6,6),8-(63),8-(63)]
    65        8.60419        8.60419        8.60419    6[6-(1,6),6-(1,6),6-(8,8)]
    66       9.809252       9.809252       9.809252    6[1-(0),6-(6,6),6-(6,6)]
    67      10.992165      10.992165      10.992165    6[6-(1,6),6-(1,6),6-(8,8)]
    68       0.827967       0.827967       0.827967    6[1-(0),6-(6,6),6-(6,7)]
    69       9.790635       9.790635       9.790635    6[6-(1,6),6-(1,6),7-(1,6)]
    70       8.602927       8.602927       8.602927    6[1-(0),6-(6,6),6-(6,7)]
    71       2.161074       2.161074       2.161074    6[6-(6,6),8-(63),8-(63)]
    72       2.919493       2.919493       2.919493    6[6-(6,6),7-(1,6),8-(0)]
    73       2.687228       2.687228       2.687228    6[6-(1,6),6-(1,6),6-(7,8)]
    74       2.574933       2.574933       2.574933    6[1-(0),6-(1,7),6-(6,6)]
    75       2.420623       2.420623       2.420623    6[1-(0),6-(1,6),7-(6,25)]
    76       2.407585       2.407585       2.407585    6[1-(0),6-(1,6),7-(6,25)]
    77       2.617944       2.617944       2.617944    6[1-(0),6-(1,7),6-(6,6)]
    78        4.13095        4.13095        4.13095    6[6-(6,6),8-(25),8-(63)]
    79       4.153175       4.153175       4.153175    6[6-(1,6),6-(1,6),6-(8,8)]
    80       4.166558       4.166558       4.166558    6[1-(0),6-(6,6),6-(6,7)]
    81       4.059779       4.059779       4.059779    6[6-(1,6),6-(1,6),7-(1,6)]
    82        4.02661        4.02661        4.02661    6[1-(0),6-(6,6),6-(6,7)]
    83       4.055783       4.055783       4.055783    6[6-(1,6),6-(1,6),6-(8,8)]
    84         4.1122         4.1122         4.1122    6[1-(0),6-(6,6),6-(6,6)]
    85       3.977322       3.977322       3.977322    6[6-(6,6),8-(63),8-(63)]
    86       6.158646       6.158646       6.158646    6[6-(6,6),7-(1,6),8-(0)]
    87       6.108291       6.108291       6.108291    6[6-(1,6),6-(1,6),6-(7,8)]
    88       6.155438       6.155438       6.155438    6[1-(0),6-(1,7),6-(6,6)]
    89       6.007698       6.007698       6.007698    6[1-(0),6-(1,6),7-(6)]
    90       5.774907       5.774907       5.774907    6[1-(0),6-(1,6),7-(6)]
    91        5.91815        5.91815        5.91815    6[1-(0),6-(1,7),6-(6,6)]
    92       1.161392       1.161392       1.161392    7[1-(0),6-(6,6),6-(6,8)]
    93      11.206318      11.206318      11.206318    7[6-(1,6),6-(1,6),25-(7,8,8)]
    94       6.899238       6.899238       6.899238    7[1-(0),6-(6,6),6-(6,8)]
    95       7.689403       7.689403       7.689403    7[6-(1,6),6-(1,6)]
    96      12.346387      12.346387      12.346387    7[1-(0),6-(6,6),6-(6,8)]
    97       2.301461       2.301461       2.301461    7[6-(1,6),6-(1,6),25-(7,8,8)]
    98       6.608541       6.608541       6.608541    7[1-(0),6-(6,6),6-(6,8)]
    99       5.818376       5.818376       5.818376    7[6-(1,6),6-(1,6)]
   100        6.31801        6.31801        6.31801    8[6-(6,8),63-(8,8,8,8,8,8)]
   101       7.261323       7.261323       7.261323    8[6-(6,8),63-(8,8,8,8,8,8)]
   102       11.29892       11.29892       11.29892    8[6-(6,8),63-(8,8,8,8,8,8)]
   103      10.323067      10.323067      10.323067    8[6-(6,8),63-(8,8,8,8,8,8)]
   104       9.743738       9.743738       9.743738    8[6-(6,7)]
   105       8.843434       8.843434       8.843434    8[6-(6,8),63-(8,8,8,8,8,8)]
   106       9.938931       9.938931       9.938931    8[6-(6,8),25-(7,7,8)]
   107       9.217506       9.217506       9.217506    8[6-(6,8),63-(8,8,8,8,8,8)]
   108       9.914246       9.914246       9.914246    8[6-(6,8),63-(8,8,8,8,8,8)]
   109       7.689602       7.689602       7.689602    8[6-(6,7)]
   110       7.189769       7.189769       7.189769    8[6-(6,8),63-(8,8,8,8,8,8)]
   111       6.246456       6.246456       6.246456    8[6-(6,8),63-(8,8,8,8,8,8)]
   112       2.208859       2.208859       2.208859    8[6-(6,8),63-(8,8,8,8,8,8)]
   113       3.184712       3.184712       3.184712    8[6-(6,8),63-(8,8,8,8,8,8)]
   114       3.764041       3.764041       3.764041    8[6-(6,7)]
   115       4.664345       4.664345       4.664345    8[6-(6,8),63-(8,8,8,8,8,8)]
   116       3.568848       3.568848       3.568848    8[6-(6,8),25-(7,7,8)]
   117       4.290273       4.290273       4.290273    8[6-(6,8),63-(8,8,8,8,8,8)]
   118       3.593533       3.593533       3.593533    8[6-(6,8),63-(8,8,8,8,8,8)]
   119       5.818177       5.818177       5.818177    8[6-(6,7)]
