# Supplementary material for: A collection of forcefield precursors for metal–organic frameworks
Source: RSC Adv. 2019 Nov 13;9(63):36492–507. doi: 10.1039/c9ra07327b (PMC9075174; doi:10.1039/c9ra07327b)
Supplement: RA-009-C9RA07327B-s1651 [file RA-009-C9RA07327B-s1651.txt]

NASMIF_clean

10.148000    0.000000    0.000000
0.717188    10.860846    0.000000
2.565860    2.531406    13.348011

     1       7.473943       7.473943       7.473943    64[8-(6),8-(6),8-(6),8-(6),8-(6),8-(6),8-(6)]
     2       5.957105       5.957105       5.957105    64[8-(6),8-(6),8-(6),8-(6),8-(6),8-(6),8-(6)]
     3       0.358594       0.358594       0.358594    25[7-(6,6),7-(6,6),8-(6),8-(6)]
     4       8.188417       8.188417       8.188417    1[6-(6,6)]
     5       7.945652       7.945652       7.945652    1[6-(6,6)]
     6       8.064485       8.064485       8.064485    1[6-(6,6)]
     7       8.864138       8.864138       8.864138    1[6-(6,6)]
     8       9.081229       9.081229       9.081229    1[6-(6,7)]
     9       8.737686       8.737686       8.737686    1[6-(6,7)]
    10       8.473736       8.473736       8.473736    1[6-(6,6)]
    11       2.399226       2.399226       2.399226    1[6-(6,6)]
    12      10.556732      10.556732      10.556732    1[6-(6,6)]
    13       4.401767       4.401767       4.401767    1[6-(6,6)]
    14      12.025124      12.025124      12.025124    1[6-(6,6)]
    15      12.377401      12.377401      12.377401    1[6-(6,7)]
    16      12.382601      12.382601      12.382601    1[6-(6,7)]
    17      12.137946      12.137946      12.137946    1[6-(6,6)]
    18       7.882199       7.882199       7.882199    1[7-(6,6)]
    19       2.953784       2.953784       2.953784    1[7-(6,6)]
    20       5.242631       5.242631       5.242631    1[6-(6,6)]
    21       5.485396       5.485396       5.485396    1[6-(6,6)]
    22       5.366563       5.366563       5.366563    1[6-(6,6)]
    23        4.56691        4.56691        4.56691    1[6-(6,6)]
    24       4.349819       4.349819       4.349819    1[6-(6,7)]
    25       4.693362       4.693362       4.693362    1[6-(6,7)]
    26       4.957312       4.957312       4.957312    1[6-(6,6)]
    27      11.031822      11.031822      11.031822    1[6-(6,6)]
    28       2.874316       2.874316       2.874316    1[6-(6,6)]
    29       9.029281       9.029281       9.029281    1[6-(6,6)]
    30       1.405924       1.405924       1.405924    1[6-(6,6)]
    31       1.053647       1.053647       1.053647    1[6-(6,7)]
    32       1.048447       1.048447       1.048447    1[6-(6,7)]
    33       1.293102       1.293102       1.293102    1[6-(6,6)]
    34       5.548849       5.548849       5.548849    1[7-(6,6)]
    35      10.477264      10.477264      10.477264    1[7-(6,6)]
    36       8.180184       8.180184       8.180184    6[6-(6,6),8-(64),8-(64)]
    37       8.119879       8.119879       8.119879    6[6-(1,6),6-(1,6),6-(8,8)]
    38       8.147562       8.147562       8.147562    6[1-(0),6-(6,6),6-(6,7)]
    39       8.111523       8.111523       8.111523    6[6-(1,6),6-(1,6),7-(1,6)]
    40       8.014835       8.014835       8.014835    6[1-(0),6-(6,6),6-(6,7)]
    41       8.019142       8.019142       8.019142    6[6-(1,6),6-(1,6),6-(8,8)]
    42       8.067299       8.067299       8.067299    6[1-(0),6-(6,6),6-(6,6)]
    43       8.061083       8.061083       8.061083    6[6-(6,6),8-(25),8-(64)]
    44       8.599668       8.599668       8.599668    6[6-(6,6),7-(1,6),8-(0)]
    45       8.662647       8.662647       8.662647    6[6-(1,6),6-(1,6),6-(7,8)]
    46       8.835497       8.835497       8.835497    6[1-(0),6-(1,7),6-(6,6)]
    47       8.965793       8.965793       8.965793    6[1-(0),6-(1,6),7-(6)]
    48        8.75974        8.75974        8.75974    6[1-(0),6-(1,6),7-(6)]
    49       8.609944       8.609944       8.609944    6[1-(0),6-(1,7),6-(6,6)]
    50        4.91584        4.91584        4.91584    6[6-(6,6),8-(64),8-(64)]
    51       3.595272       3.595272       3.595272    6[6-(1,6),6-(1,6),6-(8,8)]
    52         2.4048         2.4048         2.4048    6[1-(0),6-(6,6),6-(6,6)]
    53       1.203654       1.203654       1.203654    6[6-(1,6),6-(1,6),6-(8,8)]
    54       1.211514       1.211514       1.211514    6[1-(0),6-(6,6),6-(6,7)]
    55        2.40843        2.40843        2.40843    6[6-(1,6),6-(1,6),7-(1,6)]
    56       3.596127       3.596127       3.596127    6[1-(0),6-(6,6),6-(6,7)]
    57      10.024143      10.024143      10.024143    6[6-(6,6),8-(64),8-(64)]
    58      11.828304      11.828304      11.828304    6[6-(6,6),7-(1,6),8-(0)]
    59      12.067707      12.067707      12.067707    6[6-(1,6),6-(1,6),6-(7,8)]
    60      12.122675      12.122675      12.122675    6[1-(0),6-(1,7),6-(6,6)]
    61      12.323016      12.323016      12.323016    6[1-(0),6-(1,6),7-(6,25)]
    62      12.341269      12.341269      12.341269    6[1-(0),6-(1,6),7-(6,25)]
    63       12.17532       12.17532       12.17532    6[1-(0),6-(1,7),6-(6,6)]
    64       5.250864       5.250864       5.250864    6[6-(6,6),8-(64),8-(64)]
    65       5.311169       5.311169       5.311169    6[6-(1,6),6-(1,6),6-(8,8)]
    66       5.283486       5.283486       5.283486    6[1-(0),6-(6,6),6-(6,7)]
    67       5.319525       5.319525       5.319525    6[6-(1,6),6-(1,6),7-(1,6)]
    68       5.416213       5.416213       5.416213    6[1-(0),6-(6,6),6-(6,7)]
    69       5.411906       5.411906       5.411906    6[6-(1,6),6-(1,6),6-(8,8)]
    70       5.363749       5.363749       5.363749    6[1-(0),6-(6,6),6-(6,6)]
    71       5.369965       5.369965       5.369965    6[6-(6,6),8-(25),8-(64)]
    72        4.83138        4.83138        4.83138    6[6-(6,6),7-(1,6),8-(0)]
    73       4.768401       4.768401       4.768401    6[6-(1,6),6-(1,6),6-(7,8)]
    74       4.595551       4.595551       4.595551    6[1-(0),6-(1,7),6-(6,6)]
    75       4.465255       4.465255       4.465255    6[1-(0),6-(1,6),7-(6)]
    76       4.671308       4.671308       4.671308    6[1-(0),6-(1,6),7-(6)]
    77       4.821104       4.821104       4.821104    6[1-(0),6-(1,7),6-(6,6)]
    78       8.515208       8.515208       8.515208    6[6-(6,6),8-(64),8-(64)]
    79       9.835776       9.835776       9.835776    6[6-(1,6),6-(1,6),6-(8,8)]
    80      11.026248      11.026248      11.026248    6[1-(0),6-(6,6),6-(6,6)]
    81      12.227394      12.227394      12.227394    6[6-(1,6),6-(1,6),6-(8,8)]
    82       2.071534       2.071534       2.071534    6[1-(0),6-(6,6),6-(6,7)]
    83      11.022618      11.022618      11.022618    6[6-(1,6),6-(1,6),7-(1,6)]
    84       9.834921       9.834921       9.834921    6[1-(0),6-(6,6),6-(6,7)]
    85       3.406905       3.406905       3.406905    6[6-(6,6),8-(64),8-(64)]
    86       1.602744       1.602744       1.602744    6[6-(6,6),7-(1,6),8-(0)]
    87       1.363341       1.363341       1.363341    6[6-(1,6),6-(1,6),6-(7,8)]
    88       1.308373       1.308373       1.308373    6[1-(0),6-(1,7),6-(6,6)]
    89       1.108032       1.108032       1.108032    6[1-(0),6-(1,6),7-(6,25)]
    90       1.089779       1.089779       1.089779    6[1-(0),6-(1,6),7-(6,25)]
    91       1.255728       1.255728       1.255728    6[1-(0),6-(1,7),6-(6,6)]
    92       8.159957       8.159957       8.159957    7[1-(0),6-(6,6),6-(6,8)]
    93        8.93499        8.93499        8.93499    7[6-(1,6),6-(1,6)]
    94       2.438554       2.438554       2.438554    7[1-(0),6-(6,6),6-(6,8)]
    95      12.444388      12.444388      12.444388    7[6-(1,6),6-(1,6),25-(7,8,8)]
    96       5.271091       5.271091       5.271091    7[1-(0),6-(6,6),6-(6,8)]
    97       4.496058       4.496058       4.496058    7[6-(1,6),6-(1,6)]
    98      10.992494      10.992494      10.992494    7[1-(0),6-(6,6),6-(6,8)]
    99        0.98666        0.98666        0.98666    7[6-(1,6),6-(1,6),25-(7,8,8)]
   100       7.865544       7.865544       7.865544    8[6-(6,8),64-(8,8,8,8,8,8)]
   101       8.569887       8.569887       8.569887    8[6-(6,8),64-(8,8,8,8,8,8)]
   102       8.608828       8.608828       8.608828    8[6-(6,8),25-(7,7,8)]
   103       7.519165       7.519165       7.519165    8[6-(6,8),64-(8,8,8,8,8,8)]
   104       8.934373       8.934373       8.934373    8[6-(6,7)]
   105       5.014438       5.014438       5.014438    8[6-(6,8),64-(8,8,8,8,8,8)]
   106       5.960407       5.960407       5.960407    8[6-(6,8),64-(8,8,8,8,8,8)]
   107       9.951741       9.951741       9.951741    8[6-(6,8),64-(8,8,8,8,8,8)]
   108        8.97421        8.97421        8.97421    8[6-(6,8),64-(8,8,8,8,8,8)]
   109      10.992494      10.992494      10.992494    8[6-(6,7)]
   110       5.565504       5.565504       5.565504    8[6-(6,8),64-(8,8,8,8,8,8)]
   111       4.861161       4.861161       4.861161    8[6-(6,8),64-(8,8,8,8,8,8)]
   112        4.82222        4.82222        4.82222    8[6-(6,8),25-(7,7,8)]
   113       5.911883       5.911883       5.911883    8[6-(6,8),64-(8,8,8,8,8,8)]
   114       4.496675       4.496675       4.496675    8[6-(6,7)]
   115        8.41661        8.41661        8.41661    8[6-(6,8),64-(8,8,8,8,8,8)]
   116       7.470641       7.470641       7.470641    8[6-(6,8),64-(8,8,8,8,8,8)]
   117       3.479307       3.479307       3.479307    8[6-(6,8),64-(8,8,8,8,8,8)]
   118       4.456838       4.456838       4.456838    8[6-(6,8),64-(8,8,8,8,8,8)]
   119       2.438554       2.438554       2.438554    8[6-(6,7)]
