# Supplementary material for: A collection of forcefield precursors for metal–organic frameworks
Source: RSC Adv. 2019 Nov 13;9(63):36492–507. doi: 10.1039/c9ra07327b (PMC9075174; doi:10.1039/c9ra07327b)
Supplement: RA-009-C9RA07327B-s1652 [file RA-009-C9RA07327B-s1652.txt]

NATXIR_clean

6.151000    0.000000    0.000000
0.000000    11.706000    0.000000
0.000000    -0.553337    14.052110

     1       3.116527       3.116527       3.116527    68[7-(6,6),7-(6,6),8-(1,68),8-(1,68),8-(6),8-(6,68),8-(6,68)]
     2       0.041027       0.041027       0.041027    68[7-(6,6),7-(6,6),8-(1,68),8-(1,68),8-(6),8-(6,68),8-(6,68)]
     3       3.034473       3.034473       3.034473    68[7-(6,6),7-(6,6),8-(1,68),8-(1,68),8-(6),8-(6,68),8-(6,68)]
     4       6.109973       6.109973       6.109973    68[7-(6,6),7-(6,6),8-(1,68),8-(1,68),8-(6),8-(6,68),8-(6,68)]
     5       4.816848       4.816848       4.816848    1[6-(6,7)]
     6       1.328616       1.328616       1.328616    1[6-(6,7)]
     7       1.365522       1.365522       1.365522    1[8-(68,68)]
     8       1.741348       1.741348       1.741348    1[6-(6,7)]
     9       4.404116       4.404116       4.404116    1[6-(6,7)]
    10       4.441022       4.441022       4.441022    1[8-(68,68)]
    11       1.334152       1.334152       1.334152    1[6-(6,7)]
    12       4.822384       4.822384       4.822384    1[6-(6,7)]
    13       4.785478       4.785478       4.785478    1[8-(68,68)]
    14       4.409652       4.409652       4.409652    1[6-(6,7)]
    15       1.746884       1.746884       1.746884    1[6-(6,7)]
    16       1.709978       1.709978       1.709978    1[8-(68,68)]
    17       5.063503       5.063503       5.063503    6[6-(6,7),8-(0),8-(68,68)]
    18       4.014758       4.014758       4.014758    6[6-(1,7),6-(8,8),7-(6,68)]
    19       4.097181       4.097181       4.097181    6[1-(0),6-(6,7),7-(6,68)]
    20       1.094263       1.094263       1.094263    6[6-(6,7),8-(0),8-(68)]
    21       2.129476       2.129476       2.129476    6[6-(1,7),6-(8,8),7-(6,68)]
    22       2.055664       2.055664       2.055664    6[1-(0),6-(6,7),7-(6,68)]
    23       1.988003       1.988003       1.988003    6[6-(6,7),8-(0),8-(68,68)]
    24       0.939258       0.939258       0.939258    6[6-(1,7),6-(8,8),7-(6,68)]
    25       1.021681       1.021681       1.021681    6[1-(0),6-(6,7),7-(6,68)]
    26       4.169763       4.169763       4.169763    6[6-(6,7),8-(0),8-(68)]
    27       5.204976       5.204976       5.204976    6[6-(1,7),6-(8,8),7-(6,68)]
    28       5.131164       5.131164       5.131164    6[1-(0),6-(6,7),7-(6,68)]
    29       1.087497       1.087497       1.087497    6[6-(6,7),8-(0),8-(68,68)]
    30       2.136242       2.136242       2.136242    6[6-(1,7),6-(8,8),7-(6,68)]
    31       2.053819       2.053819       2.053819    6[1-(0),6-(6,7),7-(6,68)]
    32       5.056737       5.056737       5.056737    6[6-(6,7),8-(0),8-(68)]
    33       4.021524       4.021524       4.021524    6[6-(1,7),6-(8,8),7-(6,68)]
    34       4.095336       4.095336       4.095336    6[1-(0),6-(6,7),7-(6,68)]
    35       4.162997       4.162997       4.162997    6[6-(6,7),8-(0),8-(68,68)]
    36       5.211742       5.211742       5.211742    6[6-(1,7),6-(8,8),7-(6,68)]
    37       5.129319       5.129319       5.129319    6[1-(0),6-(6,7),7-(6,68)]
    38       1.981237       1.981237       1.981237    6[6-(6,7),8-(0),8-(68)]
    39       0.946024       0.946024       0.946024    6[6-(1,7),6-(8,8),7-(6,68)]
    40       1.019836       1.019836       1.019836    6[1-(0),6-(6,7),7-(6,68)]
    41       2.978929       2.978929       2.978929    7[6-(1,6),6-(6,6),68-(7,8,8,8,8,8)]
    42       3.156693       3.156693       3.156693    7[6-(1,6),6-(6,6),68-(7,8,8,8,8,8)]
    43       6.054429       6.054429       6.054429    7[6-(1,6),6-(6,6),68-(7,8,8,8,8,8)]
    44       0.081193       0.081193       0.081193    7[6-(1,6),6-(6,6),68-(7,8,8,8,8,8)]
    45       3.172071       3.172071       3.172071    7[6-(1,6),6-(6,6),68-(7,8,8,8,8,8)]
    46       2.994307       2.994307       2.994307    7[6-(1,6),6-(6,6),68-(7,8,8,8,8,8)]
    47       0.096571       0.096571       0.096571    7[6-(1,6),6-(6,6),68-(7,8,8,8,8,8)]
    48       6.069807       6.069807       6.069807    7[6-(1,6),6-(6,6),68-(7,8,8,8,8,8)]
    49       4.818078       4.818078       4.818078    8[6-(6,8),68-(7,7,8,8,8,8),68-(7,7,8,8,8,8)]
    50       6.055044       6.055044       6.055044    8[6-(6,8)]
    51        1.32185        1.32185        1.32185    8[6-(6,8),68-(7,7,8,8,8,8)]
    52       0.113178       0.113178       0.113178    8[6-(6,8)]
    53        1.66077        1.66077        1.66077    8[1-(0),68-(7,7,8,8,8,8),68-(7,7,8,8,8,8)]
    54       1.742578       1.742578       1.742578    8[6-(6,8),68-(7,7,8,8,8,8),68-(7,7,8,8,8,8)]
    55       2.979544       2.979544       2.979544    8[6-(6,8)]
    56        4.39735        4.39735        4.39735    8[6-(6,8),68-(7,7,8,8,8,8)]
    57       3.188678       3.188678       3.188678    8[6-(6,8)]
    58        4.73627        4.73627        4.73627    8[1-(0),68-(7,7,8,8,8,8),68-(7,7,8,8,8,8)]
    59       1.332922       1.332922       1.332922    8[6-(6,8),68-(7,7,8,8,8,8),68-(7,7,8,8,8,8)]
    60       0.095956       0.095956       0.095956    8[6-(6,8)]
    61        4.82915        4.82915        4.82915    8[6-(6,8),68-(7,7,8,8,8,8)]
    62       6.037822       6.037822       6.037822    8[6-(6,8)]
    63        4.49023        4.49023        4.49023    8[1-(0),68-(7,7,8,8,8,8),68-(7,7,8,8,8,8)]
    64       4.408422       4.408422       4.408422    8[6-(6,8),68-(7,7,8,8,8,8),68-(7,7,8,8,8,8)]
    65       3.171456       3.171456       3.171456    8[6-(6,8)]
    66        1.75365        1.75365        1.75365    8[6-(6,8),68-(7,7,8,8,8,8)]
    67       2.962322       2.962322       2.962322    8[6-(6,8)]
    68        1.41473        1.41473        1.41473    8[1-(0),68-(7,7,8,8,8,8),68-(7,7,8,8,8,8)]
