# Supplementary material for: A collection of forcefield precursors for metal–organic frameworks
Source: RSC Adv. 2019 Nov 13;9(63):36492–507. doi: 10.1039/c9ra07327b (PMC9075174; doi:10.1039/c9ra07327b)
Supplement: RA-009-C9RA07327B-s1653 [file RA-009-C9RA07327B-s1653.txt]

NAVJAW_clean

6.719200    0.000000    0.000000
-2.239754    15.074721    0.000000
2.239754    7.537363    13.055089

     1       2.139685       2.139685       2.139685    27[8-(6),8-(6,27),8-(6,27),8-(6,27),8-(6,27)]
     2        4.37942        4.37942        4.37942    27[8-(6),8-(6,27),8-(6,27),8-(6,27),8-(6,27)]
     3      -0.100052      -0.100052      -0.100052    27[8-(6),8-(6,27),8-(6,27),8-(6,27),8-(6,27)]
     4       4.579515       4.579515       4.579515    27[8-(6),8-(6,27),8-(6,27),8-(6,27),8-(6,27)]
     5        2.33978        2.33978        2.33978    27[8-(6),8-(6,27),8-(6,27),8-(6,27),8-(6,27)]
     6       6.819252       6.819252       6.819252    27[8-(6),8-(6,27),8-(6,27),8-(6,27),8-(6,27)]
     7       2.206811       2.206811       2.206811    1[6-(6,6)]
     8       6.686285       6.686285       6.686285    1[6-(6,6)]
     9       4.446532       4.446532       4.446532    1[6-(6,6)]
    10       4.512389       4.512389       4.512389    1[6-(6,6)]
    11       0.032915       0.032915       0.032915    1[6-(6,6)]
    12       2.272668       2.272668       2.272668    1[6-(6,6)]
    13       1.724372       1.724372       1.724372    6[6-(6,6),8-(27),8-(27,27)]
    14       0.804513       0.804513       0.804513    6[6-(1,6),6-(6,8),6-(8,8)]
    15       6.166433       6.166433       6.166433    6[6-(1,6),6-(6,6),8-(27,27)]
    16       1.309797       1.309797       1.309797    6[1-(0),6-(6,6),6-(6,8)]
    17       3.964099       3.964099       3.964099    6[6-(6,6),8-(27),8-(27,27)]
    18       3.044238       3.044238       3.044238    6[6-(1,6),6-(6,8),6-(8,8)]
    19        1.68696        1.68696        1.68696    6[6-(1,6),6-(6,6),8-(27,27)]
    20       5.789272       5.789272       5.789272    6[1-(0),6-(6,6),6-(6,8)]
    21       6.203842       6.203842       6.203842    6[6-(6,6),8-(27),8-(27,27)]
    22       5.283986       5.283986       5.283986    6[6-(1,6),6-(6,8),6-(8,8)]
    23       3.926708       3.926708       3.926708    6[6-(1,6),6-(6,6),8-(27,27)]
    24       3.549519       3.549519       3.549519    6[1-(0),6-(6,6),6-(6,8)]
    25       4.994828       4.994828       4.994828    6[6-(6,6),8-(27),8-(27,27)]
    26       5.914687       5.914687       5.914687    6[6-(1,6),6-(6,8),6-(8,8)]
    27       0.552767       0.552767       0.552767    6[6-(1,6),6-(6,6),8-(27,27)]
    28       5.409403       5.409403       5.409403    6[1-(0),6-(6,6),6-(6,8)]
    29       2.755101       2.755101       2.755101    6[6-(6,6),8-(27),8-(27,27)]
    30       3.674962       3.674962       3.674962    6[6-(1,6),6-(6,8),6-(8,8)]
    31        5.03224        5.03224        5.03224    6[6-(1,6),6-(6,6),8-(27,27)]
    32       0.929928       0.929928       0.929928    6[1-(0),6-(6,6),6-(6,8)]
    33       0.515358       0.515358       0.515358    6[6-(6,6),8-(27),8-(27,27)]
    34       1.435214       1.435214       1.435214    6[6-(1,6),6-(6,8),6-(8,8)]
    35       2.792492       2.792492       2.792492    6[6-(1,6),6-(6,6),8-(27,27)]
    36       3.169681       3.169681       3.169681    6[1-(0),6-(6,6),6-(6,8)]
    37       1.309797       1.309797       1.309797    8[6-(6,8),27-(8,8,8,8),27-(8,8,8,8)]
    38       2.898889       2.898889       2.898889    8[6-(6,8),27-(8,8,8,8)]
    39       5.571783       5.571783       5.571783    8[6-(6,6),27-(8,8,8,8),27-(8,8,8,8)]
    40       3.549527       3.549527       3.549527    8[6-(6,8),27-(8,8,8,8),27-(8,8,8,8)]
    41       5.138614       5.138614       5.138614    8[6-(6,8),27-(8,8,8,8)]
    42       1.092314       1.092314       1.092314    8[6-(6,6),27-(8,8,8,8),27-(8,8,8,8)]
    43       5.789265       5.789265       5.789265    8[6-(6,8),27-(8,8,8,8),27-(8,8,8,8)]
    44       0.659158       0.659158       0.659158    8[6-(6,8),27-(8,8,8,8)]
    45       3.332056       3.332056       3.332056    8[6-(6,6),27-(8,8,8,8),27-(8,8,8,8)]
    46       5.409403       5.409403       5.409403    8[6-(6,8),27-(8,8,8,8),27-(8,8,8,8)]
    47       3.820311       3.820311       3.820311    8[6-(6,8),27-(8,8,8,8)]
    48       1.147417       1.147417       1.147417    8[6-(6,6),27-(8,8,8,8),27-(8,8,8,8)]
    49       3.169673       3.169673       3.169673    8[6-(6,8),27-(8,8,8,8),27-(8,8,8,8)]
    50       1.580586       1.580586       1.580586    8[6-(6,8),27-(8,8,8,8)]
    51       5.626886       5.626886       5.626886    8[6-(6,6),27-(8,8,8,8),27-(8,8,8,8)]
    52       0.929935       0.929935       0.929935    8[6-(6,8),27-(8,8,8,8),27-(8,8,8,8)]
    53       6.060042       6.060042       6.060042    8[6-(6,8),27-(8,8,8,8)]
    54       3.387144       3.387144       3.387144    8[6-(6,6),27-(8,8,8,8),27-(8,8,8,8)]
