# Supplementary material for: A collection of forcefield precursors for metal–organic frameworks
Source: RSC Adv. 2019 Nov 13;9(63):36492–507. doi: 10.1039/c9ra07327b (PMC9075174; doi:10.1039/c9ra07327b)
Supplement: RA-009-C9RA07327B-s1654 [file RA-009-C9RA07327B-s1654.txt]

NAVJAW01_clean

6.718200    0.000000    0.000000
-2.239402    15.102271    0.000000
2.239402    7.551131    13.078953

     1       4.397398       4.397398       4.397398    27[8-(6),8-(6),8-(6,27),8-(6,27)]
     2      -0.081403      -0.081403      -0.081403    27[8-(6),8-(6),8-(6,27),8-(6,27)]
     3       2.157998       2.157998       2.157998    27[8-(6),8-(6),8-(6,27),8-(6,27)]
     4       2.320802       2.320802       2.320802    27[8-(6),8-(6),8-(6,27),8-(6,27)]
     5       6.799603       6.799603       6.799603    27[8-(6),8-(6),8-(6,27),8-(6,27)]
     6       4.560202       4.560202       4.560202    27[8-(6),8-(6),8-(6,27),8-(6,27)]
     7       2.184826       2.184826       2.184826    1[6-(6,6)]
     8       6.663627       6.663627       6.663627    1[6-(6,6)]
     9       4.424225       4.424225       4.424225    1[6-(6,6)]
    10       4.533374       4.533374       4.533374    1[6-(6,6)]
    11       0.054573       0.054573       0.054573    1[6-(6,6)]
    12       2.293975       2.293975       2.293975    1[6-(6,6)]
    13       1.664165       1.664165       1.664165    6[6-(6,6),8-(27),8-(27)]
    14       0.841455       0.841455       0.841455    6[6-(1,6),6-(6,8),6-(8,8)]
    15       6.199085       6.199085       6.199085    6[6-(1,6),6-(6,6),8-(27,27)]
    16       1.297016       1.297016       1.297016    6[1-(0),6-(6,6),6-(6,8)]
    17       3.903565       3.903565       3.903565    6[6-(6,6),8-(27),8-(27)]
    18       3.080854       3.080854       3.080854    6[6-(1,6),6-(6,8),6-(8,8)]
    19       1.720284       1.720284       1.720284    6[6-(1,6),6-(6,6),8-(27,27)]
    20       5.775817       5.775817       5.775817    6[1-(0),6-(6,6),6-(6,8)]
    21       6.142966       6.142966       6.142966    6[6-(6,6),8-(27),8-(27)]
    22       5.320255       5.320255       5.320255    6[6-(1,6),6-(6,8),6-(8,8)]
    23       3.959685       3.959685       3.959685    6[6-(1,6),6-(6,6),8-(27,27)]
    24       3.536415       3.536415       3.536415    6[1-(0),6-(6,6),6-(6,8)]
    25       5.054035       5.054035       5.054035    6[6-(6,6),8-(27),8-(27)]
    26       5.876745       5.876745       5.876745    6[6-(1,6),6-(6,8),6-(8,8)]
    27       0.519115       0.519115       0.519115    6[6-(1,6),6-(6,6),8-(27,27)]
    28       5.421184       5.421184       5.421184    6[1-(0),6-(6,6),6-(6,8)]
    29       2.814635       2.814635       2.814635    6[6-(6,6),8-(27),8-(27)]
    30       3.637346       3.637346       3.637346    6[6-(1,6),6-(6,8),6-(8,8)]
    31       4.997916       4.997916       4.997916    6[6-(1,6),6-(6,6),8-(27,27)]
    32       0.942383       0.942383       0.942383    6[1-(0),6-(6,6),6-(6,8)]
    33       0.575234       0.575234       0.575234    6[6-(6,6),8-(27),8-(27)]
    34       1.397945       1.397945       1.397945    6[6-(1,6),6-(6,8),6-(8,8)]
    35       2.758515       2.758515       2.758515    6[6-(1,6),6-(6,6),8-(27,27)]
    36       3.181785       3.181785       3.181785    6[1-(0),6-(6,6),6-(6,8)]
    37       2.756075       2.756075       2.756075    8[6-(6,8),27-(8,8,8)]
    38       1.177163       1.177163       1.177163    8[6-(6,8),27-(8,8,8)]
    39       5.693003       5.693003       5.693003    8[6-(6,6),27-(8,8,8),27-(8,8,8)]
    40       4.995474       4.995474       4.995474    8[6-(6,8),27-(8,8,8)]
    41       3.416563       3.416563       3.416563    8[6-(6,8),27-(8,8,8)]
    42       1.214202       1.214202       1.214202    8[6-(6,6),27-(8,8,8),27-(8,8,8)]
    43       0.516675       0.516675       0.516675    8[6-(6,8),27-(8,8,8)]
    44       5.655963       5.655963       5.655963    8[6-(6,8),27-(8,8,8)]
    45       3.453603       3.453603       3.453603    8[6-(6,6),27-(8,8,8),27-(8,8,8)]
    46       3.962125       3.962125       3.962125    8[6-(6,8),27-(8,8,8)]
    47       5.541037       5.541037       5.541037    8[6-(6,8),27-(8,8,8)]
    48       1.025197       1.025197       1.025197    8[6-(6,6),27-(8,8,8),27-(8,8,8)]
    49       1.722726       1.722726       1.722726    8[6-(6,8),27-(8,8,8)]
    50       3.301637       3.301637       3.301637    8[6-(6,8),27-(8,8,8)]
    51       5.503998       5.503998       5.503998    8[6-(6,6),27-(8,8,8),27-(8,8,8)]
    52       6.201525       6.201525       6.201525    8[6-(6,8),27-(8,8,8)]
    53       1.062237       1.062237       1.062237    8[6-(6,8),27-(8,8,8)]
    54       3.264597       3.264597       3.264597    8[6-(6,6),27-(8,8,8),27-(8,8,8)]
