# Supplementary material for: A collection of forcefield precursors for metal–organic frameworks
Source: RSC Adv. 2019 Nov 13;9(63):36492–507. doi: 10.1039/c9ra07327b (PMC9075174; doi:10.1039/c9ra07327b)
Supplement: RA-009-C9RA07327B-s1655 [file RA-009-C9RA07327B-s1655.txt]

NAXKOO01_clean_h

6.608000    0.000000    0.000000
0.000000    7.799800    0.000000
-2.703109    -3.899935    9.497600

     1            0.0            0.0            0.0    13[8-(13),8-(13),8-(6),8-(6),8-(6),8-(6)]
     2          3.304          3.304          3.304    13[8-(13),8-(13),8-(6),8-(6),8-(6),8-(6)]
     3       5.032351       5.032351       5.032351    6[6-(1,6),6-(6,7),6-(8,8)]
     4      -0.326726      -0.326726      -0.326726    6[6-(1,6),6-(6,6),7-(1,1)]
     5      -0.285252      -0.285252      -0.285252    6[1-(0),6-(6,6),6-(6,7)]
     6      -1.434431      -1.434431      -1.434431    6[6-(1,6),6-(1,6),6-(8,8)]
     7       3.924647       3.924647       3.924647    6[1-(0),6-(1,6),6-(6,6)]
     8       3.898792       3.898792       3.898792    6[1-(0),6-(1,6),6-(6,6)]
     9       4.998687       4.998687       4.998687    6[6-(6,6),8-(13),8-(13)]
    10      -1.400766      -1.400766      -1.400766    6[6-(6,6),8-(13),8-(13)]
    11       1.728351       1.728351       1.728351    6[6-(1,6),6-(6,7),6-(8,8)]
    12       2.977274       2.977274       2.977274    6[6-(1,6),6-(6,6),7-(1,1)]
    13       3.018748       3.018748       3.018748    6[1-(0),6-(6,6),6-(6,7)]
    14       1.869569       1.869569       1.869569    6[6-(1,6),6-(1,6),6-(8,8)]
    15       0.620647       0.620647       0.620647    6[1-(0),6-(1,6),6-(6,6)]
    16       0.594792       0.594792       0.594792    6[1-(0),6-(1,6),6-(6,6)]
    17       1.694687       1.694687       1.694687    6[6-(6,6),8-(13),8-(13)]
    18       1.903234       1.903234       1.903234    6[6-(6,6),8-(13),8-(13)]
    19       0.888532       0.888532       0.888532    7[1-(0),1-(0),6-(6,6)]
    20       4.192532       4.192532       4.192532    7[1-(0),1-(0),6-(6,6)]
    21       6.046944       6.046944       6.046944    8[6-(6,8),13-(8,8,8,8,8)]
    22       3.913163       3.913163       3.913163    8[6-(6,8),13-(8,8,8,8,8)]
    23      -0.315243      -0.315243      -0.315243    8[6-(6,8),13-(8,8,8,8,8)]
    24       4.158976       4.158976       4.158976    8[6-(6,8),13-(8,8,8,8,8)]
    25       1.745108       1.745108       1.745108    8[13-(8,8,8,8,8),13-(8,8,8,8,8)]
    26       2.742944       2.742944       2.742944    8[6-(6,8),13-(8,8,8,8,8)]
    27       0.609163       0.609163       0.609163    8[6-(6,8),13-(8,8,8,8,8)]
    28       2.988757       2.988757       2.988757    8[6-(6,8),13-(8,8,8,8,8)]
    29       0.854976       0.854976       0.854976    8[6-(6,8),13-(8,8,8,8,8)]
    30       5.049108       5.049108       5.049108    8[13-(8,8,8,8,8),13-(8,8,8,8,8)]
    31       0.703802       0.703802       0.703802    1[6-(6,6)]
    32       2.961136       2.961136       2.961136    1[6-(6,6)]
    33       2.904715       2.904715       2.904715    1[6-(6,6)]
    34       4.007802       4.007802       4.007802    1[6-(6,6)]
    35      -0.342864      -0.342864      -0.342864    1[6-(6,6)]
    36      -0.399285      -0.399285      -0.399285    1[6-(6,6)]
    37       0.882422       0.882422       0.882422    1[7-(1,6)]
    38       1.842385       1.842385       1.842385    1[7-(1,6)]
    39       4.186422       4.186422       4.186422    1[7-(1,6)]
    40       5.146385       5.146385       5.146385    1[7-(1,6)]
