# Supplementary material for: A collection of forcefield precursors for metal–organic frameworks
Source: RSC Adv. 2019 Nov 13;9(63):36492–507. doi: 10.1039/c9ra07327b (PMC9075174; doi:10.1039/c9ra07327b)
Supplement: RA-009-C9RA07327B-s1656 [file RA-009-C9RA07327B-s1656.txt]

NAXLEF_clean_h

6.589800    0.000000    0.000000
0.000000    7.481400    0.000000
-2.678280    -3.740617    9.508389

     1            0.0            0.0            0.0    13[8-(1,6),8-(13),8-(13),8-(6),8-(6),8-(6)]
     2         3.2949         3.2949         3.2949    13[1-(8),8-(1,6),8-(13),8-(13),8-(6),8-(6),8-(6)]
     3      -0.082071      -0.082071      -0.082071    6[1-(0),6-(1,6),6-(6,6)]
     4        4.17271        4.17271        4.17271    6[6-(1,6),6-(6,6),7-(1,1)]
     5      -1.173574      -1.173574      -1.173574    6[6-(1,6),6-(6,7),6-(8,8)]
     6      -0.234084      -0.234084      -0.234084    6[1-(0),6-(1,6),6-(6,6)]
     7       4.020697       4.020697       4.020697    6[1-(0),6-(6,6),6-(6,7)]
     8         5.1122         5.1122         5.1122    6[6-(1,6),6-(1,6),6-(8,8)]
     9      -1.022096      -1.022096      -1.022096    6[6-(6,6),8-(1,13),8-(13)]
    10       4.960723       4.960723       4.960723    6[6-(6,6),8-(13),8-(13)]
    11       3.212829       3.212829       3.212829    6[1-(0),6-(1,6),6-(6,6)]
    12        0.87781        0.87781        0.87781    6[6-(1,6),6-(6,6),7-(1,1)]
    13       2.121326       2.121326       2.121326    6[6-(1,6),6-(6,7),6-(8,8)]
    14       3.060816       3.060816       3.060816    6[1-(0),6-(1,6),6-(6,6)]
    15       0.725797       0.725797       0.725797    6[1-(0),6-(6,6),6-(6,7)]
    16         1.8173         1.8173         1.8173    6[6-(1,6),6-(1,6),6-(8,8)]
    17       2.272804       2.272804       2.272804    6[6-(6,6),8-(1,13),8-(13)]
    18       1.665823       1.665823       1.665823    6[6-(6,6),8-(13),8-(13)]
    19       3.081207       3.081207       3.081207    7[1-(0),1-(0),6-(6,6)]
    20      -0.213693      -0.213693      -0.213693    7[1-(0),1-(0),6-(6,6)]
    21       -1.97763       -1.97763       -1.97763    8[1-(0),6-(6,8),13-(8,8,8,8,8)]
    22       0.073816       0.073816       0.073816    8[6-(6,8),13-(1,8,8,8,8,8)]
    23       3.864811       3.864811       3.864811    8[6-(6,8),13-(1,8,8,8,8,8)]
    24       5.916257       5.916257       5.916257    8[6-(6,8),13-(8,8,8,8,8)]
    25        2.07248        2.07248        2.07248    8[13-(1,8,8,8,8,8),13-(8,8,8,8,8)]
    26        1.31727        1.31727        1.31727    8[1-(13),6-(6,8),13-(1,8,8,8,8,8)]
    27       3.368716       3.368716       3.368716    8[6-(6,8),13-(8,8,8,8,8)]
    28       0.569911       0.569911       0.569911    8[6-(6,8),13-(8,8,8,8,8)]
    29       2.621357       2.621357       2.621357    8[6-(6,8),13-(1,8,8,8,8,8)]
    30       -1.22242       -1.22242       -1.22242    8[13-(1,8,8,8,8,8),13-(8,8,8,8,8)]
    31       0.921416       0.921416       0.921416    1[6-(6,6)]
    32       0.646813       0.646813       0.646813    1[6-(6,6)]
    33       3.017411       3.017411       3.017411    1[6-(6,6)]
    34       4.216316       4.216316       4.216316    1[6-(6,6)]
    35        3.94174        3.94174        3.94174    1[6-(6,6)]
    36      -0.277489      -0.277489      -0.277489    1[6-(6,6)]
    37       2.044701       2.044701       2.044701    1[7-(1,6)]
    38       3.260383       3.260383       3.260383    1[7-(1,6)]
    39      -1.199756      -1.199756      -1.199756    1[7-(1,6)]
    40      -0.084986      -0.084986      -0.084986    1[7-(1,6)]
    41      -1.600854      -1.600854      -1.600854    1[8-(6,13)]
    42       1.639187       1.639187       1.639187    1[8-(6,13),13-(8,8,8,8,8,8)]
