# Supplementary material for: A collection of forcefield precursors for metal–organic frameworks
Source: RSC Adv. 2019 Nov 13;9(63):36492–507. doi: 10.1039/c9ra07327b (PMC9075174; doi:10.1039/c9ra07327b)
Supplement: RA-009-C9RA07327B-s1657 [file RA-009-C9RA07327B-s1657.txt]

NAXVOY01_clean

9.847000    0.000000    0.000000
0.000000    11.324000    0.000000
0.000000    -0.293483    14.620055

     1       5.694717       5.694717       5.694717    12[8-(6,12),8-(6,12),8-(6,12),8-(6,12),8-(6,12),8-(6,12)]
     2       3.820538       3.820538       3.820538    12[8-(6),8-(6),8-(6,12),8-(6,12),8-(6,12),8-(6,12)]
     3       0.771217       0.771217       0.771217    12[8-(6,12),8-(6,12),8-(6,12),8-(6,12),8-(6,12),8-(6,12)]
     4       8.744038       8.744038       8.744038    12[8-(6),8-(6),8-(6,12),8-(6,12),8-(6,12),8-(6,12)]
     5       4.152283       4.152283       4.152283    12[8-(6,12),8-(6,12),8-(6,12),8-(6,12),8-(6,12),8-(6,12)]
     6       6.026462       6.026462       6.026462    12[8-(6),8-(6),8-(6,12),8-(6,12),8-(6,12),8-(6,12)]
     7       9.075783       9.075783       9.075783    12[8-(6,12),8-(6,12),8-(6,12),8-(6,12),8-(6,12),8-(6,12)]
     8       1.102962       1.102962       1.102962    12[8-(6),8-(6),8-(6,12),8-(6,12),8-(6,12),8-(6,12)]
     9         4.9235         4.9235         4.9235    12[8-(6),8-(6),8-(6),8-(6),8-(6,12),8-(6,12)]
    10            0.0            0.0            0.0    12[8-(6),8-(6),8-(6),8-(6),8-(6,12),8-(6,12)]
    11         4.9235         4.9235         4.9235    12[8-(6),8-(6),8-(6),8-(6),8-(6,12),8-(6,12)]
    12            0.0            0.0            0.0    12[8-(6),8-(6),8-(6),8-(6),8-(6,12),8-(6,12)]
    13       4.556207       4.556207       4.556207    1[6-(8,8)]
    14       8.655513       8.655513       8.655513    1[6-(8,8)]
    15       7.814579       7.814579       7.814579    1[6-(8,8)]
    16       7.265117       7.265117       7.265117    1[6-(8,8)]
    17       3.390322       3.390322       3.390322    1[6-(8,8)]
    18       3.018105       3.018105       3.018105    1[6-(8,8)]
    19       9.479707       9.479707       9.479707    1[6-(8,8)]
    20       3.732013       3.732013       3.732013    1[6-(8,8)]
    21       2.891079       2.891079       2.891079    1[6-(8,8)]
    22       2.341617       2.341617       2.341617    1[6-(8,8)]
    23       8.313822       8.313822       8.313822    1[6-(8,8)]
    24       7.941605       7.941605       7.941605    1[6-(8,8)]
    25       5.290793       5.290793       5.290793    1[6-(8,8)]
    26       1.191487       1.191487       1.191487    1[6-(8,8)]
    27       2.032421       2.032421       2.032421    1[6-(8,8)]
    28       2.581883       2.581883       2.581883    1[6-(8,8)]
    29       6.456678       6.456678       6.456678    1[6-(8,8)]
    30       6.828894       6.828894       6.828894    1[6-(8,8)]
    31       0.367293       0.367293       0.367293    1[6-(8,8)]
    32       6.114987       6.114987       6.114987    1[6-(8,8)]
    33       6.955921       6.955921       6.955921    1[6-(8,8)]
    34       7.505383       7.505383       7.505383    1[6-(8,8)]
    35       1.533178       1.533178       1.533178    1[6-(8,8)]
    36       1.905394       1.905394       1.905394    1[6-(8,8)]
    37       4.762698       4.762698       4.762698    6[1-(0),8-(12),8-(12,12)]
    38       7.749097       7.749097       7.749097    6[1-(0),8-(12),8-(12,12)]
    39       7.634773       7.634773       7.634773    6[1-(0),8-(12),8-(12,12)]
    40       6.590991       6.590991       6.590991    6[1-(0),8-(12),8-(12,12)]
    41       3.930824       3.930824       3.930824    6[1-(0),8-(12),8-(12,12)]
    42       3.622416       3.622416       3.622416    6[1-(0),8-(12),8-(12,12)]
    43       9.686198       9.686198       9.686198    6[1-(0),8-(12),8-(12,12)]
    44       2.825597       2.825597       2.825597    6[1-(0),8-(12),8-(12,12)]
    45       2.711273       2.711273       2.711273    6[1-(0),8-(12),8-(12,12)]
    46       1.667491       1.667491       1.667491    6[1-(0),8-(12),8-(12,12)]
    47       8.854324       8.854324       8.854324    6[1-(0),8-(12),8-(12,12)]
    48       8.545916       8.545916       8.545916    6[1-(0),8-(12),8-(12,12)]
    49       5.084302       5.084302       5.084302    6[1-(0),8-(12),8-(12,12)]
    50       2.097903       2.097903       2.097903    6[1-(0),8-(12),8-(12,12)]
    51       2.212227       2.212227       2.212227    6[1-(0),8-(12),8-(12,12)]
    52       3.256009       3.256009       3.256009    6[1-(0),8-(12),8-(12,12)]
    53       5.916176       5.916176       5.916176    6[1-(0),8-(12),8-(12,12)]
    54       6.224584       6.224584       6.224584    6[1-(0),8-(12),8-(12,12)]
    55       0.160802       0.160802       0.160802    6[1-(0),8-(12),8-(12,12)]
    56       7.021403       7.021403       7.021403    6[1-(0),8-(12),8-(12,12)]
    57       7.135727       7.135727       7.135727    6[1-(0),8-(12),8-(12,12)]
    58       8.179509       8.179509       8.179509    6[1-(0),8-(12),8-(12,12)]
    59       0.992676       0.992676       0.992676    6[1-(0),8-(12),8-(12,12)]
    60       1.301084       1.301084       1.301084    6[1-(0),8-(12),8-(12,12)]
    61        4.85526        4.85526        4.85526    8[6-(1,8),12-(8,8,8,8,8),12-(8,8,8,8,8)]
    62       4.923008       4.923008       4.923008    8[6-(1,8),12-(8,8,8,8,8)]
    63       7.436848       7.436848       7.436848    8[6-(1,8),12-(8,8,8,8,8),12-(8,8,8,8,8)]
    64       6.961435       6.961435       6.961435    8[6-(1,8),12-(8,8,8,8,8)]
    65       6.416896       6.416896       6.416896    8[6-(1,8),12-(8,8,8,8,8),12-(8,8,8,8,8)]
    66       8.599188       8.599188       8.599188    8[6-(1,8),12-(8,8,8,8,8)]
    67       6.891324       6.891324       6.891324    8[6-(1,8),12-(8,8,8,8,8),12-(8,8,8,8,8)]
    68       5.482613       5.482613       5.482613    8[6-(1,8),12-(8,8,8,8,8)]
    69       4.665509       4.665509       4.665509    8[6-(1,8),12-(8,8,8,8,8),12-(8,8,8,8,8)]
    70       3.879226       3.879226       3.879226    8[6-(1,8),12-(8,8,8,8,8)]
    71       4.115258       4.115258       4.115258    8[6-(1,8),12-(8,8,8,8,8),12-(8,8,8,8,8)]
    72       3.868788       3.868788       3.868788    8[6-(1,8),12-(8,8,8,8,8)]
    73        9.77876        9.77876        9.77876    8[6-(1,8),12-(8,8,8,8,8),12-(8,8,8,8,8)]
    74      -0.000492      -0.000492      -0.000492    8[6-(1,8),12-(8,8,8,8,8)]
    75       2.513348       2.513348       2.513348    8[6-(1,8),12-(8,8,8,8,8),12-(8,8,8,8,8)]
    76       2.037935       2.037935       2.037935    8[6-(1,8),12-(8,8,8,8,8)]
    77       1.493396       1.493396       1.493396    8[6-(1,8),12-(8,8,8,8,8),12-(8,8,8,8,8)]
    78       3.675688       3.675688       3.675688    8[6-(1,8),12-(8,8,8,8,8)]
    79       1.967824       1.967824       1.967824    8[6-(1,8),12-(8,8,8,8,8),12-(8,8,8,8,8)]
    80       0.559113       0.559113       0.559113    8[6-(1,8),12-(8,8,8,8,8)]
    81       9.589009       9.589009       9.589009    8[6-(1,8),12-(8,8,8,8,8),12-(8,8,8,8,8)]
    82       8.802726       8.802726       8.802726    8[6-(1,8),12-(8,8,8,8,8)]
    83       9.038758       9.038758       9.038758    8[6-(1,8),12-(8,8,8,8,8),12-(8,8,8,8,8)]
    84       8.792288       8.792288       8.792288    8[6-(1,8),12-(8,8,8,8,8)]
    85        4.99174        4.99174        4.99174    8[6-(1,8),12-(8,8,8,8,8),12-(8,8,8,8,8)]
    86       4.923992       4.923992       4.923992    8[6-(1,8),12-(8,8,8,8,8)]
    87       2.410152       2.410152       2.410152    8[6-(1,8),12-(8,8,8,8,8),12-(8,8,8,8,8)]
    88       2.885565       2.885565       2.885565    8[6-(1,8),12-(8,8,8,8,8)]
    89       3.430104       3.430104       3.430104    8[6-(1,8),12-(8,8,8,8,8),12-(8,8,8,8,8)]
    90       1.247812       1.247812       1.247812    8[6-(1,8),12-(8,8,8,8,8)]
    91       2.955676       2.955676       2.955676    8[6-(1,8),12-(8,8,8,8,8),12-(8,8,8,8,8)]
    92       4.364387       4.364387       4.364387    8[6-(1,8),12-(8,8,8,8,8)]
    93       5.181491       5.181491       5.181491    8[6-(1,8),12-(8,8,8,8,8),12-(8,8,8,8,8)]
    94       5.967774       5.967774       5.967774    8[6-(1,8),12-(8,8,8,8,8)]
    95       5.731742       5.731742       5.731742    8[6-(1,8),12-(8,8,8,8,8),12-(8,8,8,8,8)]
    96       5.978212       5.978212       5.978212    8[6-(1,8),12-(8,8,8,8,8)]
    97        0.06824        0.06824        0.06824    8[6-(1,8),12-(8,8,8,8,8),12-(8,8,8,8,8)]
    98       0.000492       0.000492       0.000492    8[6-(1,8),12-(8,8,8,8,8)]
    99       7.333652       7.333652       7.333652    8[6-(1,8),12-(8,8,8,8,8),12-(8,8,8,8,8)]
   100       7.809065       7.809065       7.809065    8[6-(1,8),12-(8,8,8,8,8)]
   101       8.353604       8.353604       8.353604    8[6-(1,8),12-(8,8,8,8,8),12-(8,8,8,8,8)]
   102       6.171312       6.171312       6.171312    8[6-(1,8),12-(8,8,8,8,8)]
   103       7.879176       7.879176       7.879176    8[6-(1,8),12-(8,8,8,8,8),12-(8,8,8,8,8)]
   104       9.287887       9.287887       9.287887    8[6-(1,8),12-(8,8,8,8,8)]
   105       0.257991       0.257991       0.257991    8[6-(1,8),12-(8,8,8,8,8),12-(8,8,8,8,8)]
   106       1.044274       1.044274       1.044274    8[6-(1,8),12-(8,8,8,8,8)]
   107       0.808242       0.808242       0.808242    8[6-(1,8),12-(8,8,8,8,8),12-(8,8,8,8,8)]
   108       1.054712       1.054712       1.054712    8[6-(1,8),12-(8,8,8,8,8)]
