# Supplementary material for: A collection of forcefield precursors for metal–organic frameworks
Source: RSC Adv. 2019 Nov 13;9(63):36492–507. doi: 10.1039/c9ra07327b (PMC9075174; doi:10.1039/c9ra07327b)
Supplement: RA-009-C9RA07327B-s1658 [file RA-009-C9RA07327B-s1658.txt]

NAXVOY02_clean

9.885000    0.000000    0.000000
0.000000    11.359000    0.000000
0.000000    -0.348685    14.579831

     1       9.117627       9.117627       9.117627    12[8-(6,12),8-(6,12),8-(6,12),8-(6,12),8-(6,12),8-(6,12)]
     2       1.118587       1.118587       1.118587    12[8-(6),8-(6),8-(6,12),8-(6,12),8-(6,12),8-(6,12)]
     3       4.175127       4.175127       4.175127    12[8-(6,12),8-(6,12),8-(6,12),8-(6,12),8-(6,12),8-(6,12)]
     4       6.061087       6.061087       6.061087    12[8-(6),8-(6),8-(6,12),8-(6,12),8-(6,12),8-(6,12)]
     5       0.767373       0.767373       0.767373    12[8-(6,12),8-(6,12),8-(6,12),8-(6,12),8-(6,12),8-(6,12)]
     6       8.766413       8.766413       8.766413    12[8-(6),8-(6),8-(6,12),8-(6,12),8-(6,12),8-(6,12)]
     7       5.709873       5.709873       5.709873    12[8-(6,12),8-(6,12),8-(6,12),8-(6,12),8-(6,12),8-(6,12)]
     8       3.823913       3.823913       3.823913    12[8-(6),8-(6),8-(6,12),8-(6,12),8-(6,12),8-(6,12)]
     9            0.0            0.0            0.0    12[8-(6),8-(6),8-(6),8-(6),8-(6,12),8-(6,12)]
    10         4.9425         4.9425         4.9425    12[8-(6),8-(6),8-(6),8-(6),8-(6,12),8-(6,12)]
    11            0.0            0.0            0.0    12[8-(6),8-(6),8-(6),8-(6),8-(6,12),8-(6,12)]
    12         4.9425         4.9425         4.9425    12[8-(6),8-(6),8-(6),8-(6),8-(6,12),8-(6,12)]
    13       0.403308       0.403308       0.403308    1[6-(8,8)]
    14       6.133643       6.133643       6.133643    1[6-(8,8)]
    15       7.542255       7.542255       7.542255    1[6-(8,8)]
    16       6.982764       6.982764       6.982764    1[6-(8,8)]
    17        1.93054        1.93054        1.93054    1[6-(8,8)]
    18       1.534152       1.534152       1.534152    1[6-(8,8)]
    19       5.345808       5.345808       5.345808    1[6-(8,8)]
    20       1.191142       1.191142       1.191142    1[6-(8,8)]
    21       2.599755       2.599755       2.599755    1[6-(8,8)]
    22       2.040264       2.040264       2.040264    1[6-(8,8)]
    23       6.873041       6.873041       6.873041    1[6-(8,8)]
    24       6.476652       6.476652       6.476652    1[6-(8,8)]
    25       9.481692       9.481692       9.481692    1[6-(8,8)]
    26       3.751358       3.751358       3.751358    1[6-(8,8)]
    27       2.342745       2.342745       2.342745    1[6-(8,8)]
    28       2.902236       2.902236       2.902236    1[6-(8,8)]
    29        7.95446        7.95446        7.95446    1[6-(8,8)]
    30       8.350848       8.350848       8.350848    1[6-(8,8)]
    31       4.539192       4.539192       4.539192    1[6-(8,8)]
    32       8.693858       8.693858       8.693858    1[6-(8,8)]
    33       7.285245       7.285245       7.285245    1[6-(8,8)]
    34       7.844736       7.844736       7.844736    1[6-(8,8)]
    35        3.01196        3.01196        3.01196    1[6-(8,8)]
    36       3.408348       3.408348       3.408348    1[6-(8,8)]
    37       0.182082       0.182082       0.182082    6[1-(0),8-(12),8-(12,12)]
    38       7.059966       7.059966       7.059966    6[1-(0),8-(12),8-(12,12)]
    39       8.228373       8.228373       8.228373    6[1-(0),8-(12),8-(12,12)]
    40       7.169492       7.169492       7.169492    6[1-(0),8-(12),8-(12,12)]
    41       1.307489       1.307489       1.307489    6[1-(0),8-(12),8-(12,12)]
    42       0.984151       0.984151       0.984151    6[1-(0),8-(12),8-(12,12)]
    43       5.124582       5.124582       5.124582    6[1-(0),8-(12),8-(12,12)]
    44       2.117466       2.117466       2.117466    6[1-(0),8-(12),8-(12,12)]
    45       3.285873       3.285873       3.285873    6[1-(0),8-(12),8-(12,12)]
    46       2.226992       2.226992       2.226992    6[1-(0),8-(12),8-(12,12)]
    47       6.249989       6.249989       6.249989    6[1-(0),8-(12),8-(12,12)]
    48       5.926651       5.926651       5.926651    6[1-(0),8-(12),8-(12,12)]
    49       9.702918       9.702918       9.702918    6[1-(0),8-(12),8-(12,12)]
    50       2.825034       2.825034       2.825034    6[1-(0),8-(12),8-(12,12)]
    51       1.656627       1.656627       1.656627    6[1-(0),8-(12),8-(12,12)]
    52       2.715508       2.715508       2.715508    6[1-(0),8-(12),8-(12,12)]
    53       8.577511       8.577511       8.577511    6[1-(0),8-(12),8-(12,12)]
    54       8.900849       8.900849       8.900849    6[1-(0),8-(12),8-(12,12)]
    55       4.760418       4.760418       4.760418    6[1-(0),8-(12),8-(12,12)]
    56       7.767534       7.767534       7.767534    6[1-(0),8-(12),8-(12,12)]
    57       6.599127       6.599127       6.599127    6[1-(0),8-(12),8-(12,12)]
    58       7.658008       7.658008       7.658008    6[1-(0),8-(12),8-(12,12)]
    59       3.635011       3.635011       3.635011    6[1-(0),8-(12),8-(12,12)]
    60       3.958349       3.958349       3.958349    6[1-(0),8-(12),8-(12,12)]
    61       0.084714       0.084714       0.084714    8[6-(1,8),12-(8,8,8,8,8),12-(8,8,8,8,8)]
    62       7.369959       7.369959       7.369959    8[6-(1,8),12-(8,8,8,8,8),12-(8,8,8,8,8)]
    63       7.922136       7.922136       7.922136    8[6-(1,8),12-(8,8,8,8,8),12-(8,8,8,8,8)]
    64        8.39108        8.39108        8.39108    8[6-(1,8),12-(8,8,8,8,8),12-(8,8,8,8,8)]
    65       0.817193       0.817193       0.817193    8[6-(1,8),12-(8,8,8,8,8),12-(8,8,8,8,8)]
    66       0.256713       0.256713       0.256713    8[6-(1,8),12-(8,8,8,8,8),12-(8,8,8,8,8)]
    67       0.017595       0.017595       0.017595    8[6-(1,8),12-(8,8,8,8,8)]
    68       7.842759       7.842759       7.842759    8[6-(1,8),12-(8,8,8,8,8)]
    69       6.211635       6.211635       6.211635    8[6-(1,8),12-(8,8,8,8,8)]
    70        1.06066        1.06066        1.06066    8[6-(1,8),12-(8,8,8,8,8)]
    71       1.036343       1.036343       1.036343    8[6-(1,8),12-(8,8,8,8,8)]
    72       9.338755       9.338755       9.338755    8[6-(1,8),12-(8,8,8,8,8)]
    73       5.027214       5.027214       5.027214    8[6-(1,8),12-(8,8,8,8,8),12-(8,8,8,8,8)]
    74       2.427459       2.427459       2.427459    8[6-(1,8),12-(8,8,8,8,8),12-(8,8,8,8,8)]
    75       2.979636       2.979636       2.979636    8[6-(1,8),12-(8,8,8,8,8),12-(8,8,8,8,8)]
    76        3.44858        3.44858        3.44858    8[6-(1,8),12-(8,8,8,8,8),12-(8,8,8,8,8)]
    77       5.759693       5.759693       5.759693    8[6-(1,8),12-(8,8,8,8,8),12-(8,8,8,8,8)]
    78       5.199213       5.199213       5.199213    8[6-(1,8),12-(8,8,8,8,8),12-(8,8,8,8,8)]
    79       4.960095       4.960095       4.960095    8[6-(1,8),12-(8,8,8,8,8)]
    80       2.900259       2.900259       2.900259    8[6-(1,8),12-(8,8,8,8,8)]
    81       1.269135       1.269135       1.269135    8[6-(1,8),12-(8,8,8,8,8)]
    82        6.00316        6.00316        6.00316    8[6-(1,8),12-(8,8,8,8,8)]
    83       5.978843       5.978843       5.978843    8[6-(1,8),12-(8,8,8,8,8)]
    84       4.396255       4.396255       4.396255    8[6-(1,8),12-(8,8,8,8,8)]
    85       9.800286       9.800286       9.800286    8[6-(1,8),12-(8,8,8,8,8),12-(8,8,8,8,8)]
    86       2.515041       2.515041       2.515041    8[6-(1,8),12-(8,8,8,8,8),12-(8,8,8,8,8)]
    87       1.962864       1.962864       1.962864    8[6-(1,8),12-(8,8,8,8,8),12-(8,8,8,8,8)]
    88        1.49392        1.49392        1.49392    8[6-(1,8),12-(8,8,8,8,8),12-(8,8,8,8,8)]
    89       9.067807       9.067807       9.067807    8[6-(1,8),12-(8,8,8,8,8),12-(8,8,8,8,8)]
    90       9.628287       9.628287       9.628287    8[6-(1,8),12-(8,8,8,8,8),12-(8,8,8,8,8)]
    91      -0.017595      -0.017595      -0.017595    8[6-(1,8),12-(8,8,8,8,8)]
    92       2.042241       2.042241       2.042241    8[6-(1,8),12-(8,8,8,8,8)]
    93       3.673365       3.673365       3.673365    8[6-(1,8),12-(8,8,8,8,8)]
    94        8.82434        8.82434        8.82434    8[6-(1,8),12-(8,8,8,8,8)]
    95       8.848657       8.848657       8.848657    8[6-(1,8),12-(8,8,8,8,8)]
    96       0.546245       0.546245       0.546245    8[6-(1,8),12-(8,8,8,8,8)]
    97       4.857786       4.857786       4.857786    8[6-(1,8),12-(8,8,8,8,8),12-(8,8,8,8,8)]
    98       7.457541       7.457541       7.457541    8[6-(1,8),12-(8,8,8,8,8),12-(8,8,8,8,8)]
    99       6.905364       6.905364       6.905364    8[6-(1,8),12-(8,8,8,8,8),12-(8,8,8,8,8)]
   100        6.43642        6.43642        6.43642    8[6-(1,8),12-(8,8,8,8,8),12-(8,8,8,8,8)]
   101       4.125307       4.125307       4.125307    8[6-(1,8),12-(8,8,8,8,8),12-(8,8,8,8,8)]
   102       4.685787       4.685787       4.685787    8[6-(1,8),12-(8,8,8,8,8),12-(8,8,8,8,8)]
   103       4.924905       4.924905       4.924905    8[6-(1,8),12-(8,8,8,8,8)]
   104       6.984741       6.984741       6.984741    8[6-(1,8),12-(8,8,8,8,8)]
   105       8.615865       8.615865       8.615865    8[6-(1,8),12-(8,8,8,8,8)]
   106       3.881839       3.881839       3.881839    8[6-(1,8),12-(8,8,8,8,8)]
   107       3.906157       3.906157       3.906157    8[6-(1,8),12-(8,8,8,8,8)]
   108       5.488745       5.488745       5.488745    8[6-(1,8),12-(8,8,8,8,8)]
