# Supplementary material for: A collection of forcefield precursors for metal–organic frameworks
Source: RSC Adv. 2019 Nov 13;9(63):36492–507. doi: 10.1039/c9ra07327b (PMC9075174; doi:10.1039/c9ra07327b)
Supplement: RA-009-C9RA07327B-s1659 [file RA-009-C9RA07327B-s1659.txt]

NAXVOY03_clean

9.849000    0.000000    0.000000
0.000000    11.341000    0.000000
0.000000    -0.352369    14.542732

     1       9.074376       9.074376       9.074376    12[8-(6,12),8-(6,12),8-(6,12),8-(6,12),8-(6,12),8-(6,12)]
     2       1.098557       1.098557       1.098557    12[8-(6),8-(6),8-(6,12),8-(6,12),8-(6,12),8-(6,12)]
     3       4.149876       4.149876       4.149876    12[8-(6,12),8-(6,12),8-(6,12),8-(6,12),8-(6,12),8-(6,12)]
     4       6.023057       6.023057       6.023057    12[8-(6),8-(6),8-(6,12),8-(6,12),8-(6,12),8-(6,12)]
     5       0.774624       0.774624       0.774624    12[8-(6,12),8-(6,12),8-(6,12),8-(6,12),8-(6,12),8-(6,12)]
     6       8.750443       8.750443       8.750443    12[8-(6),8-(6),8-(6,12),8-(6,12),8-(6,12),8-(6,12)]
     7       5.699124       5.699124       5.699124    12[8-(6,12),8-(6,12),8-(6,12),8-(6,12),8-(6,12),8-(6,12)]
     8       3.825943       3.825943       3.825943    12[8-(6),8-(6),8-(6,12),8-(6,12),8-(6,12),8-(6,12)]
     9            0.0            0.0            0.0    12[8-(6),8-(6),8-(6),8-(6),8-(6,12),8-(6,12)]
    10         4.9245         4.9245         4.9245    12[8-(6),8-(6),8-(6),8-(6),8-(6,12),8-(6,12)]
    11            0.0            0.0            0.0    12[8-(6),8-(6),8-(6),8-(6),8-(6,12),8-(6,12)]
    12         4.9245         4.9245         4.9245    12[8-(6),8-(6),8-(6),8-(6),8-(6,12),8-(6,12)]
    13       0.372292       0.372292       0.372292    1[6-(8,8)]
    14       6.091607       6.091607       6.091607    1[6-(8,8)]
    15        7.48721        7.48721        7.48721    1[6-(8,8)]
    16         6.9465         6.9465         6.9465    1[6-(8,8)]
    17       1.915631       1.915631       1.915631    1[6-(8,8)]
    18       1.553187       1.553187       1.553187    1[6-(8,8)]
    19       5.296792       5.296792       5.296792    1[6-(8,8)]
    20       1.167107       1.167107       1.167107    1[6-(8,8)]
    21        2.56271        2.56271        2.56271    1[6-(8,8)]
    22          2.022          2.022          2.022    1[6-(8,8)]
    23       6.840131       6.840131       6.840131    1[6-(8,8)]
    24       6.477687       6.477687       6.477687    1[6-(8,8)]
    25       9.476708       9.476708       9.476708    1[6-(8,8)]
    26       3.757394       3.757394       3.757394    1[6-(8,8)]
    27        2.36179        2.36179        2.36179    1[6-(8,8)]
    28         2.9025         2.9025         2.9025    1[6-(8,8)]
    29        7.93337        7.93337        7.93337    1[6-(8,8)]
    30       8.295813       8.295813       8.295813    1[6-(8,8)]
    31       4.552208       4.552208       4.552208    1[6-(8,8)]
    32       8.681893       8.681893       8.681893    1[6-(8,8)]
    33        7.28629        7.28629        7.28629    1[6-(8,8)]
    34          7.827          7.827          7.827    1[6-(8,8)]
    35       3.008869       3.008869       3.008869    1[6-(8,8)]
    36       3.371313       3.371313       3.371313    1[6-(8,8)]
    37       0.157781       0.157781       0.157781    6[1-(0),8-(12),8-(12,12)]
    38       7.018299       7.018299       7.018299    6[1-(0),8-(12),8-(12,12)]
    39       8.175064       8.175064       8.175064    6[1-(0),8-(12),8-(12,12)]
    40       7.130381       7.130381       7.130381    6[1-(0),8-(12),8-(12,12)]
    41       1.297704       1.297704       1.297704    6[1-(0),8-(12),8-(12,12)]
    42       0.994847       0.994847       0.994847    6[1-(0),8-(12),8-(12,12)]
    43       5.082281       5.082281       5.082281    6[1-(0),8-(12),8-(12,12)]
    44       2.093799       2.093799       2.093799    6[1-(0),8-(12),8-(12,12)]
    45       3.250564       3.250564       3.250564    6[1-(0),8-(12),8-(12,12)]
    46       2.205881       2.205881       2.205881    6[1-(0),8-(12),8-(12,12)]
    47       6.222204       6.222204       6.222204    6[1-(0),8-(12),8-(12,12)]
    48       5.919347       5.919347       5.919347    6[1-(0),8-(12),8-(12,12)]
    49       9.691219       9.691219       9.691219    6[1-(0),8-(12),8-(12,12)]
    50       2.830701       2.830701       2.830701    6[1-(0),8-(12),8-(12,12)]
    51       1.673936       1.673936       1.673936    6[1-(0),8-(12),8-(12,12)]
    52       2.718619       2.718619       2.718619    6[1-(0),8-(12),8-(12,12)]
    53       8.551296       8.551296       8.551296    6[1-(0),8-(12),8-(12,12)]
    54       8.854153       8.854153       8.854153    6[1-(0),8-(12),8-(12,12)]
    55       4.766719       4.766719       4.766719    6[1-(0),8-(12),8-(12,12)]
    56       7.755201       7.755201       7.755201    6[1-(0),8-(12),8-(12,12)]
    57       6.598436       6.598436       6.598436    6[1-(0),8-(12),8-(12,12)]
    58       7.643119       7.643119       7.643119    6[1-(0),8-(12),8-(12,12)]
    59       3.626796       3.626796       3.626796    6[1-(0),8-(12),8-(12,12)]
    60       3.929653       3.929653       3.929653    6[1-(0),8-(12),8-(12,12)]
    61       0.061852       0.061852       0.061852    8[6-(1,8),12-(8,8,8,8,8),12-(8,8,8,8,8)]
    62       7.329527       7.329527       7.329527    8[6-(1,8),12-(8,8,8,8,8),12-(8,8,8,8,8)]
    63        7.87595        7.87595        7.87595    8[6-(1,8),12-(8,8,8,8,8),12-(8,8,8,8,8)]
    64       8.352937       8.352937       8.352937    8[6-(1,8),12-(8,8,8,8,8),12-(8,8,8,8,8)]
    65       0.806436       0.806436       0.806436    8[6-(1,8),12-(8,8,8,8,8),12-(8,8,8,8,8)]
    66       0.257453       0.257453       0.257453    8[6-(1,8),12-(8,8,8,8,8),12-(8,8,8,8,8)]
    67      -0.002364      -0.002364      -0.002364    8[6-(1,8),12-(8,8,8,8,8)]
    68       7.806711       7.806711       7.806711    8[6-(1,8),12-(8,8,8,8,8)]
    69       6.168232       6.168232       6.168232    8[6-(1,8),12-(8,8,8,8,8)]
    70       1.052858       1.052858       1.052858    8[6-(1,8),12-(8,8,8,8,8)]
    71       1.045668       1.045668       1.045668    8[6-(1,8),12-(8,8,8,8,8)]
    72       9.284849       9.284849       9.284849    8[6-(1,8),12-(8,8,8,8,8)]
    73       4.986352       4.986352       4.986352    8[6-(1,8),12-(8,8,8,8,8),12-(8,8,8,8,8)]
    74       2.405027       2.405027       2.405027    8[6-(1,8),12-(8,8,8,8,8),12-(8,8,8,8,8)]
    75        2.95145        2.95145        2.95145    8[6-(1,8),12-(8,8,8,8,8),12-(8,8,8,8,8)]
    76       3.428437       3.428437       3.428437    8[6-(1,8),12-(8,8,8,8,8),12-(8,8,8,8,8)]
    77       5.730936       5.730936       5.730936    8[6-(1,8),12-(8,8,8,8,8),12-(8,8,8,8,8)]
    78       5.181953       5.181953       5.181953    8[6-(1,8),12-(8,8,8,8,8),12-(8,8,8,8,8)]
    79       4.922136       4.922136       4.922136    8[6-(1,8),12-(8,8,8,8,8)]
    80       2.882211       2.882211       2.882211    8[6-(1,8),12-(8,8,8,8,8)]
    81       1.243732       1.243732       1.243732    8[6-(1,8),12-(8,8,8,8,8)]
    82       5.977358       5.977358       5.977358    8[6-(1,8),12-(8,8,8,8,8)]
    83       5.970168       5.970168       5.970168    8[6-(1,8),12-(8,8,8,8,8)]
    84       4.360349       4.360349       4.360349    8[6-(1,8),12-(8,8,8,8,8)]
    85       9.787148       9.787148       9.787148    8[6-(1,8),12-(8,8,8,8,8),12-(8,8,8,8,8)]
    86       2.519473       2.519473       2.519473    8[6-(1,8),12-(8,8,8,8,8),12-(8,8,8,8,8)]
    87        1.97305        1.97305        1.97305    8[6-(1,8),12-(8,8,8,8,8),12-(8,8,8,8,8)]
    88       1.496063       1.496063       1.496063    8[6-(1,8),12-(8,8,8,8,8),12-(8,8,8,8,8)]
    89       9.042564       9.042564       9.042564    8[6-(1,8),12-(8,8,8,8,8),12-(8,8,8,8,8)]
    90       9.591547       9.591547       9.591547    8[6-(1,8),12-(8,8,8,8,8),12-(8,8,8,8,8)]
    91       0.002364       0.002364       0.002364    8[6-(1,8),12-(8,8,8,8,8)]
    92       2.042289       2.042289       2.042289    8[6-(1,8),12-(8,8,8,8,8)]
    93       3.680768       3.680768       3.680768    8[6-(1,8),12-(8,8,8,8,8)]
    94       8.796142       8.796142       8.796142    8[6-(1,8),12-(8,8,8,8,8)]
    95       8.803332       8.803332       8.803332    8[6-(1,8),12-(8,8,8,8,8)]
    96       0.564151       0.564151       0.564151    8[6-(1,8),12-(8,8,8,8,8)]
    97       4.862648       4.862648       4.862648    8[6-(1,8),12-(8,8,8,8,8),12-(8,8,8,8,8)]
    98       7.443973       7.443973       7.443973    8[6-(1,8),12-(8,8,8,8,8),12-(8,8,8,8,8)]
    99        6.89755        6.89755        6.89755    8[6-(1,8),12-(8,8,8,8,8),12-(8,8,8,8,8)]
   100       6.420563       6.420563       6.420563    8[6-(1,8),12-(8,8,8,8,8),12-(8,8,8,8,8)]
   101       4.118064       4.118064       4.118064    8[6-(1,8),12-(8,8,8,8,8),12-(8,8,8,8,8)]
   102       4.667047       4.667047       4.667047    8[6-(1,8),12-(8,8,8,8,8),12-(8,8,8,8,8)]
   103       4.926864       4.926864       4.926864    8[6-(1,8),12-(8,8,8,8,8)]
   104       6.966789       6.966789       6.966789    8[6-(1,8),12-(8,8,8,8,8)]
   105       8.605268       8.605268       8.605268    8[6-(1,8),12-(8,8,8,8,8)]
   106       3.871642       3.871642       3.871642    8[6-(1,8),12-(8,8,8,8,8)]
   107       3.878832       3.878832       3.878832    8[6-(1,8),12-(8,8,8,8,8)]
   108       5.488651       5.488651       5.488651    8[6-(1,8),12-(8,8,8,8,8)]
