# Supplementary material for: A collection of forcefield precursors for metal–organic frameworks
Source: RSC Adv. 2019 Nov 13;9(63):36492–507. doi: 10.1039/c9ra07327b (PMC9075174; doi:10.1039/c9ra07327b)
Supplement: RA-009-C9RA07327B-s1660 [file RA-009-C9RA07327B-s1660.txt]

NAYKAB_charged

18.967000    0.000000    0.000000
0.000000    18.967000    0.000000
9.483530    9.483530    30.622492

     1      14.749897      14.749897      14.749897    48[8-(6),8-(6),8-(6),8-(6),8-(6)]
     2      13.700642      13.700642      13.700642    48[8-(6),8-(6),8-(6),8-(6),8-(6)]
     3       9.092405       9.092405       9.092405    48[8-(6),8-(6),8-(6),8-(6),8-(6)]
     4      19.358104      19.358104      19.358104    48[8-(6),8-(6),8-(6),8-(6),8-(6)]
     5      13.700633      13.700633      13.700633    48[8-(6),8-(6),8-(6),8-(6),8-(6)]
     6      14.749888      14.749888      14.749888    48[8-(6),8-(6),8-(6),8-(6),8-(6)]
     7      19.358125      19.358125      19.358125    48[8-(6),8-(6),8-(6),8-(6),8-(6)]
     8       9.092426       9.092426       9.092426    48[8-(6),8-(6),8-(6),8-(6),8-(6)]
     9       6.361153       6.361153       6.361153    26[7-(6,6),7-(6,6),7-(6,6),7-(6,6),8-(26)]
    10       3.122348       3.122348       3.122348    26[7-(6,6),7-(6,6),7-(6,6),7-(6,6),8-(26)]
    11        5.44051        5.44051        5.44051    26[7-(6,6),7-(6,6),7-(6,6),7-(6,6),8-(26)]
    12      23.010021      23.010021      23.010021    26[7-(6,6),7-(6,6),7-(6,6),7-(6,6),8-(26)]
    13      22.089377      22.089377      22.089377    26[7-(6,6),7-(6,6),7-(6,6),7-(6,6),8-(26)]
    14      25.328182      25.328182      25.328182    26[7-(6,6),7-(6,6),7-(6,6),7-(6,6),8-(26)]
    15       23.01002       23.01002       23.01002    26[7-(6,6),7-(6,6),7-(6,6),7-(6,6),8-(26)]
    16       5.440509       5.440509       5.440509    26[7-(6,6),7-(6,6),7-(6,6),7-(6,6),8-(26)]
    17      16.514593      16.514593      16.514593    1[6-(6,6)]
    18      17.480014      17.480014      17.480014    1[6-(6,6)]
    19       9.510055       9.510055       9.510055    1[6-(6,6)]
    20       9.087093       9.087093       9.087093    1[6-(6,6)]
    21       6.274289       6.274289       6.274289    1[6-(6,6)]
    22       5.196963       5.196963       5.196963    1[6-(6,6)]
    23       4.701919       4.701919       4.701919    1[6-(6,6)]
    24      14.703246      14.703246      14.703246    1[6-(6,6)]
    25      17.330174      17.330174      17.330174    1[6-(6,6)]
    26      17.068427      17.068427      17.068427    1[6-(6,6)]
    27      13.322445      13.322445      13.322445    1[6-(6,6)]
    28      13.747308      13.747308      13.747308    1[6-(6,6)]
    29      19.750365      19.750365      19.750365    1[6-(6,6)]
    30      20.336444      20.336444      20.336444    1[6-(6,6)]
    31      17.516053      17.516053      17.516053    1[6-(6,6)]
    32      16.823759      16.823759      16.823759    1[6-(6,6)]
    33       6.113067       6.113067       6.113067    1[6-(6,6)]
    34       4.810035       4.810035       4.810035    1[6-(6,6)]
    35        1.50219        1.50219        1.50219    1[6-(6,6)]
    36       2.769185       2.769185       2.769185    1[6-(6,6)]
    37       6.611901       6.611901       6.611901    1[6-(6,6)]
    38       7.247298       7.247298       7.247298    1[6-(6,6)]
    39       9.676971       9.676971       9.676971    1[6-(6,6)]
    40       8.999847       8.999847       8.999847    1[6-(6,6)]
    41      11.935959      11.935959      11.935959    1[6-(6,6)]
    42      10.970539      10.970539      10.970539    1[6-(6,6)]
    43      18.940448      18.940448      18.940448    1[6-(6,6)]
    44      19.363414      19.363414      19.363414    1[6-(6,6)]
    45       3.209222       3.209222       3.209222    1[6-(6,6)]
    46       4.286547       4.286547       4.286547    1[6-(6,6)]
    47       4.781581       4.781581       4.781581    1[6-(6,6)]
    48      13.747309      13.747309      13.747309    1[6-(6,6)]
    49      11.120378      11.120378      11.120378    1[6-(6,6)]
    50      11.382121      11.382121      11.382121    1[6-(6,6)]
    51      15.128103      15.128103      15.128103    1[6-(6,6)]
    52      14.703245      14.703245      14.703245    1[6-(6,6)]
    53      27.667191      27.667191      27.667191    1[6-(6,6)]
    54      27.081109      27.081109      27.081109    1[6-(6,6)]
    55      10.934504      10.934504      10.934504    1[6-(6,6)]
    56      11.626801      11.626801      11.626801    1[6-(6,6)]
    57       3.370439       3.370439       3.370439    1[6-(6,6)]
    58       4.673472       4.673472       4.673472    1[6-(6,6)]
    59       7.981317       7.981317       7.981317    1[6-(6,6)]
    60       6.714321       6.714321       6.714321    1[6-(6,6)]
    61       2.871609       2.871609       2.871609    1[6-(6,6)]
    62       2.236216       2.236216       2.236216    1[6-(6,6)]
    63      18.773544      18.773544      18.773544    1[6-(6,6)]
    64      19.450664      19.450664      19.450664    1[6-(6,6)]
    65       5.009195       5.009195       5.009195    1[6-(6,6)]
    66      21.895516      21.895516      21.895516    1[6-(6,6)]
    67      20.359194      20.359194      20.359194    1[6-(6,6)]
    68      21.142534      21.142534      21.142534    1[6-(6,6)]
    69      25.135089      25.135089      25.135089    1[6-(6,6)]
    70        8.16152        8.16152        8.16152    1[6-(6,6)]
    71      10.247885      10.247885      10.247885    1[6-(6,6)]
    72       9.511963       9.511963       9.511963    1[6-(6,6)]
    73       8.339801       8.339801       8.339801    1[6-(6,6)]
    74       9.049165       9.049165       9.049165    1[6-(6,6)]
    75       7.710095       7.710095       7.710095    1[6-(6,6)]
    76       6.843305       6.843305       6.843305    1[6-(6,6)]
    77      21.280987      21.280987      21.280987    1[6-(6,6)]
    78      19.289451      19.289451      19.289451    1[6-(6,6)]
    79      17.335852      17.335852      17.335852    1[6-(6,6)]
    80      19.316008      19.316008      19.316008    1[6-(6,6)]
    81      10.894663      10.894663      10.894663    1[6-(6,6)]
    82      12.719289      12.719289      12.719289    1[6-(6,6)]
    83      10.376864      10.376864      10.376864    1[6-(6,6)]
    84       8.601552       8.601552       8.601552    1[6-(6,6)]
    85      21.155812      21.155812      21.155812    1[6-(6,6)]
    86      20.120216      20.120216      20.120216    1[6-(6,6)]
    87      23.194767      23.194767      23.194767    1[6-(6,6)]
    88      24.317612      24.317612      24.317612    1[6-(6,6)]
    89       4.474326       4.474326       4.474326    1[6-(6,6)]
    90       6.555007       6.555007       6.555007    1[6-(6,6)]
    91       8.091339       8.091339       8.091339    1[6-(6,6)]
    92       7.308004       7.308004       7.308004    1[6-(6,6)]
    93      22.282452      22.282452      22.282452    1[6-(6,6)]
    94       20.28902       20.28902       20.28902    1[6-(6,6)]
    95      18.202645      18.202645      18.202645    1[6-(6,6)]
    96      18.938562      18.938562      18.938562    1[6-(6,6)]
    97      20.110721      20.110721      20.110721    1[6-(6,6)]
    98      19.401353      19.401353      19.401353    1[6-(6,6)]
    99      20.740424      20.740424      20.740424    1[6-(6,6)]
   100      21.607218      21.607218      21.607218    1[6-(6,6)]
   101       7.169539       7.169539       7.169539    1[6-(6,6)]
   102       9.161073       9.161073       9.161073    1[6-(6,6)]
   103      11.114676      11.114676      11.114676    1[6-(6,6)]
   104       9.134522       9.134522       9.134522    1[6-(6,6)]
   105      17.555873      17.555873      17.555873    1[6-(6,6)]
   106      15.731248      15.731248      15.731248    1[6-(6,6)]
   107      18.073673      18.073673      18.073673    1[6-(6,6)]
   108      19.848983      19.848983      19.848983    1[6-(6,6)]
   109       7.294728       7.294728       7.294728    1[6-(6,6)]
   110       8.330328       8.330328       8.330328    1[6-(6,6)]
   111      24.222778      24.222778      24.222778    1[6-(6,6)]
   112       23.09993       23.09993       23.09993    1[6-(6,6)]
   113      11.935937      11.935937      11.935937    1[6-(6,6)]
   114      10.970516      10.970516      10.970516    1[6-(6,6)]
   115      18.940475      18.940475      18.940475    1[6-(6,6)]
   116      19.363437      19.363437      19.363437    1[6-(6,6)]
   117      22.176241      22.176241      22.176241    1[6-(6,6)]
   118      23.253567      23.253567      23.253567    1[6-(6,6)]
   119      23.748611      23.748611      23.748611    1[6-(6,6)]
   120      13.747284      13.747284      13.747284    1[6-(6,6)]
   121      11.120356      11.120356      11.120356    1[6-(6,6)]
   122      11.382103      11.382103      11.382103    1[6-(6,6)]
   123      15.128085      15.128085      15.128085    1[6-(6,6)]
   124      14.703222      14.703222      14.703222    1[6-(6,6)]
   125       8.700165       8.700165       8.700165    1[6-(6,6)]
   126       8.114086       8.114086       8.114086    1[6-(6,6)]
   127      10.934477      10.934477      10.934477    1[6-(6,6)]
   128      11.626771      11.626771      11.626771    1[6-(6,6)]
   129      22.337463      22.337463      22.337463    1[6-(6,6)]
   130      23.640495      23.640495      23.640495    1[6-(6,6)]
   131       26.94834       26.94834       26.94834    1[6-(6,6)]
   132      25.681345      25.681345      25.681345    1[6-(6,6)]
   133      21.838629      21.838629      21.838629    1[6-(6,6)]
   134      21.203232      21.203232      21.203232    1[6-(6,6)]
   135      18.773559      18.773559      18.773559    1[6-(6,6)]
   136      19.450683      19.450683      19.450683    1[6-(6,6)]
   137      16.514571      16.514571      16.514571    1[6-(6,6)]
   138      17.479991      17.479991      17.479991    1[6-(6,6)]
   139       9.510082       9.510082       9.510082    1[6-(6,6)]
   140       9.087116       9.087116       9.087116    1[6-(6,6)]
   141      25.241308      25.241308      25.241308    1[6-(6,6)]
   142      24.163983      24.163983      24.163983    1[6-(6,6)]
   143      23.668949      23.668949      23.668949    1[6-(6,6)]
   144      14.703221      14.703221      14.703221    1[6-(6,6)]
   145      17.330152      17.330152      17.330152    1[6-(6,6)]
   146      17.068409      17.068409      17.068409    1[6-(6,6)]
   147      13.322427      13.322427      13.322427    1[6-(6,6)]
   148      13.747285      13.747285      13.747285    1[6-(6,6)]
   149       0.783339       0.783339       0.783339    1[6-(6,6)]
   150       1.369421       1.369421       1.369421    1[6-(6,6)]
   151      17.516026      17.516026      17.516026    1[6-(6,6)]
   152      16.823729      16.823729      16.823729    1[6-(6,6)]
   153      25.080091      25.080091      25.080091    1[6-(6,6)]
   154      23.777058      23.777058      23.777058    1[6-(6,6)]
   155      20.469213      20.469213      20.469213    1[6-(6,6)]
   156      21.736209      21.736209      21.736209    1[6-(6,6)]
   157      25.578921      25.578921      25.578921    1[6-(6,6)]
   158      26.214314      26.214314      26.214314    1[6-(6,6)]
   159       9.676986       9.676986       9.676986    1[6-(6,6)]
   160       8.999866       8.999866       8.999866    1[6-(6,6)]
   161      23.441335      23.441335      23.441335    1[6-(6,6)]
   162       6.555014       6.555014       6.555014    1[6-(6,6)]
   163       8.091336       8.091336       8.091336    1[6-(6,6)]
   164       7.307996       7.307996       7.307996    1[6-(6,6)]
   165       3.315441       3.315441       3.315441    1[6-(6,6)]
   166       20.28901       20.28901       20.28901    1[6-(6,6)]
   167      18.202645      18.202645      18.202645    1[6-(6,6)]
   168      18.938567      18.938567      18.938567    1[6-(6,6)]
   169      20.110729      20.110729      20.110729    1[6-(6,6)]
   170      19.401365      19.401365      19.401365    1[6-(6,6)]
   171      20.740435      20.740435      20.740435    1[6-(6,6)]
   172      21.607225      21.607225      21.607225    1[6-(6,6)]
   173       7.169543       7.169543       7.169543    1[6-(6,6)]
   174       9.161079       9.161079       9.161079    1[6-(6,6)]
   175      11.114678      11.114678      11.114678    1[6-(6,6)]
   176       9.134522       9.134522       9.134522    1[6-(6,6)]
   177      17.555867      17.555867      17.555867    1[6-(6,6)]
   178      15.731241      15.731241      15.731241    1[6-(6,6)]
   179      18.073666      18.073666      18.073666    1[6-(6,6)]
   180      19.848978      19.848978      19.848978    1[6-(6,6)]
   181       7.294718       7.294718       7.294718    1[6-(6,6)]
   182       8.330314       8.330314       8.330314    1[6-(6,6)]
   183       5.255763       5.255763       5.255763    1[6-(6,6)]
   184       4.132918       4.132918       4.132918    1[6-(6,6)]
   185      23.976204      23.976204      23.976204    1[6-(6,6)]
   186      21.895523      21.895523      21.895523    1[6-(6,6)]
   187      20.359191      20.359191      20.359191    1[6-(6,6)]
   188      21.142526      21.142526      21.142526    1[6-(6,6)]
   189       6.168078       6.168078       6.168078    1[6-(6,6)]
   190        8.16151        8.16151        8.16151    1[6-(6,6)]
   191      10.247885      10.247885      10.247885    1[6-(6,6)]
   192       9.511968       9.511968       9.511968    1[6-(6,6)]
   193       8.339809       8.339809       8.339809    1[6-(6,6)]
   194       9.049177       9.049177       9.049177    1[6-(6,6)]
   195       7.710106       7.710106       7.710106    1[6-(6,6)]
   196       6.843312       6.843312       6.843312    1[6-(6,6)]
   197      21.280991      21.280991      21.280991    1[6-(6,6)]
   198      19.289457      19.289457      19.289457    1[6-(6,6)]
   199      17.335854      17.335854      17.335854    1[6-(6,6)]
   200      19.316008      19.316008      19.316008    1[6-(6,6)]
   201      10.894657      10.894657      10.894657    1[6-(6,6)]
   202      12.719282      12.719282      12.719282    1[6-(6,6)]
   203      10.376857      10.376857      10.376857    1[6-(6,6)]
   204       8.601547       8.601547       8.601547    1[6-(6,6)]
   205      21.155802      21.155802      21.155802    1[6-(6,6)]
   206      20.120202      20.120202      20.120202    1[6-(6,6)]
   207       4.227752       4.227752       4.227752    1[6-(6,6)]
   208         5.3506         5.3506         5.3506    1[6-(6,6)]
   209      15.829886      15.829886      15.829886    6[6-(6,6),6-(6,7),6-(6,7)]
   210      16.370445      16.370445      16.370445    6[6-(1,6),6-(6,6),7-(6,26)]
   211      16.658743      16.658743      16.658743    6[1-(0),6-(1,6),6-(6,7)]
   212      17.176542      17.176542      17.176542    6[1-(0),6-(1,6),6-(6,7)]
   213      17.189821      17.189821      17.189821    6[6-(1,6),6-(6,6),7-(6,26)]
   214      17.698137      17.698137      17.698137    6[6-(6,6),6-(6,7),6-(6,7)]
   215       8.284786       8.284786       8.284786    6[6-(1,6),6-(6,6),7-(6,26)]
   216       8.975186       8.975186       8.975186    6[1-(0),6-(1,6),6-(6,7)]
   217       8.753273       8.753273       8.753273    6[1-(0),6-(1,6),6-(6,7)]
   218       7.890275       7.890275       7.890275    6[6-(1,6),6-(6,6),7-(6,26)]
   219       7.427481       7.427481       7.427481    6[6-(6,6),6-(6,7),6-(6,7)]
   220       6.706735       6.706735       6.706735    6[6-(1,6),6-(6,6),7-(6,26)]
   221       6.200317       6.200317       6.200317    6[1-(0),6-(1,6),6-(6,7)]
   222        5.61234        5.61234        5.61234    6[1-(0),6-(1,6),6-(6,7)]
   223        5.72045        5.72045        5.72045    6[6-(1,6),6-(6,6),7-(6,26)]
   224       5.322142       5.322142       5.322142    6[6-(6,6),6-(6,7),6-(6,7)]
   225       5.513708       5.513708       5.513708    6[6-(1,6),6-(6,6),7-(6,26)]
   226       14.59324       14.59324       14.59324    6[1-(0),6-(1,6),6-(6,7)]
   227      14.864467      14.864467      14.864467    6[1-(0),6-(1,6),6-(6,7)]
   228      15.446754      15.446754      15.446754    6[6-(1,6),6-(6,6),7-(6,26)]
   229       15.57383       15.57383       15.57383    6[6-(1,6),6-(1,6),6-(6,6)]
   230      16.529766      16.529766      16.529766    6[1-(0),6-(1,6),6-(6,6)]
   231      16.387512      16.387512      16.387512    6[1-(0),6-(1,6),6-(6,6)]
   232      15.196384      15.196384      15.196384    6[6-(1,6),6-(1,6),6-(8,8)]
   233      14.202514      14.202514      14.202514    6[1-(0),6-(1,6),6-(6,6)]
   234       14.45288       14.45288       14.45288    6[1-(0),6-(1,6),6-(6,6)]
   235      15.069304      15.069304      15.069304    6[6-(6,6),8-(48),8-(48)]
   236      18.170415      18.170415      18.170415    6[6-(1,6),6-(1,6),6-(6,6)]
   237      19.272397      19.272397      19.272397    6[1-(0),6-(1,6),6-(6,6)]
   238      19.617596      19.617596      19.617596    6[1-(0),6-(1,6),6-(6,6)]
   239      18.936681      18.936681      18.936681    6[6-(1,6),6-(1,6),6-(8,8)]
   240      17.940914      17.940914      17.940914    6[1-(0),6-(1,6),6-(6,6)]
   241      17.529331      17.529331      17.529331    6[1-(0),6-(1,6),6-(6,6)]
   242      19.293259      19.293259      19.293259    6[6-(6,6),8-(48),8-(48)]
   243       4.525529       4.525529       4.525529    6[6-(1,6),6-(1,6),6-(6,6)]
   244       5.177994       5.177994       5.177994    6[1-(0),6-(1,6),6-(6,6)]
   245       4.404141       4.404141       4.404141    6[1-(0),6-(1,6),6-(6,6)]
   246       3.063174       3.063174       3.063174    6[6-(1,6),6-(1,6),6-(8,8)]
   247       2.433469       2.433469       2.433469    6[1-(0),6-(1,6),6-(6,6)]
   248       3.186459       3.186459       3.186459    6[1-(0),6-(1,6),6-(6,6)]
   249       2.205866       2.205866       2.205866    6[6-(6,6),8-(0),8-(48)]
   250       7.763198       7.763198       7.763198    6[6-(1,6),6-(1,6),6-(6,6)]
   251       7.252986       7.252986       7.252986    6[1-(0),6-(1,6),6-(6,6)]
   252       7.647501       7.647501       7.647501    6[1-(0),6-(1,6),6-(6,6)]
   253       8.629992       8.629992       8.629992    6[6-(1,6),6-(1,6),6-(8,8)]
   254       9.075717       9.075717       9.075717    6[1-(0),6-(1,6),6-(6,6)]
   255       8.667925       8.667925       8.667925    6[1-(0),6-(1,6),6-(6,6)]
   256        9.17245        9.17245        9.17245    6[6-(6,6),8-(0),8-(0)]
   257       12.62067       12.62067       12.62067    6[6-(6,6),6-(6,7),6-(6,7)]
   258       12.08011       12.08011       12.08011    6[6-(1,6),6-(6,6),7-(6,26)]
   259      11.791811      11.791811      11.791811    6[1-(0),6-(1,6),6-(6,7)]
   260      11.274012      11.274012      11.274012    6[1-(0),6-(1,6),6-(6,7)]
   261      11.260736      11.260736      11.260736    6[6-(1,6),6-(6,6),7-(6,26)]
   262      10.752422      10.752422      10.752422    6[6-(6,6),6-(6,7),6-(6,7)]
   263       1.198715       1.198715       1.198715    6[6-(1,6),6-(6,6),7-(6,26)]
   264       0.508317       0.508317       0.508317    6[1-(0),6-(1,6),6-(6,7)]
   265      19.697232      19.697232      19.697232    6[1-(0),6-(1,6),6-(6,7)]
   266       1.593231       1.593231       1.593231    6[6-(1,6),6-(6,6),7-(6,26)]
   267       2.056027       2.056027       2.056027    6[6-(6,6),6-(6,7),6-(6,7)]
   268       2.776773       2.776773       2.776773    6[6-(1,6),6-(6,6),7-(6,26)]
   269       3.283193       3.283193       3.283193    6[1-(0),6-(1,6),6-(6,7)]
   270       3.871169       3.871169       3.871169    6[1-(0),6-(1,6),6-(6,7)]
   271       3.763056       3.763056       3.763056    6[6-(1,6),6-(6,6),7-(6,26)]
   272       4.161362       4.161362       4.161362    6[6-(6,6),6-(6,7),6-(6,7)]
   273       3.969794       3.969794       3.969794    6[6-(1,6),6-(6,6),7-(6,26)]
   274       13.85732       13.85732       13.85732    6[1-(0),6-(1,6),6-(6,7)]
   275      13.586091      13.586091      13.586091    6[1-(0),6-(1,6),6-(6,7)]
   276      13.003804      13.003804      13.003804    6[6-(1,6),6-(6,6),7-(6,26)]
   277      12.876723      12.876723      12.876723    6[6-(1,6),6-(1,6),6-(6,6)]
   278      11.920785      11.920785      11.920785    6[1-(0),6-(1,6),6-(6,6)]
   279      12.063036      12.063036      12.063036    6[1-(0),6-(1,6),6-(6,6)]
   280      13.254163      13.254163      13.254163    6[6-(1,6),6-(1,6),6-(8,8)]
   281      14.248035      14.248035      14.248035    6[1-(0),6-(1,6),6-(6,6)]
   282      13.997672      13.997672      13.997672    6[1-(0),6-(1,6),6-(6,6)]
   283      13.381241      13.381241      13.381241    6[6-(6,6),8-(48),8-(48)]
   284      10.280143      10.280143      10.280143    6[6-(1,6),6-(1,6),6-(6,6)]
   285       9.178159       9.178159       9.178159    6[1-(0),6-(1,6),6-(6,6)]
   286       8.832959       8.832959       8.832959    6[1-(0),6-(1,6),6-(6,6)]
   287       9.513875       9.513875       9.513875    6[6-(1,6),6-(1,6),6-(8,8)]
   288      10.509643      10.509643      10.509643    6[1-(0),6-(1,6),6-(6,6)]
   289      10.921228      10.921228      10.921228    6[1-(0),6-(1,6),6-(6,6)]
   290       9.157295       9.157295       9.157295    6[6-(6,6),8-(48),8-(48)]
   291       4.957976       4.957976       4.957976    6[6-(1,6),6-(1,6),6-(6,6)]
   292       4.305512       4.305512       4.305512    6[1-(0),6-(1,6),6-(6,6)]
   293       5.079366       5.079366       5.079366    6[1-(0),6-(1,6),6-(6,6)]
   294       6.420333       6.420333       6.420333    6[6-(1,6),6-(1,6),6-(8,8)]
   295       7.050037       7.050037       7.050037    6[1-(0),6-(1,6),6-(6,6)]
   296       6.297047       6.297047       6.297047    6[1-(0),6-(1,6),6-(6,6)]
   297       7.277642       7.277642       7.277642    6[6-(6,6),8-(0),8-(48)]
   298       1.720312       1.720312       1.720312    6[6-(1,6),6-(1,6),6-(6,6)]
   299       2.230525       2.230525       2.230525    6[1-(0),6-(1,6),6-(6,6)]
   300      20.803012      20.803012      20.803012    6[1-(0),6-(1,6),6-(6,6)]
   301      19.820522      19.820522      19.820522    6[6-(1,6),6-(1,6),6-(8,8)]
   302      19.374798      19.374798      19.374798    6[1-(0),6-(1,6),6-(6,6)]
   303      19.782587      19.782587      19.782587    6[1-(0),6-(1,6),6-(6,6)]
   304      19.278067      19.278067      19.278067    6[6-(6,6),8-(0),8-(0)]
   305       6.913484       6.913484       6.913484    6[6-(6,6),6-(6,7),6-(6,7)]
   306       5.618038       5.618038       5.618038    6[6-(1,6),6-(6,6),7-(6,26)]
   307       4.798663       4.798663       4.798663    6[1-(0),6-(1,6),6-(6,7)]
   308       22.64092       22.64092       22.64092    6[1-(0),6-(1,6),6-(6,7)]
   309      22.754723      22.754723      22.754723    6[6-(1,6),6-(6,6),7-(6,26)]
   310      21.802581      21.802581      21.802581    6[6-(6,6),6-(6,7),6-(6,7)]
   311      21.946732      21.946732      21.946732    6[6-(1,6),6-(6,6),7-(6,26)]
   312      21.106494      21.106494      21.106494    6[1-(0),6-(1,6),6-(6,7)]
   313       21.52946       21.52946       21.52946    6[1-(0),6-(1,6),6-(6,7)]
   314      22.714897      22.714897      22.714897    6[6-(1,6),6-(6,6),7-(6,26)]
   315      23.416677      23.416677      23.416677    6[6-(6,6),6-(6,7),6-(6,7)]
   316      24.567974      24.567974      24.567974    6[6-(1,6),6-(6,6),7-(6,26)]
   317       6.388105       6.388105       6.388105    6[1-(0),6-(1,6),6-(6,7)]
   318       7.471121       7.471121       7.471121    6[1-(0),6-(1,6),6-(6,7)]
   319       7.402838       7.402838       7.402838    6[6-(1,6),6-(6,6),7-(6,26)]
   320       8.396708       8.396708       8.396708    6[6-(6,6),6-(6,7),6-(6,7)]
   321       8.432744       8.432744       8.432744    6[6-(1,6),6-(6,6),7-(6,26)]
   322       9.420924       9.420924       9.420924    6[1-(0),6-(1,6),6-(6,7)]
   323       9.028306       9.028306       9.028306    6[1-(0),6-(1,6),6-(6,7)]
   324        7.74424        7.74424        7.74424    6[6-(1,6),6-(6,6),7-(6,26)]
   325       7.423695       7.423695       7.423695    6[6-(1,6),6-(1,6),6-(6,6)]
   326        8.12737        8.12737        8.12737    6[1-(0),6-(1,6),6-(6,6)]
   327       8.556023       8.556023       8.556023    6[1-(0),6-(1,6),6-(6,6)]
   328       8.220307       8.220307       8.220307    6[6-(1,6),6-(1,6),6-(8,8)]
   329       7.740442       7.740442       7.740442    6[1-(0),6-(1,6),6-(6,6)]
   330       7.292822       7.292822       7.292822    6[1-(0),6-(1,6),6-(6,6)]
   331       8.584471       8.584471       8.584471    6[6-(6,6),8-(48),8-(48)]
   332      20.499547      20.499547      20.499547    6[6-(1,6),6-(1,6),6-(6,6)]
   333      20.484373      20.484373      20.484373    6[1-(0),6-(1,6),6-(6,6)]
   334      19.308418      19.308418      19.308418    6[1-(0),6-(1,6),6-(6,6)]
   335      18.124878      18.124878      18.124878    6[6-(1,6),6-(1,6),6-(8,8)]
   336      18.149536      18.149536      18.149536    6[1-(0),6-(1,6),6-(6,6)]
   337        19.3198        19.3198        19.3198    6[1-(0),6-(1,6),6-(6,6)]
   338      16.876849      16.876849      16.876849    6[6-(6,6),8-(48),8-(48)]
   339       9.563179       9.563179       9.563179    6[6-(1,6),6-(1,6),6-(6,6)]
   340      10.801724      10.801724      10.801724    6[1-(0),6-(1,6),6-(6,6)]
   341      11.875257      11.875257      11.875257    6[1-(0),6-(1,6),6-(6,6)]
   342      11.719728      11.719728      11.719728    6[6-(1,6),6-(1,6),6-(8,8)]
   343      10.481182      10.481182      10.481182    6[1-(0),6-(1,6),6-(6,6)]
   344        9.44179        9.44179        9.44179    6[1-(0),6-(1,6),6-(6,6)]
   345      12.946893      12.946893      12.946893    6[6-(6,6),8-(0),8-(48)]
   346      22.807838      22.807838      22.807838    6[6-(1,6),6-(1,6),6-(6,6)]
   347      21.573086      21.573086      21.573086    6[1-(0),6-(1,6),6-(6,6)]
   348      20.943383      20.943383      20.943383    6[1-(0),6-(1,6),6-(6,6)]
   349      21.501014      21.501014      21.501014    6[6-(1,6),6-(1,6),6-(8,8)]
   350      22.768009      22.768009      22.768009    6[1-(0),6-(1,6),6-(6,6)]
   351       23.45082       23.45082       23.45082    6[1-(0),6-(1,6),6-(6,6)]
   352      20.725265      20.725265      20.725265    6[6-(6,6),8-(0),8-(0)]
   353      21.537041      21.537041      21.537041    6[6-(6,6),6-(6,7),6-(6,7)]
   354      22.832487      22.832487      22.832487    6[6-(1,6),6-(6,6),7-(6,26)]
   355       4.684861       4.684861       4.684861    6[1-(0),6-(1,6),6-(6,7)]
   356       5.809604       5.809604       5.809604    6[1-(0),6-(1,6),6-(6,7)]
   357       5.695804       5.695804       5.695804    6[6-(1,6),6-(6,6),7-(6,26)]
   358       6.647948       6.647948       6.647948    6[6-(6,6),6-(6,7),6-(6,7)]
   359         6.5038         6.5038         6.5038    6[6-(1,6),6-(6,6),7-(6,26)]
   360       7.344039       7.344039       7.344039    6[1-(0),6-(1,6),6-(6,7)]
   361       6.921076       6.921076       6.921076    6[1-(0),6-(1,6),6-(6,7)]
   362       5.735639       5.735639       5.735639    6[6-(1,6),6-(6,6),7-(6,26)]
   363      24.000861      24.000861      24.000861    6[6-(6,6),6-(6,7),6-(6,7)]
   364      22.849564      22.849564      22.849564    6[6-(1,6),6-(6,6),7-(6,26)]
   365      22.062434      22.062434      22.062434    6[1-(0),6-(1,6),6-(6,7)]
   366      20.979418      20.979418      20.979418    6[1-(0),6-(1,6),6-(6,7)]
   367      21.047698      21.047698      21.047698    6[6-(1,6),6-(6,6),7-(6,26)]
   368      20.053826      20.053826      20.053826    6[6-(6,6),6-(6,7),6-(6,7)]
   369      20.017788      20.017788      20.017788    6[6-(1,6),6-(6,6),7-(6,26)]
   370      19.029606      19.029606      19.029606    6[1-(0),6-(1,6),6-(6,7)]
   371      19.422222      19.422222      19.422222    6[1-(0),6-(1,6),6-(6,7)]
   372      20.706288      20.706288      20.706288    6[6-(1,6),6-(6,6),7-(6,26)]
   373      21.026828      21.026828      21.026828    6[6-(1,6),6-(1,6),6-(6,6)]
   374      20.323151      20.323151      20.323151    6[1-(0),6-(1,6),6-(6,6)]
   375      19.894496      19.894496      19.894496    6[1-(0),6-(1,6),6-(6,6)]
   376      20.230211      20.230211      20.230211    6[6-(1,6),6-(1,6),6-(8,8)]
   377      20.710077      20.710077      20.710077    6[1-(0),6-(1,6),6-(6,6)]
   378      21.157699      21.157699      21.157699    6[1-(0),6-(1,6),6-(6,6)]
   379      19.866043      19.866043      19.866043    6[6-(6,6),8-(48),8-(48)]
   380        7.95098        7.95098        7.95098    6[6-(1,6),6-(1,6),6-(6,6)]
   381       7.966153       7.966153       7.966153    6[1-(0),6-(1,6),6-(6,6)]
   382       9.142106       9.142106       9.142106    6[1-(0),6-(1,6),6-(6,6)]
   383      10.325648      10.325648      10.325648    6[6-(1,6),6-(1,6),6-(8,8)]
   384      10.300991      10.300991      10.300991    6[1-(0),6-(1,6),6-(6,6)]
   385       9.130728       9.130728       9.130728    6[1-(0),6-(1,6),6-(6,6)]
   386      11.573675      11.573675      11.573675    6[6-(6,6),8-(48),8-(48)]
   387      18.887356      18.887356      18.887356    6[6-(1,6),6-(1,6),6-(6,6)]
   388      17.648811      17.648811      17.648811    6[1-(0),6-(1,6),6-(6,6)]
   389       16.57528       16.57528       16.57528    6[1-(0),6-(1,6),6-(6,6)]
   390      16.730809      16.730809      16.730809    6[6-(1,6),6-(1,6),6-(8,8)]
   391      17.969354      17.969354      17.969354    6[1-(0),6-(1,6),6-(6,6)]
   392      19.008745      19.008745      19.008745    6[1-(0),6-(1,6),6-(6,6)]
   393      15.503645      15.503645      15.503645    6[6-(6,6),8-(0),8-(48)]
   394      24.609703      24.609703      24.609703    6[6-(1,6),6-(1,6),6-(6,6)]
   395       6.877455       6.877455       6.877455    6[1-(0),6-(1,6),6-(6,6)]
   396        7.50716        7.50716        7.50716    6[1-(0),6-(1,6),6-(6,6)]
   397      25.916531      25.916531      25.916531    6[6-(1,6),6-(1,6),6-(8,8)]
   398      24.649535      24.649535      24.649535    6[1-(0),6-(1,6),6-(6,6)]
   399      23.966722      23.966722      23.966722    6[1-(0),6-(1,6),6-(6,6)]
   400       7.725283       7.725283       7.725283    6[6-(6,6),8-(0),8-(0)]
   401      12.620644      12.620644      12.620644    6[6-(6,6),6-(6,7),6-(6,7)]
   402      12.080085      12.080085      12.080085    6[6-(1,6),6-(6,6),7-(6,26)]
   403      11.791787      11.791787      11.791787    6[1-(0),6-(1,6),6-(6,7)]
   404      11.273988      11.273988      11.273988    6[1-(0),6-(1,6),6-(6,7)]
   405      11.260709      11.260709      11.260709    6[6-(1,6),6-(6,6),7-(6,26)]
   406      10.752393      10.752393      10.752393    6[6-(6,6),6-(6,7),6-(6,7)]
   407      20.165744      20.165744      20.165744    6[6-(1,6),6-(6,6),7-(6,26)]
   408      19.475344      19.475344      19.475344    6[1-(0),6-(1,6),6-(6,7)]
   409      19.697257      19.697257      19.697257    6[1-(0),6-(1,6),6-(6,7)]
   410      20.560255      20.560255      20.560255    6[6-(1,6),6-(6,6),7-(6,26)]
   411      21.023049      21.023049      21.023049    6[6-(6,6),6-(6,7),6-(6,7)]
   412      21.743795      21.743795      21.743795    6[6-(1,6),6-(6,6),7-(6,26)]
   413      22.250213      22.250213      22.250213    6[1-(0),6-(1,6),6-(6,7)]
   414       22.83819       22.83819       22.83819    6[1-(0),6-(1,6),6-(6,7)]
   415       22.73008       22.73008       22.73008    6[6-(1,6),6-(6,6),7-(6,26)]
   416      23.128388      23.128388      23.128388    6[6-(6,6),6-(6,7),6-(6,7)]
   417      22.936822      22.936822      22.936822    6[6-(1,6),6-(6,6),7-(6,26)]
   418       13.85729       13.85729       13.85729    6[1-(0),6-(1,6),6-(6,7)]
   419      13.586063      13.586063      13.586063    6[1-(0),6-(1,6),6-(6,7)]
   420      13.003776      13.003776      13.003776    6[6-(1,6),6-(6,6),7-(6,26)]
   421        12.8767        12.8767        12.8767    6[6-(1,6),6-(1,6),6-(6,6)]
   422      11.920764      11.920764      11.920764    6[1-(0),6-(1,6),6-(6,6)]
   423      12.063018      12.063018      12.063018    6[1-(0),6-(1,6),6-(6,6)]
   424      13.254146      13.254146      13.254146    6[6-(1,6),6-(1,6),6-(8,8)]
   425      14.248016      14.248016      14.248016    6[1-(0),6-(1,6),6-(6,6)]
   426       13.99765       13.99765       13.99765    6[1-(0),6-(1,6),6-(6,6)]
   427      13.381226      13.381226      13.381226    6[6-(6,6),8-(48),8-(48)]
   428      10.280115      10.280115      10.280115    6[6-(1,6),6-(1,6),6-(6,6)]
   429       9.178133       9.178133       9.178133    6[1-(0),6-(1,6),6-(6,6)]
   430       8.832934       8.832934       8.832934    6[1-(0),6-(1,6),6-(6,6)]
   431       9.513849       9.513849       9.513849    6[6-(1,6),6-(1,6),6-(8,8)]
   432      10.509616      10.509616      10.509616    6[1-(0),6-(1,6),6-(6,6)]
   433      10.921199      10.921199      10.921199    6[1-(0),6-(1,6),6-(6,6)]
   434       9.157271       9.157271       9.157271    6[6-(6,6),8-(48),8-(48)]
   435      23.925001      23.925001      23.925001    6[6-(1,6),6-(1,6),6-(6,6)]
   436      23.272536      23.272536      23.272536    6[1-(0),6-(1,6),6-(6,6)]
   437      24.046389      24.046389      24.046389    6[1-(0),6-(1,6),6-(6,6)]
   438      25.387356      25.387356      25.387356    6[6-(1,6),6-(1,6),6-(8,8)]
   439      26.017061      26.017061      26.017061    6[1-(0),6-(1,6),6-(6,6)]
   440      25.264071      25.264071      25.264071    6[1-(0),6-(1,6),6-(6,6)]
   441      26.244664      26.244664      26.244664    6[6-(6,6),8-(0),8-(48)]
   442      20.687332      20.687332      20.687332    6[6-(1,6),6-(1,6),6-(6,6)]
   443      21.197544      21.197544      21.197544    6[1-(0),6-(1,6),6-(6,6)]
   444      20.803029      20.803029      20.803029    6[1-(0),6-(1,6),6-(6,6)]
   445      19.820538      19.820538      19.820538    6[6-(1,6),6-(1,6),6-(8,8)]
   446      19.374813      19.374813      19.374813    6[1-(0),6-(1,6),6-(6,6)]
   447      19.782605      19.782605      19.782605    6[1-(0),6-(1,6),6-(6,6)]
   448       19.27808       19.27808       19.27808    6[6-(6,6),8-(0),8-(0)]
   449       15.82986       15.82986       15.82986    6[6-(6,6),6-(6,7),6-(6,7)]
   450       16.37042       16.37042       16.37042    6[6-(1,6),6-(6,6),7-(6,26)]
   451      16.658719      16.658719      16.658719    6[1-(0),6-(1,6),6-(6,7)]
   452      17.176518      17.176518      17.176518    6[1-(0),6-(1,6),6-(6,7)]
   453      17.189794      17.189794      17.189794    6[6-(1,6),6-(6,6),7-(6,26)]
   454      17.698108      17.698108      17.698108    6[6-(6,6),6-(6,7),6-(6,7)]
   455      27.251815      27.251815      27.251815    6[6-(1,6),6-(6,6),7-(6,26)]
   456       8.975213       8.975213       8.975213    6[1-(0),6-(1,6),6-(6,7)]
   457       8.753298       8.753298       8.753298    6[1-(0),6-(1,6),6-(6,7)]
   458      26.857299      26.857299      26.857299    6[6-(1,6),6-(6,6),7-(6,26)]
   459      26.394503      26.394503      26.394503    6[6-(6,6),6-(6,7),6-(6,7)]
   460      25.673757      25.673757      25.673757    6[6-(1,6),6-(6,6),7-(6,26)]
   461      25.167337      25.167337      25.167337    6[1-(0),6-(1,6),6-(6,7)]
   462      24.579361      24.579361      24.579361    6[1-(0),6-(1,6),6-(6,7)]
   463      24.687474      24.687474      24.687474    6[6-(1,6),6-(6,6),7-(6,26)]
   464      24.289168      24.289168      24.289168    6[6-(6,6),6-(6,7),6-(6,7)]
   465      24.480736      24.480736      24.480736    6[6-(1,6),6-(6,6),7-(6,26)]
   466       14.59321       14.59321       14.59321    6[1-(0),6-(1,6),6-(6,7)]
   467      14.864439      14.864439      14.864439    6[1-(0),6-(1,6),6-(6,7)]
   468      15.446726      15.446726      15.446726    6[6-(1,6),6-(6,6),7-(6,26)]
   469      15.573807      15.573807      15.573807    6[6-(1,6),6-(1,6),6-(6,6)]
   470      16.529745      16.529745      16.529745    6[1-(0),6-(1,6),6-(6,6)]
   471      16.387494      16.387494      16.387494    6[1-(0),6-(1,6),6-(6,6)]
   472      15.196367      15.196367      15.196367    6[6-(1,6),6-(1,6),6-(8,8)]
   473      14.202495      14.202495      14.202495    6[1-(0),6-(1,6),6-(6,6)]
   474      14.452858      14.452858      14.452858    6[1-(0),6-(1,6),6-(6,6)]
   475      15.069289      15.069289      15.069289    6[6-(6,6),8-(48),8-(48)]
   476      18.170387      18.170387      18.170387    6[6-(1,6),6-(1,6),6-(6,6)]
   477      19.272371      19.272371      19.272371    6[1-(0),6-(1,6),6-(6,6)]
   478      19.617571      19.617571      19.617571    6[1-(0),6-(1,6),6-(6,6)]
   479      18.936655      18.936655      18.936655    6[6-(1,6),6-(1,6),6-(8,8)]
   480      17.940887      17.940887      17.940887    6[1-(0),6-(1,6),6-(6,6)]
   481      17.529302      17.529302      17.529302    6[1-(0),6-(1,6),6-(6,6)]
   482      19.293235      19.293235      19.293235    6[6-(6,6),8-(48),8-(48)]
   483      23.492554      23.492554      23.492554    6[6-(1,6),6-(1,6),6-(6,6)]
   484      24.145018      24.145018      24.145018    6[1-(0),6-(1,6),6-(6,6)]
   485      23.371164      23.371164      23.371164    6[1-(0),6-(1,6),6-(6,6)]
   486      22.030197      22.030197      22.030197    6[6-(1,6),6-(1,6),6-(8,8)]
   487      21.400493      21.400493      21.400493    6[1-(0),6-(1,6),6-(6,6)]
   488      22.153483      22.153483      22.153483    6[1-(0),6-(1,6),6-(6,6)]
   489      21.172888      21.172888      21.172888    6[6-(6,6),8-(0),8-(48)]
   490      26.730218      26.730218      26.730218    6[6-(1,6),6-(1,6),6-(6,6)]
   491      26.220005      26.220005      26.220005    6[1-(0),6-(1,6),6-(6,6)]
   492       7.647518       7.647518       7.647518    6[1-(0),6-(1,6),6-(6,6)]
   493       8.630008       8.630008       8.630008    6[6-(1,6),6-(1,6),6-(8,8)]
   494       9.075732       9.075732       9.075732    6[1-(0),6-(1,6),6-(6,6)]
   495       8.667943       8.667943       8.667943    6[1-(0),6-(1,6),6-(6,6)]
   496       9.172463       9.172463       9.172463    6[6-(6,6),8-(0),8-(0)]
   497      21.537046      21.537046      21.537046    6[6-(6,6),6-(6,7),6-(6,7)]
   498      22.832492      22.832492      22.832492    6[6-(1,6),6-(6,6),7-(6,26)]
   499      23.651867      23.651867      23.651867    6[1-(0),6-(1,6),6-(6,7)]
   500        5.80961        5.80961        5.80961    6[1-(0),6-(1,6),6-(6,7)]
   501       5.695807       5.695807       5.695807    6[6-(1,6),6-(6,6),7-(6,26)]
   502       6.647949       6.647949       6.647949    6[6-(6,6),6-(6,7),6-(6,7)]
   503       6.503798       6.503798       6.503798    6[6-(1,6),6-(6,6),7-(6,26)]
   504       7.344036       7.344036       7.344036    6[1-(0),6-(1,6),6-(6,7)]
   505        6.92107        6.92107        6.92107    6[1-(0),6-(1,6),6-(6,7)]
   506       5.735633       5.735633       5.735633    6[6-(1,6),6-(6,6),7-(6,26)]
   507       5.033853       5.033853       5.033853    6[6-(6,6),6-(6,7),6-(6,7)]
   508       3.882556       3.882556       3.882556    6[6-(1,6),6-(6,6),7-(6,26)]
   509      22.062425      22.062425      22.062425    6[1-(0),6-(1,6),6-(6,7)]
   510      20.979409      20.979409      20.979409    6[1-(0),6-(1,6),6-(6,7)]
   511      21.047692      21.047692      21.047692    6[6-(1,6),6-(6,6),7-(6,26)]
   512      20.053822      20.053822      20.053822    6[6-(6,6),6-(6,7),6-(6,7)]
   513      20.017786      20.017786      20.017786    6[6-(1,6),6-(6,6),7-(6,26)]
   514      19.029606      19.029606      19.029606    6[1-(0),6-(1,6),6-(6,7)]
   515      19.422224      19.422224      19.422224    6[1-(0),6-(1,6),6-(6,7)]
   516       20.70629       20.70629       20.70629    6[6-(1,6),6-(6,6),7-(6,26)]
   517      21.026835      21.026835      21.026835    6[6-(1,6),6-(1,6),6-(6,6)]
   518       20.32316       20.32316       20.32316    6[1-(0),6-(1,6),6-(6,6)]
   519      19.894507      19.894507      19.894507    6[1-(0),6-(1,6),6-(6,6)]
   520      20.230223      20.230223      20.230223    6[6-(1,6),6-(1,6),6-(8,8)]
   521      20.710088      20.710088      20.710088    6[1-(0),6-(1,6),6-(6,6)]
   522      21.157708      21.157708      21.157708    6[1-(0),6-(1,6),6-(6,6)]
   523      19.866059      19.866059      19.866059    6[6-(6,6),8-(48),8-(48)]
   524       7.950983       7.950983       7.950983    6[6-(1,6),6-(1,6),6-(6,6)]
   525       7.966157       7.966157       7.966157    6[1-(0),6-(1,6),6-(6,6)]
   526       9.142112       9.142112       9.142112    6[1-(0),6-(1,6),6-(6,6)]
   527      10.325652      10.325652      10.325652    6[6-(1,6),6-(1,6),6-(8,8)]
   528      10.300994      10.300994      10.300994    6[1-(0),6-(1,6),6-(6,6)]
   529        9.13073        9.13073        9.13073    6[1-(0),6-(1,6),6-(6,6)]
   530      11.573681      11.573681      11.573681    6[6-(6,6),8-(48),8-(48)]
   531      18.887351      18.887351      18.887351    6[6-(1,6),6-(1,6),6-(6,6)]
   532      17.648806      17.648806      17.648806    6[1-(0),6-(1,6),6-(6,6)]
   533      16.575273      16.575273      16.575273    6[1-(0),6-(1,6),6-(6,6)]
   534      16.730802      16.730802      16.730802    6[6-(1,6),6-(1,6),6-(8,8)]
   535      17.969348      17.969348      17.969348    6[1-(0),6-(1,6),6-(6,6)]
   536       19.00874       19.00874       19.00874    6[1-(0),6-(1,6),6-(6,6)]
   537      15.503637      15.503637      15.503637    6[6-(6,6),8-(0),8-(48)]
   538       5.642692       5.642692       5.642692    6[6-(1,6),6-(1,6),6-(6,6)]
   539       6.877444       6.877444       6.877444    6[1-(0),6-(1,6),6-(6,6)]
   540       7.507147       7.507147       7.507147    6[1-(0),6-(1,6),6-(6,6)]
   541       6.949516       6.949516       6.949516    6[6-(1,6),6-(1,6),6-(8,8)]
   542       5.682521       5.682521       5.682521    6[1-(0),6-(1,6),6-(6,6)]
   543        4.99971        4.99971        4.99971    6[1-(0),6-(1,6),6-(6,6)]
   544       7.725265       7.725265       7.725265    6[6-(6,6),8-(0),8-(0)]
   545       6.913489       6.913489       6.913489    6[6-(6,6),6-(6,7),6-(6,7)]
   546       5.618043       5.618043       5.618043    6[6-(1,6),6-(6,6),7-(6,26)]
   547      23.765669      23.765669      23.765669    6[1-(0),6-(1,6),6-(6,7)]
   548      22.640926      22.640926      22.640926    6[1-(0),6-(1,6),6-(6,7)]
   549      22.754726      22.754726      22.754726    6[6-(1,6),6-(6,6),7-(6,26)]
   550      21.802582      21.802582      21.802582    6[6-(6,6),6-(6,7),6-(6,7)]
   551       21.94673       21.94673       21.94673    6[6-(1,6),6-(6,6),7-(6,26)]
   552      21.106491      21.106491      21.106491    6[1-(0),6-(1,6),6-(6,7)]
   553      21.529454      21.529454      21.529454    6[1-(0),6-(1,6),6-(6,7)]
   554      22.714891      22.714891      22.714891    6[6-(1,6),6-(6,6),7-(6,26)]
   555       4.449669       4.449669       4.449669    6[6-(6,6),6-(6,7),6-(6,7)]
   556       5.600966       5.600966       5.600966    6[6-(1,6),6-(6,6),7-(6,26)]
   557       6.388096       6.388096       6.388096    6[1-(0),6-(1,6),6-(6,7)]
   558       7.471112       7.471112       7.471112    6[1-(0),6-(1,6),6-(6,7)]
   559       7.402832       7.402832       7.402832    6[6-(1,6),6-(6,6),7-(6,26)]
   560       8.396704       8.396704       8.396704    6[6-(6,6),6-(6,7),6-(6,7)]
   561       8.432742       8.432742       8.432742    6[6-(1,6),6-(6,6),7-(6,26)]
   562       9.420924       9.420924       9.420924    6[1-(0),6-(1,6),6-(6,7)]
   563       9.028308       9.028308       9.028308    6[1-(0),6-(1,6),6-(6,7)]
   564       7.744242       7.744242       7.744242    6[6-(1,6),6-(6,6),7-(6,26)]
   565       7.423702       7.423702       7.423702    6[6-(1,6),6-(1,6),6-(6,6)]
   566       8.127379       8.127379       8.127379    6[1-(0),6-(1,6),6-(6,6)]
   567       8.556034       8.556034       8.556034    6[1-(0),6-(1,6),6-(6,6)]
   568       8.220319       8.220319       8.220319    6[6-(1,6),6-(1,6),6-(8,8)]
   569       7.740453       7.740453       7.740453    6[1-(0),6-(1,6),6-(6,6)]
   570       7.292831       7.292831       7.292831    6[1-(0),6-(1,6),6-(6,6)]
   571       8.584487       8.584487       8.584487    6[6-(6,6),8-(48),8-(48)]
   572       20.49955       20.49955       20.49955    6[6-(1,6),6-(1,6),6-(6,6)]
   573      20.484377      20.484377      20.484377    6[1-(0),6-(1,6),6-(6,6)]
   574      19.308424      19.308424      19.308424    6[1-(0),6-(1,6),6-(6,6)]
   575      18.124882      18.124882      18.124882    6[6-(1,6),6-(1,6),6-(8,8)]
   576      18.149539      18.149539      18.149539    6[1-(0),6-(1,6),6-(6,6)]
   577      19.319802      19.319802      19.319802    6[1-(0),6-(1,6),6-(6,6)]
   578      16.876855      16.876855      16.876855    6[6-(6,6),8-(48),8-(48)]
   579       9.563174       9.563174       9.563174    6[6-(1,6),6-(1,6),6-(6,6)]
   580      10.801719      10.801719      10.801719    6[1-(0),6-(1,6),6-(6,6)]
   581       11.87525       11.87525       11.87525    6[1-(0),6-(1,6),6-(6,6)]
   582      11.719721      11.719721      11.719721    6[6-(1,6),6-(1,6),6-(8,8)]
   583      10.481176      10.481176      10.481176    6[1-(0),6-(1,6),6-(6,6)]
   584       9.441785       9.441785       9.441785    6[1-(0),6-(1,6),6-(6,6)]
   585      12.946885      12.946885      12.946885    6[6-(6,6),8-(0),8-(48)]
   586       3.840827       3.840827       3.840827    6[6-(1,6),6-(1,6),6-(6,6)]
   587      21.573075      21.573075      21.573075    6[1-(0),6-(1,6),6-(6,6)]
   588       20.94337       20.94337       20.94337    6[1-(0),6-(1,6),6-(6,6)]
   589       2.533999       2.533999       2.533999    6[6-(1,6),6-(1,6),6-(8,8)]
   590       3.800995       3.800995       3.800995    6[1-(0),6-(1,6),6-(6,6)]
   591       4.483808       4.483808       4.483808    6[1-(0),6-(1,6),6-(6,6)]
   592      20.725247      20.725247      20.725247    6[6-(6,6),8-(0),8-(0)]
   593       6.067543       6.067543       6.067543    7[6-(6,6),6-(6,6),26-(7,7,7,8)]
   594      16.668229      16.668229      16.668229    7[6-(6,6),6-(6,6),26-(7,7,7,8)]
   595       7.636116       7.636116       7.636116    7[6-(6,6),6-(6,6),26-(7,7,7,8)]
   596       6.374811       6.374811       6.374811    7[6-(6,6),6-(6,6),26-(7,7,7,8)]
   597       3.415957       3.415957       3.415957    7[6-(6,6),6-(6,6),26-(7,7,7,8)]
   598      11.782329      11.782329      11.782329    7[6-(6,6),6-(6,6),26-(7,7,7,8)]
   599       1.847387       1.847387       1.847387    7[6-(6,6),6-(6,6),26-(7,7,7,8)]
   600       3.108694       3.108694       3.108694    7[6-(6,6),6-(6,6),26-(7,7,7,8)]
   601       7.355418       7.355418       7.355418    7[6-(6,6),6-(6,6),26-(7,7,7,8)]
   602       4.994025       4.994025       4.994025    7[6-(6,6),6-(6,6),26-(7,7,7,8)]
   603       22.95957       22.95957       22.95957    7[6-(6,6),6-(6,6),26-(7,7,7,8)]
   604       6.262921       6.262921       6.262921    7[6-(6,6),6-(6,6),26-(7,7,7,8)]
   605      21.095112      21.095112      21.095112    7[6-(6,6),6-(6,6),26-(7,7,7,8)]
   606       4.489503       4.489503       4.489503    7[6-(6,6),6-(6,6),26-(7,7,7,8)]
   607       5.490963       5.490963       5.490963    7[6-(6,6),6-(6,6),26-(7,7,7,8)]
   608      22.187614      22.187614      22.187614    7[6-(6,6),6-(6,6),26-(7,7,7,8)]
   609      22.382987      22.382987      22.382987    7[6-(6,6),6-(6,6),26-(7,7,7,8)]
   610      11.782301      11.782301      11.782301    7[6-(6,6),6-(6,6),26-(7,7,7,8)]
   611      20.814414      20.814414      20.814414    7[6-(6,6),6-(6,6),26-(7,7,7,8)]
   612      22.075719      22.075719      22.075719    7[6-(6,6),6-(6,6),26-(7,7,7,8)]
   613      25.034573      25.034573      25.034573    7[6-(6,6),6-(6,6),26-(7,7,7,8)]
   614      16.668201      16.668201      16.668201    7[6-(6,6),6-(6,6),26-(7,7,7,8)]
   615      26.603143      26.603143      26.603143    7[6-(6,6),6-(6,6),26-(7,7,7,8)]
   616      25.341836      25.341836      25.341836    7[6-(6,6),6-(6,6),26-(7,7,7,8)]
   617      21.095112      21.095112      21.095112    7[6-(6,6),6-(6,6),26-(7,7,7,8)]
   618      23.456505      23.456505      23.456505    7[6-(6,6),6-(6,6),26-(7,7,7,8)]
   619        5.49096        5.49096        5.49096    7[6-(6,6),6-(6,6),26-(7,7,7,8)]
   620      22.187609      22.187609      22.187609    7[6-(6,6),6-(6,6),26-(7,7,7,8)]
   621       7.355418       7.355418       7.355418    7[6-(6,6),6-(6,6),26-(7,7,7,8)]
   622      23.961027      23.961027      23.961027    7[6-(6,6),6-(6,6),26-(7,7,7,8)]
   623      22.959567      22.959567      22.959567    7[6-(6,6),6-(6,6),26-(7,7,7,8)]
   624       6.262916       6.262916       6.262916    7[6-(6,6),6-(6,6),26-(7,7,7,8)]
   625      15.898161      15.898161      15.898161    8[6-(6,8),48-(8,8,8,8)]
   626      14.003358      14.003358      14.003358    8[6-(6,8),48-(8,8,8,8)]
   627      19.977967      19.977967      19.977967    8[6-(6,8),48-(8,8,8,8)]
   628      18.786841      18.786841      18.786841    8[6-(6,8),48-(8,8,8,8)]
   629       2.763496       2.763496       2.763496    8[6-(6,8)]
   630      19.934321      19.934321      19.934321    8[6-(6,8),48-(8,8,8,8)]
   631        10.1208        10.1208        10.1208    8[6-(6,8)]
   632       8.768453       8.768453       8.768453    8[6-(6,8)]
   633      12.552382      12.552382      12.552382    8[6-(6,8),48-(8,8,8,8)]
   634      14.447186      14.447186      14.447186    8[6-(6,8),48-(8,8,8,8)]
   635       8.472585       8.472585       8.472585    8[6-(6,8),48-(8,8,8,8)]
   636       9.663714       9.663714       9.663714    8[6-(6,8),48-(8,8,8,8)]
   637       6.720012       6.720012       6.720012    8[6-(6,8)]
   638       8.516187       8.516187       8.516187    8[6-(6,8),48-(8,8,8,8)]
   639      18.329718      18.329718      18.329718    8[6-(6,8)]
   640      19.682065      19.682065      19.682065    8[6-(6,8)]
   641       9.271076       9.271076       9.271076    8[6-(6,8),48-(8,8,8,8)]
   642       8.478256       8.478256       8.478256    8[6-(6,8),48-(8,8,8,8)]
   643      16.916678      16.916678      16.916678    8[6-(6,8),48-(8,8,8,8)]
   644      15.820387      15.820387      15.820387    8[6-(6,8),48-(8,8,8,8)]
   645      13.984388      13.984388      13.984388    8[6-(6,8)]
   646      12.812227      12.812227      12.812227    8[6-(6,8),48-(8,8,8,8)]
   647      21.336003      21.336003      21.336003    8[6-(6,8)]
   648      19.649836      19.649836      19.649836    8[6-(6,8)]
   649      19.179437      19.179437      19.179437    8[6-(6,8),48-(8,8,8,8)]
   650      19.972258      19.972258      19.972258    8[6-(6,8),48-(8,8,8,8)]
   651      11.533844      11.533844      11.533844    8[6-(6,8),48-(8,8,8,8)]
   652      12.630138      12.630138      12.630138    8[6-(6,8),48-(8,8,8,8)]
   653       14.46615       14.46615       14.46615    8[6-(6,8)]
   654       15.63831       15.63831       15.63831    8[6-(6,8),48-(8,8,8,8)]
   655      26.081546      26.081546      26.081546    8[6-(6,8)]
   656       8.800712       8.800712       8.800712    8[6-(6,8)]
   657      12.552369      12.552369      12.552369    8[6-(6,8),48-(8,8,8,8)]
   658      14.447172      14.447172      14.447172    8[6-(6,8),48-(8,8,8,8)]
   659       8.472563       8.472563       8.472563    8[6-(6,8),48-(8,8,8,8)]
   660       9.663689       9.663689       9.663689    8[6-(6,8),48-(8,8,8,8)]
   661      25.687034      25.687034      25.687034    8[6-(6,8)]
   662       8.516209       8.516209       8.516209    8[6-(6,8),48-(8,8,8,8)]
   663       18.32973       18.32973       18.32973    8[6-(6,8)]
   664      19.682077      19.682077      19.682077    8[6-(6,8)]
   665      15.898148      15.898148      15.898148    8[6-(6,8),48-(8,8,8,8)]
   666      14.003344      14.003344      14.003344    8[6-(6,8),48-(8,8,8,8)]
   667      19.977945      19.977945      19.977945    8[6-(6,8),48-(8,8,8,8)]
   668      18.786816      18.786816      18.786816    8[6-(6,8),48-(8,8,8,8)]
   669      21.730518      21.730518      21.730518    8[6-(6,8)]
   670      19.934343      19.934343      19.934343    8[6-(6,8),48-(8,8,8,8)]
   671      10.120812      10.120812      10.120812    8[6-(6,8)]
   672       8.768465       8.768465       8.768465    8[6-(6,8)]
   673      19.179454      19.179454      19.179454    8[6-(6,8),48-(8,8,8,8)]
   674      19.972274      19.972274      19.972274    8[6-(6,8),48-(8,8,8,8)]
   675      11.533852      11.533852      11.533852    8[6-(6,8),48-(8,8,8,8)]
   676      12.630143      12.630143      12.630143    8[6-(6,8),48-(8,8,8,8)]
   677      14.466142      14.466142      14.466142    8[6-(6,8)]
   678      15.638303      15.638303      15.638303    8[6-(6,8),48-(8,8,8,8)]
   679       7.114527       7.114527       7.114527    8[6-(6,8)]
   680       8.800694       8.800694       8.800694    8[6-(6,8)]
   681       9.271093       9.271093       9.271093    8[6-(6,8),48-(8,8,8,8)]
   682       8.478272       8.478272       8.478272    8[6-(6,8),48-(8,8,8,8)]
   683      16.916686      16.916686      16.916686    8[6-(6,8),48-(8,8,8,8)]
   684      15.820392      15.820392      15.820392    8[6-(6,8),48-(8,8,8,8)]
   685       13.98438       13.98438       13.98438    8[6-(6,8)]
   686       12.81222       12.81222       12.81222    8[6-(6,8),48-(8,8,8,8)]
   687       2.368984       2.368984       2.368984    8[6-(6,8)]
   688      19.649818      19.649818      19.649818    8[6-(6,8)]
   689       4.741751       4.741751       4.741751    8[26-(7,7,7,7),26-(7,7,7,7)]
   690      23.708766      23.708766      23.708766    8[26-(7,7,7,7),26-(7,7,7,7)]
   691      23.708779      23.708779      23.708779    8[26-(7,7,7,7),26-(7,7,7,7)]
   692       4.741764       4.741764       4.741764    8[26-(7,7,7,7),26-(7,7,7,7)]
