# Supplementary material for: A collection of forcefield precursors for metal–organic frameworks
Source: RSC Adv. 2019 Nov 13;9(63):36492–507. doi: 10.1039/c9ra07327b (PMC9075174; doi:10.1039/c9ra07327b)
Supplement: RA-009-C9RA07327B-s1661 [file RA-009-C9RA07327B-s1661.txt]

NAYXOC_clean

12.100000    0.000000    0.000000
0.000000    27.185000    0.000000
0.000000    0.000000    20.605000

     1      10.758231      10.758231      10.758231    65[8-(15),8-(6),8-(6),8-(6),8-(6),8-(6),8-(6)]
     2       7.391769       7.391769       7.391769    65[8-(15),8-(6),8-(6),8-(6),8-(6),8-(6),8-(6)]
     3       4.708231       4.708231       4.708231    65[8-(15),8-(6),8-(6),8-(6),8-(6),8-(6),8-(6)]
     4       1.341769       1.341769       1.341769    65[8-(15),8-(6),8-(6),8-(6),8-(6),8-(6),8-(6)]
     5       1.341769       1.341769       1.341769    65[8-(15),8-(6),8-(6),8-(6),8-(6),8-(6),8-(6)]
     6       4.708231       4.708231       4.708231    65[8-(15),8-(6),8-(6),8-(6),8-(6),8-(6),8-(6)]
     7       7.391769       7.391769       7.391769    65[8-(15),8-(6),8-(6),8-(6),8-(6),8-(6),8-(6)]
     8      10.758231      10.758231      10.758231    65[8-(15),8-(6),8-(6),8-(6),8-(6),8-(6),8-(6)]
     9       10.62622       10.62622       10.62622    15[6-(6,6),6-(6,6),6-(6,6),8-(65)]
    10        7.52378        7.52378        7.52378    15[6-(6,6),6-(6,6),6-(6,6),8-(65)]
    11        4.57622        4.57622        4.57622    15[6-(6,6),6-(6,6),6-(6,6),8-(65)]
    12        1.47378        1.47378        1.47378    15[6-(6,6),6-(6,6),6-(6,6),8-(65)]
    13        1.47378        1.47378        1.47378    15[6-(6,6),6-(6,6),6-(6,6),8-(65)]
    14        4.57622        4.57622        4.57622    15[6-(6,6),6-(6,6),6-(6,6),8-(65)]
    15        7.52378        7.52378        7.52378    15[6-(6,6),6-(6,6),6-(6,6),8-(65)]
    16       10.62622       10.62622       10.62622    15[6-(6,6),6-(6,6),6-(6,6),8-(65)]
    17        0.96195        0.96195        0.96195    1[6-(6,6)]
    18         3.1823         3.1823         3.1823    1[6-(6,6)]
    19        1.99771        1.99771        1.99771    1[6-(6,6)]
    20       11.92939       11.92939       11.92939    1[6-(6,6)]
    21        0.51183        0.51183        0.51183    1[6-(6,6)]
    22        0.46706        0.46706        0.46706    1[6-(6,6)]
    23        8.52566        8.52566        8.52566    1[6-(6,6)]
    24        8.61157        8.61157        8.61157    1[6-(6,6)]
    25       10.68309       10.68309       10.68309    1[6-(6,6)]
    26       10.80167       10.80167       10.80167    1[6-(6,6)]
    27       10.73875       10.73875       10.73875    1[6-(6,6)]
    28       10.49191       10.49191       10.49191    1[6-(6,6)]
    29        5.08805        5.08805        5.08805    1[6-(6,6)]
    30         2.8677         2.8677         2.8677    1[6-(6,6)]
    31        4.05229        4.05229        4.05229    1[6-(6,6)]
    32        6.22061        6.22061        6.22061    1[6-(6,6)]
    33        5.53817        5.53817        5.53817    1[6-(6,6)]
    34        5.58294        5.58294        5.58294    1[6-(6,6)]
    35        9.62434        9.62434        9.62434    1[6-(6,6)]
    36        9.53843        9.53843        9.53843    1[6-(6,6)]
    37        7.46691        7.46691        7.46691    1[6-(6,6)]
    38        7.34833        7.34833        7.34833    1[6-(6,6)]
    39        7.41125        7.41125        7.41125    1[6-(6,6)]
    40        7.65809        7.65809        7.65809    1[6-(6,6)]
    41        7.01195        7.01195        7.01195    1[6-(6,6)]
    42         9.2323         9.2323         9.2323    1[6-(6,6)]
    43        8.04771        8.04771        8.04771    1[6-(6,6)]
    44        5.87939        5.87939        5.87939    1[6-(6,6)]
    45        6.56183        6.56183        6.56183    1[6-(6,6)]
    46        6.51706        6.51706        6.51706    1[6-(6,6)]
    47        2.47566        2.47566        2.47566    1[6-(6,6)]
    48        2.56157        2.56157        2.56157    1[6-(6,6)]
    49        4.63309        4.63309        4.63309    1[6-(6,6)]
    50        4.75167        4.75167        4.75167    1[6-(6,6)]
    51        4.68875        4.68875        4.68875    1[6-(6,6)]
    52        4.44191        4.44191        4.44191    1[6-(6,6)]
    53       11.13805       11.13805       11.13805    1[6-(6,6)]
    54         8.9177         8.9177         8.9177    1[6-(6,6)]
    55       10.10229       10.10229       10.10229    1[6-(6,6)]
    56        0.17061        0.17061        0.17061    1[6-(6,6)]
    57       11.58817       11.58817       11.58817    1[6-(6,6)]
    58       11.63294       11.63294       11.63294    1[6-(6,6)]
    59        3.57434        3.57434        3.57434    1[6-(6,6)]
    60        3.48843        3.48843        3.48843    1[6-(6,6)]
    61        1.41691        1.41691        1.41691    1[6-(6,6)]
    62        1.29833        1.29833        1.29833    1[6-(6,6)]
    63        1.36125        1.36125        1.36125    1[6-(6,6)]
    64        1.60809        1.60809        1.60809    1[6-(6,6)]
    65       11.13805       11.13805       11.13805    1[6-(6,6)]
    66         8.9177         8.9177         8.9177    1[6-(6,6)]
    67       10.10229       10.10229       10.10229    1[6-(6,6)]
    68        0.17061        0.17061        0.17061    1[6-(6,6)]
    69       11.58817       11.58817       11.58817    1[6-(6,6)]
    70       11.63294       11.63294       11.63294    1[6-(6,6)]
    71        3.57434        3.57434        3.57434    1[6-(6,6)]
    72        3.48843        3.48843        3.48843    1[6-(6,6)]
    73        1.41691        1.41691        1.41691    1[6-(6,6)]
    74        1.29833        1.29833        1.29833    1[6-(6,6)]
    75        1.36125        1.36125        1.36125    1[6-(6,6)]
    76        1.60809        1.60809        1.60809    1[6-(6,6)]
    77        7.01195        7.01195        7.01195    1[6-(6,6)]
    78         9.2323         9.2323         9.2323    1[6-(6,6)]
    79        8.04771        8.04771        8.04771    1[6-(6,6)]
    80        5.87939        5.87939        5.87939    1[6-(6,6)]
    81        6.56183        6.56183        6.56183    1[6-(6,6)]
    82        6.51706        6.51706        6.51706    1[6-(6,6)]
    83        2.47566        2.47566        2.47566    1[6-(6,6)]
    84        2.56157        2.56157        2.56157    1[6-(6,6)]
    85        4.63309        4.63309        4.63309    1[6-(6,6)]
    86        4.75167        4.75167        4.75167    1[6-(6,6)]
    87        4.68875        4.68875        4.68875    1[6-(6,6)]
    88        4.44191        4.44191        4.44191    1[6-(6,6)]
    89        5.08805        5.08805        5.08805    1[6-(6,6)]
    90         2.8677         2.8677         2.8677    1[6-(6,6)]
    91        4.05229        4.05229        4.05229    1[6-(6,6)]
    92        6.22061        6.22061        6.22061    1[6-(6,6)]
    93        5.53817        5.53817        5.53817    1[6-(6,6)]
    94        5.58294        5.58294        5.58294    1[6-(6,6)]
    95        9.62434        9.62434        9.62434    1[6-(6,6)]
    96        9.53843        9.53843        9.53843    1[6-(6,6)]
    97        7.46691        7.46691        7.46691    1[6-(6,6)]
    98        7.34833        7.34833        7.34833    1[6-(6,6)]
    99        7.41125        7.41125        7.41125    1[6-(6,6)]
   100        7.65809        7.65809        7.65809    1[6-(6,6)]
   101        0.96195        0.96195        0.96195    1[6-(6,6)]
   102         3.1823         3.1823         3.1823    1[6-(6,6)]
   103        1.99771        1.99771        1.99771    1[6-(6,6)]
   104       11.92939       11.92939       11.92939    1[6-(6,6)]
   105        0.51183        0.51183        0.51183    1[6-(6,6)]
   106        0.46706        0.46706        0.46706    1[6-(6,6)]
   107        8.52566        8.52566        8.52566    1[6-(6,6)]
   108        8.61157        8.61157        8.61157    1[6-(6,6)]
   109       10.68309       10.68309       10.68309    1[6-(6,6)]
   110       10.80167       10.80167       10.80167    1[6-(6,6)]
   111       10.73875       10.73875       10.73875    1[6-(6,6)]
   112       10.49191       10.49191       10.49191    1[6-(6,6)]
   113        0.18876        0.18876        0.18876    6[6-(1,6),6-(1,6),15-(6,6,8)]
   114        1.17249        1.17249        1.17249    6[1-(0),6-(1,6),6-(6,15)]
   115        2.49139        2.49139        2.49139    6[1-(0),6-(1,6),6-(6,6)]
   116        2.78058        2.78058        2.78058    6[6-(1,6),6-(1,6),6-(8,8)]
   117         1.7908         1.7908         1.7908    6[1-(0),6-(1,6),6-(6,6)]
   118        0.51546        0.51546        0.51546    6[1-(0),6-(1,6),6-(6,15)]
   119        4.19991        4.19991        4.19991    6[6-(6,6),8-(65),8-(65)]
   120       10.58508       10.58508       10.58508    6[6-(1,6),6-(1,6),15-(6,6,8)]
   121       11.78298       11.78298       11.78298    6[1-(0),6-(1,6),6-(6,15)]
   122       11.75273       11.75273       11.75273    6[1-(0),6-(1,6),6-(6,6)]
   123       10.53547       10.53547       10.53547    6[6-(1,6),6-(1,6),6-(8,8)]
   124        9.36419        9.36419        9.36419    6[1-(0),6-(1,6),6-(6,6)]
   125        9.41864        9.41864        9.41864    6[1-(0),6-(1,6),6-(6,15)]
   126       10.51611       10.51611       10.51611    6[6-(6,6),8-(65),8-(65)]
   127       10.56935       10.56935       10.56935    6[6-(1,6),6-(1,6),15-(6,6,8)]
   128       10.67341       10.67341       10.67341    6[1-(0),6-(1,6),6-(6,15)]
   129       10.76174       10.76174       10.76174    6[1-(0),6-(1,6),6-(6,6)]
   130       10.79078       10.79078       10.79078    6[6-(1,6),6-(1,6),6-(8,8)]
   131       10.70729       10.70729       10.70729    6[1-(0),6-(1,6),6-(6,6)]
   132       10.57661       10.57661       10.57661    6[1-(0),6-(1,6),6-(6,15)]
   133       10.87427       10.87427       10.87427    6[6-(6,6),8-(65),8-(65)]
   134        5.86124        5.86124        5.86124    6[6-(1,6),6-(1,6),15-(6,6,8)]
   135        4.87751        4.87751        4.87751    6[1-(0),6-(1,6),6-(6,15)]
   136        3.55861        3.55861        3.55861    6[1-(0),6-(1,6),6-(6,6)]
   137        3.26942        3.26942        3.26942    6[6-(1,6),6-(1,6),6-(8,8)]
   138         4.2592         4.2592         4.2592    6[1-(0),6-(1,6),6-(6,6)]
   139        5.53454        5.53454        5.53454    6[1-(0),6-(1,6),6-(6,15)]
   140        1.85009        1.85009        1.85009    6[6-(6,6),8-(65),8-(65)]
   141        7.56492        7.56492        7.56492    6[6-(1,6),6-(1,6),15-(6,6,8)]
   142        6.36702        6.36702        6.36702    6[1-(0),6-(1,6),6-(6,15)]
   143        6.39727        6.39727        6.39727    6[1-(0),6-(1,6),6-(6,6)]
   144        7.61453        7.61453        7.61453    6[6-(1,6),6-(1,6),6-(8,8)]
   145        8.78581        8.78581        8.78581    6[1-(0),6-(1,6),6-(6,6)]
   146        8.73136        8.73136        8.73136    6[1-(0),6-(1,6),6-(6,15)]
   147        7.63389        7.63389        7.63389    6[6-(6,6),8-(65),8-(65)]
   148        7.58065        7.58065        7.58065    6[6-(1,6),6-(1,6),15-(6,6,8)]
   149        7.47659        7.47659        7.47659    6[1-(0),6-(1,6),6-(6,15)]
   150        7.38826        7.38826        7.38826    6[1-(0),6-(1,6),6-(6,6)]
   151        7.35922        7.35922        7.35922    6[6-(1,6),6-(1,6),6-(8,8)]
   152        7.44271        7.44271        7.44271    6[1-(0),6-(1,6),6-(6,6)]
   153        7.57339        7.57339        7.57339    6[1-(0),6-(1,6),6-(6,15)]
   154        7.27573        7.27573        7.27573    6[6-(6,6),8-(65),8-(65)]
   155        6.23876        6.23876        6.23876    6[6-(1,6),6-(1,6),15-(6,6,8)]
   156        7.22249        7.22249        7.22249    6[1-(0),6-(1,6),6-(6,15)]
   157        8.54139        8.54139        8.54139    6[1-(0),6-(1,6),6-(6,6)]
   158        8.83058        8.83058        8.83058    6[6-(1,6),6-(1,6),6-(8,8)]
   159         7.8408         7.8408         7.8408    6[1-(0),6-(1,6),6-(6,6)]
   160        6.56546        6.56546        6.56546    6[1-(0),6-(1,6),6-(6,15)]
   161       10.24991       10.24991       10.24991    6[6-(6,6),8-(65),8-(65)]
   162        4.53508        4.53508        4.53508    6[6-(1,6),6-(1,6),15-(6,6,8)]
   163        5.73298        5.73298        5.73298    6[1-(0),6-(1,6),6-(6,15)]
   164        5.70273        5.70273        5.70273    6[1-(0),6-(1,6),6-(6,6)]
   165        4.48547        4.48547        4.48547    6[6-(1,6),6-(1,6),6-(8,8)]
   166        3.31419        3.31419        3.31419    6[1-(0),6-(1,6),6-(6,6)]
   167        3.36864        3.36864        3.36864    6[1-(0),6-(1,6),6-(6,15)]
   168        4.46611        4.46611        4.46611    6[6-(6,6),8-(65),8-(65)]
   169        4.51935        4.51935        4.51935    6[6-(1,6),6-(1,6),15-(6,6,8)]
   170        4.62341        4.62341        4.62341    6[1-(0),6-(1,6),6-(6,15)]
   171        4.71174        4.71174        4.71174    6[1-(0),6-(1,6),6-(6,6)]
   172        4.74078        4.74078        4.74078    6[6-(1,6),6-(1,6),6-(8,8)]
   173        4.65729        4.65729        4.65729    6[1-(0),6-(1,6),6-(6,6)]
   174        4.52661        4.52661        4.52661    6[1-(0),6-(1,6),6-(6,15)]
   175        4.82427        4.82427        4.82427    6[6-(6,6),8-(65),8-(65)]
   176       11.91124       11.91124       11.91124    6[6-(1,6),6-(1,6),15-(6,6,8)]
   177       10.92751       10.92751       10.92751    6[1-(0),6-(1,6),6-(6,15)]
   178        9.60861        9.60861        9.60861    6[1-(0),6-(1,6),6-(6,6)]
   179        9.31942        9.31942        9.31942    6[6-(1,6),6-(1,6),6-(8,8)]
   180        10.3092        10.3092        10.3092    6[1-(0),6-(1,6),6-(6,6)]
   181       11.58454       11.58454       11.58454    6[1-(0),6-(1,6),6-(6,15)]
   182        7.90009        7.90009        7.90009    6[6-(6,6),8-(65),8-(65)]
   183        1.51492        1.51492        1.51492    6[6-(1,6),6-(1,6),15-(6,6,8)]
   184        0.31702        0.31702        0.31702    6[1-(0),6-(1,6),6-(6,15)]
   185        0.34727        0.34727        0.34727    6[1-(0),6-(1,6),6-(6,6)]
   186        1.56453        1.56453        1.56453    6[6-(1,6),6-(1,6),6-(8,8)]
   187        2.73581        2.73581        2.73581    6[1-(0),6-(1,6),6-(6,6)]
   188        2.68136        2.68136        2.68136    6[1-(0),6-(1,6),6-(6,15)]
   189        1.58389        1.58389        1.58389    6[6-(6,6),8-(65),8-(65)]
   190        1.53065        1.53065        1.53065    6[6-(1,6),6-(1,6),15-(6,6,8)]
   191        1.42659        1.42659        1.42659    6[1-(0),6-(1,6),6-(6,15)]
   192        1.33826        1.33826        1.33826    6[1-(0),6-(1,6),6-(6,6)]
   193        1.30922        1.30922        1.30922    6[6-(1,6),6-(1,6),6-(8,8)]
   194        1.39271        1.39271        1.39271    6[1-(0),6-(1,6),6-(6,6)]
   195        1.52339        1.52339        1.52339    6[1-(0),6-(1,6),6-(6,15)]
   196        1.22573        1.22573        1.22573    6[6-(6,6),8-(65),8-(65)]
   197       11.91124       11.91124       11.91124    6[6-(1,6),6-(1,6),15-(6,6,8)]
   198       10.92751       10.92751       10.92751    6[1-(0),6-(1,6),6-(6,15)]
   199        9.60861        9.60861        9.60861    6[1-(0),6-(1,6),6-(6,6)]
   200        9.31942        9.31942        9.31942    6[6-(1,6),6-(1,6),6-(8,8)]
   201        10.3092        10.3092        10.3092    6[1-(0),6-(1,6),6-(6,6)]
   202       11.58454       11.58454       11.58454    6[1-(0),6-(1,6),6-(6,15)]
   203        7.90009        7.90009        7.90009    6[6-(6,6),8-(65),8-(65)]
   204        1.51492        1.51492        1.51492    6[6-(1,6),6-(1,6),15-(6,6,8)]
   205        0.31702        0.31702        0.31702    6[1-(0),6-(1,6),6-(6,15)]
   206        0.34727        0.34727        0.34727    6[1-(0),6-(1,6),6-(6,6)]
   207        1.56453        1.56453        1.56453    6[6-(1,6),6-(1,6),6-(8,8)]
   208        2.73581        2.73581        2.73581    6[1-(0),6-(1,6),6-(6,6)]
   209        2.68136        2.68136        2.68136    6[1-(0),6-(1,6),6-(6,15)]
   210        1.58389        1.58389        1.58389    6[6-(6,6),8-(65),8-(65)]
   211        1.53065        1.53065        1.53065    6[6-(1,6),6-(1,6),15-(6,6,8)]
   212        1.42659        1.42659        1.42659    6[1-(0),6-(1,6),6-(6,15)]
   213        1.33826        1.33826        1.33826    6[1-(0),6-(1,6),6-(6,6)]
   214        1.30922        1.30922        1.30922    6[6-(1,6),6-(1,6),6-(8,8)]
   215        1.39271        1.39271        1.39271    6[1-(0),6-(1,6),6-(6,6)]
   216        1.52339        1.52339        1.52339    6[1-(0),6-(1,6),6-(6,15)]
   217        1.22573        1.22573        1.22573    6[6-(6,6),8-(65),8-(65)]
   218        6.23876        6.23876        6.23876    6[6-(1,6),6-(1,6),15-(6,6,8)]
   219        7.22249        7.22249        7.22249    6[1-(0),6-(1,6),6-(6,15)]
   220        8.54139        8.54139        8.54139    6[1-(0),6-(1,6),6-(6,6)]
   221        8.83058        8.83058        8.83058    6[6-(1,6),6-(1,6),6-(8,8)]
   222         7.8408         7.8408         7.8408    6[1-(0),6-(1,6),6-(6,6)]
   223        6.56546        6.56546        6.56546    6[1-(0),6-(1,6),6-(6,15)]
   224       10.24991       10.24991       10.24991    6[6-(6,6),8-(65),8-(65)]
   225        4.53508        4.53508        4.53508    6[6-(1,6),6-(1,6),15-(6,6,8)]
   226        5.73298        5.73298        5.73298    6[1-(0),6-(1,6),6-(6,15)]
   227        5.70273        5.70273        5.70273    6[1-(0),6-(1,6),6-(6,6)]
   228        4.48547        4.48547        4.48547    6[6-(1,6),6-(1,6),6-(8,8)]
   229        3.31419        3.31419        3.31419    6[1-(0),6-(1,6),6-(6,6)]
   230        3.36864        3.36864        3.36864    6[1-(0),6-(1,6),6-(6,15)]
   231        4.46611        4.46611        4.46611    6[6-(6,6),8-(65),8-(65)]
   232        4.51935        4.51935        4.51935    6[6-(1,6),6-(1,6),15-(6,6,8)]
   233        4.62341        4.62341        4.62341    6[1-(0),6-(1,6),6-(6,15)]
   234        4.71174        4.71174        4.71174    6[1-(0),6-(1,6),6-(6,6)]
   235        4.74078        4.74078        4.74078    6[6-(1,6),6-(1,6),6-(8,8)]
   236        4.65729        4.65729        4.65729    6[1-(0),6-(1,6),6-(6,6)]
   237        4.52661        4.52661        4.52661    6[1-(0),6-(1,6),6-(6,15)]
   238        4.82427        4.82427        4.82427    6[6-(6,6),8-(65),8-(65)]
   239        5.86124        5.86124        5.86124    6[6-(1,6),6-(1,6),15-(6,6,8)]
   240        4.87751        4.87751        4.87751    6[1-(0),6-(1,6),6-(6,15)]
   241        3.55861        3.55861        3.55861    6[1-(0),6-(1,6),6-(6,6)]
   242        3.26942        3.26942        3.26942    6[6-(1,6),6-(1,6),6-(8,8)]
   243         4.2592         4.2592         4.2592    6[1-(0),6-(1,6),6-(6,6)]
   244        5.53454        5.53454        5.53454    6[1-(0),6-(1,6),6-(6,15)]
   245        1.85009        1.85009        1.85009    6[6-(6,6),8-(65),8-(65)]
   246        7.56492        7.56492        7.56492    6[6-(1,6),6-(1,6),15-(6,6,8)]
   247        6.36702        6.36702        6.36702    6[1-(0),6-(1,6),6-(6,15)]
   248        6.39727        6.39727        6.39727    6[1-(0),6-(1,6),6-(6,6)]
   249        7.61453        7.61453        7.61453    6[6-(1,6),6-(1,6),6-(8,8)]
   250        8.78581        8.78581        8.78581    6[1-(0),6-(1,6),6-(6,6)]
   251        8.73136        8.73136        8.73136    6[1-(0),6-(1,6),6-(6,15)]
   252        7.63389        7.63389        7.63389    6[6-(6,6),8-(65),8-(65)]
   253        7.58065        7.58065        7.58065    6[6-(1,6),6-(1,6),15-(6,6,8)]
   254        7.47659        7.47659        7.47659    6[1-(0),6-(1,6),6-(6,15)]
   255        7.38826        7.38826        7.38826    6[1-(0),6-(1,6),6-(6,6)]
   256        7.35922        7.35922        7.35922    6[6-(1,6),6-(1,6),6-(8,8)]
   257        7.44271        7.44271        7.44271    6[1-(0),6-(1,6),6-(6,6)]
   258        7.57339        7.57339        7.57339    6[1-(0),6-(1,6),6-(6,15)]
   259        7.27573        7.27573        7.27573    6[6-(6,6),8-(65),8-(65)]
   260        0.18876        0.18876        0.18876    6[6-(1,6),6-(1,6),15-(6,6,8)]
   261        1.17249        1.17249        1.17249    6[1-(0),6-(1,6),6-(6,15)]
   262        2.49139        2.49139        2.49139    6[1-(0),6-(1,6),6-(6,6)]
   263        2.78058        2.78058        2.78058    6[6-(1,6),6-(1,6),6-(8,8)]
   264         1.7908         1.7908         1.7908    6[1-(0),6-(1,6),6-(6,6)]
   265        0.51546        0.51546        0.51546    6[1-(0),6-(1,6),6-(6,15)]
   266        4.19991        4.19991        4.19991    6[6-(6,6),8-(65),8-(65)]
   267       10.58508       10.58508       10.58508    6[6-(1,6),6-(1,6),15-(6,6,8)]
   268       11.78298       11.78298       11.78298    6[1-(0),6-(1,6),6-(6,15)]
   269       11.75273       11.75273       11.75273    6[1-(0),6-(1,6),6-(6,6)]
   270       10.53547       10.53547       10.53547    6[6-(1,6),6-(1,6),6-(8,8)]
   271        9.36419        9.36419        9.36419    6[1-(0),6-(1,6),6-(6,6)]
   272        9.41864        9.41864        9.41864    6[1-(0),6-(1,6),6-(6,15)]
   273       10.51611       10.51611       10.51611    6[6-(6,6),8-(65),8-(65)]
   274       10.56935       10.56935       10.56935    6[6-(1,6),6-(1,6),15-(6,6,8)]
   275       10.67341       10.67341       10.67341    6[1-(0),6-(1,6),6-(6,15)]
   276       10.76174       10.76174       10.76174    6[1-(0),6-(1,6),6-(6,6)]
   277       10.79078       10.79078       10.79078    6[6-(1,6),6-(1,6),6-(8,8)]
   278       10.70729       10.70729       10.70729    6[1-(0),6-(1,6),6-(6,6)]
   279       10.57661       10.57661       10.57661    6[1-(0),6-(1,6),6-(6,15)]
   280       10.87427       10.87427       10.87427    6[6-(6,6),8-(65),8-(65)]
   281        9.58441        9.58441        9.58441    8[15-(6,6,6),65-(8,8,8,8,8,8)]
   282        5.08805        5.08805        5.08805    8[6-(6,8),65-(8,8,8,8,8,8)]
   283        4.42255        4.42255        4.42255    8[6-(6,8),65-(8,8,8,8,8,8)]
   284       11.65472       11.65472       11.65472    8[6-(6,8),65-(8,8,8,8,8,8)]
   285        9.47067        9.47067        9.47067    8[6-(6,8),65-(8,8,8,8,8,8)]
   286       10.91178       10.91178       10.91178    8[6-(6,8),65-(8,8,8,8,8,8)]
   287        10.8658        10.8658        10.8658    8[6-(6,8),65-(8,8,8,8,8,8)]
   288        8.56559        8.56559        8.56559    8[15-(6,6,6),65-(8,8,8,8,8,8)]
   289        0.96195        0.96195        0.96195    8[6-(6,8),65-(8,8,8,8,8,8)]
   290        1.62745        1.62745        1.62745    8[6-(6,8),65-(8,8,8,8,8,8)]
   291        6.49528        6.49528        6.49528    8[6-(6,8),65-(8,8,8,8,8,8)]
   292        8.67933        8.67933        8.67933    8[6-(6,8),65-(8,8,8,8,8,8)]
   293        7.23822        7.23822        7.23822    8[6-(6,8),65-(8,8,8,8,8,8)]
   294         7.2842         7.2842         7.2842    8[6-(6,8),65-(8,8,8,8,8,8)]
   295        3.53441        3.53441        3.53441    8[15-(6,6,6),65-(8,8,8,8,8,8)]
   296       11.13805       11.13805       11.13805    8[6-(6,8),65-(8,8,8,8,8,8)]
   297       10.47255       10.47255       10.47255    8[6-(6,8),65-(8,8,8,8,8,8)]
   298        5.60472        5.60472        5.60472    8[6-(6,8),65-(8,8,8,8,8,8)]
   299        3.42067        3.42067        3.42067    8[6-(6,8),65-(8,8,8,8,8,8)]
   300        4.86178        4.86178        4.86178    8[6-(6,8),65-(8,8,8,8,8,8)]
   301         4.8158         4.8158         4.8158    8[6-(6,8),65-(8,8,8,8,8,8)]
   302        2.51559        2.51559        2.51559    8[15-(6,6,6),65-(8,8,8,8,8,8)]
   303        7.01195        7.01195        7.01195    8[6-(6,8),65-(8,8,8,8,8,8)]
   304        7.67745        7.67745        7.67745    8[6-(6,8),65-(8,8,8,8,8,8)]
   305        0.44528        0.44528        0.44528    8[6-(6,8),65-(8,8,8,8,8,8)]
   306        2.62933        2.62933        2.62933    8[6-(6,8),65-(8,8,8,8,8,8)]
   307        1.18822        1.18822        1.18822    8[6-(6,8),65-(8,8,8,8,8,8)]
   308         1.2342         1.2342         1.2342    8[6-(6,8),65-(8,8,8,8,8,8)]
   309        2.51559        2.51559        2.51559    8[15-(6,6,6),65-(8,8,8,8,8,8)]
   310        7.01195        7.01195        7.01195    8[6-(6,8),65-(8,8,8,8,8,8)]
   311        7.67745        7.67745        7.67745    8[6-(6,8),65-(8,8,8,8,8,8)]
   312        0.44528        0.44528        0.44528    8[6-(6,8),65-(8,8,8,8,8,8)]
   313        2.62933        2.62933        2.62933    8[6-(6,8),65-(8,8,8,8,8,8)]
   314        1.18822        1.18822        1.18822    8[6-(6,8),65-(8,8,8,8,8,8)]
   315         1.2342         1.2342         1.2342    8[6-(6,8),65-(8,8,8,8,8,8)]
   316        3.53441        3.53441        3.53441    8[15-(6,6,6),65-(8,8,8,8,8,8)]
   317       11.13805       11.13805       11.13805    8[6-(6,8),65-(8,8,8,8,8,8)]
   318       10.47255       10.47255       10.47255    8[6-(6,8),65-(8,8,8,8,8,8)]
   319        5.60472        5.60472        5.60472    8[6-(6,8),65-(8,8,8,8,8,8)]
   320        3.42067        3.42067        3.42067    8[6-(6,8),65-(8,8,8,8,8,8)]
   321        4.86178        4.86178        4.86178    8[6-(6,8),65-(8,8,8,8,8,8)]
   322         4.8158         4.8158         4.8158    8[6-(6,8),65-(8,8,8,8,8,8)]
   323        8.56559        8.56559        8.56559    8[15-(6,6,6),65-(8,8,8,8,8,8)]
   324        0.96195        0.96195        0.96195    8[6-(6,8),65-(8,8,8,8,8,8)]
   325        1.62745        1.62745        1.62745    8[6-(6,8),65-(8,8,8,8,8,8)]
   326        6.49528        6.49528        6.49528    8[6-(6,8),65-(8,8,8,8,8,8)]
   327        8.67933        8.67933        8.67933    8[6-(6,8),65-(8,8,8,8,8,8)]
   328        7.23822        7.23822        7.23822    8[6-(6,8),65-(8,8,8,8,8,8)]
   329         7.2842         7.2842         7.2842    8[6-(6,8),65-(8,8,8,8,8,8)]
   330        9.58441        9.58441        9.58441    8[15-(6,6,6),65-(8,8,8,8,8,8)]
   331        5.08805        5.08805        5.08805    8[6-(6,8),65-(8,8,8,8,8,8)]
   332        4.42255        4.42255        4.42255    8[6-(6,8),65-(8,8,8,8,8,8)]
   333       11.65472       11.65472       11.65472    8[6-(6,8),65-(8,8,8,8,8,8)]
   334        9.47067        9.47067        9.47067    8[6-(6,8),65-(8,8,8,8,8,8)]
   335       10.91178       10.91178       10.91178    8[6-(6,8),65-(8,8,8,8,8,8)]
   336        10.8658        10.8658        10.8658    8[6-(6,8),65-(8,8,8,8,8,8)]
