# Supplementary material for: A collection of forcefield precursors for metal–organic frameworks
Source: RSC Adv. 2019 Nov 13;9(63):36492–507. doi: 10.1039/c9ra07327b (PMC9075174; doi:10.1039/c9ra07327b)
Supplement: RA-009-C9RA07327B-s1662 [file RA-009-C9RA07327B-s1662.txt]

NAYZOE_clean

23.211000    0.000000    0.000000
0.000000    23.211000    0.000000
0.000000    0.000000    23.211000

     1      16.097293      16.097293      16.097293    29[8-(6),8-(6),8-(6),8-(6)]
     2       7.113707       7.113707       7.113707    29[8-(6),8-(6),8-(6),8-(6)]
     3            0.0            0.0            0.0    29[8-(6),8-(6),8-(6),8-(6)]
     4            0.0            0.0            0.0    29[8-(6),8-(6),8-(6),8-(6)]
     5        11.6055        11.6055        11.6055    29[8-(6),8-(6),8-(6),8-(6)]
     6        11.6055        11.6055        11.6055    29[8-(6),8-(6),8-(6),8-(6)]
     7            0.0            0.0            0.0    29[8-(6),8-(6),8-(6),8-(6)]
     8            0.0            0.0            0.0    29[8-(6),8-(6),8-(6),8-(6)]
     9       4.491793       4.491793       4.491793    29[8-(6),8-(6),8-(6),8-(6)]
    10      18.719207      18.719207      18.719207    29[8-(6),8-(6),8-(6),8-(6)]
    11        11.6055        11.6055        11.6055    29[8-(6),8-(6),8-(6),8-(6)]
    12        11.6055        11.6055        11.6055    29[8-(6),8-(6),8-(6),8-(6)]
    13      15.446921      15.446921      15.446921    1[6-(6,6)]
    14      15.430673      15.430673      15.430673    1[6-(6,6)]
    15        7.76408        7.76408        7.76408    1[6-(6,6)]
    16       7.780327       7.780327       7.780327    1[6-(6,6)]
    17        7.76408        7.76408        7.76408    1[6-(6,6)]
    18       7.780327       7.780327       7.780327    1[6-(6,6)]
    19      15.446921      15.446921      15.446921    1[6-(6,6)]
    20      15.430673      15.430673      15.430673    1[6-(6,6)]
    21      20.219102      20.219102      20.219102    1[6-(6,6)]
    22      18.492204      18.492204      18.492204    1[6-(6,6)]
    23      20.219102      20.219102      20.219102    1[6-(6,6)]
    24      18.492204      18.492204      18.492204    1[6-(6,6)]
    25       2.991898       2.991898       2.991898    1[6-(6,6)]
    26       4.718796       4.718796       4.718796    1[6-(6,6)]
    27       2.991898       2.991898       2.991898    1[6-(6,6)]
    28       4.718796       4.718796       4.718796    1[6-(6,6)]
    29      14.618288      14.618288      14.618288    1[6-(6,6)]
    30      16.147893      16.147893      16.147893    1[6-(6,6)]
    31       8.592712       8.592712       8.592712    1[6-(6,6)]
    32       7.063107       7.063107       7.063107    1[6-(6,6)]
    33      14.618288      14.618288      14.618288    1[6-(6,6)]
    34      16.147893      16.147893      16.147893    1[6-(6,6)]
    35       8.592712       8.592712       8.592712    1[6-(6,6)]
    36       7.063107       7.063107       7.063107    1[6-(6,6)]
    37       3.012788       3.012788       3.012788    1[6-(6,6)]
    38       4.542393       4.542393       4.542393    1[6-(6,6)]
    39      20.198212      20.198212      20.198212    1[6-(6,6)]
    40      18.668607      18.668607      18.668607    1[6-(6,6)]
    41       3.012788       3.012788       3.012788    1[6-(6,6)]
    42       4.542393       4.542393       4.542393    1[6-(6,6)]
    43      20.198212      20.198212      20.198212    1[6-(6,6)]
    44      18.668607      18.668607      18.668607    1[6-(6,6)]
    45       3.841421       3.841421       3.841421    1[6-(6,6)]
    46       3.825173       3.825173       3.825173    1[6-(6,6)]
    47       19.36958       19.36958       19.36958    1[6-(6,6)]
    48      19.385827      19.385827      19.385827    1[6-(6,6)]
    49       19.36958       19.36958       19.36958    1[6-(6,6)]
    50      19.385827      19.385827      19.385827    1[6-(6,6)]
    51       3.841421       3.841421       3.841421    1[6-(6,6)]
    52       3.825173       3.825173       3.825173    1[6-(6,6)]
    53       8.613602       8.613602       8.613602    1[6-(6,6)]
    54       6.886704       6.886704       6.886704    1[6-(6,6)]
    55       8.613602       8.613602       8.613602    1[6-(6,6)]
    56       6.886704       6.886704       6.886704    1[6-(6,6)]
    57      14.597398      14.597398      14.597398    1[6-(6,6)]
    58      16.324296      16.324296      16.324296    1[6-(6,6)]
    59      14.597398      14.597398      14.597398    1[6-(6,6)]
    60      16.324296      16.324296      16.324296    1[6-(6,6)]
    61        7.76408        7.76408        7.76408    1[6-(6,6)]
    62       7.780327       7.780327       7.780327    1[6-(6,6)]
    63      15.446921      15.446921      15.446921    1[6-(6,6)]
    64      15.430673      15.430673      15.430673    1[6-(6,6)]
    65      15.446921      15.446921      15.446921    1[6-(6,6)]
    66      15.430673      15.430673      15.430673    1[6-(6,6)]
    67        7.76408        7.76408        7.76408    1[6-(6,6)]
    68       7.780327       7.780327       7.780327    1[6-(6,6)]
    69       2.991898       2.991898       2.991898    1[6-(6,6)]
    70       4.718796       4.718796       4.718796    1[6-(6,6)]
    71       2.991898       2.991898       2.991898    1[6-(6,6)]
    72       4.718796       4.718796       4.718796    1[6-(6,6)]
    73      20.219102      20.219102      20.219102    1[6-(6,6)]
    74      18.492204      18.492204      18.492204    1[6-(6,6)]
    75      20.219102      20.219102      20.219102    1[6-(6,6)]
    76      18.492204      18.492204      18.492204    1[6-(6,6)]
    77       8.592712       8.592712       8.592712    1[6-(6,6)]
    78       7.063107       7.063107       7.063107    1[6-(6,6)]
    79      14.618288      14.618288      14.618288    1[6-(6,6)]
    80      16.147893      16.147893      16.147893    1[6-(6,6)]
    81       8.592712       8.592712       8.592712    1[6-(6,6)]
    82       7.063107       7.063107       7.063107    1[6-(6,6)]
    83      14.618288      14.618288      14.618288    1[6-(6,6)]
    84      16.147893      16.147893      16.147893    1[6-(6,6)]
    85      20.198212      20.198212      20.198212    1[6-(6,6)]
    86      18.668607      18.668607      18.668607    1[6-(6,6)]
    87       3.012788       3.012788       3.012788    1[6-(6,6)]
    88       4.542393       4.542393       4.542393    1[6-(6,6)]
    89      20.198212      20.198212      20.198212    1[6-(6,6)]
    90      18.668607      18.668607      18.668607    1[6-(6,6)]
    91       3.012788       3.012788       3.012788    1[6-(6,6)]
    92       4.542393       4.542393       4.542393    1[6-(6,6)]
    93       19.36958       19.36958       19.36958    1[6-(6,6)]
    94      19.385827      19.385827      19.385827    1[6-(6,6)]
    95       3.841421       3.841421       3.841421    1[6-(6,6)]
    96       3.825173       3.825173       3.825173    1[6-(6,6)]
    97       3.841421       3.841421       3.841421    1[6-(6,6)]
    98       3.825173       3.825173       3.825173    1[6-(6,6)]
    99       19.36958       19.36958       19.36958    1[6-(6,6)]
   100      19.385827      19.385827      19.385827    1[6-(6,6)]
   101      14.597398      14.597398      14.597398    1[6-(6,6)]
   102      16.324296      16.324296      16.324296    1[6-(6,6)]
   103      14.597398      14.597398      14.597398    1[6-(6,6)]
   104      16.324296      16.324296      16.324296    1[6-(6,6)]
   105       8.613602       8.613602       8.613602    1[6-(6,6)]
   106       6.886704       6.886704       6.886704    1[6-(6,6)]
   107       8.613602       8.613602       8.613602    1[6-(6,6)]
   108       6.886704       6.886704       6.886704    1[6-(6,6)]
   109      16.256984      16.256984      16.256984    6[1-(0),6-(1,6),6-(6,6)]
   110      16.240737      16.240737      16.240737    6[1-(0),6-(1,6),6-(6,7)]
   111       6.954016       6.954016       6.954016    6[1-(0),6-(1,6),6-(6,6)]
   112       6.970263       6.970263       6.970263    6[1-(0),6-(1,6),6-(6,7)]
   113       6.954016       6.954016       6.954016    6[1-(0),6-(1,6),6-(6,6)]
   114       6.970263       6.970263       6.970263    6[1-(0),6-(1,6),6-(6,7)]
   115      16.256984      16.256984      16.256984    6[1-(0),6-(1,6),6-(6,6)]
   116      16.240737      16.240737      16.240737    6[1-(0),6-(1,6),6-(6,7)]
   117      19.880222      19.880222      19.880222    6[1-(0),6-(1,6),6-(6,6)]
   118      18.861259      18.861259      18.861259    6[1-(0),6-(1,6),6-(6,7)]
   119      19.880222      19.880222      19.880222    6[1-(0),6-(1,6),6-(6,6)]
   120      18.861259      18.861259      18.861259    6[1-(0),6-(1,6),6-(6,7)]
   121       3.330779       3.330779       3.330779    6[1-(0),6-(1,6),6-(6,6)]
   122       4.349741       4.349741       4.349741    6[1-(0),6-(1,6),6-(6,7)]
   123       3.330779       3.330779       3.330779    6[1-(0),6-(1,6),6-(6,6)]
   124       4.349741       4.349741       4.349741    6[1-(0),6-(1,6),6-(6,7)]
   125      14.920031      14.920031      14.920031    6[1-(0),6-(1,6),6-(6,6)]
   126      15.876324      15.876324      15.876324    6[1-(0),6-(1,6),6-(6,7)]
   127       8.290969       8.290969       8.290969    6[1-(0),6-(1,6),6-(6,6)]
   128       7.334676       7.334676       7.334676    6[1-(0),6-(1,6),6-(6,7)]
   129      14.920031      14.920031      14.920031    6[1-(0),6-(1,6),6-(6,6)]
   130      15.876324      15.876324      15.876324    6[1-(0),6-(1,6),6-(6,7)]
   131       8.290969       8.290969       8.290969    6[1-(0),6-(1,6),6-(6,6)]
   132       7.334676       7.334676       7.334676    6[1-(0),6-(1,6),6-(6,7)]
   133       3.314531       3.314531       3.314531    6[1-(0),6-(1,6),6-(6,6)]
   134       4.270824       4.270824       4.270824    6[1-(0),6-(1,6),6-(6,7)]
   135      19.896469      19.896469      19.896469    6[1-(0),6-(1,6),6-(6,6)]
   136      18.940176      18.940176      18.940176    6[1-(0),6-(1,6),6-(6,7)]
   137       3.314531       3.314531       3.314531    6[1-(0),6-(1,6),6-(6,6)]
   138       4.270824       4.270824       4.270824    6[1-(0),6-(1,6),6-(6,7)]
   139      19.896469      19.896469      19.896469    6[1-(0),6-(1,6),6-(6,6)]
   140      18.940176      18.940176      18.940176    6[1-(0),6-(1,6),6-(6,7)]
   141       4.651484       4.651484       4.651484    6[1-(0),6-(1,6),6-(6,6)]
   142       4.635237       4.635237       4.635237    6[1-(0),6-(1,6),6-(6,7)]
   143      18.559516      18.559516      18.559516    6[1-(0),6-(1,6),6-(6,6)]
   144      18.575763      18.575763      18.575763    6[1-(0),6-(1,6),6-(6,7)]
   145      18.559516      18.559516      18.559516    6[1-(0),6-(1,6),6-(6,6)]
   146      18.575763      18.575763      18.575763    6[1-(0),6-(1,6),6-(6,7)]
   147       4.651484       4.651484       4.651484    6[1-(0),6-(1,6),6-(6,6)]
   148       4.635237       4.635237       4.635237    6[1-(0),6-(1,6),6-(6,7)]
   149       8.274722       8.274722       8.274722    6[1-(0),6-(1,6),6-(6,6)]
   150       7.255759       7.255759       7.255759    6[1-(0),6-(1,6),6-(6,7)]
   151       8.274722       8.274722       8.274722    6[1-(0),6-(1,6),6-(6,6)]
   152       7.255759       7.255759       7.255759    6[1-(0),6-(1,6),6-(6,7)]
   153      14.936279      14.936279      14.936279    6[1-(0),6-(1,6),6-(6,6)]
   154      15.955241      15.955241      15.955241    6[1-(0),6-(1,6),6-(6,7)]
   155      14.936279      14.936279      14.936279    6[1-(0),6-(1,6),6-(6,6)]
   156      15.955241      15.955241      15.955241    6[1-(0),6-(1,6),6-(6,7)]
   157       6.954016       6.954016       6.954016    6[1-(0),6-(1,6),6-(6,6)]
   158       6.970263       6.970263       6.970263    6[1-(0),6-(1,6),6-(6,7)]
   159      16.256984      16.256984      16.256984    6[1-(0),6-(1,6),6-(6,6)]
   160      16.240737      16.240737      16.240737    6[1-(0),6-(1,6),6-(6,7)]
   161      16.256984      16.256984      16.256984    6[1-(0),6-(1,6),6-(6,6)]
   162      16.240737      16.240737      16.240737    6[1-(0),6-(1,6),6-(6,7)]
   163       6.954016       6.954016       6.954016    6[1-(0),6-(1,6),6-(6,6)]
   164       6.970263       6.970263       6.970263    6[1-(0),6-(1,6),6-(6,7)]
   165       3.330779       3.330779       3.330779    6[1-(0),6-(1,6),6-(6,6)]
   166       4.349741       4.349741       4.349741    6[1-(0),6-(1,6),6-(6,7)]
   167       3.330779       3.330779       3.330779    6[1-(0),6-(1,6),6-(6,6)]
   168       4.349741       4.349741       4.349741    6[1-(0),6-(1,6),6-(6,7)]
   169      19.880222      19.880222      19.880222    6[1-(0),6-(1,6),6-(6,6)]
   170      18.861259      18.861259      18.861259    6[1-(0),6-(1,6),6-(6,7)]
   171      19.880222      19.880222      19.880222    6[1-(0),6-(1,6),6-(6,6)]
   172      18.861259      18.861259      18.861259    6[1-(0),6-(1,6),6-(6,7)]
   173       8.290969       8.290969       8.290969    6[1-(0),6-(1,6),6-(6,6)]
   174       7.334676       7.334676       7.334676    6[1-(0),6-(1,6),6-(6,7)]
   175      14.920031      14.920031      14.920031    6[1-(0),6-(1,6),6-(6,6)]
   176      15.876324      15.876324      15.876324    6[1-(0),6-(1,6),6-(6,7)]
   177       8.290969       8.290969       8.290969    6[1-(0),6-(1,6),6-(6,6)]
   178       7.334676       7.334676       7.334676    6[1-(0),6-(1,6),6-(6,7)]
   179      14.920031      14.920031      14.920031    6[1-(0),6-(1,6),6-(6,6)]
   180      15.876324      15.876324      15.876324    6[1-(0),6-(1,6),6-(6,7)]
   181      19.896469      19.896469      19.896469    6[1-(0),6-(1,6),6-(6,6)]
   182      18.940176      18.940176      18.940176    6[1-(0),6-(1,6),6-(6,7)]
   183       3.314531       3.314531       3.314531    6[1-(0),6-(1,6),6-(6,6)]
   184       4.270824       4.270824       4.270824    6[1-(0),6-(1,6),6-(6,7)]
   185      19.896469      19.896469      19.896469    6[1-(0),6-(1,6),6-(6,6)]
   186      18.940176      18.940176      18.940176    6[1-(0),6-(1,6),6-(6,7)]
   187       3.314531       3.314531       3.314531    6[1-(0),6-(1,6),6-(6,6)]
   188       4.270824       4.270824       4.270824    6[1-(0),6-(1,6),6-(6,7)]
   189      18.559516      18.559516      18.559516    6[1-(0),6-(1,6),6-(6,6)]
   190      18.575763      18.575763      18.575763    6[1-(0),6-(1,6),6-(6,7)]
   191       4.651484       4.651484       4.651484    6[1-(0),6-(1,6),6-(6,6)]
   192       4.635237       4.635237       4.635237    6[1-(0),6-(1,6),6-(6,7)]
   193       4.651484       4.651484       4.651484    6[1-(0),6-(1,6),6-(6,6)]
   194       4.635237       4.635237       4.635237    6[1-(0),6-(1,6),6-(6,7)]
   195      18.559516      18.559516      18.559516    6[1-(0),6-(1,6),6-(6,6)]
   196      18.575763      18.575763      18.575763    6[1-(0),6-(1,6),6-(6,7)]
   197      14.936279      14.936279      14.936279    6[1-(0),6-(1,6),6-(6,6)]
   198      15.955241      15.955241      15.955241    6[1-(0),6-(1,6),6-(6,7)]
   199      14.936279      14.936279      14.936279    6[1-(0),6-(1,6),6-(6,6)]
   200      15.955241      15.955241      15.955241    6[1-(0),6-(1,6),6-(6,7)]
   201       8.274722       8.274722       8.274722    6[1-(0),6-(1,6),6-(6,6)]
   202       7.255759       7.255759       7.255759    6[1-(0),6-(1,6),6-(6,7)]
   203       8.274722       8.274722       8.274722    6[1-(0),6-(1,6),6-(6,6)]
   204       7.255759       7.255759       7.255759    6[1-(0),6-(1,6),6-(6,7)]
   205       17.40825       17.40825       17.40825    6[6-(6,6),8-(29),8-(29)]
   206       17.40825       17.40825       17.40825    6[6-(1,6),6-(1,6),6-(8,8)]
   207       17.40825       17.40825       17.40825    6[6-(1,6),6-(1,6),7-(6,6)]
   208        5.80275        5.80275        5.80275    6[6-(6,6),8-(29),8-(29)]
   209        5.80275        5.80275        5.80275    6[6-(1,6),6-(1,6),6-(8,8)]
   210        5.80275        5.80275        5.80275    6[6-(1,6),6-(1,6),7-(6,6)]
   211        5.80275        5.80275        5.80275    6[6-(6,6),8-(29),8-(29)]
   212        5.80275        5.80275        5.80275    6[6-(1,6),6-(1,6),6-(8,8)]
   213        5.80275        5.80275        5.80275    6[6-(1,6),6-(1,6),7-(6,6)]
   214       17.40825       17.40825       17.40825    6[6-(6,6),8-(29),8-(29)]
   215       17.40825       17.40825       17.40825    6[6-(1,6),6-(1,6),6-(8,8)]
   216       17.40825       17.40825       17.40825    6[6-(1,6),6-(1,6),7-(6,6)]
   217      21.409826      21.409826      21.409826    6[6-(6,6),8-(29),8-(29)]
   218      20.402469      20.402469      20.402469    6[6-(1,6),6-(1,6),6-(8,8)]
   219      18.408644      18.408644      18.408644    6[6-(1,6),6-(1,6),7-(6,6)]
   220      21.409826      21.409826      21.409826    6[6-(6,6),8-(29),8-(29)]
   221      20.402469      20.402469      20.402469    6[6-(1,6),6-(1,6),6-(8,8)]
   222      18.408644      18.408644      18.408644    6[6-(1,6),6-(1,6),7-(6,6)]
   223       1.801174       1.801174       1.801174    6[6-(6,6),8-(29),8-(29)]
   224       2.808531       2.808531       2.808531    6[6-(1,6),6-(1,6),6-(8,8)]
   225       4.802356       4.802356       4.802356    6[6-(1,6),6-(1,6),7-(6,6)]
   226       1.801174       1.801174       1.801174    6[6-(6,6),8-(29),8-(29)]
   227       2.808531       2.808531       2.808531    6[6-(1,6),6-(1,6),6-(8,8)]
   228       4.802356       4.802356       4.802356    6[6-(1,6),6-(1,6),7-(6,6)]
   229      13.406674      13.406674      13.406674    6[6-(6,6),8-(29),8-(29)]
   230      14.414031      14.414031      14.414031    6[6-(1,6),6-(1,6),6-(8,8)]
   231      16.407856      16.407856      16.407856    6[6-(1,6),6-(1,6),7-(6,6)]
   232       9.804326       9.804326       9.804326    6[6-(6,6),8-(29),8-(29)]
   233       8.796969       8.796969       8.796969    6[6-(1,6),6-(1,6),6-(8,8)]
   234       6.803144       6.803144       6.803144    6[6-(1,6),6-(1,6),7-(6,6)]
   235      13.406674      13.406674      13.406674    6[6-(6,6),8-(29),8-(29)]
   236      14.414031      14.414031      14.414031    6[6-(1,6),6-(1,6),6-(8,8)]
   237      16.407856      16.407856      16.407856    6[6-(1,6),6-(1,6),7-(6,6)]
   238       9.804326       9.804326       9.804326    6[6-(6,6),8-(29),8-(29)]
   239       8.796969       8.796969       8.796969    6[6-(1,6),6-(1,6),6-(8,8)]
   240       6.803144       6.803144       6.803144    6[6-(1,6),6-(1,6),7-(6,6)]
   241        5.80275        5.80275        5.80275    6[6-(6,6),8-(29),8-(29)]
   242        5.80275        5.80275        5.80275    6[6-(1,6),6-(1,6),6-(8,8)]
   243        5.80275        5.80275        5.80275    6[6-(1,6),6-(1,6),7-(6,6)]
   244       17.40825       17.40825       17.40825    6[6-(6,6),8-(29),8-(29)]
   245       17.40825       17.40825       17.40825    6[6-(1,6),6-(1,6),6-(8,8)]
   246       17.40825       17.40825       17.40825    6[6-(1,6),6-(1,6),7-(6,6)]
   247       17.40825       17.40825       17.40825    6[6-(6,6),8-(29),8-(29)]
   248       17.40825       17.40825       17.40825    6[6-(1,6),6-(1,6),6-(8,8)]
   249       17.40825       17.40825       17.40825    6[6-(1,6),6-(1,6),7-(6,6)]
   250        5.80275        5.80275        5.80275    6[6-(6,6),8-(29),8-(29)]
   251        5.80275        5.80275        5.80275    6[6-(1,6),6-(1,6),6-(8,8)]
   252        5.80275        5.80275        5.80275    6[6-(1,6),6-(1,6),7-(6,6)]
   253       1.801174       1.801174       1.801174    6[6-(6,6),8-(29),8-(29)]
   254       2.808531       2.808531       2.808531    6[6-(1,6),6-(1,6),6-(8,8)]
   255       4.802356       4.802356       4.802356    6[6-(1,6),6-(1,6),7-(6,6)]
   256       1.801174       1.801174       1.801174    6[6-(6,6),8-(29),8-(29)]
   257       2.808531       2.808531       2.808531    6[6-(1,6),6-(1,6),6-(8,8)]
   258       4.802356       4.802356       4.802356    6[6-(1,6),6-(1,6),7-(6,6)]
   259      21.409826      21.409826      21.409826    6[6-(6,6),8-(29),8-(29)]
   260      20.402469      20.402469      20.402469    6[6-(1,6),6-(1,6),6-(8,8)]
   261      18.408644      18.408644      18.408644    6[6-(1,6),6-(1,6),7-(6,6)]
   262      21.409826      21.409826      21.409826    6[6-(6,6),8-(29),8-(29)]
   263      20.402469      20.402469      20.402469    6[6-(1,6),6-(1,6),6-(8,8)]
   264      18.408644      18.408644      18.408644    6[6-(1,6),6-(1,6),7-(6,6)]
   265       9.804326       9.804326       9.804326    6[6-(6,6),8-(29),8-(29)]
   266       8.796969       8.796969       8.796969    6[6-(1,6),6-(1,6),6-(8,8)]
   267       6.803144       6.803144       6.803144    6[6-(1,6),6-(1,6),7-(6,6)]
   268      13.406674      13.406674      13.406674    6[6-(6,6),8-(29),8-(29)]
   269      14.414031      14.414031      14.414031    6[6-(1,6),6-(1,6),6-(8,8)]
   270      16.407856      16.407856      16.407856    6[6-(1,6),6-(1,6),7-(6,6)]
   271       9.804326       9.804326       9.804326    6[6-(6,6),8-(29),8-(29)]
   272       8.796969       8.796969       8.796969    6[6-(1,6),6-(1,6),6-(8,8)]
   273       6.803144       6.803144       6.803144    6[6-(1,6),6-(1,6),7-(6,6)]
   274      13.406674      13.406674      13.406674    6[6-(6,6),8-(29),8-(29)]
   275      14.414031      14.414031      14.414031    6[6-(1,6),6-(1,6),6-(8,8)]
   276      16.407856      16.407856      16.407856    6[6-(1,6),6-(1,6),7-(6,6)]
   277       17.40825       17.40825       17.40825    7[6-(6,6),6-(6,6),6-(6,6)]
   278        5.80275        5.80275        5.80275    7[6-(6,6),6-(6,6),6-(6,6)]
   279        5.80275        5.80275        5.80275    7[6-(6,6),6-(6,6),6-(6,6)]
   280       17.40825       17.40825       17.40825    7[6-(6,6),6-(6,6),6-(6,6)]
   281        5.80275        5.80275        5.80275    7[6-(6,6),6-(6,6),6-(6,6)]
   282       17.40825       17.40825       17.40825    7[6-(6,6),6-(6,6),6-(6,6)]
   283       17.40825       17.40825       17.40825    7[6-(6,6),6-(6,6),6-(6,6)]
   284        5.80275        5.80275        5.80275    7[6-(6,6),6-(6,6),6-(6,6)]
   285      16.310834      16.310834      16.310834    8[6-(6,8),29-(8,8,8)]
   286       6.900166       6.900166       6.900166    8[6-(6,8),29-(8,8,8)]
   287       6.900166       6.900166       6.900166    8[6-(6,8),29-(8,8,8)]
   288      16.310834      16.310834      16.310834    8[6-(6,8),29-(8,8,8)]
   289      21.842247      21.842247      21.842247    8[6-(6,8),29-(8,8,8)]
   290      21.842247      21.842247      21.842247    8[6-(6,8),29-(8,8,8)]
   291       1.368753       1.368753       1.368753    8[6-(6,8),29-(8,8,8)]
   292       1.368753       1.368753       1.368753    8[6-(6,8),29-(8,8,8)]
   293      12.974949      12.974949      12.974949    8[6-(6,8),29-(8,8,8)]
   294      10.236051      10.236051      10.236051    8[6-(6,8),29-(8,8,8)]
   295      12.974949      12.974949      12.974949    8[6-(6,8),29-(8,8,8)]
   296      10.236051      10.236051      10.236051    8[6-(6,8),29-(8,8,8)]
   297       1.369449       1.369449       1.369449    8[6-(6,8),29-(8,8,8)]
   298      21.841551      21.841551      21.841551    8[6-(6,8),29-(8,8,8)]
   299       1.369449       1.369449       1.369449    8[6-(6,8),29-(8,8,8)]
   300      21.841551      21.841551      21.841551    8[6-(6,8),29-(8,8,8)]
   301       4.705334       4.705334       4.705334    8[6-(6,8),29-(8,8,8)]
   302      18.505666      18.505666      18.505666    8[6-(6,8),29-(8,8,8)]
   303      18.505666      18.505666      18.505666    8[6-(6,8),29-(8,8,8)]
   304       4.705334       4.705334       4.705334    8[6-(6,8),29-(8,8,8)]
   305      10.236747      10.236747      10.236747    8[6-(6,8),29-(8,8,8)]
   306      10.236747      10.236747      10.236747    8[6-(6,8),29-(8,8,8)]
   307      12.974253      12.974253      12.974253    8[6-(6,8),29-(8,8,8)]
   308      12.974253      12.974253      12.974253    8[6-(6,8),29-(8,8,8)]
   309       6.900166       6.900166       6.900166    8[6-(6,8),29-(8,8,8)]
   310      16.310834      16.310834      16.310834    8[6-(6,8),29-(8,8,8)]
   311      16.310834      16.310834      16.310834    8[6-(6,8),29-(8,8,8)]
   312       6.900166       6.900166       6.900166    8[6-(6,8),29-(8,8,8)]
   313       1.368753       1.368753       1.368753    8[6-(6,8),29-(8,8,8)]
   314       1.368753       1.368753       1.368753    8[6-(6,8),29-(8,8,8)]
   315      21.842247      21.842247      21.842247    8[6-(6,8),29-(8,8,8)]
   316      21.842247      21.842247      21.842247    8[6-(6,8),29-(8,8,8)]
   317      10.236051      10.236051      10.236051    8[6-(6,8),29-(8,8,8)]
   318      12.974949      12.974949      12.974949    8[6-(6,8),29-(8,8,8)]
   319      10.236051      10.236051      10.236051    8[6-(6,8),29-(8,8,8)]
   320      12.974949      12.974949      12.974949    8[6-(6,8),29-(8,8,8)]
   321      21.841551      21.841551      21.841551    8[6-(6,8),29-(8,8,8)]
   322       1.369449       1.369449       1.369449    8[6-(6,8),29-(8,8,8)]
   323      21.841551      21.841551      21.841551    8[6-(6,8),29-(8,8,8)]
   324       1.369449       1.369449       1.369449    8[6-(6,8),29-(8,8,8)]
   325      18.505666      18.505666      18.505666    8[6-(6,8),29-(8,8,8)]
   326       4.705334       4.705334       4.705334    8[6-(6,8),29-(8,8,8)]
   327       4.705334       4.705334       4.705334    8[6-(6,8),29-(8,8,8)]
   328      18.505666      18.505666      18.505666    8[6-(6,8),29-(8,8,8)]
   329      12.974253      12.974253      12.974253    8[6-(6,8),29-(8,8,8)]
   330      12.974253      12.974253      12.974253    8[6-(6,8),29-(8,8,8)]
   331      10.236747      10.236747      10.236747    8[6-(6,8),29-(8,8,8)]
   332      10.236747      10.236747      10.236747    8[6-(6,8),29-(8,8,8)]
