# Supplementary material for: A collection of forcefield precursors for metal–organic frameworks
Source: RSC Adv. 2019 Nov 13;9(63):36492–507. doi: 10.1039/c9ra07327b (PMC9075174; doi:10.1039/c9ra07327b)
Supplement: RA-009-C9RA07327B-s1663 [file RA-009-C9RA07327B-s1663.txt]

NAZZEV_clean

15.586400    0.000000    0.000000
0.000000    25.475000    0.000000
0.000000    -2.496041    16.846189

     1        4.60017        4.60017        4.60017    62[8-(6),8-(6),8-(6),8-(6),8-(6),8-(6)]
     2       2.742115       2.742115       2.742115    62[8-(6),8-(6),8-(6),8-(6),8-(6),8-(6)]
     3       12.39337       12.39337       12.39337    62[8-(6),8-(6),8-(6),8-(6),8-(6),8-(6)]
     4      10.535315      10.535315      10.535315    62[8-(6),8-(6),8-(6),8-(6),8-(6),8-(6)]
     5       10.98623       10.98623       10.98623    62[8-(6),8-(6),8-(6),8-(6),8-(6),8-(6)]
     6      12.844285      12.844285      12.844285    62[8-(6),8-(6),8-(6),8-(6),8-(6),8-(6)]
     7        3.19303        3.19303        3.19303    62[8-(6),8-(6),8-(6),8-(6),8-(6),8-(6)]
     8       5.051085       5.051085       5.051085    62[8-(6),8-(6),8-(6),8-(6),8-(6),8-(6)]
     9      15.519378      15.519378      15.519378    1[6-(6,6)]
    10      14.648099      14.648099      14.648099    1[6-(6,6)]
    11       2.537466       2.537466       2.537466    1[6-(6,7)]
    12        5.43186        5.43186        5.43186    1[6-(6,6)]
    13       6.607075       6.607075       6.607075    1[6-(6,6)]
    14        7.47212        7.47212        7.47212    1[6-(6,7)]
    15        7.81658        7.81658        7.81658    1[6-(6,6)]
    16       8.686301       8.686301       8.686301    1[6-(6,6)]
    17      10.011145      10.011145      10.011145    1[6-(6,7)]
    18       2.065198       2.065198       2.065198    1[6-(6,6)]
    19       0.841666       0.841666       0.841666    1[6-(6,6)]
    20        1.16898        1.16898        1.16898    1[6-(6,7)]
    21       5.486413       5.486413       5.486413    1[6-(6,6)]
    22       6.873602       6.873602       6.873602    1[6-(6,6)]
    23       6.353017       6.353017       6.353017    1[6-(6,7)]
    24       7.617074       7.617074       7.617074    1[6-(6,6)]
    25       8.623955       8.623955       8.623955    1[6-(6,6)]
    26        9.92542        9.92542        9.92542    1[6-(6,7)]
    27       7.726178       7.726178       7.726178    1[6-(6,6)]
    28       6.854899       6.854899       6.854899    1[6-(6,6)]
    29      10.330666      10.330666      10.330666    1[6-(6,7)]
    30       13.22506       13.22506       13.22506    1[6-(6,6)]
    31      14.400275      14.400275      14.400275    1[6-(6,6)]
    32       15.26532       15.26532       15.26532    1[6-(6,7)]
    33        0.02338        0.02338        0.02338    1[6-(6,6)]
    34       0.893101       0.893101       0.893101    1[6-(6,6)]
    35       2.217945       2.217945       2.217945    1[6-(6,7)]
    36       9.858398       9.858398       9.858398    1[6-(6,6)]
    37       8.634866       8.634866       8.634866    1[6-(6,6)]
    38        8.96218        8.96218        8.96218    1[6-(6,7)]
    39      13.279613      13.279613      13.279613    1[6-(6,6)]
    40      14.666802      14.666802      14.666802    1[6-(6,6)]
    41      14.146217      14.146217      14.146217    1[6-(6,7)]
    42      15.410274      15.410274      15.410274    1[6-(6,6)]
    43       0.830755       0.830755       0.830755    1[6-(6,6)]
    44        2.13222        2.13222        2.13222    1[6-(6,7)]
    45       0.067022       0.067022       0.067022    1[6-(6,6)]
    46       0.938301       0.938301       0.938301    1[6-(6,6)]
    47      13.048934      13.048934      13.048934    1[6-(6,7)]
    48       10.15454       10.15454       10.15454    1[6-(6,6)]
    49       8.979325       8.979325       8.979325    1[6-(6,6)]
    50        8.11428        8.11428        8.11428    1[6-(6,7)]
    51        7.76982        7.76982        7.76982    1[6-(6,6)]
    52       6.900099       6.900099       6.900099    1[6-(6,6)]
    53       5.575255       5.575255       5.575255    1[6-(6,7)]
    54      13.521202      13.521202      13.521202    1[6-(6,6)]
    55      14.744734      14.744734      14.744734    1[6-(6,6)]
    56       14.41742       14.41742       14.41742    1[6-(6,7)]
    57      10.099987      10.099987      10.099987    1[6-(6,6)]
    58       8.712798       8.712798       8.712798    1[6-(6,6)]
    59       9.233383       9.233383       9.233383    1[6-(6,7)]
    60       7.969326       7.969326       7.969326    1[6-(6,6)]
    61       6.962445       6.962445       6.962445    1[6-(6,6)]
    62        5.66098        5.66098        5.66098    1[6-(6,7)]
    63       7.860222       7.860222       7.860222    1[6-(6,6)]
    64       8.731501       8.731501       8.731501    1[6-(6,6)]
    65       5.255734       5.255734       5.255734    1[6-(6,7)]
    66        2.36134        2.36134        2.36134    1[6-(6,6)]
    67       1.186125       1.186125       1.186125    1[6-(6,6)]
    68        0.32108        0.32108        0.32108    1[6-(6,7)]
    69       -0.02338       -0.02338       -0.02338    1[6-(6,6)]
    70      14.693299      14.693299      14.693299    1[6-(6,6)]
    71      13.368455      13.368455      13.368455    1[6-(6,7)]
    72       5.728002       5.728002       5.728002    1[6-(6,6)]
    73       6.951534       6.951534       6.951534    1[6-(6,6)]
    74        6.62422        6.62422        6.62422    1[6-(6,7)]
    75       2.306787       2.306787       2.306787    1[6-(6,6)]
    76       0.919598       0.919598       0.919598    1[6-(6,6)]
    77       1.440183       1.440183       1.440183    1[6-(6,7)]
    78       0.176126       0.176126       0.176126    1[6-(6,6)]
    79      14.755645      14.755645      14.755645    1[6-(6,6)]
    80       13.45418       13.45418       13.45418    1[6-(6,7)]
    81       1.943624       1.943624       1.943624    6[6-(6,6),8-(62),8-(62)]
    82       1.346665       1.346665       1.346665    6[6-(1,6),6-(1,7),6-(8,8)]
    83       0.300818       0.300818       0.300818    6[1-(0),6-(1,6),6-(6,6)]
    84      15.371308      15.371308      15.371308    6[1-(0),6-(1,6),6-(6,7)]
    85       0.277438       0.277438       0.277438    6[6-(1,6),6-(6,7),7-(6)]
    86       1.839195       1.839195       1.839195    6[1-(0),6-(6,6),7-(6)]
    87       5.500441       5.500441       5.500441    6[6-(6,6),8-(62),8-(62)]
    88       6.340548       6.340548       6.340548    6[6-(1,6),6-(1,7),6-(8,8)]
    89       6.084931       6.084931       6.084931    6[1-(0),6-(1,6),6-(6,6)]
    90       6.783201       6.783201       6.783201    6[1-(0),6-(1,6),6-(6,7)]
    91       7.737089       7.737089       7.737089    6[6-(1,6),6-(6,7),7-(6)]
    92       7.295994       7.295994       7.295994    6[1-(0),6-(6,6),7-(6)]
    93       9.863074       9.863074       9.863074    6[6-(6,6),8-(62),8-(62)]
    94       8.397952       8.397952       8.397952    6[6-(1,6),6-(6,7),7-(6)]
    95       8.262351       8.262351       8.262351    6[1-(0),6-(1,6),6-(6,7)]
    96        8.77826        8.77826        8.77826    6[1-(0),6-(1,6),6-(6,6)]
    97       9.431331       9.431331       9.431331    6[6-(1,6),6-(1,7),6-(8,8)]
    98       9.565374       9.565374       9.565374    6[1-(0),6-(6,6),7-(6)]
    99       2.598253       2.598253       2.598253    6[6-(6,6),8-(62),8-(62)]
   100       1.795553       1.795553       1.795553    6[6-(1,6),6-(1,7),6-(8,8)]
   101       1.667745       1.667745       1.667745    6[1-(0),6-(1,6),6-(6,6)]
   102       0.935184       0.935184       0.935184    6[1-(0),6-(1,6),6-(6,7)]
   103        0.38966        0.38966        0.38966    6[6-(1,6),6-(6,7),7-(6)]
   104       1.137807       1.137807       1.137807    6[1-(0),6-(6,6),7-(6)]
   105        4.87075        4.87075        4.87075    6[6-(6,6),8-(62),8-(62)]
   106       5.774761       5.774761       5.774761    6[6-(1,6),6-(1,7),6-(8,8)]
   107       5.938418       5.938418       5.938418    6[1-(0),6-(1,6),6-(6,6)]
   108       6.736442       6.736442       6.736442    6[1-(0),6-(1,6),6-(6,7)]
   109       7.328725       7.328725       7.328725    6[6-(1,6),6-(6,7),7-(6)]
   110        6.45277        6.45277        6.45277    6[1-(0),6-(6,6),7-(6)]
   111       8.117397       8.117397       8.117397    6[6-(1,6),6-(6,7),7-(6)]
   112       8.072197       8.072197       8.072197    6[1-(0),6-(1,6),6-(6,7)]
   113       8.666038       8.666038       8.666038    6[1-(0),6-(1,6),6-(6,6)]
   114       9.334695       9.334695       9.334695    6[6-(1,6),6-(1,7),6-(8,8)]
   115       9.429772       9.429772       9.429772    6[1-(0),6-(6,6),7-(6)]
   116        9.90204        9.90204        9.90204    6[6-(6,6),8-(62),8-(62)]
   117       9.736824       9.736824       9.736824    6[6-(6,6),8-(62),8-(62)]
   118       9.139865       9.139865       9.139865    6[6-(1,6),6-(1,7),6-(8,8)]
   119       8.094018       8.094018       8.094018    6[1-(0),6-(1,6),6-(6,6)]
   120       7.578108       7.578108       7.578108    6[1-(0),6-(1,6),6-(6,7)]
   121       8.070638       8.070638       8.070638    6[6-(1,6),6-(6,7),7-(6)]
   122       9.632395       9.632395       9.632395    6[1-(0),6-(6,6),7-(6)]
   123      13.293641      13.293641      13.293641    6[6-(6,6),8-(62),8-(62)]
   124      14.133748      14.133748      14.133748    6[6-(1,6),6-(1,7),6-(8,8)]
   125      13.878131      13.878131      13.878131    6[1-(0),6-(1,6),6-(6,6)]
   126      14.576401      14.576401      14.576401    6[1-(0),6-(1,6),6-(6,7)]
   127      15.530289      15.530289      15.530289    6[6-(1,6),6-(6,7),7-(6)]
   128      15.089194      15.089194      15.089194    6[1-(0),6-(6,6),7-(6)]
   129       2.069874       2.069874       2.069874    6[6-(6,6),8-(62),8-(62)]
   130       0.604752       0.604752       0.604752    6[6-(1,6),6-(6,7),7-(6)]
   131       0.469151       0.469151       0.469151    6[1-(0),6-(1,6),6-(6,7)]
   132        0.98506        0.98506        0.98506    6[1-(0),6-(1,6),6-(6,6)]
   133       1.638131       1.638131       1.638131    6[6-(1,6),6-(1,7),6-(8,8)]
   134       1.772174       1.772174       1.772174    6[1-(0),6-(6,6),7-(6)]
   135      10.391453      10.391453      10.391453    6[6-(6,6),8-(62),8-(62)]
   136       9.588753       9.588753       9.588753    6[6-(1,6),6-(1,7),6-(8,8)]
   137       9.460945       9.460945       9.460945    6[1-(0),6-(1,6),6-(6,6)]
   138       8.728384       8.728384       8.728384    6[1-(0),6-(1,6),6-(6,7)]
   139        8.18286        8.18286        8.18286    6[6-(1,6),6-(6,7),7-(6)]
   140       8.931007       8.931007       8.931007    6[1-(0),6-(6,6),7-(6)]
   141       12.66395       12.66395       12.66395    6[6-(6,6),8-(62),8-(62)]
   142      13.567961      13.567961      13.567961    6[6-(1,6),6-(1,7),6-(8,8)]
   143      13.731618      13.731618      13.731618    6[1-(0),6-(1,6),6-(6,6)]
   144      14.529642      14.529642      14.529642    6[1-(0),6-(1,6),6-(6,7)]
   145      15.121925      15.121925      15.121925    6[6-(1,6),6-(6,7),7-(6)]
   146       14.24597       14.24597       14.24597    6[1-(0),6-(6,6),7-(6)]
   147       0.324197       0.324197       0.324197    6[6-(1,6),6-(6,7),7-(6)]
   148       0.278997       0.278997       0.278997    6[1-(0),6-(1,6),6-(6,7)]
   149       0.872838       0.872838       0.872838    6[1-(0),6-(1,6),6-(6,6)]
   150       1.541495       1.541495       1.541495    6[6-(1,6),6-(1,7),6-(8,8)]
   151       1.636572       1.636572       1.636572    6[1-(0),6-(6,6),7-(6)]
   152        2.10884        2.10884        2.10884    6[6-(6,6),8-(62),8-(62)]
   153      13.642776      13.642776      13.642776    6[6-(6,6),8-(62),8-(62)]
   154      14.239735      14.239735      14.239735    6[6-(1,6),6-(1,7),6-(8,8)]
   155      15.285582      15.285582      15.285582    6[1-(0),6-(1,6),6-(6,6)]
   156       0.215092       0.215092       0.215092    6[1-(0),6-(1,6),6-(6,7)]
   157      15.308962      15.308962      15.308962    6[6-(1,6),6-(6,7),7-(6)]
   158      13.747205      13.747205      13.747205    6[1-(0),6-(6,6),7-(6)]
   159      10.085959      10.085959      10.085959    6[6-(6,6),8-(62),8-(62)]
   160       9.245852       9.245852       9.245852    6[6-(1,6),6-(1,7),6-(8,8)]
   161       9.501469       9.501469       9.501469    6[1-(0),6-(1,6),6-(6,6)]
   162       8.803199       8.803199       8.803199    6[1-(0),6-(1,6),6-(6,7)]
   163       7.849311       7.849311       7.849311    6[6-(1,6),6-(6,7),7-(6)]
   164       8.290406       8.290406       8.290406    6[1-(0),6-(6,6),7-(6)]
   165       5.723326       5.723326       5.723326    6[6-(6,6),8-(62),8-(62)]
   166       7.188448       7.188448       7.188448    6[6-(1,6),6-(6,7),7-(6)]
   167       7.324049       7.324049       7.324049    6[1-(0),6-(1,6),6-(6,7)]
   168        6.80814        6.80814        6.80814    6[1-(0),6-(1,6),6-(6,6)]
   169       6.155069       6.155069       6.155069    6[6-(1,6),6-(1,7),6-(8,8)]
   170       6.021026       6.021026       6.021026    6[1-(0),6-(6,6),7-(6)]
   171      12.988147      12.988147      12.988147    6[6-(6,6),8-(62),8-(62)]
   172      13.790847      13.790847      13.790847    6[6-(1,6),6-(1,7),6-(8,8)]
   173      13.918655      13.918655      13.918655    6[1-(0),6-(1,6),6-(6,6)]
   174      14.651216      14.651216      14.651216    6[1-(0),6-(1,6),6-(6,7)]
   175       15.19674       15.19674       15.19674    6[6-(1,6),6-(6,7),7-(6)]
   176      14.448593      14.448593      14.448593    6[1-(0),6-(6,6),7-(6)]
   177       10.71565       10.71565       10.71565    6[6-(6,6),8-(62),8-(62)]
   178       9.811639       9.811639       9.811639    6[6-(1,6),6-(1,7),6-(8,8)]
   179       9.647982       9.647982       9.647982    6[1-(0),6-(1,6),6-(6,6)]
   180       8.849958       8.849958       8.849958    6[1-(0),6-(1,6),6-(6,7)]
   181       8.257675       8.257675       8.257675    6[6-(1,6),6-(6,7),7-(6)]
   182        9.13363        9.13363        9.13363    6[1-(0),6-(6,6),7-(6)]
   183       7.469003       7.469003       7.469003    6[6-(1,6),6-(6,7),7-(6)]
   184       7.514203       7.514203       7.514203    6[1-(0),6-(1,6),6-(6,7)]
   185       6.920362       6.920362       6.920362    6[1-(0),6-(1,6),6-(6,6)]
   186       6.251705       6.251705       6.251705    6[6-(1,6),6-(1,7),6-(8,8)]
   187       6.156628       6.156628       6.156628    6[1-(0),6-(6,6),7-(6)]
   188        5.68436        5.68436        5.68436    6[6-(6,6),8-(62),8-(62)]
   189       5.849576       5.849576       5.849576    6[6-(6,6),8-(62),8-(62)]
   190       6.446535       6.446535       6.446535    6[6-(1,6),6-(1,7),6-(8,8)]
   191       7.492382       7.492382       7.492382    6[1-(0),6-(1,6),6-(6,6)]
   192       8.008292       8.008292       8.008292    6[1-(0),6-(1,6),6-(6,7)]
   193       7.515762       7.515762       7.515762    6[6-(1,6),6-(6,7),7-(6)]
   194       5.954005       5.954005       5.954005    6[1-(0),6-(6,6),7-(6)]
   195       2.292759       2.292759       2.292759    6[6-(6,6),8-(62),8-(62)]
   196       1.452652       1.452652       1.452652    6[6-(1,6),6-(1,7),6-(8,8)]
   197       1.708269       1.708269       1.708269    6[1-(0),6-(1,6),6-(6,6)]
   198       1.009999       1.009999       1.009999    6[1-(0),6-(1,6),6-(6,7)]
   199       0.056111       0.056111       0.056111    6[6-(1,6),6-(6,7),7-(6)]
   200       0.497206       0.497206       0.497206    6[1-(0),6-(6,6),7-(6)]
   201      13.516526      13.516526      13.516526    6[6-(6,6),8-(62),8-(62)]
   202      14.981648      14.981648      14.981648    6[6-(1,6),6-(6,7),7-(6)]
   203      15.117249      15.117249      15.117249    6[1-(0),6-(1,6),6-(6,7)]
   204       14.60134       14.60134       14.60134    6[1-(0),6-(1,6),6-(6,6)]
   205      13.948269      13.948269      13.948269    6[6-(1,6),6-(1,7),6-(8,8)]
   206      13.814226      13.814226      13.814226    6[1-(0),6-(6,6),7-(6)]
   207       5.194947       5.194947       5.194947    6[6-(6,6),8-(62),8-(62)]
   208       5.997647       5.997647       5.997647    6[6-(1,6),6-(1,7),6-(8,8)]
   209       6.125455       6.125455       6.125455    6[1-(0),6-(1,6),6-(6,6)]
   210       6.858016       6.858016       6.858016    6[1-(0),6-(1,6),6-(6,7)]
   211        7.40354        7.40354        7.40354    6[6-(1,6),6-(6,7),7-(6)]
   212       6.655393       6.655393       6.655393    6[1-(0),6-(6,6),7-(6)]
   213        2.92245        2.92245        2.92245    6[6-(6,6),8-(62),8-(62)]
   214       2.018439       2.018439       2.018439    6[6-(1,6),6-(1,7),6-(8,8)]
   215       1.854782       1.854782       1.854782    6[1-(0),6-(1,6),6-(6,6)]
   216       1.056758       1.056758       1.056758    6[1-(0),6-(1,6),6-(6,7)]
   217       0.464475       0.464475       0.464475    6[6-(1,6),6-(6,7),7-(6)]
   218        1.34043        1.34043        1.34043    6[1-(0),6-(6,6),7-(6)]
   219      15.262203      15.262203      15.262203    6[6-(1,6),6-(6,7),7-(6)]
   220      15.307403      15.307403      15.307403    6[1-(0),6-(1,6),6-(6,7)]
   221      14.713562      14.713562      14.713562    6[1-(0),6-(1,6),6-(6,6)]
   222      14.044905      14.044905      14.044905    6[6-(1,6),6-(1,7),6-(8,8)]
   223      13.949828      13.949828      13.949828    6[1-(0),6-(6,6),7-(6)]
   224       13.47756       13.47756       13.47756    6[6-(6,6),8-(62),8-(62)]
   225       1.309258       1.309258       1.309258    7[6-(1,6),6-(6,6)]
   226       7.994265       7.994265       7.994265    7[6-(1,6),6-(6,6)]
   227       9.049464       9.049464       9.049464    7[6-(1,6),6-(6,6)]
   228       0.467592       0.467592       0.467592    7[6-(1,6),6-(6,6)]
   229       7.239883       7.239883       7.239883    7[6-(1,6),6-(6,6)]
   230       8.821902       8.821902       8.821902    7[6-(1,6),6-(6,6)]
   231       9.102458       9.102458       9.102458    7[6-(1,6),6-(6,6)]
   232       0.201065       0.201065       0.201065    7[6-(1,6),6-(6,6)]
   233       1.256264       1.256264       1.256264    7[6-(1,6),6-(6,6)]
   234       8.260792       8.260792       8.260792    7[6-(1,6),6-(6,6)]
   235      15.033083      15.033083      15.033083    7[6-(1,6),6-(6,6)]
   236       1.028702       1.028702       1.028702    7[6-(1,6),6-(6,6)]
   237      14.277142      14.277142      14.277142    7[6-(1,6),6-(6,6)]
   238       7.592135       7.592135       7.592135    7[6-(1,6),6-(6,6)]
   239       6.536936       6.536936       6.536936    7[6-(1,6),6-(6,6)]
   240      15.118808      15.118808      15.118808    7[6-(1,6),6-(6,6)]
   241       8.346517       8.346517       8.346517    7[6-(1,6),6-(6,6)]
   242       6.764498       6.764498       6.764498    7[6-(1,6),6-(6,6)]
   243       6.483942       6.483942       6.483942    7[6-(1,6),6-(6,6)]
   244      15.385335      15.385335      15.385335    7[6-(1,6),6-(6,6)]
   245      14.330136      14.330136      14.330136    7[6-(1,6),6-(6,6)]
   246       7.325608       7.325608       7.325608    7[6-(1,6),6-(6,6)]
   247       0.553317       0.553317       0.553317    7[6-(1,6),6-(6,6)]
   248      14.557698      14.557698      14.557698    7[6-(1,6),6-(6,6)]
   249       2.581108       2.581108       2.581108    8[6-(6,8),62-(8,8,8,8,8)]
   250       1.772174       1.772174       1.772174    8[6-(6,8),62-(8,8,8,8,8)]
   251       5.556552       5.556552       5.556552    8[6-(6,8),62-(8,8,8,8,8)]
   252       4.816198       4.816198       4.816198    8[6-(6,8),62-(8,8,8,8,8)]
   253       9.859957       9.859957       9.859957    8[6-(6,8),62-(8,8,8,8,8)]
   254      10.148305      10.148305      10.148305    8[6-(6,8),62-(8,8,8,8,8)]
   255       3.154687       3.154687       3.154687    8[6-(6,8),62-(8,8,8,8,8)]
   256       2.679302       2.679302       2.679302    8[6-(6,8),62-(8,8,8,8,8)]
   257       4.677479       4.677479       4.677479    8[6-(6,8),62-(8,8,8,8,8)]
   258       4.280025       4.280025       4.280025    8[6-(6,8),62-(8,8,8,8,8)]
   259       10.55511       10.55511       10.55511    8[6-(6,8),62-(8,8,8,8,8)]
   260       9.599664       9.599664       9.599664    8[6-(6,8),62-(8,8,8,8,8)]
   261      10.374308      10.374308      10.374308    8[6-(6,8),62-(8,8,8,8,8)]
   262       9.565374       9.565374       9.565374    8[6-(6,8),62-(8,8,8,8,8)]
   263      13.349752      13.349752      13.349752    8[6-(6,8),62-(8,8,8,8,8)]
   264      12.609398      12.609398      12.609398    8[6-(6,8),62-(8,8,8,8,8)]
   265       2.066757       2.066757       2.066757    8[6-(6,8),62-(8,8,8,8,8)]
   266       2.355105       2.355105       2.355105    8[6-(6,8),62-(8,8,8,8,8)]
   267      10.947887      10.947887      10.947887    8[6-(6,8),62-(8,8,8,8,8)]
   268      10.472502      10.472502      10.472502    8[6-(6,8),62-(8,8,8,8,8)]
   269      12.470679      12.470679      12.470679    8[6-(6,8),62-(8,8,8,8,8)]
   270      12.073225      12.073225      12.073225    8[6-(6,8),62-(8,8,8,8,8)]
   271        2.76191        2.76191        2.76191    8[6-(6,8),62-(8,8,8,8,8)]
   272       1.806464       1.806464       1.806464    8[6-(6,8),62-(8,8,8,8,8)]
   273      13.005292      13.005292      13.005292    8[6-(6,8),62-(8,8,8,8,8)]
   274      13.814226      13.814226      13.814226    8[6-(6,8),62-(8,8,8,8,8)]
   275      10.029848      10.029848      10.029848    8[6-(6,8),62-(8,8,8,8,8)]
   276      10.770202      10.770202      10.770202    8[6-(6,8),62-(8,8,8,8,8)]
   277       5.726443       5.726443       5.726443    8[6-(6,8),62-(8,8,8,8,8)]
   278       5.438095       5.438095       5.438095    8[6-(6,8),62-(8,8,8,8,8)]
   279      12.431713      12.431713      12.431713    8[6-(6,8),62-(8,8,8,8,8)]
   280      12.907098      12.907098      12.907098    8[6-(6,8),62-(8,8,8,8,8)]
   281      10.908921      10.908921      10.908921    8[6-(6,8),62-(8,8,8,8,8)]
   282      11.306375      11.306375      11.306375    8[6-(6,8),62-(8,8,8,8,8)]
   283        5.03129        5.03129        5.03129    8[6-(6,8),62-(8,8,8,8,8)]
   284       5.986736       5.986736       5.986736    8[6-(6,8),62-(8,8,8,8,8)]
   285       5.212092       5.212092       5.212092    8[6-(6,8),62-(8,8,8,8,8)]
   286       6.021026       6.021026       6.021026    8[6-(6,8),62-(8,8,8,8,8)]
   287       2.236648       2.236648       2.236648    8[6-(6,8),62-(8,8,8,8,8)]
   288       2.977002       2.977002       2.977002    8[6-(6,8),62-(8,8,8,8,8)]
   289      13.519643      13.519643      13.519643    8[6-(6,8),62-(8,8,8,8,8)]
   290      13.231295      13.231295      13.231295    8[6-(6,8),62-(8,8,8,8,8)]
   291       4.638513       4.638513       4.638513    8[6-(6,8),62-(8,8,8,8,8)]
   292       5.113898       5.113898       5.113898    8[6-(6,8),62-(8,8,8,8,8)]
   293       3.115721       3.115721       3.115721    8[6-(6,8),62-(8,8,8,8,8)]
   294       3.513175       3.513175       3.513175    8[6-(6,8),62-(8,8,8,8,8)]
   295       12.82449       12.82449       12.82449    8[6-(6,8),62-(8,8,8,8,8)]
   296      13.779936      13.779936      13.779936    8[6-(6,8),62-(8,8,8,8,8)]
