# Supplementary material for: A collection of forcefield precursors for metal–organic frameworks
Source: RSC Adv. 2019 Nov 13;9(63):36492–507. doi: 10.1039/c9ra07327b (PMC9075174; doi:10.1039/c9ra07327b)
Supplement: RA-009-C9RA07327B-s1664 [file RA-009-C9RA07327B-s1664.txt]

NEDVOJ_charged

11.725800    0.000000    0.000000
-4.719575    14.710341    0.000000
-2.344163    -5.820694    15.487799

     1      -4.151196      -4.151196      -4.151196    25[8-(6),8-(6),8-(6),8-(6),8-(6),8-(6,25)]
     2       8.813258       8.813258       8.813258    25[8-(6),8-(6),8-(6),8-(6),8-(6),8-(6,25)]
     3         5.8629         5.8629         5.8629    25[8-(6),8-(6),8-(6),8-(6),8-(6,25),8-(6,25)]
     4       -2.16617       -2.16617       -2.16617    1[6-(6,6)]
     5      -1.040354      -1.040354      -1.040354    1[6-(6,6)]
     6       2.158844       2.158844       2.158844    1[6-(6,6)]
     7       1.000186       1.000186       1.000186    1[6-(6,6)]
     8       0.646678       0.646678       0.646678    1[6-(1,6,8)]
     9       0.132303       0.132303       0.132303    1[6-(1,6,8)]
    10       0.731072       0.731072       0.731072    1[6-(6,6)]
    11       0.637146       0.637146       0.637146    1[6-(6,6)]
    12       4.336749       4.336749       4.336749    1[6-(6,6)]
    13       4.456951       4.456951       4.456951    1[6-(6,6)]
    14       0.663888       0.663888       0.663888    1[6-(1,6,8)]
    15       1.566258       1.566258       1.566258    1[6-(1,6,8)]
    16         1.7229         1.7229         1.7229    1[6-(6,6)]
    17       2.267943       2.267943       2.267943    1[6-(6,6)]
    18      -1.526433      -1.526433      -1.526433    1[6-(6,6)]
    19      -2.034041      -2.034041      -2.034041    1[6-(6,6)]
    20       2.596548       2.596548       2.596548    1[6-(1,6,8)]
    21       2.121574       2.121574       2.121574    1[6-(1,6,8)]
    22       5.865984       5.865984       5.865984    1[6-(6,6)]
    23       4.969235       4.969235       4.969235    1[6-(6,6)]
    24       4.059138       4.059138       4.059138    1[6-(6,6)]
    25       5.040755       5.040755       5.040755    1[6-(6,6)]
    26        3.94059        3.94059        3.94059    1[6-(1,6,8)]
    27         3.2986         3.2986         3.2986    1[6-(1,6,8)]
    28       6.828232       6.828232       6.828232    1[6-(6,6)]
    29       5.702416       5.702416       5.702416    1[6-(6,6)]
    30       2.503218       2.503218       2.503218    1[6-(6,6)]
    31       3.661876       3.661876       3.661876    1[6-(6,6)]
    32       4.015384       4.015384       4.015384    1[6-(1,6,8)]
    33       4.529759       4.529759       4.529759    1[6-(1,6,8)]
    34        3.93099        3.93099        3.93099    1[6-(6,6)]
    35       4.024916       4.024916       4.024916    1[6-(6,6)]
    36       0.325313       0.325313       0.325313    1[6-(6,6)]
    37       0.205111       0.205111       0.205111    1[6-(6,6)]
    38       3.998174       3.998174       3.998174    1[6-(1,6,8)]
    39       3.095804       3.095804       3.095804    1[6-(1,6,8)]
    40       2.939162       2.939162       2.939162    1[6-(6,6)]
    41       2.394119       2.394119       2.394119    1[6-(6,6)]
    42       6.188495       6.188495       6.188495    1[6-(6,6)]
    43       6.696103       6.696103       6.696103    1[6-(6,6)]
    44       2.065514       2.065514       2.065514    1[6-(1,6,8)]
    45       2.540488       2.540488       2.540488    1[6-(1,6,8)]
    46      -1.203922      -1.203922      -1.203922    1[6-(6,6)]
    47      -0.307173      -0.307173      -0.307173    1[6-(6,6)]
    48       0.602924       0.602924       0.602924    1[6-(6,6)]
    49      -0.378693      -0.378693      -0.378693    1[6-(6,6)]
    50       0.721472       0.721472       0.721472    1[6-(1,6,8)]
    51       1.363462       1.363462       1.363462    1[6-(1,6,8)]
    52       6.994673       6.994673       6.994673    1[6-(1,1,7)]
    53       6.263303       6.263303       6.263303    1[6-(1,1,7)]
    54      -3.892244      -3.892244      -3.892244    1[6-(1,1,7)]
    55       -2.38238       -2.38238       -2.38238    1[6-(1,1,7)]
    56       1.556814       1.556814       1.556814    1[6-(1,1,7)]
    57      -3.334533      -3.334533      -3.334533    1[6-(1,1,7)]
    58      -2.332611      -2.332611      -2.332611    1[6-(1,1,7)]
    59      -1.601241      -1.601241      -1.601241    1[6-(1,1,7)]
    60       8.554306       8.554306       8.554306    1[6-(1,1,7)]
    61       7.044442       7.044442       7.044442    1[6-(1,1,7)]
    62       3.105248       3.105248       3.105248    1[6-(1,1,7)]
    63       7.996595       7.996595       7.996595    1[6-(1,1,7)]
    64      -1.374336      -1.374336      -1.374336    6[6-(6,6),8-(25),8-(25)]
    65      -0.693729      -0.693729      -0.693729    6[6-(1,6),6-(1,6),6-(8,8)]
    66      -1.285228      -1.285228      -1.285228    6[1-(0),6-(1,6),6-(6,6)]
    67      -0.625959      -0.625959      -0.625959    6[1-(0),6-(1,6),6-(6,8)]
    68       0.637864       0.637864       0.637864    6[6-(1,6),6-(1,6),8-(6)]
    69       1.277891       1.277891       1.277891    6[1-(0),6-(1,6),6-(6,8)]
    70       0.590039       0.590039       0.590039    6[1-(0),6-(1,6),6-(6,6)]
    71       0.931474       0.931474       0.931474    6[1-(0),1-(0),6-(6,6,6),8-(6)]
    72       2.692833       2.692833       2.692833    6[6-(6,6),8-(25),8-(25,25)]
    73        2.61086        2.61086        2.61086    6[6-(1,6),6-(1,6),6-(8,8)]
    74       1.472318       1.472318       1.472318    6[1-(0),6-(1,6),6-(6,6)]
    75       1.410969       1.410969       1.410969    6[1-(0),6-(1,6),6-(6,8)]
    76       2.492195       2.492195       2.492195    6[6-(1,6),6-(1,6),8-(6)]
    77       3.612182       3.612182       3.612182    6[1-(0),6-(1,6),6-(6,8)]
    78       3.679616       3.679616       3.679616    6[1-(0),6-(1,6),6-(6,6)]
    79       1.563881       1.563881       1.563881    6[1-(0),1-(0),6-(6,6,6),8-(6)]
    80       -0.49201       -0.49201       -0.49201    6[6-(6,6),8-(25),8-(25)]
    81      -0.195479      -0.195479      -0.195479    6[6-(1,6),6-(1,6),6-(8,8)]
    82        1.06808        1.06808        1.06808    6[1-(0),6-(1,6),6-(6,6)]
    83       1.390504       1.390504       1.390504    6[1-(0),6-(1,6),6-(6,8)]
    84       0.408261       0.408261       0.408261    6[6-(1,6),6-(1,6),8-(6)]
    85      -0.856999      -0.856999      -0.856999    6[1-(0),6-(1,6),6-(6,8)]
    86      -1.156391      -1.156391      -1.156391    6[1-(0),6-(1,6),6-(6,6)]
    87       1.916238       1.916238       1.916238    6[1-(0),1-(0),6-(6,6,6),8-(6)]
    88      -5.619944      -5.619944      -5.619944    6[6-(6,6),8-(25),8-(25)]
    89        5.53024        5.53024        5.53024    6[6-(1,6),6-(1,6),6-(8,8)]
    90       5.502376       5.502376       5.502376    6[1-(0),6-(1,6),6-(6,6)]
    91       4.951564       4.951564       4.951564    6[1-(0),6-(1,6),6-(6,8)]
    92       4.383653       4.383653       4.383653    6[6-(1,6),6-(1,6),8-(6)]
    93       4.426718       4.426718       4.426718    6[1-(0),6-(1,6),6-(6,8)]
    94       5.003328       5.003328       5.003328    6[1-(0),6-(1,6),6-(6,6)]
    95       3.316899       3.316899       3.316899    6[1-(0),1-(0),6-(6,6,6),8-(6)]
    96       1.919638       1.919638       1.919638    6[6-(1,1,8),6-(1,1,8),6-(1,1,8),6-(1,1,8)]
    97       6.036398       6.036398       6.036398    6[6-(6,6),8-(25),8-(25)]
    98       5.355791       5.355791       5.355791    6[6-(1,6),6-(1,6),6-(8,8)]
    99        5.94729        5.94729        5.94729    6[1-(0),6-(1,6),6-(6,6)]
   100       5.288021       5.288021       5.288021    6[1-(0),6-(1,6),6-(6,8)]
   101       4.024198       4.024198       4.024198    6[6-(1,6),6-(1,6),8-(6)]
   102       3.384171       3.384171       3.384171    6[1-(0),6-(1,6),6-(6,8)]
   103       4.072023       4.072023       4.072023    6[1-(0),6-(1,6),6-(6,6)]
   104       3.730588       3.730588       3.730588    6[1-(0),1-(0),6-(6,6,6),8-(6)]
   105       1.969229       1.969229       1.969229    6[6-(6,6),8-(25),8-(25,25)]
   106       2.051202       2.051202       2.051202    6[6-(1,6),6-(1,6),6-(8,8)]
   107       3.189744       3.189744       3.189744    6[1-(0),6-(1,6),6-(6,6)]
   108       3.251093       3.251093       3.251093    6[1-(0),6-(1,6),6-(6,8)]
   109       2.169867       2.169867       2.169867    6[6-(1,6),6-(1,6),8-(6)]
   110        1.04988        1.04988        1.04988    6[1-(0),6-(1,6),6-(6,8)]
   111       0.982446       0.982446       0.982446    6[1-(0),6-(1,6),6-(6,6)]
   112       3.098181       3.098181       3.098181    6[1-(0),1-(0),6-(6,6,6),8-(6)]
   113       5.154072       5.154072       5.154072    6[6-(6,6),8-(25),8-(25)]
   114       4.857541       4.857541       4.857541    6[6-(1,6),6-(1,6),6-(8,8)]
   115       3.593982       3.593982       3.593982    6[1-(0),6-(1,6),6-(6,6)]
   116       3.271558       3.271558       3.271558    6[1-(0),6-(1,6),6-(6,8)]
   117       4.253801       4.253801       4.253801    6[6-(1,6),6-(1,6),8-(6)]
   118       5.519061       5.519061       5.519061    6[1-(0),6-(1,6),6-(6,8)]
   119       5.818453       5.818453       5.818453    6[1-(0),6-(1,6),6-(6,6)]
   120       2.745824       2.745824       2.745824    6[1-(0),1-(0),6-(6,6,6),8-(6)]
   121      10.282006      10.282006      10.282006    6[6-(6,6),8-(25),8-(25)]
   122      -0.868178      -0.868178      -0.868178    6[6-(1,6),6-(1,6),6-(8,8)]
   123      -0.840314      -0.840314      -0.840314    6[1-(0),6-(1,6),6-(6,6)]
   124      -0.289502      -0.289502      -0.289502    6[1-(0),6-(1,6),6-(6,8)]
   125       0.278409       0.278409       0.278409    6[6-(1,6),6-(1,6),8-(6)]
   126       0.235344       0.235344       0.235344    6[1-(0),6-(1,6),6-(6,8)]
   127      -0.341266      -0.341266      -0.341266    6[1-(0),6-(1,6),6-(6,6)]
   128       1.345163       1.345163       1.345163    6[1-(0),1-(0),6-(6,6,6),8-(6)]
   129       2.742424       2.742424       2.742424    6[6-(1,1,8),6-(1,1,8),6-(1,1,8),6-(1,1,8)]
   130       7.091982       7.091982       7.091982    6[1-(0),1-(0),1-(0),7-(6)]
   131       -3.21231       -3.21231       -3.21231    6[1-(0),1-(0),1-(0),7-(6)]
   132       -2.42992       -2.42992       -2.42992    6[1-(0),1-(0),1-(0),7-(6)]
   133       7.874372       7.874372       7.874372    6[1-(0),1-(0),1-(0),7-(6)]
   134      -0.727567      -0.727567      -0.727567    8[6-(6,8),25-(8,8,8,8,8)]
   135      -2.568916      -2.568916      -2.568916    8[6-(6,8),25-(8,8,8,8,8)]
   136       1.369539       1.369539       1.369539    8[6-(1,1,6),6-(6,6)]
   137      -0.648231      -0.648231      -0.648231    8[6-(6,8),25-(8,8,8,8,8)]
   138       1.433083       1.433083       1.433083    8[6-(6,8),25-(8,8,8,8,8),25-(8,8,8,8,8)]
   139       2.550707       2.550707       2.550707    8[6-(1,1,6),6-(6,6)]
   140       0.414455       0.414455       0.414455    8[6-(6,8),25-(8,8,8,8,8)]
   141      -3.992468      -3.992468      -3.992468    8[6-(6,8),25-(8,8,8,8,8)]
   142       0.615394       0.615394       0.615394    8[6-(1,1,6),6-(6,6)]
   143       -5.43374       -5.43374       -5.43374    8[6-(6,8),25-(8,8,8,8,8)]
   144      -5.313604      -5.313604      -5.313604    8[6-(6,8),25-(8,8,8,8,8)]
   145       3.769589       3.769589       3.769589    8[6-(1,1,6),6-(6,6)]
   146       5.389629       5.389629       5.389629    8[6-(6,8),25-(8,8,8,8,8)]
   147       7.230978       7.230978       7.230978    8[6-(6,8),25-(8,8,8,8,8)]
   148       3.292523       3.292523       3.292523    8[6-(1,1,6),6-(6,6)]
   149       5.310293       5.310293       5.310293    8[6-(6,8),25-(8,8,8,8,8)]
   150       3.228979       3.228979       3.228979    8[6-(6,8),25-(8,8,8,8,8),25-(8,8,8,8,8)]
   151       2.111355       2.111355       2.111355    8[6-(1,1,6),6-(6,6)]
   152       4.247607       4.247607       4.247607    8[6-(6,8),25-(8,8,8,8,8)]
   153        8.65453        8.65453        8.65453    8[6-(6,8),25-(8,8,8,8,8)]
   154       4.046668       4.046668       4.046668    8[6-(1,1,6),6-(6,6)]
   155      10.095802      10.095802      10.095802    8[6-(6,8),25-(8,8,8,8,8)]
   156       9.975666       9.975666       9.975666    8[6-(6,8),25-(8,8,8,8,8)]
   157       0.892473       0.892473       0.892473    8[6-(1,1,6),6-(6,6)]
   158      -4.364248      -4.364248      -4.364248    7[6-(1,1,1),6-(1,1,1)]
   159        9.02631        9.02631        9.02631    7[6-(1,1,1),6-(1,1,1)]
