# Supplementary material for: A collection of forcefield precursors for metal–organic frameworks
Source: RSC Adv. 2019 Nov 13;9(63):36492–507. doi: 10.1039/c9ra07327b (PMC9075174; doi:10.1039/c9ra07327b)
Supplement: RA-009-C9RA07327B-s1665 [file RA-009-C9RA07327B-s1665.txt]

NEDWAW_clean

13.431900    0.000000    0.000000
-4.520858    15.573070    0.000000
-3.568221    -6.305786    14.591258

     1      -0.381916      -0.381916      -0.381916    25[8-(6),8-(6),8-(6),8-(6),8-(6),8-(6,25)]
     2       5.724737       5.724737       5.724737    25[8-(6),8-(6),8-(6),8-(6),8-(6),8-(6,25)]
     3       2.671411       2.671411       2.671411    25[8-(6),8-(6),8-(6),8-(6),8-(6,25),8-(6,25)]
     4       0.820822       0.820822       0.820822    1[6-(1,6,8)]
     5       1.765184       1.765184       1.765184    1[6-(1,6,8)]
     6       4.874315       4.874315       4.874315    1[6-(6,6)]
     7       5.969154       5.969154       5.969154    1[6-(6,6)]
     8       2.481743       2.481743       2.481743    1[6-(6,6)]
     9       3.729157       3.729157       3.729157    1[6-(6,6)]
    10      -2.422684      -2.422684      -2.422684    1[6-(6,6)]
    11       3.372075       3.372075       3.372075    1[6-(6,6)]
    12       4.813976       4.813976       4.813976    1[6-(1,6,8)]
    13       3.842352       3.842352       3.842352    1[6-(1,6,8)]
    14        3.92156        3.92156        3.92156    1[6-(1,6,8)]
    15       3.236919       3.236919       3.236919    1[6-(1,6,8)]
    16      -2.628122      -2.628122      -2.628122    1[6-(6,6)]
    17       9.248044       9.248044       9.248044    1[6-(6,6)]
    18       1.118841       1.118841       1.118841    1[6-(6,6)]
    19       0.941565       0.941565       0.941565    1[6-(6,6)]
    20      10.593887      10.593887      10.593887    1[6-(6,6)]
    21      -2.798081      -2.798081      -2.798081    1[6-(1,6,8)]
    22      -2.073093      -2.073093      -2.073093    1[6-(1,6,8)]
    23       1.434808       1.434808       1.434808    1[6-(6,6)]
    24       8.311676       8.311676       8.311676    1[6-(6,6)]
    25       9.765794       9.765794       9.765794    1[6-(6,6)]
    26       0.056938       0.056938       0.056938    1[6-(6,6)]
    27      -0.345672      -0.345672      -0.345672    1[6-(6,6)]
    28       4.521999       4.521999       4.521999    1[6-(1,6,8)]
    29       3.577637       3.577637       3.577637    1[6-(1,6,8)]
    30       0.468506       0.468506       0.468506    1[6-(6,6)]
    31      -0.626333      -0.626333      -0.626333    1[6-(6,6)]
    32       2.861078       2.861078       2.861078    1[6-(6,6)]
    33       1.613664       1.613664       1.613664    1[6-(6,6)]
    34       7.765505       7.765505       7.765505    1[6-(6,6)]
    35       1.970746       1.970746       1.970746    1[6-(6,6)]
    36       0.528845       0.528845       0.528845    1[6-(1,6,8)]
    37       1.500469       1.500469       1.500469    1[6-(1,6,8)]
    38       1.421261       1.421261       1.421261    1[6-(1,6,8)]
    39       2.105902       2.105902       2.105902    1[6-(1,6,8)]
    40       7.970943       7.970943       7.970943    1[6-(6,6)]
    41      -3.905223      -3.905223      -3.905223    1[6-(6,6)]
    42        4.22398        4.22398        4.22398    1[6-(6,6)]
    43       4.401256       4.401256       4.401256    1[6-(6,6)]
    44      -5.251066      -5.251066      -5.251066    1[6-(6,6)]
    45       8.140902       8.140902       8.140902    1[6-(1,6,8)]
    46       7.415914       7.415914       7.415914    1[6-(1,6,8)]
    47       3.908013       3.908013       3.908013    1[6-(6,6)]
    48      -2.968855      -2.968855      -2.968855    1[6-(6,6)]
    49      -4.422973      -4.422973      -4.422973    1[6-(6,6)]
    50       5.285883       5.285883       5.285883    1[6-(6,6)]
    51       5.688493       5.688493       5.688493    1[6-(6,6)]
    52       2.325484       2.325484       2.325484    6[6-(6,6),8-(25),8-(25)]
    53       1.619133       1.619133       1.619133    6[1-(0),1-(0),6-(6,6,6),8-(6)]
    54       4.373143       4.373143       4.373143    6[1-(0),6-(1,6),6-(6,6)]
    55       5.034454       5.034454       5.034454    6[1-(0),6-(1,6),6-(6,8)]
    56       4.326762       4.326762       4.326762    6[6-(1,6),6-(1,6),8-(6)]
    57       2.988372       2.988372       2.988372    6[1-(0),6-(1,6),6-(6,8)]
    58        2.89621        2.89621        2.89621    6[1-(0),6-(1,6),6-(6,8)]
    59       1.889867       1.889867       1.889867    6[6-(1,6),6-(1,6),8-(6)]
    60       8.650048       8.650048       8.650048    6[6-(1,6),6-(1,6),8-(6)]
    61      -0.617826      -0.617826      -0.617826    6[6-(1,6),6-(1,6),6-(8,8)]
    62      -1.738337      -1.738337      -1.738337    6[1-(0),6-(1,6),6-(6,6)]
    63       2.826974       2.826974       2.826974    6[6-(1,1,8),6-(1,1,8),6-(1,1,8),6-(1,1,8)]
    64       2.678621       2.678621       2.678621    6[1-(0),6-(1,6),6-(6,6)]
    65       4.017656       4.017656       4.017656    6[1-(0),1-(0),6-(6,6,6),8-(6)]
    66       3.102292       3.102292       3.102292    6[1-(0),1-(0),6-(6,6,6),8-(6)]
    67        -1.8584        -1.8584        -1.8584    6[1-(0),6-(1,6),6-(6,8)]
    68       9.335425       9.335425       9.335425    6[1-(0),6-(1,6),6-(6,8)]
    69      -0.856343      -0.856343      -0.856343    6[6-(1,6),6-(1,6),8-(6)]
    70       0.362802       0.362802       0.362802    6[1-(0),6-(1,6),6-(6,6)]
    71       0.255877       0.255877       0.255877    6[1-(0),6-(1,6),6-(6,8)]
    72      10.142818      10.142818      10.142818    6[1-(0),6-(1,6),6-(6,6)]
    73      -2.189477      -2.189477      -2.189477    6[6-(6,6),8-(25),8-(25)]
    74      10.315104      10.315104      10.315104    6[6-(1,6),6-(1,6),6-(8,8)]
    75       3.057111       3.057111       3.057111    6[6-(1,6),6-(1,6),6-(8,8)]
    76      -0.491972      -0.491972      -0.491972    6[6-(6,6),8-(25),8-(25,25)]
    77        1.23001        1.23001        1.23001    6[6-(6,6),8-(25),8-(25)]
    78        1.48641        1.48641        1.48641    6[6-(1,6),6-(1,6),6-(8,8)]
    79      -1.968058      -1.968058      -1.968058    6[1-(0),1-(0),6-(6,6,6),8-(6)]
    80       2.365976       2.365976       2.365976    6[1-(0),6-(1,6),6-(6,6)]
    81       8.798444       8.798444       8.798444    6[1-(0),6-(1,6),6-(6,8)]
    82       9.645398       9.645398       9.645398    6[1-(0),6-(1,6),6-(6,6)]
    83       0.720643       0.720643       0.720643    6[1-(0),6-(1,6),6-(6,8)]
    84       0.487427       0.487427       0.487427    6[1-(0),6-(1,6),6-(6,6)]
    85       3.017337       3.017337       3.017337    6[6-(6,6),8-(25),8-(25)]
    86       3.723688       3.723688       3.723688    6[1-(0),1-(0),6-(6,6,6),8-(6)]
    87       0.969678       0.969678       0.969678    6[1-(0),6-(1,6),6-(6,6)]
    88       0.308367       0.308367       0.308367    6[1-(0),6-(1,6),6-(6,8)]
    89       1.016059       1.016059       1.016059    6[6-(1,6),6-(1,6),8-(6)]
    90       2.354449       2.354449       2.354449    6[1-(0),6-(1,6),6-(6,8)]
    91       2.446611       2.446611       2.446611    6[1-(0),6-(1,6),6-(6,8)]
    92       3.452954       3.452954       3.452954    6[6-(1,6),6-(1,6),8-(6)]
    93      -3.307227      -3.307227      -3.307227    6[6-(1,6),6-(1,6),8-(6)]
    94       5.960647       5.960647       5.960647    6[6-(1,6),6-(1,6),6-(8,8)]
    95       7.081158       7.081158       7.081158    6[1-(0),6-(1,6),6-(6,6)]
    96       2.515847       2.515847       2.515847    6[6-(1,1,8),6-(1,1,8),6-(1,1,8),6-(1,1,8)]
    97         2.6642         2.6642         2.6642    6[1-(0),6-(1,6),6-(6,6)]
    98       1.325165       1.325165       1.325165    6[1-(0),1-(0),6-(6,6,6),8-(6)]
    99       2.240529       2.240529       2.240529    6[1-(0),1-(0),6-(6,6,6),8-(6)]
   100       7.201221       7.201221       7.201221    6[1-(0),6-(1,6),6-(6,8)]
   101      -3.992604      -3.992604      -3.992604    6[1-(0),6-(1,6),6-(6,8)]
   102       6.199164       6.199164       6.199164    6[6-(1,6),6-(1,6),8-(6)]
   103       4.980019       4.980019       4.980019    6[1-(0),6-(1,6),6-(6,6)]
   104       5.086944       5.086944       5.086944    6[1-(0),6-(1,6),6-(6,8)]
   105      -4.799997      -4.799997      -4.799997    6[1-(0),6-(1,6),6-(6,6)]
   106       7.532298       7.532298       7.532298    6[6-(6,6),8-(25),8-(25)]
   107      -4.972283      -4.972283      -4.972283    6[6-(1,6),6-(1,6),6-(8,8)]
   108        2.28571        2.28571        2.28571    6[6-(1,6),6-(1,6),6-(8,8)]
   109       5.834793       5.834793       5.834793    6[6-(6,6),8-(25),8-(25,25)]
   110       4.112811       4.112811       4.112811    6[6-(6,6),8-(25),8-(25)]
   111       3.856411       3.856411       3.856411    6[6-(1,6),6-(1,6),6-(8,8)]
   112       7.310879       7.310879       7.310879    6[1-(0),1-(0),6-(6,6,6),8-(6)]
   113       2.976845       2.976845       2.976845    6[1-(0),6-(1,6),6-(6,6)]
   114      -3.455623      -3.455623      -3.455623    6[1-(0),6-(1,6),6-(6,8)]
   115      -4.302577      -4.302577      -4.302577    6[1-(0),6-(1,6),6-(6,6)]
   116       4.622178       4.622178       4.622178    6[1-(0),6-(1,6),6-(6,8)]
   117       4.855394       4.855394       4.855394    6[1-(0),6-(1,6),6-(6,6)]
   118       3.007765       3.007765       3.007765    8[6-(6,8),25-(8,8,8,8,8)]
   119       4.248609       4.248609       4.248609    8[6-(1,1,6),6-(6,6)]
   120       1.390602       1.390602       1.390602    8[6-(1,1,6),6-(6,6)]
   121        -0.8509        -0.8509        -0.8509    8[6-(1,1,6),6-(6,6)]
   122       1.973699       1.973699       1.973699    8[6-(1,1,6),6-(6,6)]
   123      -1.421127      -1.421127      -1.421127    8[6-(6,8),25-(8,8,8,8,8)]
   124       1.122874       1.122874       1.122874    8[6-(6,8),25-(8,8,8,8,8)]
   125       0.558326       0.558326       0.558326    8[6-(6,8),25-(8,8,8,8,8),25-(8,8,8,8,8)]
   126       2.090457       2.090457       2.090457    8[6-(6,8),25-(8,8,8,8,8)]
   127      -1.824777      -1.824777      -1.824777    8[6-(6,8),25-(8,8,8,8,8)]
   128      -1.754721      -1.754721      -1.754721    8[6-(6,8),25-(8,8,8,8,8)]
   129       0.143865       0.143865       0.143865    8[6-(6,8),25-(8,8,8,8,8)]
   130       2.335056       2.335056       2.335056    8[6-(6,8),25-(8,8,8,8,8)]
   131       1.094212       1.094212       1.094212    8[6-(1,1,6),6-(6,6)]
   132       3.952219       3.952219       3.952219    8[6-(1,1,6),6-(6,6)]
   133       6.193721       6.193721       6.193721    8[6-(1,1,6),6-(6,6)]
   134       3.369122       3.369122       3.369122    8[6-(1,1,6),6-(6,6)]
   135       6.763948       6.763948       6.763948    8[6-(6,8),25-(8,8,8,8,8)]
   136       4.219947       4.219947       4.219947    8[6-(6,8),25-(8,8,8,8,8)]
   137       4.784495       4.784495       4.784495    8[6-(6,8),25-(8,8,8,8,8),25-(8,8,8,8,8)]
   138       3.252364       3.252364       3.252364    8[6-(6,8),25-(8,8,8,8,8)]
   139       7.167598       7.167598       7.167598    8[6-(6,8),25-(8,8,8,8,8)]
   140       7.097542       7.097542       7.097542    8[6-(6,8),25-(8,8,8,8,8)]
   141       5.198956       5.198956       5.198956    8[6-(6,8),25-(8,8,8,8,8)]
