# Supplementary material for: A collection of forcefield precursors for metal–organic frameworks
Source: RSC Adv. 2019 Nov 13;9(63):36492–507. doi: 10.1039/c9ra07327b (PMC9075174; doi:10.1039/c9ra07327b)
Supplement: RA-009-C9RA07327B-s1666 [file RA-009-C9RA07327B-s1666.txt]

NEDWEA_clean

12.659400    0.000000    0.000000
-4.154634    14.441356    0.000000
-3.264390    -6.418337    15.434621

     1       2.620188       2.620188       2.620188    25[8-(6),8-(6),8-(6),8-(6),8-(6,27),8-(6,27)]
     2      -0.178487      -0.178487      -0.178487    27[8-(6),8-(6),8-(6),8-(6,25)]
     3       5.418863       5.418863       5.418863    27[8-(6),8-(6),8-(6),8-(6,25)]
     4      -3.709512      -3.709512      -3.709512    27[8-(6),8-(6)]
     5      -2.083992      -2.083992      -2.083992    1[6-(6,6)]
     6      -2.041498      -2.041498      -2.041498    1[6-(6,6)]
     7        1.14342        1.14342        1.14342    1[6-(6,6)]
     8        1.09432        1.09432        1.09432    1[6-(6,6)]
     9      -0.318493      -0.318493      -0.318493    1[6-(6,6)]
    10       0.064918       0.064918       0.064918    1[6-(6,6)]
    11       4.026845       4.026845       4.026845    1[6-(1,6,8)]
    12       3.323022       3.323022       3.323022    1[6-(1,6,8)]
    13       5.092752       5.092752       5.092752    1[6-(1,6,8)]
    14       4.234981       4.234981       4.234981    1[6-(1,6,8)]
    15       7.636036       7.636036       7.636036    1[6-(6,6)]
    16       8.480951       8.480951       8.480951    1[6-(6,6)]
    17      10.429462      10.429462      10.429462    1[6-(6,6)]
    18       9.427851       9.427851       9.427851    1[6-(6,6)]
    19       1.039149       1.039149       1.039149    1[6-(1,6,8)]
    20       2.003225       2.003225       2.003225    1[6-(1,6,8)]
    21       3.659394       3.659394       3.659394    1[6-(6,6)]
    22       3.207485       3.207485       3.207485    1[6-(6,6)]
    23       4.397547       4.397547       4.397547    1[6-(6,6)]
    24       5.506073       5.506073       5.506073    1[6-(6,6)]
    25       2.831933       2.831933       2.831933    1[6-(6,6)]
    26       1.702165       1.702165       1.702165    1[6-(6,6)]
    27       -2.25007       -2.25007       -2.25007    1[6-(1,6,8)]
    28      -1.357086      -1.357086      -1.357086    1[6-(1,6,8)]
    29       7.324368       7.324368       7.324368    1[6-(6,6)]
    30       7.281874       7.281874       7.281874    1[6-(6,6)]
    31       4.096956       4.096956       4.096956    1[6-(6,6)]
    32       4.146056       4.146056       4.146056    1[6-(6,6)]
    33       5.558869       5.558869       5.558869    1[6-(6,6)]
    34       5.175458       5.175458       5.175458    1[6-(6,6)]
    35       1.213531       1.213531       1.213531    1[6-(1,6,8)]
    36       1.917354       1.917354       1.917354    1[6-(1,6,8)]
    37       0.147624       0.147624       0.147624    1[6-(1,6,8)]
    38       1.005395       1.005395       1.005395    1[6-(1,6,8)]
    39       -2.39566       -2.39566       -2.39566    1[6-(6,6)]
    40      -3.240575      -3.240575      -3.240575    1[6-(6,6)]
    41      -5.189086      -5.189086      -5.189086    1[6-(6,6)]
    42      -4.187475      -4.187475      -4.187475    1[6-(6,6)]
    43       4.201227       4.201227       4.201227    1[6-(1,6,8)]
    44       3.237151       3.237151       3.237151    1[6-(1,6,8)]
    45       1.580982       1.580982       1.580982    1[6-(6,6)]
    46       2.032891       2.032891       2.032891    1[6-(6,6)]
    47       0.842829       0.842829       0.842829    1[6-(6,6)]
    48      -0.265697      -0.265697      -0.265697    1[6-(6,6)]
    49       2.408443       2.408443       2.408443    1[6-(6,6)]
    50       3.538211       3.538211       3.538211    1[6-(6,6)]
    51       7.490446       7.490446       7.490446    1[6-(1,6,8)]
    52       6.597462       6.597462       6.597462    1[6-(1,6,8)]
    53      -0.538798      -0.538798      -0.538798    6[6-(1,6),6-(1,6),6-(8,8)]
    54      -1.427595      -1.427595      -1.427595    6[1-(0),6-(1,6),6-(6,6)]
    55      -1.407306      -1.407306      -1.407306    6[1-(0),6-(1,6),6-(6,8)]
    56       0.483612       0.483612       0.483612    6[1-(0),6-(1,6),6-(6,8)]
    57       0.455143       0.455143       0.455143    6[1-(0),6-(1,6),6-(6,6)]
    58        3.04449        3.04449        3.04449    6[6-(1,1,8),6-(1,1,8),6-(1,1,8),6-(1,1,8)]
    59       1.400785       1.400785       1.400785    6[6-(1,6),6-(1,6),6-(8,8)]
    60       0.480233       0.480233       0.480233    6[1-(0),6-(1,6),6-(6,6)]
    61       0.716267       0.716267       0.716267    6[1-(0),6-(1,6),6-(6,8)]
    62       1.898512       1.898512       1.898512    6[6-(1,6),6-(1,6),8-(6)]
    63       3.221526       3.221526       3.221526    6[1-(0),1-(0),6-(6,6,6),8-(6)]
    64       4.317248       4.317248       4.317248    6[1-(0),1-(0),6-(6,6,6),8-(6)]
    65       8.403907       8.403907       8.403907    6[6-(1,6),6-(1,6),8-(6)]
    66        8.16228        8.16228        8.16228    6[1-(0),6-(1,6),6-(6,8)]
    67       8.690916       8.690916       8.690916    6[1-(0),6-(1,6),6-(6,6)]
    68       9.520637       9.520637       9.520637    6[6-(1,6),6-(1,6),6-(8,8)]
    69       9.826708       9.826708       9.826708    6[1-(0),6-(1,6),6-(6,6)]
    70        9.24549        9.24549        9.24549    6[1-(0),6-(1,6),6-(6,8)]
    71       1.858557       1.858557       1.858557    6[1-(0),1-(0),6-(6,6,6),8-(6)]
    72       2.836701       2.836701       2.836701    6[1-(0),6-(1,6),6-(6,8)]
    73       2.567789       2.567789       2.567789    6[1-(0),6-(1,6),6-(6,6)]
    74       2.228976       2.228976       2.228976    6[6-(6,6),8-(25),8-(27)]
    75       2.957001       2.957001       2.957001    6[6-(1,6),6-(1,6),6-(8,8)]
    76       4.069622       4.069622       4.069622    6[1-(0),6-(1,6),6-(6,6)]
    77       4.735896       4.735896       4.735896    6[1-(0),6-(1,6),6-(6,8)]
    78       4.257058       4.257058       4.257058    6[6-(1,6),6-(1,6),8-(6)]
    79       3.141008       3.141008       3.141008    6[1-(0),6-(1,6),6-(6,8)]
    80       2.481718       2.481718       2.481718    6[1-(0),6-(1,6),6-(6,6)]
    81      -0.456484      -0.456484      -0.456484    6[6-(1,6),6-(1,6),8-(6)]
    82       -1.36562       -1.36562       -1.36562    6[1-(0),1-(0),6-(6,6,6),8-(6)]
    83      -2.605677      -2.605677      -2.605677    6[6-(6,6),8-(27),8-(27)]
    84       -0.56831       -0.56831       -0.56831    6[6-(6,6),8-(0),8-(25,27)]
    85       1.113812       1.113812       1.113812    6[6-(6,6),8-(25),8-(27)]
    86       5.779174       5.779174       5.779174    6[6-(1,6),6-(1,6),6-(8,8)]
    87       6.667971       6.667971       6.667971    6[1-(0),6-(1,6),6-(6,6)]
    88       6.647682       6.647682       6.647682    6[1-(0),6-(1,6),6-(6,8)]
    89       4.756764       4.756764       4.756764    6[1-(0),6-(1,6),6-(6,8)]
    90       4.785233       4.785233       4.785233    6[1-(0),6-(1,6),6-(6,6)]
    91       2.195886       2.195886       2.195886    6[6-(1,1,8),6-(1,1,8),6-(1,1,8),6-(1,1,8)]
    92       3.839591       3.839591       3.839591    6[6-(1,6),6-(1,6),6-(8,8)]
    93       4.760143       4.760143       4.760143    6[1-(0),6-(1,6),6-(6,6)]
    94       4.524109       4.524109       4.524109    6[1-(0),6-(1,6),6-(6,8)]
    95       3.341864       3.341864       3.341864    6[6-(1,6),6-(1,6),8-(6)]
    96        2.01885        2.01885        2.01885    6[1-(0),1-(0),6-(6,6,6),8-(6)]
    97       0.923128       0.923128       0.923128    6[1-(0),1-(0),6-(6,6,6),8-(6)]
    98      -3.163531      -3.163531      -3.163531    6[6-(1,6),6-(1,6),8-(6)]
    99      -2.921904      -2.921904      -2.921904    6[1-(0),6-(1,6),6-(6,8)]
   100       -3.45054       -3.45054       -3.45054    6[1-(0),6-(1,6),6-(6,6)]
   101      -4.280261      -4.280261      -4.280261    6[6-(1,6),6-(1,6),6-(8,8)]
   102      -4.586332      -4.586332      -4.586332    6[1-(0),6-(1,6),6-(6,6)]
   103      -4.005114      -4.005114      -4.005114    6[1-(0),6-(1,6),6-(6,8)]
   104       3.381819       3.381819       3.381819    6[1-(0),1-(0),6-(6,6,6),8-(6)]
   105       2.403675       2.403675       2.403675    6[1-(0),6-(1,6),6-(6,8)]
   106       2.672587       2.672587       2.672587    6[1-(0),6-(1,6),6-(6,6)]
   107         3.0114         3.0114         3.0114    6[6-(6,6),8-(25),8-(27)]
   108       2.283375       2.283375       2.283375    6[6-(1,6),6-(1,6),6-(8,8)]
   109       1.170754       1.170754       1.170754    6[1-(0),6-(1,6),6-(6,6)]
   110        0.50448        0.50448        0.50448    6[1-(0),6-(1,6),6-(6,8)]
   111       0.983318       0.983318       0.983318    6[6-(1,6),6-(1,6),8-(6)]
   112       2.099368       2.099368       2.099368    6[1-(0),6-(1,6),6-(6,8)]
   113       2.758658       2.758658       2.758658    6[1-(0),6-(1,6),6-(6,6)]
   114        5.69686        5.69686        5.69686    6[6-(1,6),6-(1,6),8-(6)]
   115       6.605996       6.605996       6.605996    6[1-(0),1-(0),6-(6,6,6),8-(6)]
   116      -4.813347      -4.813347      -4.813347    6[6-(6,6),8-(27),8-(27)]
   117       5.808686       5.808686       5.808686    6[6-(6,6),8-(0),8-(25,27)]
   118       4.126564       4.126564       4.126564    6[6-(6,6),8-(25),8-(27)]
   119       0.425681       0.425681       0.425681    8[6-(6,8),25-(8,8,8,8,8),27-(8,8,8)]
   120       2.007396       2.007396       2.007396    8[6-(6,8),25-(8,8,8,8,8)]
   121       9.488811       9.488811       9.488811    8[6-(6,8),27-(8)]
   122       2.048388       2.048388       2.048388    8[6-(1,1,6),6-(6,6)]
   123       4.498929       4.498929       4.498929    8[6-(1,1,6),6-(6,6)]
   124      -1.670952      -1.670952      -1.670952    8[6-(6,8),27-(8,8,8)]
   125      -0.023199      -0.023199      -0.023199    8[6-(6,8),27-(8,8,8)]
   126       2.791247       2.791247       2.791247    8[6-(6,8),25-(8,8,8,8,8)]
   127       1.132309       1.132309       1.132309    8[6-(6,8),27-(8,8,8)]
   128       -1.54359       -1.54359       -1.54359    8[6-(6,8)]
   129       4.949273       4.949273       4.949273    8[6-(1,1,6),6-(6,6)]
   130      -0.322514      -0.322514      -0.322514    8[6-(1,1,6),6-(6,6)]
   131       4.814695       4.814695       4.814695    8[6-(6,8),25-(8,8,8,8,8),27-(8,8,8)]
   132        3.23298        3.23298        3.23298    8[6-(6,8),25-(8,8,8,8,8)]
   133      -4.248435      -4.248435      -4.248435    8[6-(6,8),27-(8)]
   134       3.191988       3.191988       3.191988    8[6-(1,1,6),6-(6,6)]
   135       0.741447       0.741447       0.741447    8[6-(1,1,6),6-(6,6)]
   136       6.911328       6.911328       6.911328    8[6-(6,8),27-(8,8,8)]
   137       5.263575       5.263575       5.263575    8[6-(6,8),27-(8,8,8)]
   138       2.449129       2.449129       2.449129    8[6-(6,8),25-(8,8,8,8,8)]
   139       4.108067       4.108067       4.108067    8[6-(6,8),27-(8,8,8)]
   140       6.783966       6.783966       6.783966    8[6-(6,8)]
   141       0.291103       0.291103       0.291103    8[6-(1,1,6),6-(6,6)]
   142        5.56289        5.56289        5.56289    8[6-(1,1,6),6-(6,6)]
