# Supplementary material for: A collection of forcefield precursors for metal–organic frameworks
Source: RSC Adv. 2019 Nov 13;9(63):36492–507. doi: 10.1039/c9ra07327b (PMC9075174; doi:10.1039/c9ra07327b)
Supplement: RA-009-C9RA07327B-s1667 [file RA-009-C9RA07327B-s1667.txt]

NEGZUW_clean

17.299900    0.000000    0.000000
0.000000    18.039600    0.000000
0.000000    0.000000    24.677000

     1      14.477075      14.477075      14.477075    23[8-(23),8-(23,23),8-(23,23),8-(23,23,23,23,23),8-(23,30)]
     2       15.64257       15.64257       15.64257    23[8-(23),8-(23),8-(23,23),8-(23,23),8-(23,23,23,23,23)]
     3      11.794899      11.794899      11.794899    23[8-(23),8-(23),8-(23),8-(23),8-(23,23,23,23,23)]
     4       11.79957       11.79957       11.79957    23[8-(23),8-(23),8-(23),8-(23,23,23,23,23),8-(23,30)]
     5       5.827125       5.827125       5.827125    23[8-(23),8-(23,23),8-(23,23),8-(23,23,23,23,23),8-(23,30)]
     6        6.99262        6.99262        6.99262    23[8-(23),8-(23),8-(23,23),8-(23,23),8-(23,23,23,23,23)]
     7       3.144949       3.144949       3.144949    23[8-(23),8-(23),8-(23),8-(23),8-(23,23,23,23,23)]
     8        3.14962        3.14962        3.14962    23[8-(23),8-(23),8-(23),8-(23,23,23,23,23),8-(23,30)]
     9      11.472775      11.472775      11.472775    23[8-(23),8-(23,23),8-(23,23),8-(23,23,23,23,23),8-(23,30)]
    10       10.30728       10.30728       10.30728    23[8-(23),8-(23),8-(23,23),8-(23,23),8-(23,23,23,23,23)]
    11      14.154951      14.154951      14.154951    23[8-(23),8-(23),8-(23),8-(23),8-(23,23,23,23,23)]
    12       14.15028       14.15028       14.15028    23[8-(23),8-(23),8-(23),8-(23,23,23,23,23),8-(23,30)]
    13       2.822825       2.822825       2.822825    23[8-(23),8-(23,23),8-(23,23),8-(23,23,23,23,23),8-(23,30)]
    14        1.65733        1.65733        1.65733    23[8-(23),8-(23),8-(23,23),8-(23,23),8-(23,23,23,23,23)]
    15       5.505001       5.505001       5.505001    23[8-(23),8-(23),8-(23),8-(23),8-(23,23,23,23,23)]
    16        5.50033        5.50033        5.50033    23[8-(23),8-(23),8-(23),8-(23,23,23,23,23),8-(23,30)]
    17       2.822825       2.822825       2.822825    23[8-(23),8-(23,23),8-(23,23),8-(23,23,23,23,23),8-(23,30)]
    18        1.65733        1.65733        1.65733    23[8-(23),8-(23),8-(23,23),8-(23,23),8-(23,23,23,23,23)]
    19       5.505001       5.505001       5.505001    23[8-(23),8-(23),8-(23),8-(23),8-(23,23,23,23,23)]
    20        5.50033        5.50033        5.50033    23[8-(23),8-(23),8-(23),8-(23,23,23,23,23),8-(23,30)]
    21      11.472775      11.472775      11.472775    23[8-(23),8-(23,23),8-(23,23),8-(23,23,23,23,23),8-(23,30)]
    22       10.30728       10.30728       10.30728    23[8-(23),8-(23),8-(23,23),8-(23,23),8-(23,23,23,23,23)]
    23      14.154951      14.154951      14.154951    23[8-(23),8-(23),8-(23),8-(23),8-(23,23,23,23,23)]
    24       14.15028       14.15028       14.15028    23[8-(23),8-(23),8-(23),8-(23,23,23,23,23),8-(23,30)]
    25       5.827125       5.827125       5.827125    23[8-(23),8-(23,23),8-(23,23),8-(23,23,23,23,23),8-(23,30)]
    26        6.99262        6.99262        6.99262    23[8-(23),8-(23),8-(23,23),8-(23,23),8-(23,23,23,23,23)]
    27       3.144949       3.144949       3.144949    23[8-(23),8-(23),8-(23),8-(23),8-(23,23,23,23,23)]
    28        3.14962        3.14962        3.14962    23[8-(23),8-(23),8-(23),8-(23,23,23,23,23),8-(23,30)]
    29      14.477075      14.477075      14.477075    23[8-(23),8-(23,23),8-(23,23),8-(23,23,23,23,23),8-(23,30)]
    30       15.64257       15.64257       15.64257    23[8-(23),8-(23),8-(23,23),8-(23,23),8-(23,23,23,23,23)]
    31      11.794899      11.794899      11.794899    23[8-(23),8-(23),8-(23),8-(23),8-(23,23,23,23,23)]
    32       11.79957       11.79957       11.79957    23[8-(23),8-(23),8-(23),8-(23,23,23,23,23),8-(23,30)]
    33      12.974925      12.974925      12.974925    23[8-(23),8-(23),8-(23,23),8-(23,23),8-(23,23,23,23,23),8-(23,23,23,23,23)]
    34      12.974925      12.974925      12.974925    23[8-(23),8-(23),8-(23,23),8-(23,23),8-(23,23,23,23,23),8-(23,23,23,23,23)]
    35       4.324975       4.324975       4.324975    23[8-(23),8-(23),8-(23,23),8-(23,23),8-(23,23,23,23,23),8-(23,23,23,23,23)]
    36       4.324975       4.324975       4.324975    23[8-(23),8-(23),8-(23,23),8-(23,23),8-(23,23,23,23,23),8-(23,23,23,23,23)]
    37       4.324975       4.324975       4.324975    23[8-(23),8-(23),8-(23,23),8-(23,23),8-(23,23,23,23,23),8-(23,23,23,23,23)]
    38       4.324975       4.324975       4.324975    23[8-(23),8-(23),8-(23,23),8-(23,23),8-(23,23,23,23,23),8-(23,23,23,23,23)]
    39      12.974925      12.974925      12.974925    23[8-(23),8-(23),8-(23,23),8-(23,23),8-(23,23,23,23,23),8-(23,23,23,23,23)]
    40      12.974925      12.974925      12.974925    23[8-(23),8-(23),8-(23,23),8-(23,23),8-(23,23,23,23,23),8-(23,23,23,23,23)]
    41      12.085883      12.085883      12.085883    30[7-(6,6),7-(6,6),7-(6,6)]
    42      14.718928      14.718928      14.718928    30[7-(6,7),7-(6,7),7-(6,7),8-(23,23)]
    43      15.645338      15.645338      15.645338    30[7-(6,7),7-(6,7),7-(6,7)]
    44       3.435933       3.435933       3.435933    30[7-(6,6),7-(6,6),7-(6,6)]
    45       6.068978       6.068978       6.068978    30[7-(6,7),7-(6,7),7-(6,7),8-(23,23)]
    46       6.995388       6.995388       6.995388    30[7-(6,7),7-(6,7),7-(6,7)]
    47      13.863967      13.863967      13.863967    30[7-(6,6),7-(6,6),7-(6,6)]
    48      11.230922      11.230922      11.230922    30[7-(6,7),7-(6,7),7-(6,7),8-(23,23)]
    49      10.304512      10.304512      10.304512    30[7-(6,7),7-(6,7),7-(6,7)]
    50       5.214017       5.214017       5.214017    30[7-(6,6),7-(6,6),7-(6,6)]
    51       2.580972       2.580972       2.580972    30[7-(6,7),7-(6,7),7-(6,7),8-(23,23)]
    52       1.654562       1.654562       1.654562    30[7-(6,7),7-(6,7),7-(6,7)]
    53       5.214017       5.214017       5.214017    30[7-(6,6),7-(6,6),7-(6,6)]
    54       2.580972       2.580972       2.580972    30[7-(6,7),7-(6,7),7-(6,7),8-(23,23)]
    55       1.654562       1.654562       1.654562    30[7-(6,7),7-(6,7),7-(6,7)]
    56      13.863967      13.863967      13.863967    30[7-(6,6),7-(6,6),7-(6,6)]
    57      11.230922      11.230922      11.230922    30[7-(6,7),7-(6,7),7-(6,7),8-(23,23)]
    58      10.304512      10.304512      10.304512    30[7-(6,7),7-(6,7),7-(6,7)]
    59       3.435933       3.435933       3.435933    30[7-(6,6),7-(6,6),7-(6,6)]
    60       6.068978       6.068978       6.068978    30[7-(6,7),7-(6,7),7-(6,7),8-(23,23)]
    61       6.995388       6.995388       6.995388    30[7-(6,7),7-(6,7),7-(6,7)]
    62      12.085883      12.085883      12.085883    30[7-(6,6),7-(6,6),7-(6,6)]
    63      14.718928      14.718928      14.718928    30[7-(6,7),7-(6,7),7-(6,7),8-(23,23)]
    64      15.645338      15.645338      15.645338    30[7-(6,7),7-(6,7),7-(6,7)]
    65      12.931675      12.931675      12.931675    1[6-(7,7)]
    66      12.931675      12.931675      12.931675    1[6-(7,7)]
    67       13.83819       13.83819       13.83819    1[6-(7,7)]
    68       1.565641       1.565641       1.565641    1[6-(7,7)]
    69       13.84338       13.84338       13.84338    1[6-(7,7)]
    70       0.491317       0.491317       0.491317    1[6-(7,7)]
    71       4.281725       4.281725       4.281725    1[6-(7,7)]
    72       4.281725       4.281725       4.281725    1[6-(7,7)]
    73        5.18824        5.18824        5.18824    1[6-(7,7)]
    74      10.215591      10.215591      10.215591    1[6-(7,7)]
    75        5.19343        5.19343        5.19343    1[6-(7,7)]
    76       9.141267       9.141267       9.141267    1[6-(7,7)]
    77      13.018175      13.018175      13.018175    1[6-(7,7)]
    78      13.018175      13.018175      13.018175    1[6-(7,7)]
    79       12.11166       12.11166       12.11166    1[6-(7,7)]
    80       7.084309       7.084309       7.084309    1[6-(7,7)]
    81       12.10647       12.10647       12.10647    1[6-(7,7)]
    82       8.158633       8.158633       8.158633    1[6-(7,7)]
    83       4.368225       4.368225       4.368225    1[6-(7,7)]
    84       4.368225       4.368225       4.368225    1[6-(7,7)]
    85        3.46171        3.46171        3.46171    1[6-(7,7)]
    86      15.734259      15.734259      15.734259    1[6-(7,7)]
    87        3.45652        3.45652        3.45652    1[6-(7,7)]
    88      16.808583      16.808583      16.808583    1[6-(7,7)]
    89       4.368225       4.368225       4.368225    1[6-(7,7)]
    90       4.368225       4.368225       4.368225    1[6-(7,7)]
    91        3.46171        3.46171        3.46171    1[6-(7,7)]
    92      15.734259      15.734259      15.734259    1[6-(7,7)]
    93        3.45652        3.45652        3.45652    1[6-(7,7)]
    94      16.808583      16.808583      16.808583    1[6-(7,7)]
    95      13.018175      13.018175      13.018175    1[6-(7,7)]
    96      13.018175      13.018175      13.018175    1[6-(7,7)]
    97       12.11166       12.11166       12.11166    1[6-(7,7)]
    98       7.084309       7.084309       7.084309    1[6-(7,7)]
    99       12.10647       12.10647       12.10647    1[6-(7,7)]
   100       8.158633       8.158633       8.158633    1[6-(7,7)]
   101       4.281725       4.281725       4.281725    1[6-(7,7)]
   102       4.281725       4.281725       4.281725    1[6-(7,7)]
   103        5.18824        5.18824        5.18824    1[6-(7,7)]
   104      10.215591      10.215591      10.215591    1[6-(7,7)]
   105        5.19343        5.19343        5.19343    1[6-(7,7)]
   106       9.141267       9.141267       9.141267    1[6-(7,7)]
   107      12.931675      12.931675      12.931675    1[6-(7,7)]
   108      12.931675      12.931675      12.931675    1[6-(7,7)]
   109       13.83819       13.83819       13.83819    1[6-(7,7)]
   110       1.565641       1.565641       1.565641    1[6-(7,7)]
   111       13.84338       13.84338       13.84338    1[6-(7,7)]
   112       0.491317       0.491317       0.491317    1[6-(7,7)]
   113      13.301893      13.301893      13.301893    6[1-(0),7-(6,30),7-(7,30)]
   114      13.298433      13.298433      13.298433    6[1-(0),7-(6,30),7-(7,30)]
   115       13.79321       13.79321       13.79321    6[1-(0),7-(6,30),7-(7,30)]
   116       1.039724       1.039724       1.039724    6[1-(0),7-(6,30),7-(7,30)]
   117       13.78975       13.78975       13.78975    6[1-(0),7-(6,30),7-(7,30)]
   118       0.465367       0.465367       0.465367    6[1-(0),7-(6,30),7-(7,30)]
   119       4.651943       4.651943       4.651943    6[1-(0),7-(6,30),7-(7,30)]
   120       4.648483       4.648483       4.648483    6[1-(0),7-(6,30),7-(7,30)]
   121        5.14326        5.14326        5.14326    6[1-(0),7-(6,30),7-(7,30)]
   122       9.689674       9.689674       9.689674    6[1-(0),7-(6,30),7-(7,30)]
   123         5.1398         5.1398         5.1398    6[1-(0),7-(6,30),7-(7,30)]
   124       9.115317       9.115317       9.115317    6[1-(0),7-(6,30),7-(7,30)]
   125      12.647957      12.647957      12.647957    6[1-(0),7-(6,30),7-(7,30)]
   126      12.651417      12.651417      12.651417    6[1-(0),7-(6,30),7-(7,30)]
   127       12.15664       12.15664       12.15664    6[1-(0),7-(6,30),7-(7,30)]
   128       7.610226       7.610226       7.610226    6[1-(0),7-(6,30),7-(7,30)]
   129        12.1601        12.1601        12.1601    6[1-(0),7-(6,30),7-(7,30)]
   130       8.184583       8.184583       8.184583    6[1-(0),7-(6,30),7-(7,30)]
   131       3.998007       3.998007       3.998007    6[1-(0),7-(6,30),7-(7,30)]
   132       4.001467       4.001467       4.001467    6[1-(0),7-(6,30),7-(7,30)]
   133        3.50669        3.50669        3.50669    6[1-(0),7-(6,30),7-(7,30)]
   134      16.260176      16.260176      16.260176    6[1-(0),7-(6,30),7-(7,30)]
   135        3.51015        3.51015        3.51015    6[1-(0),7-(6,30),7-(7,30)]
   136      16.834533      16.834533      16.834533    6[1-(0),7-(6,30),7-(7,30)]
   137       3.998007       3.998007       3.998007    6[1-(0),7-(6,30),7-(7,30)]
   138       4.001467       4.001467       4.001467    6[1-(0),7-(6,30),7-(7,30)]
   139        3.50669        3.50669        3.50669    6[1-(0),7-(6,30),7-(7,30)]
   140      16.260176      16.260176      16.260176    6[1-(0),7-(6,30),7-(7,30)]
   141        3.51015        3.51015        3.51015    6[1-(0),7-(6,30),7-(7,30)]
   142      16.834533      16.834533      16.834533    6[1-(0),7-(6,30),7-(7,30)]
   143      12.647957      12.647957      12.647957    6[1-(0),7-(6,30),7-(7,30)]
   144      12.651417      12.651417      12.651417    6[1-(0),7-(6,30),7-(7,30)]
   145       12.15664       12.15664       12.15664    6[1-(0),7-(6,30),7-(7,30)]
   146       7.610226       7.610226       7.610226    6[1-(0),7-(6,30),7-(7,30)]
   147        12.1601        12.1601        12.1601    6[1-(0),7-(6,30),7-(7,30)]
   148       8.184583       8.184583       8.184583    6[1-(0),7-(6,30),7-(7,30)]
   149       4.651943       4.651943       4.651943    6[1-(0),7-(6,30),7-(7,30)]
   150       4.648483       4.648483       4.648483    6[1-(0),7-(6,30),7-(7,30)]
   151        5.14326        5.14326        5.14326    6[1-(0),7-(6,30),7-(7,30)]
   152       9.689674       9.689674       9.689674    6[1-(0),7-(6,30),7-(7,30)]
   153         5.1398         5.1398         5.1398    6[1-(0),7-(6,30),7-(7,30)]
   154       9.115317       9.115317       9.115317    6[1-(0),7-(6,30),7-(7,30)]
   155      13.301893      13.301893      13.301893    6[1-(0),7-(6,30),7-(7,30)]
   156      13.298433      13.298433      13.298433    6[1-(0),7-(6,30),7-(7,30)]
   157       13.79321       13.79321       13.79321    6[1-(0),7-(6,30),7-(7,30)]
   158       1.039724       1.039724       1.039724    6[1-(0),7-(6,30),7-(7,30)]
   159       13.78975       13.78975       13.78975    6[1-(0),7-(6,30),7-(7,30)]
   160       0.465367       0.465367       0.465367    6[1-(0),7-(6,30),7-(7,30)]
   161      13.082184      13.082184      13.082184    7[6-(1,7),6-(1,7),30-(7,7)]
   162      13.073534      13.073534      13.073534    7[6-(1,7),6-(1,7),30-(7,7)]
   163      14.082119      14.082119      14.082119    7[6-(1,7),7-(6,30),30-(7,7,8)]
   164      16.658247      16.658247      16.658247    7[6-(1,7),7-(6,30),30-(7,7,8)]
   165      14.419467      14.419467      14.419467    7[6-(1,7),7-(6,30),30-(7,7)]
   166      14.397842      14.397842      14.397842    7[6-(1,7),7-(6,30),30-(7,7)]
   167      14.066549      14.066549      14.066549    7[6-(1,7),7-(6,30),30-(7,7,8)]
   168      17.025697      17.025697      17.025697    7[6-(1,7),7-(6,30),30-(7,7)]
   169       1.558721       1.558721       1.558721    7[6-(1,7),6-(1,7),30-(7,7)]
   170       4.432234       4.432234       4.432234    7[6-(1,7),6-(1,7),30-(7,7)]
   171       4.423584       4.423584       4.423584    7[6-(1,7),6-(1,7),30-(7,7)]
   172       5.432169       5.432169       5.432169    7[6-(1,7),7-(6,30),30-(7,7,8)]
   173       8.008297       8.008297       8.008297    7[6-(1,7),7-(6,30),30-(7,7,8)]
   174       5.769517       5.769517       5.769517    7[6-(1,7),7-(6,30),30-(7,7)]
   175       5.747892       5.747892       5.747892    7[6-(1,7),7-(6,30),30-(7,7)]
   176       5.416599       5.416599       5.416599    7[6-(1,7),7-(6,30),30-(7,7,8)]
   177       8.375747       8.375747       8.375747    7[6-(1,7),7-(6,30),30-(7,7)]
   178      10.208671      10.208671      10.208671    7[6-(1,7),6-(1,7),30-(7,7)]
   179      12.867666      12.867666      12.867666    7[6-(1,7),6-(1,7),30-(7,7)]
   180      12.876316      12.876316      12.876316    7[6-(1,7),6-(1,7),30-(7,7)]
   181      11.867731      11.867731      11.867731    7[6-(1,7),7-(6,30),30-(7,7,8)]
   182       9.291603       9.291603       9.291603    7[6-(1,7),7-(6,30),30-(7,7,8)]
   183      11.530383      11.530383      11.530383    7[6-(1,7),7-(6,30),30-(7,7)]
   184      11.552008      11.552008      11.552008    7[6-(1,7),7-(6,30),30-(7,7)]
   185      11.883301      11.883301      11.883301    7[6-(1,7),7-(6,30),30-(7,7,8)]
   186       8.924153       8.924153       8.924153    7[6-(1,7),7-(6,30),30-(7,7)]
   187       7.091229       7.091229       7.091229    7[6-(1,7),6-(1,7),30-(7,7)]
   188       4.217716       4.217716       4.217716    7[6-(1,7),6-(1,7),30-(7,7)]
   189       4.226366       4.226366       4.226366    7[6-(1,7),6-(1,7),30-(7,7)]
   190       3.217781       3.217781       3.217781    7[6-(1,7),7-(6,30),30-(7,7,8)]
   191       0.641653       0.641653       0.641653    7[6-(1,7),7-(6,30),30-(7,7,8)]
   192       2.880433       2.880433       2.880433    7[6-(1,7),7-(6,30),30-(7,7)]
   193       2.902058       2.902058       2.902058    7[6-(1,7),7-(6,30),30-(7,7)]
   194       3.233351       3.233351       3.233351    7[6-(1,7),7-(6,30),30-(7,7,8)]
   195       0.274203       0.274203       0.274203    7[6-(1,7),7-(6,30),30-(7,7)]
   196      15.741179      15.741179      15.741179    7[6-(1,7),6-(1,7),30-(7,7)]
   197       4.217716       4.217716       4.217716    7[6-(1,7),6-(1,7),30-(7,7)]
   198       4.226366       4.226366       4.226366    7[6-(1,7),6-(1,7),30-(7,7)]
   199       3.217781       3.217781       3.217781    7[6-(1,7),7-(6,30),30-(7,7,8)]
   200       0.641653       0.641653       0.641653    7[6-(1,7),7-(6,30),30-(7,7,8)]
   201       2.880433       2.880433       2.880433    7[6-(1,7),7-(6,30),30-(7,7)]
   202       2.902058       2.902058       2.902058    7[6-(1,7),7-(6,30),30-(7,7)]
   203       3.233351       3.233351       3.233351    7[6-(1,7),7-(6,30),30-(7,7,8)]
   204       0.274203       0.274203       0.274203    7[6-(1,7),7-(6,30),30-(7,7)]
   205      15.741179      15.741179      15.741179    7[6-(1,7),6-(1,7),30-(7,7)]
   206      12.867666      12.867666      12.867666    7[6-(1,7),6-(1,7),30-(7,7)]
   207      12.876316      12.876316      12.876316    7[6-(1,7),6-(1,7),30-(7,7)]
   208      11.867731      11.867731      11.867731    7[6-(1,7),7-(6,30),30-(7,7,8)]
   209       9.291603       9.291603       9.291603    7[6-(1,7),7-(6,30),30-(7,7,8)]
   210      11.530383      11.530383      11.530383    7[6-(1,7),7-(6,30),30-(7,7)]
   211      11.552008      11.552008      11.552008    7[6-(1,7),7-(6,30),30-(7,7)]
   212      11.883301      11.883301      11.883301    7[6-(1,7),7-(6,30),30-(7,7,8)]
   213       8.924153       8.924153       8.924153    7[6-(1,7),7-(6,30),30-(7,7)]
   214       7.091229       7.091229       7.091229    7[6-(1,7),6-(1,7),30-(7,7)]
   215       4.432234       4.432234       4.432234    7[6-(1,7),6-(1,7),30-(7,7)]
   216       4.423584       4.423584       4.423584    7[6-(1,7),6-(1,7),30-(7,7)]
   217       5.432169       5.432169       5.432169    7[6-(1,7),7-(6,30),30-(7,7,8)]
   218       8.008297       8.008297       8.008297    7[6-(1,7),7-(6,30),30-(7,7,8)]
   219       5.769517       5.769517       5.769517    7[6-(1,7),7-(6,30),30-(7,7)]
   220       5.747892       5.747892       5.747892    7[6-(1,7),7-(6,30),30-(7,7)]
   221       5.416599       5.416599       5.416599    7[6-(1,7),7-(6,30),30-(7,7,8)]
   222       8.375747       8.375747       8.375747    7[6-(1,7),7-(6,30),30-(7,7)]
   223      10.208671      10.208671      10.208671    7[6-(1,7),6-(1,7),30-(7,7)]
   224      13.082184      13.082184      13.082184    7[6-(1,7),6-(1,7),30-(7,7)]
   225      13.073534      13.073534      13.073534    7[6-(1,7),6-(1,7),30-(7,7)]
   226      14.082119      14.082119      14.082119    7[6-(1,7),7-(6,30),30-(7,7,8)]
   227      16.658247      16.658247      16.658247    7[6-(1,7),7-(6,30),30-(7,7,8)]
   228      14.419467      14.419467      14.419467    7[6-(1,7),7-(6,30),30-(7,7)]
   229      14.397842      14.397842      14.397842    7[6-(1,7),7-(6,30),30-(7,7)]
   230      14.066549      14.066549      14.066549    7[6-(1,7),7-(6,30),30-(7,7,8)]
   231      17.025697      17.025697      17.025697    7[6-(1,7),7-(6,30),30-(7,7)]
   232       1.558721       1.558721       1.558721    7[6-(1,7),6-(1,7),30-(7,7)]
   233      12.464924      12.464924      12.464924    8[23-(8,8,8,8),23-(8,8,8,8,8)]
   234      14.725156      14.725156      14.725156    8[23-(8,8,8,8),23-(8,8,8,8),23-(8,8,8,8,8)]
   235       12.46181       12.46181       12.46181    8[23-(8,8,8,8),23-(8,8,8,8,8)]
   236      11.439732      11.439732      11.439732    8[23-(8,8,8,8),23-(8,8,8,8)]
   237       14.73346       14.73346       14.73346    8[23-(8,8,8,8),23-(8,8,8,8),23-(8,8,8,8,8)]
   238      15.704676      15.704676      15.704676    8[23-(8,8,8,8),23-(8,8,8,8)]
   239      12.478591      12.478591      12.478591    8[23-(8,8,8,8),23-(8,8,8,8),23-(8,8,8,8),23-(8,8,8,8),23-(8,8,8,8,8),23-(8,8,8,8,8)]
   240      15.699832      15.699832      15.699832    8[23-(8,8,8,8),23-(8,8,8,8)]
   241       13.66398       13.66398       13.66398    8[23-(8,8,8,8),23-(8,8,8,8)]
   242      13.677474      13.677474      13.677474    8[23-(8,8,8,8),23-(8,8,8,8),30-(7,7,7)]
   243       3.814974       3.814974       3.814974    8[23-(8,8,8,8),23-(8,8,8,8,8)]
   244       6.075206       6.075206       6.075206    8[23-(8,8,8,8),23-(8,8,8,8),23-(8,8,8,8,8)]
   245        3.81186        3.81186        3.81186    8[23-(8,8,8,8),23-(8,8,8,8,8)]
   246       2.789782       2.789782       2.789782    8[23-(8,8,8,8),23-(8,8,8,8)]
   247        6.08351        6.08351        6.08351    8[23-(8,8,8,8),23-(8,8,8,8),23-(8,8,8,8,8)]
   248       7.054726       7.054726       7.054726    8[23-(8,8,8,8),23-(8,8,8,8)]
   249       3.828641       3.828641       3.828641    8[23-(8,8,8,8),23-(8,8,8,8),23-(8,8,8,8),23-(8,8,8,8),23-(8,8,8,8,8),23-(8,8,8,8,8)]
   250       7.049882       7.049882       7.049882    8[23-(8,8,8,8),23-(8,8,8,8)]
   251        5.01403        5.01403        5.01403    8[23-(8,8,8,8),23-(8,8,8,8)]
   252       5.027524       5.027524       5.027524    8[23-(8,8,8,8),23-(8,8,8,8),30-(7,7,7)]
   253      13.484926      13.484926      13.484926    8[23-(8,8,8,8),23-(8,8,8,8,8)]
   254      11.224694      11.224694      11.224694    8[23-(8,8,8,8),23-(8,8,8,8),23-(8,8,8,8,8)]
   255       13.48804       13.48804       13.48804    8[23-(8,8,8,8),23-(8,8,8,8,8)]
   256      14.510118      14.510118      14.510118    8[23-(8,8,8,8),23-(8,8,8,8)]
   257       11.21639       11.21639       11.21639    8[23-(8,8,8,8),23-(8,8,8,8),23-(8,8,8,8,8)]
   258      10.245174      10.245174      10.245174    8[23-(8,8,8,8),23-(8,8,8,8)]
   259      13.471259      13.471259      13.471259    8[23-(8,8,8,8),23-(8,8,8,8),23-(8,8,8,8),23-(8,8,8,8),23-(8,8,8,8,8),23-(8,8,8,8,8)]
   260      10.250018      10.250018      10.250018    8[23-(8,8,8,8),23-(8,8,8,8)]
   261       12.28587       12.28587       12.28587    8[23-(8,8,8,8),23-(8,8,8,8)]
   262      12.272376      12.272376      12.272376    8[23-(8,8,8,8),23-(8,8,8,8),30-(7,7,7)]
   263       4.834976       4.834976       4.834976    8[23-(8,8,8,8),23-(8,8,8,8,8)]
   264       2.574744       2.574744       2.574744    8[23-(8,8,8,8),23-(8,8,8,8),23-(8,8,8,8,8)]
   265        4.83809        4.83809        4.83809    8[23-(8,8,8,8),23-(8,8,8,8,8)]
   266       5.860168       5.860168       5.860168    8[23-(8,8,8,8),23-(8,8,8,8)]
   267        2.56644        2.56644        2.56644    8[23-(8,8,8,8),23-(8,8,8,8),23-(8,8,8,8,8)]
   268       1.595224       1.595224       1.595224    8[23-(8,8,8,8),23-(8,8,8,8)]
   269       4.821309       4.821309       4.821309    8[23-(8,8,8,8),23-(8,8,8,8),23-(8,8,8,8),23-(8,8,8,8),23-(8,8,8,8,8),23-(8,8,8,8,8)]
   270       1.600068       1.600068       1.600068    8[23-(8,8,8,8),23-(8,8,8,8)]
   271        3.63592        3.63592        3.63592    8[23-(8,8,8,8),23-(8,8,8,8)]
   272       3.622426       3.622426       3.622426    8[23-(8,8,8,8),23-(8,8,8,8),30-(7,7,7)]
   273       4.834976       4.834976       4.834976    8[23-(8,8,8,8),23-(8,8,8,8,8)]
   274       2.574744       2.574744       2.574744    8[23-(8,8,8,8),23-(8,8,8,8),23-(8,8,8,8,8)]
   275        4.83809        4.83809        4.83809    8[23-(8,8,8,8),23-(8,8,8,8,8)]
   276       5.860168       5.860168       5.860168    8[23-(8,8,8,8),23-(8,8,8,8)]
   277        2.56644        2.56644        2.56644    8[23-(8,8,8,8),23-(8,8,8,8),23-(8,8,8,8,8)]
   278       1.595224       1.595224       1.595224    8[23-(8,8,8,8),23-(8,8,8,8)]
   279       4.821309       4.821309       4.821309    8[23-(8,8,8,8),23-(8,8,8,8),23-(8,8,8,8),23-(8,8,8,8),23-(8,8,8,8,8),23-(8,8,8,8,8)]
   280       1.600068       1.600068       1.600068    8[23-(8,8,8,8),23-(8,8,8,8)]
   281        3.63592        3.63592        3.63592    8[23-(8,8,8,8),23-(8,8,8,8)]
   282       3.622426       3.622426       3.622426    8[23-(8,8,8,8),23-(8,8,8,8),30-(7,7,7)]
   283      13.484926      13.484926      13.484926    8[23-(8,8,8,8),23-(8,8,8,8,8)]
   284      11.224694      11.224694      11.224694    8[23-(8,8,8,8),23-(8,8,8,8),23-(8,8,8,8,8)]
   285       13.48804       13.48804       13.48804    8[23-(8,8,8,8),23-(8,8,8,8,8)]
   286      14.510118      14.510118      14.510118    8[23-(8,8,8,8),23-(8,8,8,8)]
   287       11.21639       11.21639       11.21639    8[23-(8,8,8,8),23-(8,8,8,8),23-(8,8,8,8,8)]
   288      10.245174      10.245174      10.245174    8[23-(8,8,8,8),23-(8,8,8,8)]
   289      13.471259      13.471259      13.471259    8[23-(8,8,8,8),23-(8,8,8,8),23-(8,8,8,8),23-(8,8,8,8),23-(8,8,8,8,8),23-(8,8,8,8,8)]
   290      10.250018      10.250018      10.250018    8[23-(8,8,8,8),23-(8,8,8,8)]
   291       12.28587       12.28587       12.28587    8[23-(8,8,8,8),23-(8,8,8,8)]
   292      12.272376      12.272376      12.272376    8[23-(8,8,8,8),23-(8,8,8,8),30-(7,7,7)]
   293       3.814974       3.814974       3.814974    8[23-(8,8,8,8),23-(8,8,8,8,8)]
   294       6.075206       6.075206       6.075206    8[23-(8,8,8,8),23-(8,8,8,8),23-(8,8,8,8,8)]
   295        3.81186        3.81186        3.81186    8[23-(8,8,8,8),23-(8,8,8,8,8)]
   296       2.789782       2.789782       2.789782    8[23-(8,8,8,8),23-(8,8,8,8)]
   297        6.08351        6.08351        6.08351    8[23-(8,8,8,8),23-(8,8,8,8),23-(8,8,8,8,8)]
   298       7.054726       7.054726       7.054726    8[23-(8,8,8,8),23-(8,8,8,8)]
   299       3.828641       3.828641       3.828641    8[23-(8,8,8,8),23-(8,8,8,8),23-(8,8,8,8),23-(8,8,8,8),23-(8,8,8,8,8),23-(8,8,8,8,8)]
   300       7.049882       7.049882       7.049882    8[23-(8,8,8,8),23-(8,8,8,8)]
   301        5.01403        5.01403        5.01403    8[23-(8,8,8,8),23-(8,8,8,8)]
   302       5.027524       5.027524       5.027524    8[23-(8,8,8,8),23-(8,8,8,8),30-(7,7,7)]
   303      12.464924      12.464924      12.464924    8[23-(8,8,8,8),23-(8,8,8,8,8)]
   304      14.725156      14.725156      14.725156    8[23-(8,8,8,8),23-(8,8,8,8),23-(8,8,8,8,8)]
   305       12.46181       12.46181       12.46181    8[23-(8,8,8,8),23-(8,8,8,8,8)]
   306      11.439732      11.439732      11.439732    8[23-(8,8,8,8),23-(8,8,8,8)]
   307       14.73346       14.73346       14.73346    8[23-(8,8,8,8),23-(8,8,8,8),23-(8,8,8,8,8)]
   308      15.704676      15.704676      15.704676    8[23-(8,8,8,8),23-(8,8,8,8)]
   309      12.478591      12.478591      12.478591    8[23-(8,8,8,8),23-(8,8,8,8),23-(8,8,8,8),23-(8,8,8,8),23-(8,8,8,8,8),23-(8,8,8,8,8)]
   310      15.699832      15.699832      15.699832    8[23-(8,8,8,8),23-(8,8,8,8)]
   311       13.66398       13.66398       13.66398    8[23-(8,8,8,8),23-(8,8,8,8)]
   312      13.677474      13.677474      13.677474    8[23-(8,8,8,8),23-(8,8,8,8),30-(7,7,7)]
