# Supplementary material for: A collection of forcefield precursors for metal–organic frameworks
Source: RSC Adv. 2019 Nov 13;9(63):36492–507. doi: 10.1039/c9ra07327b (PMC9075174; doi:10.1039/c9ra07327b)
Supplement: RA-009-C9RA07327B-s1668 [file RA-009-C9RA07327B-s1668.txt]

NEHNEV_clean

10.654900    0.000000    0.000000
-2.986699    14.254259    0.000000
-3.444012    -3.506888    15.272014

     1      -0.366977      -0.366977      -0.366977    30[7-(6,6),8-(6),8-(6),8-(6),8-(6,30)]
     2       4.591166       4.591166       4.591166    30[7-(6,6),8-(6),8-(6),8-(6),8-(6,30)]
     3      -3.215355      -3.215355      -3.215355    30[8-(6),8-(6),8-(6),8-(6),8-(6,30),8-(6,30)]
     4      -1.891398      -1.891398      -1.891398    1[6-(6,6)]
     5       1.753954       1.753954       1.753954    1[6-(6,6)]
     6       -3.07862       -3.07862       -3.07862    1[6-(6,6)]
     7      -3.557435      -3.557435      -3.557435    1[6-(6,6)]
     8       0.392502       0.392502       0.392502    1[6-(6,6)]
     9       0.805604       0.805604       0.805604    1[6-(6,6)]
    10       2.073169       2.073169       2.073169    1[6-(6,6)]
    11       4.317788       4.317788       4.317788    1[6-(6,6)]
    12       4.345655       4.345655       4.345655    1[6-(6,7)]
    13       0.679732       0.679732       0.679732    1[6-(7,7)]
    14       2.781565       2.781565       2.781565    1[6-(6,7)]
    15       2.629909       2.629909       2.629909    1[6-(6,6)]
    16       4.521484       4.521484       4.521484    1[6-(6,6)]
    17       4.445622       4.445622       4.445622    1[6-(6,6)]
    18       8.570599       8.570599       8.570599    1[6-(6,6)]
    19       5.515967       5.515967       5.515967    1[6-(6,6)]
    20       3.384803       3.384803       3.384803    1[6-(1,6,8)]
    21       3.121562       3.121562       3.121562    1[6-(1,6,8)]
    22       0.053745       0.053745       0.053745    1[6-(1,6,8)]
    23       0.287234       0.287234       0.287234    1[6-(1,6,8)]
    24       -1.02272       -1.02272       -1.02272    1[6-(6,6)]
    25       3.004717       3.004717       3.004717    1[6-(1,6,8)]
    26       -0.46745       -0.46745       -0.46745    1[6-(1,6,8)]
    27       0.480261       0.480261       0.480261    1[6-(1,1,6)]
    28      -2.158868      -2.158868      -2.158868    1[6-(1,1,6)]
    29      -3.448392      -3.448392      -3.448392    1[6-(1,1,6)]
    30       6.115587       6.115587       6.115587    1[6-(6,6)]
    31       2.470235       2.470235       2.470235    1[6-(6,6)]
    32       7.302809       7.302809       7.302809    1[6-(6,6)]
    33       7.781624       7.781624       7.781624    1[6-(6,6)]
    34       3.831687       3.831687       3.831687    1[6-(6,6)]
    35       3.418585       3.418585       3.418585    1[6-(6,6)]
    36        2.15102        2.15102        2.15102    1[6-(6,6)]
    37      -0.093599      -0.093599      -0.093599    1[6-(6,6)]
    38      -0.121466      -0.121466      -0.121466    1[6-(6,7)]
    39       3.544457       3.544457       3.544457    1[6-(7,7)]
    40       1.442624       1.442624       1.442624    1[6-(6,7)]
    41        1.59428        1.59428        1.59428    1[6-(6,6)]
    42      -0.297295      -0.297295      -0.297295    1[6-(6,6)]
    43      -0.221433      -0.221433      -0.221433    1[6-(6,6)]
    44       -4.34641       -4.34641       -4.34641    1[6-(6,6)]
    45      -1.291778      -1.291778      -1.291778    1[6-(6,6)]
    46       0.839386       0.839386       0.839386    1[6-(1,6,8)]
    47       1.102627       1.102627       1.102627    1[6-(1,6,8)]
    48       4.170444       4.170444       4.170444    1[6-(1,6,8)]
    49       3.936955       3.936955       3.936955    1[6-(1,6,8)]
    50       5.246909       5.246909       5.246909    1[6-(6,6)]
    51       1.219472       1.219472       1.219472    1[6-(1,6,8)]
    52       4.691639       4.691639       4.691639    1[6-(1,6,8)]
    53       3.743928       3.743928       3.743928    1[6-(1,1,6)]
    54       6.383057       6.383057       6.383057    1[6-(1,1,6)]
    55       7.672581       7.672581       7.672581    1[6-(1,1,6)]
    56      -0.704678      -0.704678      -0.704678    6[6-(6,6),8-(30),8-(30)]
    57      -0.161696      -0.161696      -0.161696    6[6-(1,6),6-(1,6),6-(8,8)]
    58      -0.973088      -0.973088      -0.973088    6[1-(0),6-(1,6),6-(6,6)]
    59        1.18676        1.18676        1.18676    6[1-(0),6-(1,6),6-(6,6)]
    60      -0.804051      -0.804051      -0.804051    6[6-(6,6),8-(30),8-(30,30)]
    61      -1.094182      -1.094182      -1.094182    6[6-(1,6),6-(1,6),6-(8,8)]
    62      -2.394051      -2.394051      -2.394051    6[1-(0),6-(1,6),6-(6,6)]
    63      -2.686354      -2.686354      -2.686354    6[1-(0),6-(1,6),6-(6,8)]
    64      -1.636359      -1.636359      -1.636359    6[6-(1,6),6-(1,6),8-(6)]
    65      -0.304694      -0.304694      -0.304694    6[1-(0),6-(1,6),6-(6,8)]
    66       -0.06188       -0.06188       -0.06188    6[1-(0),6-(1,6),6-(6,6)]
    67       2.703168       2.703168       2.703168    6[1-(0),6-(1,6),6-(6,7)]
    68       4.029775       4.029775       4.029775    6[1-(0),6-(1,6),6-(6,7)]
    69       3.151518       3.151518       3.151518    6[6-(1,6),6-(1,6),7-(6,6)]
    70       3.422179       3.422179       3.422179    6[1-(0),6-(1,7),7-(6,6)]
    71       1.396098       1.396098       1.396098    6[1-(0),7-(6,30),7-(6,6)]
    72       2.556679       2.556679       2.556679    6[1-(0),6-(1,7),7-(6,30)]
    73       1.709471       1.709471       1.709471    6[1-(0),6-(1,6),6-(6,8)]
    74       5.864405       5.864405       5.864405    6[6-(1,6),6-(1,6),8-(6)]
    75       7.089765       7.089765       7.089765    6[1-(0),6-(1,6),6-(6,8)]
    76       5.278871       5.278871       5.278871    6[1-(0),6-(1,6),6-(6,8)]
    77       7.867327       7.867327       7.867327    6[6-(6,6),8-(30),8-(30)]
    78       7.156455       7.156455       7.156455    6[6-(1,6),6-(1,6),6-(8,8)]
    79       7.737551       7.737551       7.737551    6[1-(0),6-(1,6),6-(6,6)]
    80       5.927185       5.927185       5.927185    6[1-(0),6-(1,6),6-(6,6)]
    81       2.701358       2.701358       2.701358    6[1-(0),1-(0),6-(6,6,6),8-(6)]
    82       1.639517       1.639517       1.639517    6[6-(1,1,1),6-(1,1,8),6-(1,1,8),6-(1,1,8)]
    83       0.731091       0.731091       0.731091    6[1-(0),1-(0),6-(6,6,6),8-(6)]
    84       0.899906       0.899906       0.899906    6[6-(1,6),6-(1,6),8-(6)]
    85      -0.458104      -0.458104      -0.458104    6[1-(0),6-(1,6),6-(6,8)]
    86       2.429777       2.429777       2.429777    6[1-(0),1-(0),6-(6,6,6),8-(6)]
    87        0.76479        0.76479        0.76479    6[1-(0),1-(0),1-(0),6-(6,6,6)]
    88       4.928867       4.928867       4.928867    6[6-(6,6),8-(30),8-(30)]
    89       4.385885       4.385885       4.385885    6[6-(1,6),6-(1,6),6-(8,8)]
    90       5.197277       5.197277       5.197277    6[1-(0),6-(1,6),6-(6,6)]
    91       3.037429       3.037429       3.037429    6[1-(0),6-(1,6),6-(6,6)]
    92        5.02824        5.02824        5.02824    6[6-(6,6),8-(30),8-(30,30)]
    93       5.318371       5.318371       5.318371    6[6-(1,6),6-(1,6),6-(8,8)]
    94        6.61824        6.61824        6.61824    6[1-(0),6-(1,6),6-(6,6)]
    95       6.910543       6.910543       6.910543    6[1-(0),6-(1,6),6-(6,8)]
    96       5.860548       5.860548       5.860548    6[6-(1,6),6-(1,6),8-(6)]
    97       4.528883       4.528883       4.528883    6[1-(0),6-(1,6),6-(6,8)]
    98       4.286069       4.286069       4.286069    6[1-(0),6-(1,6),6-(6,6)]
    99       1.521021       1.521021       1.521021    6[1-(0),6-(1,6),6-(6,7)]
   100       0.194414       0.194414       0.194414    6[1-(0),6-(1,6),6-(6,7)]
   101       1.072671       1.072671       1.072671    6[6-(1,6),6-(1,6),7-(6,6)]
   102        0.80201        0.80201        0.80201    6[1-(0),6-(1,7),7-(6,6)]
   103       2.828091       2.828091       2.828091    6[1-(0),7-(6,30),7-(6,6)]
   104        1.66751        1.66751        1.66751    6[1-(0),6-(1,7),7-(6,30)]
   105       2.514718       2.514718       2.514718    6[1-(0),6-(1,6),6-(6,8)]
   106      -1.640216      -1.640216      -1.640216    6[6-(1,6),6-(1,6),8-(6)]
   107      -2.865576      -2.865576      -2.865576    6[1-(0),6-(1,6),6-(6,8)]
   108      -1.054682      -1.054682      -1.054682    6[1-(0),6-(1,6),6-(6,8)]
   109      -3.643138      -3.643138      -3.643138    6[6-(6,6),8-(30),8-(30)]
   110      -2.932266      -2.932266      -2.932266    6[6-(1,6),6-(1,6),6-(8,8)]
   111      -3.513362      -3.513362      -3.513362    6[1-(0),6-(1,6),6-(6,6)]
   112      -1.702996      -1.702996      -1.702996    6[1-(0),6-(1,6),6-(6,6)]
   113       1.522831       1.522831       1.522831    6[1-(0),1-(0),6-(6,6,6),8-(6)]
   114       2.584672       2.584672       2.584672    6[6-(1,1,1),6-(1,1,8),6-(1,1,8),6-(1,1,8)]
   115       3.493098       3.493098       3.493098    6[1-(0),1-(0),6-(6,6,6),8-(6)]
   116       3.324283       3.324283       3.324283    6[6-(1,6),6-(1,6),8-(6)]
   117       4.682293       4.682293       4.682293    6[1-(0),6-(1,6),6-(6,8)]
   118       1.794412       1.794412       1.794412    6[1-(0),1-(0),6-(6,6,6),8-(6)]
   119       3.459399       3.459399       3.459399    6[1-(0),1-(0),1-(0),6-(6,6,6)]
   120       1.280177       1.280177       1.280177    7[6-(1,6),6-(1,7),30-(8,8,8,8)]
   121       2.689597       2.689597       2.689597    7[6-(1,6),6-(1,7),6-(6,6)]
   122       2.944012       2.944012       2.944012    7[6-(1,6),6-(1,7),30-(8,8,8,8)]
   123       1.534592       1.534592       1.534592    7[6-(1,6),6-(1,7),6-(6,6)]
   124       0.041559       0.041559       0.041559    8[6-(6,8),30-(7,8,8,8)]
   125        0.39019        0.39019        0.39019    8[6-(6,8),30-(7,8,8,8)]
   126       -1.69188       -1.69188       -1.69188    8[6-(6,8),30-(7,8,8,8),30-(8,8,8,8,8)]
   127       7.257518       7.257518       7.257518    8[6-(6,8),30-(8,8,8,8,8)]
   128      -1.831998      -1.831998      -1.831998    8[6-(6,8),30-(8,8,8,8,8)]
   129      -2.010429      -2.010429      -2.010429    8[6-(1,1,6),6-(6,6)]
   130       1.505745       1.505745       1.505745    8[6-(1,1,6),6-(6,6)]
   131       2.113385       2.113385       2.113385    8[6-(1,1,6),6-(6,6)]
   132      -1.581566      -1.581566      -1.581566    8[6-(6,8),30-(7,8,8,8)]
   133        4.18263        4.18263        4.18263    8[6-(6,8),30-(7,8,8,8)]
   134       3.833999       3.833999       3.833999    8[6-(6,8),30-(7,8,8,8)]
   135       5.916069       5.916069       5.916069    8[6-(6,8),30-(7,8,8,8),30-(8,8,8,8,8)]
   136      -3.033329      -3.033329      -3.033329    8[6-(6,8),30-(8,8,8,8,8)]
   137       6.056187       6.056187       6.056187    8[6-(6,8),30-(8,8,8,8,8)]
   138       6.234618       6.234618       6.234618    8[6-(1,1,6),6-(6,6)]
   139       2.718444       2.718444       2.718444    8[6-(1,1,6),6-(6,6)]
   140       2.110804       2.110804       2.110804    8[6-(1,1,6),6-(6,6)]
   141       5.805755       5.805755       5.805755    8[6-(6,8),30-(7,8,8,8)]
