# Supplementary material for: A collection of forcefield precursors for metal–organic frameworks
Source: RSC Adv. 2019 Nov 13;9(63):36492–507. doi: 10.1039/c9ra07327b (PMC9075174; doi:10.1039/c9ra07327b)
Supplement: RA-009-C9RA07327B-s1669 [file RA-009-C9RA07327B-s1669.txt]

NEHNEV01_clean

8.981000    0.000000    0.000000
2.256232    12.037478    0.000000
3.856494    2.961149    15.126567

     1       5.550023       5.550023       5.550023    30[7-(6,6),8-(6),8-(6),8-(6,30)]
     2       9.543703       9.543703       9.543703    30[7-(6,6),8-(6),8-(6),8-(6,30)]
     3       3.056363       3.056363       3.056363    30[8-(6),8-(6),8-(6),8-(6),8-(6,30),8-(6,30)]
     4       9.288848       9.288848       9.288848    1[6-(1,6,8)]
     5       8.101643       8.101643       8.101643    1[6-(1,6,8)]
     6       1.815657       1.815657       1.815657    1[6-(6,6)]
     7      10.487174      10.487174      10.487174    1[6-(1,6,8)]
     8       7.983148       7.983148       7.983148    1[6-(1,6,8)]
     9        3.94811        3.94811        3.94811    1[6-(6,6)]
    10       3.344813       3.344813       3.344813    1[6-(6,6)]
    11       7.577648       7.577648       7.577648    1[6-(6,6)]
    12       8.376108       8.376108       8.376108    1[6-(6,6)]
    13        5.13848        5.13848        5.13848    1[6-(1,1,6)]
    14       4.515713       4.515713       4.515713    1[6-(1,1,6)]
    15       4.447618       4.447618       4.447618    1[6-(1,1,6)]
    16        6.57027        6.57027        6.57027    1[6-(1,6,8)]
    17       7.115863       7.115863       7.115863    1[6-(1,6,8)]
    18       7.922753       7.922753       7.922753    1[6-(6,6)]
    19       5.586827       5.586827       5.586827    1[6-(6,6)]
    20       4.697286       4.697286       4.697286    1[6-(6,6)]
    21        9.71216        9.71216        9.71216    1[6-(6,7)]
    22      10.731577      10.731577      10.731577    1[6-(6,6)]
    23       8.546021       8.546021       8.546021    1[6-(7,7)]
    24      12.133665      12.133665      12.133665    1[6-(6,6)]
    25       4.116258       4.116258       4.116258    1[6-(6,6)]
    26       5.652385       5.652385       5.652385    1[6-(6,7)]
    27       9.430384       9.430384       9.430384    1[6-(6,6)]
    28      11.290778      11.290778      11.290778    1[6-(6,6)]
    29      11.950329      11.950329      11.950329    1[6-(6,6)]
    30       5.804878       5.804878       5.804878    1[6-(1,6,8)]
    31       6.992083       6.992083       6.992083    1[6-(1,6,8)]
    32      13.278069      13.278069      13.278069    1[6-(6,6)]
    33       4.606552       4.606552       4.606552    1[6-(1,6,8)]
    34       7.110578       7.110578       7.110578    1[6-(1,6,8)]
    35      11.145616      11.145616      11.145616    1[6-(6,6)]
    36      11.748913      11.748913      11.748913    1[6-(6,6)]
    37       7.516078       7.516078       7.516078    1[6-(6,6)]
    38       6.717618       6.717618       6.717618    1[6-(6,6)]
    39       9.955246       9.955246       9.955246    1[6-(1,1,6)]
    40      10.578013      10.578013      10.578013    1[6-(1,1,6)]
    41      10.646108      10.646108      10.646108    1[6-(1,1,6)]
    42       8.523456       8.523456       8.523456    1[6-(1,6,8)]
    43       7.977863       7.977863       7.977863    1[6-(1,6,8)]
    44       7.170973       7.170973       7.170973    1[6-(6,6)]
    45       9.506899       9.506899       9.506899    1[6-(6,6)]
    46       10.39644       10.39644       10.39644    1[6-(6,6)]
    47       5.381566       5.381566       5.381566    1[6-(6,7)]
    48       4.362149       4.362149       4.362149    1[6-(6,6)]
    49       6.547705       6.547705       6.547705    1[6-(7,7)]
    50       2.960061       2.960061       2.960061    1[6-(6,6)]
    51      10.977468      10.977468      10.977468    1[6-(6,6)]
    52       9.441341       9.441341       9.441341    1[6-(6,7)]
    53       5.663342       5.663342       5.663342    1[6-(6,6)]
    54       3.802948       3.802948       3.802948    1[6-(6,6)]
    55       3.143397       3.143397       3.143397    1[6-(6,6)]
    56       6.344538       6.344538       6.344538    6[6-(1,1,1),6-(1,1,8),6-(1,1,8),6-(1,1,8)]
    57        6.16552        6.16552        6.16552    6[1-(0),1-(0),6-(6,6,6),8-(6)]
    58       11.95281       11.95281       11.95281    6[6-(1,6),6-(1,6),8-(6)]
    59       1.540417       1.540417       1.540417    6[1-(0),6-(1,6),6-(6,8)]
    60      11.013357      11.013357      11.013357    6[1-(0),1-(0),6-(6,6,6),8-(6)]
    61       3.778334       3.778334       3.778334    6[1-(0),6-(1,6),6-(6,6)]
    62       9.207316       9.207316       9.207316    6[6-(1,6),6-(1,6),8-(6)]
    63       2.050256       2.050256       2.050256    6[6-(1,6),6-(1,6),6-(8,8)]
    64       2.448315       2.448315       2.448315    6[1-(0),6-(1,6),6-(6,6)]
    65       7.155407       7.155407       7.155407    6[1-(0),6-(1,6),6-(6,6)]
    66       7.643783       7.643783       7.643783    6[1-(0),6-(1,6),6-(6,8)]
    67       7.057379       7.057379       7.057379    6[6-(1,6),6-(1,6),8-(6)]
    68       4.709666       4.709666       4.709666    6[6-(6,6),8-(0),8-(30,30)]
    69       4.987745       4.987745       4.987745    6[1-(0),1-(0),1-(0),6-(6,6,6)]
    70       7.065792       7.065792       7.065792    6[1-(0),1-(0),6-(6,6,6),8-(6)]
    71        5.52747        5.52747        5.52747    6[6-(6,6),8-(30),8-(30)]
    72       8.809624       8.809624       8.809624    6[1-(0),6-(1,6),6-(6,8)]
    73       5.976039       5.976039       5.976039    6[1-(0),6-(1,6),6-(6,8)]
    74         5.4689         5.4689         5.4689    6[1-(0),6-(1,6),6-(6,6)]
    75       6.067212       6.067212       6.067212    6[6-(1,6),6-(1,6),6-(8,8)]
    76       7.456588       7.456588       7.456588    6[1-(0),6-(1,7),7-(6,6)]
    77      10.803804      10.803804      10.803804    6[1-(0),6-(1,6),6-(6,7)]
    78       9.716195       9.716195       9.716195    6[6-(1,6),6-(1,6),7-(6,6)]
    79       8.044223       8.044223       8.044223    6[1-(0),7-(6,30),7-(6,6)]
    80       2.985112       2.985112       2.985112    6[6-(6,6),8-(30),8-(30)]
    81      12.292406      12.292406      12.292406    6[1-(0),6-(1,6),6-(6,8)]
    82       3.876516       3.876516       3.876516    6[1-(0),6-(1,6),6-(6,6)]
    83       4.103327       4.103327       4.103327    6[6-(1,6),6-(1,6),6-(8,8)]
    84       6.473031       6.473031       6.473031    6[1-(0),6-(1,7),7-(6,30)]
    85        9.71342        9.71342        9.71342    6[1-(0),6-(1,6),6-(6,6)]
    86      12.056593      12.056593      12.056593    6[1-(0),6-(1,6),6-(6,7)]
    87      12.184617      12.184617      12.184617    6[1-(0),6-(1,6),6-(6,8)]
    88       8.749188       8.749188       8.749188    6[6-(1,1,1),6-(1,1,8),6-(1,1,8),6-(1,1,8)]
    89       8.928206       8.928206       8.928206    6[1-(0),1-(0),6-(6,6,6),8-(6)]
    90       3.140916       3.140916       3.140916    6[6-(1,6),6-(1,6),8-(6)]
    91      13.553309      13.553309      13.553309    6[1-(0),6-(1,6),6-(6,8)]
    92       4.080369       4.080369       4.080369    6[1-(0),1-(0),6-(6,6,6),8-(6)]
    93      11.315392      11.315392      11.315392    6[1-(0),6-(1,6),6-(6,6)]
    94        5.88641        5.88641        5.88641    6[6-(1,6),6-(1,6),8-(6)]
    95       13.04347       13.04347       13.04347    6[6-(1,6),6-(1,6),6-(8,8)]
    96      12.645411      12.645411      12.645411    6[1-(0),6-(1,6),6-(6,6)]
    97       7.938319       7.938319       7.938319    6[1-(0),6-(1,6),6-(6,6)]
    98       7.449943       7.449943       7.449943    6[1-(0),6-(1,6),6-(6,8)]
    99       8.036347       8.036347       8.036347    6[6-(1,6),6-(1,6),8-(6)]
   100       10.38406       10.38406       10.38406    6[6-(6,6),8-(0),8-(30,30)]
   101      10.105981      10.105981      10.105981    6[1-(0),1-(0),1-(0),6-(6,6,6)]
   102       8.027934       8.027934       8.027934    6[1-(0),1-(0),6-(6,6,6),8-(6)]
   103       9.566256       9.566256       9.566256    6[6-(6,6),8-(30),8-(30)]
   104       6.284102       6.284102       6.284102    6[1-(0),6-(1,6),6-(6,8)]
   105       9.117687       9.117687       9.117687    6[1-(0),6-(1,6),6-(6,8)]
   106       9.624826       9.624826       9.624826    6[1-(0),6-(1,6),6-(6,6)]
   107       9.026514       9.026514       9.026514    6[6-(1,6),6-(1,6),6-(8,8)]
   108       7.637138       7.637138       7.637138    6[1-(0),6-(1,7),7-(6,6)]
   109       4.289922       4.289922       4.289922    6[1-(0),6-(1,6),6-(6,7)]
   110       5.377531       5.377531       5.377531    6[6-(1,6),6-(1,6),7-(6,6)]
   111       7.049503       7.049503       7.049503    6[1-(0),7-(6,30),7-(6,6)]
   112      12.108614      12.108614      12.108614    6[6-(6,6),8-(30),8-(30)]
   113        2.80132        2.80132        2.80132    6[1-(0),6-(1,6),6-(6,8)]
   114       11.21721       11.21721       11.21721    6[1-(0),6-(1,6),6-(6,6)]
   115      10.990399      10.990399      10.990399    6[6-(1,6),6-(1,6),6-(8,8)]
   116       8.620695       8.620695       8.620695    6[1-(0),6-(1,7),7-(6,30)]
   117       5.380306       5.380306       5.380306    6[1-(0),6-(1,6),6-(6,6)]
   118       3.037133       3.037133       3.037133    6[1-(0),6-(1,6),6-(6,7)]
   119       2.909109       2.909109       2.909109    6[1-(0),6-(1,6),6-(6,8)]
   120       8.456503       8.456503       8.456503    7[6-(1,6),6-(1,7),6-(6,6)]
   121       6.851987       6.851987       6.851987    7[6-(1,6),6-(1,7),30-(8,8,8)]
   122       6.637223       6.637223       6.637223    7[6-(1,6),6-(1,7),6-(6,6)]
   123       8.241739       8.241739       8.241739    7[6-(1,6),6-(1,7),30-(8,8,8)]
   124       5.216571       5.216571       5.216571    8[6-(1,1,6),6-(6,6)]
   125        8.39052        8.39052        8.39052    8[6-(1,1,6),6-(6,6)]
   126       4.179724       4.179724       4.179724    8[6-(6,8),30-(7,8,8)]
   127       6.175694       6.175694       6.175694    8[6-(6,8),30-(7,8,8)]
   128       2.522026       2.522026       2.522026    8[6-(6,8),30-(8,8,8,8,8)]
   129       4.616356       4.616356       4.616356    8[6-(6,8),30-(7,8,8),30-(8,8,8,8,8)]
   130       5.255342       5.255342       5.255342    8[6-(6,8)]
   131      11.347493      11.347493      11.347493    8[6-(1,1,6),6-(6,6)]
   132       4.493575       4.493575       4.493575    8[6-(6,8),30-(8,8,8,8,8)]
   133       9.877155       9.877155       9.877155    8[6-(1,1,6),6-(6,6)]
   134       6.703206       6.703206       6.703206    8[6-(1,1,6),6-(6,6)]
   135      10.914002      10.914002      10.914002    8[6-(6,8),30-(7,8,8)]
   136       8.918032       8.918032       8.918032    8[6-(6,8),30-(7,8,8)]
   137         3.5907         3.5907         3.5907    8[6-(6,8),30-(8,8,8,8,8)]
   138       10.47737       10.47737       10.47737    8[6-(6,8),30-(7,8,8),30-(8,8,8,8,8)]
   139       9.838384       9.838384       9.838384    8[6-(6,8)]
   140       3.746233       3.746233       3.746233    8[6-(1,1,6),6-(6,6)]
   141      10.600151      10.600151      10.600151    8[6-(6,8),30-(8,8,8,8,8)]
