# Supplementary material for: A collection of forcefield precursors for metal–organic frameworks
Source: RSC Adv. 2019 Nov 13;9(63):36492–507. doi: 10.1039/c9ra07327b (PMC9075174; doi:10.1039/c9ra07327b)
Supplement: RA-009-C9RA07327B-s1670 [file RA-009-C9RA07327B-s1670.txt]

NEHZIK_clean

17.119300    0.000000    0.000000
-7.326061    15.472533    0.000000
-7.326061    -6.198424    14.176699

     1      -5.394958      -5.394958      -5.394958    30[7-(6,6),7-(6,6),8-(6),8-(6)]
     2      10.496321      10.496321      10.496321    30[7-(6,6),7-(6,6),8-(6),8-(6)]
     3      -8.029143      -8.029143      -8.029143    30[7-(6,6),7-(6,6),8-(6),8-(6)]
     4       7.862136       7.862136       7.862136    30[7-(6,6),7-(6,6),8-(6),8-(6)]
     5      -12.22473      -12.22473      -12.22473    30[7-(6,6),7-(6,6),8-(6),8-(6)]
     6       3.666549       3.666549       3.666549    30[7-(6,6),7-(6,6),8-(6),8-(6)]
     7      -1.199371      -1.199371      -1.199371    30[7-(6,6),7-(6,6),8-(6),8-(6)]
     8      14.691908      14.691908      14.691908    30[7-(6,6),7-(6,6),8-(6),8-(6)]
     9      -7.984581      -7.984581      -7.984581    1[6-(7,7)]
    10      -7.244763      -7.244763      -7.244763    1[6-(6,7)]
    11      -9.542455      -9.542455      -9.542455    1[6-(6,6)]
    12     -11.141642     -11.141642     -11.141642    1[6-(6,6)]
    13      -4.562476      -4.562476      -4.562476    1[6-(7,7)]
    14      -2.717333      -2.717333      -2.717333    1[6-(6,7)]
    15      -0.504192      -0.504192      -0.504192    1[6-(6,6)]
    16        6.60454        6.60454        6.60454    1[6-(6,6)]
    17      -9.795484      -9.795484      -9.795484    1[7-(6,6)]
    18       4.739008       4.739008       4.739008    1[7-(6,6)]
    19       4.575098       4.575098       4.575098    1[6-(7,7)]
    20       9.171355       9.171355       9.171355    1[6-(6,7)]
    21       1.675089       1.675089       1.675089    1[6-(6,6)]
    22       3.536734       3.536734       3.536734    1[6-(6,6)]
    23      -4.568218      -4.568218      -4.568218    1[6-(7,7)]
    24       9.528791       9.528791       9.528791    1[6-(6,7)]
    25      -7.000824      -7.000824      -7.000824    1[6-(6,6)]
    26      -4.873813      -4.873813      -4.873813    1[6-(6,6)]
    27       4.182521       4.182521       4.182521    1[7-(6,6)]
    28      -4.395005      -4.395005      -4.395005    1[7-(6,6)]
    29       -2.10792       -2.10792       -2.10792    1[6-(7,7)]
    30      -6.704177      -6.704177      -6.704177    1[6-(6,7)]
    31       0.792089       0.792089       0.792089    1[6-(6,6)]
    32      -1.069556      -1.069556      -1.069556    1[6-(6,6)]
    33       7.035396       7.035396       7.035396    1[6-(7,7)]
    34      -7.061613      -7.061613      -7.061613    1[6-(6,7)]
    35       9.468002       9.468002       9.468002    1[6-(6,6)]
    36       7.340991       7.340991       7.340991    1[6-(6,6)]
    37      -1.715343      -1.715343      -1.715343    1[7-(6,6)]
    38       6.862183       6.862183       6.862183    1[7-(6,6)]
    39      10.451759      10.451759      10.451759    1[6-(7,7)]
    40       9.711941       9.711941       9.711941    1[6-(6,7)]
    41      12.009633      12.009633      12.009633    1[6-(6,6)]
    42       13.60882       13.60882       13.60882    1[6-(6,6)]
    43       7.029654       7.029654       7.029654    1[6-(7,7)]
    44       5.184511       5.184511       5.184511    1[6-(6,7)]
    45        2.97137        2.97137        2.97137    1[6-(6,6)]
    46      -4.137362      -4.137362      -4.137362    1[6-(6,6)]
    47      12.262662      12.262662      12.262662    1[7-(6,6)]
    48       -2.27183       -2.27183       -2.27183    1[7-(6,6)]
    49      -6.762026      -6.762026      -6.762026    1[6-(7,7)]
    50       2.828921       2.828921       2.828921    1[6-(6,7)]
    51       7.963057       7.963057       7.963057    1[6-(6,6)]
    52       6.743849       6.743849       6.743849    1[6-(6,6)]
    53       2.561485       2.561485       2.561485    1[6-(7,7)]
    54       5.689543       5.689543       5.689543    1[6-(6,7)]
    55       5.278095       5.278095       5.278095    1[6-(6,6)]
    56       2.857287       2.857287       2.857287    1[6-(6,6)]
    57        8.50524        8.50524        8.50524    1[7-(6,6)]
    58       2.505791       2.505791       2.505791    1[7-(6,6)]
    59       5.797653       5.797653       5.797653    1[6-(7,7)]
    60       2.125739       2.125739       2.125739    1[6-(6,7)]
    61       2.061302       2.061302       2.061302    1[6-(6,6)]
    62       4.302925       4.302925       4.302925    1[6-(6,6)]
    63       2.555744       2.555744       2.555744    1[6-(7,7)]
    64       0.816367       0.816367       0.816367    1[6-(6,7)]
    65      -1.218536      -1.218536      -1.218536    1[6-(6,6)]
    66      -8.621065      -8.621065      -8.621065    1[6-(6,6)]
    67       5.363945       5.363945       5.363945    1[7-(6,6)]
    68      -6.628222      -6.628222      -6.628222    1[7-(6,6)]
    69      -3.330475      -3.330475      -3.330475    1[6-(7,7)]
    70       0.341439       0.341439       0.341439    1[6-(6,7)]
    71       0.405876       0.405876       0.405876    1[6-(6,6)]
    72      -1.835747      -1.835747      -1.835747    1[6-(6,6)]
    73      -0.088566      -0.088566      -0.088566    1[6-(7,7)]
    74       1.650811       1.650811       1.650811    1[6-(6,7)]
    75       3.685714       3.685714       3.685714    1[6-(6,6)]
    76      11.088243      11.088243      11.088243    1[6-(6,6)]
    77      -2.896767      -2.896767      -2.896767    1[7-(6,6)]
    78         9.0954         9.0954         9.0954    1[7-(6,6)]
    79       9.229204       9.229204       9.229204    1[6-(7,7)]
    80      -0.361743      -0.361743      -0.361743    1[6-(6,7)]
    81      -5.495879      -5.495879      -5.495879    1[6-(6,6)]
    82      -4.276671      -4.276671      -4.276671    1[6-(6,6)]
    83      -0.094307      -0.094307      -0.094307    1[6-(7,7)]
    84      -3.222365      -3.222365      -3.222365    1[6-(6,7)]
    85      -2.810917      -2.810917      -2.810917    1[6-(6,6)]
    86      -0.390109      -0.390109      -0.390109    1[6-(6,6)]
    87      -6.038062      -6.038062      -6.038062    1[7-(6,6)]
    88      -0.038613      -0.038613      -0.038613    1[7-(6,6)]
    89      -8.060121      -8.060121      -8.060121    6[1-(0),7-(1,6),7-(6,30)]
    90      -7.661869      -7.661869      -7.661869    6[1-(0),6-(6,7),7-(6,30)]
    91      -8.872079      -8.872079      -8.872079    6[6-(1,6),6-(1,7),7-(1,6)]
    92      -9.771211      -9.771211      -9.771211    6[1-(0),6-(1,6),6-(6,7)]
    93     -10.885371     -10.885371     -10.885371    6[1-(0),6-(1,6),6-(8,8)]
    94      -11.73328      -11.73328      -11.73328    6[6-(1,6),8-(0),8-(30)]
    95      -3.937078      -3.937078      -3.937078    6[1-(0),7-(1,6),7-(6,30)]
    96      -2.923095      -2.923095      -2.923095    6[1-(0),6-(6,7),7-(6,30)]
    97      -2.163524      -2.163524      -2.163524    6[6-(1,6),6-(1,7),7-(1,6)]
    98      -0.916573      -0.916573      -0.916573    6[1-(0),6-(1,6),6-(6,7)]
    99      -0.316135      -0.316135      -0.316135    6[1-(0),6-(1,6),6-(8,8)]
   100       0.967886       0.967886       0.967886    6[6-(1,6),8-(0),8-(30)]
   101       3.978822       3.978822       3.978822    6[1-(0),7-(1,6),7-(6,30)]
   102       2.483727       2.483727       2.483727    6[1-(0),6-(6,7),7-(6,30)]
   103       2.824297       2.824297       2.824297    6[6-(1,6),6-(1,7),7-(1,6)]
   104       2.370003       2.370003       2.370003    6[1-(0),6-(1,6),6-(6,7)]
   105       2.828016       2.828016       2.828016    6[1-(0),6-(1,6),6-(8,8)]
   106       2.238278       2.238278       2.238278    6[6-(1,6),8-(0),8-(30)]
   107       -5.15836       -5.15836       -5.15836    6[1-(0),7-(1,6),7-(6,30)]
   108      -6.812821      -6.812821      -6.812821    6[1-(0),6-(6,7),7-(6,30)]
   109      -6.085778      -6.085778      -6.085778    6[6-(1,6),6-(1,7),7-(1,6)]
   110      -6.300522      -6.300522      -6.300522    6[1-(0),6-(1,6),6-(6,7)]
   111      -5.574955      -5.574955      -5.574955    6[1-(0),6-(1,6),6-(8,8)]
   112      -5.826769      -5.826769      -5.826769    6[6-(1,6),8-(0),8-(30)]
   113      -1.511644      -1.511644      -1.511644    6[1-(0),7-(1,6),7-(6,30)]
   114      -0.016549      -0.016549      -0.016549    6[1-(0),6-(6,7),7-(6,30)]
   115      -0.357119      -0.357119      -0.357119    6[6-(1,6),6-(1,7),7-(1,6)]
   116       0.097175       0.097175       0.097175    6[1-(0),6-(1,6),6-(6,7)]
   117      -0.360838      -0.360838      -0.360838    6[1-(0),6-(1,6),6-(8,8)]
   118         0.2289         0.2289         0.2289    6[6-(1,6),8-(0),8-(30)]
   119       7.625538       7.625538       7.625538    6[1-(0),7-(1,6),7-(6,30)]
   120      -7.839301      -7.839301      -7.839301    6[1-(0),6-(6,7),7-(6,30)]
   121       8.552956       8.552956       8.552956    6[6-(1,6),6-(1,7),7-(1,6)]
   122         8.7677         8.7677         8.7677    6[1-(0),6-(1,6),6-(6,7)]
   123       8.042133       8.042133       8.042133    6[1-(0),6-(1,6),6-(8,8)]
   124       8.293947       8.293947       8.293947    6[6-(1,6),8-(0),8-(30)]
   125      10.527299      10.527299      10.527299    6[1-(0),7-(1,6),7-(6,30)]
   126      10.129047      10.129047      10.129047    6[1-(0),6-(6,7),7-(6,30)]
   127      11.339257      11.339257      11.339257    6[6-(1,6),6-(1,7),7-(1,6)]
   128      12.238389      12.238389      12.238389    6[1-(0),6-(1,6),6-(6,7)]
   129      13.352549      13.352549      13.352549    6[1-(0),6-(1,6),6-(8,8)]
   130      14.200458      14.200458      14.200458    6[6-(1,6),8-(0),8-(30)]
   131       6.404256       6.404256       6.404256    6[1-(0),7-(1,6),7-(6,30)]
   132       5.390273       5.390273       5.390273    6[1-(0),6-(6,7),7-(6,30)]
   133       4.630702       4.630702       4.630702    6[6-(1,6),6-(1,7),7-(1,6)]
   134       3.383751       3.383751       3.383751    6[1-(0),6-(1,6),6-(6,7)]
   135       2.783313       2.783313       2.783313    6[1-(0),6-(1,6),6-(8,8)]
   136       1.499292       1.499292       1.499292    6[6-(1,6),8-(0),8-(30)]
   137      -7.041265      -7.041265      -7.041265    6[1-(0),7-(1,6),7-(6,30)]
   138       9.959204       9.959204       9.959204    6[1-(0),6-(6,7),7-(6,30)]
   139       8.925272       8.925272       8.925272    6[6-(1,6),6-(1,7),7-(1,6)]
   140       7.894911       7.894911       7.894911    6[1-(0),6-(1,6),6-(6,7)]
   141       6.863014       6.863014       6.863014    6[1-(0),6-(1,6),6-(8,8)]
   142       5.895627       5.895627       5.895627    6[6-(1,6),8-(0),8-(30)]
   143       3.188841       3.188841       3.188841    6[1-(0),7-(1,6),7-(6,30)]
   144       4.898145       4.898145       4.898145    6[1-(0),6-(6,7),7-(6,30)]
   145       4.206357       4.206357       4.206357    6[6-(1,6),6-(1,7),7-(1,6)]
   146       4.475944       4.475944       4.475944    6[1-(0),6-(1,6),6-(6,7)]
   147       3.664196       3.664196       3.664196    6[1-(0),6-(1,6),6-(8,8)]
   148       3.978687       3.978687       3.978687    6[6-(1,6),8-(0),8-(30)]
   149       4.997678       4.997678       4.997678    6[1-(0),7-(1,6),7-(6,30)]
   150       2.985499       2.985499       2.985499    6[1-(0),6-(6,7),7-(6,30)]
   151       3.502348       3.502348       3.502348    6[6-(1,6),6-(1,7),7-(1,6)]
   152       2.916825       2.916825       2.916825    6[1-(0),6-(1,6),6-(6,7)]
   153       3.457101       3.457101       3.457101    6[1-(0),6-(1,6),6-(8,8)]
   154       2.747885       2.747885       2.747885    6[6-(1,6),8-(0),8-(30)]
   155        1.96756        1.96756        1.96756    6[1-(0),7-(1,6),7-(6,30)]
   156       1.008419       1.008419       1.008419    6[1-(0),6-(6,7),7-(6,30)]
   157       0.284104       0.284104       0.284104    6[6-(1,6),6-(1,7),7-(1,6)]
   158      -0.908006      -0.908006      -0.908006    6[1-(0),6-(1,6),6-(6,7)]
   159      -1.594624      -1.594624      -1.594624    6[1-(0),6-(1,6),6-(8,8)]
   160      -2.815968      -2.815968      -2.815968    6[6-(1,6),8-(0),8-(30)]
   161        -2.5305        -2.5305        -2.5305    6[1-(0),7-(1,6),7-(6,30)]
   162      -0.518321      -0.518321      -0.518321    6[1-(0),6-(6,7),7-(6,30)]
   163       -1.03517       -1.03517       -1.03517    6[6-(1,6),6-(1,7),7-(1,6)]
   164      -0.449647      -0.449647      -0.449647    6[1-(0),6-(1,6),6-(6,7)]
   165      -0.989923      -0.989923      -0.989923    6[1-(0),6-(1,6),6-(8,8)]
   166      -0.280707      -0.280707      -0.280707    6[6-(1,6),8-(0),8-(30)]
   167       0.499618       0.499618       0.499618    6[1-(0),7-(1,6),7-(6,30)]
   168       1.458759       1.458759       1.458759    6[1-(0),6-(6,7),7-(6,30)]
   169       2.183074       2.183074       2.183074    6[6-(1,6),6-(1,7),7-(1,6)]
   170       3.375184       3.375184       3.375184    6[1-(0),6-(1,6),6-(6,7)]
   171       4.061802       4.061802       4.061802    6[1-(0),6-(1,6),6-(8,8)]
   172       5.283146       5.283146       5.283146    6[6-(1,6),8-(0),8-(30)]
   173       9.508443       9.508443       9.508443    6[1-(0),7-(1,6),7-(6,30)]
   174      -7.492026      -7.492026      -7.492026    6[1-(0),6-(6,7),7-(6,30)]
   175      -6.458094      -6.458094      -6.458094    6[6-(1,6),6-(1,7),7-(1,6)]
   176      -5.427733      -5.427733      -5.427733    6[1-(0),6-(1,6),6-(6,7)]
   177      -4.395836      -4.395836      -4.395836    6[1-(0),6-(1,6),6-(8,8)]
   178      -3.428449      -3.428449      -3.428449    6[6-(1,6),8-(0),8-(30)]
   179      -0.721663      -0.721663      -0.721663    6[1-(0),7-(1,6),7-(6,30)]
   180      -2.430967      -2.430967      -2.430967    6[1-(0),6-(6,7),7-(6,30)]
   181      -1.739179      -1.739179      -1.739179    6[6-(1,6),6-(1,7),7-(1,6)]
   182      -2.008766      -2.008766      -2.008766    6[1-(0),6-(1,6),6-(6,7)]
   183      -1.197018      -1.197018      -1.197018    6[1-(0),6-(1,6),6-(8,8)]
   184      -1.511509      -1.511509      -1.511509    6[6-(1,6),8-(0),8-(30)]
   185      -7.146072      -7.146072      -7.146072    7[6-(1,6),6-(1,7),30-(7,8,8)]
   186      -9.100009      -9.100009      -9.100009    7[1-(0),6-(1,7),6-(6,6)]
   187      -4.041295      -4.041295      -4.041295    7[6-(1,6),6-(1,7),30-(7,8,8)]
   188      -2.838007      -2.838007      -2.838007    7[1-(0),6-(1,7),6-(6,6)]
   189       3.217547       3.217547       3.217547    7[6-(1,6),6-(1,7),30-(7,8,8)]
   190       3.781431       3.781431       3.781431    7[1-(0),6-(1,7),6-(6,6)]
   191      10.893493      10.893493      10.893493    7[6-(1,6),6-(1,7),30-(7,8,8)]
   192       -5.02838       -5.02838       -5.02838    7[1-(0),6-(1,7),6-(6,6)]
   193      -0.750369      -0.750369      -0.750369    7[6-(1,6),6-(1,7),30-(7,8,8)]
   194      -1.314253      -1.314253      -1.314253    7[1-(0),6-(1,7),6-(6,6)]
   195      -8.426315      -8.426315      -8.426315    7[6-(1,6),6-(1,7),30-(7,8,8)]
   196       7.495558       7.495558       7.495558    7[1-(0),6-(1,7),6-(6,6)]
   197        9.61325        9.61325        9.61325    7[6-(1,6),6-(1,7),30-(7,8,8)]
   198      11.567187      11.567187      11.567187    7[1-(0),6-(1,7),6-(6,6)]
   199       6.508473       6.508473       6.508473    7[6-(1,6),6-(1,7),30-(7,8,8)]
   200       5.305185       5.305185       5.305185    7[1-(0),6-(1,7),6-(6,6)]
   201      10.670082      10.670082      10.670082    7[6-(1,6),6-(1,7),30-(7,8,8)]
   202       9.029137       9.029137       9.029137    7[1-(0),6-(1,7),6-(6,6)]
   203       4.254329       4.254329       4.254329    7[6-(1,6),6-(1,7),30-(7,8,8)]
   204       3.119579       3.119579       3.119579    7[1-(0),6-(1,7),6-(6,6)]
   205       3.914401       3.914401       3.914401    7[6-(1,6),6-(1,7),30-(7,8,8)]
   206       4.791277       4.791277       4.791277    7[1-(0),6-(1,7),6-(6,6)]
   207       2.069818       2.069818       2.069818    7[6-(1,6),6-(1,7),30-(7,8,8)]
   208       0.929207       0.929207       0.929207    7[1-(0),6-(1,7),6-(6,6)]
   209      -1.447223      -1.447223      -1.447223    7[6-(1,6),6-(1,7),30-(7,8,8)]
   210      -2.324099      -2.324099      -2.324099    7[1-(0),6-(1,7),6-(6,6)]
   211        0.39736        0.39736        0.39736    7[6-(1,6),6-(1,7),30-(7,8,8)]
   212       1.537971       1.537971       1.537971    7[1-(0),6-(1,7),6-(6,6)]
   213      -8.202904      -8.202904      -8.202904    7[6-(1,6),6-(1,7),30-(7,8,8)]
   214      -6.561959      -6.561959      -6.561959    7[1-(0),6-(1,7),6-(6,6)]
   215      -1.787151      -1.787151      -1.787151    7[6-(1,6),6-(1,7),30-(7,8,8)]
   216      -0.652401      -0.652401      -0.652401    7[1-(0),6-(1,7),6-(6,6)]
   217      11.636096      11.636096      11.636096    8[6-(6,8),30-(7,7,8)]
   218       5.687274       5.687274       5.687274    8[6-(6,8)]
   219       8.693992       8.693992       8.693992    8[6-(6,8),30-(7,7,8)]
   220        1.58989        1.58989        1.58989    8[6-(6,8)]
   221      -4.567859      -4.567859      -4.567859    8[6-(6,8),30-(7,7,8)]
   222       1.333369       1.333369       1.333369    8[6-(6,8)]
   223       -5.09119       -5.09119       -5.09119    8[6-(6,8),30-(7,7,8)]
   224      -6.698696      -6.698696      -6.698696    8[6-(6,8)]
   225       7.035037       7.035037       7.035037    8[6-(6,8),30-(7,7,8)]
   226       1.133809       1.133809       1.133809    8[6-(6,8)]
   227       7.558368       7.558368       7.558368    8[6-(6,8),30-(7,7,8)]
   228       9.165874       9.165874       9.165874    8[6-(6,8)]
   229      -9.168918      -9.168918      -9.168918    8[6-(6,8),30-(7,7,8)]
   230      -3.220096      -3.220096      -3.220096    8[6-(6,8)]
   231      -6.226814      -6.226814      -6.226814    8[6-(6,8),30-(7,7,8)]
   232       0.877288       0.877288       0.877288    8[6-(6,8)]
   233       4.925997       4.925997       4.925997    8[6-(6,8),30-(7,7,8)]
   234       5.977513       5.977513       5.977513    8[6-(6,8)]
   235       3.056645       3.056645       3.056645    8[6-(6,8),30-(7,7,8)]
   236       5.074487       5.074487       5.074487    8[6-(6,8)]
   237     -11.277958     -11.277958     -11.277958    8[6-(6,8),30-(7,7,8)]
   238       1.623608       1.623608       1.623608    8[6-(6,8)]
   239     -10.728538     -10.728538     -10.728538    8[6-(6,8),30-(7,7,8)]
   240      -3.214098      -3.214098      -3.214098    8[6-(6,8)]
   241      13.745136      13.745136      13.745136    8[6-(6,8),30-(7,7,8)]
   242        0.84357        0.84357        0.84357    8[6-(6,8)]
   243      13.195716      13.195716      13.195716    8[6-(6,8),30-(7,7,8)]
   244       5.681276       5.681276       5.681276    8[6-(6,8)]
   245      -2.458819      -2.458819      -2.458819    8[6-(6,8),30-(7,7,8)]
   246      -3.510335      -3.510335      -3.510335    8[6-(6,8)]
   247      -0.589467      -0.589467      -0.589467    8[6-(6,8),30-(7,7,8)]
   248      -2.607309      -2.607309      -2.607309    8[6-(6,8)]
