# Supplementary material for: A collection of forcefield precursors for metal–organic frameworks
Source: RSC Adv. 2019 Nov 13;9(63):36492–507. doi: 10.1039/c9ra07327b (PMC9075174; doi:10.1039/c9ra07327b)
Supplement: RA-009-C9RA07327B-s1671 [file RA-009-C9RA07327B-s1671.txt]

NEJRUR_clean

10.811100    0.000000    0.000000
0.757250    10.821036    0.000000
0.235158    0.589029    14.006648

     1       8.970921       8.970921       8.970921    29[7-(6,6),8-(6),8-(6),8-(6),8-(6)]
     2       8.971351       8.971351       8.971351    29[7-(6,6),8-(6),8-(6),8-(6),8-(6)]
     3       2.832587       2.832587       2.832587    29[7-(6,6),8-(6),8-(6),8-(6),8-(6)]
     4       2.832157       2.832157       2.832157    29[7-(6,6),8-(6),8-(6),8-(6),8-(6)]
     5       8.612079       8.612079       8.612079    1[6-(6,6)]
     6       8.399448       8.399448       8.399448    1[6-(6,6)]
     7       8.560397       8.560397       8.560397    1[6-(6,6)]
     8       8.767315       8.767315       8.767315    1[6-(6,6)]
     9       4.713544       4.713544       4.713544    1[6-(6,6)]
    10       2.399376       2.399376       2.399376    1[6-(6,6)]
    11       2.419667       2.419667       2.419667    1[6-(6,6)]
    12       4.724821       4.724821       4.724821    1[6-(6,6)]
    13       7.070113       7.070113       7.070113    1[6-(6,7)]
    14       7.065392       7.065392       7.065392    1[6-(6,6)]
    15      11.076101      11.076101      11.076101    1[6-(6,6)]
    16      10.960675      10.960675      10.960675    1[6-(6,7)]
    17      10.692756      10.692756      10.692756    1[6-(6,7)]
    18      10.933749      10.933749      10.933749    1[6-(6,6)]
    19       7.400457       7.400457       7.400457    1[6-(6,6)]
    20        7.24947        7.24947        7.24947    1[6-(6,7)]
    21       3.191429       3.191429       3.191429    1[6-(6,6)]
    22        3.40406        3.40406        3.40406    1[6-(6,6)]
    23       3.243111       3.243111       3.243111    1[6-(6,6)]
    24       3.036193       3.036193       3.036193    1[6-(6,6)]
    25       7.089964       7.089964       7.089964    1[6-(6,6)]
    26       9.404132       9.404132       9.404132    1[6-(6,6)]
    27       9.383841       9.383841       9.383841    1[6-(6,6)]
    28       7.078687       7.078687       7.078687    1[6-(6,6)]
    29       4.733395       4.733395       4.733395    1[6-(6,7)]
    30       4.738116       4.738116       4.738116    1[6-(6,6)]
    31       0.727407       0.727407       0.727407    1[6-(6,6)]
    32       0.842833       0.842833       0.842833    1[6-(6,7)]
    33       1.110752       1.110752       1.110752    1[6-(6,7)]
    34       0.869759       0.869759       0.869759    1[6-(6,6)]
    35       4.403051       4.403051       4.403051    1[6-(6,6)]
    36       4.554038       4.554038       4.554038    1[6-(6,7)]
    37       8.823772       8.823772       8.823772    6[6-(6,6),8-(29),8-(29)]
    38       6.445817       6.445817       6.445817    6[6-(6,6),8-(29),8-(29)]
    39       9.090138       9.090138       9.090138    6[6-(6,6),8-(29),8-(29)]
    40       0.681936       0.681936       0.681936    6[6-(6,6),8-(29),8-(29)]
    41       8.678808       8.678808       8.678808    6[6-(1,6),6-(1,6),6-(8,8)]
    42       8.589232       8.589232       8.589232    6[1-(0),6-(1,6),6-(6,6)]
    43       8.467357       8.467357       8.467357    6[1-(0),6-(1,6),6-(6,6)]
    44       8.441279       8.441279       8.441279    6[6-(1,6),6-(1,6),6-(8,8)]
    45       8.561077       8.561077       8.561077    6[1-(0),6-(1,6),6-(6,6)]
    46       8.682259       8.682259       8.682259    6[1-(0),6-(1,6),6-(6,6)]
    47       4.953426       4.953426       4.953426    6[6-(1,6),6-(1,6),6-(8,8)]
    48       4.246995       4.246995       4.246995    6[1-(0),6-(1,6),6-(6,6)]
    49       2.870201       2.870201       2.870201    6[1-(0),6-(1,6),6-(6,6)]
    50       2.174252       2.174252       2.174252    6[6-(1,6),6-(1,6),6-(8,8)]
    51       2.882294       2.882294       2.882294    6[1-(0),6-(1,6),6-(6,6)]
    52       4.255706       4.255706       4.255706    6[1-(0),6-(1,6),6-(6,6)]
    53       7.893643       7.893643       7.893643    6[1-(0),6-(1,6),7-(6,29)]
    54       7.881955       7.881955       7.881955    6[1-(0),6-(1,7),6-(6,6)]
    55       9.076679       9.076679       9.076679    6[6-(1,6),6-(1,6),6-(6,6)]
    56      10.235865      10.235865      10.235865    6[1-(0),6-(1,7),6-(6,6)]
    57      10.159866      10.159866      10.159866    6[1-(0),6-(1,6),7-(6,29)]
    58      10.185637      10.185637      10.185637    6[1-(0),6-(1,6),7-(6,29)]
    59      10.201525      10.201525      10.201525    6[1-(0),6-(1,7),6-(6,6)]
    60       9.111469       9.111469       9.111469    6[6-(1,6),6-(1,6),6-(6,6)]
    61       8.123362       8.123362       8.123362    6[1-(0),6-(1,7),6-(6,6)]
    62        8.18766        8.18766        8.18766    6[1-(0),6-(1,6),7-(6,29)]
    63       2.979736       2.979736       2.979736    6[6-(6,6),8-(29),8-(29)]
    64       5.357691       5.357691       5.357691    6[6-(6,6),8-(29),8-(29)]
    65        2.71337        2.71337        2.71337    6[6-(6,6),8-(29),8-(29)]
    66      11.121572      11.121572      11.121572    6[6-(6,6),8-(29),8-(29)]
    67         3.1247         3.1247         3.1247    6[6-(1,6),6-(1,6),6-(8,8)]
    68       3.214276       3.214276       3.214276    6[1-(0),6-(1,6),6-(6,6)]
    69       3.336151       3.336151       3.336151    6[1-(0),6-(1,6),6-(6,6)]
    70       3.362229       3.362229       3.362229    6[6-(1,6),6-(1,6),6-(8,8)]
    71       3.242431       3.242431       3.242431    6[1-(0),6-(1,6),6-(6,6)]
    72       3.121249       3.121249       3.121249    6[1-(0),6-(1,6),6-(6,6)]
    73       6.850082       6.850082       6.850082    6[6-(1,6),6-(1,6),6-(8,8)]
    74       7.556513       7.556513       7.556513    6[1-(0),6-(1,6),6-(6,6)]
    75       8.933307       8.933307       8.933307    6[1-(0),6-(1,6),6-(6,6)]
    76       9.629256       9.629256       9.629256    6[6-(1,6),6-(1,6),6-(8,8)]
    77       8.921214       8.921214       8.921214    6[1-(0),6-(1,6),6-(6,6)]
    78       7.547802       7.547802       7.547802    6[1-(0),6-(1,6),6-(6,6)]
    79       3.909865       3.909865       3.909865    6[1-(0),6-(1,6),7-(6,29)]
    80       3.921553       3.921553       3.921553    6[1-(0),6-(1,7),6-(6,6)]
    81       2.726829       2.726829       2.726829    6[6-(1,6),6-(1,6),6-(6,6)]
    82       1.567643       1.567643       1.567643    6[1-(0),6-(1,7),6-(6,6)]
    83       1.643642       1.643642       1.643642    6[1-(0),6-(1,6),7-(6,29)]
    84       1.617871       1.617871       1.617871    6[1-(0),6-(1,6),7-(6,29)]
    85       1.601983       1.601983       1.601983    6[1-(0),6-(1,7),6-(6,6)]
    86       2.692039       2.692039       2.692039    6[6-(1,6),6-(1,6),6-(6,6)]
    87       3.680146       3.680146       3.680146    6[1-(0),6-(1,7),6-(6,6)]
    88       3.615848       3.615848       3.615848    6[1-(0),6-(1,6),7-(6,29)]
    89       9.010196       9.010196       9.010196    7[6-(1,6),6-(1,6),29-(8,8,8,8)]
    90       8.948347       8.948347       8.948347    7[6-(1,6),6-(1,6),29-(8,8,8,8)]
    91       2.793312       2.793312       2.793312    7[6-(1,6),6-(1,6),29-(8,8,8,8)]
    92       2.855161       2.855161       2.855161    7[6-(1,6),6-(1,6),29-(8,8,8,8)]
    93       8.900838       8.900838       8.900838    8[6-(6,8),29-(7,8,8,8)]
    94       8.852904       8.852904       8.852904    8[6-(6,8),29-(7,8,8,8)]
    95       7.026047       7.026047       7.026047    8[6-(6,8),29-(7,8,8,8)]
    96       7.030574       7.030574       7.030574    8[6-(6,8),29-(7,8,8,8)]
    97       9.022335       9.022335       9.022335    8[6-(6,8),29-(7,8,8,8)]
    98       9.069702       9.069702       9.069702    8[6-(6,8),29-(7,8,8,8)]
    99      10.913002      10.913002      10.913002    8[6-(6,8),29-(7,8,8,8)]
   100      10.917971      10.917971      10.917971    8[6-(6,8),29-(7,8,8,8)]
   101        2.90267        2.90267        2.90267    8[6-(6,8),29-(7,8,8,8)]
   102       2.950604       2.950604       2.950604    8[6-(6,8),29-(7,8,8,8)]
   103       4.777461       4.777461       4.777461    8[6-(6,8),29-(7,8,8,8)]
   104       4.772934       4.772934       4.772934    8[6-(6,8),29-(7,8,8,8)]
   105       2.781173       2.781173       2.781173    8[6-(6,8),29-(7,8,8,8)]
   106       2.733806       2.733806       2.733806    8[6-(6,8),29-(7,8,8,8)]
   107       0.890506       0.890506       0.890506    8[6-(6,8),29-(7,8,8,8)]
   108       0.885537       0.885537       0.885537    8[6-(6,8),29-(7,8,8,8)]
