# Supplementary material for: A collection of forcefield precursors for metal–organic frameworks
Source: RSC Adv. 2019 Nov 13;9(63):36492–507. doi: 10.1039/c9ra07327b (PMC9075174; doi:10.1039/c9ra07327b)
Supplement: RA-009-C9RA07327B-s1672 [file RA-009-C9RA07327B-s1672.txt]

NEJSAY_clean

10.819500    0.000000    0.000000
0.468458    13.996162    0.000000
1.302124    0.876223    21.625120

     1       3.487205       3.487205       3.487205    29[7-(6,6),8-(6),8-(6),8-(6),8-(6)]
     2        3.49462        3.49462        3.49462    29[7-(6,6),8-(6),8-(6),8-(6),8-(6)]
     3       2.507348       2.507348       2.507348    29[7-(6,6),8-(6),8-(6),8-(6),8-(6)]
     4       2.520825       2.520825       2.520825    29[7-(6,6),8-(6),8-(6),8-(6),8-(6)]
     5       9.102877       9.102877       9.102877    29[7-(6,6),8-(6),8-(6),8-(6),8-(6)]
     6       9.095462       9.095462       9.095462    29[7-(6,6),8-(6),8-(6),8-(6),8-(6)]
     7      10.082734      10.082734      10.082734    29[7-(6,6),8-(6),8-(6),8-(6),8-(6)]
     8      10.069257      10.069257      10.069257    29[7-(6,6),8-(6),8-(6),8-(6),8-(6)]
     9       3.514744       3.514744       3.514744    1[6-(6,6)]
    10       3.518317       3.518317       3.518317    1[6-(6,6)]
    11       3.966455       3.966455       3.966455    1[6-(6,6)]
    12       3.932042       3.932042       3.932042    1[6-(6,6)]
    13      10.070796      10.070796      10.070796    1[6-(6,6)]
    14       7.754557       7.754557       7.754557    1[6-(6,6)]
    15       7.716768       7.716768       7.716768    1[6-(6,6)]
    16      10.037265      10.037265      10.037265    1[6-(6,6)]
    17       3.455929       3.455929       3.455929    1[6-(6,6)]
    18       3.158542       3.158542       3.158542    1[6-(6,6)]
    19       2.468071       2.468071       2.468071    1[6-(6,6)]
    20       2.716071       2.716071       2.716071    1[6-(6,6)]
    21        9.09968        9.09968        9.09968    1[6-(6,6)]
    22       6.775476       6.775476       6.775476    1[6-(6,6)]
    23       6.741547       6.741547       6.741547    1[6-(6,6)]
    24        9.06998        9.06998        9.06998    1[6-(6,6)]
    25       5.167049       5.167049       5.167049    1[6-(6,7)]
    26       5.318904       5.318904       5.318904    1[6-(6,6)]
    27        2.01991        2.01991        2.01991    1[6-(6,6)]
    28       1.952895       1.952895       1.952895    1[6-(6,7)]
    29       5.835653       5.835653       5.835653    1[6-(6,7)]
    30       5.770832       5.770832       5.770832    1[6-(6,6)]
    31       1.774744       1.774744       1.774744    1[6-(6,6)]
    32       1.941878       1.941878       1.941878    1[6-(6,7)]
    33       4.848697       4.848697       4.848697    1[6-(6,7)]
    34       4.794462       4.794462       4.794462    1[6-(6,6)]
    35       0.805862       0.805862       0.805862    1[6-(6,6)]
    36       0.979474       0.979474       0.979474    1[6-(6,7)]
    37       4.235727       4.235727       4.235727    1[6-(6,7)]
    38       4.432736       4.432736       4.432736    1[6-(6,6)]
    39       0.937336       0.937336       0.937336    1[6-(6,6)]
    40       0.907289       0.907289       0.907289    1[6-(6,7)]
    41       9.075338       9.075338       9.075338    1[6-(6,6)]
    42       9.071765       9.071765       9.071765    1[6-(6,6)]
    43       8.623627       8.623627       8.623627    1[6-(6,6)]
    44        8.65804        8.65804        8.65804    1[6-(6,6)]
    45       2.519286       2.519286       2.519286    1[6-(6,6)]
    46       4.835525       4.835525       4.835525    1[6-(6,6)]
    47       4.873314       4.873314       4.873314    1[6-(6,6)]
    48       2.552817       2.552817       2.552817    1[6-(6,6)]
    49       9.134153       9.134153       9.134153    1[6-(6,6)]
    50        9.43154        9.43154        9.43154    1[6-(6,6)]
    51      10.122011      10.122011      10.122011    1[6-(6,6)]
    52       9.874011       9.874011       9.874011    1[6-(6,6)]
    53       3.490402       3.490402       3.490402    1[6-(6,6)]
    54       5.814606       5.814606       5.814606    1[6-(6,6)]
    55       5.848535       5.848535       5.848535    1[6-(6,6)]
    56       3.520102       3.520102       3.520102    1[6-(6,6)]
    57       7.423033       7.423033       7.423033    1[6-(6,7)]
    58       7.271178       7.271178       7.271178    1[6-(6,6)]
    59      10.570172      10.570172      10.570172    1[6-(6,6)]
    60      10.637187      10.637187      10.637187    1[6-(6,7)]
    61       6.754429       6.754429       6.754429    1[6-(6,7)]
    62        6.81925        6.81925        6.81925    1[6-(6,6)]
    63      10.815338      10.815338      10.815338    1[6-(6,6)]
    64      10.648204      10.648204      10.648204    1[6-(6,7)]
    65       7.741385       7.741385       7.741385    1[6-(6,7)]
    66        7.79562        7.79562        7.79562    1[6-(6,6)]
    67       11.78422       11.78422       11.78422    1[6-(6,6)]
    68      11.610608      11.610608      11.610608    1[6-(6,7)]
    69       8.354355       8.354355       8.354355    1[6-(6,7)]
    70       8.157346       8.157346       8.157346    1[6-(6,6)]
    71      11.652746      11.652746      11.652746    1[6-(6,6)]
    72      11.682793      11.682793      11.682793    1[6-(6,7)]
    73       3.650736       3.650736       3.650736    6[6-(6,6),8-(29),8-(29)]
    74       0.959618       0.959618       0.959618    6[6-(6,6),8-(29),8-(29)]
    75       3.304803       3.304803       3.304803    6[6-(6,6),8-(29),8-(29)]
    76       6.011464       6.011464       6.011464    6[6-(6,6),8-(29),8-(29)]
    77       2.646399       2.646399       2.646399    6[6-(6,6),8-(29),8-(29)]
    78       10.80384       10.80384       10.80384    6[6-(6,6),8-(29),8-(29)]
    79       2.469769       2.469769       2.469769    6[6-(6,6),8-(29),8-(29)]
    80       5.034274       5.034274       5.034274    6[6-(6,6),8-(29),8-(29)]
    81       3.724532       3.724532       3.724532    6[6-(1,6),6-(1,6),6-(8,8)]
    82       3.604078       3.604078       3.604078    6[1-(0),6-(1,6),6-(6,6)]
    83       3.614496       3.614496       3.614496    6[1-(0),6-(1,6),6-(6,6)]
    84       3.766784       3.766784       3.766784    6[6-(1,6),6-(1,6),6-(8,8)]
    85       3.877522       3.877522       3.877522    6[1-(0),6-(1,6),6-(6,6)]
    86       3.855681       3.855681       3.855681    6[1-(0),6-(1,6),6-(6,6)]
    87      10.292883      10.292883      10.292883    6[6-(1,6),6-(1,6),6-(8,8)]
    88       9.596787       9.596787       9.596787    6[1-(0),6-(1,6),6-(6,6)]
    89       8.216896       8.216896       8.216896    6[1-(0),6-(1,6),6-(6,6)]
    90       7.519572       7.519572       7.519572    6[6-(1,6),6-(1,6),6-(8,8)]
    91       8.198237       8.198237       8.198237    6[1-(0),6-(1,6),6-(6,6)]
    92       9.581448       9.581448       9.581448    6[1-(0),6-(1,6),6-(6,6)]
    93       3.116621       3.116621       3.116621    6[6-(1,6),6-(1,6),6-(8,8)]
    94       3.249506       3.249506       3.249506    6[1-(0),6-(1,6),6-(6,6)]
    95       3.082349       3.082349       3.082349    6[1-(0),6-(1,6),6-(6,6)]
    96       2.797607       2.797607       2.797607    6[6-(1,6),6-(1,6),6-(8,8)]
    97       2.662853       2.662853       2.662853    6[1-(0),6-(1,6),6-(6,6)]
    98       2.816994       2.816994       2.816994    6[1-(0),6-(1,6),6-(6,6)]
    99       9.308622       9.308622       9.308622    6[6-(1,6),6-(1,6),6-(8,8)]
   100       8.621427       8.621427       8.621427    6[1-(0),6-(1,6),6-(6,6)]
   101       7.238226       7.238226       7.238226    6[1-(0),6-(1,6),6-(6,6)]
   102       6.532144       6.532144       6.532144    6[6-(1,6),6-(1,6),6-(8,8)]
   103       7.216945       7.216945       7.216945    6[1-(0),6-(1,6),6-(6,6)]
   104       8.604579       8.604579       8.604579    6[1-(0),6-(1,6),6-(6,6)]
   105       4.507682       4.507682       4.507682    6[1-(0),6-(1,6),7-(6,29)]
   106       4.613552       4.613552       4.613552    6[1-(0),6-(1,7),6-(6,6)]
   107       3.690305       3.690305       3.690305    6[6-(1,6),6-(1,6),6-(6,6)]
   108        2.68185        2.68185        2.68185    6[1-(0),6-(1,7),6-(6,6)]
   109       2.650935       2.650935       2.650935    6[1-(0),6-(1,6),7-(6,29)]
   110        5.00124        5.00124        5.00124    6[1-(0),6-(1,6),7-(6,29)]
   111       4.968228       4.968228       4.968228    6[1-(0),6-(1,7),6-(6,6)]
   112       3.763788       3.763788       3.763788    6[6-(1,6),6-(1,6),6-(6,6)]
   113       2.622079       2.622079       2.622079    6[1-(0),6-(1,7),6-(6,6)]
   114        2.72949        2.72949        2.72949    6[1-(0),6-(1,6),7-(6,29)]
   115       4.015435       4.015435       4.015435    6[1-(0),6-(1,6),7-(6,29)]
   116        3.98795        3.98795        3.98795    6[1-(0),6-(1,7),6-(6,6)]
   117       2.792516       2.792516       2.792516    6[6-(1,6),6-(1,6),6-(6,6)]
   118       1.656168       1.656168       1.656168    6[1-(0),6-(1,7),6-(6,6)]
   119       1.768037       1.768037       1.768037    6[1-(0),6-(1,6),7-(6,29)]
   120       3.580995       3.580995       3.580995    6[1-(0),6-(1,6),7-(6,29)]
   121        3.69335        3.69335        3.69335    6[1-(0),6-(1,7),6-(6,6)]
   122       2.713906       2.713906       2.713906    6[6-(1,6),6-(1,6),6-(6,6)]
   123       1.647268       1.647268       1.647268    6[1-(0),6-(1,7),6-(6,6)]
   124       1.632147       1.632147       1.632147    6[1-(0),6-(1,6),7-(6,29)]
   125       8.939346       8.939346       8.939346    6[6-(6,6),8-(29),8-(29)]
   126       0.810964       0.810964       0.810964    6[6-(6,6),8-(29),8-(29)]
   127       9.285279       9.285279       9.285279    6[6-(6,6),8-(29),8-(29)]
   128       6.578618       6.578618       6.578618    6[6-(6,6),8-(29),8-(29)]
   129       9.943683       9.943683       9.943683    6[6-(6,6),8-(29),8-(29)]
   130       1.786242       1.786242       1.786242    6[6-(6,6),8-(29),8-(29)]
   131      10.120313      10.120313      10.120313    6[6-(6,6),8-(29),8-(29)]
   132       7.555808       7.555808       7.555808    6[6-(6,6),8-(29),8-(29)]
   133        8.86555        8.86555        8.86555    6[6-(1,6),6-(1,6),6-(8,8)]
   134       8.986004       8.986004       8.986004    6[1-(0),6-(1,6),6-(6,6)]
   135       8.975586       8.975586       8.975586    6[1-(0),6-(1,6),6-(6,6)]
   136       8.823298       8.823298       8.823298    6[6-(1,6),6-(1,6),6-(8,8)]
   137        8.71256        8.71256        8.71256    6[1-(0),6-(1,6),6-(6,6)]
   138       8.734401       8.734401       8.734401    6[1-(0),6-(1,6),6-(6,6)]
   139       2.297199       2.297199       2.297199    6[6-(1,6),6-(1,6),6-(8,8)]
   140       2.993295       2.993295       2.993295    6[1-(0),6-(1,6),6-(6,6)]
   141       4.373186       4.373186       4.373186    6[1-(0),6-(1,6),6-(6,6)]
   142        5.07051        5.07051        5.07051    6[6-(1,6),6-(1,6),6-(8,8)]
   143       4.391845       4.391845       4.391845    6[1-(0),6-(1,6),6-(6,6)]
   144       3.008634       3.008634       3.008634    6[1-(0),6-(1,6),6-(6,6)]
   145       9.473461       9.473461       9.473461    6[6-(1,6),6-(1,6),6-(8,8)]
   146       9.340576       9.340576       9.340576    6[1-(0),6-(1,6),6-(6,6)]
   147       9.507733       9.507733       9.507733    6[1-(0),6-(1,6),6-(6,6)]
   148       9.792475       9.792475       9.792475    6[6-(1,6),6-(1,6),6-(8,8)]
   149       9.927229       9.927229       9.927229    6[1-(0),6-(1,6),6-(6,6)]
   150       9.773088       9.773088       9.773088    6[1-(0),6-(1,6),6-(6,6)]
   151        3.28146        3.28146        3.28146    6[6-(1,6),6-(1,6),6-(8,8)]
   152       3.968655       3.968655       3.968655    6[1-(0),6-(1,6),6-(6,6)]
   153       5.351856       5.351856       5.351856    6[1-(0),6-(1,6),6-(6,6)]
   154       6.057938       6.057938       6.057938    6[6-(1,6),6-(1,6),6-(8,8)]
   155       5.373137       5.373137       5.373137    6[1-(0),6-(1,6),6-(6,6)]
   156       3.985503       3.985503       3.985503    6[1-(0),6-(1,6),6-(6,6)]
   157         8.0824         8.0824         8.0824    6[1-(0),6-(1,6),7-(6,29)]
   158        7.97653        7.97653        7.97653    6[1-(0),6-(1,7),6-(6,6)]
   159       8.899777       8.899777       8.899777    6[6-(1,6),6-(1,6),6-(6,6)]
   160       9.908232       9.908232       9.908232    6[1-(0),6-(1,7),6-(6,6)]
   161       9.939147       9.939147       9.939147    6[1-(0),6-(1,6),7-(6,29)]
   162       7.588842       7.588842       7.588842    6[1-(0),6-(1,6),7-(6,29)]
   163       7.621854       7.621854       7.621854    6[1-(0),6-(1,7),6-(6,6)]
   164       8.826294       8.826294       8.826294    6[6-(1,6),6-(1,6),6-(6,6)]
   165       9.968003       9.968003       9.968003    6[1-(0),6-(1,7),6-(6,6)]
   166       9.860592       9.860592       9.860592    6[1-(0),6-(1,6),7-(6,29)]
   167       8.574647       8.574647       8.574647    6[1-(0),6-(1,6),7-(6,29)]
   168       8.602132       8.602132       8.602132    6[1-(0),6-(1,7),6-(6,6)]
   169       9.797566       9.797566       9.797566    6[6-(1,6),6-(1,6),6-(6,6)]
   170      10.933914      10.933914      10.933914    6[1-(0),6-(1,7),6-(6,6)]
   171      10.822045      10.822045      10.822045    6[1-(0),6-(1,6),7-(6,29)]
   172       9.009087       9.009087       9.009087    6[1-(0),6-(1,6),7-(6,29)]
   173       8.896732       8.896732       8.896732    6[1-(0),6-(1,7),6-(6,6)]
   174       9.876176       9.876176       9.876176    6[6-(1,6),6-(1,6),6-(6,6)]
   175      10.942814      10.942814      10.942814    6[1-(0),6-(1,7),6-(6,6)]
   176      10.957935      10.957935      10.957935    6[1-(0),6-(1,6),7-(6,29)]
   177       3.559987       3.559987       3.559987    7[6-(1,6),6-(1,6),29-(8,8,8,8)]
   178       3.905362       3.905362       3.905362    7[6-(1,6),6-(1,6),29-(8,8,8,8)]
   179       2.922134       2.922134       2.922134    7[6-(1,6),6-(1,6),29-(8,8,8,8)]
   180       2.563341       2.563341       2.563341    7[6-(1,6),6-(1,6),29-(8,8,8,8)]
   181       9.030095       9.030095       9.030095    7[6-(1,6),6-(1,6),29-(8,8,8,8)]
   182        8.68472        8.68472        8.68472    7[6-(1,6),6-(1,6),29-(8,8,8,8)]
   183       9.667948       9.667948       9.667948    7[6-(1,6),6-(1,6),29-(8,8,8,8)]
   184      10.026741      10.026741      10.026741    7[6-(1,6),6-(1,6),29-(8,8,8,8)]
   185       3.626907       3.626907       3.626907    8[6-(6,8),29-(7,8,8,8)]
   186        3.58733        3.58733        3.58733    8[6-(6,8),29-(7,8,8,8)]
   187       1.536507       1.536507       1.536507    8[6-(6,8),29-(7,8,8,8)]
   188       1.554675       1.554675       1.554675    8[6-(6,8),29-(7,8,8,8)]
   189       3.334178       3.334178       3.334178    8[6-(6,8),29-(7,8,8,8)]
   190       3.420444       3.420444       3.420444    8[6-(6,8),29-(7,8,8,8)]
   191       5.432268       5.432268       5.432268    8[6-(6,8),29-(7,8,8,8)]
   192       5.433465       5.433465       5.433465    8[6-(6,8),29-(7,8,8,8)]
   193       2.603149       2.603149       2.603149    8[6-(6,8),29-(7,8,8,8)]
   194       2.571573       2.571573       2.571573    8[6-(6,8),29-(7,8,8,8)]
   195       0.551217       0.551217       0.551217    8[6-(6,8),29-(7,8,8,8)]
   196       0.575945       0.575945       0.575945    8[6-(6,8),29-(7,8,8,8)]
   197       2.437233       2.437233       2.437233    8[6-(6,8),29-(7,8,8,8)]
   198       2.518686       2.518686       2.518686    8[6-(6,8),29-(7,8,8,8)]
   199        4.44882        4.44882        4.44882    8[6-(6,8),29-(7,8,8,8)]
   200       4.458246       4.458246       4.458246    8[6-(6,8),29-(7,8,8,8)]
   201       8.963175       8.963175       8.963175    8[6-(6,8),29-(7,8,8,8)]
   202       9.002752       9.002752       9.002752    8[6-(6,8),29-(7,8,8,8)]
   203      11.053575      11.053575      11.053575    8[6-(6,8),29-(7,8,8,8)]
   204      11.035407      11.035407      11.035407    8[6-(6,8),29-(7,8,8,8)]
   205       9.255904       9.255904       9.255904    8[6-(6,8),29-(7,8,8,8)]
   206       9.169638       9.169638       9.169638    8[6-(6,8),29-(7,8,8,8)]
   207       7.157814       7.157814       7.157814    8[6-(6,8),29-(7,8,8,8)]
   208       7.156617       7.156617       7.156617    8[6-(6,8),29-(7,8,8,8)]
   209       9.986933       9.986933       9.986933    8[6-(6,8),29-(7,8,8,8)]
   210      10.018509      10.018509      10.018509    8[6-(6,8),29-(7,8,8,8)]
   211      12.038865      12.038865      12.038865    8[6-(6,8),29-(7,8,8,8)]
   212      12.014137      12.014137      12.014137    8[6-(6,8),29-(7,8,8,8)]
   213      10.152849      10.152849      10.152849    8[6-(6,8),29-(7,8,8,8)]
   214      10.071396      10.071396      10.071396    8[6-(6,8),29-(7,8,8,8)]
   215       8.141262       8.141262       8.141262    8[6-(6,8),29-(7,8,8,8)]
   216       8.131836       8.131836       8.131836    8[6-(6,8),29-(7,8,8,8)]
