# Supplementary material for: A collection of forcefield precursors for metal–organic frameworks
Source: RSC Adv. 2019 Nov 13;9(63):36492–507. doi: 10.1039/c9ra07327b (PMC9075174; doi:10.1039/c9ra07327b)
Supplement: RA-009-C9RA07327B-s1673 [file RA-009-C9RA07327B-s1673.txt]

NEJSEC_clean

10.804400    0.000000    0.000000
0.249918    14.050778    0.000000
2.505513    0.001601    21.532721

     1       9.520055       9.520055       9.520055    29[7-(6,6),8-(6),8-(6),8-(6),8-(6)]
     2       9.524234       9.524234       9.524234    29[8-(6),8-(6),8-(6),8-(6)]
     3       8.420507       8.420507       8.420507    29[7-(6,6),8-(6),8-(6),8-(6),8-(6)]
     4         8.4221         8.4221         8.4221    29[8-(6),8-(6),8-(6),8-(6)]
     5       4.039776       4.039776       4.039776    29[7-(6,6),8-(6),8-(6),8-(6),8-(6)]
     6       4.035597       4.035597       4.035597    29[8-(6),8-(6),8-(6),8-(6)]
     7       5.139324       5.139324       5.139324    29[7-(6,6),8-(6),8-(6),8-(6),8-(6)]
     8       5.137731       5.137731       5.137731    29[8-(6),8-(6),8-(6),8-(6)]
     9      10.594447      10.594447      10.594447    1[6-(6,6)]
    10      11.012399      11.012399      11.012399    1[6-(6,6)]
    11       9.826148       9.826148       9.826148    1[6-(6,6)]
    12        9.43284        9.43284        9.43284    1[6-(6,6)]
    13       5.266863       5.266863       5.266863    1[6-(6,6)]
    14       2.955607       2.955607       2.955607    1[6-(6,6)]
    15       2.966392       2.966392       2.966392    1[6-(6,6)]
    16       5.279921       5.279921       5.279921    1[6-(6,6)]
    17       9.820193       9.820193       9.820193    1[6-(6,6)]
    18       9.457218       9.457218       9.457218    1[6-(6,6)]
    19       8.413093       8.413093       8.413093    1[6-(6,6)]
    20       8.677638       8.677638       8.677638    1[6-(6,6)]
    21       4.172743       4.172743       4.172743    1[6-(6,6)]
    22       1.872204       1.872204       1.872204    1[6-(6,6)]
    23       1.857475       1.857475       1.857475    1[6-(6,6)]
    24       4.161417       4.161417       4.161417    1[6-(6,6)]
    25      11.681478      11.681478      11.681478    1[6-(6,7)]
    26      11.705443      11.705443      11.705443    1[6-(6,6)]
    27       7.683313       7.683313       7.683313    1[6-(6,6)]
    28       7.797629       7.797629       7.797629    1[6-(6,7)]
    29        10.0623        10.0623        10.0623    1[6-(6,7)]
    30       10.19741       10.19741       10.19741    1[6-(6,6)]
    31         6.8659         6.8659         6.8659    1[6-(6,6)]
    32       6.879305       6.879305       6.879305    1[6-(6,7)]
    33       6.696265       6.696265       6.696265    1[6-(6,7)]
    34       6.587592       6.587592       6.587592    1[6-(6,6)]
    35      10.592371      10.592371      10.592371    1[6-(6,6)]
    36      10.572662      10.572662      10.572662    1[6-(6,7)]
    37       7.892675       7.892675       7.892675    1[6-(6,7)]
    38       7.912597       7.912597       7.912597    1[6-(6,6)]
    39      11.343978      11.343978      11.343978    1[6-(6,6)]
    40      11.180777      11.180777      11.180777    1[6-(6,7)]
    41       2.965384       2.965384       2.965384    1[6-(6,6)]
    42       2.547432       2.547432       2.547432    1[6-(6,6)]
    43       3.733683       3.733683       3.733683    1[6-(6,6)]
    44       4.126991       4.126991       4.126991    1[6-(6,6)]
    45       8.292968       8.292968       8.292968    1[6-(6,6)]
    46      10.604224      10.604224      10.604224    1[6-(6,6)]
    47      10.593439      10.593439      10.593439    1[6-(6,6)]
    48        8.27991        8.27991        8.27991    1[6-(6,6)]
    49       3.739638       3.739638       3.739638    1[6-(6,6)]
    50       4.102613       4.102613       4.102613    1[6-(6,6)]
    51       5.146738       5.146738       5.146738    1[6-(6,6)]
    52       4.882193       4.882193       4.882193    1[6-(6,6)]
    53       9.387088       9.387088       9.387088    1[6-(6,6)]
    54      11.687627      11.687627      11.687627    1[6-(6,6)]
    55      11.702356      11.702356      11.702356    1[6-(6,6)]
    56       9.398414       9.398414       9.398414    1[6-(6,6)]
    57       1.878353       1.878353       1.878353    1[6-(6,7)]
    58       1.854388       1.854388       1.854388    1[6-(6,6)]
    59       5.876518       5.876518       5.876518    1[6-(6,6)]
    60       5.762202       5.762202       5.762202    1[6-(6,7)]
    61       3.497531       3.497531       3.497531    1[6-(6,7)]
    62       3.362421       3.362421       3.362421    1[6-(6,6)]
    63       6.693931       6.693931       6.693931    1[6-(6,6)]
    64       6.680526       6.680526       6.680526    1[6-(6,7)]
    65       6.863566       6.863566       6.863566    1[6-(6,7)]
    66       6.972239       6.972239       6.972239    1[6-(6,6)]
    67        2.96746        2.96746        2.96746    1[6-(6,6)]
    68       2.987169       2.987169       2.987169    1[6-(6,7)]
    69       5.667156       5.667156       5.667156    1[6-(6,7)]
    70       5.647234       5.647234       5.647234    1[6-(6,6)]
    71       2.215853       2.215853       2.215853    1[6-(6,6)]
    72       2.379054       2.379054       2.379054    1[6-(6,7)]
    73       9.729408       9.729408       9.729408    6[6-(6,6),8-(29),8-(29)]
    74       7.000563       7.000563       7.000563    6[6-(6,6),8-(29),8-(29)]
    75       9.373854       9.373854       9.373854    6[6-(6,6),8-(29),8-(29)]
    76      12.036208      12.036208      12.036208    6[6-(6,6),8-(29),8-(29)]
    77       8.652319       8.652319       8.652319    6[6-(6,6),8-(29),8-(29)]
    78       5.897253       5.897253       5.897253    6[6-(6,6),8-(29),8-(29)]
    79       8.188898       8.188898       8.188898    6[6-(6,6),8-(29),8-(29)]
    80      10.938008      10.938008      10.938008    6[6-(6,6),8-(29),8-(29)]
    81       9.976312       9.976312       9.976312    6[6-(1,6),6-(1,6),6-(8,8)]
    82      10.442995      10.442995      10.442995    6[1-(0),6-(1,6),6-(6,6)]
    83       10.68662       10.68662       10.68662    6[1-(0),6-(1,6),6-(6,6)]
    84       10.46358       10.46358       10.46358    6[6-(1,6),6-(1,6),6-(8,8)]
    85       9.988004       9.988004       9.988004    6[1-(0),6-(1,6),6-(6,6)]
    86       9.752891       9.752891       9.752891    6[1-(0),6-(1,6),6-(6,6)]
    87       5.505576       5.505576       5.505576    6[6-(1,6),6-(1,6),6-(8,8)]
    88       4.802491       4.802491       4.802491    6[1-(0),6-(1,6),6-(6,6)]
    89       3.428127       3.428127       3.428127    6[1-(0),6-(1,6),6-(6,6)]
    90       2.729214       2.729214       2.729214    6[6-(1,6),6-(1,6),6-(8,8)]
    91        3.43217        3.43217        3.43217    6[1-(0),6-(1,6),6-(6,6)]
    92       4.807961       4.807961       4.807961    6[1-(0),6-(1,6),6-(6,6)]
    93       9.221626       9.221626       9.221626    6[6-(1,6),6-(1,6),6-(8,8)]
    94        9.49387        9.49387        9.49387    6[1-(0),6-(1,6),6-(6,6)]
    95        9.29326        9.29326        9.29326    6[1-(0),6-(1,6),6-(6,6)]
    96       8.861278       8.861278       8.861278    6[6-(1,6),6-(1,6),6-(8,8)]
    97       8.663333       8.663333       8.663333    6[1-(0),6-(1,6),6-(6,6)]
    98        8.83293        8.83293        8.83293    6[1-(0),6-(1,6),6-(6,6)]
    99       4.409181       4.409181       4.409181    6[6-(1,6),6-(1,6),6-(8,8)]
   100       3.706072       3.706072       3.706072    6[1-(0),6-(1,6),6-(6,6)]
   101       2.338385       2.338385       2.338385    6[1-(0),6-(1,6),6-(6,6)]
   102       1.633149       1.633149       1.633149    6[6-(1,6),6-(1,6),6-(8,8)]
   103        2.32759        2.32759        2.32759    6[1-(0),6-(1,6),6-(6,6)]
   104       3.699301       3.699301       3.699301    6[1-(0),6-(1,6),6-(6,6)]
   105      10.862233      10.862233      10.862233    6[1-(0),6-(1,6),7-(6)]
   106      10.885535      10.885535      10.885535    6[1-(0),6-(1,7),6-(6,6)]
   107        9.68841        9.68841        9.68841    6[6-(1,6),6-(1,6),6-(6,6)]
   108       8.520744       8.520744       8.520744    6[1-(0),6-(1,7),6-(6,6)]
   109       8.599403       8.599403       8.599403    6[1-(0),6-(1,6),7-(6)]
   110       9.414991       9.414991       9.414991    6[1-(0),6-(1,6),7-(6,29)]
   111       9.499856       9.499856       9.499856    6[1-(0),6-(1,7),6-(6,6)]
   112       8.545638       8.545638       8.545638    6[6-(1,6),6-(1,6),6-(6,6)]
   113       7.540616       7.540616       7.540616    6[1-(0),6-(1,7),6-(6,6)]
   114       7.555471       7.555471       7.555471    6[1-(0),6-(1,6),7-(6,29)]
   115       7.496413       7.496413       7.496413    6[1-(0),6-(1,6),7-(6)]
   116       7.423554       7.423554       7.423554    6[1-(0),6-(1,7),6-(6,6)]
   117       8.570607       8.570607       8.570607    6[6-(1,6),6-(1,6),6-(6,6)]
   118       9.776594       9.776594       9.776594    6[1-(0),6-(1,7),6-(6,6)]
   119       9.754896       9.754896       9.754896    6[1-(0),6-(1,6),7-(6)]
   120       8.599606       8.599606       8.599606    6[1-(0),6-(1,6),7-(6,29)]
   121       8.603043       8.603043       8.603043    6[1-(0),6-(1,7),6-(6,6)]
   122       9.650525       9.650525       9.650525    6[6-(1,6),6-(1,6),6-(6,6)]
   123      10.620842      10.620842      10.620842    6[1-(0),6-(1,7),6-(6,6)]
   124      10.521035      10.521035      10.521035    6[1-(0),6-(1,6),7-(6,29)]
   125       3.830423       3.830423       3.830423    6[6-(6,6),8-(29),8-(29)]
   126       6.559268       6.559268       6.559268    6[6-(6,6),8-(29),8-(29)]
   127       4.185977       4.185977       4.185977    6[6-(6,6),8-(29),8-(29)]
   128       1.523623       1.523623       1.523623    6[6-(6,6),8-(29),8-(29)]
   129       4.907512       4.907512       4.907512    6[6-(6,6),8-(29),8-(29)]
   130       7.662578       7.662578       7.662578    6[6-(6,6),8-(29),8-(29)]
   131       5.370933       5.370933       5.370933    6[6-(6,6),8-(29),8-(29)]
   132       2.621823       2.621823       2.621823    6[6-(6,6),8-(29),8-(29)]
   133       3.583519       3.583519       3.583519    6[6-(1,6),6-(1,6),6-(8,8)]
   134       3.116836       3.116836       3.116836    6[1-(0),6-(1,6),6-(6,6)]
   135       2.873211       2.873211       2.873211    6[1-(0),6-(1,6),6-(6,6)]
   136       3.096251       3.096251       3.096251    6[6-(1,6),6-(1,6),6-(8,8)]
   137       3.571827       3.571827       3.571827    6[1-(0),6-(1,6),6-(6,6)]
   138        3.80694        3.80694        3.80694    6[1-(0),6-(1,6),6-(6,6)]
   139       8.054255       8.054255       8.054255    6[6-(1,6),6-(1,6),6-(8,8)]
   140        8.75734        8.75734        8.75734    6[1-(0),6-(1,6),6-(6,6)]
   141      10.131704      10.131704      10.131704    6[1-(0),6-(1,6),6-(6,6)]
   142      10.830617      10.830617      10.830617    6[6-(1,6),6-(1,6),6-(8,8)]
   143      10.127661      10.127661      10.127661    6[1-(0),6-(1,6),6-(6,6)]
   144        8.75187        8.75187        8.75187    6[1-(0),6-(1,6),6-(6,6)]
   145       4.338205       4.338205       4.338205    6[6-(1,6),6-(1,6),6-(8,8)]
   146       4.065961       4.065961       4.065961    6[1-(0),6-(1,6),6-(6,6)]
   147       4.266571       4.266571       4.266571    6[1-(0),6-(1,6),6-(6,6)]
   148       4.698553       4.698553       4.698553    6[6-(1,6),6-(1,6),6-(8,8)]
   149       4.896498       4.896498       4.896498    6[1-(0),6-(1,6),6-(6,6)]
   150       4.726901       4.726901       4.726901    6[1-(0),6-(1,6),6-(6,6)]
   151        9.15065        9.15065        9.15065    6[6-(1,6),6-(1,6),6-(8,8)]
   152       9.853759       9.853759       9.853759    6[1-(0),6-(1,6),6-(6,6)]
   153      11.221446      11.221446      11.221446    6[1-(0),6-(1,6),6-(6,6)]
   154      11.926682      11.926682      11.926682    6[6-(1,6),6-(1,6),6-(8,8)]
   155      11.232241      11.232241      11.232241    6[1-(0),6-(1,6),6-(6,6)]
   156        9.86053        9.86053        9.86053    6[1-(0),6-(1,6),6-(6,6)]
   157       2.697598       2.697598       2.697598    6[1-(0),6-(1,6),7-(6)]
   158       2.674296       2.674296       2.674296    6[1-(0),6-(1,7),6-(6,6)]
   159       3.871421       3.871421       3.871421    6[6-(1,6),6-(1,6),6-(6,6)]
   160       5.039087       5.039087       5.039087    6[1-(0),6-(1,7),6-(6,6)]
   161       4.960428       4.960428       4.960428    6[1-(0),6-(1,6),7-(6)]
   162        4.14484        4.14484        4.14484    6[1-(0),6-(1,6),7-(6,29)]
   163       4.059975       4.059975       4.059975    6[1-(0),6-(1,7),6-(6,6)]
   164       5.014193       5.014193       5.014193    6[6-(1,6),6-(1,6),6-(6,6)]
   165       6.019215       6.019215       6.019215    6[1-(0),6-(1,7),6-(6,6)]
   166        6.00436        6.00436        6.00436    6[1-(0),6-(1,6),7-(6,29)]
   167       6.063418       6.063418       6.063418    6[1-(0),6-(1,6),7-(6)]
   168       6.136277       6.136277       6.136277    6[1-(0),6-(1,7),6-(6,6)]
   169       4.989224       4.989224       4.989224    6[6-(1,6),6-(1,6),6-(6,6)]
   170       3.783237       3.783237       3.783237    6[1-(0),6-(1,7),6-(6,6)]
   171       3.804935       3.804935       3.804935    6[1-(0),6-(1,6),7-(6)]
   172       4.960225       4.960225       4.960225    6[1-(0),6-(1,6),7-(6,29)]
   173       4.956788       4.956788       4.956788    6[1-(0),6-(1,7),6-(6,6)]
   174       3.909306       3.909306       3.909306    6[6-(1,6),6-(1,6),6-(6,6)]
   175       2.938989       2.938989       2.938989    6[1-(0),6-(1,7),6-(6,6)]
   176       3.038796       3.038796       3.038796    6[1-(0),6-(1,6),7-(6,29)]
   177       9.740005       9.740005       9.740005    7[6-(1,6),6-(1,6)]
   178        8.48385        8.48385        8.48385    7[6-(1,6),6-(1,6),29-(8,8,8,8)]
   179        8.63509        8.63509        8.63509    7[6-(1,6),6-(1,6)]
   180       9.543843       9.543843       9.543843    7[6-(1,6),6-(1,6),29-(8,8,8,8)]
   181       3.819826       3.819826       3.819826    7[6-(1,6),6-(1,6)]
   182       5.075981       5.075981       5.075981    7[6-(1,6),6-(1,6),29-(8,8,8,8)]
   183       4.924741       4.924741       4.924741    7[6-(1,6),6-(1,6)]
   184       4.015988       4.015988       4.015988    7[6-(1,6),6-(1,6),29-(8,8,8,8)]
   185       9.762471       9.762471       9.762471    8[6-(6,8),29-(7,8,8,8)]
   186       9.510872       9.510872       9.510872    8[6-(6,8),29-(8,8,8)]
   187       7.570126       7.570126       7.570126    8[6-(6,8),29-(7,8,8,8)]
   188       7.580907       7.580907       7.580907    8[6-(6,8),29-(8,8,8)]
   189       9.296363       9.296363       9.296363    8[6-(6,8),29-(7,8,8,8)]
   190       9.556209       9.556209       9.556209    8[6-(6,8),29-(8,8,8)]
   191      11.460619      11.460619      11.460619    8[6-(6,8),29-(7,8,8,8)]
   192      11.458089      11.458089      11.458089    8[6-(6,8),29-(8,8,8)]
   193       8.457163       8.457163       8.457163    8[6-(6,8),29-(7,8,8,8)]
   194       8.680189       8.680189       8.680189    8[6-(6,8),29-(8,8,8)]
   195       6.468006       6.468006       6.468006    8[6-(6,8),29-(7,8,8,8)]
   196       6.490988       6.490988       6.490988    8[6-(6,8),29-(8,8,8)]
   197         8.3714         8.3714         8.3714    8[6-(6,8),29-(7,8,8,8)]
   198       8.175043       8.175043       8.175043    8[6-(6,8),29-(8,8,8)]
   199      10.366887      10.366887      10.366887    8[6-(6,8),29-(7,8,8,8)]
   200      10.352952      10.352952      10.352952    8[6-(6,8),29-(8,8,8)]
   201        3.79736        3.79736        3.79736    8[6-(6,8),29-(7,8,8,8)]
   202       4.048959       4.048959       4.048959    8[6-(6,8),29-(8,8,8)]
   203       5.989705       5.989705       5.989705    8[6-(6,8),29-(7,8,8,8)]
   204       5.978924       5.978924       5.978924    8[6-(6,8),29-(8,8,8)]
   205       4.263468       4.263468       4.263468    8[6-(6,8),29-(7,8,8,8)]
   206       4.003622       4.003622       4.003622    8[6-(6,8),29-(8,8,8)]
   207       2.099212       2.099212       2.099212    8[6-(6,8),29-(7,8,8,8)]
   208       2.101742       2.101742       2.101742    8[6-(6,8),29-(8,8,8)]
   209       5.102668       5.102668       5.102668    8[6-(6,8),29-(7,8,8,8)]
   210       4.879642       4.879642       4.879642    8[6-(6,8),29-(8,8,8)]
   211       7.091825       7.091825       7.091825    8[6-(6,8),29-(7,8,8,8)]
   212       7.068843       7.068843       7.068843    8[6-(6,8),29-(8,8,8)]
   213       5.188431       5.188431       5.188431    8[6-(6,8),29-(7,8,8,8)]
   214       5.384788       5.384788       5.384788    8[6-(6,8),29-(8,8,8)]
   215       3.192944       3.192944       3.192944    8[6-(6,8),29-(7,8,8,8)]
   216       3.206879       3.206879       3.206879    8[6-(6,8),29-(8,8,8)]
