# Supplementary material for: A collection of forcefield precursors for metal–organic frameworks
Source: RSC Adv. 2019 Nov 13;9(63):36492–507. doi: 10.1039/c9ra07327b (PMC9075174; doi:10.1039/c9ra07327b)
Supplement: RA-009-C9RA07327B-s1674 [file RA-009-C9RA07327B-s1674.txt]

NEJSIG_clean

7.922000    0.000000    0.000000
1.789243    8.810148    0.000000
1.894136    3.941232    9.876261

     1       7.781936       7.781936       7.781936    29[7-(6,6),8-(6),8-(6),8-(6),8-(6)]
     2       3.823443       3.823443       3.823443    29[7-(6,6),8-(6),8-(6),8-(6),8-(6)]
     3       7.512524       7.512524       7.512524    1[6-(6,6)]
     4       2.758205       2.758205       2.758205    1[6-(6,6)]
     5       4.112939       4.112939       4.112939    1[6-(6,6)]
     6       7.256493       7.256493       7.256493    1[6-(6,6)]
     7       8.136536       8.136536       8.136536    1[6-(6,7)]
     8       7.231503       7.231503       7.231503    1[6-(6,6)]
     9       3.643209       3.643209       3.643209    1[6-(6,6)]
    10      10.513196      10.513196      10.513196    1[6-(6,7)]
    11       4.092855       4.092855       4.092855    1[6-(6,6)]
    12       8.847174       8.847174       8.847174    1[6-(6,6)]
    13        7.49244        7.49244        7.49244    1[6-(6,6)]
    14       4.348886       4.348886       4.348886    1[6-(6,6)]
    15       3.468843       3.468843       3.468843    1[6-(6,7)]
    16       4.373876       4.373876       4.373876    1[6-(6,6)]
    17        7.96217        7.96217        7.96217    1[6-(6,6)]
    18       1.092183       1.092183       1.092183    1[6-(6,7)]
    19       6.295586       6.295586       6.295586    6[6-(6,6),8-(29),8-(29)]
    20       5.548271       5.548271       5.548271    6[6-(6,6),8-(29),8-(29)]
    21       7.133933       7.133933       7.133933    6[6-(1,6),6-(1,6),6-(8,8)]
    22       8.388041       8.388041       8.388041    6[1-(0),6-(1,6),6-(6,6)]
    23        2.42166        2.42166        2.42166    6[1-(0),6-(1,6),6-(6,6)]
    24       5.710729       5.710729       5.710729    6[6-(1,6),6-(1,6),6-(8,8)]
    25       4.793773       4.793773       4.793773    6[1-(0),6-(1,6),6-(6,6)]
    26        6.67305        6.67305        6.67305    6[1-(0),6-(1,6),6-(6,6)]
    27       8.820505       8.820505       8.820505    6[1-(0),6-(1,6),7-(6,29)]
    28       7.560827       7.560827       7.560827    6[1-(0),6-(1,7),6-(6,6)]
    29      10.357785      10.357785      10.357785    6[6-(1,6),6-(1,6),6-(6,6)]
    30       2.904855       2.904855       2.904855    6[1-(0),6-(1,7),6-(6,6)]
    31       10.19438       10.19438       10.19438    6[1-(0),6-(1,6),7-(6,29)]
    32       5.309793       5.309793       5.309793    6[6-(6,6),8-(29),8-(29)]
    33       6.057108       6.057108       6.057108    6[6-(6,6),8-(29),8-(29)]
    34       4.471446       4.471446       4.471446    6[6-(1,6),6-(1,6),6-(8,8)]
    35       3.217338       3.217338       3.217338    6[1-(0),6-(1,6),6-(6,6)]
    36       9.183719       9.183719       9.183719    6[1-(0),6-(1,6),6-(6,6)]
    37        5.89465        5.89465        5.89465    6[6-(1,6),6-(1,6),6-(8,8)]
    38       6.811606       6.811606       6.811606    6[1-(0),6-(1,6),6-(6,6)]
    39       4.932329       4.932329       4.932329    6[1-(0),6-(1,6),6-(6,6)]
    40       2.784874       2.784874       2.784874    6[1-(0),6-(1,6),7-(6,29)]
    41       4.044552       4.044552       4.044552    6[1-(0),6-(1,7),6-(6,6)]
    42       1.247594       1.247594       1.247594    6[6-(1,6),6-(1,6),6-(6,6)]
    43       8.700524       8.700524       8.700524    6[1-(0),6-(1,7),6-(6,6)]
    44       1.410999       1.410999       1.410999    6[1-(0),6-(1,6),7-(6,29)]
    45       9.190126       9.190126       9.190126    7[6-(1,6),6-(1,6),29-(8,8,8,8)]
    46       2.415253       2.415253       2.415253    7[6-(1,6),6-(1,6),29-(8,8,8,8)]
    47        5.09066        5.09066        5.09066    8[6-(6,8),29-(7,8,8,8)]
    48       8.766309       8.766309       8.766309    8[6-(6,8),29-(7,8,8,8)]
    49       4.603636       4.603636       4.603636    8[6-(6,8),29-(7,8,8,8)]
    50       6.339848       6.339848       6.339848    8[6-(6,8),29-(7,8,8,8)]
    51       6.514719       6.514719       6.514719    8[6-(6,8),29-(7,8,8,8)]
    52        2.83907        2.83907        2.83907    8[6-(6,8),29-(7,8,8,8)]
    53       7.001743       7.001743       7.001743    8[6-(6,8),29-(7,8,8,8)]
    54       5.265531       5.265531       5.265531    8[6-(6,8),29-(7,8,8,8)]
