# Supplementary material for: A collection of forcefield precursors for metal–organic frameworks
Source: RSC Adv. 2019 Nov 13;9(63):36492–507. doi: 10.1039/c9ra07327b (PMC9075174; doi:10.1039/c9ra07327b)
Supplement: RA-009-C9RA07327B-s1675 [file RA-009-C9RA07327B-s1675.txt]

NEJSOM_clean

10.806000    0.000000    0.000000
-0.161665    10.832794    0.000000
-2.026212    -0.169963    16.142443

     1       1.707008       1.707008       1.707008    29[7-(6,6),8-(6),8-(6),8-(6),8-(6)]
     2       1.694321       1.694321       1.694321    29[7-(6,6),8-(6),8-(6),8-(6),8-(6)]
     3       6.911115       6.911115       6.911115    29[7-(6,6),8-(6),8-(6),8-(6),8-(6)]
     4       6.923802       6.923802       6.923802    29[7-(6,6),8-(6),8-(6),8-(6),8-(6)]
     5       3.399961       3.399961       3.399961    1[6-(6,7)]
     6       5.273687       5.273687       5.273687    1[6-(6,6)]
     7       1.562569       1.562569       1.562569    1[6-(6,6)]
     8      -0.171748      -0.171748      -0.171748    1[6-(6,7)]
     9       5.922966       5.922966       5.922966    1[6-(6,6)]
    10       8.222882       8.222882       8.222882    1[6-(6,6)]
    11       5.964776       5.964776       5.964776    1[6-(6,6)]
    12       8.279834       8.279834       8.279834    1[6-(6,6)]
    13       1.756101       1.756101       1.756101    1[6-(6,6)]
    14        1.34733        1.34733        1.34733    1[6-(6,6)]
    15       1.687212       1.687212       1.687212    1[6-(6,6)]
    16       1.721436       1.721436       1.721436    1[6-(6,6)]
    17       3.997969       3.997969       3.997969    1[6-(6,6)]
    18       4.025093       4.025093       4.025093    1[6-(6,6)]
    19       1.764771       1.764771       1.764771    1[6-(6,6)]
    20      -0.144249      -0.144249      -0.144249    1[6-(6,7)]
    21       0.006376       0.006376       0.006376    1[6-(6,6)]
    22       3.734393       3.734393       3.734393    1[6-(6,7)]
    23       5.218162       5.218162       5.218162    1[6-(6,7)]
    24       3.344436       3.344436       3.344436    1[6-(6,6)]
    25       7.055554       7.055554       7.055554    1[6-(6,6)]
    26       8.789871       8.789871       8.789871    1[6-(6,7)]
    27       2.695157       2.695157       2.695157    1[6-(6,6)]
    28       0.395241       0.395241       0.395241    1[6-(6,6)]
    29       2.653347       2.653347       2.653347    1[6-(6,6)]
    30       0.338289       0.338289       0.338289    1[6-(6,6)]
    31       6.862022       6.862022       6.862022    1[6-(6,6)]
    32       7.270793       7.270793       7.270793    1[6-(6,6)]
    33       6.930911       6.930911       6.930911    1[6-(6,6)]
    34       6.896687       6.896687       6.896687    1[6-(6,6)]
    35       4.620154       4.620154       4.620154    1[6-(6,6)]
    36        4.59303        4.59303        4.59303    1[6-(6,6)]
    37       6.853352       6.853352       6.853352    1[6-(6,6)]
    38       8.762372       8.762372       8.762372    1[6-(6,7)]
    39       8.611747       8.611747       8.611747    1[6-(6,6)]
    40        4.88373        4.88373        4.88373    1[6-(6,7)]
    41       2.590798       2.590798       2.590798    6[1-(0),6-(1,6),7-(6,29)]
    42       4.527999       4.527999       4.527999    6[1-(0),6-(1,7),6-(6,6)]
    43        3.35657        3.35657        3.35657    6[6-(1,6),6-(1,6),6-(1,6)]
    44        2.35803        2.35803        2.35803    6[1-(0),6-(1,7),6-(6,6)]
    45        0.50557        0.50557        0.50557    6[1-(0),6-(1,6),7-(6,29)]
    46       6.404953       6.404953       6.404953    6[1-(0),6-(1,6),6-(6,6)]
    47       5.724008       5.724008       5.724008    6[6-(1,6),6-(1,6),6-(8,8)]
    48       7.771091       7.771091       7.771091    6[1-(0),6-(1,6),6-(6,6)]
    49       1.745417       1.745417       1.745417    6[6-(6,6),8-(29),8-(29)]
    50       1.746085       1.746085       1.746085    6[6-(1,6),6-(1,6),6-(8,8)]
    51        6.42458        6.42458        6.42458    6[1-(0),6-(1,6),6-(6,6)]
    52       8.496779       8.496779       8.496779    6[6-(1,6),6-(1,6),6-(8,8)]
    53       7.802558       7.802558       7.802558    6[1-(0),6-(1,6),6-(6,6)]
    54      -0.823378      -0.823378      -0.823378    6[6-(6,6),8-(29),8-(29)]
    55       1.757039       1.757039       1.757039    6[1-(0),6-(1,6),6-(6,6)]
    56       1.756906       1.756906       1.756906    6[6-(1,6),6-(1,6),6-(8,8)]
    57       2.139173       2.139173       2.139173    6[1-(0),6-(1,6),6-(6,6)]
    58       1.717101       1.717101       1.717101    6[1-(0),6-(1,6),6-(6,6)]
    59       1.808859       1.808859       1.808859    6[6-(6,6),8-(29),8-(29)]
    60       4.217236       4.217236       4.217236    6[6-(6,6),8-(29),8-(29)]
    61        1.73013        1.73013        1.73013    6[1-(0),6-(1,6),6-(6,6)]
    62       3.136192       3.136192       3.136192    6[1-(0),6-(1,7),6-(6,6)]
    63       3.231341       3.231341       3.231341    6[1-(0),6-(1,6),6-(6,6)]
    64       1.756923       1.756923       1.756923    6[1-(0),6-(1,6),6-(6,6)]
    65       0.704524       0.704524       0.704524    6[1-(0),6-(1,6),7-(6,29)]
    66       0.791331       0.791331       0.791331    6[1-(0),6-(1,7),6-(6,6)]
    67       2.024673       2.024673       2.024673    6[6-(1,6),6-(1,6),6-(1,6)]
    68       2.969228       2.969228       2.969228    6[1-(0),6-(1,6),7-(6,29)]
    69       6.027325       6.027325       6.027325    6[1-(0),6-(1,6),7-(6,29)]
    70       4.090124       4.090124       4.090124    6[1-(0),6-(1,7),6-(6,6)]
    71       5.261553       5.261553       5.261553    6[6-(1,6),6-(1,6),6-(1,6)]
    72       6.260093       6.260093       6.260093    6[1-(0),6-(1,7),6-(6,6)]
    73       8.112553       8.112553       8.112553    6[1-(0),6-(1,6),7-(6,29)]
    74        2.21317        2.21317        2.21317    6[1-(0),6-(1,6),6-(6,6)]
    75       2.894115       2.894115       2.894115    6[6-(1,6),6-(1,6),6-(8,8)]
    76       0.847032       0.847032       0.847032    6[1-(0),6-(1,6),6-(6,6)]
    77       6.872706       6.872706       6.872706    6[6-(6,6),8-(29),8-(29)]
    78       6.872038       6.872038       6.872038    6[6-(1,6),6-(1,6),6-(8,8)]
    79       2.193543       2.193543       2.193543    6[1-(0),6-(1,6),6-(6,6)]
    80       0.121344       0.121344       0.121344    6[6-(1,6),6-(1,6),6-(8,8)]
    81       0.815565       0.815565       0.815565    6[1-(0),6-(1,6),6-(6,6)]
    82       9.441501       9.441501       9.441501    6[6-(6,6),8-(29),8-(29)]
    83       6.861084       6.861084       6.861084    6[1-(0),6-(1,6),6-(6,6)]
    84       6.861217       6.861217       6.861217    6[6-(1,6),6-(1,6),6-(8,8)]
    85        6.47895        6.47895        6.47895    6[1-(0),6-(1,6),6-(6,6)]
    86       6.901022       6.901022       6.901022    6[1-(0),6-(1,6),6-(6,6)]
    87       6.809264       6.809264       6.809264    6[6-(6,6),8-(29),8-(29)]
    88       4.400887       4.400887       4.400887    6[6-(6,6),8-(29),8-(29)]
    89       6.887993       6.887993       6.887993    6[1-(0),6-(1,6),6-(6,6)]
    90       5.481931       5.481931       5.481931    6[1-(0),6-(1,7),6-(6,6)]
    91       5.386782       5.386782       5.386782    6[1-(0),6-(1,6),6-(6,6)]
    92         6.8612         6.8612         6.8612    6[1-(0),6-(1,6),6-(6,6)]
    93       7.913599       7.913599       7.913599    6[1-(0),6-(1,6),7-(6,29)]
    94       7.826792       7.826792       7.826792    6[1-(0),6-(1,7),6-(6,6)]
    95        6.59345        6.59345        6.59345    6[6-(1,6),6-(1,6),6-(1,6)]
    96       5.648895       5.648895       5.648895    6[1-(0),6-(1,6),7-(6,29)]
    97       1.783429       1.783429       1.783429    7[6-(1,6),6-(1,6),29-(8,8,8,8)]
    98       1.606548       1.606548       1.606548    7[6-(1,6),6-(1,6),29-(8,8,8,8)]
    99       6.834694       6.834694       6.834694    7[6-(1,6),6-(1,6),29-(8,8,8,8)]
   100       7.011575       7.011575       7.011575    7[6-(1,6),6-(1,6),29-(8,8,8,8)]
   101       -0.25555       -0.25555       -0.25555    8[6-(6,8),29-(7,8,8,8)]
   102       1.715033       1.715033       1.715033    8[6-(6,8),29-(7,8,8,8)]
   103       1.758877       1.758877       1.758877    8[6-(6,8),29-(7,8,8,8)]
   104       1.862862       1.862862       1.862862    8[6-(6,8),29-(7,8,8,8)]
   105      -0.234173      -0.234173      -0.234173    8[6-(6,8),29-(7,8,8,8)]
   106       1.786856       1.786856       1.786856    8[6-(6,8),29-(7,8,8,8)]
   107       3.655769       3.655769       3.655769    8[6-(6,8),29-(7,8,8,8)]
   108       3.636843       3.636843       3.636843    8[6-(6,8),29-(7,8,8,8)]
   109       8.873673       8.873673       8.873673    8[6-(6,8),29-(7,8,8,8)]
   110        6.90309        6.90309        6.90309    8[6-(6,8),29-(7,8,8,8)]
   111       6.859246       6.859246       6.859246    8[6-(6,8),29-(7,8,8,8)]
   112       6.755261       6.755261       6.755261    8[6-(6,8),29-(7,8,8,8)]
   113       8.852296       8.852296       8.852296    8[6-(6,8),29-(7,8,8,8)]
   114       6.831267       6.831267       6.831267    8[6-(6,8),29-(7,8,8,8)]
   115       4.962354       4.962354       4.962354    8[6-(6,8),29-(7,8,8,8)]
   116        4.98128        4.98128        4.98128    8[6-(6,8),29-(7,8,8,8)]
