# Supplementary material for: A collection of forcefield precursors for metal–organic frameworks
Source: RSC Adv. 2019 Nov 13;9(63):36492–507. doi: 10.1039/c9ra07327b (PMC9075174; doi:10.1039/c9ra07327b)
Supplement: RA-009-C9RA07327B-s1676 [file RA-009-C9RA07327B-s1676.txt]

NEJYUY_clean

7.776000    0.000000    0.000000
-1.464411    15.986066    0.000000
0.000000    0.000000    36.009000

     1       5.770321       5.770321       5.770321    48[7-(6,6),8-(6),8-(6,48)]
     2       1.917293       1.917293       1.917293    48[7-(6,6),8-(6),8-(6),8-(6,48)]
     3      -0.190937      -0.190937      -0.190937    48[7-(6,6),8-(6),8-(6,48)]
     4        3.66209        3.66209        3.66209    48[7-(6,6),8-(6),8-(6),8-(6,48)]
     5       0.541268       0.541268       0.541268    48[7-(6,6),8-(6),8-(6,48)]
     6       4.394296       4.394296       4.394296    48[7-(6,6),8-(6),8-(6),8-(6,48)]
     7       6.502526       6.502526       6.502526    48[7-(6,6),8-(6),8-(6,48)]
     8       2.649499       2.649499       2.649499    48[7-(6,6),8-(6),8-(6),8-(6,48)]
     9       6.348599       6.348599       6.348599    1[6-(7,7)]
    10       2.522939       2.522939       2.522939    1[6-(6,6)]
    11       3.301359       3.301359       3.301359    1[6-(6,6)]
    12       2.187129       2.187129       2.187129    1[6-(6,6)]
    13       0.244712       0.244712       0.244712    1[6-(6,6)]
    14       -0.36625       -0.36625       -0.36625    1[6-(6,6)]
    15        5.95439        5.95439        5.95439    1[6-(6,6)]
    16       4.349348       4.349348       4.349348    1[6-(6,6)]
    17        2.89522        2.89522        2.89522    1[6-(6,6)]
    18        2.90192        2.90192        2.90192    1[6-(7,7)]
    19       0.543829       0.543829       0.543829    1[6-(6,6)]
    20       6.895665       6.895665       6.895665    1[6-(6,6)]
    21       7.367738       7.367738       7.367738    1[6-(6,6)]
    22       0.030748       0.030748       0.030748    1[6-(6,6)]
    23       0.737059       0.737059       0.737059    1[6-(6,6)]
    24       1.771872       1.771872       1.771872    1[6-(6,6)]
    25       5.344998       5.344998       5.344998    1[6-(6,6)]
    26       4.338748       4.338748       4.338748    1[6-(6,6)]
    27       0.695196       0.695196       0.695196    1[6-(7,7)]
    28       4.520856       4.520856       4.520856    1[6-(6,6)]
    29       3.742435       3.742435       3.742435    1[6-(6,6)]
    30       4.856666       4.856666       4.856666    1[6-(6,6)]
    31       6.799083       6.799083       6.799083    1[6-(6,6)]
    32       7.410044       7.410044       7.410044    1[6-(6,6)]
    33       1.089404       1.089404       1.089404    1[6-(6,6)]
    34       2.694446       2.694446       2.694446    1[6-(6,6)]
    35       4.148575       4.148575       4.148575    1[6-(6,6)]
    36       2.677464       2.677464       2.677464    1[6-(7,7)]
    37       6.499966       6.499966       6.499966    1[6-(6,6)]
    38       0.148129       0.148129       0.148129    1[6-(6,6)]
    39      -0.323943      -0.323943      -0.323943    1[6-(6,6)]
    40       5.548635       5.548635       5.548635    1[6-(6,6)]
    41       4.842325       4.842325       4.842325    1[6-(6,6)]
    42       3.807512       3.807512       3.807512    1[6-(6,6)]
    43       0.234386       0.234386       0.234386    1[6-(6,6)]
    44       1.240636       1.240636       1.240636    1[6-(6,6)]
    45       -0.03701       -0.03701       -0.03701    1[6-(7,7)]
    46        3.78865        3.78865        3.78865    1[6-(6,6)]
    47        3.01023        3.01023        3.01023    1[6-(6,6)]
    48        4.12446        4.12446        4.12446    1[6-(6,6)]
    49       6.066877       6.066877       6.066877    1[6-(6,6)]
    50       6.677839       6.677839       6.677839    1[6-(6,6)]
    51       0.357199       0.357199       0.357199    1[6-(6,6)]
    52       1.962241       1.962241       1.962241    1[6-(6,6)]
    53       3.416369       3.416369       3.416369    1[6-(6,6)]
    54       3.409669       3.409669       3.409669    1[6-(7,7)]
    55        5.76776        5.76776        5.76776    1[6-(6,6)]
    56      -0.584076      -0.584076      -0.584076    1[6-(6,6)]
    57      -1.056149      -1.056149      -1.056149    1[6-(6,6)]
    58       6.280841       6.280841       6.280841    1[6-(6,6)]
    59        5.57453        5.57453        5.57453    1[6-(6,6)]
    60       4.539717       4.539717       4.539717    1[6-(6,6)]
    61       0.966591       0.966591       0.966591    1[6-(6,6)]
    62       1.972841       1.972841       1.972841    1[6-(6,6)]
    63       5.616393       5.616393       5.616393    1[6-(7,7)]
    64       1.790733       1.790733       1.790733    1[6-(6,6)]
    65       2.569154       2.569154       2.569154    1[6-(6,6)]
    66       1.454923       1.454923       1.454923    1[6-(6,6)]
    67      -0.487494      -0.487494      -0.487494    1[6-(6,6)]
    68      -1.098455      -1.098455      -1.098455    1[6-(6,6)]
    69       5.222185       5.222185       5.222185    1[6-(6,6)]
    70       3.617143       3.617143       3.617143    1[6-(6,6)]
    71       2.163014       2.163014       2.163014    1[6-(6,6)]
    72       3.634125       3.634125       3.634125    1[6-(7,7)]
    73      -0.188377      -0.188377      -0.188377    1[6-(6,6)]
    74        6.16346        6.16346        6.16346    1[6-(6,6)]
    75       6.635532       6.635532       6.635532    1[6-(6,6)]
    76       0.762954       0.762954       0.762954    1[6-(6,6)]
    77       1.469264       1.469264       1.469264    1[6-(6,6)]
    78       2.504077       2.504077       2.504077    1[6-(6,6)]
    79       6.077203       6.077203       6.077203    1[6-(6,6)]
    80       5.070953       5.070953       5.070953    1[6-(6,6)]
    81       6.986017       6.986017       6.986017    6[1-(0),7-(6,48),7-(6,6)]
    82       0.941073       0.941073       0.941073    6[6-(1,6),6-(6,7),7-(6,48)]
    83       2.080227       2.080227       2.080227    6[1-(0),6-(1,6),6-(6,7)]
    84       2.533077       2.533077       2.533077    6[1-(0),6-(1,6),6-(1,6)]
    85       1.856792       1.856792       1.856792    6[1-(0),6-(1,6),6-(1,6)]
    86       0.708702       0.708702       0.708702    6[1-(0),6-(1,6),6-(6,7)]
    87       0.286899       0.286899       0.286899    6[6-(1,6),6-(6,7),7-(6,6)]
    88       6.023984       6.023984       6.023984    6[6-(1,6),6-(1,6),7-(6,6)]
    89       6.505032       6.505032       6.505032    6[1-(0),6-(1,6),6-(6,7)]
    90       5.639383       5.639383       5.639383    6[1-(0),6-(1,6),6-(6,6)]
    91       4.670984       4.670984       4.670984    6[1-(0),6-(1,6),6-(6,7)]
    92       3.803815       3.803815       3.803815    6[1-(0),6-(1,6),6-(6,6)]
    93        4.28552        4.28552        4.28552    6[6-(1,6),6-(1,6),6-(8,8)]
    94        3.42148        3.42148        3.42148    6[6-(6,6),8-(48),8-(48,48)]
    95       3.617187       3.617187       3.617187    6[1-(0),7-(6,48),7-(6,6)]
    96       1.829291       1.829291       1.829291    6[6-(1,6),6-(6,7),7-(6,48)]
    97       0.716985       0.716985       0.716985    6[1-(0),6-(1,6),6-(6,7)]
    98      -0.111613      -0.111613      -0.111613    6[1-(0),6-(1,6),6-(1,6)]
    99       0.168323       0.168323       0.168323    6[1-(0),6-(1,6),6-(1,6)]
   100       1.284699       1.284699       1.284699    6[1-(0),6-(1,6),6-(6,7)]
   101       2.078179       2.078179       2.078179    6[6-(1,6),6-(6,7),7-(6,6)]
   102       2.448329       2.448329       2.448329    6[6-(1,6),6-(1,6),7-(6,6)]
   103        1.66568        1.66568        1.66568    6[1-(0),6-(1,6),6-(6,7)]
   104       2.284241       2.284241       2.284241    6[1-(0),6-(1,6),6-(6,6)]
   105       3.666966       3.666966       3.666966    6[6-(1,6),6-(1,6),6-(8,8)]
   106       4.424561       4.424561       4.424561    6[1-(0),6-(1,6),6-(6,6)]
   107       3.825949       3.825949       3.825949    6[1-(0),6-(1,6),6-(6,7)]
   108       4.309371       4.309371       4.309371    6[6-(6,6),8-(48),8-(48)]
   109       0.057778       0.057778       0.057778    6[1-(0),7-(6,48),7-(6,6)]
   110       6.102721       6.102721       6.102721    6[6-(1,6),6-(6,7),7-(6,48)]
   111       4.963568       4.963568       4.963568    6[1-(0),6-(1,6),6-(6,7)]
   112       4.510717       4.510717       4.510717    6[1-(0),6-(1,6),6-(1,6)]
   113       5.187002       5.187002       5.187002    6[1-(0),6-(1,6),6-(1,6)]
   114       6.335093       6.335093       6.335093    6[1-(0),6-(1,6),6-(6,7)]
   115       6.756895       6.756895       6.756895    6[6-(1,6),6-(6,7),7-(6,6)]
   116       1.019811       1.019811       1.019811    6[6-(1,6),6-(1,6),7-(6,6)]
   117       0.538762       0.538762       0.538762    6[1-(0),6-(1,6),6-(6,7)]
   118       1.404411       1.404411       1.404411    6[1-(0),6-(1,6),6-(6,6)]
   119        2.37281        2.37281        2.37281    6[1-(0),6-(1,6),6-(6,7)]
   120       3.239979       3.239979       3.239979    6[1-(0),6-(1,6),6-(6,6)]
   121       2.758274       2.758274       2.758274    6[6-(1,6),6-(1,6),6-(8,8)]
   122       2.157903       2.157903       2.157903    6[6-(6,6),8-(48),8-(48,48)]
   123       3.426607       3.426607       3.426607    6[1-(0),7-(6,48),7-(6,6)]
   124       5.214503       5.214503       5.214503    6[6-(1,6),6-(6,7),7-(6,48)]
   125        6.32681        6.32681        6.32681    6[1-(0),6-(1,6),6-(6,7)]
   126       7.155408       7.155408       7.155408    6[1-(0),6-(1,6),6-(1,6)]
   127       6.875471       6.875471       6.875471    6[1-(0),6-(1,6),6-(1,6)]
   128       5.759095       5.759095       5.759095    6[1-(0),6-(1,6),6-(6,7)]
   129       4.965615       4.965615       4.965615    6[6-(1,6),6-(6,7),7-(6,6)]
   130       3.131054       3.131054       3.131054    6[6-(1,6),6-(1,6),7-(6,6)]
   131       3.913704       3.913704       3.913704    6[1-(0),6-(1,6),6-(6,7)]
   132       3.295142       3.295142       3.295142    6[1-(0),6-(1,6),6-(6,6)]
   133       1.912417       1.912417       1.912417    6[6-(1,6),6-(1,6),6-(8,8)]
   134       1.154823       1.154823       1.154823    6[1-(0),6-(1,6),6-(6,6)]
   135       1.753434       1.753434       1.753434    6[1-(0),6-(1,6),6-(6,7)]
   136       1.270012       1.270012       1.270012    6[6-(6,6),8-(48),8-(48)]
   137      -0.674428      -0.674428      -0.674428    6[1-(0),7-(6,48),7-(6,6)]
   138       5.370516       5.370516       5.370516    6[6-(1,6),6-(6,7),7-(6,48)]
   139       4.231362       4.231362       4.231362    6[1-(0),6-(1,6),6-(6,7)]
   140       3.778512       3.778512       3.778512    6[1-(0),6-(1,6),6-(1,6)]
   141       4.454797       4.454797       4.454797    6[1-(0),6-(1,6),6-(1,6)]
   142       5.602887       5.602887       5.602887    6[1-(0),6-(1,6),6-(6,7)]
   143        6.02469        6.02469        6.02469    6[6-(1,6),6-(6,7),7-(6,6)]
   144       0.287605       0.287605       0.287605    6[6-(1,6),6-(1,6),7-(6,6)]
   145      -0.193443      -0.193443      -0.193443    6[1-(0),6-(1,6),6-(6,7)]
   146       0.672206       0.672206       0.672206    6[1-(0),6-(1,6),6-(6,6)]
   147       1.640605       1.640605       1.640605    6[1-(0),6-(1,6),6-(6,7)]
   148       2.507774       2.507774       2.507774    6[1-(0),6-(1,6),6-(6,6)]
   149       2.026069       2.026069       2.026069    6[6-(1,6),6-(1,6),6-(8,8)]
   150       2.890109       2.890109       2.890109    6[6-(6,6),8-(48),8-(48,48)]
   151       2.694402       2.694402       2.694402    6[1-(0),7-(6,48),7-(6,6)]
   152       4.482298       4.482298       4.482298    6[6-(1,6),6-(6,7),7-(6,48)]
   153       5.594604       5.594604       5.594604    6[1-(0),6-(1,6),6-(6,7)]
   154       6.423202       6.423202       6.423202    6[1-(0),6-(1,6),6-(1,6)]
   155       6.143266       6.143266       6.143266    6[1-(0),6-(1,6),6-(1,6)]
   156        5.02689        5.02689        5.02689    6[1-(0),6-(1,6),6-(6,7)]
   157        4.23341        4.23341        4.23341    6[6-(1,6),6-(6,7),7-(6,6)]
   158        3.86326        3.86326        3.86326    6[6-(1,6),6-(1,6),7-(6,6)]
   159       4.645909       4.645909       4.645909    6[1-(0),6-(1,6),6-(6,7)]
   160       4.027348       4.027348       4.027348    6[1-(0),6-(1,6),6-(6,6)]
   161       2.644623       2.644623       2.644623    6[6-(1,6),6-(1,6),6-(8,8)]
   162       1.887028       1.887028       1.887028    6[1-(0),6-(1,6),6-(6,6)]
   163        2.48564        2.48564        2.48564    6[1-(0),6-(1,6),6-(6,7)]
   164       2.002218       2.002218       2.002218    6[6-(6,6),8-(48),8-(48)]
   165       6.253811       6.253811       6.253811    6[1-(0),7-(6,48),7-(6,6)]
   166       0.208868       0.208868       0.208868    6[6-(1,6),6-(6,7),7-(6,48)]
   167       1.348021       1.348021       1.348021    6[1-(0),6-(1,6),6-(6,7)]
   168       1.800872       1.800872       1.800872    6[1-(0),6-(1,6),6-(1,6)]
   169       1.124587       1.124587       1.124587    6[1-(0),6-(1,6),6-(1,6)]
   170      -0.023504      -0.023504      -0.023504    6[1-(0),6-(1,6),6-(6,7)]
   171      -0.445306      -0.445306      -0.445306    6[6-(1,6),6-(6,7),7-(6,6)]
   172       5.291778       5.291778       5.291778    6[6-(1,6),6-(1,6),7-(6,6)]
   173       5.772827       5.772827       5.772827    6[1-(0),6-(1,6),6-(6,7)]
   174       4.907178       4.907178       4.907178    6[1-(0),6-(1,6),6-(6,6)]
   175       3.938779       3.938779       3.938779    6[1-(0),6-(1,6),6-(6,7)]
   176        3.07161        3.07161        3.07161    6[1-(0),6-(1,6),6-(6,6)]
   177       3.553315       3.553315       3.553315    6[6-(1,6),6-(1,6),6-(8,8)]
   178       4.153686       4.153686       4.153686    6[6-(6,6),8-(48),8-(48,48)]
   179       2.884982       2.884982       2.884982    6[1-(0),7-(6,48),7-(6,6)]
   180       1.097086       1.097086       1.097086    6[6-(1,6),6-(6,7),7-(6,48)]
   181      -0.015221      -0.015221      -0.015221    6[1-(0),6-(1,6),6-(6,7)]
   182      -0.843819      -0.843819      -0.843819    6[1-(0),6-(1,6),6-(1,6)]
   183      -0.563882      -0.563882      -0.563882    6[1-(0),6-(1,6),6-(1,6)]
   184       0.552494       0.552494       0.552494    6[1-(0),6-(1,6),6-(6,7)]
   185       1.345974       1.345974       1.345974    6[6-(1,6),6-(6,7),7-(6,6)]
   186       3.180535       3.180535       3.180535    6[6-(1,6),6-(1,6),7-(6,6)]
   187       2.397885       2.397885       2.397885    6[1-(0),6-(1,6),6-(6,7)]
   188       3.016447       3.016447       3.016447    6[1-(0),6-(1,6),6-(6,6)]
   189       4.399172       4.399172       4.399172    6[6-(1,6),6-(1,6),6-(8,8)]
   190       5.156766       5.156766       5.156766    6[1-(0),6-(1,6),6-(6,6)]
   191       4.558155       4.558155       4.558155    6[1-(0),6-(1,6),6-(6,7)]
   192       5.041577       5.041577       5.041577    6[6-(6,6),8-(48),8-(48)]
   193       0.232902       0.232902       0.232902    7[6-(1,7),6-(6,6),48-(8,8)]
   194       6.950987       6.950987       6.950987    7[6-(1,7),6-(6,6),6-(6,6)]
   195       2.797859       2.797859       2.797859    7[6-(1,7),6-(6,6),48-(8,8,8)]
   196       1.785742       1.785742       1.785742    7[6-(1,7),6-(6,6),6-(6,6)]
   197       6.810892       6.810892       6.810892    7[6-(1,7),6-(6,6),48-(8,8)]
   198       0.092808       0.092808       0.092808    7[6-(1,7),6-(6,6),6-(6,6)]
   199       4.245936       4.245936       4.245936    7[6-(1,7),6-(6,6),48-(8,8,8)]
   200       3.793642       3.793642       3.793642    7[6-(1,7),6-(6,6),6-(6,6)]
   201       6.078687       6.078687       6.078687    7[6-(1,7),6-(6,6),48-(8,8)]
   202      -0.639398      -0.639398      -0.639398    7[6-(1,7),6-(6,6),6-(6,6)]
   203        3.51373        3.51373        3.51373    7[6-(1,7),6-(6,6),48-(8,8,8)]
   204       4.525847       4.525847       4.525847    7[6-(1,7),6-(6,6),6-(6,6)]
   205      -0.499303      -0.499303      -0.499303    7[6-(1,7),6-(6,6),48-(8,8)]
   206       6.218781       6.218781       6.218781    7[6-(1,7),6-(6,6),6-(6,6)]
   207       2.065653       2.065653       2.065653    7[6-(1,7),6-(6,6),48-(8,8,8)]
   208       2.517947       2.517947       2.517947    7[6-(1,7),6-(6,6),6-(6,6)]
   209       2.222339       2.222339       2.222339    8[6-(6,8),48-(7,8,8)]
   210       3.918566       3.918566       3.918566    8[6-(6,8),48-(7,8),48-(7,8,8)]
   211       5.489518       5.489518       5.489518    8[6-(6,8),48-(7,8)]
   212       3.676872       3.676872       3.676872    8[6-(6,8),48-(7,8,8)]
   213       3.357044       3.357044       3.357044    8[6-(6,8),48-(7,8,8)]
   214       1.660818       1.660818       1.660818    8[6-(6,8),48-(7,8),48-(7,8,8)]
   215       0.089866       0.089866       0.089866    8[6-(6,8),48-(7,8)]
   216       1.902511       1.902511       1.902511    8[6-(6,8),48-(7,8,8)]
   217        4.08925        4.08925        4.08925    8[6-(6,8),48-(7,8,8)]
   218       2.393023       2.393023       2.393023    8[6-(6,8),48-(7,8),48-(7,8,8)]
   219       0.822071       0.822071       0.822071    8[6-(6,8),48-(7,8)]
   220       2.634717       2.634717       2.634717    8[6-(6,8),48-(7,8,8)]
   221       2.954545       2.954545       2.954545    8[6-(6,8),48-(7,8,8)]
   222       4.650771       4.650771       4.650771    8[6-(6,8),48-(7,8),48-(7,8,8)]
   223       6.221723       6.221723       6.221723    8[6-(6,8),48-(7,8)]
   224       4.409078       4.409078       4.409078    8[6-(6,8),48-(7,8,8)]
