# Supplementary material for: A collection of forcefield precursors for metal–organic frameworks
Source: RSC Adv. 2019 Nov 13;9(63):36492–507. doi: 10.1039/c9ra07327b (PMC9075174; doi:10.1039/c9ra07327b)
Supplement: RA-009-C9RA07327B-s1677 [file RA-009-C9RA07327B-s1677.txt]

NELWIL_clean

4.709400    0.000000    0.000000
-1.731301    11.148773    0.000000
0.000000    0.000000    20.246700

     1       0.756532       0.756532       0.756532    29[7-(6,6),7-(6,6),8-(6),8-(6)]
     2       3.087218       3.087218       3.087218    29[7-(6,6),7-(6,6),8-(6),8-(6)]
     3       2.221567       2.221567       2.221567    29[7-(6,6),7-(6,6),8-(6),8-(6)]
     4      -0.109119      -0.109119      -0.109119    29[7-(6,6),7-(6,6),8-(6),8-(6)]
     5       0.596679       0.596679       0.596679    1[6-(6,7)]
     6       1.367367       1.367367       1.367367    1[6-(6,7)]
     7        1.98435        1.98435        1.98435    1[6-(6,7)]
     8       0.404447       0.404447       0.404447    1[6-(6,7)]
     9        3.24707        3.24707        3.24707    1[6-(6,7)]
    10       0.745081       0.745081       0.745081    1[6-(6,7)]
    11       1.859399       1.859399       1.859399    1[6-(6,7)]
    12       1.708001       1.708001       1.708001    1[6-(6,7)]
    13        2.38142        2.38142        2.38142    1[6-(6,7)]
    14       1.610732       1.610732       1.610732    1[6-(6,7)]
    15       0.993749       0.993749       0.993749    1[6-(6,7)]
    16       2.573652       2.573652       2.573652    1[6-(6,7)]
    17      -0.268971      -0.268971      -0.268971    1[6-(6,7)]
    18       2.233018       2.233018       2.233018    1[6-(6,7)]
    19         1.1187         1.1187         1.1187    1[6-(6,7)]
    20       1.270098       1.270098       1.270098    1[6-(6,7)]
    21       -0.05943       -0.05943       -0.05943    6[6-(6,7),6-(8,8),7-(6,29)]
    22       4.247588       4.247588       4.247588    6[6-(6,7),6-(8,8),7-(6)]
    23       0.498609       0.498609       0.498609    6[1-(0),6-(1,7),7-(6)]
    24       0.924399       0.924399       0.924399    6[1-(0),6-(1,7),7-(6,29)]
    25      -0.289641      -0.289641      -0.289641    6[6-(6,7),8-(0),8-(29)]
    26       3.510037       3.510037       3.510037    6[6-(6,7),8-(0),8-(29)]
    27       1.743763       1.743763       1.743763    6[1-(0),6-(1,7),7-(6,29)]
    28       0.838468       0.838468       0.838468    6[1-(0),6-(1,7),7-(6,29)]
    29       3.903179       3.903179       3.903179    6[6-(6,7),6-(8,8),7-(6,29)]
    30      -0.403839      -0.403839      -0.403839    6[6-(6,7),6-(8,8),7-(6)]
    31       3.345141       3.345141       3.345141    6[1-(0),6-(1,7),7-(6)]
    32        2.91935        2.91935        2.91935    6[1-(0),6-(1,7),7-(6,29)]
    33       4.133391       4.133391       4.133391    6[6-(6,7),8-(0),8-(29)]
    34       0.333713       0.333713       0.333713    6[6-(6,7),8-(0),8-(29)]
    35       2.099987       2.099987       2.099987    6[1-(0),6-(1,7),7-(6,29)]
    36       1.273981       1.273981       1.273981    6[1-(0),6-(1,7),7-(6,29)]
    37       3.037529       3.037529       3.037529    6[6-(6,7),6-(8,8),7-(6,29)]
    38      -1.269489      -1.269489      -1.269489    6[6-(6,7),6-(8,8),7-(6)]
    39        2.47949        2.47949        2.47949    6[1-(0),6-(1,7),7-(6)]
    40         2.0537         2.0537         2.0537    6[1-(0),6-(1,7),7-(6,29)]
    41        3.26774        3.26774        3.26774    6[6-(6,7),8-(0),8-(29)]
    42      -0.531938      -0.531938      -0.531938    6[6-(6,7),8-(0),8-(29)]
    43       1.234336       1.234336       1.234336    6[1-(0),6-(1,7),7-(6,29)]
    44       2.139631       2.139631       2.139631    6[1-(0),6-(1,7),7-(6,29)]
    45       -0.92508       -0.92508       -0.92508    6[6-(6,7),6-(8,8),7-(6,29)]
    46       3.381938       3.381938       3.381938    6[6-(6,7),6-(8,8),7-(6)]
    47      -0.367042      -0.367042      -0.367042    6[1-(0),6-(1,7),7-(6)]
    48       0.058749       0.058749       0.058749    6[1-(0),6-(1,7),7-(6,29)]
    49      -1.155292      -1.155292      -1.155292    6[6-(6,7),8-(0),8-(29)]
    50       2.644386       2.644386       2.644386    6[6-(6,7),8-(0),8-(29)]
    51       0.878112       0.878112       0.878112    6[1-(0),6-(1,7),7-(6,29)]
    52       1.704118       1.704118       1.704118    6[1-(0),6-(1,7),7-(6,29)]
    53       0.608726       0.608726       0.608726    7[6-(1,6),6-(6,6),29-(7,8,8)]
    54      -0.087237      -0.087237      -0.087237    7[6-(1,6),6-(6,6)]
    55       1.173968       1.173968       1.173968    7[6-(1,6),6-(1,6),29-(7,8,8)]
    56       3.235023       3.235023       3.235023    7[6-(1,6),6-(6,6),29-(7,8,8)]
    57       3.930986       3.930986       3.930986    7[6-(1,6),6-(6,6)]
    58       2.669781       2.669781       2.669781    7[6-(1,6),6-(1,6),29-(7,8,8)]
    59       2.369373       2.369373       2.369373    7[6-(1,6),6-(6,6),29-(7,8,8)]
    60       3.065336       3.065336       3.065336    7[6-(1,6),6-(6,6)]
    61       1.804131       1.804131       1.804131    7[6-(1,6),6-(1,6),29-(7,8,8)]
    62      -0.256924      -0.256924      -0.256924    7[6-(1,6),6-(6,6),29-(7,8,8)]
    63      -0.952887      -0.952887      -0.952887    7[6-(1,6),6-(6,6)]
    64       0.308318       0.308318       0.308318    7[6-(1,6),6-(1,6),29-(7,8,8)]
    65       0.214166       0.214166       0.214166    8[6-(6,8),29-(7,7,8)]
    66       3.897317       3.897317       3.897317    8[6-(6,8)]
    67       2.285454       2.285454       2.285454    8[6-(6,8),29-(7,7,8)]
    68       4.139564       4.139564       4.139564    8[6-(6,8)]
    69       3.629583       3.629583       3.629583    8[6-(6,8),29-(7,7,8)]
    70      -0.053568      -0.053568      -0.053568    8[6-(6,8)]
    71       1.558295       1.558295       1.558295    8[6-(6,8),29-(7,7,8)]
    72      -0.295814      -0.295814      -0.295814    8[6-(6,8)]
    73       2.763933       2.763933       2.763933    8[6-(6,8),29-(7,7,8)]
    74      -0.919218      -0.919218      -0.919218    8[6-(6,8)]
    75       0.692645       0.692645       0.692645    8[6-(6,8),29-(7,7,8)]
    76      -1.161465      -1.161465      -1.161465    8[6-(6,8)]
    77      -0.651484      -0.651484      -0.651484    8[6-(6,8),29-(7,7,8)]
    78       3.031667       3.031667       3.031667    8[6-(6,8)]
    79       1.419804       1.419804       1.419804    8[6-(6,8),29-(7,7,8)]
    80       3.273913       3.273913       3.273913    8[6-(6,8)]
