# Supplementary material for: A collection of forcefield precursors for metal–organic frameworks
Source: RSC Adv. 2019 Nov 13;9(63):36492–507. doi: 10.1039/c9ra07327b (PMC9075174; doi:10.1039/c9ra07327b)
Supplement: RA-009-C9RA07327B-s1678 [file RA-009-C9RA07327B-s1678.txt]

NENHAQ_clean

20.487000    0.000000    0.000000
0.000000    20.487000    0.000000
0.000000    0.000000    20.487000

     1       2.560875       2.560875       2.560875    48[8-(6),8-(6),8-(6),8-(6),8-(6),8-(6)]
     2       7.682625       7.682625       7.682625    48[8-(6),8-(6),8-(6),8-(6),8-(6),8-(6)]
     3      17.926125      17.926125      17.926125    48[8-(6),8-(6),8-(6),8-(6),8-(6),8-(6)]
     4      12.804375      12.804375      12.804375    48[8-(6),8-(6),8-(6),8-(6),8-(6),8-(6)]
     5       0.496195       0.496195       0.496195    48[8-(6),8-(6),8-(6)]
     6       9.747305       9.747305       9.747305    48[8-(6),8-(6),8-(6)]
     7      19.990805      19.990805      19.990805    48[8-(6),8-(6),8-(6)]
     8      10.739695      10.739695      10.739695    48[8-(6),8-(6),8-(6)]
     9       5.617945       5.617945       5.617945    48[8-(6),8-(6),8-(6)]
    10       4.625555       4.625555       4.625555    48[8-(6),8-(6),8-(6)]
    11      15.861445      15.861445      15.861445    48[8-(6),8-(6),8-(6)]
    12      14.869055      14.869055      14.869055    48[8-(6),8-(6),8-(6)]
    13       1.536525       1.536525       1.536525    1[6-(6,6)]
    14       5.414714       5.414714       5.414714    1[6-(6,6)]
    15       4.269491       4.269491       4.269491    1[6-(6,6)]
    16       8.706975       8.706975       8.706975    1[6-(6,6)]
    17       4.828786       4.828786       4.828786    1[6-(6,6)]
    18       5.974009       5.974009       5.974009    1[6-(6,6)]
    19      18.950475      18.950475      18.950475    1[6-(6,6)]
    20      15.072286      15.072286      15.072286    1[6-(6,6)]
    21      16.217509      16.217509      16.217509    1[6-(6,6)]
    22      11.780025      11.780025      11.780025    1[6-(6,6)]
    23      15.658214      15.658214      15.658214    1[6-(6,6)]
    24      14.512991      14.512991      14.512991    1[6-(6,6)]
    25      16.430574      16.430574      16.430574    1[6-(6,6)]
    26      14.810052      14.810052      14.810052    1[6-(6,6)]
    27      16.573983      16.573983      16.573983    1[6-(6,6)]
    28       6.187074       6.187074       6.187074    1[6-(6,6)]
    29       4.566552       4.566552       4.566552    1[6-(6,6)]
    30       6.330483       6.330483       6.330483    1[6-(6,6)]
    31      14.299926      14.299926      14.299926    1[6-(6,6)]
    32      15.920448      15.920448      15.920448    1[6-(6,6)]
    33      14.156517      14.156517      14.156517    1[6-(6,6)]
    34       4.056426       4.056426       4.056426    1[6-(6,6)]
    35       5.676948       5.676948       5.676948    1[6-(6,6)]
    36       3.913017       3.913017       3.913017    1[6-(6,6)]
    37       7.373271       7.373271       7.373271    1[6-(6,6)]
    38       9.335926       9.335926       9.335926    1[6-(6,6)]
    39      10.315204      10.315204      10.315204    1[6-(6,6)]
    40      13.113729      13.113729      13.113729    1[6-(6,6)]
    41      11.151074      11.151074      11.151074    1[6-(6,6)]
    42      10.171795      10.171795      10.171795    1[6-(6,6)]
    43      17.616771      17.616771      17.616771    1[6-(6,6)]
    44      19.579426      19.579426      19.579426    1[6-(6,6)]
    45       0.071705       0.071705       0.071705    1[6-(6,6)]
    46       2.870229       2.870229       2.870229    1[6-(6,6)]
    47       0.907574       0.907574       0.907574    1[6-(6,6)]
    48      20.415295      20.415295      20.415295    1[6-(6,6)]
    49       2.251521       2.251521       2.251521    1[6-(6,6)]
    50       4.214176       4.214176       4.214176    1[6-(6,6)]
    51       5.193454       5.193454       5.193454    1[6-(6,6)]
    52       7.991979       7.991979       7.991979    1[6-(6,6)]
    53       6.029324       6.029324       6.029324    1[6-(6,6)]
    54       5.050046       5.050046       5.050046    1[6-(6,6)]
    55      12.495021      12.495021      12.495021    1[6-(6,6)]
    56      14.457676      14.457676      14.457676    1[6-(6,6)]
    57      15.436954      15.436954      15.436954    1[6-(6,6)]
    58      18.235479      18.235479      18.235479    1[6-(6,6)]
    59      16.272824      16.272824      16.272824    1[6-(6,6)]
    60      15.293545      15.293545      15.293545    1[6-(6,6)]
    61      16.901775      16.901775      16.901775    1[6-(6,6)]
    62       0.292964       0.292964       0.292964    1[6-(6,6)]
    63      19.634741      19.634741      19.634741    1[6-(6,6)]
    64       3.585225       3.585225       3.585225    1[6-(6,6)]
    65      20.194036      20.194036      20.194036    1[6-(6,6)]
    66       0.852259       0.852259       0.852259    1[6-(6,6)]
    67      13.828725      13.828725      13.828725    1[6-(6,6)]
    68       9.950536       9.950536       9.950536    1[6-(6,6)]
    69      11.095759      11.095759      11.095759    1[6-(6,6)]
    70       6.658275       6.658275       6.658275    1[6-(6,6)]
    71      10.536464      10.536464      10.536464    1[6-(6,6)]
    72       9.391241       9.391241       9.391241    1[6-(6,6)]
    73      11.308824      11.308824      11.308824    1[6-(6,6)]
    74       9.688302       9.688302       9.688302    1[6-(6,6)]
    75      11.452233      11.452233      11.452233    1[6-(6,6)]
    76       1.065324       1.065324       1.065324    1[6-(6,6)]
    77      19.931802      19.931802      19.931802    1[6-(6,6)]
    78       1.208733       1.208733       1.208733    1[6-(6,6)]
    79       9.178176       9.178176       9.178176    1[6-(6,6)]
    80      10.798698      10.798698      10.798698    1[6-(6,6)]
    81       9.034767       9.034767       9.034767    1[6-(6,6)]
    82      19.421676      19.421676      19.421676    1[6-(6,6)]
    83       0.555198       0.555198       0.555198    1[6-(6,6)]
    84      19.278267      19.278267      19.278267    1[6-(6,6)]
    85       2.050749       2.050749       2.050749    6[6-(6,6),8-(48),8-(48)]
    86       2.788281       2.788281       2.788281    6[6-(1,6),6-(1,6),6-(8,8)]
    87       2.312982       2.312982       2.312982    6[1-(0),6-(6,6),6-(6,6)]
    88       3.001345       3.001345       3.001345    6[6-(1,6),6-(6,6),6-(6,6)]
    89       4.162958       4.162958       4.162958    6[6-(1,6),6-(6,6),6-(6,6)]
    90       4.638257       4.638257       4.638257    6[1-(0),6-(1,6),6-(6,6)]
    91       3.951942       3.951942       3.951942    6[1-(0),6-(1,6),6-(6,6)]
    92       8.192751       8.192751       8.192751    6[6-(6,6),8-(48),8-(48)]
    93       7.455219       7.455219       7.455219    6[6-(1,6),6-(1,6),6-(8,8)]
    94       7.930518       7.930518       7.930518    6[1-(0),6-(6,6),6-(6,6)]
    95       7.242154       7.242154       7.242154    6[6-(1,6),6-(6,6),6-(6,6)]
    96       6.080542       6.080542       6.080542    6[6-(1,6),6-(6,6),6-(6,6)]
    97       5.605243       5.605243       5.605243    6[1-(0),6-(1,6),6-(6,6)]
    98       6.291558       6.291558       6.291558    6[1-(0),6-(1,6),6-(6,6)]
    99      18.436251      18.436251      18.436251    6[6-(6,6),8-(48),8-(48)]
   100      17.698719      17.698719      17.698719    6[6-(1,6),6-(1,6),6-(8,8)]
   101      18.174018      18.174018      18.174018    6[1-(0),6-(6,6),6-(6,6)]
   102      17.485654      17.485654      17.485654    6[6-(1,6),6-(6,6),6-(6,6)]
   103      16.324042      16.324042      16.324042    6[6-(1,6),6-(6,6),6-(6,6)]
   104      15.848743      15.848743      15.848743    6[1-(0),6-(1,6),6-(6,6)]
   105      16.535058      16.535058      16.535058    6[1-(0),6-(1,6),6-(6,6)]
   106      12.294249      12.294249      12.294249    6[6-(6,6),8-(48),8-(48)]
   107      13.031781      13.031781      13.031781    6[6-(1,6),6-(1,6),6-(8,8)]
   108      12.556482      12.556482      12.556482    6[1-(0),6-(6,6),6-(6,6)]
   109      13.244845      13.244845      13.244845    6[6-(1,6),6-(6,6),6-(6,6)]
   110      14.406458      14.406458      14.406458    6[6-(1,6),6-(6,6),6-(6,6)]
   111      14.881757      14.881757      14.881757    6[1-(0),6-(1,6),6-(6,6)]
   112      14.195442      14.195442      14.195442    6[1-(0),6-(1,6),6-(6,6)]
   113      17.751985      17.751985      17.751985    6[6-(6,6),8-(48),8-(48)]
   114      16.676418      16.676418      16.676418    6[6-(1,6),6-(1,6),6-(8,8)]
   115      16.104831      16.104831      16.104831    6[1-(0),6-(6,6),6-(6,6)]
   116      15.047702      15.047702      15.047702    6[6-(1,6),6-(6,6),6-(6,6)]
   117       14.56216       14.56216       14.56216    6[6-(1,6),6-(6,6),6-(6,6)]
   118      15.133747      15.133747      15.133747    6[1-(0),6-(1,6),6-(6,6)]
   119      16.190876      16.190876      16.190876    6[1-(0),6-(1,6),6-(6,6)]
   120       7.508485       7.508485       7.508485    6[6-(6,6),8-(48),8-(48)]
   121       6.432918       6.432918       6.432918    6[6-(1,6),6-(1,6),6-(8,8)]
   122       5.861331       5.861331       5.861331    6[1-(0),6-(6,6),6-(6,6)]
   123       4.804201       4.804201       4.804201    6[6-(1,6),6-(6,6),6-(6,6)]
   124        4.31866        4.31866        4.31866    6[6-(1,6),6-(6,6),6-(6,6)]
   125       4.890247       4.890247       4.890247    6[1-(0),6-(1,6),6-(6,6)]
   126       5.947376       5.947376       5.947376    6[1-(0),6-(1,6),6-(6,6)]
   127      12.978514      12.978514      12.978514    6[6-(6,6),8-(48),8-(48)]
   128      14.054082      14.054082      14.054082    6[6-(1,6),6-(1,6),6-(8,8)]
   129      14.625669      14.625669      14.625669    6[1-(0),6-(6,6),6-(6,6)]
   130      15.682798      15.682798      15.682798    6[6-(1,6),6-(6,6),6-(6,6)]
   131       16.16834       16.16834       16.16834    6[6-(1,6),6-(6,6),6-(6,6)]
   132      15.596753      15.596753      15.596753    6[1-(0),6-(1,6),6-(6,6)]
   133      14.539624      14.539624      14.539624    6[1-(0),6-(1,6),6-(6,6)]
   134       2.735014       2.735014       2.735014    6[6-(6,6),8-(48),8-(48)]
   135       3.810582       3.810582       3.810582    6[6-(1,6),6-(1,6),6-(8,8)]
   136       4.382169       4.382169       4.382169    6[1-(0),6-(6,6),6-(6,6)]
   137       5.439298       5.439298       5.439298    6[6-(1,6),6-(6,6),6-(6,6)]
   138        5.92484        5.92484        5.92484    6[6-(1,6),6-(6,6),6-(6,6)]
   139       5.353253       5.353253       5.353253    6[1-(0),6-(1,6),6-(6,6)]
   140       4.296124       4.296124       4.296124    6[1-(0),6-(1,6),6-(6,6)]
   141       9.585867       9.585867       9.585867    6[6-(6,6),8-(48),8-(48)]
   142       8.940527       8.940527       8.940527    6[6-(1,6),6-(1,6),6-(8,8)]
   143       7.766622       7.766622       7.766622    6[1-(0),6-(6,6),6-(6,6)]
   144       7.180693       7.180693       7.180693    6[6-(1,6),6-(6,6),6-(6,6)]
   145        7.76867        7.76867        7.76867    6[6-(1,6),6-(6,6),6-(6,6)]
   146       8.942576       8.942576       8.942576    6[1-(0),6-(1,6),6-(6,6)]
   147       9.528504       9.528504       9.528504    6[1-(0),6-(1,6),6-(6,6)]
   148      10.901133      10.901133      10.901133    6[6-(6,6),8-(48),8-(48)]
   149      11.546473      11.546473      11.546473    6[6-(1,6),6-(1,6),6-(8,8)]
   150      12.720378      12.720378      12.720378    6[1-(0),6-(6,6),6-(6,6)]
   151      13.306306      13.306306      13.306306    6[6-(1,6),6-(6,6),6-(6,6)]
   152       12.71833       12.71833       12.71833    6[6-(1,6),6-(6,6),6-(6,6)]
   153      11.544424      11.544424      11.544424    6[1-(0),6-(1,6),6-(6,6)]
   154      10.958496      10.958496      10.958496    6[1-(0),6-(1,6),6-(6,6)]
   155      19.829367      19.829367      19.829367    6[6-(6,6),8-(48),8-(48)]
   156      19.184027      19.184027      19.184027    6[6-(1,6),6-(1,6),6-(8,8)]
   157      18.010122      18.010122      18.010122    6[1-(0),6-(6,6),6-(6,6)]
   158      17.424193      17.424193      17.424193    6[6-(1,6),6-(6,6),6-(6,6)]
   159       18.01217       18.01217       18.01217    6[6-(1,6),6-(6,6),6-(6,6)]
   160      19.186075      19.186075      19.186075    6[1-(0),6-(1,6),6-(6,6)]
   161      19.772004      19.772004      19.772004    6[1-(0),6-(1,6),6-(6,6)]
   162       0.657633       0.657633       0.657633    6[6-(6,6),8-(48),8-(48)]
   163       1.302973       1.302973       1.302973    6[6-(1,6),6-(1,6),6-(8,8)]
   164       2.476878       2.476878       2.476878    6[1-(0),6-(6,6),6-(6,6)]
   165       3.062806       3.062806       3.062806    6[6-(1,6),6-(6,6),6-(6,6)]
   166        2.47483        2.47483        2.47483    6[6-(1,6),6-(6,6),6-(6,6)]
   167       1.300924       1.300924       1.300924    6[1-(0),6-(1,6),6-(6,6)]
   168       0.714996       0.714996       0.714996    6[1-(0),6-(1,6),6-(6,6)]
   169       4.464117       4.464117       4.464117    6[6-(6,6),8-(48),8-(48)]
   170       3.818777       3.818777       3.818777    6[6-(1,6),6-(1,6),6-(8,8)]
   171       2.644872       2.644872       2.644872    6[1-(0),6-(6,6),6-(6,6)]
   172       2.058943       2.058943       2.058943    6[6-(1,6),6-(6,6),6-(6,6)]
   173        2.64692        2.64692        2.64692    6[6-(1,6),6-(6,6),6-(6,6)]
   174       3.820825       3.820825       3.820825    6[1-(0),6-(1,6),6-(6,6)]
   175       4.406754       4.406754       4.406754    6[1-(0),6-(1,6),6-(6,6)]
   176       5.779383       5.779383       5.779383    6[6-(6,6),8-(48),8-(48)]
   177       6.424723       6.424723       6.424723    6[6-(1,6),6-(1,6),6-(8,8)]
   178       7.598628       7.598628       7.598628    6[1-(0),6-(6,6),6-(6,6)]
   179       8.184556       8.184556       8.184556    6[6-(1,6),6-(6,6),6-(6,6)]
   180        7.59658        7.59658        7.59658    6[6-(1,6),6-(6,6),6-(6,6)]
   181       6.422674       6.422674       6.422674    6[1-(0),6-(1,6),6-(6,6)]
   182       5.836746       5.836746       5.836746    6[1-(0),6-(1,6),6-(6,6)]
   183      14.707617      14.707617      14.707617    6[6-(6,6),8-(48),8-(48)]
   184      14.062277      14.062277      14.062277    6[6-(1,6),6-(1,6),6-(8,8)]
   185      12.888372      12.888372      12.888372    6[1-(0),6-(6,6),6-(6,6)]
   186      12.302444      12.302444      12.302444    6[6-(1,6),6-(6,6),6-(6,6)]
   187       12.89042       12.89042       12.89042    6[6-(1,6),6-(6,6),6-(6,6)]
   188      14.064325      14.064325      14.064325    6[1-(0),6-(1,6),6-(6,6)]
   189      14.650254      14.650254      14.650254    6[1-(0),6-(1,6),6-(6,6)]
   190      16.022883      16.022883      16.022883    6[6-(6,6),8-(48),8-(48)]
   191      16.668223      16.668223      16.668223    6[6-(1,6),6-(1,6),6-(8,8)]
   192      17.842128      17.842128      17.842128    6[1-(0),6-(6,6),6-(6,6)]
   193      18.428057      18.428057      18.428057    6[6-(1,6),6-(6,6),6-(6,6)]
   194       17.84008       17.84008       17.84008    6[6-(1,6),6-(6,6),6-(6,6)]
   195      16.666174      16.666174      16.666174    6[1-(0),6-(1,6),6-(6,6)]
   196      16.080246      16.080246      16.080246    6[1-(0),6-(1,6),6-(6,6)]
   197      17.415999      17.415999      17.415999    6[6-(6,6),8-(48),8-(48)]
   198      18.153531      18.153531      18.153531    6[6-(1,6),6-(1,6),6-(8,8)]
   199      17.678232      17.678232      17.678232    6[1-(0),6-(6,6),6-(6,6)]
   200      18.366595      18.366595      18.366595    6[6-(1,6),6-(6,6),6-(6,6)]
   201      19.528208      19.528208      19.528208    6[6-(1,6),6-(6,6),6-(6,6)]
   202      20.003507      20.003507      20.003507    6[1-(0),6-(1,6),6-(6,6)]
   203      19.317192      19.317192      19.317192    6[1-(0),6-(1,6),6-(6,6)]
   204       3.071001       3.071001       3.071001    6[6-(6,6),8-(48),8-(48)]
   205       2.333469       2.333469       2.333469    6[6-(1,6),6-(1,6),6-(8,8)]
   206       2.808768       2.808768       2.808768    6[1-(0),6-(6,6),6-(6,6)]
   207       2.120404       2.120404       2.120404    6[6-(1,6),6-(6,6),6-(6,6)]
   208       0.958792       0.958792       0.958792    6[6-(1,6),6-(6,6),6-(6,6)]
   209       0.483493       0.483493       0.483493    6[1-(0),6-(1,6),6-(6,6)]
   210       1.169808       1.169808       1.169808    6[1-(0),6-(1,6),6-(6,6)]
   211      13.314501      13.314501      13.314501    6[6-(6,6),8-(48),8-(48)]
   212      12.576969      12.576969      12.576969    6[6-(1,6),6-(1,6),6-(8,8)]
   213      13.052268      13.052268      13.052268    6[1-(0),6-(6,6),6-(6,6)]
   214      12.363904      12.363904      12.363904    6[6-(1,6),6-(6,6),6-(6,6)]
   215      11.202292      11.202292      11.202292    6[6-(1,6),6-(6,6),6-(6,6)]
   216      10.726993      10.726993      10.726993    6[1-(0),6-(1,6),6-(6,6)]
   217      11.413308      11.413308      11.413308    6[1-(0),6-(1,6),6-(6,6)]
   218       7.172499       7.172499       7.172499    6[6-(6,6),8-(48),8-(48)]
   219       7.910031       7.910031       7.910031    6[6-(1,6),6-(1,6),6-(8,8)]
   220       7.434732       7.434732       7.434732    6[1-(0),6-(6,6),6-(6,6)]
   221       8.123095       8.123095       8.123095    6[6-(1,6),6-(6,6),6-(6,6)]
   222       9.284708       9.284708       9.284708    6[6-(1,6),6-(6,6),6-(6,6)]
   223       9.760007       9.760007       9.760007    6[1-(0),6-(1,6),6-(6,6)]
   224       9.073692       9.073692       9.073692    6[1-(0),6-(1,6),6-(6,6)]
   225      12.630235      12.630235      12.630235    6[6-(6,6),8-(48),8-(48)]
   226      11.554668      11.554668      11.554668    6[6-(1,6),6-(1,6),6-(8,8)]
   227      10.983081      10.983081      10.983081    6[1-(0),6-(6,6),6-(6,6)]
   228       9.925951       9.925951       9.925951    6[6-(1,6),6-(6,6),6-(6,6)]
   229        9.44041        9.44041        9.44041    6[6-(1,6),6-(6,6),6-(6,6)]
   230      10.011997      10.011997      10.011997    6[1-(0),6-(1,6),6-(6,6)]
   231      11.069126      11.069126      11.069126    6[1-(0),6-(1,6),6-(6,6)]
   232       2.386735       2.386735       2.386735    6[6-(6,6),8-(48),8-(48)]
   233       1.311168       1.311168       1.311168    6[6-(1,6),6-(1,6),6-(8,8)]
   234       0.739581       0.739581       0.739581    6[1-(0),6-(6,6),6-(6,6)]
   235      20.169451      20.169451      20.169451    6[6-(1,6),6-(6,6),6-(6,6)]
   236       19.68391       19.68391       19.68391    6[6-(1,6),6-(6,6),6-(6,6)]
   237      20.255497      20.255497      20.255497    6[1-(0),6-(1,6),6-(6,6)]
   238       0.825626       0.825626       0.825626    6[1-(0),6-(1,6),6-(6,6)]
   239       7.856764       7.856764       7.856764    6[6-(6,6),8-(48),8-(48)]
   240       8.932332       8.932332       8.932332    6[6-(1,6),6-(1,6),6-(8,8)]
   241       9.503919       9.503919       9.503919    6[1-(0),6-(6,6),6-(6,6)]
   242      10.561048      10.561048      10.561048    6[6-(1,6),6-(6,6),6-(6,6)]
   243       11.04659       11.04659       11.04659    6[6-(1,6),6-(6,6),6-(6,6)]
   244      10.475003      10.475003      10.475003    6[1-(0),6-(1,6),6-(6,6)]
   245       9.417874       9.417874       9.417874    6[1-(0),6-(1,6),6-(6,6)]
   246      18.100264      18.100264      18.100264    6[6-(6,6),8-(48),8-(48)]
   247      19.175832      19.175832      19.175832    6[6-(1,6),6-(1,6),6-(8,8)]
   248      19.747419      19.747419      19.747419    6[1-(0),6-(6,6),6-(6,6)]
   249       0.317548       0.317548       0.317548    6[6-(1,6),6-(6,6),6-(6,6)]
   250        0.80309        0.80309        0.80309    6[6-(1,6),6-(6,6),6-(6,6)]
   251       0.231503       0.231503       0.231503    6[1-(0),6-(1,6),6-(6,6)]
   252      19.661374      19.661374      19.661374    6[1-(0),6-(1,6),6-(6,6)]
   253       1.059178       1.059178       1.059178    8[6-(6,8),48-(8,8)]
   254       2.655115       2.655115       2.655115    8[6-(6,8),48-(8,8,8,8,8)]
   255       9.184322       9.184322       9.184322    8[6-(6,8),48-(8,8)]
   256       7.588385       7.588385       7.588385    8[6-(6,8),48-(8,8,8,8,8)]
   257      19.427822      19.427822      19.427822    8[6-(6,8),48-(8,8)]
   258      17.831885      17.831885      17.831885    8[6-(6,8),48-(8,8,8,8,8)]
   259      11.302678      11.302678      11.302678    8[6-(6,8),48-(8,8)]
   260      12.898615      12.898615      12.898615    8[6-(6,8),48-(8,8,8,8,8)]
   261      18.401423      18.401423      18.401423    8[6-(6,8),48-(8,8)]
   262      18.096167      18.096167      18.096167    8[6-(6,8),48-(8,8,8,8,8)]
   263       8.157923       8.157923       8.157923    8[6-(6,8),48-(8,8)]
   264       7.852667       7.852667       7.852667    8[6-(6,8),48-(8,8,8,8,8)]
   265      12.329077      12.329077      12.329077    8[6-(6,8),48-(8,8)]
   266      12.634333      12.634333      12.634333    8[6-(6,8),48-(8,8,8,8,8)]
   267       2.085577       2.085577       2.085577    8[6-(6,8),48-(8,8)]
   268       2.390833       2.390833       2.390833    8[6-(6,8),48-(8,8,8,8,8)]
   269       9.268319       9.268319       9.268319    8[6-(6,8),48-(8,8)]
   270      10.591779      10.591779      10.591779    8[6-(6,8),48-(8,8,8,8,8)]
   271      11.218681      11.218681      11.218681    8[6-(6,8),48-(8,8)]
   272       9.895221       9.895221       9.895221    8[6-(6,8),48-(8,8,8,8,8)]
   273      19.511819      19.511819      19.511819    8[6-(6,8),48-(8,8)]
   274       0.348279       0.348279       0.348279    8[6-(6,8),48-(8,8,8,8,8)]
   275       0.975181       0.975181       0.975181    8[6-(6,8),48-(8,8)]
   276      20.138721      20.138721      20.138721    8[6-(6,8),48-(8,8,8,8,8)]
   277       4.146569       4.146569       4.146569    8[6-(6,8),48-(8,8)]
   278       5.470029       5.470029       5.470029    8[6-(6,8),48-(8,8,8,8,8)]
   279       6.096931       6.096931       6.096931    8[6-(6,8),48-(8,8)]
   280       4.773471       4.773471       4.773471    8[6-(6,8),48-(8,8,8,8,8)]
   281      14.390069      14.390069      14.390069    8[6-(6,8),48-(8,8)]
   282      15.713529      15.713529      15.713529    8[6-(6,8),48-(8,8,8,8,8)]
   283      16.340431      16.340431      16.340431    8[6-(6,8),48-(8,8)]
   284      15.016971      15.016971      15.016971    8[6-(6,8),48-(8,8,8,8,8)]
   285      16.424428      16.424428      16.424428    8[6-(6,8),48-(8,8)]
   286      18.020365      18.020365      18.020365    8[6-(6,8),48-(8,8,8,8,8)]
   287       4.062572       4.062572       4.062572    8[6-(6,8),48-(8,8)]
   288       2.466635       2.466635       2.466635    8[6-(6,8),48-(8,8,8,8,8)]
   289      14.306072      14.306072      14.306072    8[6-(6,8),48-(8,8)]
   290      12.710135      12.710135      12.710135    8[6-(6,8),48-(8,8,8,8,8)]
   291       6.180928       6.180928       6.180928    8[6-(6,8),48-(8,8)]
   292       7.776865       7.776865       7.776865    8[6-(6,8),48-(8,8,8,8,8)]
   293      13.279673      13.279673      13.279673    8[6-(6,8),48-(8,8)]
   294      12.974417      12.974417      12.974417    8[6-(6,8),48-(8,8,8,8,8)]
   295       3.036173       3.036173       3.036173    8[6-(6,8),48-(8,8)]
   296       2.730917       2.730917       2.730917    8[6-(6,8),48-(8,8,8,8,8)]
   297       7.207327       7.207327       7.207327    8[6-(6,8),48-(8,8)]
   298       7.512583       7.512583       7.512583    8[6-(6,8),48-(8,8,8,8,8)]
   299      17.450827      17.450827      17.450827    8[6-(6,8),48-(8,8)]
   300      17.756083      17.756083      17.756083    8[6-(6,8),48-(8,8,8,8,8)]
