# Supplementary material for: A collection of forcefield precursors for metal–organic frameworks
Source: RSC Adv. 2019 Nov 13;9(63):36492–507. doi: 10.1039/c9ra07327b (PMC9075174; doi:10.1039/c9ra07327b)
Supplement: RA-009-C9RA07327B-s1679 [file RA-009-C9RA07327B-s1679.txt]

NEPWIQ_clean

9.202100    0.000000    0.000000
-4.192828    8.191388    0.000000
2.504540    4.095620    13.361007

     1      -0.640079      -0.640079      -0.640079    68[8-(6),8-(6),8-(6),8-(6),8-(6),8-(6)]
     2      -0.640035      -0.640035      -0.640035    68[8-(6),8-(6),8-(6),8-(6),8-(6),8-(6)]
     3       8.153891       8.153891       8.153891    68[8-(6),8-(6),8-(6),8-(6),8-(6),8-(6)]
     4       8.153847       8.153847       8.153847    68[8-(6),8-(6),8-(6),8-(6),8-(6),8-(6)]
     5       0.383104       0.383104       0.383104    1[6-(6,6)]
     6       2.529741       2.529741       2.529741    1[6-(6,6)]
     7       0.225778       0.225778       0.225778    1[6-(6,6)]
     8       2.686997       2.686997       2.686997    1[6-(6,6)]
     9       7.130708       7.130708       7.130708    1[6-(6,6)]
    10       4.984071       4.984071       4.984071    1[6-(6,6)]
    11       7.288034       7.288034       7.288034    1[6-(6,6)]
    12       4.826815       4.826815       4.826815    1[6-(6,6)]
    13      -0.040523      -0.040523      -0.040523    6[6-(1,6),8-(68),8-(68)]
    14       0.809923       0.809923       0.809923    6[1-(0),6-(1,6),6-(8,8)]
    15        2.95337        2.95337        2.95337    6[6-(1,6),8-(68),8-(68)]
    16       2.102922       2.102922       2.102922    6[1-(0),6-(1,6),6-(8,8)]
    17       1.854949       1.854949       1.854949    6[6-(1,6),8-(68),8-(68)]
    18       1.154526       1.154526       1.154526    6[1-(0),6-(1,6),6-(8,8)]
    19       1.057824       1.057824       1.057824    6[6-(1,6),8-(68),8-(68)]
    20       1.758249       1.758249       1.758249    6[1-(0),6-(1,6),6-(8,8)]
    21       7.554335       7.554335       7.554335    6[6-(1,6),8-(68),8-(68)]
    22       6.703889       6.703889       6.703889    6[1-(0),6-(1,6),6-(8,8)]
    23       4.560442       4.560442       4.560442    6[6-(1,6),8-(68),8-(68)]
    24        5.41089        5.41089        5.41089    6[1-(0),6-(1,6),6-(8,8)]
    25       5.658863       5.658863       5.658863    6[6-(1,6),8-(68),8-(68)]
    26       6.359286       6.359286       6.359286    6[1-(0),6-(1,6),6-(8,8)]
    27       6.455988       6.455988       6.455988    6[6-(1,6),8-(68),8-(68)]
    28       5.755563       5.755563       5.755563    6[1-(0),6-(1,6),6-(8,8)]
    29      -1.301766      -1.301766      -1.301766    6[6-(8,8),8-(68),8-(68)]
    30       0.021652       0.021652       0.021652    6[6-(8,8),8-(68),8-(68)]
    31       8.815578       8.815578       8.815578    6[6-(8,8),8-(68),8-(68)]
    32        7.49216        7.49216        7.49216    6[6-(8,8),8-(68),8-(68)]
    33      -1.242641      -1.242641      -1.242641    8[6-(6,8),68-(8,8,8,8,8)]
    34       0.434206       0.434206       0.434206    8[6-(6,8),68-(8,8,8,8,8)]
    35      -1.734349      -1.734349      -1.734349    8[6-(6,8),68-(8,8,8,8,8)]
    36       4.155492       4.155492       4.155492    8[6-(6,8),68-(8,8,8,8,8)]
    37       6.671466       6.671466       6.671466    8[6-(6,8),68-(8,8,8,8,8)]
    38       0.454219       0.454219       0.454219    8[6-(6,8),68-(8,8,8,8,8)]
    39       1.143735       1.143735       1.143735    8[6-(6,8),68-(8,8,8,8,8)]
    40       3.092092       3.092092       3.092092    8[6-(6,8),68-(8,8,8,8,8)]
    41      -1.820492      -1.820492      -1.820492    8[6-(6,8),68-(8,8,8,8,8)]
    42       1.769034       1.769034       1.769034    8[6-(6,8),68-(8,8,8,8,8)]
    43      -0.179316      -0.179316      -0.179316    8[6-(6,8),68-(8,8,8,8,8)]
    44       0.540394       0.540394       0.540394    8[6-(6,8),68-(8,8,8,8,8)]
    45       8.756453       8.756453       8.756453    8[6-(6,8),68-(8,8,8,8,8)]
    46       7.079606       7.079606       7.079606    8[6-(6,8),68-(8,8,8,8,8)]
    47       9.248161       9.248161       9.248161    8[6-(6,8),68-(8,8,8,8,8)]
    48        3.35832        3.35832        3.35832    8[6-(6,8),68-(8,8,8,8,8)]
    49       5.035174       5.035174       5.035174    8[6-(6,8),68-(8,8,8,8,8)]
    50       7.059593       7.059593       7.059593    8[6-(6,8),68-(8,8,8,8,8)]
    51       6.370077       6.370077       6.370077    8[6-(6,8),68-(8,8,8,8,8)]
    52        4.42172        4.42172        4.42172    8[6-(6,8),68-(8,8,8,8,8)]
    53       9.334304       9.334304       9.334304    8[6-(6,8),68-(8,8,8,8,8)]
    54       5.744778       5.744778       5.744778    8[6-(6,8),68-(8,8,8,8,8)]
    55      -1.508972      -1.508972      -1.508972    8[6-(6,8),68-(8,8,8,8,8)]
    56       6.973418       6.973418       6.973418    8[6-(6,8),68-(8,8,8,8,8)]
