# Supplementary material for: A collection of forcefield precursors for metal–organic frameworks
Source: RSC Adv. 2019 Nov 13;9(63):36492–507. doi: 10.1039/c9ra07327b (PMC9075174; doi:10.1039/c9ra07327b)
Supplement: RA-009-C9RA07327B-s1680 [file RA-009-C9RA07327B-s1680.txt]

NERMON_clean

7.012200    0.000000    0.000000
0.000000    11.124100    0.000000
-2.890778    -5.561998    19.037895

     1      -1.112588      -1.112588      -1.112588    68[8-(6),8-(6),8-(6),8-(6),8-(6)]
     2        1.72791        1.72791        1.72791    68[8-(6),8-(6),8-(6),8-(6),8-(6)]
     3        5.23401        5.23401        5.23401    68[8-(6),8-(6),8-(6),8-(6),8-(6)]
     4       2.393512       2.393512       2.393512    68[8-(6),8-(6),8-(6),8-(6),8-(6)]
     5       0.626822       0.626822       0.626822    1[6-(6,6)]
     6      -0.078327      -0.078327      -0.078327    1[6-(6,6)]
     7       2.124741       2.124741       2.124741    1[6-(6,6)]
     8       1.741332       1.741332       1.741332    1[6-(6,6)]
     9      -0.067903      -0.067903      -0.067903    1[6-(6,6)]
    10       0.368515       0.368515       0.368515    1[6-(6,6)]
    11        -0.0115        -0.0115        -0.0115    1[6-(6,6)]
    12       0.693649       0.693649       0.693649    1[6-(6,6)]
    13       5.502781       5.502781       5.502781    1[6-(6,6)]
    14       -1.12601       -1.12601       -1.12601    1[6-(6,6)]
    15       0.683225       0.683225       0.683225    1[6-(6,6)]
    16       0.246807       0.246807       0.246807    1[6-(6,6)]
    17         3.4946         3.4946         3.4946    1[6-(6,6)]
    18       4.199749       4.199749       4.199749    1[6-(6,6)]
    19       1.996681       1.996681       1.996681    1[6-(6,6)]
    20        2.38009        2.38009        2.38009    1[6-(6,6)]
    21       4.189325       4.189325       4.189325    1[6-(6,6)]
    22       3.752907       3.752907       3.752907    1[6-(6,6)]
    23      -2.879278      -2.879278      -2.879278    1[6-(6,6)]
    24       3.427773       3.427773       3.427773    1[6-(6,6)]
    25      -1.381359      -1.381359      -1.381359    1[6-(6,6)]
    26       5.247432       5.247432       5.247432    1[6-(6,6)]
    27       3.438197       3.438197       3.438197    1[6-(6,6)]
    28       3.874615       3.874615       3.874615    1[6-(6,6)]
    29      -0.215591      -0.215591      -0.215591    6[6-(6,6),8-(68),8-(68)]
    30       0.211799       0.211799       0.211799    6[6-(1,6),6-(1,6),6-(8,8)]
    31       0.628582       0.628582       0.628582    6[1-(0),6-(1,6),6-(6,6)]
    32       0.206573       0.206573       0.206573    6[1-(0),6-(1,6),6-(6,6)]
    33         1.3743         1.3743         1.3743    6[6-(6,6),8-(68),8-(68)]
    34       1.225527       1.225527       1.225527    6[6-(1,6),6-(1,6),6-(8,8)]
    35       1.666066       1.666066       1.666066    6[1-(0),6-(1,6),6-(6,6)]
    36        1.43792        1.43792        1.43792    6[1-(0),6-(1,6),6-(6,6)]
    37       0.759332       0.759332       0.759332    6[6-(1,6),6-(1,6),6-(8,8)]
    38       0.369858       0.369858       0.369858    6[1-(0),6-(1,6),6-(6,6)]
    39       0.609186       0.609186       0.609186    6[1-(0),6-(1,6),6-(6,6)]
    40       0.436988       0.436988       0.436988    6[6-(6,6),8-(0),8-(68)]
    41       0.830913       0.830913       0.830913    6[6-(6,6),8-(68),8-(68)]
    42       0.403523       0.403523       0.403523    6[6-(1,6),6-(1,6),6-(8,8)]
    43       -0.01326       -0.01326       -0.01326    6[1-(0),6-(1,6),6-(6,6)]
    44       0.408749       0.408749       0.408749    6[1-(0),6-(1,6),6-(6,6)]
    45      -0.758978      -0.758978      -0.758978    6[6-(6,6),8-(68),8-(68)]
    46      -0.610205      -0.610205      -0.610205    6[6-(1,6),6-(1,6),6-(8,8)]
    47      -1.050744      -1.050744      -1.050744    6[1-(0),6-(1,6),6-(6,6)]
    48      -0.822598      -0.822598      -0.822598    6[1-(0),6-(1,6),6-(6,6)]
    49       -0.14401       -0.14401       -0.14401    6[6-(1,6),6-(1,6),6-(8,8)]
    50       0.245464       0.245464       0.245464    6[1-(0),6-(1,6),6-(6,6)]
    51       0.006136       0.006136       0.006136    6[1-(0),6-(1,6),6-(6,6)]
    52       0.178334       0.178334       0.178334    6[6-(6,6),8-(0),8-(68)]
    53       4.337013       4.337013       4.337013    6[6-(6,6),8-(68),8-(68)]
    54       3.909623       3.909623       3.909623    6[6-(1,6),6-(1,6),6-(8,8)]
    55        3.49284        3.49284        3.49284    6[1-(0),6-(1,6),6-(6,6)]
    56       3.914849       3.914849       3.914849    6[1-(0),6-(1,6),6-(6,6)]
    57       2.747122       2.747122       2.747122    6[6-(6,6),8-(68),8-(68)]
    58       2.895895       2.895895       2.895895    6[6-(1,6),6-(1,6),6-(8,8)]
    59       2.455356       2.455356       2.455356    6[1-(0),6-(1,6),6-(6,6)]
    60       2.683502       2.683502       2.683502    6[1-(0),6-(1,6),6-(6,6)]
    61        3.36209        3.36209        3.36209    6[6-(1,6),6-(1,6),6-(8,8)]
    62       3.751564       3.751564       3.751564    6[1-(0),6-(1,6),6-(6,6)]
    63       3.512236       3.512236       3.512236    6[1-(0),6-(1,6),6-(6,6)]
    64       3.684434       3.684434       3.684434    6[6-(6,6),8-(0),8-(68)]
    65       3.290509       3.290509       3.290509    6[6-(6,6),8-(68),8-(68)]
    66       3.717899       3.717899       3.717899    6[6-(1,6),6-(1,6),6-(8,8)]
    67      -2.877518      -2.877518      -2.877518    6[1-(0),6-(1,6),6-(6,6)]
    68       3.712673       3.712673       3.712673    6[1-(0),6-(1,6),6-(6,6)]
    69         4.8804         4.8804         4.8804    6[6-(6,6),8-(68),8-(68)]
    70       4.731627       4.731627       4.731627    6[6-(1,6),6-(1,6),6-(8,8)]
    71       5.172166       5.172166       5.172166    6[1-(0),6-(1,6),6-(6,6)]
    72        4.94402        4.94402        4.94402    6[1-(0),6-(1,6),6-(6,6)]
    73       4.265432       4.265432       4.265432    6[6-(1,6),6-(1,6),6-(8,8)]
    74       3.875958       3.875958       3.875958    6[1-(0),6-(1,6),6-(6,6)]
    75       4.115286       4.115286       4.115286    6[1-(0),6-(1,6),6-(6,6)]
    76       3.943088       3.943088       3.943088    6[6-(6,6),8-(0),8-(68)]
    77      -0.884859      -0.884859      -0.884859    8[6-(6,8),68-(8,8,8,8)]
    78       0.013755       0.013755       0.013755    8[6-(6,8),68-(8,8,8,8)]
    79       0.925443       0.925443       0.925443    8[6-(6,8),68-(8,8,8,8)]
    80       1.963439       1.963439       1.963439    8[6-(6,8),68-(8,8,8,8)]
    81      -0.617232      -0.617232      -0.617232    8[6-(6,8),68-(8,8,8,8)]
    82       1.176851       1.176851       1.176851    8[6-(6,8)]
    83       1.500181       1.500181       1.500181    8[6-(6,8),68-(8,8,8,8)]
    84       0.601567       0.601567       0.601567    8[6-(6,8),68-(8,8,8,8)]
    85      -0.310121      -0.310121      -0.310121    8[6-(6,8),68-(8,8,8,8)]
    86       5.664083       5.664083       5.664083    8[6-(6,8),68-(8,8,8,8)]
    87       1.232554       1.232554       1.232554    8[6-(6,8),68-(8,8,8,8)]
    88      -0.561529      -0.561529      -0.561529    8[6-(6,8)]
    89       5.006281       5.006281       5.006281    8[6-(6,8),68-(8,8,8,8)]
    90       4.107667       4.107667       4.107667    8[6-(6,8),68-(8,8,8,8)]
    91       3.195979       3.195979       3.195979    8[6-(6,8),68-(8,8,8,8)]
    92       2.157983       2.157983       2.157983    8[6-(6,8),68-(8,8,8,8)]
    93       4.738654       4.738654       4.738654    8[6-(6,8),68-(8,8,8,8)]
    94       2.944571       2.944571       2.944571    8[6-(6,8)]
    95       2.621241       2.621241       2.621241    8[6-(6,8),68-(8,8,8,8)]
    96       3.519855       3.519855       3.519855    8[6-(6,8),68-(8,8,8,8)]
    97       4.431543       4.431543       4.431543    8[6-(6,8),68-(8,8,8,8)]
    98      -1.542661      -1.542661      -1.542661    8[6-(6,8),68-(8,8,8,8)]
    99       2.888868       2.888868       2.888868    8[6-(6,8),68-(8,8,8,8)]
   100       4.682951       4.682951       4.682951    8[6-(6,8)]
