# Supplementary material for: A collection of forcefield precursors for metal–organic frameworks
Source: RSC Adv. 2019 Nov 13;9(63):36492–507. doi: 10.1039/c9ra07327b (PMC9075174; doi:10.1039/c9ra07327b)
Supplement: RA-009-C9RA07327B-s1681 [file RA-009-C9RA07327B-s1681.txt]

NERNON_charged

15.169000    0.000000    0.000000
0.000000    19.067000    0.000000
-1.126609    0.000000    24.276873

     1      11.837493      11.837493      11.837493    70[8-(6),8-(6),8-(6),8-(6),8-(7),8-(7),8-(7),8-(7)]
     2       3.689688       3.689688       3.689688    70[8-(6),8-(6),8-(6),8-(6),8-(7),8-(7),8-(7),8-(7)]
     3      10.352703      10.352703      10.352703    70[8-(6),8-(6),8-(6),8-(6),8-(7),8-(7),8-(7),8-(7)]
     4       2.204898       2.204898       2.204898    70[8-(6),8-(6),8-(6),8-(6),8-(7),8-(7),8-(7),8-(7)]
     5      11.008549      11.008549      11.008549    28[7-(6),7-(6),7-(6,6),7-(6,6),7-(6,6),7-(6,6)]
     6       3.987354       3.987354       3.987354    28[7-(6),7-(6),7-(6,6),7-(6,6),7-(6,6),7-(6,6)]
     7      10.055037      10.055037      10.055037    28[7-(6),7-(6),7-(6,6),7-(6,6),7-(6,6),7-(6,6)]
     8       3.033842       3.033842       3.033842    28[7-(6),7-(6),7-(6,6),7-(6,6),7-(6,6),7-(6,6)]
     9      11.683655      11.683655      11.683655    1[6-(6,7)]
    10      11.900013      11.900013      11.900013    1[6-(6,6)]
    11      10.881972      10.881972      10.881972    1[6-(6,6)]
    12      10.622578      10.622578      10.622578    1[6-(6,7)]
    13      13.437377      13.437377      13.437377    1[6-(6,7)]
    14      13.671547      13.671547      13.671547    1[6-(6,6)]
    15       9.929669       9.929669       9.929669    1[6-(6,6)]
    16       9.709879       9.709879       9.709879    1[6-(6,7)]
    17       6.676187       6.676187       6.676187    1[6-(6,7)]
    18       8.084172       8.084172       8.084172    1[6-(6,6)]
    19       5.374039       5.374039       5.374039    1[6-(6,6)]
    20       3.999357       3.999357       3.999357    1[6-(6,7)]
    21       8.198378       8.198378       8.198378    1[6-(6,7)]
    22       9.501982       9.501982       9.501982    1[6-(6,6)]
    23       7.526617       7.526617       7.526617    1[6-(6,6)]
    24        6.13772        6.13772        6.13772    1[6-(6,7)]
    25      12.848667      12.848667      12.848667    1[6-(6,7)]
    26      12.851644      12.851644      12.851644    1[6-(6,6)]
    27       8.830499       8.830499       8.830499    1[6-(6,6)]
    28       8.939772       8.939772       8.939772    1[6-(6,7)]
    29        9.24652        9.24652        9.24652    1[6-(6,7)]
    30        9.07033        9.07033        9.07033    1[6-(6,6)]
    31      11.995291      11.995291      11.995291    1[6-(6,6)]
    32      12.018274      12.018274      12.018274    1[6-(6,7)]
    33       3.767931       3.767931       3.767931    1[6-(6,7)]
    34       2.453214       2.453214       2.453214    1[6-(6,6)]
    35       0.224715       0.224715       0.224715    1[6-(6,6)]
    36       1.501144       1.501144       1.501144    1[6-(6,7)]
    37       0.399536       0.399536       0.399536    1[6-(6,7)]
    38      14.316784      14.316784      14.316784    1[6-(6,6)]
    39      14.471017      14.471017      14.471017    1[6-(6,6)]
    40       0.564396       0.564396       0.564396    1[6-(6,7)]
    41        4.66246        4.66246        4.66246    1[6-(6,7)]
    42       4.878817       4.878817       4.878817    1[6-(6,6)]
    43       3.860776       3.860776       3.860776    1[6-(6,6)]
    44       3.601382       3.601382       3.601382    1[6-(6,7)]
    45       6.416182       6.416182       6.416182    1[6-(6,7)]
    46       6.650352       6.650352       6.650352    1[6-(6,6)]
    47       2.908473       2.908473       2.908473    1[6-(6,6)]
    48       2.688683       2.688683       2.688683    1[6-(6,7)]
    49      13.697382      13.697382      13.697382    1[6-(6,7)]
    50      -0.063633      -0.063633      -0.063633    1[6-(6,6)]
    51      12.395234      12.395234      12.395234    1[6-(6,6)]
    52      11.020553      11.020553      11.020553    1[6-(6,7)]
    53       0.050573       0.050573       0.050573    1[6-(6,7)]
    54       1.354178       1.354178       1.354178    1[6-(6,6)]
    55       0.505422       0.505422       0.505422    1[6-(6,6)]
    56      14.285525      14.285525      14.285525    1[6-(6,7)]
    57       4.700862       4.700862       4.700862    1[6-(6,7)]
    58       4.703839       4.703839       4.703839    1[6-(6,6)]
    59       0.682694       0.682694       0.682694    1[6-(6,6)]
    60       0.791968       0.791968       0.791968    1[6-(6,7)]
    61       1.098715       1.098715       1.098715    1[6-(6,7)]
    62       0.922525       0.922525       0.922525    1[6-(6,6)]
    63       3.847487       3.847487       3.847487    1[6-(6,6)]
    64        3.87047        3.87047        3.87047    1[6-(6,7)]
    65      10.789127      10.789127      10.789127    1[6-(6,7)]
    66       9.474409       9.474409       9.474409    1[6-(6,6)]
    67        7.24591        7.24591        7.24591    1[6-(6,6)]
    68       8.522339       8.522339       8.522339    1[6-(6,7)]
    69       7.420732       7.420732       7.420732    1[6-(6,7)]
    70       6.168979       6.168979       6.168979    1[6-(6,6)]
    71       6.323212       6.323212       6.323212    1[6-(6,6)]
    72       7.585591       7.585591       7.585591    1[6-(6,7)]
    73       9.379931       9.379931       9.379931    1[6-(6,7)]
    74       9.163574       9.163574       9.163574    1[6-(6,6)]
    75      10.181615      10.181615      10.181615    1[6-(6,6)]
    76      10.441009      10.441009      10.441009    1[6-(6,7)]
    77       7.626209       7.626209       7.626209    1[6-(6,7)]
    78       7.392039       7.392039       7.392039    1[6-(6,6)]
    79      11.133918      11.133918      11.133918    1[6-(6,6)]
    80      11.353708      11.353708      11.353708    1[6-(6,7)]
    81       0.345009       0.345009       0.345009    1[6-(6,7)]
    82      14.106024      14.106024      14.106024    1[6-(6,6)]
    83       1.647157       1.647157       1.647157    1[6-(6,6)]
    84       3.021838       3.021838       3.021838    1[6-(6,7)]
    85      13.991818      13.991818      13.991818    1[6-(6,7)]
    86      12.688213      12.688213      12.688213    1[6-(6,6)]
    87      13.536969      13.536969      13.536969    1[6-(6,6)]
    88      -0.243134      -0.243134      -0.243134    1[6-(6,7)]
    89       9.341529       9.341529       9.341529    1[6-(6,7)]
    90       9.338552       9.338552       9.338552    1[6-(6,6)]
    91      13.359697      13.359697      13.359697    1[6-(6,6)]
    92      13.250423      13.250423      13.250423    1[6-(6,7)]
    93      12.943676      12.943676      12.943676    1[6-(6,7)]
    94      13.119866      13.119866      13.119866    1[6-(6,6)]
    95      10.194904      10.194904      10.194904    1[6-(6,6)]
    96      10.171921      10.171921      10.171921    1[6-(6,7)]
    97       3.253264       3.253264       3.253264    1[6-(6,7)]
    98       4.567982       4.567982       4.567982    1[6-(6,6)]
    99       6.796481       6.796481       6.796481    1[6-(6,6)]
   100       5.520052       5.520052       5.520052    1[6-(6,7)]
   101       6.621659       6.621659       6.621659    1[6-(6,7)]
   102       7.873412       7.873412       7.873412    1[6-(6,6)]
   103       7.719179       7.719179       7.719179    1[6-(6,6)]
   104         6.4568         6.4568         6.4568    1[6-(6,7)]
   105       2.358736       2.358736       2.358736    1[6-(6,7)]
   106       2.142378       2.142378       2.142378    1[6-(6,6)]
   107       3.160419       3.160419       3.160419    1[6-(6,6)]
   108       3.419813       3.419813       3.419813    1[6-(6,7)]
   109       0.605014       0.605014       0.605014    1[6-(6,7)]
   110       0.370844       0.370844       0.370844    1[6-(6,6)]
   111       4.112722       4.112722       4.112722    1[6-(6,6)]
   112       4.332512       4.332512       4.332512    1[6-(6,7)]
   113       7.366204       7.366204       7.366204    1[6-(6,7)]
   114       5.958219       5.958219       5.958219    1[6-(6,6)]
   115       9.794961       9.794961       9.794961    1[6-(6,6)]
   116      10.043034      10.043034      10.043034    1[6-(6,7)]
   117       5.844013       5.844013       5.844013    1[6-(6,7)]
   118       4.540409       4.540409       4.540409    1[6-(6,6)]
   119       6.515774       6.515774       6.515774    1[6-(6,6)]
   120       7.904671       7.904671       7.904671    1[6-(6,7)]
   121       1.193724       1.193724       1.193724    1[6-(6,7)]
   122       1.190747       1.190747       1.190747    1[6-(6,6)]
   123       5.211892       5.211892       5.211892    1[6-(6,6)]
   124       5.102619       5.102619       5.102619    1[6-(6,7)]
   125       4.795871       4.795871       4.795871    1[6-(6,7)]
   126       4.972061       4.972061       4.972061    1[6-(6,6)]
   127         2.0471         2.0471         2.0471    1[6-(6,6)]
   128       2.024117       2.024117       2.024117    1[6-(6,7)]
   129       10.27446       10.27446       10.27446    1[6-(6,7)]
   130      11.589177      11.589177      11.589177    1[6-(6,6)]
   131      13.817676      13.817676      13.817676    1[6-(6,6)]
   132      12.541247      12.541247      12.541247    1[6-(6,7)]
   133      13.642855      13.642855      13.642855    1[6-(6,7)]
   134      -0.274393      -0.274393      -0.274393    1[6-(6,6)]
   135      -0.428626      -0.428626      -0.428626    1[6-(6,6)]
   136      13.477995      13.477995      13.477995    1[6-(6,7)]
   137      11.510508      11.510508      11.510508    6[1-(0),6-(1,6),7-(6,28)]
   138      11.645065      11.645065      11.645065    6[1-(0),6-(1,7),6-(6,7)]
   139      11.397227      11.397227      11.397227    6[6-(1,6),6-(1,6),7-(6,6)]
   140      11.034386      11.034386      11.034386    6[1-(0),6-(1,7),6-(6,7)]
   141      10.902637      10.902637      10.902637    6[1-(0),6-(1,6),7-(6,28)]
   142      12.719316      12.719316      12.719316    6[1-(0),6-(1,6),7-(6,6)]
   143      12.865055      12.865055      12.865055    6[1-(0),6-(1,7),6-(6,8)]
   144      11.853464      11.853464      11.853464    6[6-(1,6),6-(1,6),8-(70)]
   145       10.66048       10.66048       10.66048    6[1-(0),6-(1,7),6-(6,8)]
   146      10.521875      10.521875      10.521875    6[1-(0),6-(1,6),7-(6,6)]
   147       6.406971       6.406971       6.406971    6[1-(0),6-(1,6),7-(6,28)]
   148       7.253583       7.253583       7.253583    6[1-(0),6-(1,7),6-(6,7)]
   149       6.878944       6.878944       6.878944    6[6-(1,6),6-(1,6),7-(6,6)]
   150       5.654714       5.654714       5.654714    6[1-(0),6-(1,7),6-(6,7)]
   151       4.843321       4.843321       4.843321    6[1-(0),6-(1,6),7-(6,28)]
   152       8.312025       8.312025       8.312025    6[1-(0),6-(1,6),7-(6,6)]
   153       9.085434       9.085434       9.085434    6[1-(0),6-(1,7),6-(6,8)]
   154       9.298742       9.298742       9.298742    6[6-(1,6),6-(1,6),8-(70)]
   155       7.446004       7.446004       7.446004    6[1-(0),6-(1,7),6-(6,8)]
   156       6.639388       6.639388       6.639388    6[1-(0),6-(1,6),7-(6,6)]
   157      12.029372      12.029372      12.029372    6[1-(0),6-(1,6),7-(6,28)]
   158      12.042179      12.042179      12.042179    6[1-(0),6-(1,7),6-(6,7)]
   159      10.825367      10.825367      10.825367    6[6-(1,6),6-(1,6),7-(6,6)]
   160       9.662605       9.662605       9.662605    6[1-(0),6-(1,7),6-(6,7)]
   161       9.736261       9.736261       9.736261    6[1-(0),6-(1,6),7-(6,28)]
   162       9.802108       9.802108       9.802108    6[1-(0),6-(1,6),7-(6,6)]
   163       9.708281       9.708281       9.708281    6[1-(0),6-(1,7),6-(6,8)]
   164      10.526896      10.526896      10.526896    6[6-(1,6),6-(1,6),8-(70)]
   165      11.407346      11.407346      11.407346    6[1-(0),6-(1,7),6-(6,8)]
   166      11.449372      11.449372      11.449372    6[1-(0),6-(1,6),7-(6,6)]
   167       3.025141       3.025141       3.025141    6[1-(0),6-(1,6),7-(6,28)]
   168       2.264603       2.264603       2.264603    6[1-(0),6-(1,7),6-(6,7)]
   169       1.209967       1.209967       1.209967    6[6-(1,6),6-(1,6),7-(6,6)]
   170       0.929981       0.929981       0.929981    6[1-(0),6-(1,7),6-(6,7)]
   171       1.715534       1.715534       1.715534    6[1-(0),6-(1,6),7-(6,28)]
   172       0.172963       0.172963       0.172963    6[1-(0),6-(1,6),7-(6,6)]
   173      14.585967      14.585967      14.585967    6[1-(0),6-(1,7),6-(6,8)]
   174      14.173608      14.173608      14.173608    6[6-(1,6),6-(1,6),8-(70)]
   175       14.67703       14.67703       14.67703    6[1-(0),6-(1,7),6-(6,8)]
   176       0.274704       0.274704       0.274704    6[1-(0),6-(1,6),7-(6,6)]
   177         8.4632         8.4632         8.4632    6[7-(28),16-(0)]
   178      13.598744      13.598744      13.598744    6[7-(28),16-(0)]
   179       4.489312       4.489312       4.489312    6[1-(0),6-(1,6),7-(6,28)]
   180        4.62387        4.62387        4.62387    6[1-(0),6-(1,7),6-(6,7)]
   181       4.376031       4.376031       4.376031    6[6-(1,6),6-(1,6),7-(6,6)]
   182       4.013191       4.013191       4.013191    6[1-(0),6-(1,7),6-(6,7)]
   183       3.881441       3.881441       3.881441    6[1-(0),6-(1,6),7-(6,28)]
   184       5.698121       5.698121       5.698121    6[1-(0),6-(1,6),7-(6,6)]
   185        5.84386        5.84386        5.84386    6[1-(0),6-(1,7),6-(6,8)]
   186       4.832268       4.832268       4.832268    6[6-(1,6),6-(1,6),8-(70)]
   187       3.639285       3.639285       3.639285    6[1-(0),6-(1,7),6-(6,8)]
   188        3.50068        3.50068        3.50068    6[1-(0),6-(1,6),7-(6,6)]
   189      13.428167      13.428167      13.428167    6[1-(0),6-(1,6),7-(6,28)]
   190      14.274778      14.274778      14.274778    6[1-(0),6-(1,7),6-(6,7)]
   191       13.90014       13.90014       13.90014    6[6-(1,6),6-(1,6),7-(6,6)]
   192      12.675909      12.675909      12.675909    6[1-(0),6-(1,7),6-(6,7)]
   193      11.864516      11.864516      11.864516    6[1-(0),6-(1,6),7-(6,28)]
   194        0.16422        0.16422        0.16422    6[1-(0),6-(1,6),7-(6,6)]
   195        0.93763        0.93763        0.93763    6[1-(0),6-(1,7),6-(6,8)]
   196       1.150937       1.150937       1.150937    6[6-(1,6),6-(1,6),8-(70)]
   197       0.424809       0.424809       0.424809    6[1-(0),6-(1,7),6-(6,8)]
   198      -0.381808      -0.381808      -0.381808    6[1-(0),6-(1,6),7-(6,6)]
   199       3.881567       3.881567       3.881567    6[1-(0),6-(1,6),7-(6,28)]
   200       3.894374       3.894374       3.894374    6[1-(0),6-(1,7),6-(6,7)]
   201       2.677563       2.677563       2.677563    6[6-(1,6),6-(1,6),7-(6,6)]
   202       1.514801       1.514801       1.514801    6[1-(0),6-(1,7),6-(6,7)]
   203       1.588457       1.588457       1.588457    6[1-(0),6-(1,6),7-(6,28)]
   204       1.654303       1.654303       1.654303    6[1-(0),6-(1,6),7-(6,6)]
   205       1.560476       1.560476       1.560476    6[1-(0),6-(1,7),6-(6,8)]
   206       2.379091       2.379091       2.379091    6[6-(1,6),6-(1,6),8-(70)]
   207       3.259541       3.259541       3.259541    6[1-(0),6-(1,7),6-(6,8)]
   208       3.301568       3.301568       3.301568    6[1-(0),6-(1,6),7-(6,6)]
   209      10.046337      10.046337      10.046337    6[1-(0),6-(1,6),7-(6,28)]
   210       9.285798       9.285798       9.285798    6[1-(0),6-(1,7),6-(6,7)]
   211       8.231163       8.231163       8.231163    6[6-(1,6),6-(1,6),7-(6,6)]
   212       7.951176       7.951176       7.951176    6[1-(0),6-(1,7),6-(6,7)]
   213       8.736729       8.736729       8.736729    6[1-(0),6-(1,6),7-(6,28)]
   214       7.194158       7.194158       7.194158    6[1-(0),6-(1,6),7-(6,6)]
   215       6.438163       6.438163       6.438163    6[1-(0),6-(1,7),6-(6,8)]
   216       6.025803       6.025803       6.025803    6[6-(1,6),6-(1,6),8-(70)]
   217       6.529225       6.529225       6.529225    6[1-(0),6-(1,7),6-(6,8)]
   218       7.295899       7.295899       7.295899    6[1-(0),6-(1,6),7-(6,6)]
   219       1.442005       1.442005       1.442005    6[7-(28),16-(0)]
   220       6.577548       6.577548       6.577548    6[7-(28),16-(0)]
   221       9.553079       9.553079       9.553079    6[1-(0),6-(1,6),7-(6,28)]
   222       9.418521       9.418521       9.418521    6[1-(0),6-(1,7),6-(6,7)]
   223        9.66636        9.66636        9.66636    6[6-(1,6),6-(1,6),7-(6,6)]
   224        10.0292        10.0292        10.0292    6[1-(0),6-(1,7),6-(6,7)]
   225       10.16095       10.16095       10.16095    6[1-(0),6-(1,6),7-(6,28)]
   226        8.34427        8.34427        8.34427    6[1-(0),6-(1,6),7-(6,6)]
   227       8.198531       8.198531       8.198531    6[1-(0),6-(1,7),6-(6,8)]
   228       9.210123       9.210123       9.210123    6[6-(1,6),6-(1,6),8-(70)]
   229      10.403106      10.403106      10.403106    6[1-(0),6-(1,7),6-(6,8)]
   230      10.541711      10.541711      10.541711    6[1-(0),6-(1,6),7-(6,6)]
   231       0.614224       0.614224       0.614224    6[1-(0),6-(1,6),7-(6,28)]
   232      -0.232387      -0.232387      -0.232387    6[1-(0),6-(1,7),6-(6,7)]
   233       0.142251       0.142251       0.142251    6[6-(1,6),6-(1,6),7-(6,6)]
   234       1.366482       1.366482       1.366482    6[1-(0),6-(1,7),6-(6,7)]
   235       2.177875       2.177875       2.177875    6[1-(0),6-(1,6),7-(6,28)]
   236      13.878171      13.878171      13.878171    6[1-(0),6-(1,6),7-(6,6)]
   237      13.104761      13.104761      13.104761    6[1-(0),6-(1,7),6-(6,8)]
   238      12.891454      12.891454      12.891454    6[6-(1,6),6-(1,6),8-(70)]
   239      13.617582      13.617582      13.617582    6[1-(0),6-(1,7),6-(6,8)]
   240      14.424199      14.424199      14.424199    6[1-(0),6-(1,6),7-(6,6)]
   241      10.160824      10.160824      10.160824    6[1-(0),6-(1,6),7-(6,28)]
   242      10.148017      10.148017      10.148017    6[1-(0),6-(1,7),6-(6,7)]
   243      11.364828      11.364828      11.364828    6[6-(1,6),6-(1,6),7-(6,6)]
   244       12.52759       12.52759       12.52759    6[1-(0),6-(1,7),6-(6,7)]
   245      12.453934      12.453934      12.453934    6[1-(0),6-(1,6),7-(6,28)]
   246      12.388088      12.388088      12.388088    6[1-(0),6-(1,6),7-(6,6)]
   247      12.481915      12.481915      12.481915    6[1-(0),6-(1,7),6-(6,8)]
   248        11.6633        11.6633        11.6633    6[6-(1,6),6-(1,6),8-(70)]
   249       10.78285       10.78285       10.78285    6[1-(0),6-(1,7),6-(6,8)]
   250      10.740823      10.740823      10.740823    6[1-(0),6-(1,6),7-(6,6)]
   251       3.996054       3.996054       3.996054    6[1-(0),6-(1,6),7-(6,28)]
   252       4.756593       4.756593       4.756593    6[1-(0),6-(1,7),6-(6,7)]
   253       5.811228       5.811228       5.811228    6[6-(1,6),6-(1,6),7-(6,6)]
   254       6.091215       6.091215       6.091215    6[1-(0),6-(1,7),6-(6,7)]
   255       5.305662       5.305662       5.305662    6[1-(0),6-(1,6),7-(6,28)]
   256       6.848233       6.848233       6.848233    6[1-(0),6-(1,6),7-(6,6)]
   257       7.604228       7.604228       7.604228    6[1-(0),6-(1,7),6-(6,8)]
   258       8.016588       8.016588       8.016588    6[6-(1,6),6-(1,6),8-(70)]
   259       7.513166       7.513166       7.513166    6[1-(0),6-(1,7),6-(6,8)]
   260       6.746492       6.746492       6.746492    6[1-(0),6-(1,6),7-(6,6)]
   261      12.600386      12.600386      12.600386    6[7-(28),16-(0)]
   262       7.464843       7.464843       7.464843    6[7-(28),16-(0)]
   263       2.531883       2.531883       2.531883    6[1-(0),6-(1,6),7-(6,28)]
   264       2.397326       2.397326       2.397326    6[1-(0),6-(1,7),6-(6,7)]
   265       2.645164       2.645164       2.645164    6[6-(1,6),6-(1,6),7-(6,6)]
   266       3.008005       3.008005       3.008005    6[1-(0),6-(1,7),6-(6,7)]
   267       3.139754       3.139754       3.139754    6[1-(0),6-(1,6),7-(6,28)]
   268       1.323075       1.323075       1.323075    6[1-(0),6-(1,6),7-(6,6)]
   269       1.177336       1.177336       1.177336    6[1-(0),6-(1,7),6-(6,8)]
   270       2.188927       2.188927       2.188927    6[6-(1,6),6-(1,6),8-(70)]
   271       3.381911       3.381911       3.381911    6[1-(0),6-(1,7),6-(6,8)]
   272       3.520516       3.520516       3.520516    6[1-(0),6-(1,6),7-(6,6)]
   273        7.63542        7.63542        7.63542    6[1-(0),6-(1,6),7-(6,28)]
   274       6.788808       6.788808       6.788808    6[1-(0),6-(1,7),6-(6,7)]
   275       7.163447       7.163447       7.163447    6[6-(1,6),6-(1,6),7-(6,6)]
   276       8.387677       8.387677       8.387677    6[1-(0),6-(1,7),6-(6,7)]
   277        9.19907        9.19907        9.19907    6[1-(0),6-(1,6),7-(6,28)]
   278       5.730366       5.730366       5.730366    6[1-(0),6-(1,6),7-(6,6)]
   279       4.956957       4.956957       4.956957    6[1-(0),6-(1,7),6-(6,8)]
   280       4.743649       4.743649       4.743649    6[6-(1,6),6-(1,6),8-(70)]
   281       6.596387       6.596387       6.596387    6[1-(0),6-(1,7),6-(6,8)]
   282       7.403003       7.403003       7.403003    6[1-(0),6-(1,6),7-(6,6)]
   283       2.013019       2.013019       2.013019    6[1-(0),6-(1,6),7-(6,28)]
   284       2.000212       2.000212       2.000212    6[1-(0),6-(1,7),6-(6,7)]
   285       3.217024       3.217024       3.217024    6[6-(1,6),6-(1,6),7-(6,6)]
   286       4.379786       4.379786       4.379786    6[1-(0),6-(1,7),6-(6,7)]
   287        4.30613        4.30613        4.30613    6[1-(0),6-(1,6),7-(6,28)]
   288       4.240283       4.240283       4.240283    6[1-(0),6-(1,6),7-(6,6)]
   289        4.33411        4.33411        4.33411    6[1-(0),6-(1,7),6-(6,8)]
   290       3.515495       3.515495       3.515495    6[6-(1,6),6-(1,6),8-(70)]
   291       2.635045       2.635045       2.635045    6[1-(0),6-(1,7),6-(6,8)]
   292       2.593019       2.593019       2.593019    6[1-(0),6-(1,6),7-(6,6)]
   293       11.01725       11.01725       11.01725    6[1-(0),6-(1,6),7-(6,28)]
   294      11.777788      11.777788      11.777788    6[1-(0),6-(1,7),6-(6,7)]
   295      12.832424      12.832424      12.832424    6[6-(1,6),6-(1,6),7-(6,6)]
   296       13.11241       13.11241       13.11241    6[1-(0),6-(1,7),6-(6,7)]
   297      12.326857      12.326857      12.326857    6[1-(0),6-(1,6),7-(6,28)]
   298      13.869428      13.869428      13.869428    6[1-(0),6-(1,6),7-(6,6)]
   299      -0.543576      -0.543576      -0.543576    6[1-(0),6-(1,7),6-(6,8)]
   300      -0.131217      -0.131217      -0.131217    6[6-(1,6),6-(1,6),8-(70)]
   301      -0.634639      -0.634639      -0.634639    6[1-(0),6-(1,7),6-(6,8)]
   302      13.767687      13.767687      13.767687    6[1-(0),6-(1,6),7-(6,6)]
   303       5.579191       5.579191       5.579191    6[7-(28),16-(0)]
   304       0.443647       0.443647       0.443647    6[7-(28),16-(0)]
   305       7.163466       7.163466       7.163466    16[6-(7)]
   306      -0.293618      -0.293618      -0.293618    16[6-(7)]
   307       0.142271       0.142271       0.142271    16[6-(7)]
   308       7.854186       7.854186       7.854186    16[6-(7)]
   309       13.90012       13.90012       13.90012    16[6-(7)]
   310       6.188205       6.188205       6.188205    16[6-(7)]
   311       6.878925       6.878925       6.878925    16[6-(7)]
   312      14.336009      14.336009      14.336009    16[6-(7)]
   313      11.146938      11.146938      11.146938    7[6-(1,6),6-(1,6),28-(7,7,7,7,7)]
   314      11.545932      11.545932      11.545932    7[6-(1,6),6-(1,6),6-(6,6)]
   315       5.216277       5.216277       5.216277    7[6-(1,6),6-(1,6),28-(7,7,7,7,7)]
   316        7.68062        7.68062        7.68062    7[6-(1,6),6-(1,6),6-(6,6)]
   317      10.899869      10.899869      10.899869    7[6-(1,6),6-(1,6),28-(7,7,7,7,7)]
   318      10.690037      10.690037      10.690037    7[6-(1,6),6-(1,6),6-(6,6)]
   319       2.774599       2.774599       2.774599    7[6-(1,6),6-(1,6),28-(7,7,7,7,7)]
   320       0.628572       0.628572       0.628572    7[6-(1,6),6-(1,6),6-(6,6)]
   321       9.368375       9.368375       9.368375    7[6-(16),28-(7,7,7,7,7)]
   322      12.694667      12.694667      12.694667    7[6-(16),28-(7,7,7,7,7)]
   323       10.38372       10.38372       10.38372    7[8-(0),8-(70),8-(70)]
   324       13.36943       13.36943       13.36943    7[8-(0),8-(70),8-(70)]
   325       4.125743       4.125743       4.125743    7[6-(1,6),6-(1,6),28-(7,7,7,7,7)]
   326       4.524736       4.524736       4.524736    7[6-(1,6),6-(1,6),6-(6,6)]
   327      12.237473      12.237473      12.237473    7[6-(1,6),6-(1,6),28-(7,7,7,7,7)]
   328      -0.467184      -0.467184      -0.467184    7[6-(1,6),6-(1,6),6-(6,6)]
   329       2.752064       2.752064       2.752064    7[6-(1,6),6-(1,6),28-(7,7,7,7,7)]
   330       2.542233       2.542233       2.542233    7[6-(1,6),6-(1,6),6-(6,6)]
   331       9.795795       9.795795       9.795795    7[6-(1,6),6-(1,6),28-(7,7,7,7,7)]
   332       7.649768       7.649768       7.649768    7[6-(1,6),6-(1,6),6-(6,6)]
   333        2.34718        2.34718        2.34718    7[6-(16),28-(7,7,7,7,7)]
   334       5.673472       5.673472       5.673472    7[6-(16),28-(7,7,7,7,7)]
   335       2.235915       2.235915       2.235915    7[8-(0),8-(70),8-(70)]
   336       5.221625       5.221625       5.221625    7[8-(0),8-(70),8-(70)]
   337       9.916648       9.916648       9.916648    7[6-(1,6),6-(1,6),28-(7,7,7,7,7)]
   338       9.517655       9.517655       9.517655    7[6-(1,6),6-(1,6),6-(6,6)]
   339       1.804918       1.804918       1.804918    7[6-(1,6),6-(1,6),28-(7,7,7,7,7)]
   340      14.509575      14.509575      14.509575    7[6-(1,6),6-(1,6),6-(6,6)]
   341      11.290327      11.290327      11.290327    7[6-(1,6),6-(1,6),28-(7,7,7,7,7)]
   342      11.500158      11.500158      11.500158    7[6-(1,6),6-(1,6),6-(6,6)]
   343       4.246596       4.246596       4.246596    7[6-(1,6),6-(1,6),28-(7,7,7,7,7)]
   344       6.392623       6.392623       6.392623    7[6-(1,6),6-(1,6),6-(6,6)]
   345      11.695211      11.695211      11.695211    7[6-(16),28-(7,7,7,7,7)]
   346       8.368919       8.368919       8.368919    7[6-(16),28-(7,7,7,7,7)]
   347      11.806476      11.806476      11.806476    7[8-(0),8-(70),8-(70)]
   348       8.820766       8.820766       8.820766    7[8-(0),8-(70),8-(70)]
   349       2.895453       2.895453       2.895453    7[6-(1,6),6-(1,6),28-(7,7,7,7,7)]
   350       2.496459       2.496459       2.496459    7[6-(1,6),6-(1,6),6-(6,6)]
   351       8.826114       8.826114       8.826114    7[6-(1,6),6-(1,6),28-(7,7,7,7,7)]
   352       6.361771       6.361771       6.361771    7[6-(1,6),6-(1,6),6-(6,6)]
   353       3.142522       3.142522       3.142522    7[6-(1,6),6-(1,6),28-(7,7,7,7,7)]
   354       3.352354       3.352354       3.352354    7[6-(1,6),6-(1,6),6-(6,6)]
   355      11.267792      11.267792      11.267792    7[6-(1,6),6-(1,6),28-(7,7,7,7,7)]
   356      13.413819      13.413819      13.413819    7[6-(1,6),6-(1,6),6-(6,6)]
   357       4.674016       4.674016       4.674016    7[6-(16),28-(7,7,7,7,7)]
   358       1.347724       1.347724       1.347724    7[6-(16),28-(7,7,7,7,7)]
   359       3.658671       3.658671       3.658671    7[8-(0),8-(70),8-(70)]
   360       0.672961       0.672961       0.672961    7[8-(0),8-(70),8-(70)]
   361       6.701134       6.701134       6.701134    7[8-(0),8-(0),8-(0)]
   362      -0.806547      -0.806547      -0.806547    7[8-(0),8-(0),8-(0)]
   363       7.341257       7.341257       7.341257    7[8-(0),8-(0),8-(0)]
   364      -0.320062      -0.320062      -0.320062    7[8-(0),8-(0),8-(0)]
   365      11.979942      11.979942      11.979942    8[6-(6,6),70-(8,8,8,8,8,8,8)]
   366      10.038104      10.038104      10.038104    8[6-(6,6),70-(8,8,8,8,8,8,8)]
   367       10.44413       10.44413       10.44413    8[6-(6,6),70-(8,8,8,8,8,8,8)]
   368       13.43767       13.43767       13.43767    8[6-(6,6),70-(8,8,8,8,8,8,8)]
   369      10.151228      10.151228      10.151228    8[7-(8,8),70-(8,8,8,8,8,8,8)]
   370      11.131942      11.131942      11.131942    8[7-(8,8),70-(8,8,8,8,8,8,8)]
   371       9.790411       9.790411       9.790411    8[7-(8,8)]
   372      13.689154      13.689154      13.689154    8[7-(8,8),70-(8,8,8,8,8,8,8)]
   373      12.260986      12.260986      12.260986    8[7-(8,8),70-(8,8,8,8,8,8,8)]
   374      14.054827      14.054827      14.054827    8[7-(8,8)]
   375       4.958747       4.958747       4.958747    8[6-(6,6),70-(8,8,8,8,8,8,8)]
   376       1.890299       1.890299       1.890299    8[6-(6,6),70-(8,8,8,8,8,8,8)]
   377       2.296326       2.296326       2.296326    8[6-(6,6),70-(8,8,8,8,8,8,8)]
   378       5.289866       5.289866       5.289866    8[6-(6,6),70-(8,8,8,8,8,8,8)]
   379       2.003423       2.003423       2.003423    8[7-(8,8),70-(8,8,8,8,8,8,8)]
   380       2.984137       2.984137       2.984137    8[7-(8,8),70-(8,8,8,8,8,8,8)]
   381       1.642606       1.642606       1.642606    8[7-(8,8)]
   382       5.541349       5.541349       5.541349    8[7-(8,8),70-(8,8,8,8,8,8,8)]
   383       4.113182       4.113182       4.113182    8[7-(8,8),70-(8,8,8,8,8,8,8)]
   384       5.907022       5.907022       5.907022    8[7-(8,8)]
   385       9.083644       9.083644       9.083644    8[6-(6,6),70-(8,8,8,8,8,8,8)]
   386      12.152092      12.152092      12.152092    8[6-(6,6),70-(8,8,8,8,8,8,8)]
   387      11.746065      11.746065      11.746065    8[6-(6,6),70-(8,8,8,8,8,8,8)]
   388       8.752525       8.752525       8.752525    8[6-(6,6),70-(8,8,8,8,8,8,8)]
   389      12.038968      12.038968      12.038968    8[7-(8,8),70-(8,8,8,8,8,8,8)]
   390      11.058254      11.058254      11.058254    8[7-(8,8),70-(8,8,8,8,8,8,8)]
   391      12.399785      12.399785      12.399785    8[7-(8,8)]
   392       8.501042       8.501042       8.501042    8[7-(8,8),70-(8,8,8,8,8,8,8)]
   393       9.929209       9.929209       9.929209    8[7-(8,8),70-(8,8,8,8,8,8,8)]
   394       8.135369       8.135369       8.135369    8[7-(8,8)]
   395       2.062449       2.062449       2.062449    8[6-(6,6),70-(8,8,8,8,8,8,8)]
   396       4.004287       4.004287       4.004287    8[6-(6,6),70-(8,8,8,8,8,8,8)]
   397       3.598261       3.598261       3.598261    8[6-(6,6),70-(8,8,8,8,8,8,8)]
   398       0.604721       0.604721       0.604721    8[6-(6,6),70-(8,8,8,8,8,8,8)]
   399       3.891163       3.891163       3.891163    8[7-(8,8),70-(8,8,8,8,8,8,8)]
   400       2.910449       2.910449       2.910449    8[7-(8,8),70-(8,8,8,8,8,8,8)]
   401        4.25198        4.25198        4.25198    8[7-(8,8)]
   402       0.353237       0.353237       0.353237    8[7-(8,8),70-(8,8,8,8,8,8,8)]
   403       1.781405       1.781405       1.781405    8[7-(8,8),70-(8,8,8,8,8,8,8)]
   404      -0.012436      -0.012436      -0.012436    8[7-(8,8)]
   405       6.483819       6.483819       6.483819    8[7-(8,8)]
   406       5.714932       5.714932       5.714932    8[7-(8,8)]
   407       7.855382       7.855382       7.855382    8[7-(8,8)]
   408      -0.589232      -0.589232      -0.589232    8[7-(8,8)]
   409       0.179655       0.179655       0.179655    8[7-(8,8)]
   410      13.208204      13.208204      13.208204    8[7-(8,8)]
   411       7.558572       7.558572       7.558572    8[7-(8,8)]
   412       8.327459       8.327459       8.327459    8[7-(8,8)]
   413       6.187009       6.187009       6.187009    8[7-(8,8)]
   414      14.631623      14.631623      14.631623    8[7-(8,8)]
   415      13.862736      13.862736      13.862736    8[7-(8,8)]
   416       0.834187       0.834187       0.834187    8[7-(8,8)]
