# Supplementary material for: A collection of forcefield precursors for metal–organic frameworks
Source: RSC Adv. 2019 Nov 13;9(63):36492–507. doi: 10.1039/c9ra07327b (PMC9075174; doi:10.1039/c9ra07327b)
Supplement: RA-009-C9RA07327B-s1682 [file RA-009-C9RA07327B-s1682.txt]

NERTAH_clean

9.570000    0.000000    0.000000
0.000000    23.288000    0.000000
0.000000    -6.552459    23.303307

     1       9.160882       9.160882       9.160882    29[7-(6,6),7-(6,6),8-(15),8-(15)]
     2       5.392886       5.392886       5.392886    29[7-(6,6),7-(6,6,6),8-(15),8-(15)]
     3       3.384143       3.384143       3.384143    29[7-(6,6),7-(6,6,6),8-(15),8-(15)]
     4       4.375882       4.375882       4.375882    29[7-(6,6),7-(6,6),8-(15),8-(15)]
     5       0.607886       0.607886       0.607886    29[7-(6,6),7-(6,6,6),8-(15),8-(15)]
     6       8.169143       8.169143       8.169143    29[7-(6,6),7-(6,6,6),8-(15),8-(15)]
     7       0.409117       0.409117       0.409117    29[7-(6,6),7-(6,6),8-(15),8-(15)]
     8       4.177114       4.177114       4.177114    29[7-(6,6),7-(6,6,6),8-(15),8-(15)]
     9       6.185857       6.185857       6.185857    29[7-(6,6),7-(6,6,6),8-(15),8-(15)]
    10       5.194117       5.194117       5.194117    29[7-(6,6),7-(6,6),8-(15),8-(15)]
    11       8.962114       8.962114       8.962114    29[7-(6,6),7-(6,6,6),8-(15),8-(15)]
    12       1.400857       1.400857       1.400857    29[7-(6,6),7-(6,6,6),8-(15),8-(15)]
    13       7.840701       7.840701       7.840701    15[6-(1,1,7),8-(0),8-(29),8-(29)]
    14       2.814537       2.814537       2.814537    15[6-(1,1,7),8-(0),8-(0),8-(29)]
    15       0.779955       0.779955       0.779955    15[6-(1,1,7),8-(0),8-(29),8-(29)]
    16        5.77071        5.77071        5.77071    15[6-(1,1,7),8-(0),8-(0),8-(29)]
    17       3.055701       3.055701       3.055701    15[6-(1,1,7),8-(0),8-(29),8-(29)]
    18       7.599537       7.599537       7.599537    15[6-(1,1,7),8-(0),8-(0),8-(29)]
    19       5.564955       5.564955       5.564955    15[6-(1,1,7),8-(0),8-(29),8-(29)]
    20        0.98571        0.98571        0.98571    15[6-(1,1,7),8-(0),8-(0),8-(29)]
    21       1.729299       1.729299       1.729299    15[6-(1,1,7),8-(0),8-(29),8-(29)]
    22       6.755463       6.755463       6.755463    15[6-(1,1,7),8-(0),8-(0),8-(29)]
    23       8.790045       8.790045       8.790045    15[6-(1,1,7),8-(0),8-(29),8-(29)]
    24        3.79929        3.79929        3.79929    15[6-(1,1,7),8-(0),8-(0),8-(29)]
    25       6.514299       6.514299       6.514299    15[6-(1,1,7),8-(0),8-(29),8-(29)]
    26       1.970463       1.970463       1.970463    15[6-(1,1,7),8-(0),8-(0),8-(29)]
    27       4.005045       4.005045       4.005045    15[6-(1,1,7),8-(0),8-(29),8-(29)]
    28        8.58429        8.58429        8.58429    15[6-(1,1,7),8-(0),8-(0),8-(29)]
    29       6.772689       6.772689       6.772689    1[6-(1,7,15)]
    30       6.717183       6.717183       6.717183    1[6-(1,7,15)]
    31       3.939969       3.939969       3.939969    1[6-(1,7,15)]
    32       4.626138       4.626138       4.626138    1[6-(1,7,15)]
    33       5.602278       5.602278       5.602278    1[6-(1,6,7)]
    34       4.135197       4.135197       4.135197    1[6-(1,6,7)]
    35       4.013658       4.013658       4.013658    1[6-(1,6,6)]
    36       3.430845       3.430845       3.430845    1[6-(1,6,6)]
    37        5.99082        5.99082        5.99082    1[6-(1,6,6)]
    38       5.204166       5.204166       5.204166    1[6-(1,6,6)]
    39       1.815429       1.815429       1.815429    1[6-(1,7,15)]
    40       1.884333       1.884333       1.884333    1[6-(1,7,15)]
    41       3.884463       3.884463       3.884463    1[6-(1,7,15)]
    42       4.639536       4.639536       4.639536    1[6-(1,7,15)]
    43       3.268155       3.268155       3.268155    1[6-(1,6,7)]
    44       4.712268       4.712268       4.712268    1[6-(1,6,7)]
    45       3.721773       3.721773       3.721773    1[6-(1,6,6)]
    46       2.450877       2.450877       2.450877    1[6-(1,6,6)]
    47       3.715074       3.715074       3.715074    1[6-(1,6,6)]
    48       3.661482       3.661482       3.661482    1[6-(1,6,6)]
    49       8.569935       8.569935       8.569935    1[6-(6,7)]
    50       8.829282       8.829282       8.829282    1[6-(6,6)]
    51        0.99528        0.99528        0.99528    1[6-(6,6)]
    52       0.702438       0.702438       0.702438    1[6-(6,7)]
    53       2.445135       2.445135       2.445135    1[6-(6,7)]
    54       2.432694       2.432694       2.432694    1[6-(6,6)]
    55       8.276136       8.276136       8.276136    1[6-(6,6)]
    56       8.361309       8.361309       8.361309    1[6-(6,7)]
    57         9.0915         9.0915         9.0915    1[6-(1,6,6)]
    58       1.092894       1.092894       1.092894    1[6-(1,6,6)]
    59        9.41688        9.41688        9.41688    1[6-(1,6,6)]
    60       1.433586       1.433586       1.433586    1[6-(1,6,6)]
    61       7.974681       7.974681       7.974681    1[6-(6,7)]
    62       7.583268       7.583268       7.583268    1[6-(6,6)]
    63       9.035994       9.035994       9.035994    1[6-(6,6)]
    64       0.110055       0.110055       0.110055    1[6-(6,7)]
    65        6.58416        6.58416        6.58416    1[6-(6,7)]
    66       6.965046       6.965046       6.965046    1[6-(6,6)]
    67       0.657459       0.657459       0.657459    1[6-(6,6)]
    68       0.384714       0.384714       0.384714    1[6-(6,7)]
    69        9.46473        9.46473        9.46473    1[6-(1,6,6)]
    70      -0.006699      -0.006699      -0.006699    1[6-(1,6,6)]
    71       7.243533       7.243533       7.243533    1[6-(1,6,6)]
    72       7.107639       7.107639       7.107639    1[6-(1,6,6)]
    73       1.987689       1.987689       1.987689    1[6-(1,7,15)]
    74       1.932183       1.932183       1.932183    1[6-(1,7,15)]
    75       8.724969       8.724969       8.724969    1[6-(1,7,15)]
    76       9.411138       9.411138       9.411138    1[6-(1,7,15)]
    77       0.817278       0.817278       0.817278    1[6-(1,6,7)]
    78       8.920197       8.920197       8.920197    1[6-(1,6,7)]
    79       8.798658       8.798658       8.798658    1[6-(1,6,6)]
    80       8.215845       8.215845       8.215845    1[6-(1,6,6)]
    81        1.20582        1.20582        1.20582    1[6-(1,6,6)]
    82       0.419166       0.419166       0.419166    1[6-(1,6,6)]
    83       6.600429       6.600429       6.600429    1[6-(1,7,15)]
    84       6.669333       6.669333       6.669333    1[6-(1,7,15)]
    85       8.669463       8.669463       8.669463    1[6-(1,7,15)]
    86       9.424536       9.424536       9.424536    1[6-(1,7,15)]
    87       8.053155       8.053155       8.053155    1[6-(1,6,7)]
    88       9.497268       9.497268       9.497268    1[6-(1,6,7)]
    89       8.506773       8.506773       8.506773    1[6-(1,6,6)]
    90       7.235877       7.235877       7.235877    1[6-(1,6,6)]
    91       8.500074       8.500074       8.500074    1[6-(1,6,6)]
    92       8.446482       8.446482       8.446482    1[6-(1,6,6)]
    93       3.784935       3.784935       3.784935    1[6-(6,7)]
    94       4.044282       4.044282       4.044282    1[6-(6,6)]
    95        5.78028        5.78028        5.78028    1[6-(6,6)]
    96       5.487438       5.487438       5.487438    1[6-(6,7)]
    97       7.230135       7.230135       7.230135    1[6-(6,7)]
    98       7.217694       7.217694       7.217694    1[6-(6,6)]
    99       3.491136       3.491136       3.491136    1[6-(6,6)]
   100       3.576309       3.576309       3.576309    1[6-(6,7)]
   101         4.3065         4.3065         4.3065    1[6-(1,6,6)]
   102       5.877894       5.877894       5.877894    1[6-(1,6,6)]
   103        4.63188        4.63188        4.63188    1[6-(1,6,6)]
   104       6.218586       6.218586       6.218586    1[6-(1,6,6)]
   105       3.189681       3.189681       3.189681    1[6-(6,7)]
   106       2.798268       2.798268       2.798268    1[6-(6,6)]
   107       4.250994       4.250994       4.250994    1[6-(6,6)]
   108       4.895055       4.895055       4.895055    1[6-(6,7)]
   109        1.79916        1.79916        1.79916    1[6-(6,7)]
   110       2.180046       2.180046       2.180046    1[6-(6,6)]
   111       5.442459       5.442459       5.442459    1[6-(6,6)]
   112       5.169714       5.169714       5.169714    1[6-(6,7)]
   113        4.67973        4.67973        4.67973    1[6-(1,6,6)]
   114       4.778301       4.778301       4.778301    1[6-(1,6,6)]
   115       2.458533       2.458533       2.458533    1[6-(1,6,6)]
   116       2.322639       2.322639       2.322639    1[6-(1,6,6)]
   117       2.797311       2.797311       2.797311    1[6-(1,7,15)]
   118       2.852817       2.852817       2.852817    1[6-(1,7,15)]
   119       5.630031       5.630031       5.630031    1[6-(1,7,15)]
   120       4.943862       4.943862       4.943862    1[6-(1,7,15)]
   121       3.967722       3.967722       3.967722    1[6-(1,6,7)]
   122       5.434803       5.434803       5.434803    1[6-(1,6,7)]
   123       5.556342       5.556342       5.556342    1[6-(1,6,6)]
   124       6.139155       6.139155       6.139155    1[6-(1,6,6)]
   125        3.57918        3.57918        3.57918    1[6-(1,6,6)]
   126       4.365834       4.365834       4.365834    1[6-(1,6,6)]
   127       7.754571       7.754571       7.754571    1[6-(1,7,15)]
   128       7.685667       7.685667       7.685667    1[6-(1,7,15)]
   129       5.685537       5.685537       5.685537    1[6-(1,7,15)]
   130       4.930464       4.930464       4.930464    1[6-(1,7,15)]
   131       6.301845       6.301845       6.301845    1[6-(1,6,7)]
   132       4.857732       4.857732       4.857732    1[6-(1,6,7)]
   133       5.848227       5.848227       5.848227    1[6-(1,6,6)]
   134       7.119123       7.119123       7.119123    1[6-(1,6,6)]
   135       5.854926       5.854926       5.854926    1[6-(1,6,6)]
   136       5.908518       5.908518       5.908518    1[6-(1,6,6)]
   137       1.000065       1.000065       1.000065    1[6-(6,7)]
   138       0.740718       0.740718       0.740718    1[6-(6,6)]
   139        8.57472        8.57472        8.57472    1[6-(6,6)]
   140       8.867562       8.867562       8.867562    1[6-(6,7)]
   141       7.124865       7.124865       7.124865    1[6-(6,7)]
   142       7.137306       7.137306       7.137306    1[6-(6,6)]
   143       1.293864       1.293864       1.293864    1[6-(6,6)]
   144       1.208691       1.208691       1.208691    1[6-(6,7)]
   145         0.4785         0.4785         0.4785    1[6-(1,6,6)]
   146       8.477106       8.477106       8.477106    1[6-(1,6,6)]
   147        0.15312        0.15312        0.15312    1[6-(1,6,6)]
   148       8.136414       8.136414       8.136414    1[6-(1,6,6)]
   149       1.595319       1.595319       1.595319    1[6-(6,7)]
   150       1.986732       1.986732       1.986732    1[6-(6,6)]
   151       0.534006       0.534006       0.534006    1[6-(6,6)]
   152       9.459945       9.459945       9.459945    1[6-(6,7)]
   153        2.98584        2.98584        2.98584    1[6-(6,7)]
   154       2.604954       2.604954       2.604954    1[6-(6,6)]
   155       8.912541       8.912541       8.912541    1[6-(6,6)]
   156       9.185286       9.185286       9.185286    1[6-(6,7)]
   157        0.10527        0.10527        0.10527    1[6-(1,6,6)]
   158       0.006699       0.006699       0.006699    1[6-(1,6,6)]
   159       2.326467       2.326467       2.326467    1[6-(1,6,6)]
   160       2.462361       2.462361       2.462361    1[6-(1,6,6)]
   161       7.582311       7.582311       7.582311    1[6-(1,7,15)]
   162       7.637817       7.637817       7.637817    1[6-(1,7,15)]
   163       0.845031       0.845031       0.845031    1[6-(1,7,15)]
   164       0.158862       0.158862       0.158862    1[6-(1,7,15)]
   165       8.752722       8.752722       8.752722    1[6-(1,6,7)]
   166       0.649803       0.649803       0.649803    1[6-(1,6,7)]
   167       0.771342       0.771342       0.771342    1[6-(1,6,6)]
   168       1.354155       1.354155       1.354155    1[6-(1,6,6)]
   169        8.36418        8.36418        8.36418    1[6-(1,6,6)]
   170       9.150834       9.150834       9.150834    1[6-(1,6,6)]
   171       2.969571       2.969571       2.969571    1[6-(1,7,15)]
   172       2.900667       2.900667       2.900667    1[6-(1,7,15)]
   173       0.900537       0.900537       0.900537    1[6-(1,7,15)]
   174       0.145464       0.145464       0.145464    1[6-(1,7,15)]
   175       1.516845       1.516845       1.516845    1[6-(1,6,7)]
   176       0.072732       0.072732       0.072732    1[6-(1,6,7)]
   177       1.063227       1.063227       1.063227    1[6-(1,6,6)]
   178       2.334123       2.334123       2.334123    1[6-(1,6,6)]
   179       1.069926       1.069926       1.069926    1[6-(1,6,6)]
   180       1.123518       1.123518       1.123518    1[6-(1,6,6)]
   181       5.785065       5.785065       5.785065    1[6-(6,7)]
   182       5.525718       5.525718       5.525718    1[6-(6,6)]
   183        3.78972        3.78972        3.78972    1[6-(6,6)]
   184       4.082562       4.082562       4.082562    1[6-(6,7)]
   185       2.339865       2.339865       2.339865    1[6-(6,7)]
   186       2.352306       2.352306       2.352306    1[6-(6,6)]
   187       6.078864       6.078864       6.078864    1[6-(6,6)]
   188       5.993691       5.993691       5.993691    1[6-(6,7)]
   189         5.2635         5.2635         5.2635    1[6-(1,6,6)]
   190       3.692106       3.692106       3.692106    1[6-(1,6,6)]
   191        4.93812        4.93812        4.93812    1[6-(1,6,6)]
   192       3.351414       3.351414       3.351414    1[6-(1,6,6)]
   193       6.380319       6.380319       6.380319    1[6-(6,7)]
   194       6.771732       6.771732       6.771732    1[6-(6,6)]
   195       5.319006       5.319006       5.319006    1[6-(6,6)]
   196       4.674945       4.674945       4.674945    1[6-(6,7)]
   197        7.77084        7.77084        7.77084    1[6-(6,7)]
   198       7.389954       7.389954       7.389954    1[6-(6,6)]
   199       4.127541       4.127541       4.127541    1[6-(6,6)]
   200       4.400286       4.400286       4.400286    1[6-(6,7)]
   201        4.89027        4.89027        4.89027    1[6-(1,6,6)]
   202       4.791699       4.791699       4.791699    1[6-(1,6,6)]
   203       7.111467       7.111467       7.111467    1[6-(1,6,6)]
   204       7.247361       7.247361       7.247361    1[6-(1,6,6)]
   205       6.620526       6.620526       6.620526    6[1-(0),1-(0),7-(6,6,29),15-(8,8,8)]
   206       4.233768       4.233768       4.233768    6[1-(0),1-(0),7-(6,6,29),15-(8,8,8)]
   207       4.824237       4.824237       4.824237    6[1-(0),1-(0),6-(1,1,6),7-(6,6,29)]
   208        4.26822        4.26822        4.26822    6[1-(0),1-(0),6-(1,1,6),6-(1,1,7)]
   209       5.092197       5.092197       5.092197    6[1-(0),1-(0),6-(1,1,6),6-(1,1,6)]
   210       1.989603       1.989603       1.989603    6[1-(0),1-(0),7-(6,6,29),15-(8,8,8)]
   211       4.337124       4.337124       4.337124    6[1-(0),1-(0),7-(6,6,29),15-(8,8,8)]
   212        3.74187        3.74187        3.74187    6[1-(0),1-(0),6-(1,1,6),7-(6,6,29)]
   213        3.43563        3.43563        3.43563    6[1-(0),1-(0),6-(1,1,6),6-(1,1,7)]
   214       4.017486       4.017486       4.017486    6[1-(0),1-(0),6-(1,1,6),6-(1,1,6)]
   215       8.984316       8.984316       8.984316    6[1-(0),6-(1,6),7-(6,29)]
   216       9.135522       9.135522       9.135522    6[1-(0),6-(1,7),6-(6,6)]
   217       0.155991       0.155991       0.155991    6[6-(1,1,6),6-(1,6),6-(1,6)]
   218       0.581856       0.581856       0.581856    6[1-(0),6-(1,7),6-(6,6)]
   219       0.398112       0.398112       0.398112    6[1-(0),6-(1,6),7-(6,29)]
   220       1.673793       1.673793       1.673793    6[1-(0),6-(1,6),7-(6,29)]
   221       1.661352       1.661352       1.661352    6[1-(0),6-(1,7),6-(6,6)]
   222       0.611523       0.611523       0.611523    6[6-(1,1,6),6-(1,6),6-(1,6)]
   223       9.055134       9.055134       9.055134    6[1-(0),6-(1,7),6-(6,6)]
   224        9.12021        9.12021        9.12021    6[1-(0),6-(1,6),7-(6,29)]
   225       0.331122       0.331122       0.331122    6[1-(0),1-(0),6-(1,1,6),6-(6,6)]
   226       0.575157       0.575157       0.575157    6[1-(0),1-(0),6-(1,1,6),6-(6,6)]
   227       8.223501       8.223501       8.223501    6[1-(0),6-(1,6),7-(6,29)]
   228       7.928745       7.928745       7.928745    6[1-(0),6-(1,7),6-(6,6)]
   229        8.14407        8.14407        8.14407    6[6-(1,1,6),6-(1,6),6-(1,6)]
   230       8.822583       8.822583       8.822583    6[1-(0),6-(1,7),6-(6,6)]
   231         9.1872         9.1872         9.1872    6[1-(0),6-(1,6),7-(6,29)]
   232       7.358373       7.358373       7.358373    6[1-(0),6-(1,6),7-(6,29)]
   233       7.575612       7.575612       7.575612    6[1-(0),6-(1,7),6-(6,6)]
   234       8.635968       8.635968       8.635968    6[6-(1,1,6),6-(1,6),6-(1,6)]
   235       9.485784       9.485784       9.485784    6[1-(0),6-(1,7),6-(6,6)]
   236       9.301083       9.301083       9.301083    6[1-(0),6-(1,6),7-(6,29)]
   237       8.971875       8.971875       8.971875    6[1-(0),1-(0),6-(1,1,6),6-(6,6)]
   238       7.720119       7.720119       7.720119    6[1-(0),1-(0),6-(1,1,6),6-(6,6)]
   239       1.835526       1.835526       1.835526    6[1-(0),1-(0),7-(6,6,29),15-(8,8,8)]
   240       9.018768       9.018768       9.018768    6[1-(0),1-(0),7-(6,6,29),15-(8,8,8)]
   241       0.039237       0.039237       0.039237    6[1-(0),1-(0),6-(1,1,6),7-(6,6,29)]
   242        9.05322        9.05322        9.05322    6[1-(0),1-(0),6-(1,1,6),6-(1,1,7)]
   243       0.307197       0.307197       0.307197    6[1-(0),1-(0),6-(1,1,6),6-(1,1,6)]
   244       6.774603       6.774603       6.774603    6[1-(0),1-(0),7-(6,6,29),15-(8,8,8)]
   245       9.122124       9.122124       9.122124    6[1-(0),1-(0),7-(6,6,29),15-(8,8,8)]
   246        8.52687        8.52687        8.52687    6[1-(0),1-(0),6-(1,1,6),7-(6,6,29)]
   247        8.22063        8.22063        8.22063    6[1-(0),1-(0),6-(1,1,6),6-(1,1,7)]
   248       8.802486       8.802486       8.802486    6[1-(0),1-(0),6-(1,1,6),6-(1,1,6)]
   249       4.199316       4.199316       4.199316    6[1-(0),6-(1,6),7-(6,29)]
   250       4.350522       4.350522       4.350522    6[1-(0),6-(1,7),6-(6,6)]
   251       4.940991       4.940991       4.940991    6[6-(1,1,6),6-(1,6),6-(1,6)]
   252       5.366856       5.366856       5.366856    6[1-(0),6-(1,7),6-(6,6)]
   253       5.183112       5.183112       5.183112    6[1-(0),6-(1,6),7-(6,29)]
   254       6.458793       6.458793       6.458793    6[1-(0),6-(1,6),7-(6,29)]
   255       6.446352       6.446352       6.446352    6[1-(0),6-(1,7),6-(6,6)]
   256       5.396523       5.396523       5.396523    6[6-(1,1,6),6-(1,6),6-(1,6)]
   257       4.270134       4.270134       4.270134    6[1-(0),6-(1,7),6-(6,6)]
   258        4.33521        4.33521        4.33521    6[1-(0),6-(1,6),7-(6,29)]
   259       5.116122       5.116122       5.116122    6[1-(0),1-(0),6-(1,1,6),6-(6,6)]
   260       5.360157       5.360157       5.360157    6[1-(0),1-(0),6-(1,1,6),6-(6,6)]
   261       3.438501       3.438501       3.438501    6[1-(0),6-(1,6),7-(6,29)]
   262       3.143745       3.143745       3.143745    6[1-(0),6-(1,7),6-(6,6)]
   263        3.35907        3.35907        3.35907    6[6-(1,1,6),6-(1,6),6-(1,6)]
   264       4.037583       4.037583       4.037583    6[1-(0),6-(1,7),6-(6,6)]
   265         4.4022         4.4022         4.4022    6[1-(0),6-(1,6),7-(6,29)]
   266       2.573373       2.573373       2.573373    6[1-(0),6-(1,6),7-(6,29)]
   267       2.790612       2.790612       2.790612    6[1-(0),6-(1,7),6-(6,6)]
   268       3.850968       3.850968       3.850968    6[6-(1,1,6),6-(1,6),6-(1,6)]
   269       4.700784       4.700784       4.700784    6[1-(0),6-(1,7),6-(6,6)]
   270       4.516083       4.516083       4.516083    6[1-(0),6-(1,6),7-(6,29)]
   271       4.186875       4.186875       4.186875    6[1-(0),1-(0),6-(1,1,6),6-(6,6)]
   272       2.935119       2.935119       2.935119    6[1-(0),1-(0),6-(1,1,6),6-(6,6)]
   273       2.949474       2.949474       2.949474    6[1-(0),1-(0),7-(6,6,29),15-(8,8,8)]
   274       5.336232       5.336232       5.336232    6[1-(0),1-(0),7-(6,6,29),15-(8,8,8)]
   275       4.745763       4.745763       4.745763    6[1-(0),1-(0),6-(1,1,6),7-(6,6,29)]
   276        5.30178        5.30178        5.30178    6[1-(0),1-(0),6-(1,1,6),6-(1,1,7)]
   277       4.477803       4.477803       4.477803    6[1-(0),1-(0),6-(1,1,6),6-(1,1,6)]
   278       7.580397       7.580397       7.580397    6[1-(0),1-(0),7-(6,6,29),15-(8,8,8)]
   279       5.232876       5.232876       5.232876    6[1-(0),1-(0),7-(6,6,29),15-(8,8,8)]
   280        5.82813        5.82813        5.82813    6[1-(0),1-(0),6-(1,1,6),7-(6,6,29)]
   281        6.13437        6.13437        6.13437    6[1-(0),1-(0),6-(1,1,6),6-(1,1,7)]
   282       5.552514       5.552514       5.552514    6[1-(0),1-(0),6-(1,1,6),6-(1,1,6)]
   283       0.585684       0.585684       0.585684    6[1-(0),6-(1,6),7-(6,29)]
   284       0.434478       0.434478       0.434478    6[1-(0),6-(1,7),6-(6,6)]
   285       9.414009       9.414009       9.414009    6[6-(1,1,6),6-(1,6),6-(1,6)]
   286       8.988144       8.988144       8.988144    6[1-(0),6-(1,7),6-(6,6)]
   287       9.171888       9.171888       9.171888    6[1-(0),6-(1,6),7-(6,29)]
   288       7.896207       7.896207       7.896207    6[1-(0),6-(1,6),7-(6,29)]
   289       7.908648       7.908648       7.908648    6[1-(0),6-(1,7),6-(6,6)]
   290       8.958477       8.958477       8.958477    6[6-(1,1,6),6-(1,6),6-(1,6)]
   291       0.514866       0.514866       0.514866    6[1-(0),6-(1,7),6-(6,6)]
   292        0.44979        0.44979        0.44979    6[1-(0),6-(1,6),7-(6,29)]
   293       9.238878       9.238878       9.238878    6[1-(0),1-(0),6-(1,1,6),6-(6,6)]
   294       8.994843       8.994843       8.994843    6[1-(0),1-(0),6-(1,1,6),6-(6,6)]
   295       1.346499       1.346499       1.346499    6[1-(0),6-(1,6),7-(6,29)]
   296       1.641255       1.641255       1.641255    6[1-(0),6-(1,7),6-(6,6)]
   297        1.42593        1.42593        1.42593    6[6-(1,1,6),6-(1,6),6-(1,6)]
   298       0.747417       0.747417       0.747417    6[1-(0),6-(1,7),6-(6,6)]
   299         0.3828         0.3828         0.3828    6[1-(0),6-(1,6),7-(6,29)]
   300       2.211627       2.211627       2.211627    6[1-(0),6-(1,6),7-(6,29)]
   301       1.994388       1.994388       1.994388    6[1-(0),6-(1,7),6-(6,6)]
   302       0.934032       0.934032       0.934032    6[6-(1,1,6),6-(1,6),6-(1,6)]
   303       0.084216       0.084216       0.084216    6[1-(0),6-(1,7),6-(6,6)]
   304       0.268917       0.268917       0.268917    6[1-(0),6-(1,6),7-(6,29)]
   305       0.598125       0.598125       0.598125    6[1-(0),1-(0),6-(1,1,6),6-(6,6)]
   306       1.849881       1.849881       1.849881    6[1-(0),1-(0),6-(1,1,6),6-(6,6)]
   307       7.734474       7.734474       7.734474    6[1-(0),1-(0),7-(6,6,29),15-(8,8,8)]
   308       0.551232       0.551232       0.551232    6[1-(0),1-(0),7-(6,6,29),15-(8,8,8)]
   309       9.530763       9.530763       9.530763    6[1-(0),1-(0),6-(1,1,6),7-(6,6,29)]
   310        0.51678        0.51678        0.51678    6[1-(0),1-(0),6-(1,1,6),6-(1,1,7)]
   311       9.262803       9.262803       9.262803    6[1-(0),1-(0),6-(1,1,6),6-(1,1,6)]
   312       2.795397       2.795397       2.795397    6[1-(0),1-(0),7-(6,6,29),15-(8,8,8)]
   313       0.447876       0.447876       0.447876    6[1-(0),1-(0),7-(6,6,29),15-(8,8,8)]
   314        1.04313        1.04313        1.04313    6[1-(0),1-(0),6-(1,1,6),7-(6,6,29)]
   315        1.34937        1.34937        1.34937    6[1-(0),1-(0),6-(1,1,6),6-(1,1,7)]
   316       0.767514       0.767514       0.767514    6[1-(0),1-(0),6-(1,1,6),6-(1,1,6)]
   317       5.370684       5.370684       5.370684    6[1-(0),6-(1,6),7-(6,29)]
   318       5.219478       5.219478       5.219478    6[1-(0),6-(1,7),6-(6,6)]
   319       4.629009       4.629009       4.629009    6[6-(1,1,6),6-(1,6),6-(1,6)]
   320       4.203144       4.203144       4.203144    6[1-(0),6-(1,7),6-(6,6)]
   321       4.386888       4.386888       4.386888    6[1-(0),6-(1,6),7-(6,29)]
   322       3.111207       3.111207       3.111207    6[1-(0),6-(1,6),7-(6,29)]
   323       3.123648       3.123648       3.123648    6[1-(0),6-(1,7),6-(6,6)]
   324       4.173477       4.173477       4.173477    6[6-(1,1,6),6-(1,6),6-(1,6)]
   325       5.299866       5.299866       5.299866    6[1-(0),6-(1,7),6-(6,6)]
   326        5.23479        5.23479        5.23479    6[1-(0),6-(1,6),7-(6,29)]
   327       4.453878       4.453878       4.453878    6[1-(0),1-(0),6-(1,1,6),6-(6,6)]
   328       4.209843       4.209843       4.209843    6[1-(0),1-(0),6-(1,1,6),6-(6,6)]
   329       6.131499       6.131499       6.131499    6[1-(0),6-(1,6),7-(6,29)]
   330       6.426255       6.426255       6.426255    6[1-(0),6-(1,7),6-(6,6)]
   331        6.21093        6.21093        6.21093    6[6-(1,1,6),6-(1,6),6-(1,6)]
   332       5.532417       5.532417       5.532417    6[1-(0),6-(1,7),6-(6,6)]
   333         5.1678         5.1678         5.1678    6[1-(0),6-(1,6),7-(6,29)]
   334       6.996627       6.996627       6.996627    6[1-(0),6-(1,6),7-(6,29)]
   335       6.779388       6.779388       6.779388    6[1-(0),6-(1,7),6-(6,6)]
   336       5.719032       5.719032       5.719032    6[6-(1,1,6),6-(1,6),6-(1,6)]
   337       4.869216       4.869216       4.869216    6[1-(0),6-(1,7),6-(6,6)]
   338       5.053917       5.053917       5.053917    6[1-(0),6-(1,6),7-(6,29)]
   339       5.383125       5.383125       5.383125    6[1-(0),1-(0),6-(1,1,6),6-(6,6)]
   340       6.634881       6.634881       6.634881    6[1-(0),1-(0),6-(1,1,6),6-(6,6)]
   341       5.269242       5.269242       5.269242    7[6-(1,1,15),6-(1,1,15),6-(1,1,6),29-(7,8,8)]
   342       3.366726       3.366726       3.366726    7[6-(1,1,15),6-(1,1,15),6-(1,1,6),29-(7,8,8)]
   343       9.367116       9.367116       9.367116    7[6-(1,6),6-(1,6),29-(7,8,8)]
   344       0.572286       0.572286       0.572286    7[6-(1,6),6-(1,6),29-(7,8,8)]
   345       8.847465       8.847465       8.847465    7[6-(1,6),6-(1,6),29-(7,8,8)]
   346       8.229243       8.229243       8.229243    7[6-(1,6),6-(1,6),29-(7,8,8)]
   347       0.484242       0.484242       0.484242    7[6-(1,1,15),6-(1,1,15),6-(1,1,6),29-(7,8,8)]
   348       8.151726       8.151726       8.151726    7[6-(1,1,15),6-(1,1,15),6-(1,1,6),29-(7,8,8)]
   349       4.582116       4.582116       4.582116    7[6-(1,6),6-(1,6),29-(7,8,8)]
   350       5.357286       5.357286       5.357286    7[6-(1,6),6-(1,6),29-(7,8,8)]
   351       4.062465       4.062465       4.062465    7[6-(1,6),6-(1,6),29-(7,8,8)]
   352       3.444243       3.444243       3.444243    7[6-(1,6),6-(1,6),29-(7,8,8)]
   353       4.300758       4.300758       4.300758    7[6-(1,1,15),6-(1,1,15),6-(1,1,6),29-(7,8,8)]
   354       6.203274       6.203274       6.203274    7[6-(1,1,15),6-(1,1,15),6-(1,1,6),29-(7,8,8)]
   355       0.202884       0.202884       0.202884    7[6-(1,6),6-(1,6),29-(7,8,8)]
   356       8.997714       8.997714       8.997714    7[6-(1,6),6-(1,6),29-(7,8,8)]
   357       0.722535       0.722535       0.722535    7[6-(1,6),6-(1,6),29-(7,8,8)]
   358       1.340757       1.340757       1.340757    7[6-(1,6),6-(1,6),29-(7,8,8)]
   359       9.085758       9.085758       9.085758    7[6-(1,1,15),6-(1,1,15),6-(1,1,6),29-(7,8,8)]
   360       1.418274       1.418274       1.418274    7[6-(1,1,15),6-(1,1,15),6-(1,1,6),29-(7,8,8)]
   361       4.987884       4.987884       4.987884    7[6-(1,6),6-(1,6),29-(7,8,8)]
   362       4.212714       4.212714       4.212714    7[6-(1,6),6-(1,6),29-(7,8,8)]
   363       5.507535       5.507535       5.507535    7[6-(1,6),6-(1,6),29-(7,8,8)]
   364       6.125757       6.125757       6.125757    7[6-(1,6),6-(1,6),29-(7,8,8)]
   365       7.075101       7.075101       7.075101    8[15-(6,8,8),29-(7,7,8)]
   366       9.029295       9.029295       9.029295    8[15-(6,8,8),29-(7,7,8)]
   367       8.323986       8.323986       8.323986    8[15-(6,8,8)]
   368       3.489222       3.489222       3.489222    8[15-(6,8,8),29-(7,7,8)]
   369        2.03841        2.03841        2.03841    8[15-(6,8,8)]
   370       1.902516       1.902516       1.902516    8[15-(6,8,8)]
   371       1.553211       1.553211       1.553211    8[15-(6,8,8),29-(7,7,8)]
   372       9.147963       9.147963       9.147963    8[15-(6,8,8),29-(7,7,8)]
   373       0.371316       0.371316       0.371316    8[15-(6,8,8)]
   374       5.194596       5.194596       5.194596    8[15-(6,8,8),29-(7,7,8)]
   375       6.760248       6.760248       6.760248    8[15-(6,8,8)]
   376       6.415728       6.415728       6.415728    8[15-(6,8,8)]
   377       2.290101       2.290101       2.290101    8[15-(6,8,8),29-(7,7,8)]
   378       4.244295       4.244295       4.244295    8[15-(6,8,8),29-(7,7,8)]
   379       3.538986       3.538986       3.538986    8[15-(6,8,8)]
   380       8.274222       8.274222       8.274222    8[15-(6,8,8),29-(7,7,8)]
   381        6.82341        6.82341        6.82341    8[15-(6,8,8)]
   382       6.687516       6.687516       6.687516    8[15-(6,8,8)]
   383       6.338211       6.338211       6.338211    8[15-(6,8,8),29-(7,7,8)]
   384       4.362963       4.362963       4.362963    8[15-(6,8,8),29-(7,7,8)]
   385       5.156316       5.156316       5.156316    8[15-(6,8,8)]
   386       0.409596       0.409596       0.409596    8[15-(6,8,8),29-(7,7,8)]
   387       1.975248       1.975248       1.975248    8[15-(6,8,8)]
   388       1.630728       1.630728       1.630728    8[15-(6,8,8)]
   389       2.494899       2.494899       2.494899    8[15-(6,8,8),29-(7,7,8)]
   390       0.540705       0.540705       0.540705    8[15-(6,8,8),29-(7,7,8)]
   391       1.246014       1.246014       1.246014    8[15-(6,8,8)]
   392       6.080778       6.080778       6.080778    8[15-(6,8,8),29-(7,7,8)]
   393        7.53159        7.53159        7.53159    8[15-(6,8,8)]
   394       7.667484       7.667484       7.667484    8[15-(6,8,8)]
   395       8.016789       8.016789       8.016789    8[15-(6,8,8),29-(7,7,8)]
   396       0.422037       0.422037       0.422037    8[15-(6,8,8),29-(7,7,8)]
   397       9.198684       9.198684       9.198684    8[15-(6,8,8)]
   398       4.375404       4.375404       4.375404    8[15-(6,8,8),29-(7,7,8)]
   399       2.809752       2.809752       2.809752    8[15-(6,8,8)]
   400       3.154272       3.154272       3.154272    8[15-(6,8,8)]
   401       7.279899       7.279899       7.279899    8[15-(6,8,8),29-(7,7,8)]
   402       5.325705       5.325705       5.325705    8[15-(6,8,8),29-(7,7,8)]
   403       6.031014       6.031014       6.031014    8[15-(6,8,8)]
   404       1.295778       1.295778       1.295778    8[15-(6,8,8),29-(7,7,8)]
   405        2.74659        2.74659        2.74659    8[15-(6,8,8)]
   406       2.882484       2.882484       2.882484    8[15-(6,8,8)]
   407       3.231789       3.231789       3.231789    8[15-(6,8,8),29-(7,7,8)]
   408       5.207037       5.207037       5.207037    8[15-(6,8,8),29-(7,7,8)]
   409       4.413684       4.413684       4.413684    8[15-(6,8,8)]
   410       9.160404       9.160404       9.160404    8[15-(6,8,8),29-(7,7,8)]
   411       7.594752       7.594752       7.594752    8[15-(6,8,8)]
   412       7.939272       7.939272       7.939272    8[15-(6,8,8)]
