# Supplementary material for: A collection of forcefield precursors for metal–organic frameworks
Source: RSC Adv. 2019 Nov 13;9(63):36492–507. doi: 10.1039/c9ra07327b (PMC9075174; doi:10.1039/c9ra07327b)
Supplement: RA-009-C9RA07327B-s1683 [file RA-009-C9RA07327B-s1683.txt]

NERVAJ_clean

30.091300    0.000000    0.000000
5.078140    29.659717    0.000000
5.078140    4.282587    29.348906

     1      29.907729      29.907729      29.907729    30[8-(6),8-(6),8-(6)]
     2      30.364231      30.364231      30.364231    30[8-(6),8-(6),8-(6),8-(6),8-(6),8-(6,30)]
     3      10.800071      10.800071      10.800071    30[8-(6),8-(6),8-(6,30)]
     4      30.141852      30.141852      30.141852    30[8-(6),8-(6),8-(6)]
     5       29.86947       29.86947       29.86947    30[8-(6),8-(6),8-(6),8-(6),8-(6),8-(6,30)]
     6      16.559601      16.559601      16.559601    30[8-(6),8-(6),8-(6,30)]
     7      17.329611      17.329611      17.329611    30[8-(6),8-(6),8-(6)]
     8      20.698094      20.698094      20.698094    30[8-(6),8-(6),8-(6),8-(6),8-(6),8-(6,30)]
     9       8.472346       8.472346       8.472346    30[8-(6),8-(6),8-(6,30)]
    10      12.950459      12.950459      12.950459    30[8-(6),8-(6),8-(6)]
    11       9.581925       9.581925       9.581925    30[8-(6),8-(6),8-(6),8-(6),8-(6),8-(6,30)]
    12      11.651444      11.651444      11.651444    30[8-(6),8-(6),8-(6,30)]
    13      25.385501      25.385501      25.385501    30[8-(6),8-(6),8-(6)]
    14      24.928999      24.928999      24.928999    30[8-(6),8-(6),8-(6),8-(6),8-(6),8-(6,30)]
    15       9.323719       9.323719       9.323719    30[8-(6),8-(6),8-(6,30)]
    16      25.151378      25.151378      25.151378    30[8-(6),8-(6),8-(6)]
    17      25.424061      25.424061      25.424061    30[8-(6),8-(6),8-(6),8-(6),8-(6),8-(6,30)]
    18       3.564189       3.564189       3.564189    30[8-(6),8-(6),8-(6,30)]
    19      10.339851      10.339851      10.339851    30[8-(6),8-(6),8-(6)]
    20       9.883349       9.883349       9.883349    30[8-(6),8-(6),8-(6),8-(6),8-(6),8-(6,30)]
    21      29.447509      29.447509      29.447509    30[8-(6),8-(6),8-(6,30)]
    22      10.105728      10.105728      10.105728    30[8-(6),8-(6),8-(6)]
    23       10.37811       10.37811       10.37811    30[8-(6),8-(6),8-(6),8-(6),8-(6),8-(6,30)]
    24      23.687979      23.687979      23.687979    30[8-(6),8-(6),8-(6,30)]
    25      22.917969      22.917969      22.917969    30[8-(6),8-(6),8-(6)]
    26      19.549435      19.549435      19.549435    30[8-(6),8-(6),8-(6),8-(6),8-(6),8-(6,30)]
    27      31.775234      31.775234      31.775234    30[8-(6),8-(6),8-(6,30)]
    28      27.297121      27.297121      27.297121    30[8-(6),8-(6),8-(6)]
    29      30.665655      30.665655      30.665655    30[8-(6),8-(6),8-(6),8-(6),8-(6),8-(6,30)]
    30      28.596136      28.596136      28.596136    30[8-(6),8-(6),8-(6,30)]
    31      14.862079      14.862079      14.862079    30[8-(6),8-(6),8-(6)]
    32      15.318581      15.318581      15.318581    30[8-(6),8-(6),8-(6),8-(6),8-(6),8-(6,30)]
    33      30.923861      30.923861      30.923861    30[8-(6),8-(6),8-(6,30)]
    34      15.096202      15.096202      15.096202    30[8-(6),8-(6),8-(6)]
    35       14.82382       14.82382       14.82382    30[8-(6),8-(6),8-(6),8-(6),8-(6),8-(6,30)]
    36      36.683391      36.683391      36.683391    30[8-(6),8-(6),8-(6,30)]
    37      33.714695      33.714695      33.714695    1[6-(6,6)]
    38      35.731705      35.731705      35.731705    1[6-(6,6)]
    39       6.611319       6.611319       6.611319    1[6-(6,6)]
    40      33.577094      33.577094      33.577094    1[6-(6,6)]
    41      35.164969      35.164969      35.164969    1[6-(1,6,8)]
    42      34.337805      34.337805      34.337805    1[6-(1,6,8)]
    43      30.301018      30.301018      30.301018    1[6-(1,1,6)]
    44      29.155899      29.155899      29.155899    1[6-(1,1,6)]
    45      34.450417      34.450417      34.450417    1[6-(1,1,6)]
    46      36.861614      36.861614      36.861614    1[6-(1,1,6)]
    47       8.168468       8.168468       8.168468    1[6-(1,1,6)]
    48         6.9224         6.9224         6.9224    1[6-(1,1,6)]
    49       8.832506       8.832506       8.832506    1[6-(1,1,6)]
    50       8.300301       8.300301       8.300301    1[6-(1,1,6)]
    51      37.545837      37.545837      37.545837    1[6-(1,1,6)]
    52       8.521229       8.521229       8.521229    1[6-(1,6,8)]
    53       8.532365       8.532365       8.532365    1[6-(1,6,8)]
    54      10.297977      10.297977      10.297977    1[6-(6,6)]
    55      12.174439      12.174439      12.174439    1[6-(6,6)]
    56      32.141599      32.141599      32.141599    1[6-(1,6,8)]
    57      31.216585      31.216585      31.216585    1[6-(1,6,8)]
    58      28.282747      28.282747      28.282747    1[6-(6,6)]
    59       28.86711       28.86711       28.86711    1[6-(6,6)]
    60      30.635582      30.635582      30.635582    1[6-(6,6)]
    61      31.340376      31.340376      31.340376    1[6-(6,6)]
    62      29.524662      29.524662      29.524662    1[6-(6,6)]
    63      32.816097      32.816097      32.816097    1[6-(6,6)]
    64         36.744         36.744         36.744    1[6-(6,6)]
    65      34.521038      34.521038      34.521038    1[6-(6,6)]
    66      30.912452      30.912452      30.912452    1[6-(1,6,8)]
    67      31.233906      31.233906      31.233906    1[6-(1,6,8)]
    68      32.559907      32.559907      32.559907    1[6-(1,1,6)]
    69      31.754049      31.754049      31.754049    1[6-(1,1,6)]
    70      31.263606      31.263606      31.263606    1[6-(1,1,6)]
    71       4.977819       4.977819       4.977819    1[6-(1,1,6)]
    72       5.198881       5.198881       5.198881    1[6-(1,1,6)]
    73       6.197185       6.197185       6.197185    1[6-(1,1,6)]
    74      33.659607      33.659607      33.659607    1[6-(1,1,6)]
    75      32.760162      32.760162      32.760162    1[6-(1,1,6)]
    76       4.230055       4.230055       4.230055    1[6-(1,1,6)]
    77       4.362996       4.362996       4.362996    1[6-(6,6)]
    78       5.511986       5.511986       5.511986    1[6-(6,6)]
    79       7.587091       7.587091       7.587091    1[6-(6,6)]
    80       7.206592       7.206592       7.206592    1[6-(6,6)]
    81      33.451365      33.451365      33.451365    1[6-(1,6,8)]
    82      32.935002      32.935002      32.935002    1[6-(1,6,8)]
    83      33.312589      33.312589      33.312589    1[6-(6,6)]
    84      35.990535      35.990535      35.990535    1[6-(6,6)]
    85       7.487839       7.487839       7.487839    1[6-(6,6)]
    86       6.993627       6.993627       6.993627    1[6-(6,6)]
    87       6.236391       6.236391       6.236391    1[6-(1,6,8)]
    88       5.403884       5.403884       5.403884    1[6-(1,6,8)]
    89      14.297358      14.297358      14.297358    1[6-(6,6)]
    90      14.205262      14.205262      14.205262    1[6-(6,6)]
    91      32.656638      32.656638      32.656638    1[6-(6,6)]
    92      34.103348      34.103348      34.103348    1[6-(6,6)]
    93      29.798519      29.798519      29.798519    1[6-(6,6)]
    94      32.861718      32.861718      32.861718    1[6-(6,6)]
    95      33.263969      33.263969      33.263969    1[6-(1,6,8)]
    96      34.420349      34.420349      34.420349    1[6-(1,6,8)]
    97       7.636594       7.636594       7.636594    1[6-(1,1,6)]
    98       7.186841       7.186841       7.186841    1[6-(1,1,6)]
    99      36.336409      36.336409      36.336409    1[6-(1,1,6)]
   100      32.469303      32.469303      32.469303    1[6-(1,1,6)]
   101      28.061434      28.061434      28.061434    1[6-(1,1,6)]
   102      27.825898      27.825898      27.825898    1[6-(1,1,6)]
   103      32.820126      32.820126      32.820126    1[6-(1,1,6)]
   104      31.632577      31.632577      31.632577    1[6-(1,1,6)]
   105      37.845995      37.845995      37.845995    1[6-(1,1,6)]
   106      29.757402      29.757402      29.757402    1[6-(1,6,8)]
   107      28.640444      28.640444      28.640444    1[6-(1,6,8)]
   108       28.35998       28.35998       28.35998    1[6-(6,6)]
   109      31.394551      31.394551      31.394551    1[6-(6,6)]
   110       8.944395       8.944395       8.944395    1[6-(1,6,8)]
   111       8.842313       8.842313       8.842313    1[6-(1,6,8)]
   112       9.020112       9.020112       9.020112    1[6-(6,6)]
   113      13.011268      13.011268      13.011268    1[6-(6,6)]
   114      12.908756      12.908756      12.908756    1[6-(6,6)]
   115      10.892118      10.892118      10.892118    1[6-(6,6)]
   116      26.473056      26.473056      26.473056    1[6-(6,6)]
   117      27.873497      27.873497      27.873497    1[6-(6,6)]
   118      32.444238      32.444238      32.444238    1[6-(6,6)]
   119      31.439417      31.439417      31.439417    1[6-(6,6)]
   120       27.31556       27.31556       27.31556    1[6-(1,6,8)]
   121      25.948626      25.948626      25.948626    1[6-(1,6,8)]
   122      29.813462      29.813462      29.813462    1[6-(1,1,6)]
   123       29.13267       29.13267       29.13267    1[6-(1,1,6)]
   124      28.759789      28.759789      28.759789    1[6-(1,1,6)]
   125      21.939243      21.939243      21.939243    1[6-(1,1,6)]
   126      20.556961      20.556961      20.556961    1[6-(1,1,6)]
   127      21.862927      21.862927      21.862927    1[6-(1,1,6)]
   128      24.224643      24.224643      24.224643    1[6-(1,1,6)]
   129      25.091127      25.091127      25.091127    1[6-(1,1,6)]
   130      20.353538      20.353538      20.353538    1[6-(1,1,6)]
   131      17.222262      17.222262      17.222262    1[6-(6,6)]
   132      15.644817      15.644817      15.644817    1[6-(6,6)]
   133      15.488748      15.488748      15.488748    1[6-(6,6)]
   134      18.409987      18.409987      18.409987    1[6-(6,6)]
   135      27.915952      27.915952      27.915952    1[6-(1,6,8)]
   136      29.065466      29.065466      29.065466    1[6-(1,6,8)]
   137      29.137893      29.137893      29.137893    1[6-(6,6)]
   138      30.705255      30.705255      30.705255    1[6-(6,6)]
   139      26.037599      26.037599      26.037599    1[6-(6,6)]
   140      25.425824      25.425824      25.425824    1[6-(6,6)]
   141      20.258769      20.258769      20.258769    1[6-(1,6,8)]
   142      19.493797      19.493797      19.493797    1[6-(1,6,8)]
   143      29.310257      29.310257      29.310257    1[6-(6,6)]
   144      30.954074      30.954074      30.954074    1[6-(6,6)]
   145      17.601217      17.601217      17.601217    1[6-(6,6)]
   146      18.109934      18.109934      18.109934    1[6-(6,6)]
   147      15.235857      15.235857      15.235857    1[6-(6,6)]
   148       21.51825       21.51825       21.51825    1[6-(6,6)]
   149      23.548857      23.548857      23.548857    1[6-(1,6,8)]
   150      23.364532      23.364532      23.364532    1[6-(1,6,8)]
   151       18.90002       18.90002       18.90002    1[6-(1,1,6)]
   152      19.685917      19.685917      19.685917    1[6-(1,1,6)]
   153      23.497154      23.497154      23.497154    1[6-(1,1,6)]
   154      25.448109      25.448109      25.448109    1[6-(1,1,6)]
   155      20.124759      20.124759      20.124759    1[6-(1,1,6)]
   156      18.986247      18.986247      18.986247    1[6-(1,1,6)]
   157      23.335136      23.335136      23.335136    1[6-(1,1,6)]
   158      24.028576      24.028576      24.028576    1[6-(1,1,6)]
   159      28.913796      28.913796      28.913796    1[6-(1,1,6)]
   160      23.449083      23.449083      23.449083    1[6-(1,6,8)]
   161      22.224569      22.224569      22.224569    1[6-(1,6,8)]
   162      23.770065      23.770065      23.770065    1[6-(6,6)]
   163      22.312273      22.312273      22.312273    1[6-(6,6)]
   164      22.211375      22.211375      22.211375    1[6-(1,6,8)]
   165      20.823617      20.823617      20.823617    1[6-(1,6,8)]
   166       23.42269       23.42269       23.42269    1[6-(6,6)]
   167       23.67688       23.67688       23.67688    1[6-(6,6)]
   168      22.566337      22.566337      22.566337    1[6-(6,6)]
   169      21.970446      21.970446      21.970446    1[6-(6,6)]
   170      10.467135      10.467135      10.467135    1[6-(6,6)]
   171       9.083611       9.083611       9.083611    1[6-(6,6)]
   172       37.02915       37.02915       37.02915    1[6-(6,6)]
   173      36.634651      36.634651      36.634651    1[6-(6,6)]
   174      12.535283      12.535283      12.535283    1[6-(1,6,8)]
   175      11.866216      11.866216      11.866216    1[6-(1,6,8)]
   176      15.103223      15.103223      15.103223    1[6-(1,1,6)]
   177      13.692046      13.692046      13.692046    1[6-(1,1,6)]
   178      14.990044      14.990044      14.990044    1[6-(1,1,6)]
   179      12.654358      12.654358      12.654358    1[6-(1,1,6)]
   180      11.919917      11.919917      11.919917    1[6-(1,1,6)]
   181      11.897685      11.897685      11.897685    1[6-(1,1,6)]
   182      12.190812      12.190812      12.190812    1[6-(1,1,6)]
   183      11.438944      11.438944      11.438944    1[6-(1,1,6)]
   184       6.523762       6.523762       6.523762    1[6-(1,1,6)]
   185      11.586797      11.586797      11.586797    1[6-(6,6)]
   186      12.220515      12.220515      12.220515    1[6-(6,6)]
   187      11.641724      11.641724      11.641724    1[6-(6,6)]
   188       9.475286       9.475286       9.475286    1[6-(6,6)]
   189      17.703079      17.703079      17.703079    1[6-(1,6,8)]
   190       17.02163       17.02163       17.02163    1[6-(1,6,8)]
   191      19.445293      19.445293      19.445293    1[6-(6,6)]
   192      22.686036      22.686036      22.686036    1[6-(6,6)]
   193      16.284967      16.284967      16.284967    1[6-(6,6)]
   194      13.949786      13.949786      13.949786    1[6-(6,6)]
   195       9.828281       9.828281       9.828281    1[6-(1,6,8)]
   196       8.455489       8.455489       8.455489    1[6-(1,6,8)]
   197      24.567761      24.567761      24.567761    1[6-(6,6)]
   198      23.257525      23.257525      23.257525    1[6-(6,6)]
   199      12.678853      12.678853      12.678853    1[6-(6,6)]
   200      12.170136      12.170136      12.170136    1[6-(6,6)]
   201       9.966073       9.966073       9.966073    1[6-(6,6)]
   202        8.76182        8.76182        8.76182    1[6-(6,6)]
   203       6.731213       6.731213       6.731213    1[6-(1,6,8)]
   204       6.915538       6.915538       6.915538    1[6-(1,6,8)]
   205        6.30191        6.30191        6.30191    1[6-(1,1,6)]
   206      35.607313      35.607313      35.607313    1[6-(1,1,6)]
   207       6.782916       6.782916       6.782916    1[6-(1,1,6)]
   208      34.923261      34.923261      34.923261    1[6-(1,1,6)]
   209      35.168471      35.168471      35.168471    1[6-(1,1,6)]
   210       6.215683       6.215683       6.215683    1[6-(1,1,6)]
   211      31.958094      31.958094      31.958094    1[6-(1,1,6)]
   212      31.264654      31.264654      31.264654    1[6-(1,1,6)]
   213      31.457574      31.457574      31.457574    1[6-(1,1,6)]
   214      31.844147      31.844147      31.844147    1[6-(1,6,8)]
   215      33.068661      33.068661      33.068661    1[6-(1,6,8)]
   216      31.523165      31.523165      31.523165    1[6-(6,6)]
   217      32.980957      32.980957      32.980957    1[6-(6,6)]
   218      33.081855      33.081855      33.081855    1[6-(1,6,8)]
   219      34.469613      34.469613      34.469613    1[6-(1,6,8)]
   220       31.87054       31.87054       31.87054    1[6-(6,6)]
   221       31.61635       31.61635       31.61635    1[6-(6,6)]
   222      32.726893      32.726893      32.726893    1[6-(6,6)]
   223      33.322784      33.322784      33.322784    1[6-(6,6)]
   224      19.812935      19.812935      19.812935    1[6-(6,6)]
   225      21.196459      21.196459      21.196459    1[6-(6,6)]
   226       23.34222       23.34222       23.34222    1[6-(6,6)]
   227      23.736719      23.736719      23.736719    1[6-(6,6)]
   228      17.744787      17.744787      17.744787    1[6-(1,6,8)]
   229      18.413854      18.413854      18.413854    1[6-(1,6,8)]
   230      15.176847      15.176847      15.176847    1[6-(1,1,6)]
   231      16.588024      16.588024      16.588024    1[6-(1,1,6)]
   232      15.290026      15.290026      15.290026    1[6-(1,1,6)]
   233      12.547572      12.547572      12.547572    1[6-(1,1,6)]
   234      13.282013      13.282013      13.282013    1[6-(1,1,6)]
   235      13.304245      13.304245      13.304245    1[6-(1,1,6)]
   236      18.089258      18.089258      18.089258    1[6-(1,1,6)]
   237      18.841126      18.841126      18.841126    1[6-(1,1,6)]
   238      18.678168      18.678168      18.678168    1[6-(1,1,6)]
   239      13.615133      13.615133      13.615133    1[6-(6,6)]
   240       7.903275       7.903275       7.903275    1[6-(6,6)]
   241       8.482066       8.482066       8.482066    1[6-(6,6)]
   242      15.726644      15.726644      15.726644    1[6-(6,6)]
   243      12.576991      12.576991      12.576991    1[6-(1,6,8)]
   244       13.25844       13.25844       13.25844    1[6-(1,6,8)]
   245      10.834777      10.834777      10.834777    1[6-(6,6)]
   246       7.594034       7.594034       7.594034    1[6-(6,6)]
   247       8.916963       8.916963       8.916963    1[6-(6,6)]
   248      11.252144      11.252144      11.252144    1[6-(6,6)]
   249      15.373649      15.373649      15.373649    1[6-(1,6,8)]
   250      16.746441      16.746441      16.746441    1[6-(1,6,8)]
   251      30.725469      30.725469      30.725469    1[6-(6,6)]
   252      32.035705      32.035705      32.035705    1[6-(6,6)]
   253      21.578535      21.578535      21.578535    1[6-(6,6)]
   254      19.561525      19.561525      19.561525    1[6-(6,6)]
   255      18.590611      18.590611      18.590611    1[6-(6,6)]
   256      21.716136      21.716136      21.716136    1[6-(6,6)]
   257      20.128261      20.128261      20.128261    1[6-(1,6,8)]
   258      20.955425      20.955425      20.955425    1[6-(1,6,8)]
   259      19.914072      19.914072      19.914072    1[6-(1,1,6)]
   260      26.137331      26.137331      26.137331    1[6-(1,1,6)]
   261      20.842813      20.842813      20.842813    1[6-(1,1,6)]
   262      23.509756      23.509756      23.509756    1[6-(1,1,6)]
   263      22.111602      22.111602      22.111602    1[6-(1,1,6)]
   264       18.27953       18.27953       18.27953    1[6-(1,1,6)]
   265      21.447564      21.447564      21.447564    1[6-(1,1,6)]
   266      21.979769      21.979769      21.979769    1[6-(1,1,6)]
   267      22.825533      22.825533      22.825533    1[6-(1,1,6)]
   268      21.758841      21.758841      21.758841    1[6-(1,6,8)]
   269      21.747705      21.747705      21.747705    1[6-(1,6,8)]
   270      19.982093      19.982093      19.982093    1[6-(6,6)]
   271      18.105631      18.105631      18.105631    1[6-(6,6)]
   272      23.151631      23.151631      23.151631    1[6-(1,6,8)]
   273      24.076645      24.076645      24.076645    1[6-(1,6,8)]
   274      27.010483      27.010483      27.010483    1[6-(6,6)]
   275       26.42612       26.42612       26.42612    1[6-(6,6)]
   276      24.657648      24.657648      24.657648    1[6-(6,6)]
   277      23.952854      23.952854      23.952854    1[6-(6,6)]
   278      25.768568      25.768568      25.768568    1[6-(6,6)]
   279      22.477133      22.477133      22.477133    1[6-(6,6)]
   280       23.62737       23.62737       23.62737    1[6-(6,6)]
   281      25.850332      25.850332      25.850332    1[6-(6,6)]
   282      24.380778      24.380778      24.380778    1[6-(1,6,8)]
   283      24.059324      24.059324      24.059324    1[6-(1,6,8)]
   284      22.733323      22.733323      22.733323    1[6-(1,1,6)]
   285      23.539181      23.539181      23.539181    1[6-(1,1,6)]
   286      24.029624      24.029624      24.029624    1[6-(1,1,6)]
   287      20.224111      20.224111      20.224111    1[6-(1,1,6)]
   288      20.003049      20.003049      20.003049    1[6-(1,1,6)]
   289      19.004745      19.004745      19.004745    1[6-(1,1,6)]
   290      21.633623      21.633623      21.633623    1[6-(1,1,6)]
   291      22.533068      22.533068      22.533068    1[6-(1,1,6)]
   292      20.971875      20.971875      20.971875    1[6-(1,1,6)]
   293      20.838934      20.838934      20.838934    1[6-(6,6)]
   294      14.611804      14.611804      14.611804    1[6-(6,6)]
   295      12.536699      12.536699      12.536699    1[6-(6,6)]
   296      17.995338      17.995338      17.995338    1[6-(6,6)]
   297      21.841865      21.841865      21.841865    1[6-(1,6,8)]
   298      22.358228      22.358228      22.358228    1[6-(1,6,8)]
   299      21.980641      21.980641      21.980641    1[6-(6,6)]
   300      19.302695      19.302695      19.302695    1[6-(6,6)]
   301      17.714091      17.714091      17.714091    1[6-(6,6)]
   302      18.208303      18.208303      18.208303    1[6-(6,6)]
   303      18.965539      18.965539      18.965539    1[6-(1,6,8)]
   304      19.798046      19.798046      19.798046    1[6-(1,6,8)]
   305      15.982712      15.982712      15.982712    1[6-(6,6)]
   306      16.074808      16.074808      16.074808    1[6-(6,6)]
   307      22.636592      22.636592      22.636592    1[6-(6,6)]
   308      21.189882      21.189882      21.189882    1[6-(6,6)]
   309      20.416571      20.416571      20.416571    1[6-(6,6)]
   310      22.431512      22.431512      22.431512    1[6-(6,6)]
   311      22.029261      22.029261      22.029261    1[6-(1,6,8)]
   312      20.872881      20.872881      20.872881    1[6-(1,6,8)]
   313      17.565336      17.565336      17.565336    1[6-(1,1,6)]
   314      23.093229      23.093229      23.093229    1[6-(1,1,6)]
   315      18.956821      18.956821      18.956821    1[6-(1,1,6)]
   316      27.902067      27.902067      27.902067    1[6-(1,1,6)]
   317      27.231796      27.231796      27.231796    1[6-(1,1,6)]
   318      22.389192      22.389192      22.389192    1[6-(1,1,6)]
   319      22.473104      22.473104      22.473104    1[6-(1,1,6)]
   320      23.660653      23.660653      23.660653    1[6-(1,1,6)]
   321      22.525375      22.525375      22.525375    1[6-(1,1,6)]
   322      25.535828      25.535828      25.535828    1[6-(1,6,8)]
   323      26.652786      26.652786      26.652786    1[6-(1,6,8)]
   324       26.93325       26.93325       26.93325    1[6-(6,6)]
   325      23.898679      23.898679      23.898679    1[6-(6,6)]
   326      21.335675      21.335675      21.335675    1[6-(1,6,8)]
   327      21.437757      21.437757      21.437757    1[6-(1,6,8)]
   328      21.259958      21.259958      21.259958    1[6-(6,6)]
   329      17.268802      17.268802      17.268802    1[6-(6,6)]
   330      17.371314      17.371314      17.371314    1[6-(6,6)]
   331      19.387952      19.387952      19.387952    1[6-(6,6)]
   332      28.820174      28.820174      28.820174    1[6-(6,6)]
   333      27.419733      27.419733      27.419733    1[6-(6,6)]
   334      27.927132      27.927132      27.927132    1[6-(6,6)]
   335      28.931953      28.931953      28.931953    1[6-(6,6)]
   336       27.97767       27.97767       27.97767    1[6-(1,6,8)]
   337      29.344604      29.344604      29.344604    1[6-(1,6,8)]
   338      25.479768      25.479768      25.479768    1[6-(1,1,6)]
   339       26.16056       26.16056       26.16056    1[6-(1,1,6)]
   340      26.533441      26.533441      26.533441    1[6-(1,1,6)]
   341      28.275847      28.275847      28.275847    1[6-(1,1,6)]
   342      29.658129      29.658129      29.658129    1[6-(1,1,6)]
   343      28.352163      28.352163      28.352163    1[6-(1,1,6)]
   344      31.068587      31.068587      31.068587    1[6-(1,1,6)]
   345      30.202103      30.202103      30.202103    1[6-(1,1,6)]
   346      29.861552      29.861552      29.861552    1[6-(1,1,6)]
   347      32.992828      32.992828      32.992828    1[6-(6,6)]
   348       4.478973       4.478973       4.478973    1[6-(6,6)]
   349       4.635042       4.635042       4.635042    1[6-(6,6)]
   350      31.805103      31.805103      31.805103    1[6-(6,6)]
   351      27.377278      27.377278      27.377278    1[6-(1,6,8)]
   352      26.227764      26.227764      26.227764    1[6-(1,6,8)]
   353      26.155337      26.155337      26.155337    1[6-(6,6)]
   354      24.587975      24.587975      24.587975    1[6-(6,6)]
   355      24.177491      24.177491      24.177491    1[6-(6,6)]
   356      24.789266      24.789266      24.789266    1[6-(6,6)]
   357      29.956321      29.956321      29.956321    1[6-(1,6,8)]
   358      30.721293      30.721293      30.721293    1[6-(1,6,8)]
   359      25.982973      25.982973      25.982973    1[6-(6,6)]
   360      24.339156      24.339156      24.339156    1[6-(6,6)]
   361       6.532885       6.532885       6.532885    1[6-(6,6)]
   362       4.515875       4.515875       4.515875    1[6-(6,6)]
   363      33.636261      33.636261      33.636261    1[6-(6,6)]
   364       6.670486       6.670486       6.670486    1[6-(6,6)]
   365       5.082611       5.082611       5.082611    1[6-(1,6,8)]
   366       5.909775       5.909775       5.909775    1[6-(1,6,8)]
   367       9.946562       9.946562       9.946562    1[6-(1,1,6)]
   368      11.091681      11.091681      11.091681    1[6-(1,1,6)]
   369       5.797163       5.797163       5.797163    1[6-(1,1,6)]
   370       3.385966       3.385966       3.385966    1[6-(1,1,6)]
   371      32.079112      32.079112      32.079112    1[6-(1,1,6)]
   372       33.32518       33.32518       33.32518    1[6-(1,1,6)]
   373      31.415074      31.415074      31.415074    1[6-(1,1,6)]
   374      31.947279      31.947279      31.947279    1[6-(1,1,6)]
   375       2.701743       2.701743       2.701743    1[6-(1,1,6)]
   376      31.726351      31.726351      31.726351    1[6-(1,6,8)]
   377      31.715215      31.715215      31.715215    1[6-(1,6,8)]
   378      29.949603      29.949603      29.949603    1[6-(6,6)]
   379      28.073141      28.073141      28.073141    1[6-(6,6)]
   380       8.105981       8.105981       8.105981    1[6-(1,6,8)]
   381       9.030995       9.030995       9.030995    1[6-(1,6,8)]
   382      11.964833      11.964833      11.964833    1[6-(6,6)]
   383       11.38047       11.38047       11.38047    1[6-(6,6)]
   384       9.611998       9.611998       9.611998    1[6-(6,6)]
   385       8.907204       8.907204       8.907204    1[6-(6,6)]
   386      10.722918      10.722918      10.722918    1[6-(6,6)]
   387       7.431483       7.431483       7.431483    1[6-(6,6)]
   388        3.50358        3.50358        3.50358    1[6-(6,6)]
   389       5.726542       5.726542       5.726542    1[6-(6,6)]
   390       9.335128       9.335128       9.335128    1[6-(1,6,8)]
   391       9.013674       9.013674       9.013674    1[6-(1,6,8)]
   392       7.687673       7.687673       7.687673    1[6-(1,1,6)]
   393       8.493531       8.493531       8.493531    1[6-(1,1,6)]
   394       8.983974       8.983974       8.983974    1[6-(1,1,6)]
   395       5.178461       5.178461       5.178461    1[6-(1,1,6)]
   396      35.048699      35.048699      35.048699    1[6-(1,1,6)]
   397      34.050395      34.050395      34.050395    1[6-(1,1,6)]
   398       6.587973       6.587973       6.587973    1[6-(1,1,6)]
   399       7.487418       7.487418       7.487418    1[6-(1,1,6)]
   400      36.017525      36.017525      36.017525    1[6-(1,1,6)]
   401      35.884584      35.884584      35.884584    1[6-(6,6)]
   402      34.735594      34.735594      34.735594    1[6-(6,6)]
   403      32.660489      32.660489      32.660489    1[6-(6,6)]
   404      33.040988      33.040988      33.040988    1[6-(6,6)]
   405       6.796215       6.796215       6.796215    1[6-(1,6,8)]
   406       7.312578       7.312578       7.312578    1[6-(1,6,8)]
   407       6.934991       6.934991       6.934991    1[6-(6,6)]
   408       4.257045       4.257045       4.257045    1[6-(6,6)]
   409      32.759741      32.759741      32.759741    1[6-(6,6)]
   410      33.253953      33.253953      33.253953    1[6-(6,6)]
   411      34.011189      34.011189      34.011189    1[6-(1,6,8)]
   412      34.843696      34.843696      34.843696    1[6-(1,6,8)]
   413      25.950222      25.950222      25.950222    1[6-(6,6)]
   414      26.042318      26.042318      26.042318    1[6-(6,6)]
   415       7.590942       7.590942       7.590942    1[6-(6,6)]
   416       6.144232       6.144232       6.144232    1[6-(6,6)]
   417      10.449061      10.449061      10.449061    1[6-(6,6)]
   418       7.385862       7.385862       7.385862    1[6-(6,6)]
   419       6.983611       6.983611       6.983611    1[6-(1,6,8)]
   420       5.827231       5.827231       5.827231    1[6-(1,6,8)]
   421      32.610986      32.610986      32.610986    1[6-(1,1,6)]
   422      33.060739      33.060739      33.060739    1[6-(1,1,6)]
   423       3.911171       3.911171       3.911171    1[6-(1,1,6)]
   424       7.778277       7.778277       7.778277    1[6-(1,1,6)]
   425      12.186146      12.186146      12.186146    1[6-(1,1,6)]
   426      12.421682      12.421682      12.421682    1[6-(1,1,6)]
   427       7.427454       7.427454       7.427454    1[6-(1,1,6)]
   428       8.615003       8.615003       8.615003    1[6-(1,1,6)]
   429       2.401585       2.401585       2.401585    1[6-(1,1,6)]
   430      10.490178      10.490178      10.490178    1[6-(1,6,8)]
   431      11.607136      11.607136      11.607136    1[6-(1,6,8)]
   432        11.8876        11.8876        11.8876    1[6-(6,6)]
   433       8.853029       8.853029       8.853029    1[6-(6,6)]
   434      31.303185      31.303185      31.303185    1[6-(1,6,8)]
   435      31.405267      31.405267      31.405267    1[6-(1,6,8)]
   436      31.227468      31.227468      31.227468    1[6-(6,6)]
   437      27.236312      27.236312      27.236312    1[6-(6,6)]
   438      27.338824      27.338824      27.338824    1[6-(6,6)]
   439      29.355462      29.355462      29.355462    1[6-(6,6)]
   440      13.774524      13.774524      13.774524    1[6-(6,6)]
   441      12.374083      12.374083      12.374083    1[6-(6,6)]
   442       7.803342       7.803342       7.803342    1[6-(6,6)]
   443       8.808163       8.808163       8.808163    1[6-(6,6)]
   444       12.93202       12.93202       12.93202    1[6-(1,6,8)]
   445      14.298954      14.298954      14.298954    1[6-(1,6,8)]
   446      10.434118      10.434118      10.434118    1[6-(1,1,6)]
   447       11.11491       11.11491       11.11491    1[6-(1,1,6)]
   448      11.487791      11.487791      11.487791    1[6-(1,1,6)]
   449      13.230197      13.230197      13.230197    1[6-(1,1,6)]
   450      19.690619      19.690619      19.690619    1[6-(1,1,6)]
   451      18.384653      18.384653      18.384653    1[6-(1,1,6)]
   452      16.022937      16.022937      16.022937    1[6-(1,1,6)]
   453      15.156453      15.156453      15.156453    1[6-(1,1,6)]
   454      19.894042      19.894042      19.894042    1[6-(1,1,6)]
   455      23.025318      23.025318      23.025318    1[6-(6,6)]
   456      24.602763      24.602763      24.602763    1[6-(6,6)]
   457      24.758832      24.758832      24.758832    1[6-(6,6)]
   458      21.837593      21.837593      21.837593    1[6-(6,6)]
   459      12.331628      12.331628      12.331628    1[6-(1,6,8)]
   460      11.182114      11.182114      11.182114    1[6-(1,6,8)]
   461      11.109687      11.109687      11.109687    1[6-(6,6)]
   462       9.542325       9.542325       9.542325    1[6-(6,6)]
   463      14.209981      14.209981      14.209981    1[6-(6,6)]
   464      14.821756      14.821756      14.821756    1[6-(6,6)]
   465      19.988811      19.988811      19.988811    1[6-(1,6,8)]
   466      20.753783      20.753783      20.753783    1[6-(1,6,8)]
   467      10.937323      10.937323      10.937323    1[6-(6,6)]
   468       9.293506       9.293506       9.293506    1[6-(6,6)]
   469      22.646363      22.646363      22.646363    1[6-(6,6)]
   470      22.137646      22.137646      22.137646    1[6-(6,6)]
   471      25.011723      25.011723      25.011723    1[6-(6,6)]
   472       18.72933       18.72933       18.72933    1[6-(6,6)]
   473      16.698723      16.698723      16.698723    1[6-(1,6,8)]
   474      16.883048      16.883048      16.883048    1[6-(1,6,8)]
   475       21.34756       21.34756       21.34756    1[6-(1,1,6)]
   476      20.561663      20.561663      20.561663    1[6-(1,1,6)]
   477      16.750426      16.750426      16.750426    1[6-(1,1,6)]
   478      14.799471      14.799471      14.799471    1[6-(1,1,6)]
   479      20.122821      20.122821      20.122821    1[6-(1,1,6)]
   480      21.261333      21.261333      21.261333    1[6-(1,1,6)]
   481      16.912444      16.912444      16.912444    1[6-(1,1,6)]
   482      16.219004      16.219004      16.219004    1[6-(1,1,6)]
   483      11.333784      11.333784      11.333784    1[6-(1,1,6)]
   484      16.798497      16.798497      16.798497    1[6-(1,6,8)]
   485      18.023011      18.023011      18.023011    1[6-(1,6,8)]
   486      16.477515      16.477515      16.477515    1[6-(6,6)]
   487      17.935307      17.935307      17.935307    1[6-(6,6)]
   488      18.036205      18.036205      18.036205    1[6-(1,6,8)]
   489      19.423963      19.423963      19.423963    1[6-(1,6,8)]
   490       16.82489       16.82489       16.82489    1[6-(6,6)]
   491        16.5707        16.5707        16.5707    1[6-(6,6)]
   492      17.681243      17.681243      17.681243    1[6-(6,6)]
   493      18.277134      18.277134      18.277134    1[6-(6,6)]
   494      29.780445      29.780445      29.780445    1[6-(6,6)]
   495      31.163969      31.163969      31.163969    1[6-(6,6)]
   496        3.21843        3.21843        3.21843    1[6-(6,6)]
   497       3.612929       3.612929       3.612929    1[6-(6,6)]
   498      27.712297      27.712297      27.712297    1[6-(1,6,8)]
   499      28.381364      28.381364      28.381364    1[6-(1,6,8)]
   500      25.144357      25.144357      25.144357    1[6-(1,1,6)]
   501      26.555534      26.555534      26.555534    1[6-(1,1,6)]
   502      25.257536      25.257536      25.257536    1[6-(1,1,6)]
   503      22.515082      22.515082      22.515082    1[6-(1,1,6)]
   504      28.327663      28.327663      28.327663    1[6-(1,1,6)]
   505      28.349895      28.349895      28.349895    1[6-(1,1,6)]
   506      28.056768      28.056768      28.056768    1[6-(1,1,6)]
   507      28.808636      28.808636      28.808636    1[6-(1,1,6)]
   508      33.723818      33.723818      33.723818    1[6-(1,1,6)]
   509      28.660783      28.660783      28.660783    1[6-(6,6)]
   510      28.027065      28.027065      28.027065    1[6-(6,6)]
   511      28.605856      28.605856      28.605856    1[6-(6,6)]
   512      30.772294      30.772294      30.772294    1[6-(6,6)]
   513      22.544501      22.544501      22.544501    1[6-(1,6,8)]
   514       23.22595       23.22595       23.22595    1[6-(1,6,8)]
   515      20.802287      20.802287      20.802287    1[6-(6,6)]
   516      17.561544      17.561544      17.561544    1[6-(6,6)]
   517      23.962613      23.962613      23.962613    1[6-(6,6)]
   518      26.297794      26.297794      26.297794    1[6-(6,6)]
   519      30.419299      30.419299      30.419299    1[6-(1,6,8)]
   520      31.792091      31.792091      31.792091    1[6-(1,6,8)]
   521      15.679819      15.679819      15.679819    1[6-(6,6)]
   522      16.990055      16.990055      16.990055    1[6-(6,6)]
   523      27.568727      27.568727      27.568727    1[6-(6,6)]
   524      28.077444      28.077444      28.077444    1[6-(6,6)]
   525      30.281507      30.281507      30.281507    1[6-(6,6)]
   526       31.48576       31.48576       31.48576    1[6-(6,6)]
   527      33.516367      33.516367      33.516367    1[6-(1,6,8)]
   528      33.332042      33.332042      33.332042    1[6-(1,6,8)]
   529       33.94567       33.94567       33.94567    1[6-(1,1,6)]
   530       4.640267       4.640267       4.640267    1[6-(1,1,6)]
   531      33.464664      33.464664      33.464664    1[6-(1,1,6)]
   532       5.324319       5.324319       5.324319    1[6-(1,1,6)]
   533       5.079109       5.079109       5.079109    1[6-(1,1,6)]
   534      34.031897      34.031897      34.031897    1[6-(1,1,6)]
   535       8.289486       8.289486       8.289486    1[6-(1,1,6)]
   536       8.982926       8.982926       8.982926    1[6-(1,1,6)]
   537       8.790006       8.790006       8.790006    1[6-(1,1,6)]
   538       8.403433       8.403433       8.403433    1[6-(1,6,8)]
   539       7.178919       7.178919       7.178919    1[6-(1,6,8)]
   540       8.724415       8.724415       8.724415    1[6-(6,6)]
   541       7.266623       7.266623       7.266623    1[6-(6,6)]
   542       7.165725       7.165725       7.165725    1[6-(1,6,8)]
   543       5.777967       5.777967       5.777967    1[6-(1,6,8)]
   544        8.37704        8.37704        8.37704    1[6-(6,6)]
   545        8.63123        8.63123        8.63123    1[6-(6,6)]
   546       7.520687       7.520687       7.520687    1[6-(6,6)]
   547       6.924796       6.924796       6.924796    1[6-(6,6)]
   548      20.434645      20.434645      20.434645    1[6-(6,6)]
   549      19.051121      19.051121      19.051121    1[6-(6,6)]
   550       16.90536       16.90536       16.90536    1[6-(6,6)]
   551      16.510861      16.510861      16.510861    1[6-(6,6)]
   552      22.502793      22.502793      22.502793    1[6-(1,6,8)]
   553      21.833726      21.833726      21.833726    1[6-(1,6,8)]
   554      25.070733      25.070733      25.070733    1[6-(1,1,6)]
   555      23.659556      23.659556      23.659556    1[6-(1,1,6)]
   556      24.957554      24.957554      24.957554    1[6-(1,1,6)]
   557      27.700008      27.700008      27.700008    1[6-(1,1,6)]
   558      26.965567      26.965567      26.965567    1[6-(1,1,6)]
   559      26.943335      26.943335      26.943335    1[6-(1,1,6)]
   560      22.158322      22.158322      22.158322    1[6-(1,1,6)]
   561      21.406454      21.406454      21.406454    1[6-(1,1,6)]
   562      21.569412      21.569412      21.569412    1[6-(1,1,6)]
   563      26.632447      26.632447      26.632447    1[6-(6,6)]
   564      32.344305      32.344305      32.344305    1[6-(6,6)]
   565      31.765514      31.765514      31.765514    1[6-(6,6)]
   566      24.520936      24.520936      24.520936    1[6-(6,6)]
   567      27.670589      27.670589      27.670589    1[6-(1,6,8)]
   568       26.98914       26.98914       26.98914    1[6-(1,6,8)]
   569      29.412803      29.412803      29.412803    1[6-(6,6)]
   570      32.653546      32.653546      32.653546    1[6-(6,6)]
   571      31.330617      31.330617      31.330617    1[6-(6,6)]
   572      28.995436      28.995436      28.995436    1[6-(6,6)]
   573      24.873931      24.873931      24.873931    1[6-(1,6,8)]
   574      23.501139      23.501139      23.501139    1[6-(1,6,8)]
   575       9.522111       9.522111       9.522111    1[6-(6,6)]
   576       8.211875       8.211875       8.211875    1[6-(6,6)]
   577      18.669045      18.669045      18.669045    1[6-(6,6)]
   578      20.686055      20.686055      20.686055    1[6-(6,6)]
   579      21.656969      21.656969      21.656969    1[6-(6,6)]
   580      18.531444      18.531444      18.531444    1[6-(6,6)]
   581      20.119319      20.119319      20.119319    1[6-(1,6,8)]
   582      19.292155      19.292155      19.292155    1[6-(1,6,8)]
   583      20.333508      20.333508      20.333508    1[6-(1,1,6)]
   584      14.110249      14.110249      14.110249    1[6-(1,1,6)]
   585      19.404767      19.404767      19.404767    1[6-(1,1,6)]
   586      16.737824      16.737824      16.737824    1[6-(1,1,6)]
   587      18.135978      18.135978      18.135978    1[6-(1,1,6)]
   588       21.96805       21.96805       21.96805    1[6-(1,1,6)]
   589      18.800016      18.800016      18.800016    1[6-(1,1,6)]
   590      18.267811      18.267811      18.267811    1[6-(1,1,6)]
   591      17.422047      17.422047      17.422047    1[6-(1,1,6)]
   592      18.488739      18.488739      18.488739    1[6-(1,6,8)]
   593      18.499875      18.499875      18.499875    1[6-(1,6,8)]
   594      20.265487      20.265487      20.265487    1[6-(6,6)]
   595      22.141949      22.141949      22.141949    1[6-(6,6)]
   596      17.095949      17.095949      17.095949    1[6-(1,6,8)]
   597      16.170935      16.170935      16.170935    1[6-(1,6,8)]
   598      13.237097      13.237097      13.237097    1[6-(6,6)]
   599       13.82146       13.82146       13.82146    1[6-(6,6)]
   600      15.589932      15.589932      15.589932    1[6-(6,6)]
   601      16.294726      16.294726      16.294726    1[6-(6,6)]
   602      14.479012      14.479012      14.479012    1[6-(6,6)]
   603      17.770447      17.770447      17.770447    1[6-(6,6)]
   604       16.62021       16.62021       16.62021    1[6-(6,6)]
   605      14.397248      14.397248      14.397248    1[6-(6,6)]
   606      15.866802      15.866802      15.866802    1[6-(1,6,8)]
   607      16.188256      16.188256      16.188256    1[6-(1,6,8)]
   608      17.514257      17.514257      17.514257    1[6-(1,1,6)]
   609      16.708399      16.708399      16.708399    1[6-(1,1,6)]
   610      16.217956      16.217956      16.217956    1[6-(1,1,6)]
   611      20.023469      20.023469      20.023469    1[6-(1,1,6)]
   612      20.244531      20.244531      20.244531    1[6-(1,1,6)]
   613      21.242835      21.242835      21.242835    1[6-(1,1,6)]
   614      18.613957      18.613957      18.613957    1[6-(1,1,6)]
   615      17.714512      17.714512      17.714512    1[6-(1,1,6)]
   616      19.275705      19.275705      19.275705    1[6-(1,1,6)]
   617      19.408646      19.408646      19.408646    1[6-(6,6)]
   618      25.635776      25.635776      25.635776    1[6-(6,6)]
   619      27.710881      27.710881      27.710881    1[6-(6,6)]
   620      22.252242      22.252242      22.252242    1[6-(6,6)]
   621      18.405715      18.405715      18.405715    1[6-(1,6,8)]
   622      17.889352      17.889352      17.889352    1[6-(1,6,8)]
   623      18.266939      18.266939      18.266939    1[6-(6,6)]
   624      20.944885      20.944885      20.944885    1[6-(6,6)]
   625      22.533489      22.533489      22.533489    1[6-(6,6)]
   626      22.039277      22.039277      22.039277    1[6-(6,6)]
   627      21.282041      21.282041      21.282041    1[6-(1,6,8)]
   628      20.449534      20.449534      20.449534    1[6-(1,6,8)]
   629      24.264868      24.264868      24.264868    1[6-(6,6)]
   630      24.172772      24.172772      24.172772    1[6-(6,6)]
   631      17.610988      17.610988      17.610988    1[6-(6,6)]
   632      19.057698      19.057698      19.057698    1[6-(6,6)]
   633      19.831009      19.831009      19.831009    1[6-(6,6)]
   634      17.816068      17.816068      17.816068    1[6-(6,6)]
   635      18.218319      18.218319      18.218319    1[6-(1,6,8)]
   636      19.374699      19.374699      19.374699    1[6-(1,6,8)]
   637      22.682244      22.682244      22.682244    1[6-(1,1,6)]
   638      17.154351      17.154351      17.154351    1[6-(1,1,6)]
   639      21.290759      21.290759      21.290759    1[6-(1,1,6)]
   640      12.345513      12.345513      12.345513    1[6-(1,1,6)]
   641      13.015784      13.015784      13.015784    1[6-(1,1,6)]
   642      17.858388      17.858388      17.858388    1[6-(1,1,6)]
   643      17.774476      17.774476      17.774476    1[6-(1,1,6)]
   644      16.586927      16.586927      16.586927    1[6-(1,1,6)]
   645      17.722205      17.722205      17.722205    1[6-(1,1,6)]
   646      14.711752      14.711752      14.711752    1[6-(1,6,8)]
   647      13.594794      13.594794      13.594794    1[6-(1,6,8)]
   648       13.31433       13.31433       13.31433    1[6-(6,6)]
   649      16.348901      16.348901      16.348901    1[6-(6,6)]
   650      18.911905      18.911905      18.911905    1[6-(1,6,8)]
   651      18.809823      18.809823      18.809823    1[6-(1,6,8)]
   652      18.987622      18.987622      18.987622    1[6-(6,6)]
   653      22.978778      22.978778      22.978778    1[6-(6,6)]
   654      22.876266      22.876266      22.876266    1[6-(6,6)]
   655      20.859628      20.859628      20.859628    1[6-(6,6)]
   656      11.427406      11.427406      11.427406    1[6-(6,6)]
   657      12.827847      12.827847      12.827847    1[6-(6,6)]
   658      12.320448      12.320448      12.320448    1[6-(6,6)]
   659      11.315627      11.315627      11.315627    1[6-(6,6)]
   660       12.26991       12.26991       12.26991    1[6-(1,6,8)]
   661      10.902976      10.902976      10.902976    1[6-(1,6,8)]
   662      14.767812      14.767812      14.767812    1[6-(1,1,6)]
   663       14.08702       14.08702       14.08702    1[6-(1,1,6)]
   664      13.714139      13.714139      13.714139    1[6-(1,1,6)]
   665      11.971733      11.971733      11.971733    1[6-(1,1,6)]
   666      10.589451      10.589451      10.589451    1[6-(1,1,6)]
   667      11.895417      11.895417      11.895417    1[6-(1,1,6)]
   668       9.178993       9.178993       9.178993    1[6-(1,1,6)]
   669      10.045477      10.045477      10.045477    1[6-(1,1,6)]
   670      10.386028      10.386028      10.386028    1[6-(1,1,6)]
   671       7.254752       7.254752       7.254752    1[6-(6,6)]
   672      35.768607      35.768607      35.768607    1[6-(6,6)]
   673      35.612538      35.612538      35.612538    1[6-(6,6)]
   674       8.442477       8.442477       8.442477    1[6-(6,6)]
   675      12.870302      12.870302      12.870302    1[6-(1,6,8)]
   676      14.019816      14.019816      14.019816    1[6-(1,6,8)]
   677      14.092243      14.092243      14.092243    1[6-(6,6)]
   678      15.659605      15.659605      15.659605    1[6-(6,6)]
   679      16.070089      16.070089      16.070089    1[6-(6,6)]
   680      15.458314      15.458314      15.458314    1[6-(6,6)]
   681      10.291259      10.291259      10.291259    1[6-(1,6,8)]
   682       9.526287       9.526287       9.526287    1[6-(1,6,8)]
   683      14.264607      14.264607      14.264607    1[6-(6,6)]
   684      15.908424      15.908424      15.908424    1[6-(6,6)]
   685      33.433677      33.433677      33.433677    6[6-(1,6),6-(1,6),6-(8,8)]
   686      34.088935      34.088935      34.088935    6[1-(0),6-(1,6),6-(6,6)]
   687      35.301108      35.301108      35.301108    6[1-(0),6-(1,6),6-(1,6)]
   688      35.876794      35.876794      35.876794    6[1-(0),6-(1,6),6-(6,8)]
   689      35.232368      35.232368      35.232368    6[6-(1,6),6-(1,6),8-(6)]
   690      34.009103      34.009103      34.009103    6[1-(0),6-(6,6),6-(6,8)]
   691      32.109485      32.109485      32.109485    6[6-(6,6),8-(30),8-(30)]
   692       37.00229       37.00229       37.00229    6[6-(1,1,1),6-(6,6),6-(6,6)]
   693       7.603315       7.603315       7.603315    6[6-(1,1,8),6-(6,6),6-(6,6)]
   694      37.440232      37.440232      37.440232    6[6-(1,1,1),6-(6,6),6-(6,6)]
   695       36.56611       36.56611       36.56611    6[6-(1,1,8),6-(6,6),6-(6,6)]
   696      35.232793      35.232793      35.232793    6[1-(0),1-(0),6-(6,6),8-(6)]
   697      34.888057      34.888057      34.888057    6[1-(0),1-(0),1-(0),6-(6,6)]
   698       7.221558       7.221558       7.221558    6[1-(0),1-(0),1-(0),6-(6,6)]
   699       8.046988       8.046988       8.046988    6[1-(0),1-(0),1-(0),6-(6,6)]
   700       8.623372       8.623372       8.623372    6[1-(0),1-(0),6-(6,6),8-(6)]
   701      35.847205      35.847205      35.847205    6[6-(1,1,1),6-(6,6),6-(6,6)]
   702      12.313342      12.313342      12.313342    6[6-(1,6),6-(1,6),6-(8,8)]
   703      11.084036      11.084036      11.084036    6[1-(0),6-(6,6),6-(6,8)]
   704      12.207858      12.207858      12.207858    6[1-(0),6-(1,6),6-(6,8)]
   705      12.369351      12.369351      12.369351    6[6-(6,6),8-(30),8-(30)]
   706      31.340592      31.340592      31.340592    6[1-(0),1-(0),6-(6,6),8-(6)]
   707      29.873709      29.873709      29.873709    6[6-(1,6),6-(1,6),8-(6)]
   708      28.772903      28.772903      28.772903    6[1-(0),6-(6,6),6-(6,8)]
   709      28.400758      28.400758      28.400758    6[6-(1,6),6-(1,6),6-(8,8)]
   710      29.114863      29.114863      29.114863    6[1-(0),6-(1,6),6-(6,6)]
   711      30.176926      30.176926      30.176926    6[1-(0),6-(1,6),6-(1,6)]
   712       30.59346       30.59346       30.59346    6[1-(0),6-(1,6),6-(6,8)]
   713      27.206053      27.206053      27.206053    6[6-(6,6),8-(30),8-(30)]
   714      27.835796      27.835796      27.835796    6[6-(6,6),8-(30),8-(30)]
   715      29.264758      29.264758      29.264758    6[6-(1,6),6-(1,6),6-(8,8)]
   716      29.956479      29.956479      29.956479    6[1-(0),6-(6,6),6-(6,8)]
   717      31.299745      31.299745      31.299745    6[6-(1,6),6-(1,6),8-(6)]
   718      31.921746      31.921746      31.921746    6[1-(0),6-(1,6),6-(6,8)]
   719      36.316848      36.316848      36.316848    6[1-(0),6-(1,6),6-(1,6)]
   720      34.983507      34.983507      34.983507    6[1-(0),6-(1,6),6-(6,6)]
   721      11.034608      11.034608      11.034608    6[6-(1,6),6-(1,6),8-(6)]
   722      31.613774      31.613774      31.613774    6[1-(0),1-(0),6-(6,6),8-(6)]
   723      32.747069      32.747069      32.747069    6[6-(1,1,8),6-(6,6),6-(6,6)]
   724      32.874413      32.874413      32.874413    6[6-(1,1,1),6-(6,6),6-(6,6)]
   725      32.036265      32.036265      32.036265    6[1-(0),1-(0),1-(0),6-(6,6)]
   726      33.725329      33.725329      33.725329    6[6-(1,1,8),6-(6,6),6-(6,6)]
   727      34.528409      34.528409      34.528409    6[6-(1,1,1),6-(6,6),6-(6,6)]
   728       5.277975       5.277975       5.277975    6[1-(0),1-(0),1-(0),6-(6,6)]
   729      33.632983      33.632983      33.632983    6[6-(1,1,1),6-(6,6),6-(6,6)]
   730      33.589781      33.589781      33.589781    6[1-(0),1-(0),1-(0),6-(6,6)]
   731       5.640197       5.640197       5.640197    6[6-(1,6),6-(1,6),8-(6)]
   732       5.161566       5.161566       5.161566    6[1-(0),6-(1,6),6-(6,8)]
   733        5.85937        5.85937        5.85937    6[1-(0),6-(1,6),6-(1,6)]
   734       7.087495       7.087495       7.087495    6[1-(0),6-(1,6),6-(6,6)]
   735       7.554368       7.554368       7.554368    6[6-(1,6),6-(1,6),6-(8,8)]
   736       6.857195       6.857195       6.857195    6[1-(0),6-(6,6),6-(6,8)]
   737      33.646277      33.646277      33.646277    6[1-(0),1-(0),6-(6,6),8-(6)]
   738       35.12645       35.12645       35.12645    6[6-(1,6),6-(1,6),8-(6)]
   739      34.183399      34.183399      34.183399    6[1-(0),6-(6,6),6-(6,8)]
   740      35.761432      35.761432      35.761432    6[1-(0),6-(1,6),6-(6,6)]
   741       6.626859       6.626859       6.626859    6[1-(0),6-(1,6),6-(1,6)]
   742      34.500885      34.500885      34.500885    6[6-(1,6),6-(1,6),6-(8,8)]
   743        6.33714        6.33714        6.33714    6[1-(0),6-(1,6),6-(6,8)]
   744       4.426219       4.426219       4.426219    6[6-(1,1,8),6-(6,6),6-(6,6)]
   745       33.40217       33.40217       33.40217    6[6-(6,6),8-(30),8-(30)]
   746       5.346074       5.346074       5.346074    6[1-(0),1-(0),6-(6,6),8-(6)]
   747      36.039945      36.039945      36.039945    6[6-(1,1,8),6-(6,6),6-(6,6)]
   748      13.475374      13.475374      13.475374    6[1-(0),6-(1,6),6-(6,6)]
   749      13.418445      13.418445      13.418445    6[1-(0),6-(1,6),6-(1,6)]
   750       8.797018       8.797018       8.797018    6[6-(6,6),8-(0),8-(30,30)]
   751      32.635757      32.635757      32.635757    6[6-(1,6),6-(1,6),6-(8,8)]
   752      32.992108      32.992108      32.992108    6[1-(0),6-(1,6),6-(6,6)]
   753      33.843841      33.843841      33.843841    6[1-(0),6-(1,6),6-(1,6)]
   754      34.313471      34.313471      34.313471    6[1-(0),6-(1,6),6-(6,8)]
   755      33.950694      33.950694      33.950694    6[6-(1,6),6-(1,6),8-(6)]
   756      33.107879      33.107879      33.107879    6[1-(0),6-(6,6),6-(6,8)]
   757      31.704522      31.704522      31.704522    6[6-(6,6),8-(30),8-(30)]
   758      34.498223      34.498223      34.498223    6[6-(1,1,1),6-(6,6),6-(6,6)]
   759      30.168187      30.168187      30.168187    6[6-(1,1,8),6-(6,6),6-(6,6)]
   760      36.539508      36.539508      36.539508    6[6-(1,1,1),6-(6,6),6-(6,6)]
   761      37.092136      37.092136      37.092136    6[6-(1,1,8),6-(6,6),6-(6,6)]
   762      34.207504      34.207504      34.207504    6[1-(0),1-(0),6-(6,6),8-(6)]
   763      36.978907      36.978907      36.978907    6[1-(0),1-(0),1-(0),6-(6,6)]
   764      28.048265      28.048265      28.048265    6[1-(0),1-(0),1-(0),6-(6,6)]
   765      32.240717      32.240717      32.240717    6[1-(0),1-(0),1-(0),6-(6,6)]
   766      29.596656      29.596656      29.596656    6[1-(0),1-(0),6-(6,6),8-(6)]
   767      36.341215      36.341215      36.341215    6[6-(1,1,1),6-(6,6),6-(6,6)]
   768      28.633679      28.633679      28.633679    6[6-(1,6),6-(1,6),6-(8,8)]
   769      28.890404      28.890404      28.890404    6[1-(0),6-(6,6),6-(6,8)]
   770       30.70634       30.70634       30.70634    6[1-(0),6-(1,6),6-(6,8)]
   771      27.409514      27.409514      27.409514    6[6-(6,6),8-(30),8-(30)]
   772       8.446546       8.446546       8.446546    6[1-(0),1-(0),6-(6,6),8-(6)]
   773       9.749371       9.749371       9.749371    6[6-(1,6),6-(1,6),8-(6)]
   774       9.804424       9.804424       9.804424    6[1-(0),6-(6,6),6-(6,8)]
   775      11.024115      11.024115      11.024115    6[6-(1,6),6-(1,6),6-(8,8)]
   776      12.190208      12.190208      12.190208    6[1-(0),6-(1,6),6-(6,6)]
   777      12.126679      12.126679      12.126679    6[1-(0),6-(1,6),6-(1,6)]
   778       10.92036       10.92036       10.92036    6[1-(0),6-(1,6),6-(6,8)]
   779      11.080819      11.080819      11.080819    6[6-(6,6),8-(30),8-(30)]
   780      25.654899      25.654899      25.654899    6[6-(6,6),8-(30),8-(30)]
   781       26.34122       26.34122       26.34122    6[6-(1,6),6-(1,6),6-(8,8)]
   782      26.639984      26.639984      26.639984    6[1-(0),6-(6,6),6-(6,8)]
   783      27.188332      27.188332      27.188332    6[6-(1,6),6-(1,6),8-(6)]
   784      27.472405      27.472405      27.472405    6[1-(0),6-(1,6),6-(6,8)]
   785       32.25471       32.25471       32.25471    6[1-(0),6-(1,6),6-(1,6)]
   786      31.666262      31.666262      31.666262    6[1-(0),6-(1,6),6-(6,6)]
   787      29.936303      29.936303      29.936303    6[6-(1,6),6-(1,6),8-(6)]
   788      26.875281      26.875281      26.875281    6[1-(0),1-(0),6-(6,6),8-(6)]
   789      26.941014      26.941014      26.941014    6[6-(1,1,8),6-(6,6),6-(6,6)]
   790       27.89004       27.89004       27.89004    6[6-(1,1,1),6-(6,6),6-(6,6)]
   791      29.000418      29.000418      29.000418    6[1-(0),1-(0),1-(0),6-(6,6)]
   792        27.7782        27.7782        27.7782    6[6-(1,1,8),6-(6,6),6-(6,6)]
   793      26.781083      26.781083      26.781083    6[6-(1,1,1),6-(6,6),6-(6,6)]
   794      21.496508      21.496508      21.496508    6[1-(0),1-(0),1-(0),6-(6,6)]
   795      26.021229      26.021229      26.021229    6[6-(1,1,1),6-(6,6),6-(6,6)]
   796       25.10932       25.10932       25.10932    6[1-(0),1-(0),1-(0),6-(6,6)]
   797      17.942669      17.942669      17.942669    6[6-(1,6),6-(1,6),8-(6)]
   798       17.12536       17.12536       17.12536    6[1-(0),6-(1,6),6-(6,8)]
   799      16.212317      16.212317      16.212317    6[1-(0),6-(1,6),6-(1,6)]
   800      16.092233      16.092233      16.092233    6[1-(0),6-(1,6),6-(6,6)]
   801      16.877273      16.877273      16.877273    6[6-(1,6),6-(1,6),6-(8,8)]
   802      17.838223      17.838223      17.838223    6[1-(0),6-(6,6),6-(6,8)]
   803       28.54034       28.54034       28.54034    6[1-(0),1-(0),6-(6,6),8-(6)]
   804      29.743868      29.743868      29.743868    6[6-(1,6),6-(1,6),8-(6)]
   805      29.544459      29.544459      29.544459    6[1-(0),6-(6,6),6-(6,8)]
   806      30.481154      30.481154      30.481154    6[1-(0),6-(1,6),6-(6,6)]
   807      25.631858      25.631858      25.631858    6[1-(0),6-(1,6),6-(1,6)]
   808      29.932732      29.932732      29.932732    6[6-(1,6),6-(1,6),6-(8,8)]
   809      25.269601      25.269601      25.269601    6[1-(0),6-(1,6),6-(6,8)]
   810      20.872121      20.872121      20.872121    6[6-(1,1,8),6-(6,6),6-(6,6)]
   811      29.685215      29.685215      29.685215    6[6-(6,6),8-(30),8-(30)]
   812      19.848204      19.848204      19.848204    6[1-(0),1-(0),6-(6,6),8-(6)]
   813      35.031664      35.031664      35.031664    6[6-(1,1,8),6-(6,6),6-(6,6)]
   814      29.443025      29.443025      29.443025    6[1-(0),6-(1,6),6-(6,6)]
   815      30.447155      30.447155      30.447155    6[1-(0),6-(1,6),6-(1,6)]
   816      16.686168      16.686168      16.686168    6[6-(6,6),8-(0),8-(30,30)]
   817      19.492092      19.492092      19.492092    6[6-(1,6),6-(1,6),6-(8,8)]
   818      18.487727      18.487727      18.487727    6[1-(0),6-(1,6),6-(6,6)]
   819      18.789171      18.789171      18.789171    6[1-(0),6-(1,6),6-(1,6)]
   820      20.107998      20.107998      20.107998    6[1-(0),6-(1,6),6-(6,8)]
   821      21.122445      21.122445      21.122445    6[6-(1,6),6-(1,6),8-(6)]
   822       20.83042       20.83042       20.83042    6[1-(0),6-(6,6),6-(6,8)]
   823      19.190188      19.190188      19.190188    6[6-(6,6),8-(30),8-(30)]
   824      25.519499      25.519499      25.519499    6[6-(1,1,1),6-(6,6),6-(6,6)]
   825      21.672967      21.672967      21.672967    6[6-(1,1,8),6-(6,6),6-(6,6)]
   826      27.179333      27.179333      27.179333    6[6-(1,1,1),6-(6,6),6-(6,6)]
   827      26.347733      26.347733      26.347733    6[6-(1,1,8),6-(6,6),6-(6,6)]
   828      23.491366      23.491366      23.491366    6[1-(0),1-(0),6-(6,6),8-(6)]
   829      24.261966      24.261966      24.261966    6[1-(0),1-(0),1-(0),6-(6,6)]
   830      19.931745      19.931745      19.931745    6[1-(0),1-(0),1-(0),6-(6,6)]
   831      23.444339      23.444339      23.444339    6[1-(0),1-(0),1-(0),6-(6,6)]
   832       22.51518       22.51518       22.51518    6[1-(0),1-(0),6-(6,6),8-(6)]
   833       25.13707       25.13707       25.13707    6[6-(1,1,1),6-(6,6),6-(6,6)]
   834      24.256876      24.256876      24.256876    6[6-(1,6),6-(1,6),6-(8,8)]
   835      23.677912      23.677912      23.677912    6[1-(0),6-(6,6),6-(6,8)]
   836      22.807685      22.807685      22.807685    6[1-(0),6-(1,6),6-(6,8)]
   837      24.853919      24.853919      24.853919    6[6-(6,6),8-(30),8-(30)]
   838       21.62423       21.62423       21.62423    6[1-(0),1-(0),6-(6,6),8-(6)]
   839      22.635901      22.635901      22.635901    6[6-(1,6),6-(1,6),8-(6)]
   840      23.267507      23.267507      23.267507    6[1-(0),6-(6,6),6-(6,8)]
   841       23.67327       23.67327       23.67327    6[6-(1,6),6-(1,6),6-(8,8)]
   842       23.40861       23.40861       23.40861    6[1-(0),6-(1,6),6-(6,6)]
   843      22.759023      22.759023      22.759023    6[1-(0),6-(1,6),6-(1,6)]
   844      22.383641      22.383641      22.383641    6[1-(0),6-(1,6),6-(6,8)]
   845      24.370561      24.370561      24.370561    6[6-(6,6),8-(30),8-(30)]
   846       8.186709       8.186709       8.186709    6[6-(6,6),8-(30),8-(30)]
   847       8.450057       8.450057       8.450057    6[6-(1,6),6-(1,6),6-(8,8)]
   848       9.756101       9.756101       9.756101    6[1-(0),6-(6,6),6-(6,8)]
   849       9.976276       9.976276       9.976276    6[6-(1,6),6-(1,6),8-(6)]
   850       8.922896       8.922896       8.922896    6[1-(0),6-(1,6),6-(6,8)]
   851      37.737595      37.737595      37.737595    6[1-(0),6-(1,6),6-(1,6)]
   852      37.505334      37.505334      37.505334    6[1-(0),6-(1,6),6-(6,6)]
   853      22.973639      22.973639      22.973639    6[6-(1,6),6-(1,6),8-(6)]
   854      12.222321      12.222321      12.222321    6[1-(0),1-(0),6-(6,6),8-(6)]
   855      13.395888      13.395888      13.395888    6[6-(1,1,8),6-(6,6),6-(6,6)]
   856      14.573784      14.573784      14.573784    6[6-(1,1,1),6-(6,6),6-(6,6)]
   857      14.591337      14.591337      14.591337    6[1-(0),1-(0),1-(0),6-(6,6)]
   858      15.737615      15.737615      15.737615    6[6-(1,1,8),6-(6,6),6-(6,6)]
   859      15.722765      15.722765      15.722765    6[6-(1,1,1),6-(6,6),6-(6,6)]
   860      11.888953      11.888953      11.888953    6[1-(0),1-(0),1-(0),6-(6,6)]
   861      13.322297      13.322297      13.322297    6[6-(1,1,1),6-(6,6),6-(6,6)]
   862      12.021934      12.021934      12.021934    6[1-(0),1-(0),1-(0),6-(6,6)]
   863      10.404203      10.404203      10.404203    6[6-(1,6),6-(1,6),8-(6)]
   864      11.284788      11.284788      11.284788    6[1-(0),6-(1,6),6-(6,8)]
   865      11.679933      11.679933      11.679933    6[1-(0),6-(1,6),6-(1,6)]
   866      11.307215      11.307215      11.307215    6[1-(0),6-(1,6),6-(6,6)]
   867      10.442888      10.442888      10.442888    6[6-(1,6),6-(1,6),6-(8,8)]
   868      10.016107      10.016107      10.016107    6[1-(0),6-(6,6),6-(6,8)]
   869      17.102323      17.102323      17.102323    6[1-(0),1-(0),6-(6,6),8-(6)]
   870      18.975453      18.975453      18.975453    6[6-(1,6),6-(1,6),8-(6)]
   871      19.822093      19.822093      19.822093    6[1-(0),6-(6,6),6-(6,8)]
   872      21.761566      21.761566      21.761566    6[1-(0),6-(1,6),6-(6,6)]
   873       15.88423       15.88423       15.88423    6[1-(0),6-(1,6),6-(1,6)]
   874      21.206391      21.206391      21.206391    6[6-(1,6),6-(1,6),6-(8,8)]
   875      14.473921      14.473921      14.473921    6[1-(0),6-(1,6),6-(6,8)]
   876       9.387829       9.387829       9.387829    6[6-(1,1,8),6-(6,6),6-(6,6)]
   877      22.026185      22.026185      22.026185    6[6-(6,6),8-(30),8-(30)]
   878       9.369941       9.369941       9.369941    6[1-(0),1-(0),6-(6,6),8-(6)]
   879      24.754257      24.754257      24.754257    6[6-(1,1,8),6-(6,6),6-(6,6)]
   880      24.136483      24.136483      24.136483    6[1-(0),6-(1,6),6-(6,6)]
   881      23.376434      23.376434      23.376434    6[1-(0),6-(1,6),6-(1,6)]
   882        9.92261        9.92261        9.92261    6[6-(6,6),8-(0),8-(30,30)]
   883      10.787978      10.787978      10.787978    6[6-(1,6),6-(1,6),6-(8,8)]
   884      11.792343      11.792343      11.792343    6[1-(0),6-(1,6),6-(6,6)]
   885      11.490899      11.490899      11.490899    6[1-(0),6-(1,6),6-(1,6)]
   886      10.172072      10.172072      10.172072    6[1-(0),6-(1,6),6-(6,8)]
   887       9.157625       9.157625       9.157625    6[6-(1,6),6-(1,6),8-(6)]
   888        9.44965        9.44965        9.44965    6[1-(0),6-(6,6),6-(6,8)]
   889      11.089882      11.089882      11.089882    6[6-(6,6),8-(30),8-(30)]
   890      34.851871      34.851871      34.851871    6[6-(1,1,1),6-(6,6),6-(6,6)]
   891      33.620263      33.620263      33.620263    6[6-(1,1,8),6-(6,6),6-(6,6)]
   892      33.192037      33.192037      33.192037    6[6-(1,1,1),6-(6,6),6-(6,6)]
   893      34.023637      34.023637      34.023637    6[6-(1,1,8),6-(6,6),6-(6,6)]
   894       6.788704       6.788704       6.788704    6[1-(0),1-(0),6-(6,6),8-(6)]
   895       6.018104       6.018104       6.018104    6[1-(0),1-(0),1-(0),6-(6,6)]
   896      35.361485      35.361485      35.361485    6[1-(0),1-(0),1-(0),6-(6,6)]
   897      31.848891      31.848891      31.848891    6[1-(0),1-(0),1-(0),6-(6,6)]
   898       32.77805       32.77805       32.77805    6[1-(0),1-(0),6-(6,6),8-(6)]
   899        35.2343        35.2343        35.2343    6[6-(1,1,1),6-(6,6),6-(6,6)]
   900      31.036354      31.036354      31.036354    6[6-(1,6),6-(1,6),6-(8,8)]
   901      31.615318      31.615318      31.615318    6[1-(0),6-(6,6),6-(6,8)]
   902      32.485545      32.485545      32.485545    6[1-(0),6-(1,6),6-(6,8)]
   903      30.439311      30.439311      30.439311    6[6-(6,6),8-(30),8-(30)]
   904         33.669         33.669         33.669    6[1-(0),1-(0),6-(6,6),8-(6)]
   905      32.657329      32.657329      32.657329    6[6-(1,6),6-(1,6),8-(6)]
   906      32.025723      32.025723      32.025723    6[1-(0),6-(6,6),6-(6,8)]
   907       31.61996       31.61996       31.61996    6[6-(1,6),6-(1,6),6-(8,8)]
   908       31.88462       31.88462       31.88462    6[1-(0),6-(1,6),6-(6,6)]
   909      32.534207      32.534207      32.534207    6[1-(0),6-(1,6),6-(1,6)]
   910      32.909589      32.909589      32.909589    6[1-(0),6-(1,6),6-(6,8)]
   911      30.922669      30.922669      30.922669    6[6-(6,6),8-(30),8-(30)]
   912      22.093361      22.093361      22.093361    6[6-(6,6),8-(30),8-(30)]
   913      21.830013      21.830013      21.830013    6[6-(1,6),6-(1,6),6-(8,8)]
   914      20.523969      20.523969      20.523969    6[1-(0),6-(6,6),6-(6,8)]
   915      20.303794      20.303794      20.303794    6[6-(1,6),6-(1,6),8-(6)]
   916      21.357174      21.357174      21.357174    6[1-(0),6-(1,6),6-(6,8)]
   917      22.633775      22.633775      22.633775    6[1-(0),6-(1,6),6-(1,6)]
   918      22.866036      22.866036      22.866036    6[1-(0),6-(1,6),6-(6,6)]
   919      32.319591      32.319591      32.319591    6[6-(1,6),6-(1,6),8-(6)]
   920      18.057749      18.057749      18.057749    6[1-(0),1-(0),6-(6,6),8-(6)]
   921      16.884182      16.884182      16.884182    6[6-(1,1,8),6-(6,6),6-(6,6)]
   922      15.706286      15.706286      15.706286    6[6-(1,1,1),6-(6,6),6-(6,6)]
   923      15.688733      15.688733      15.688733    6[1-(0),1-(0),1-(0),6-(6,6)]
   924      14.542455      14.542455      14.542455    6[6-(1,1,8),6-(6,6),6-(6,6)]
   925      14.557305      14.557305      14.557305    6[6-(1,1,1),6-(6,6),6-(6,6)]
   926      13.312977      13.312977      13.312977    6[1-(0),1-(0),1-(0),6-(6,6)]
   927      16.957773      16.957773      16.957773    6[6-(1,1,1),6-(6,6),6-(6,6)]
   928      18.258136      18.258136      18.258136    6[1-(0),1-(0),1-(0),6-(6,6)]
   929      14.797727      14.797727      14.797727    6[6-(1,6),6-(1,6),8-(6)]
   930      13.917142      13.917142      13.917142    6[1-(0),6-(1,6),6-(6,8)]
   931       8.443857       8.443857       8.443857    6[1-(0),6-(1,6),6-(1,6)]
   932       8.816575       8.816575       8.816575    6[1-(0),6-(1,6),6-(6,6)]
   933       9.680902       9.680902       9.680902    6[6-(1,6),6-(1,6),6-(8,8)]
   934      15.185823      15.185823      15.185823    6[1-(0),6-(6,6),6-(6,8)]
   935      13.177747      13.177747      13.177747    6[1-(0),1-(0),6-(6,6),8-(6)]
   936      11.304617      11.304617      11.304617    6[6-(1,6),6-(1,6),8-(6)]
   937      10.457977      10.457977      10.457977    6[1-(0),6-(6,6),6-(6,8)]
   938       8.518504       8.518504       8.518504    6[1-(0),6-(1,6),6-(6,6)]
   939         9.3177         9.3177         9.3177    6[1-(0),6-(1,6),6-(1,6)]
   940       9.073679       9.073679       9.073679    6[6-(1,6),6-(1,6),6-(8,8)]
   941      10.728009      10.728009      10.728009    6[1-(0),6-(1,6),6-(6,8)]
   942      15.814101      15.814101      15.814101    6[6-(1,1,8),6-(6,6),6-(6,6)]
   943       8.253885       8.253885       8.253885    6[6-(6,6),8-(30),8-(30)]
   944      15.831989      15.831989      15.831989    6[1-(0),1-(0),6-(6,6),8-(6)]
   945      35.617113      35.617113      35.617113    6[6-(1,1,8),6-(6,6),6-(6,6)]
   946      31.156747      31.156747      31.156747    6[1-(0),6-(1,6),6-(6,6)]
   947      31.916796      31.916796      31.916796    6[1-(0),6-(1,6),6-(1,6)]
   948       10.20118       10.20118       10.20118    6[6-(6,6),8-(0),8-(30,30)]
   949      21.859553      21.859553      21.859553    6[6-(1,6),6-(1,6),6-(8,8)]
   950      21.204295      21.204295      21.204295    6[1-(0),6-(1,6),6-(6,6)]
   951      19.992122      19.992122      19.992122    6[1-(0),6-(1,6),6-(1,6)]
   952      19.416436      19.416436      19.416436    6[1-(0),6-(1,6),6-(6,8)]
   953      20.060862      20.060862      20.060862    6[6-(1,6),6-(1,6),8-(6)]
   954      21.284127      21.284127      21.284127    6[1-(0),6-(6,6),6-(6,8)]
   955      23.183745      23.183745      23.183745    6[6-(6,6),8-(30),8-(30)]
   956       23.36908       23.36908       23.36908    6[6-(1,1,1),6-(6,6),6-(6,6)]
   957      22.676755      22.676755      22.676755    6[6-(1,1,8),6-(6,6),6-(6,6)]
   958      22.931138      22.931138      22.931138    6[6-(1,1,1),6-(6,6),6-(6,6)]
   959       23.80526       23.80526       23.80526    6[6-(1,1,8),6-(6,6),6-(6,6)]
   960      20.060437      20.060437      20.060437    6[1-(0),1-(0),6-(6,6),8-(6)]
   961      20.405173      20.405173      20.405173    6[1-(0),1-(0),1-(0),6-(6,6)]
   962      23.058512      23.058512      23.058512    6[1-(0),1-(0),1-(0),6-(6,6)]
   963      22.233082      22.233082      22.233082    6[1-(0),1-(0),1-(0),6-(6,6)]
   964      21.656698      21.656698      21.656698    6[1-(0),1-(0),6-(6,6),8-(6)]
   965      24.524165      24.524165      24.524165    6[6-(1,1,1),6-(6,6),6-(6,6)]
   966      17.966728      17.966728      17.966728    6[6-(1,6),6-(1,6),6-(8,8)]
   967      19.196034      19.196034      19.196034    6[1-(0),6-(6,6),6-(6,8)]
   968      18.072212      18.072212      18.072212    6[1-(0),6-(1,6),6-(6,8)]
   969      17.910719      17.910719      17.910719    6[6-(6,6),8-(30),8-(30)]
   970      23.952638      23.952638      23.952638    6[1-(0),1-(0),6-(6,6),8-(6)]
   971      25.419521      25.419521      25.419521    6[6-(1,6),6-(1,6),8-(6)]
   972      26.520327      26.520327      26.520327    6[1-(0),6-(6,6),6-(6,8)]
   973      26.892472      26.892472      26.892472    6[6-(1,6),6-(1,6),6-(8,8)]
   974      26.178367      26.178367      26.178367    6[1-(0),6-(1,6),6-(6,6)]
   975      25.116304      25.116304      25.116304    6[1-(0),6-(1,6),6-(1,6)]
   976       24.69977       24.69977       24.69977    6[1-(0),6-(1,6),6-(6,8)]
   977      28.087177      28.087177      28.087177    6[6-(6,6),8-(30),8-(30)]
   978      27.457434      27.457434      27.457434    6[6-(6,6),8-(30),8-(30)]
   979      26.028472      26.028472      26.028472    6[6-(1,6),6-(1,6),6-(8,8)]
   980      25.336751      25.336751      25.336751    6[1-(0),6-(6,6),6-(6,8)]
   981      23.993485      23.993485      23.993485    6[6-(1,6),6-(1,6),8-(6)]
   982      23.371484      23.371484      23.371484    6[1-(0),6-(1,6),6-(6,8)]
   983      24.054522      24.054522      24.054522    6[1-(0),6-(1,6),6-(1,6)]
   984      25.387863      25.387863      25.387863    6[1-(0),6-(1,6),6-(6,6)]
   985      19.245462      19.245462      19.245462    6[6-(1,6),6-(1,6),8-(6)]
   986      23.679456      23.679456      23.679456    6[1-(0),1-(0),6-(6,6),8-(6)]
   987      22.546161      22.546161      22.546161    6[6-(1,1,8),6-(6,6),6-(6,6)]
   988      22.418817      22.418817      22.418817    6[6-(1,1,1),6-(6,6),6-(6,6)]
   989      23.256965      23.256965      23.256965    6[1-(0),1-(0),1-(0),6-(6,6)]
   990      21.567901      21.567901      21.567901    6[6-(1,1,8),6-(6,6),6-(6,6)]
   991      20.764821      20.764821      20.764821    6[6-(1,1,1),6-(6,6),6-(6,6)]
   992      19.923955      19.923955      19.923955    6[1-(0),1-(0),1-(0),6-(6,6)]
   993      21.660247      21.660247      21.660247    6[6-(1,1,1),6-(6,6),6-(6,6)]
   994      21.703449      21.703449      21.703449    6[1-(0),1-(0),1-(0),6-(6,6)]
   995      19.561733      19.561733      19.561733    6[6-(1,6),6-(1,6),8-(6)]
   996      20.040364      20.040364      20.040364    6[1-(0),6-(1,6),6-(6,8)]
   997       14.26442       14.26442       14.26442    6[1-(0),6-(1,6),6-(1,6)]
   998      13.036295      13.036295      13.036295    6[1-(0),6-(1,6),6-(6,6)]
   999      12.569422      12.569422      12.569422    6[6-(1,6),6-(1,6),6-(8,8)]
  1000      18.344735      18.344735      18.344735    6[1-(0),6-(6,6),6-(6,8)]
  1001      21.646953      21.646953      21.646953    6[1-(0),1-(0),6-(6,6),8-(6)]
  1002       20.16678       20.16678       20.16678    6[6-(1,6),6-(1,6),8-(6)]
  1003      21.109831      21.109831      21.109831    6[1-(0),6-(6,6),6-(6,8)]
  1004      19.531798      19.531798      19.531798    6[1-(0),6-(1,6),6-(6,6)]
  1005      18.575071      18.575071      18.575071    6[1-(0),6-(1,6),6-(1,6)]
  1006      20.792345      20.792345      20.792345    6[6-(1,6),6-(1,6),6-(8,8)]
  1007       18.86479       18.86479       18.86479    6[1-(0),6-(1,6),6-(6,8)]
  1008      20.775711      20.775711      20.775711    6[6-(1,1,8),6-(6,6),6-(6,6)]
  1009       21.89106       21.89106       21.89106    6[6-(6,6),8-(30),8-(30)]
  1010      19.855856      19.855856      19.855856    6[1-(0),1-(0),6-(6,6),8-(6)]
  1011      24.331425      24.331425      24.331425    6[6-(1,1,8),6-(6,6),6-(6,6)]
  1012      16.804696      16.804696      16.804696    6[1-(0),6-(1,6),6-(6,6)]
  1013      16.861625      16.861625      16.861625    6[1-(0),6-(1,6),6-(1,6)]
  1014      11.326772      11.326772      11.326772    6[6-(6,6),8-(0),8-(30,30)]
  1015      22.657473      22.657473      22.657473    6[6-(1,6),6-(1,6),6-(8,8)]
  1016      22.301122      22.301122      22.301122    6[1-(0),6-(1,6),6-(6,6)]
  1017      21.449389      21.449389      21.449389    6[1-(0),6-(1,6),6-(1,6)]
  1018      20.979759      20.979759      20.979759    6[1-(0),6-(1,6),6-(6,8)]
  1019      21.342536      21.342536      21.342536    6[6-(1,6),6-(1,6),8-(6)]
  1020      22.185351      22.185351      22.185351    6[1-(0),6-(6,6),6-(6,8)]
  1021      23.588708      23.588708      23.588708    6[6-(6,6),8-(30),8-(30)]
  1022      25.873147      25.873147      25.873147    6[6-(1,1,1),6-(6,6),6-(6,6)]
  1023      25.125043      25.125043      25.125043    6[6-(1,1,8),6-(6,6),6-(6,6)]
  1024      23.831862      23.831862      23.831862    6[6-(1,1,1),6-(6,6),6-(6,6)]
  1025      23.279234      23.279234      23.279234    6[6-(1,1,8),6-(6,6),6-(6,6)]
  1026      21.085726      21.085726      21.085726    6[1-(0),1-(0),6-(6,6),8-(6)]
  1027      18.314323      18.314323      18.314323    6[1-(0),1-(0),1-(0),6-(6,6)]
  1028      27.244965      27.244965      27.244965    6[1-(0),1-(0),1-(0),6-(6,6)]
  1029      23.052513      23.052513      23.052513    6[1-(0),1-(0),1-(0),6-(6,6)]
  1030      25.696574      25.696574      25.696574    6[1-(0),1-(0),6-(6,6),8-(6)]
  1031      24.030155      24.030155      24.030155    6[6-(1,1,1),6-(6,6),6-(6,6)]
  1032      26.659551      26.659551      26.659551    6[6-(1,6),6-(1,6),6-(8,8)]
  1033      26.402826      26.402826      26.402826    6[1-(0),6-(6,6),6-(6,8)]
  1034       24.58689       24.58689       24.58689    6[1-(0),6-(1,6),6-(6,8)]
  1035      27.883716      27.883716      27.883716    6[6-(6,6),8-(30),8-(30)]
  1036      21.833524      21.833524      21.833524    6[1-(0),1-(0),6-(6,6),8-(6)]
  1037      20.530699      20.530699      20.530699    6[6-(1,6),6-(1,6),8-(6)]
  1038      20.475646      20.475646      20.475646    6[1-(0),6-(6,6),6-(6,8)]
  1039      19.255955      19.255955      19.255955    6[6-(1,6),6-(1,6),6-(8,8)]
  1040      18.089862      18.089862      18.089862    6[1-(0),6-(1,6),6-(6,6)]
  1041      18.153391      18.153391      18.153391    6[1-(0),6-(1,6),6-(1,6)]
  1042       19.35971       19.35971       19.35971    6[1-(0),6-(1,6),6-(6,8)]
  1043      19.199251      19.199251      19.199251    6[6-(6,6),8-(30),8-(30)]
  1044      29.638331      29.638331      29.638331    6[6-(6,6),8-(30),8-(30)]
  1045       28.95201       28.95201       28.95201    6[6-(1,6),6-(1,6),6-(8,8)]
  1046      28.653246      28.653246      28.653246    6[1-(0),6-(6,6),6-(6,8)]
  1047      28.104898      28.104898      28.104898    6[6-(1,6),6-(1,6),8-(6)]
  1048      27.820825      27.820825      27.820825    6[1-(0),6-(1,6),6-(6,8)]
  1049       28.11666       28.11666       28.11666    6[1-(0),6-(1,6),6-(1,6)]
  1050      28.705108      28.705108      28.705108    6[1-(0),6-(1,6),6-(6,6)]
  1051      25.356927      25.356927      25.356927    6[6-(1,6),6-(1,6),8-(6)]
  1052      28.417949      28.417949      28.417949    6[1-(0),1-(0),6-(6,6),8-(6)]
  1053      28.352216      28.352216      28.352216    6[6-(1,1,8),6-(6,6),6-(6,6)]
  1054       27.40319       27.40319       27.40319    6[6-(1,1,1),6-(6,6),6-(6,6)]
  1055      26.292812      26.292812      26.292812    6[1-(0),1-(0),1-(0),6-(6,6)]
  1056       27.51503       27.51503       27.51503    6[6-(1,1,8),6-(6,6),6-(6,6)]
  1057      28.512147      28.512147      28.512147    6[6-(1,1,1),6-(6,6),6-(6,6)]
  1058      28.718582      28.718582      28.718582    6[1-(0),1-(0),1-(0),6-(6,6)]
  1059      29.272001      29.272001      29.272001    6[6-(1,1,1),6-(6,6),6-(6,6)]
  1060       30.18391       30.18391       30.18391    6[1-(0),1-(0),1-(0),6-(6,6)]
  1061      32.272421      32.272421      32.272421    6[6-(1,6),6-(1,6),8-(6)]
  1062       33.08973       33.08973       33.08973    6[1-(0),6-(1,6),6-(6,8)]
  1063       3.911473       3.911473       3.911473    6[1-(0),6-(1,6),6-(1,6)]
  1064       4.031557       4.031557       4.031557    6[1-(0),6-(1,6),6-(6,6)]
  1065       3.246517       3.246517       3.246517    6[6-(1,6),6-(1,6),6-(8,8)]
  1066      32.376867      32.376867      32.376867    6[1-(0),6-(6,6),6-(6,8)]
  1067       26.75289       26.75289       26.75289    6[1-(0),1-(0),6-(6,6),8-(6)]
  1068      25.549362      25.549362      25.549362    6[6-(1,6),6-(1,6),8-(6)]
  1069      25.748771      25.748771      25.748771    6[1-(0),6-(6,6),6-(6,8)]
  1070      24.812076      24.812076      24.812076    6[1-(0),6-(1,6),6-(6,6)]
  1071      24.583232      24.583232      24.583232    6[1-(0),6-(1,6),6-(1,6)]
  1072      25.360498      25.360498      25.360498    6[6-(1,6),6-(1,6),6-(8,8)]
  1073      24.945489      24.945489      24.945489    6[1-(0),6-(1,6),6-(6,8)]
  1074      29.342969      29.342969      29.342969    6[6-(1,1,8),6-(6,6),6-(6,6)]
  1075      25.608015      25.608015      25.608015    6[6-(6,6),8-(30),8-(30)]
  1076      30.366886      30.366886      30.366886    6[1-(0),1-(0),6-(6,6),8-(6)]
  1077      25.339706      25.339706      25.339706    6[6-(1,1,8),6-(6,6),6-(6,6)]
  1078      25.850205      25.850205      25.850205    6[1-(0),6-(1,6),6-(6,6)]
  1079      24.846075      24.846075      24.846075    6[1-(0),6-(1,6),6-(1,6)]
  1080       3.437622       3.437622       3.437622    6[6-(6,6),8-(0),8-(30,30)]
  1081       6.813903       6.813903       6.813903    6[6-(1,6),6-(1,6),6-(8,8)]
  1082       6.158645       6.158645       6.158645    6[1-(0),6-(1,6),6-(6,6)]
  1083       4.946472       4.946472       4.946472    6[1-(0),6-(1,6),6-(1,6)]
  1084       4.370786       4.370786       4.370786    6[1-(0),6-(1,6),6-(6,8)]
  1085       5.015212       5.015212       5.015212    6[6-(1,6),6-(1,6),8-(6)]
  1086       6.238477       6.238477       6.238477    6[1-(0),6-(6,6),6-(6,8)]
  1087       8.138095       8.138095       8.138095    6[6-(6,6),8-(30),8-(30)]
  1088        3.24529        3.24529        3.24529    6[6-(1,1,1),6-(6,6),6-(6,6)]
  1089      32.644265      32.644265      32.644265    6[6-(1,1,8),6-(6,6),6-(6,6)]
  1090       2.807348       2.807348       2.807348    6[6-(1,1,1),6-(6,6),6-(6,6)]
  1091        3.68147        3.68147        3.68147    6[6-(1,1,8),6-(6,6),6-(6,6)]
  1092       5.014787       5.014787       5.014787    6[1-(0),1-(0),6-(6,6),8-(6)]
  1093       5.359523       5.359523       5.359523    6[1-(0),1-(0),1-(0),6-(6,6)]
  1094      33.026022      33.026022      33.026022    6[1-(0),1-(0),1-(0),6-(6,6)]
  1095       2.109292       2.109292       2.109292    6[1-(0),1-(0),1-(0),6-(6,6)]
  1096      31.624208      31.624208      31.624208    6[1-(0),1-(0),6-(6,6),8-(6)]
  1097       4.400375       4.400375       4.400375    6[6-(1,1,1),6-(6,6),6-(6,6)]
  1098      27.934238      27.934238      27.934238    6[6-(1,6),6-(1,6),6-(8,8)]
  1099      29.163544      29.163544      29.163544    6[1-(0),6-(6,6),6-(6,8)]
  1100      28.039722      28.039722      28.039722    6[1-(0),6-(1,6),6-(6,8)]
  1101      27.878229      27.878229      27.878229    6[6-(6,6),8-(30),8-(30)]
  1102       8.906988       8.906988       8.906988    6[1-(0),1-(0),6-(6,6),8-(6)]
  1103      10.373871      10.373871      10.373871    6[6-(1,6),6-(1,6),8-(6)]
  1104      11.474677      11.474677      11.474677    6[1-(0),6-(6,6),6-(6,8)]
  1105      11.846822      11.846822      11.846822    6[6-(1,6),6-(1,6),6-(8,8)]
  1106      11.132717      11.132717      11.132717    6[1-(0),6-(1,6),6-(6,6)]
  1107      10.070654      10.070654      10.070654    6[1-(0),6-(1,6),6-(1,6)]
  1108        9.65412        9.65412        9.65412    6[1-(0),6-(1,6),6-(6,8)]
  1109      13.041527      13.041527      13.041527    6[6-(6,6),8-(30),8-(30)]
  1110      12.411784      12.411784      12.411784    6[6-(6,6),8-(30),8-(30)]
  1111      10.982822      10.982822      10.982822    6[6-(1,6),6-(1,6),6-(8,8)]
  1112      10.291101      10.291101      10.291101    6[1-(0),6-(6,6),6-(6,8)]
  1113       8.947835       8.947835       8.947835    6[6-(1,6),6-(1,6),8-(6)]
  1114       8.325834       8.325834       8.325834    6[1-(0),6-(1,6),6-(6,8)]
  1115       3.930732       3.930732       3.930732    6[1-(0),6-(1,6),6-(1,6)]
  1116       5.264073       5.264073       5.264073    6[1-(0),6-(1,6),6-(6,6)]
  1117      29.212972      29.212972      29.212972    6[6-(1,6),6-(1,6),8-(6)]
  1118       8.633806       8.633806       8.633806    6[1-(0),1-(0),6-(6,6),8-(6)]
  1119       7.500511       7.500511       7.500511    6[6-(1,1,8),6-(6,6),6-(6,6)]
  1120       7.373167       7.373167       7.373167    6[6-(1,1,1),6-(6,6),6-(6,6)]
  1121       8.211315       8.211315       8.211315    6[1-(0),1-(0),1-(0),6-(6,6)]
  1122       6.522251       6.522251       6.522251    6[6-(1,1,8),6-(6,6),6-(6,6)]
  1123       5.719171       5.719171       5.719171    6[6-(1,1,1),6-(6,6),6-(6,6)]
  1124      34.969605      34.969605      34.969605    6[1-(0),1-(0),1-(0),6-(6,6)]
  1125       6.614597       6.614597       6.614597    6[6-(1,1,1),6-(6,6),6-(6,6)]
  1126       6.657799       6.657799       6.657799    6[1-(0),1-(0),1-(0),6-(6,6)]
  1127      34.607383      34.607383      34.607383    6[6-(1,6),6-(1,6),8-(6)]
  1128      35.086014      35.086014      35.086014    6[1-(0),6-(1,6),6-(6,8)]
  1129       34.38821       34.38821       34.38821    6[1-(0),6-(1,6),6-(1,6)]
  1130      33.160085      33.160085      33.160085    6[1-(0),6-(1,6),6-(6,6)]
  1131      32.693212      32.693212      32.693212    6[6-(1,6),6-(1,6),6-(8,8)]
  1132      33.390385      33.390385      33.390385    6[1-(0),6-(6,6),6-(6,8)]
  1133       6.601303       6.601303       6.601303    6[1-(0),1-(0),6-(6,6),8-(6)]
  1134        5.12113        5.12113        5.12113    6[6-(1,6),6-(1,6),8-(6)]
  1135       6.064181       6.064181       6.064181    6[1-(0),6-(6,6),6-(6,8)]
  1136       4.486148       4.486148       4.486148    6[1-(0),6-(1,6),6-(6,6)]
  1137      33.620721      33.620721      33.620721    6[1-(0),6-(1,6),6-(1,6)]
  1138       5.746695       5.746695       5.746695    6[6-(1,6),6-(1,6),6-(8,8)]
  1139       33.91044       33.91044       33.91044    6[1-(0),6-(1,6),6-(6,8)]
  1140      35.821361      35.821361      35.821361    6[6-(1,1,8),6-(6,6),6-(6,6)]
  1141        6.84541        6.84541        6.84541    6[6-(6,6),8-(30),8-(30)]
  1142      34.901506      34.901506      34.901506    6[1-(0),1-(0),6-(6,6),8-(6)]
  1143       4.207635       4.207635       4.207635    6[6-(1,1,8),6-(6,6),6-(6,6)]
  1144      26.772206      26.772206      26.772206    6[1-(0),6-(1,6),6-(6,6)]
  1145      26.829135      26.829135      26.829135    6[1-(0),6-(1,6),6-(1,6)]
  1146      31.450562      31.450562      31.450562    6[6-(6,6),8-(0),8-(30,30)]
  1147       7.611823       7.611823       7.611823    6[6-(1,6),6-(1,6),6-(8,8)]
  1148       7.255472       7.255472       7.255472    6[1-(0),6-(1,6),6-(6,6)]
  1149       6.403739       6.403739       6.403739    6[1-(0),6-(1,6),6-(1,6)]
  1150       5.934109       5.934109       5.934109    6[1-(0),6-(1,6),6-(6,8)]
  1151       6.296886       6.296886       6.296886    6[6-(1,6),6-(1,6),8-(6)]
  1152       7.139701       7.139701       7.139701    6[1-(0),6-(6,6),6-(6,8)]
  1153       8.543058       8.543058       8.543058    6[6-(6,6),8-(30),8-(30)]
  1154       5.749357       5.749357       5.749357    6[6-(1,1,1),6-(6,6),6-(6,6)]
  1155      10.079393      10.079393      10.079393    6[6-(1,1,8),6-(6,6),6-(6,6)]
  1156       3.708072       3.708072       3.708072    6[6-(1,1,1),6-(6,6),6-(6,6)]
  1157       3.155444       3.155444       3.155444    6[6-(1,1,8),6-(6,6),6-(6,6)]
  1158       6.040076       6.040076       6.040076    6[1-(0),1-(0),6-(6,6),8-(6)]
  1159       3.268673       3.268673       3.268673    6[1-(0),1-(0),1-(0),6-(6,6)]
  1160      12.199315      12.199315      12.199315    6[1-(0),1-(0),1-(0),6-(6,6)]
  1161       2.928723       2.928723       2.928723    6[1-(0),1-(0),1-(0),6-(6,6)]
  1162      10.650924      10.650924      10.650924    6[1-(0),1-(0),6-(6,6),8-(6)]
  1163       3.906365       3.906365       3.906365    6[6-(1,1,1),6-(6,6),6-(6,6)]
  1164      11.613901      11.613901      11.613901    6[6-(1,6),6-(1,6),6-(8,8)]
  1165      11.357176      11.357176      11.357176    6[1-(0),6-(6,6),6-(6,8)]
  1166        9.54124        9.54124        9.54124    6[1-(0),6-(1,6),6-(6,8)]
  1167      12.838066      12.838066      12.838066    6[6-(6,6),8-(30),8-(30)]
  1168      31.801034      31.801034      31.801034    6[1-(0),1-(0),6-(6,6),8-(6)]
  1169      30.498209      30.498209      30.498209    6[6-(1,6),6-(1,6),8-(6)]
  1170      30.443156      30.443156      30.443156    6[1-(0),6-(6,6),6-(6,8)]
  1171      29.223465      29.223465      29.223465    6[6-(1,6),6-(1,6),6-(8,8)]
  1172      28.057372      28.057372      28.057372    6[1-(0),6-(1,6),6-(6,6)]
  1173      28.120901      28.120901      28.120901    6[1-(0),6-(1,6),6-(1,6)]
  1174       29.32722       29.32722       29.32722    6[1-(0),6-(1,6),6-(6,8)]
  1175      29.166761      29.166761      29.166761    6[6-(6,6),8-(30),8-(30)]
  1176      14.592681      14.592681      14.592681    6[6-(6,6),8-(30),8-(30)]
  1177       13.90636       13.90636       13.90636    6[6-(1,6),6-(1,6),6-(8,8)]
  1178      13.607596      13.607596      13.607596    6[1-(0),6-(6,6),6-(6,8)]
  1179      13.059248      13.059248      13.059248    6[6-(1,6),6-(1,6),8-(6)]
  1180      12.775175      12.775175      12.775175    6[1-(0),6-(1,6),6-(6,8)]
  1181        7.99287        7.99287        7.99287    6[1-(0),6-(1,6),6-(1,6)]
  1182       8.581318       8.581318       8.581318    6[1-(0),6-(1,6),6-(6,6)]
  1183      10.311277      10.311277      10.311277    6[6-(1,6),6-(1,6),8-(6)]
  1184      13.372299      13.372299      13.372299    6[1-(0),1-(0),6-(6,6),8-(6)]
  1185      13.306566      13.306566      13.306566    6[6-(1,1,8),6-(6,6),6-(6,6)]
  1186       12.35754       12.35754       12.35754    6[6-(1,1,1),6-(6,6),6-(6,6)]
  1187      11.247162      11.247162      11.247162    6[1-(0),1-(0),1-(0),6-(6,6)]
  1188       12.46938       12.46938       12.46938    6[6-(1,1,8),6-(6,6),6-(6,6)]
  1189      13.466497      13.466497      13.466497    6[6-(1,1,1),6-(6,6),6-(6,6)]
  1190      18.751072      18.751072      18.751072    6[1-(0),1-(0),1-(0),6-(6,6)]
  1191      14.226351      14.226351      14.226351    6[6-(1,1,1),6-(6,6),6-(6,6)]
  1192       15.13826       15.13826       15.13826    6[1-(0),1-(0),1-(0),6-(6,6)]
  1193      22.304911      22.304911      22.304911    6[6-(1,6),6-(1,6),8-(6)]
  1194       23.12222       23.12222       23.12222    6[1-(0),6-(1,6),6-(6,8)]
  1195      24.035263      24.035263      24.035263    6[1-(0),6-(1,6),6-(1,6)]
  1196      24.155347      24.155347      24.155347    6[1-(0),6-(1,6),6-(6,6)]
  1197      23.370307      23.370307      23.370307    6[6-(1,6),6-(1,6),6-(8,8)]
  1198      22.409357      22.409357      22.409357    6[1-(0),6-(6,6),6-(6,8)]
  1199       11.70724       11.70724       11.70724    6[1-(0),1-(0),6-(6,6),8-(6)]
  1200      10.503712      10.503712      10.503712    6[6-(1,6),6-(1,6),8-(6)]
  1201      10.703121      10.703121      10.703121    6[1-(0),6-(6,6),6-(6,8)]
  1202       9.766426       9.766426       9.766426    6[1-(0),6-(1,6),6-(6,6)]
  1203      14.615722      14.615722      14.615722    6[1-(0),6-(1,6),6-(1,6)]
  1204      10.314848      10.314848      10.314848    6[6-(1,6),6-(1,6),6-(8,8)]
  1205      14.977979      14.977979      14.977979    6[1-(0),6-(1,6),6-(6,8)]
  1206      19.375459      19.375459      19.375459    6[6-(1,1,8),6-(6,6),6-(6,6)]
  1207      10.562365      10.562365      10.562365    6[6-(6,6),8-(30),8-(30)]
  1208      20.399376      20.399376      20.399376    6[1-(0),1-(0),6-(6,6),8-(6)]
  1209       5.215916       5.215916       5.215916    6[6-(1,1,8),6-(6,6),6-(6,6)]
  1210      10.804555      10.804555      10.804555    6[1-(0),6-(1,6),6-(6,6)]
  1211       9.800425       9.800425       9.800425    6[1-(0),6-(1,6),6-(1,6)]
  1212      23.561412      23.561412      23.561412    6[6-(6,6),8-(0),8-(30,30)]
  1213      20.755488      20.755488      20.755488    6[6-(1,6),6-(1,6),6-(8,8)]
  1214      21.759853      21.759853      21.759853    6[1-(0),6-(1,6),6-(6,6)]
  1215      21.458409      21.458409      21.458409    6[1-(0),6-(1,6),6-(1,6)]
  1216      20.139582      20.139582      20.139582    6[1-(0),6-(1,6),6-(6,8)]
  1217      19.125135      19.125135      19.125135    6[6-(1,6),6-(1,6),8-(6)]
  1218       19.41716       19.41716       19.41716    6[1-(0),6-(6,6),6-(6,8)]
  1219      21.057392      21.057392      21.057392    6[6-(6,6),8-(30),8-(30)]
  1220      14.728081      14.728081      14.728081    6[6-(1,1,1),6-(6,6),6-(6,6)]
  1221      18.574613      18.574613      18.574613    6[6-(1,1,8),6-(6,6),6-(6,6)]
  1222      13.068247      13.068247      13.068247    6[6-(1,1,1),6-(6,6),6-(6,6)]
  1223      13.899847      13.899847      13.899847    6[6-(1,1,8),6-(6,6),6-(6,6)]
  1224      16.756214      16.756214      16.756214    6[1-(0),1-(0),6-(6,6),8-(6)]
  1225      15.985614      15.985614      15.985614    6[1-(0),1-(0),1-(0),6-(6,6)]
  1226      20.315835      20.315835      20.315835    6[1-(0),1-(0),1-(0),6-(6,6)]
  1227      11.725101      11.725101      11.725101    6[1-(0),1-(0),1-(0),6-(6,6)]
  1228        17.7324        17.7324        17.7324    6[1-(0),1-(0),6-(6,6),8-(6)]
  1229       15.11051       15.11051       15.11051    6[6-(1,1,1),6-(6,6),6-(6,6)]
  1230      15.990704      15.990704      15.990704    6[6-(1,6),6-(1,6),6-(8,8)]
  1231      16.569668      16.569668      16.569668    6[1-(0),6-(6,6),6-(6,8)]
  1232      17.439895      17.439895      17.439895    6[1-(0),6-(1,6),6-(6,8)]
  1233      15.393661      15.393661      15.393661    6[6-(6,6),8-(30),8-(30)]
  1234       18.62335       18.62335       18.62335    6[1-(0),1-(0),6-(6,6),8-(6)]
  1235      17.611679      17.611679      17.611679    6[6-(1,6),6-(1,6),8-(6)]
  1236      16.980073      16.980073      16.980073    6[1-(0),6-(6,6),6-(6,8)]
  1237       16.57431       16.57431       16.57431    6[6-(1,6),6-(1,6),6-(8,8)]
  1238       16.83897       16.83897       16.83897    6[1-(0),6-(1,6),6-(6,6)]
  1239      17.488557      17.488557      17.488557    6[1-(0),6-(1,6),6-(1,6)]
  1240      17.863939      17.863939      17.863939    6[1-(0),6-(1,6),6-(6,8)]
  1241      15.877019      15.877019      15.877019    6[6-(6,6),8-(30),8-(30)]
  1242      32.060871      32.060871      32.060871    6[6-(6,6),8-(30),8-(30)]
  1243      31.797523      31.797523      31.797523    6[6-(1,6),6-(1,6),6-(8,8)]
  1244      30.491479      30.491479      30.491479    6[1-(0),6-(6,6),6-(6,8)]
  1245      30.271304      30.271304      30.271304    6[6-(1,6),6-(1,6),8-(6)]
  1246      31.324684      31.324684      31.324684    6[1-(0),6-(1,6),6-(6,8)]
  1247       2.509985       2.509985       2.509985    6[1-(0),6-(1,6),6-(1,6)]
  1248       2.742246       2.742246       2.742246    6[1-(0),6-(1,6),6-(6,6)]
  1249      17.273941      17.273941      17.273941    6[6-(1,6),6-(1,6),8-(6)]
  1250      28.025259      28.025259      28.025259    6[1-(0),1-(0),6-(6,6),8-(6)]
  1251      26.851692      26.851692      26.851692    6[6-(1,1,8),6-(6,6),6-(6,6)]
  1252      25.673796      25.673796      25.673796    6[6-(1,1,1),6-(6,6),6-(6,6)]
  1253      25.656243      25.656243      25.656243    6[1-(0),1-(0),1-(0),6-(6,6)]
  1254      24.509965      24.509965      24.509965    6[6-(1,1,8),6-(6,6),6-(6,6)]
  1255      24.524815      24.524815      24.524815    6[6-(1,1,1),6-(6,6),6-(6,6)]
  1256      28.358627      28.358627      28.358627    6[1-(0),1-(0),1-(0),6-(6,6)]
  1257      26.925283      26.925283      26.925283    6[6-(1,1,1),6-(6,6),6-(6,6)]
  1258      28.225646      28.225646      28.225646    6[1-(0),1-(0),1-(0),6-(6,6)]
  1259      29.843377      29.843377      29.843377    6[6-(1,6),6-(1,6),8-(6)]
  1260      28.962792      28.962792      28.962792    6[1-(0),6-(1,6),6-(6,8)]
  1261      28.567647      28.567647      28.567647    6[1-(0),6-(1,6),6-(1,6)]
  1262      28.940365      28.940365      28.940365    6[1-(0),6-(1,6),6-(6,6)]
  1263      29.804692      29.804692      29.804692    6[6-(1,6),6-(1,6),6-(8,8)]
  1264      30.231473      30.231473      30.231473    6[1-(0),6-(6,6),6-(6,8)]
  1265      23.145257      23.145257      23.145257    6[1-(0),1-(0),6-(6,6),8-(6)]
  1266      21.272127      21.272127      21.272127    6[6-(1,6),6-(1,6),8-(6)]
  1267      20.425487      20.425487      20.425487    6[1-(0),6-(6,6),6-(6,8)]
  1268      18.486014      18.486014      18.486014    6[1-(0),6-(1,6),6-(6,6)]
  1269       24.36335       24.36335       24.36335    6[1-(0),6-(1,6),6-(1,6)]
  1270      19.041189      19.041189      19.041189    6[6-(1,6),6-(1,6),6-(8,8)]
  1271      25.773659      25.773659      25.773659    6[1-(0),6-(1,6),6-(6,8)]
  1272      30.859751      30.859751      30.859751    6[6-(1,1,8),6-(6,6),6-(6,6)]
  1273      18.221395      18.221395      18.221395    6[6-(6,6),8-(30),8-(30)]
  1274      30.877639      30.877639      30.877639    6[1-(0),1-(0),6-(6,6),8-(6)]
  1275      15.493323      15.493323      15.493323    6[6-(1,1,8),6-(6,6),6-(6,6)]
  1276      16.111097      16.111097      16.111097    6[1-(0),6-(1,6),6-(6,6)]
  1277      16.871146      16.871146      16.871146    6[1-(0),6-(1,6),6-(1,6)]
  1278       30.32497       30.32497       30.32497    6[6-(6,6),8-(0),8-(30,30)]
  1279      29.459602      29.459602      29.459602    6[6-(1,6),6-(1,6),6-(8,8)]
  1280      28.455237      28.455237      28.455237    6[1-(0),6-(1,6),6-(6,6)]
  1281      28.756681      28.756681      28.756681    6[1-(0),6-(1,6),6-(1,6)]
  1282      30.075508      30.075508      30.075508    6[1-(0),6-(1,6),6-(6,8)]
  1283      31.089955      31.089955      31.089955    6[6-(1,6),6-(1,6),8-(6)]
  1284       30.79793       30.79793       30.79793    6[1-(0),6-(6,6),6-(6,8)]
  1285      29.157698      29.157698      29.157698    6[6-(6,6),8-(30),8-(30)]
  1286       5.395709       5.395709       5.395709    6[6-(1,1,1),6-(6,6),6-(6,6)]
  1287       6.627317       6.627317       6.627317    6[6-(1,1,8),6-(6,6),6-(6,6)]
  1288       7.055543       7.055543       7.055543    6[6-(1,1,1),6-(6,6),6-(6,6)]
  1289       6.223943       6.223943       6.223943    6[6-(1,1,8),6-(6,6),6-(6,6)]
  1290      33.458876      33.458876      33.458876    6[1-(0),1-(0),6-(6,6),8-(6)]
  1291      34.229476      34.229476      34.229476    6[1-(0),1-(0),1-(0),6-(6,6)]
  1292       4.886095       4.886095       4.886095    6[1-(0),1-(0),1-(0),6-(6,6)]
  1293       8.398689       8.398689       8.398689    6[1-(0),1-(0),1-(0),6-(6,6)]
  1294        7.46953        7.46953        7.46953    6[1-(0),1-(0),6-(6,6),8-(6)]
  1295        5.01328        5.01328        5.01328    6[6-(1,1,1),6-(6,6),6-(6,6)]
  1296       9.211226       9.211226       9.211226    6[6-(1,6),6-(1,6),6-(8,8)]
  1297       8.632262       8.632262       8.632262    6[1-(0),6-(6,6),6-(6,8)]
  1298       7.762035       7.762035       7.762035    6[1-(0),6-(1,6),6-(6,8)]
  1299       9.808269       9.808269       9.808269    6[6-(6,6),8-(30),8-(30)]
  1300        6.57858        6.57858        6.57858    6[1-(0),1-(0),6-(6,6),8-(6)]
  1301       7.590251       7.590251       7.590251    6[6-(1,6),6-(1,6),8-(6)]
  1302       8.221857       8.221857       8.221857    6[1-(0),6-(6,6),6-(6,8)]
  1303        8.62762        8.62762        8.62762    6[6-(1,6),6-(1,6),6-(8,8)]
  1304        8.36296        8.36296        8.36296    6[1-(0),6-(1,6),6-(6,6)]
  1305       7.713373       7.713373       7.713373    6[1-(0),6-(1,6),6-(1,6)]
  1306       7.337991       7.337991       7.337991    6[1-(0),6-(1,6),6-(6,8)]
  1307       9.324911       9.324911       9.324911    6[6-(6,6),8-(30),8-(30)]
  1308      18.154219      18.154219      18.154219    6[6-(6,6),8-(30),8-(30)]
  1309      18.417567      18.417567      18.417567    6[6-(1,6),6-(1,6),6-(8,8)]
  1310      19.723611      19.723611      19.723611    6[1-(0),6-(6,6),6-(6,8)]
  1311      19.943786      19.943786      19.943786    6[6-(1,6),6-(1,6),8-(6)]
  1312      18.890406      18.890406      18.890406    6[1-(0),6-(1,6),6-(6,8)]
  1313      17.613805      17.613805      17.613805    6[1-(0),6-(1,6),6-(1,6)]
  1314      17.381544      17.381544      17.381544    6[1-(0),6-(1,6),6-(6,6)]
  1315       7.927989       7.927989       7.927989    6[6-(1,6),6-(1,6),8-(6)]
  1316      22.189831      22.189831      22.189831    6[1-(0),1-(0),6-(6,6),8-(6)]
  1317      23.363398      23.363398      23.363398    6[6-(1,1,8),6-(6,6),6-(6,6)]
  1318      24.541294      24.541294      24.541294    6[6-(1,1,1),6-(6,6),6-(6,6)]
  1319      24.558847      24.558847      24.558847    6[1-(0),1-(0),1-(0),6-(6,6)]
  1320      25.705125      25.705125      25.705125    6[6-(1,1,8),6-(6,6),6-(6,6)]
  1321      25.690275      25.690275      25.690275    6[6-(1,1,1),6-(6,6),6-(6,6)]
  1322      26.934603      26.934603      26.934603    6[1-(0),1-(0),1-(0),6-(6,6)]
  1323      23.289807      23.289807      23.289807    6[6-(1,1,1),6-(6,6),6-(6,6)]
  1324      21.989444      21.989444      21.989444    6[1-(0),1-(0),1-(0),6-(6,6)]
  1325      25.449853      25.449853      25.449853    6[6-(1,6),6-(1,6),8-(6)]
  1326      26.330438      26.330438      26.330438    6[1-(0),6-(1,6),6-(6,8)]
  1327      31.803723      31.803723      31.803723    6[1-(0),6-(1,6),6-(1,6)]
  1328      31.431005      31.431005      31.431005    6[1-(0),6-(1,6),6-(6,6)]
  1329      25.488538      25.488538      25.488538    6[6-(1,6),6-(1,6),6-(8,8)]
  1330      25.061757      25.061757      25.061757    6[1-(0),6-(6,6),6-(6,8)]
  1331      27.069833      27.069833      27.069833    6[1-(0),1-(0),6-(6,6),8-(6)]
  1332      28.942963      28.942963      28.942963    6[6-(1,6),6-(1,6),8-(6)]
  1333      29.789603      29.789603      29.789603    6[1-(0),6-(6,6),6-(6,8)]
  1334      31.729076      31.729076      31.729076    6[1-(0),6-(1,6),6-(6,6)]
  1335       30.92988       30.92988       30.92988    6[1-(0),6-(1,6),6-(1,6)]
  1336      31.173901      31.173901      31.173901    6[6-(1,6),6-(1,6),6-(8,8)]
  1337      29.519571      29.519571      29.519571    6[1-(0),6-(1,6),6-(6,8)]
  1338      24.433479      24.433479      24.433479    6[6-(1,1,8),6-(6,6),6-(6,6)]
  1339      31.993695      31.993695      31.993695    6[6-(6,6),8-(30),8-(30)]
  1340      24.415591      24.415591      24.415591    6[1-(0),1-(0),6-(6,6),8-(6)]
  1341       4.630467       4.630467       4.630467    6[6-(1,1,8),6-(6,6),6-(6,6)]
  1342       9.090833       9.090833       9.090833    6[1-(0),6-(1,6),6-(6,6)]
  1343       8.330784       8.330784       8.330784    6[1-(0),6-(1,6),6-(1,6)]
  1344        30.0464        30.0464        30.0464    6[6-(6,6),8-(0),8-(30,30)]
  1345      18.388027      18.388027      18.388027    6[6-(1,6),6-(1,6),6-(8,8)]
  1346      19.043285      19.043285      19.043285    6[1-(0),6-(1,6),6-(6,6)]
  1347      20.255458      20.255458      20.255458    6[1-(0),6-(1,6),6-(1,6)]
  1348      20.831144      20.831144      20.831144    6[1-(0),6-(1,6),6-(6,8)]
  1349      20.186718      20.186718      20.186718    6[6-(1,6),6-(1,6),8-(6)]
  1350      18.963453      18.963453      18.963453    6[1-(0),6-(6,6),6-(6,8)]
  1351      17.063835      17.063835      17.063835    6[6-(6,6),8-(30),8-(30)]
  1352        16.8785        16.8785        16.8785    6[6-(1,1,1),6-(6,6),6-(6,6)]
  1353      17.570825      17.570825      17.570825    6[6-(1,1,8),6-(6,6),6-(6,6)]
  1354      17.316442      17.316442      17.316442    6[6-(1,1,1),6-(6,6),6-(6,6)]
  1355       16.44232       16.44232       16.44232    6[6-(1,1,8),6-(6,6),6-(6,6)]
  1356      20.187143      20.187143      20.187143    6[1-(0),1-(0),6-(6,6),8-(6)]
  1357      19.842407      19.842407      19.842407    6[1-(0),1-(0),1-(0),6-(6,6)]
  1358      17.189068      17.189068      17.189068    6[1-(0),1-(0),1-(0),6-(6,6)]
  1359      18.014498      18.014498      18.014498    6[1-(0),1-(0),1-(0),6-(6,6)]
  1360      18.590882      18.590882      18.590882    6[1-(0),1-(0),6-(6,6),8-(6)]
  1361      15.723415      15.723415      15.723415    6[6-(1,1,1),6-(6,6),6-(6,6)]
  1362      22.280852      22.280852      22.280852    6[6-(1,6),6-(1,6),6-(8,8)]
  1363      21.051546      21.051546      21.051546    6[1-(0),6-(6,6),6-(6,8)]
  1364      22.175368      22.175368      22.175368    6[1-(0),6-(1,6),6-(6,8)]
  1365      22.336861      22.336861      22.336861    6[6-(6,6),8-(30),8-(30)]
  1366      16.294942      16.294942      16.294942    6[1-(0),1-(0),6-(6,6),8-(6)]
  1367      14.828059      14.828059      14.828059    6[6-(1,6),6-(1,6),8-(6)]
  1368      13.727253      13.727253      13.727253    6[1-(0),6-(6,6),6-(6,8)]
  1369      13.355108      13.355108      13.355108    6[6-(1,6),6-(1,6),6-(8,8)]
  1370      14.069213      14.069213      14.069213    6[1-(0),6-(1,6),6-(6,6)]
  1371      15.131276      15.131276      15.131276    6[1-(0),6-(1,6),6-(1,6)]
  1372       15.54781       15.54781       15.54781    6[1-(0),6-(1,6),6-(6,8)]
  1373      12.160403      12.160403      12.160403    6[6-(6,6),8-(30),8-(30)]
  1374      12.790146      12.790146      12.790146    6[6-(6,6),8-(30),8-(30)]
  1375      14.219108      14.219108      14.219108    6[6-(1,6),6-(1,6),6-(8,8)]
  1376      14.910829      14.910829      14.910829    6[1-(0),6-(6,6),6-(6,8)]
  1377      16.254095      16.254095      16.254095    6[6-(1,6),6-(1,6),8-(6)]
  1378      16.876096      16.876096      16.876096    6[1-(0),6-(1,6),6-(6,8)]
  1379      16.193058      16.193058      16.193058    6[1-(0),6-(1,6),6-(1,6)]
  1380      14.859717      14.859717      14.859717    6[1-(0),6-(1,6),6-(6,6)]
  1381      21.002118      21.002118      21.002118    6[6-(1,6),6-(1,6),8-(6)]
  1382      16.568124      16.568124      16.568124    6[1-(0),1-(0),6-(6,6),8-(6)]
  1383      17.701419      17.701419      17.701419    6[6-(1,1,8),6-(6,6),6-(6,6)]
  1384      17.828763      17.828763      17.828763    6[6-(1,1,1),6-(6,6),6-(6,6)]
  1385      16.990615      16.990615      16.990615    6[1-(0),1-(0),1-(0),6-(6,6)]
  1386      18.679679      18.679679      18.679679    6[6-(1,1,8),6-(6,6),6-(6,6)]
  1387      19.482759      19.482759      19.482759    6[6-(1,1,1),6-(6,6),6-(6,6)]
  1388      20.323625      20.323625      20.323625    6[1-(0),1-(0),1-(0),6-(6,6)]
  1389      18.587333      18.587333      18.587333    6[6-(1,1,1),6-(6,6),6-(6,6)]
  1390      18.544131      18.544131      18.544131    6[1-(0),1-(0),1-(0),6-(6,6)]
  1391      20.685847      20.685847      20.685847    6[6-(1,6),6-(1,6),8-(6)]
  1392      20.207216      20.207216      20.207216    6[1-(0),6-(1,6),6-(6,8)]
  1393       25.98316       25.98316       25.98316    6[1-(0),6-(1,6),6-(1,6)]
  1394      27.211285      27.211285      27.211285    6[1-(0),6-(1,6),6-(6,6)]
  1395      22.600018      22.600018      22.600018    6[6-(1,6),6-(1,6),6-(8,8)]
  1396      21.902845      21.902845      21.902845    6[1-(0),6-(6,6),6-(6,8)]
  1397      18.600627      18.600627      18.600627    6[1-(0),1-(0),6-(6,6),8-(6)]
  1398        20.0808        20.0808        20.0808    6[6-(1,6),6-(1,6),8-(6)]
  1399      19.137749      19.137749      19.137749    6[1-(0),6-(6,6),6-(6,8)]
  1400      20.715782      20.715782      20.715782    6[1-(0),6-(1,6),6-(6,6)]
  1401      21.672509      21.672509      21.672509    6[1-(0),6-(1,6),6-(1,6)]
  1402      19.455235      19.455235      19.455235    6[6-(1,6),6-(1,6),6-(8,8)]
  1403       21.38279       21.38279       21.38279    6[1-(0),6-(1,6),6-(6,8)]
  1404      19.471869      19.471869      19.471869    6[6-(1,1,8),6-(6,6),6-(6,6)]
  1405       18.35652       18.35652       18.35652    6[6-(6,6),8-(30),8-(30)]
  1406      20.391724      20.391724      20.391724    6[1-(0),1-(0),6-(6,6),8-(6)]
  1407      15.916155      15.916155      15.916155    6[6-(1,1,8),6-(6,6),6-(6,6)]
  1408      23.442884      23.442884      23.442884    6[1-(0),6-(1,6),6-(6,6)]
  1409      23.385955      23.385955      23.385955    6[1-(0),6-(1,6),6-(1,6)]
  1410      28.920808      28.920808      28.920808    6[6-(6,6),8-(0),8-(30,30)]
  1411      17.590107      17.590107      17.590107    6[6-(1,6),6-(1,6),6-(8,8)]
  1412      17.946458      17.946458      17.946458    6[1-(0),6-(1,6),6-(6,6)]
  1413      18.798191      18.798191      18.798191    6[1-(0),6-(1,6),6-(1,6)]
  1414      19.267821      19.267821      19.267821    6[1-(0),6-(1,6),6-(6,8)]
  1415      18.905044      18.905044      18.905044    6[6-(1,6),6-(1,6),8-(6)]
  1416      18.062229      18.062229      18.062229    6[1-(0),6-(6,6),6-(6,8)]
  1417      16.658872      16.658872      16.658872    6[6-(6,6),8-(30),8-(30)]
  1418      14.374433      14.374433      14.374433    6[6-(1,1,1),6-(6,6),6-(6,6)]
  1419      15.122537      15.122537      15.122537    6[6-(1,1,8),6-(6,6),6-(6,6)]
  1420      16.415718      16.415718      16.415718    6[6-(1,1,1),6-(6,6),6-(6,6)]
  1421      16.968346      16.968346      16.968346    6[6-(1,1,8),6-(6,6),6-(6,6)]
  1422      19.161854      19.161854      19.161854    6[1-(0),1-(0),6-(6,6),8-(6)]
  1423      21.933257      21.933257      21.933257    6[1-(0),1-(0),1-(0),6-(6,6)]
  1424      13.002615      13.002615      13.002615    6[1-(0),1-(0),1-(0),6-(6,6)]
  1425      17.195067      17.195067      17.195067    6[1-(0),1-(0),1-(0),6-(6,6)]
  1426      14.551006      14.551006      14.551006    6[1-(0),1-(0),6-(6,6),8-(6)]
  1427      16.217425      16.217425      16.217425    6[6-(1,1,1),6-(6,6),6-(6,6)]
  1428      13.588029      13.588029      13.588029    6[6-(1,6),6-(1,6),6-(8,8)]
  1429      13.844754      13.844754      13.844754    6[1-(0),6-(6,6),6-(6,8)]
  1430       15.66069       15.66069       15.66069    6[1-(0),6-(1,6),6-(6,8)]
  1431      12.363864      12.363864      12.363864    6[6-(6,6),8-(30),8-(30)]
  1432      18.414056      18.414056      18.414056    6[1-(0),1-(0),6-(6,6),8-(6)]
  1433      19.716881      19.716881      19.716881    6[6-(1,6),6-(1,6),8-(6)]
  1434      19.771934      19.771934      19.771934    6[1-(0),6-(6,6),6-(6,8)]
  1435      20.991625      20.991625      20.991625    6[6-(1,6),6-(1,6),6-(8,8)]
  1436      22.157718      22.157718      22.157718    6[1-(0),6-(1,6),6-(6,6)]
  1437      22.094189      22.094189      22.094189    6[1-(0),6-(1,6),6-(1,6)]
  1438       20.88787       20.88787       20.88787    6[1-(0),6-(1,6),6-(6,8)]
  1439      21.048329      21.048329      21.048329    6[6-(6,6),8-(30),8-(30)]
  1440      10.609249      10.609249      10.609249    6[6-(6,6),8-(30),8-(30)]
  1441       11.29557       11.29557       11.29557    6[6-(1,6),6-(1,6),6-(8,8)]
  1442      11.594334      11.594334      11.594334    6[1-(0),6-(6,6),6-(6,8)]
  1443      12.142682      12.142682      12.142682    6[6-(1,6),6-(1,6),8-(6)]
  1444      12.426755      12.426755      12.426755    6[1-(0),6-(1,6),6-(6,8)]
  1445       12.13092       12.13092       12.13092    6[1-(0),6-(1,6),6-(1,6)]
  1446      11.542472      11.542472      11.542472    6[1-(0),6-(1,6),6-(6,6)]
  1447      14.890653      14.890653      14.890653    6[6-(1,6),6-(1,6),8-(6)]
  1448      11.829631      11.829631      11.829631    6[1-(0),1-(0),6-(6,6),8-(6)]
  1449      11.895364      11.895364      11.895364    6[6-(1,1,8),6-(6,6),6-(6,6)]
  1450       12.84439       12.84439       12.84439    6[6-(1,1,1),6-(6,6),6-(6,6)]
  1451      13.954768      13.954768      13.954768    6[1-(0),1-(0),1-(0),6-(6,6)]
  1452       12.73255       12.73255       12.73255    6[6-(1,1,8),6-(6,6),6-(6,6)]
  1453      11.735433      11.735433      11.735433    6[6-(1,1,1),6-(6,6),6-(6,6)]
  1454      11.528998      11.528998      11.528998    6[1-(0),1-(0),1-(0),6-(6,6)]
  1455      10.975579      10.975579      10.975579    6[6-(1,1,1),6-(6,6),6-(6,6)]
  1456       10.06367       10.06367       10.06367    6[1-(0),1-(0),1-(0),6-(6,6)]
  1457       7.975159       7.975159       7.975159    6[6-(1,6),6-(1,6),8-(6)]
  1458        7.15785        7.15785        7.15785    6[1-(0),6-(1,6),6-(6,8)]
  1459      36.336107      36.336107      36.336107    6[1-(0),6-(1,6),6-(1,6)]
  1460      36.216023      36.216023      36.216023    6[1-(0),6-(1,6),6-(6,6)]
  1461       6.909763       6.909763       6.909763    6[6-(1,6),6-(1,6),6-(8,8)]
  1462       7.870713       7.870713       7.870713    6[1-(0),6-(6,6),6-(6,8)]
  1463       13.49469       13.49469       13.49469    6[1-(0),1-(0),6-(6,6),8-(6)]
  1464      14.698218      14.698218      14.698218    6[6-(1,6),6-(1,6),8-(6)]
  1465      14.498809      14.498809      14.498809    6[1-(0),6-(6,6),6-(6,8)]
  1466      15.435504      15.435504      15.435504    6[1-(0),6-(1,6),6-(6,6)]
  1467      15.664348      15.664348      15.664348    6[1-(0),6-(1,6),6-(1,6)]
  1468      14.887082      14.887082      14.887082    6[6-(1,6),6-(1,6),6-(8,8)]
  1469      15.302091      15.302091      15.302091    6[1-(0),6-(1,6),6-(6,8)]
  1470      10.904611      10.904611      10.904611    6[6-(1,1,8),6-(6,6),6-(6,6)]
  1471      14.639565      14.639565      14.639565    6[6-(6,6),8-(30),8-(30)]
  1472       9.880694       9.880694       9.880694    6[1-(0),1-(0),6-(6,6),8-(6)]
  1473      14.907874      14.907874      14.907874    6[6-(1,1,8),6-(6,6),6-(6,6)]
  1474      14.397375      14.397375      14.397375    6[1-(0),6-(1,6),6-(6,6)]
  1475      15.401505      15.401505      15.401505    6[1-(0),6-(1,6),6-(1,6)]
  1476      36.809958      36.809958      36.809958    6[6-(6,6),8-(0),8-(30,30)]
  1477      32.252154      32.252154      32.252154    8[6-(6,8),30-(8,8,8,8,8)]
  1478      33.697111      33.697111      33.697111    8[6-(6,8),30-(8,8)]
  1479      34.889062      34.889062      34.889062    8[6-(1,1,6),6-(6,6)]
  1480       4.825036       4.825036       4.825036    8[6-(1,1,6),6-(6,6)]
  1481       9.326956       9.326956       9.326956    8[6-(6,8),30-(8,8),30-(8,8,8,8,8)]
  1482      31.572986      31.572986      31.572986    8[6-(6,8),30-(8,8,8,8,8)]
  1483      31.639178      31.639178      31.639178    8[6-(6,8),30-(8,8)]
  1484      32.089291      32.089291      32.089291    8[6-(1,1,6),6-(6,6)]
  1485      27.134088      27.134088      27.134088    8[6-(6,8),30-(8,8,8,8,8)]
  1486      32.528609      32.528609      32.528609    8[6-(6,8),30-(8,8)]
  1487      35.883482      35.883482      35.883482    8[6-(1,1,6),6-(6,6)]
  1488       9.907496       9.907496       9.907496    8[6-(1,1,6),6-(6,6)]
  1489      30.194348      30.194348      30.194348    8[6-(1,1,6),6-(6,6)]
  1490      26.873825      26.873825      26.873825    8[6-(6,8),30-(8,8)]
  1491      26.635416      26.635416      26.635416    8[6-(6,8),30-(8,8,8,8,8)]
  1492      11.345909      11.345909      11.345909    8[6-(6,8),30-(8,8,8,8,8)]
  1493      13.482699      13.482699      13.482699    8[6-(6,8),30-(8,8)]
  1494       9.318884       9.318884       9.318884    8[6-(6,8)]
  1495      29.099246      29.099246      29.099246    8[6-(6,8),30-(8,8,8,8,8)]
  1496      30.122231      30.122231      30.122231    8[6-(6,8),30-(8,8)]
  1497      29.396922      29.396922      29.396922    8[6-(1,1,6),6-(6,6)]
  1498      18.805391      18.805391      18.805391    8[6-(1,1,6),6-(6,6)]
  1499      17.590553      17.590553      17.590553    8[6-(6,8),30-(8,8),30-(8,8,8,8,8)]
  1500      31.428409      31.428409      31.428409    8[6-(6,8),30-(8,8,8,8,8)]
  1501      31.280489      31.280489      31.280489    8[6-(6,8),30-(8,8)]
  1502      27.491622      27.491622      27.491622    8[6-(1,1,6),6-(6,6)]
  1503      25.887932      25.887932      25.887932    8[6-(6,8),30-(8,8,8,8,8)]
  1504      29.952003      29.952003      29.952003    8[6-(6,8),30-(8,8)]
  1505      34.495001      34.495001      34.495001    8[6-(1,1,6),6-(6,6)]
  1506      30.273711      30.273711      30.273711    8[6-(1,1,6),6-(6,6)]
  1507       8.505187       8.505187       8.505187    8[6-(1,1,6),6-(6,6)]
  1508      12.230871      12.230871      12.230871    8[6-(6,8),30-(8,8)]
  1509      10.039685      10.039685      10.039685    8[6-(6,8),30-(8,8,8,8,8)]
  1510      26.649461      26.649461      26.649461    8[6-(6,8),30-(8,8,8,8,8)]
  1511      27.082103      27.082103      27.082103    8[6-(6,8),30-(8,8)]
  1512      15.696739      15.696739      15.696739    8[6-(6,8)]
  1513      21.463228      21.463228      21.463228    8[6-(6,8),30-(8,8,8,8,8)]
  1514      23.233356      23.233356      23.233356    8[6-(6,8),30-(8,8)]
  1515      17.632733      17.632733      17.632733    8[6-(1,1,6),6-(6,6)]
  1516      10.019769      10.019769      10.019769    8[6-(1,1,6),6-(6,6)]
  1517       9.453022       9.453022       9.453022    8[6-(6,8),30-(8,8),30-(8,8,8,8,8)]
  1518      20.153728      20.153728      20.153728    8[6-(6,8),30-(8,8,8,8,8)]
  1519      17.972737      17.972737      17.972737    8[6-(6,8),30-(8,8)]
  1520      11.219812      11.219812      11.219812    8[6-(1,1,6),6-(6,6)]
  1521       9.061079       9.061079       9.061079    8[6-(6,8),30-(8,8,8,8,8)]
  1522      37.191312      37.191312      37.191312    8[6-(6,8),30-(8,8)]
  1523      22.391383      22.391383      22.391383    8[6-(1,1,6),6-(6,6)]
  1524      22.339787      22.339787      22.339787    8[6-(1,1,6),6-(6,6)]
  1525       22.29044       22.29044       22.29044    8[6-(1,1,6),6-(6,6)]
  1526      24.591124      24.591124      24.591124    8[6-(6,8),30-(8,8)]
  1527      24.683139      24.683139      24.683139    8[6-(6,8),30-(8,8,8,8,8)]
  1528      24.875777      24.875777      24.875777    8[6-(6,8),30-(8,8,8,8,8)]
  1529      25.247638      25.247638      25.247638    8[6-(6,8),30-(8,8)]
  1530      10.012248      10.012248      10.012248    8[6-(6,8)]
  1531       8.816842       8.816842       8.816842    8[6-(6,8),30-(8,8,8,8,8)]
  1532       7.046714       7.046714       7.046714    8[6-(6,8),30-(8,8)]
  1533      12.647337      12.647337      12.647337    8[6-(1,1,6),6-(6,6)]
  1534      15.182161      15.182161      15.182161    8[6-(1,1,6),6-(6,6)]
  1535      15.748908      15.748908      15.748908    8[6-(6,8),30-(8,8),30-(8,8,8,8,8)]
  1536      10.126342      10.126342      10.126342    8[6-(6,8),30-(8,8,8,8,8)]
  1537      12.307333      12.307333      12.307333    8[6-(6,8),30-(8,8)]
  1538      19.060258      19.060258      19.060258    8[6-(1,1,6),6-(6,6)]
  1539      21.218991      21.218991      21.218991    8[6-(6,8),30-(8,8,8,8,8)]
  1540      23.180058      23.180058      23.180058    8[6-(6,8),30-(8,8)]
  1541       7.888687       7.888687       7.888687    8[6-(1,1,6),6-(6,6)]
  1542      32.953443      32.953443      32.953443    8[6-(1,1,6),6-(6,6)]
  1543       33.00279       33.00279       33.00279    8[6-(1,1,6),6-(6,6)]
  1544      30.702106      30.702106      30.702106    8[6-(6,8),30-(8,8)]
  1545      30.610091      30.610091      30.610091    8[6-(6,8),30-(8,8,8,8,8)]
  1546      30.417453      30.417453      30.417453    8[6-(6,8),30-(8,8,8,8,8)]
  1547      30.045592      30.045592      30.045592    8[6-(6,8),30-(8,8)]
  1548      10.111542      10.111542      10.111542    8[6-(6,8)]
  1549      23.041076      23.041076      23.041076    8[6-(6,8),30-(8,8,8,8,8)]
  1550      21.596119      21.596119      21.596119    8[6-(6,8),30-(8,8)]
  1551      20.404168      20.404168      20.404168    8[6-(1,1,6),6-(6,6)]
  1552      20.376894      20.376894      20.376894    8[6-(1,1,6),6-(6,6)]
  1553      15.874974      15.874974      15.874974    8[6-(6,8),30-(8,8),30-(8,8,8,8,8)]
  1554      23.720244      23.720244      23.720244    8[6-(6,8),30-(8,8,8,8,8)]
  1555      23.654052      23.654052      23.654052    8[6-(6,8),30-(8,8)]
  1556      23.203939      23.203939      23.203939    8[6-(1,1,6),6-(6,6)]
  1557      28.159142      28.159142      28.159142    8[6-(6,8),30-(8,8,8,8,8)]
  1558      27.842761      27.842761      27.842761    8[6-(6,8),30-(8,8)]
  1559      19.409748      19.409748      19.409748    8[6-(1,1,6),6-(6,6)]
  1560      20.372574      20.372574      20.372574    8[6-(1,1,6),6-(6,6)]
  1561      25.098882      25.098882      25.098882    8[6-(1,1,6),6-(6,6)]
  1562      28.419405      28.419405      28.419405    8[6-(6,8),30-(8,8)]
  1563      28.657814      28.657814      28.657814    8[6-(6,8),30-(8,8,8,8,8)]
  1564      18.934161      18.934161      18.934161    8[6-(6,8),30-(8,8,8,8,8)]
  1565      16.797371      16.797371      16.797371    8[6-(6,8),30-(8,8)]
  1566      10.804906      10.804906      10.804906    8[6-(6,8)]
  1567      26.193984      26.193984      26.193984    8[6-(6,8),30-(8,8,8,8,8)]
  1568      25.170999      25.170999      25.170999    8[6-(6,8),30-(8,8)]
  1569      25.896308      25.896308      25.896308    8[6-(1,1,6),6-(6,6)]
  1570      31.409699      31.409699      31.409699    8[6-(1,1,6),6-(6,6)]
  1571      32.624537      32.624537      32.624537    8[6-(6,8),30-(8,8),30-(8,8,8,8,8)]
  1572      23.864821      23.864821      23.864821    8[6-(6,8),30-(8,8,8,8,8)]
  1573      24.012741      24.012741      24.012741    8[6-(6,8),30-(8,8)]
  1574      27.801608      27.801608      27.801608    8[6-(1,1,6),6-(6,6)]
  1575      29.405298      29.405298      29.405298    8[6-(6,8),30-(8,8,8,8,8)]
  1576      30.419367      30.419367      30.419367    8[6-(6,8),30-(8,8)]
  1577      20.798229      20.798229      20.798229    8[6-(1,1,6),6-(6,6)]
  1578      25.019519      25.019519      25.019519    8[6-(1,1,6),6-(6,6)]
  1579      21.774883      21.774883      21.774883    8[6-(1,1,6),6-(6,6)]
  1580      18.049199      18.049199      18.049199    8[6-(6,8),30-(8,8)]
  1581      20.240385      20.240385      20.240385    8[6-(6,8),30-(8,8,8,8,8)]
  1582      28.643769      28.643769      28.643769    8[6-(6,8),30-(8,8,8,8,8)]
  1583      28.211127      28.211127      28.211127    8[6-(6,8),30-(8,8)]
  1584       4.427051       4.427051       4.427051    8[6-(6,8)]
  1585       7.995426       7.995426       7.995426    8[6-(6,8),30-(8,8,8,8,8)]
  1586       6.550469       6.550469       6.550469    8[6-(6,8),30-(8,8)]
  1587       5.358518       5.358518       5.358518    8[6-(1,1,6),6-(6,6)]
  1588      35.422544      35.422544      35.422544    8[6-(1,1,6),6-(6,6)]
  1589      30.920624      30.920624      30.920624    8[6-(6,8),30-(8,8),30-(8,8,8,8,8)]
  1590       8.674594       8.674594       8.674594    8[6-(6,8),30-(8,8,8,8,8)]
  1591       8.608402       8.608402       8.608402    8[6-(6,8),30-(8,8)]
  1592       8.158289       8.158289       8.158289    8[6-(1,1,6),6-(6,6)]
  1593      13.113492      13.113492      13.113492    8[6-(6,8),30-(8,8,8,8,8)]
  1594       7.718971       7.718971       7.718971    8[6-(6,8),30-(8,8)]
  1595       4.364098       4.364098       4.364098    8[6-(1,1,6),6-(6,6)]
  1596      30.340084      30.340084      30.340084    8[6-(1,1,6),6-(6,6)]
  1597      10.053232      10.053232      10.053232    8[6-(1,1,6),6-(6,6)]
  1598      13.373755      13.373755      13.373755    8[6-(6,8),30-(8,8)]
  1599      13.612164      13.612164      13.612164    8[6-(6,8),30-(8,8,8,8,8)]
  1600      28.901671      28.901671      28.901671    8[6-(6,8),30-(8,8,8,8,8)]
  1601      26.764881      26.764881      26.764881    8[6-(6,8),30-(8,8)]
  1602      30.928696      30.928696      30.928696    8[6-(6,8)]
  1603      11.148334      11.148334      11.148334    8[6-(6,8),30-(8,8,8,8,8)]
  1604      10.125349      10.125349      10.125349    8[6-(6,8),30-(8,8)]
  1605      10.850658      10.850658      10.850658    8[6-(1,1,6),6-(6,6)]
  1606      21.442189      21.442189      21.442189    8[6-(1,1,6),6-(6,6)]
  1607      22.657027      22.657027      22.657027    8[6-(6,8),30-(8,8),30-(8,8,8,8,8)]
  1608       8.819171       8.819171       8.819171    8[6-(6,8),30-(8,8,8,8,8)]
  1609       8.967091       8.967091       8.967091    8[6-(6,8),30-(8,8)]
  1610      12.755958      12.755958      12.755958    8[6-(1,1,6),6-(6,6)]
  1611      14.359648      14.359648      14.359648    8[6-(6,8),30-(8,8,8,8,8)]
  1612      10.295577      10.295577      10.295577    8[6-(6,8),30-(8,8)]
  1613       5.752579       5.752579       5.752579    8[6-(1,1,6),6-(6,6)]
  1614       9.973869       9.973869       9.973869    8[6-(1,1,6),6-(6,6)]
  1615      31.742393      31.742393      31.742393    8[6-(1,1,6),6-(6,6)]
  1616      28.016709      28.016709      28.016709    8[6-(6,8),30-(8,8)]
  1617      30.207895      30.207895      30.207895    8[6-(6,8),30-(8,8,8,8,8)]
  1618      13.598119      13.598119      13.598119    8[6-(6,8),30-(8,8,8,8,8)]
  1619      13.165477      13.165477      13.165477    8[6-(6,8),30-(8,8)]
  1620      24.550841      24.550841      24.550841    8[6-(6,8)]
  1621      18.784352      18.784352      18.784352    8[6-(6,8),30-(8,8,8,8,8)]
  1622      17.014224      17.014224      17.014224    8[6-(6,8),30-(8,8)]
  1623      22.614847      22.614847      22.614847    8[6-(1,1,6),6-(6,6)]
  1624      30.227811      30.227811      30.227811    8[6-(1,1,6),6-(6,6)]
  1625      30.794558      30.794558      30.794558    8[6-(6,8),30-(8,8),30-(8,8,8,8,8)]
  1626      20.093852      20.093852      20.093852    8[6-(6,8),30-(8,8,8,8,8)]
  1627      22.274843      22.274843      22.274843    8[6-(6,8),30-(8,8)]
  1628      29.027768      29.027768      29.027768    8[6-(1,1,6),6-(6,6)]
  1629      31.186501      31.186501      31.186501    8[6-(6,8),30-(8,8,8,8,8)]
  1630       3.056268       3.056268       3.056268    8[6-(6,8),30-(8,8)]
  1631      17.856197      17.856197      17.856197    8[6-(1,1,6),6-(6,6)]
  1632      17.907793      17.907793      17.907793    8[6-(1,1,6),6-(6,6)]
  1633       17.95714       17.95714       17.95714    8[6-(1,1,6),6-(6,6)]
  1634      15.656456      15.656456      15.656456    8[6-(6,8),30-(8,8)]
  1635      15.564441      15.564441      15.564441    8[6-(6,8),30-(8,8,8,8,8)]
  1636      15.371803      15.371803      15.371803    8[6-(6,8),30-(8,8,8,8,8)]
  1637      14.999942      14.999942      14.999942    8[6-(6,8),30-(8,8)]
  1638      30.235332      30.235332      30.235332    8[6-(6,8)]
  1639      31.430738      31.430738      31.430738    8[6-(6,8),30-(8,8,8,8,8)]
  1640      33.200866      33.200866      33.200866    8[6-(6,8),30-(8,8)]
  1641      27.600243      27.600243      27.600243    8[6-(1,1,6),6-(6,6)]
  1642      25.065419      25.065419      25.065419    8[6-(1,1,6),6-(6,6)]
  1643      24.498672      24.498672      24.498672    8[6-(6,8),30-(8,8),30-(8,8,8,8,8)]
  1644      30.121238      30.121238      30.121238    8[6-(6,8),30-(8,8,8,8,8)]
  1645      27.940247      27.940247      27.940247    8[6-(6,8),30-(8,8)]
  1646      21.187322      21.187322      21.187322    8[6-(1,1,6),6-(6,6)]
  1647      19.028589      19.028589      19.028589    8[6-(6,8),30-(8,8,8,8,8)]
  1648      17.067522      17.067522      17.067522    8[6-(6,8),30-(8,8)]
  1649      32.358893      32.358893      32.358893    8[6-(1,1,6),6-(6,6)]
  1650       7.294137       7.294137       7.294137    8[6-(1,1,6),6-(6,6)]
  1651        7.24479        7.24479        7.24479    8[6-(1,1,6),6-(6,6)]
  1652       9.545474       9.545474       9.545474    8[6-(6,8),30-(8,8)]
  1653       9.637489       9.637489       9.637489    8[6-(6,8),30-(8,8,8,8,8)]
  1654       9.830127       9.830127       9.830127    8[6-(6,8),30-(8,8,8,8,8)]
  1655      10.201988      10.201988      10.201988    8[6-(6,8),30-(8,8)]
  1656      30.136038      30.136038      30.136038    8[6-(6,8)]
  1657      17.206504      17.206504      17.206504    8[6-(6,8),30-(8,8,8,8,8)]
  1658      18.651461      18.651461      18.651461    8[6-(6,8),30-(8,8)]
  1659      19.843412      19.843412      19.843412    8[6-(1,1,6),6-(6,6)]
  1660      19.870686      19.870686      19.870686    8[6-(1,1,6),6-(6,6)]
  1661      24.372606      24.372606      24.372606    8[6-(6,8),30-(8,8),30-(8,8,8,8,8)]
  1662      16.527336      16.527336      16.527336    8[6-(6,8),30-(8,8,8,8,8)]
  1663      16.593528      16.593528      16.593528    8[6-(6,8),30-(8,8)]
  1664      17.043641      17.043641      17.043641    8[6-(1,1,6),6-(6,6)]
  1665      12.088438      12.088438      12.088438    8[6-(6,8),30-(8,8,8,8,8)]
  1666      12.404819      12.404819      12.404819    8[6-(6,8),30-(8,8)]
  1667      20.837832      20.837832      20.837832    8[6-(1,1,6),6-(6,6)]
  1668      19.875006      19.875006      19.875006    8[6-(1,1,6),6-(6,6)]
  1669      15.148698      15.148698      15.148698    8[6-(1,1,6),6-(6,6)]
  1670      11.828175      11.828175      11.828175    8[6-(6,8),30-(8,8)]
  1671      11.589766      11.589766      11.589766    8[6-(6,8),30-(8,8,8,8,8)]
  1672      21.313419      21.313419      21.313419    8[6-(6,8),30-(8,8,8,8,8)]
  1673      23.450209      23.450209      23.450209    8[6-(6,8),30-(8,8)]
  1674      29.442674      29.442674      29.442674    8[6-(6,8)]
  1675      14.053596      14.053596      14.053596    8[6-(6,8),30-(8,8,8,8,8)]
  1676      15.076581      15.076581      15.076581    8[6-(6,8),30-(8,8)]
  1677      14.351272      14.351272      14.351272    8[6-(1,1,6),6-(6,6)]
  1678       8.837881       8.837881       8.837881    8[6-(1,1,6),6-(6,6)]
  1679       7.623043       7.623043       7.623043    8[6-(6,8),30-(8,8),30-(8,8,8,8,8)]
  1680      16.382759      16.382759      16.382759    8[6-(6,8),30-(8,8,8,8,8)]
  1681      16.234839      16.234839      16.234839    8[6-(6,8),30-(8,8)]
  1682      12.445972      12.445972      12.445972    8[6-(1,1,6),6-(6,6)]
  1683      10.842282      10.842282      10.842282    8[6-(6,8),30-(8,8,8,8,8)]
  1684       9.828213       9.828213       9.828213    8[6-(6,8),30-(8,8)]
  1685      19.449351      19.449351      19.449351    8[6-(1,1,6),6-(6,6)]
  1686      15.228061      15.228061      15.228061    8[6-(1,1,6),6-(6,6)]
  1687      18.472697      18.472697      18.472697    8[6-(1,1,6),6-(6,6)]
  1688      22.198381      22.198381      22.198381    8[6-(6,8),30-(8,8)]
  1689      20.007195      20.007195      20.007195    8[6-(6,8),30-(8,8,8,8,8)]
  1690      11.603811      11.603811      11.603811    8[6-(6,8),30-(8,8,8,8,8)]
  1691      12.036453      12.036453      12.036453    8[6-(6,8),30-(8,8)]
  1692      35.820529      35.820529      35.820529    8[6-(6,8)]
