# Supplementary material for: A collection of forcefield precursors for metal–organic frameworks
Source: RSC Adv. 2019 Nov 13;9(63):36492–507. doi: 10.1039/c9ra07327b (PMC9075174; doi:10.1039/c9ra07327b)
Supplement: RA-009-C9RA07327B-s1684 [file RA-009-C9RA07327B-s1684.txt]

NESSOV_clean

14.760000    0.000000    0.000000
-5.853837    14.098297    0.000000
-5.853837    -5.584186    12.945225

     1      -1.052136      -1.052136      -1.052136    27[7-(6,6),8-(6),8-(6),8-(6),8-(6)]
     2      -3.275538      -3.275538      -3.275538    27[7-(6,6),8-(6),8-(6),8-(6),8-(6)]
     3       4.104462       4.104462       4.104462    27[7-(6,6),8-(6),8-(6),8-(6),8-(6)]
     4       6.327864       6.327864       6.327864    27[7-(6,6),8-(6),8-(6),8-(6),8-(6)]
     5       3.320609       3.320609       3.320609    1[6-(6,6)]
     6       2.503824       2.503824       2.503824    1[6-(6,6)]
     7      -0.282851      -0.282851      -0.282851    1[6-(6,6)]
     8      -5.357723      -5.357723      -5.357723    1[6-(6,6)]
     9         2.1248         2.1248         2.1248    1[6-(6,6)]
    10       1.273903       1.273903       1.273903    1[6-(6,6)]
    11      -2.124113      -2.124113      -2.124113    1[6-(6,6)]
    12      -1.305337      -1.305337      -1.305337    1[6-(6,6)]
    13       1.831263       1.831263       1.831263    1[6-(6,7)]
    14       3.809662       3.809662       3.809662    1[6-(6,6)]
    15       7.702559       7.702559       7.702559    1[6-(6,6)]
    16      -0.071288      -0.071288      -0.071288    1[6-(6,7)]
    17      -3.806451      -3.806451      -3.806451    1[6-(1,1,6)]
    18       9.763326       9.763326       9.763326    1[6-(1,1,6)]
    19       9.478812       9.478812       9.478812    1[6-(1,1,6)]
    20      -7.648283      -7.648283      -7.648283    1[6-(6,6)]
    21      -6.831498      -6.831498      -6.831498    1[6-(6,6)]
    22      -4.044823      -4.044823      -4.044823    1[6-(6,6)]
    23       1.030049       1.030049       1.030049    1[6-(6,6)]
    24      -6.452474      -6.452474      -6.452474    1[6-(6,6)]
    25      -5.601577      -5.601577      -5.601577    1[6-(6,6)]
    26      -2.203561      -2.203561      -2.203561    1[6-(6,6)]
    27      -3.022337      -3.022337      -3.022337    1[6-(6,6)]
    28       8.601063       8.601063       8.601063    1[6-(6,7)]
    29       6.622664       6.622664       6.622664    1[6-(6,6)]
    30       8.583604       8.583604       8.583604    1[6-(6,6)]
    31      10.503614      10.503614      10.503614    1[6-(6,7)]
    32      -0.521223      -0.521223      -0.521223    1[6-(1,1,6)]
    33          0.669          0.669          0.669    1[6-(1,1,6)]
    34       0.953514       0.953514       0.953514    1[6-(1,1,6)]
    35      -0.268283      -0.268283      -0.268283    1[6-(6,6)]
    36       0.548502       0.548502       0.548502    1[6-(6,6)]
    37       3.335177       3.335177       3.335177    1[6-(6,6)]
    38       8.410049       8.410049       8.410049    1[6-(6,6)]
    39       0.927526       0.927526       0.927526    1[6-(6,6)]
    40       1.778423       1.778423       1.778423    1[6-(6,6)]
    41       5.176439       5.176439       5.176439    1[6-(6,6)]
    42       4.357663       4.357663       4.357663    1[6-(6,6)]
    43       1.221063       1.221063       1.221063    1[6-(6,7)]
    44      -0.757336      -0.757336      -0.757336    1[6-(6,6)]
    45       1.203604       1.203604       1.203604    1[6-(6,6)]
    46       3.123614       3.123614       3.123614    1[6-(6,7)]
    47       6.858777       6.858777       6.858777    1[6-(1,1,6)]
    48         -6.711         -6.711         -6.711    1[6-(1,1,6)]
    49      -6.426486      -6.426486      -6.426486    1[6-(1,1,6)]
    50      10.700609      10.700609      10.700609    1[6-(6,6)]
    51       9.883824       9.883824       9.883824    1[6-(6,6)]
    52       7.097149       7.097149       7.097149    1[6-(6,6)]
    53       2.022277       2.022277       2.022277    1[6-(6,6)]
    54         9.5048         9.5048         9.5048    1[6-(6,6)]
    55       8.653903       8.653903       8.653903    1[6-(6,6)]
    56       5.255887       5.255887       5.255887    1[6-(6,6)]
    57       6.074663       6.074663       6.074663    1[6-(6,6)]
    58      -5.548737      -5.548737      -5.548737    1[6-(6,7)]
    59      -3.570338      -3.570338      -3.570338    1[6-(6,6)]
    60       0.322559       0.322559       0.322559    1[6-(6,6)]
    61      -7.451288      -7.451288      -7.451288    1[6-(6,7)]
    62       3.573549       3.573549       3.573549    1[6-(1,1,6)]
    63       2.383326       2.383326       2.383326    1[6-(1,1,6)]
    64       2.098812       2.098812       2.098812    1[6-(1,1,6)]
    65      -3.286565      -3.286565      -3.286565    6[6-(6,6),8-(27),8-(27)]
    66        2.00039        2.00039        2.00039    6[6-(1,6),6-(1,6),6-(8,8)]
    67       2.584455       2.584455       2.584455    6[1-(0),6-(1,6),6-(6,6)]
    68       2.096919       2.096919       2.096919    6[1-(0),6-(1,6),6-(6,6)]
    69       1.005576       1.005576       1.005576    6[6-(1,6),6-(1,6),6-(6,6)]
    70       0.439305       0.439305       0.439305    6[1-(0),6-(1,6),6-(6,6)]
    71       0.916651       0.916651       0.916651    6[1-(0),6-(1,6),6-(6,6)]
    72       0.481795       0.481795       0.481795    6[6-(1,6),6-(1,6),6-(6,6)]
    73       1.248041       1.248041       1.248041    6[1-(0),6-(1,6),6-(6,6)]
    74        0.74021        0.74021        0.74021    6[1-(0),6-(1,6),6-(6,6)]
    75      -0.549661      -0.549661      -0.549661    6[6-(1,6),6-(1,6),6-(8,8)]
    76       -1.27751       -1.27751       -1.27751    6[1-(0),6-(1,6),6-(6,6)]
    77      -0.778196      -0.778196      -0.778196    6[1-(0),6-(1,6),6-(6,6)]
    78      -1.128135      -1.128135      -1.128135    6[6-(6,6),8-(27),8-(27)]
    79       1.832667       1.832667       1.832667    6[1-(0),6-(1,6),7-(6,27)]
    80       3.028786       3.028786       3.028786    6[1-(0),6-(1,7),6-(6,6)]
    81       3.062137       3.062137       3.062137    6[6-(1,6),6-(1,6),6-(6,7)]
    82       1.874223       1.874223       1.874223    6[1-(0),6-(1,7),6-(6,6)]
    83       0.715672       0.715672       0.715672    6[1-(0),6-(1,6),7-(6,27)]
    84      10.185996      10.185996      10.185996    6[6-(1,1,1),6-(6,6),7-(7)]
    85      10.085884      10.085884      10.085884    6[1-(0),1-(0),1-(0),6-(6,7)]
    86      -1.041109      -1.041109      -1.041109    6[6-(6,6),8-(27),8-(27)]
    87      -6.328064      -6.328064      -6.328064    6[6-(1,6),6-(1,6),6-(8,8)]
    88      -6.912129      -6.912129      -6.912129    6[1-(0),6-(1,6),6-(6,6)]
    89      -6.424593      -6.424593      -6.424593    6[1-(0),6-(1,6),6-(6,6)]
    90       -5.33325       -5.33325       -5.33325    6[6-(1,6),6-(1,6),6-(6,6)]
    91      -4.766979      -4.766979      -4.766979    6[1-(0),6-(1,6),6-(6,6)]
    92      -5.244325      -5.244325      -5.244325    6[1-(0),6-(1,6),6-(6,6)]
    93      -4.809469      -4.809469      -4.809469    6[6-(1,6),6-(1,6),6-(6,6)]
    94      -5.575715      -5.575715      -5.575715    6[1-(0),6-(1,6),6-(6,6)]
    95      -5.067884      -5.067884      -5.067884    6[1-(0),6-(1,6),6-(6,6)]
    96      -3.778013      -3.778013      -3.778013    6[6-(1,6),6-(1,6),6-(8,8)]
    97      -3.050164      -3.050164      -3.050164    6[1-(0),6-(1,6),6-(6,6)]
    98      -3.549478      -3.549478      -3.549478    6[1-(0),6-(1,6),6-(6,6)]
    99      -3.199539      -3.199539      -3.199539    6[6-(6,6),8-(27),8-(27)]
   100       8.599659       8.599659       8.599659    6[1-(0),6-(1,6),7-(6,27)]
   101        7.40354        7.40354        7.40354    6[1-(0),6-(1,7),6-(6,6)]
   102       7.370189       7.370189       7.370189    6[6-(1,6),6-(1,6),6-(6,7)]
   103       8.558103       8.558103       8.558103    6[1-(0),6-(1,7),6-(6,6)]
   104       9.716654       9.716654       9.716654    6[1-(0),6-(1,6),7-(6,27)]
   105        0.24633        0.24633        0.24633    6[6-(1,1,1),6-(6,6),7-(7)]
   106       0.346442       0.346442       0.346442    6[1-(0),1-(0),1-(0),6-(6,7)]
   107       6.338891       6.338891       6.338891    6[6-(6,6),8-(27),8-(27)]
   108       1.051936       1.051936       1.051936    6[6-(1,6),6-(1,6),6-(8,8)]
   109       0.467871       0.467871       0.467871    6[1-(0),6-(1,6),6-(6,6)]
   110       0.955407       0.955407       0.955407    6[1-(0),6-(1,6),6-(6,6)]
   111        2.04675        2.04675        2.04675    6[6-(1,6),6-(1,6),6-(6,6)]
   112       2.613021       2.613021       2.613021    6[1-(0),6-(1,6),6-(6,6)]
   113       2.135675       2.135675       2.135675    6[1-(0),6-(1,6),6-(6,6)]
   114       2.570531       2.570531       2.570531    6[6-(1,6),6-(1,6),6-(6,6)]
   115       1.804285       1.804285       1.804285    6[1-(0),6-(1,6),6-(6,6)]
   116       2.312116       2.312116       2.312116    6[1-(0),6-(1,6),6-(6,6)]
   117       3.601987       3.601987       3.601987    6[6-(1,6),6-(1,6),6-(8,8)]
   118       4.329836       4.329836       4.329836    6[1-(0),6-(1,6),6-(6,6)]
   119       3.830522       3.830522       3.830522    6[1-(0),6-(1,6),6-(6,6)]
   120       4.180461       4.180461       4.180461    6[6-(6,6),8-(27),8-(27)]
   121       1.219659       1.219659       1.219659    6[1-(0),6-(1,6),7-(6,27)]
   122        0.02354        0.02354        0.02354    6[1-(0),6-(1,7),6-(6,6)]
   123      -0.009811      -0.009811      -0.009811    6[6-(1,6),6-(1,6),6-(6,7)]
   124       1.178103       1.178103       1.178103    6[1-(0),6-(1,7),6-(6,6)]
   125       2.336654       2.336654       2.336654    6[1-(0),6-(1,6),7-(6,27)]
   126       -7.13367       -7.13367       -7.13367    6[6-(1,1,1),6-(6,6),7-(7)]
   127      -7.033558      -7.033558      -7.033558    6[1-(0),1-(0),1-(0),6-(6,7)]
   128       4.093435       4.093435       4.093435    6[6-(6,6),8-(27),8-(27)]
   129        9.38039        9.38039        9.38039    6[6-(1,6),6-(1,6),6-(8,8)]
   130       9.964455       9.964455       9.964455    6[1-(0),6-(1,6),6-(6,6)]
   131       9.476919       9.476919       9.476919    6[1-(0),6-(1,6),6-(6,6)]
   132       8.385576       8.385576       8.385576    6[6-(1,6),6-(1,6),6-(6,6)]
   133       7.819305       7.819305       7.819305    6[1-(0),6-(1,6),6-(6,6)]
   134       8.296651       8.296651       8.296651    6[1-(0),6-(1,6),6-(6,6)]
   135       7.861795       7.861795       7.861795    6[6-(1,6),6-(1,6),6-(6,6)]
   136       8.628041       8.628041       8.628041    6[1-(0),6-(1,6),6-(6,6)]
   137        8.12021        8.12021        8.12021    6[1-(0),6-(1,6),6-(6,6)]
   138       6.830339       6.830339       6.830339    6[6-(1,6),6-(1,6),6-(8,8)]
   139        6.10249        6.10249        6.10249    6[1-(0),6-(1,6),6-(6,6)]
   140       6.601804       6.601804       6.601804    6[1-(0),6-(1,6),6-(6,6)]
   141       6.251865       6.251865       6.251865    6[6-(6,6),8-(27),8-(27)]
   142      -5.547333      -5.547333      -5.547333    6[1-(0),6-(1,6),7-(6,27)]
   143      -4.351214      -4.351214      -4.351214    6[1-(0),6-(1,7),6-(6,6)]
   144      -4.317863      -4.317863      -4.317863    6[6-(1,6),6-(1,6),6-(6,7)]
   145      -5.505777      -5.505777      -5.505777    6[1-(0),6-(1,7),6-(6,6)]
   146      -6.664328      -6.664328      -6.664328    6[1-(0),6-(1,6),7-(6,27)]
   147       2.805996       2.805996       2.805996    6[6-(1,1,1),6-(6,6),7-(7)]
   148       2.705884       2.705884       2.705884    6[1-(0),1-(0),1-(0),6-(6,7)]
   149       0.672605       0.672605       0.672605    7[6-(1,6),6-(1,6),27-(8,8,8,8)]
   150       5.394498       5.394498       5.394498    7[6-(6,6),7-(6)]
   151       9.759721       9.759721       9.759721    7[6-(1,6),6-(1,6),27-(8,8,8,8)]
   152       5.037828       5.037828       5.037828    7[6-(6,6),7-(6)]
   153       2.379721       2.379721       2.379721    7[6-(1,6),6-(1,6),27-(8,8,8,8)]
   154      -2.342172      -2.342172      -2.342172    7[6-(6,6),7-(6)]
   155      -6.707395      -6.707395      -6.707395    7[6-(1,6),6-(1,6),27-(8,8,8,8)]
   156      -1.985502      -1.985502      -1.985502    7[6-(6,6),7-(6)]
   157       -3.91951       -3.91951       -3.91951    8[6-(6,8),27-(7,8,8,8)]
   158      -2.224752      -2.224752      -2.224752    8[6-(6,8),27-(7,8,8,8)]
   159      -0.424565      -0.424565      -0.424565    8[6-(6,8),27-(7,8,8,8)]
   160      -2.297521      -2.297521      -2.297521    8[6-(6,8),27-(7,8,8,8)]
   161      -0.408164      -0.408164      -0.408164    8[6-(6,8),27-(7,8,8,8)]
   162      -2.102922      -2.102922      -2.102922    8[6-(6,8),27-(7,8,8,8)]
   163      -3.903109      -3.903109      -3.903109    8[6-(6,8),27-(7,8,8,8)]
   164      -2.030153      -2.030153      -2.030153    8[6-(6,8),27-(7,8,8,8)]
   165       6.971836       6.971836       6.971836    8[6-(6,8),27-(7,8,8,8)]
   166       5.277078       5.277078       5.277078    8[6-(6,8),27-(7,8,8,8)]
   167       3.476891       3.476891       3.476891    8[6-(6,8),27-(7,8,8,8)]
   168       5.349847       5.349847       5.349847    8[6-(6,8),27-(7,8,8,8)]
   169        3.46049        3.46049        3.46049    8[6-(6,8),27-(7,8,8,8)]
   170       5.155248       5.155248       5.155248    8[6-(6,8),27-(7,8,8,8)]
   171       6.955435       6.955435       6.955435    8[6-(6,8),27-(7,8,8,8)]
   172       5.082479       5.082479       5.082479    8[6-(6,8),27-(7,8,8,8)]
