# Supplementary material for: A collection of forcefield precursors for metal–organic frameworks
Source: RSC Adv. 2019 Nov 13;9(63):36492–507. doi: 10.1039/c9ra07327b (PMC9075174; doi:10.1039/c9ra07327b)
Supplement: RA-009-C9RA07327B-s1685 [file RA-009-C9RA07327B-s1685.txt]

NESTAI_clean

14.786000    0.000000    0.000000
7.393015    13.185520    0.000000
2.417681    0.000001    17.670372

     1      10.971186      10.971186      10.971186    28[7-(6,6),7-(6,6),8-(1,1,28),8-(6),8-(6),8-(6)]
     2       7.441342       7.441342       7.441342    28[7-(6,6),7-(6,6),8-(1,1,28),8-(6),8-(6),8-(6)]
     3       13.62551       13.62551       13.62551    28[7-(6,6),7-(6,6),8-(1,1,28),8-(6),8-(6),8-(6)]
     4      17.155354      17.155354      17.155354    28[7-(6,6),7-(6,6),8-(1,1,28),8-(6),8-(6),8-(6)]
     5         9.0446         9.0446         9.0446    1[8-(1,28,28)]
     6      13.469535      13.469535      13.469535    1[6-(6,6)]
     7      10.058443      10.058443      10.058443    1[6-(6,6)]
     8       7.719121       7.719121       7.719121    1[6-(6,6)]
     9      11.644983      11.644983      11.644983    1[6-(6,6)]
    10      12.719467      12.719467      12.719467    1[6-(6,7)]
    11      22.978256      22.978256      22.978256    1[6-(6,6)]
    12      22.208863      22.208863      22.208863    1[6-(6,6)]
    13      13.031836      13.031836      13.031836    1[6-(6,7)]
    14      13.145946      13.145946      13.145946    1[6-(1,1,6)]
    15      13.679114      13.679114      13.679114    1[6-(1,1,6)]
    16      14.468499      14.468499      14.468499    1[6-(1,1,6)]
    17       13.59145       13.59145       13.59145    1[6-(6,7)]
    18      14.277304      14.277304      14.277304    1[6-(6,6)]
    19      12.085446      12.085446      12.085446    1[6-(6,6)]
    20      10.777018      10.777018      10.777018    1[6-(6,7)]
    21      17.504672      17.504672      17.504672    1[6-(1,6)]
    22       16.32926       16.32926       16.32926    1[6-(1,6)]
    23       9.367932       9.367932       9.367932    1[8-(1,28,28)]
    24      19.728998      19.728998      19.728998    1[6-(6,6)]
    25       8.354095       8.354095       8.354095    1[6-(6,6)]
    26      10.693401      10.693401      10.693401    1[6-(6,6)]
    27        6.76754        6.76754        6.76754    1[6-(6,6)]
    28       5.693059       5.693059       5.693059    1[6-(6,7)]
    29      10.220295      10.220295      10.220295    1[6-(6,6)]
    30      10.989688      10.989688      10.989688    1[6-(6,6)]
    31       5.380688       5.380688       5.380688    1[6-(6,7)]
    32       2.848897       2.848897       2.848897    1[6-(1,1,6)]
    33       2.315732       2.315732       2.315732    1[6-(1,1,6)]
    34       1.526345       1.526345       1.526345    1[6-(1,1,6)]
    35       4.821082       4.821082       4.821082    1[6-(6,7)]
    36      18.921231      18.921231      18.921231    1[6-(6,6)]
    37       6.327088       6.327088       6.327088    1[6-(6,6)]
    38       7.635513       7.635513       7.635513    1[6-(6,7)]
    39      15.693862      15.693862      15.693862    1[6-(1,6)]
    40      16.869275      16.869275      16.869275    1[6-(1,6)]
    41      15.552096      15.552096      15.552096    1[8-(1,28,28)]
    42      11.127161      11.127161      11.127161    1[6-(6,6)]
    43      14.538253      14.538253      14.538253    1[6-(6,6)]
    44      16.877575      16.877575      16.877575    1[6-(6,6)]
    45      12.951713      12.951713      12.951713    1[6-(6,6)]
    46      11.877229      11.877229      11.877229    1[6-(6,7)]
    47        1.61844        1.61844        1.61844    1[6-(6,6)]
    48       2.387833       2.387833       2.387833    1[6-(6,6)]
    49       11.56486       11.56486       11.56486    1[6-(6,7)]
    50       11.45075       11.45075       11.45075    1[6-(1,1,6)]
    51      10.917582      10.917582      10.917582    1[6-(1,1,6)]
    52      10.128197      10.128197      10.128197    1[6-(1,1,6)]
    53      11.005246      11.005246      11.005246    1[6-(6,7)]
    54      10.319392      10.319392      10.319392    1[6-(6,6)]
    55       12.51125       12.51125       12.51125    1[6-(6,6)]
    56      13.819678      13.819678      13.819678    1[6-(6,7)]
    57       7.092024       7.092024       7.092024    1[6-(1,6)]
    58       8.267436       8.267436       8.267436    1[6-(1,6)]
    59      15.228764      15.228764      15.228764    1[8-(1,28,28)]
    60       4.867698       4.867698       4.867698    1[6-(6,6)]
    61      16.242601      16.242601      16.242601    1[6-(6,6)]
    62      13.903295      13.903295      13.903295    1[6-(6,6)]
    63      17.829156      17.829156      17.829156    1[6-(6,6)]
    64      18.903637      18.903637      18.903637    1[6-(6,7)]
    65      14.376401      14.376401      14.376401    1[6-(6,6)]
    66      13.607008      13.607008      13.607008    1[6-(6,6)]
    67      19.216008      19.216008      19.216008    1[6-(6,7)]
    68      21.747799      21.747799      21.747799    1[6-(1,1,6)]
    69      19.863283      19.863283      19.863283    1[6-(1,1,6)]
    70      23.070351      23.070351      23.070351    1[6-(1,1,6)]
    71      19.775614      19.775614      19.775614    1[6-(6,7)]
    72       5.675465       5.675465       5.675465    1[6-(6,6)]
    73      18.269608      18.269608      18.269608    1[6-(6,6)]
    74      16.961183      16.961183      16.961183    1[6-(6,7)]
    75       8.902834       8.902834       8.902834    1[6-(1,6)]
    76       7.727421       7.727421       7.727421    1[6-(1,6)]
    77       10.94937       10.94937       10.94937    6[6-(6,6),8-(0),8-(28)]
    78      11.654047      11.654047      11.654047    6[6-(1,6),6-(1,6),6-(8,8)]
    79      12.991412      12.991412      12.991412    6[1-(0),6-(1,6),6-(6,6)]
    80      10.962787      10.962787      10.962787    6[1-(0),6-(1,6),6-(6,6)]
    81       9.489826       9.489826       9.489826    6[6-(6,6),8-(28),8-(28)]
    82       9.661815       9.661815       9.661815    6[6-(1,6),6-(1,6),6-(8,8)]
    83       8.569996       8.569996       8.569996    6[1-(0),6-(1,6),6-(6,6)]
    84       10.89485       10.89485       10.89485    6[1-(0),6-(1,6),6-(6,6)]
    85      13.153945      13.153945      13.153945    6[1-(0),6-(6,6),7-(6,28)]
    86      14.244833      14.244833      14.244833    6[6-(1,6),6-(1,7),6-(6,7)]
    87      14.860739      14.860739      14.860739    6[1-(0),6-(1,6),6-(6,6)]
    88      14.403132      14.403132      14.403132    6[1-(0),6-(1,6),6-(1,7)]
    89      13.325975      13.325975      13.325975    6[1-(0),6-(1,6),7-(6,28)]
    90      14.711018      14.711018      14.711018    6[6-(1,1,1),6-(6,6),7-(7)]
    91      13.932843      13.932843      13.932843    6[1-(0),1-(0),1-(0),6-(6,7)]
    92      13.300828      13.300828      13.300828    6[1-(0),6-(6,6),7-(6,28)]
    93      14.188111      14.188111      14.188111    6[6-(1,6),6-(1,7),6-(6,7)]
    94      13.721011      13.721011      13.721011    6[1-(0),6-(1,6),6-(6,6)]
    95      12.414455      12.414455      12.414455    6[1-(0),6-(1,6),6-(1,7)]
    96      11.634255      11.634255      11.634255    6[1-(0),6-(1,6),7-(6,28)]
    97      15.616581      15.616581      15.616581    6[6-(1,1),6-(6,6),7-(7)]
    98      16.606063      16.606063      16.606063    6[1-(0),1-(0),6-(6,7)]
    99       7.463163       7.463163       7.463163    6[6-(6,6),8-(0),8-(28)]
   100       6.758487       6.758487       6.758487    6[6-(1,6),6-(1,6),6-(8,8)]
   101      20.207122      20.207122      20.207122    6[1-(0),6-(1,6),6-(6,6)]
   102        7.44975        7.44975        7.44975    6[1-(0),6-(1,6),6-(6,6)]
   103       8.922699       8.922699       8.922699    6[6-(6,6),8-(28),8-(28)]
   104       8.750708       8.750708       8.750708    6[6-(1,6),6-(1,6),6-(8,8)]
   105       9.842525       9.842525       9.842525    6[1-(0),6-(1,6),6-(6,6)]
   106       7.517673       7.517673       7.517673    6[1-(0),6-(1,6),6-(6,6)]
   107        5.25858        5.25858        5.25858    6[1-(0),6-(6,6),7-(6,28)]
   108       4.167691       4.167691       4.167691    6[6-(1,6),6-(1,7),6-(6,7)]
   109       3.551783       3.551783       3.551783    6[1-(0),6-(1,6),6-(6,6)]
   110       4.009391       4.009391       4.009391    6[1-(0),6-(1,6),6-(1,7)]
   111       5.086549       5.086549       5.086549    6[1-(0),6-(1,6),7-(6,28)]
   112       3.701505       3.701505       3.701505    6[6-(1,1,1),6-(6,6),7-(7)]
   113       2.062001       2.062001       2.062001    6[1-(0),1-(0),1-(0),6-(6,7)]
   114       5.111704       5.111704       5.111704    6[1-(0),6-(6,6),7-(6,28)]
   115      19.010422      19.010422      19.010422    6[6-(1,6),6-(1,7),6-(6,7)]
   116       4.691523       4.691523       4.691523    6[1-(0),6-(1,6),6-(6,6)]
   117       5.998078       5.998078       5.998078    6[1-(0),6-(1,6),6-(1,7)]
   118       6.778277       6.778277       6.778277    6[1-(0),6-(1,6),7-(6,28)]
   119      17.581953      17.581953      17.581953    6[6-(1,1),6-(6,6),7-(7)]
   120      16.592472      16.592472      16.592472    6[1-(0),1-(0),6-(6,7)]
   121      13.647326      13.647326      13.647326    6[6-(6,6),8-(0),8-(28)]
   122      12.942649      12.942649      12.942649    6[6-(1,6),6-(1,6),6-(8,8)]
   123      11.605284      11.605284      11.605284    6[1-(0),6-(1,6),6-(6,6)]
   124      13.633909      13.633909      13.633909    6[1-(0),6-(1,6),6-(6,6)]
   125       15.10687       15.10687       15.10687    6[6-(6,6),8-(28),8-(28)]
   126      14.934881      14.934881      14.934881    6[6-(1,6),6-(1,6),6-(8,8)]
   127        16.0267        16.0267        16.0267    6[1-(0),6-(1,6),6-(6,6)]
   128      13.701846      13.701846      13.701846    6[1-(0),6-(1,6),6-(6,6)]
   129      11.442751      11.442751      11.442751    6[1-(0),6-(6,6),7-(6,28)]
   130      10.351863      10.351863      10.351863    6[6-(1,6),6-(1,7),6-(6,7)]
   131       9.735957       9.735957       9.735957    6[1-(0),6-(1,6),6-(6,6)]
   132      10.193564      10.193564      10.193564    6[1-(0),6-(1,6),6-(1,7)]
   133      11.270721      11.270721      11.270721    6[1-(0),6-(1,6),7-(6,28)]
   134       9.885678       9.885678       9.885678    6[6-(1,1,1),6-(6,6),7-(7)]
   135      10.663853      10.663853      10.663853    6[1-(0),1-(0),1-(0),6-(6,7)]
   136      11.295868      11.295868      11.295868    6[1-(0),6-(6,6),7-(6,28)]
   137      10.408585      10.408585      10.408585    6[6-(1,6),6-(1,7),6-(6,7)]
   138      10.875685      10.875685      10.875685    6[1-(0),6-(1,6),6-(6,6)]
   139      12.182241      12.182241      12.182241    6[1-(0),6-(1,6),6-(1,7)]
   140      12.962441      12.962441      12.962441    6[1-(0),6-(1,6),7-(6,28)]
   141       8.980115       8.980115       8.980115    6[6-(1,1),6-(6,6),7-(7)]
   142       7.990633       7.990633       7.990633    6[1-(0),1-(0),6-(6,7)]
   143      17.133533      17.133533      17.133533    6[6-(6,6),8-(0),8-(28)]
   144      17.838209      17.838209      17.838209    6[6-(1,6),6-(1,6),6-(8,8)]
   145       4.389574       4.389574       4.389574    6[1-(0),6-(1,6),6-(6,6)]
   146      17.146946      17.146946      17.146946    6[1-(0),6-(1,6),6-(6,6)]
   147      15.673997      15.673997      15.673997    6[6-(6,6),8-(28),8-(28)]
   148      15.845988      15.845988      15.845988    6[6-(1,6),6-(1,6),6-(8,8)]
   149      14.754171      14.754171      14.754171    6[1-(0),6-(1,6),6-(6,6)]
   150      17.079023      17.079023      17.079023    6[1-(0),6-(1,6),6-(6,6)]
   151      19.338116      19.338116      19.338116    6[1-(0),6-(6,6),7-(6,28)]
   152      20.429005      20.429005      20.429005    6[6-(1,6),6-(1,7),6-(6,7)]
   153      21.044913      21.044913      21.044913    6[1-(0),6-(1,6),6-(6,6)]
   154      20.587305      20.587305      20.587305    6[1-(0),6-(1,6),6-(1,7)]
   155      19.510147      19.510147      19.510147    6[1-(0),6-(1,6),7-(6,28)]
   156      20.895191      20.895191      20.895191    6[6-(1,1,1),6-(6,6),7-(7)]
   157      22.534695      22.534695      22.534695    6[1-(0),1-(0),1-(0),6-(6,7)]
   158      19.484992      19.484992      19.484992    6[1-(0),6-(6,6),7-(6,28)]
   159       5.586274       5.586274       5.586274    6[6-(1,6),6-(1,7),6-(6,7)]
   160      19.905173      19.905173      19.905173    6[1-(0),6-(1,6),6-(6,6)]
   161      18.598618      18.598618      18.598618    6[1-(0),6-(1,6),6-(1,7)]
   162      17.818419      17.818419      17.818419    6[1-(0),6-(1,6),7-(6,28)]
   163       7.014743       7.014743       7.014743    6[6-(1,1),6-(6,6),7-(7)]
   164       8.004224       8.004224       8.004224    6[1-(0),1-(0),6-(6,7)]
   165      12.691615      12.691615      12.691615    7[6-(1,6),6-(1,6),28-(7,8,8,8,8)]
   166      12.054632      12.054632      12.054632    7[6-(1,6),6-(1,6),28-(7,8,8,8,8)]
   167      15.784785      15.784785      15.784785    7[6-(6,6),7-(6)]
   168      15.910448      15.910448      15.910448    7[6-(6,6),7-(6)]
   169       5.720911       5.720911       5.720911    7[6-(1,6),6-(1,6),28-(7,8,8,8,8)]
   170       6.357899       6.357899       6.357899    7[6-(1,6),6-(1,6),28-(7,8,8,8,8)]
   171       2.627737       2.627737       2.627737    7[6-(6,6),7-(6)]
   172      17.288084      17.288084      17.288084    7[6-(6,6),7-(6)]
   173      11.905081      11.905081      11.905081    7[6-(1,6),6-(1,6),28-(7,8,8,8,8)]
   174      12.542064      12.542064      12.542064    7[6-(1,6),6-(1,6),28-(7,8,8,8,8)]
   175       8.811911       8.811911       8.811911    7[6-(6,6),7-(6)]
   176       8.686248       8.686248       8.686248    7[6-(6,6),7-(6)]
   177      18.875785      18.875785      18.875785    7[6-(1,6),6-(1,6),28-(7,8,8,8,8)]
   178      18.238797      18.238797      18.238797    7[6-(1,6),6-(1,6),28-(7,8,8,8,8)]
   179      21.968959      21.968959      21.968959    7[6-(6,6),7-(6)]
   180       7.308612       7.308612       7.308612    7[6-(6,6),7-(6)]
   181      11.614825      11.614825      11.614825    8[6-(6,8),28-(7,7,8,8,8)]
   182          9.759          9.759          9.759    8[6-(6,8)]
   183      10.541575      10.541575      10.541575    8[6-(6,8),28-(7,7,8,8,8)]
   184       8.330716       8.330716       8.330716    8[6-(6,8),28-(7,7,8,8,8)]
   185       6.797706       6.797706       6.797706    8[6-(6,8),28-(7,7,8,8,8)]
   186       8.653534       8.653534       8.653534    8[6-(6,8)]
   187       7.870951       7.870951       7.870951    8[6-(6,8),28-(7,7,8,8,8)]
   188      10.081809      10.081809      10.081809    8[6-(6,8),28-(7,7,8,8,8)]
   189      12.981871      12.981871      12.981871    8[6-(6,8),28-(7,7,8,8,8)]
   190      14.837696      14.837696      14.837696    8[6-(6,8)]
   191      14.055121      14.055121      14.055121    8[6-(6,8),28-(7,7,8,8,8)]
   192       16.26598       16.26598       16.26598    8[6-(6,8),28-(7,7,8,8,8)]
   193       17.79899       17.79899       17.79899    8[6-(6,8),28-(7,7,8,8,8)]
   194      15.943162      15.943162      15.943162    8[6-(6,8)]
   195      16.725745      16.725745      16.725745    8[6-(6,8),28-(7,7,8,8,8)]
   196      14.514887      14.514887      14.514887    8[6-(6,8),28-(7,7,8,8,8)]
   197       9.206265       9.206265       9.206265    8[1-(0),1-(0),28-(7,7,8,8,8),28-(7,7,8,8,8)]
   198      15.390431      15.390431      15.390431    8[1-(0),1-(0),28-(7,7,8,8,8),28-(7,7,8,8,8)]
