# Supplementary material for: A collection of forcefield precursors for metal–organic frameworks
Source: RSC Adv. 2019 Nov 13;9(63):36492–507. doi: 10.1039/c9ra07327b (PMC9075174; doi:10.1039/c9ra07327b)
Supplement: RA-009-C9RA07327B-s1686 [file RA-009-C9RA07327B-s1686.txt]

NEVJEF_clean

14.208300    0.000000    0.000000
0.000000    18.086100    0.000000
0.000000    -2.631052    19.117802

     1       2.912417       2.912417       2.912417    48[7-(6,6),8-(6),8-(6)]
     2        2.86823        2.86823        2.86823    48[8-(6),8-(6),8-(6,48),8-(6,48)]
     3       1.897092       1.897092       1.897092    48[8-(6),8-(6,48),8-(6,48)]
     4        3.83823        3.83823        3.83823    48[7-(6,6),8-(6),8-(6),8-(6,48),8-(6,48)]
     5       2.912417       2.912417       2.912417    48[7-(6,6),8-(6),8-(6)]
     6        2.86823        2.86823        2.86823    48[8-(6),8-(6),8-(6,48),8-(6,48)]
     7       1.897092       1.897092       1.897092    48[8-(6),8-(6,48),8-(6,48)]
     8        3.83823        3.83823        3.83823    48[7-(6,6),8-(6),8-(6),8-(6,48),8-(6,48)]
     9      11.295883      11.295883      11.295883    48[7-(6,6),8-(6),8-(6)]
    10       11.34007       11.34007       11.34007    48[8-(6),8-(6),8-(6,48),8-(6,48)]
    11      12.311208      12.311208      12.311208    48[8-(6),8-(6,48),8-(6,48)]
    12       10.37007       10.37007       10.37007    48[7-(6,6),8-(6),8-(6),8-(6,48),8-(6,48)]
    13      11.295883      11.295883      11.295883    48[7-(6,6),8-(6),8-(6)]
    14       11.34007       11.34007       11.34007    48[8-(6),8-(6),8-(6,48),8-(6,48)]
    15      12.311208      12.311208      12.311208    48[8-(6),8-(6,48),8-(6,48)]
    16       10.37007       10.37007       10.37007    48[7-(6,6),8-(6),8-(6),8-(6,48),8-(6,48)]
    17       0.473136       0.473136       0.473136    1[6-(6,6)]
    18       13.69538       13.69538       13.69538    1[6-(6,6)]
    19      13.621497      13.621497      13.621497    1[6-(6,6)]
    20      12.966495      12.966495      12.966495    1[6-(1,6,7)]
    21       13.65986       13.65986       13.65986    1[6-(1,6,7)]
    22      13.624339      13.624339      13.624339    1[6-(1,6,7)]
    23       0.210283       0.210283       0.210283    1[6-(1,6,7)]
    24       4.916072       4.916072       4.916072    1[6-(6,6)]
    25       6.807197       6.807197       6.807197    1[6-(6,6)]
    26       7.997852       7.997852       7.997852    1[6-(6,6)]
    27        6.71058        6.71058        6.71058    1[6-(1,6,7)]
    28        5.64922        5.64922        5.64922    1[6-(1,6,7)]
    29       7.901236       7.901236       7.901236    1[6-(1,6,7)]
    30       6.886763       6.886763       6.886763    1[6-(1,6,7)]
    31        1.60838        1.60838        1.60838    1[6-(6,7)]
    32       1.324214       1.324214       1.324214    1[6-(6,6)]
    33       5.129196       5.129196       5.129196    1[6-(6,6)]
    34       5.249967       5.249967       5.249967    1[6-(6,7)]
    35       1.658109       1.658109       1.658109    1[6-(6,6)]
    36       1.689367       1.689367       1.689367    1[6-(6,7)]
    37       4.405994       4.405994       4.405994    1[6-(6,7)]
    38        4.43441        4.43441        4.43441    1[6-(6,6)]
    39       0.473136       0.473136       0.473136    1[6-(6,6)]
    40       13.69538       13.69538       13.69538    1[6-(6,6)]
    41      13.621497      13.621497      13.621497    1[6-(6,6)]
    42      12.966495      12.966495      12.966495    1[6-(1,6,7)]
    43       13.65986       13.65986       13.65986    1[6-(1,6,7)]
    44      13.624339      13.624339      13.624339    1[6-(1,6,7)]
    45       0.210283       0.210283       0.210283    1[6-(1,6,7)]
    46       4.916072       4.916072       4.916072    1[6-(6,6)]
    47       6.807197       6.807197       6.807197    1[6-(6,6)]
    48       7.997852       7.997852       7.997852    1[6-(6,6)]
    49        6.71058        6.71058        6.71058    1[6-(1,6,7)]
    50        5.64922        5.64922        5.64922    1[6-(1,6,7)]
    51       7.901236       7.901236       7.901236    1[6-(1,6,7)]
    52       6.886763       6.886763       6.886763    1[6-(1,6,7)]
    53        1.60838        1.60838        1.60838    1[6-(6,7)]
    54       1.324214       1.324214       1.324214    1[6-(6,6)]
    55       5.129196       5.129196       5.129196    1[6-(6,6)]
    56       5.249967       5.249967       5.249967    1[6-(6,7)]
    57       1.658109       1.658109       1.658109    1[6-(6,6)]
    58       1.689367       1.689367       1.689367    1[6-(6,7)]
    59       4.405994       4.405994       4.405994    1[6-(6,7)]
    60        4.43441        4.43441        4.43441    1[6-(6,6)]
    61      13.735164      13.735164      13.735164    1[6-(6,6)]
    62        0.51292        0.51292        0.51292    1[6-(6,6)]
    63       0.586803       0.586803       0.586803    1[6-(6,6)]
    64       1.241805       1.241805       1.241805    1[6-(1,6,7)]
    65        0.54844        0.54844        0.54844    1[6-(1,6,7)]
    66       0.583961       0.583961       0.583961    1[6-(1,6,7)]
    67      13.998017      13.998017      13.998017    1[6-(1,6,7)]
    68       9.292228       9.292228       9.292228    1[6-(6,6)]
    69       7.401103       7.401103       7.401103    1[6-(6,6)]
    70       6.210448       6.210448       6.210448    1[6-(6,6)]
    71        7.49772        7.49772        7.49772    1[6-(1,6,7)]
    72        8.55908        8.55908        8.55908    1[6-(1,6,7)]
    73       6.307064       6.307064       6.307064    1[6-(1,6,7)]
    74       7.321537       7.321537       7.321537    1[6-(1,6,7)]
    75       12.59992       12.59992       12.59992    1[6-(6,7)]
    76      12.884086      12.884086      12.884086    1[6-(6,6)]
    77       9.079104       9.079104       9.079104    1[6-(6,6)]
    78       8.958333       8.958333       8.958333    1[6-(6,7)]
    79      12.550191      12.550191      12.550191    1[6-(6,6)]
    80      12.518933      12.518933      12.518933    1[6-(6,7)]
    81       9.802306       9.802306       9.802306    1[6-(6,7)]
    82        9.77389        9.77389        9.77389    1[6-(6,6)]
    83      13.735164      13.735164      13.735164    1[6-(6,6)]
    84        0.51292        0.51292        0.51292    1[6-(6,6)]
    85       0.586803       0.586803       0.586803    1[6-(6,6)]
    86       1.241805       1.241805       1.241805    1[6-(1,6,7)]
    87        0.54844        0.54844        0.54844    1[6-(1,6,7)]
    88       0.583961       0.583961       0.583961    1[6-(1,6,7)]
    89      13.998017      13.998017      13.998017    1[6-(1,6,7)]
    90       9.292228       9.292228       9.292228    1[6-(6,6)]
    91       7.401103       7.401103       7.401103    1[6-(6,6)]
    92       6.210448       6.210448       6.210448    1[6-(6,6)]
    93        7.49772        7.49772        7.49772    1[6-(1,6,7)]
    94        8.55908        8.55908        8.55908    1[6-(1,6,7)]
    95       6.307064       6.307064       6.307064    1[6-(1,6,7)]
    96       7.321537       7.321537       7.321537    1[6-(1,6,7)]
    97       12.59992       12.59992       12.59992    1[6-(6,7)]
    98      12.884086      12.884086      12.884086    1[6-(6,6)]
    99       9.079104       9.079104       9.079104    1[6-(6,6)]
   100       8.958333       8.958333       8.958333    1[6-(6,7)]
   101      12.550191      12.550191      12.550191    1[6-(6,6)]
   102      12.518933      12.518933      12.518933    1[6-(6,7)]
   103       9.802306       9.802306       9.802306    1[6-(6,7)]
   104        9.77389        9.77389        9.77389    1[6-(6,6)]
   105       1.149451       1.149451       1.149451    6[6-(6,6),8-(0),8-(48)]
   106        0.49729        0.49729        0.49729    6[6-(1,6),6-(6,7),6-(8,8)]
   107       0.244383       0.244383       0.244383    6[1-(0),6-(1,6),6-(6,6)]
   108      13.880088      13.880088      13.880088    6[1-(0),6-(1,6),6-(6,6)]
   109      13.580293      13.580293      13.580293    6[6-(1,6),6-(1,6),6-(8,8)]
   110      12.865616      12.865616      12.865616    6[6-(6,6),8-(0),8-(48)]
   111      13.828938      13.828938      13.828938    6[1-(0),6-(6,6),6-(6,7)]
   112       0.163395       0.163395       0.163395    6[6-(1,6),6-(6,6),7-(6,6)]
   113      13.837463      13.837463      13.837463    6[1-(0),1-(0),6-(8,8),7-(6,6)]
   114        0.35947        0.35947        0.35947    6[6-(1,1,7),8-(48),8-(48,48)]
   115       0.264274       0.264274       0.264274    6[1-(0),1-(0),6-(8,8),7-(6,6)]
   116       1.405201       1.405201       1.405201    6[6-(1,1,7),8-(0),8-(48,48)]
   117       4.015266       4.015266       4.015266    6[6-(6,6),8-(0),8-(48,48)]
   118       5.308221       5.308221       5.308221    6[6-(1,6),6-(6,7),6-(8,8)]
   119       5.542658       5.542658       5.542658    6[1-(0),6-(1,6),6-(6,6)]
   120       6.666534       6.666534       6.666534    6[1-(0),6-(1,6),6-(6,6)]
   121       7.581549       7.581549       7.581549    6[6-(1,6),6-(1,6),6-(8,8)]
   122       8.853192       8.853192       8.853192    6[6-(6,6),8-(0),8-(48)]
   123       7.367004       7.367004       7.367004    6[1-(0),6-(6,6),6-(6,7)]
   124        6.24881        6.24881        6.24881    6[6-(1,6),6-(6,6),7-(6,6)]
   125       5.862345       5.862345       5.862345    6[1-(0),1-(0),6-(8,8),7-(6,6)]
   126       4.759781       4.759781       4.759781    6[6-(1,1,7),8-(48),8-(48)]
   127       6.970592       6.970592       6.970592    6[1-(0),1-(0),6-(8,8),7-(6,6)]
   128       6.717684       6.717684       6.717684    6[6-(1,1,7),8-(0),8-(48)]
   129       2.323057       2.323057       2.323057    6[1-(0),6-(1,6),7-(6,48)]
   130       2.153978       2.153978       2.153978    6[1-(0),6-(1,7),6-(6,6)]
   131       3.221022       3.221022       3.221022    6[6-(1,6),6-(1,6),6-(6,6)]
   132       4.380419       4.380419       4.380419    6[1-(0),6-(1,7),6-(6,6)]
   133       4.445777       4.445777       4.445777    6[1-(0),6-(1,6),7-(6,48)]
   134       2.281853       2.281853       2.281853    6[1-(0),6-(1,7),6-(6,6)]
   135       2.303165       2.303165       2.303165    6[1-(0),6-(1,6),7-(6,48)]
   136       3.861816       3.861816       3.861816    6[1-(0),6-(1,6),7-(6,48)]
   137       3.897337       3.897337       3.897337    6[1-(0),6-(1,7),6-(6,6)]
   138       3.154243       3.154243       3.154243    6[6-(1,6),6-(1,6),6-(6,6)]
   139       1.149451       1.149451       1.149451    6[6-(6,6),8-(0),8-(48)]
   140        0.49729        0.49729        0.49729    6[6-(1,6),6-(6,7),6-(8,8)]
   141       0.244383       0.244383       0.244383    6[1-(0),6-(1,6),6-(6,6)]
   142      13.880088      13.880088      13.880088    6[1-(0),6-(1,6),6-(6,6)]
   143      13.580293      13.580293      13.580293    6[6-(1,6),6-(1,6),6-(8,8)]
   144      12.865616      12.865616      12.865616    6[6-(6,6),8-(0),8-(48)]
   145      13.828938      13.828938      13.828938    6[1-(0),6-(6,6),6-(6,7)]
   146       0.163395       0.163395       0.163395    6[6-(1,6),6-(6,6),7-(6,6)]
   147      13.837463      13.837463      13.837463    6[1-(0),1-(0),6-(8,8),7-(6,6)]
   148        0.35947        0.35947        0.35947    6[6-(1,1,7),8-(48),8-(48,48)]
   149       0.264274       0.264274       0.264274    6[1-(0),1-(0),6-(8,8),7-(6,6)]
   150       1.405201       1.405201       1.405201    6[6-(1,1,7),8-(0),8-(48,48)]
   151       4.015266       4.015266       4.015266    6[6-(6,6),8-(0),8-(48,48)]
   152       5.308221       5.308221       5.308221    6[6-(1,6),6-(6,7),6-(8,8)]
   153       5.542658       5.542658       5.542658    6[1-(0),6-(1,6),6-(6,6)]
   154       6.666534       6.666534       6.666534    6[1-(0),6-(1,6),6-(6,6)]
   155       7.581549       7.581549       7.581549    6[6-(1,6),6-(1,6),6-(8,8)]
   156       8.853192       8.853192       8.853192    6[6-(6,6),8-(0),8-(48)]
   157       7.367004       7.367004       7.367004    6[1-(0),6-(6,6),6-(6,7)]
   158        6.24881        6.24881        6.24881    6[6-(1,6),6-(6,6),7-(6,6)]
   159       5.862345       5.862345       5.862345    6[1-(0),1-(0),6-(8,8),7-(6,6)]
   160       4.759781       4.759781       4.759781    6[6-(1,1,7),8-(48),8-(48)]
   161       6.970592       6.970592       6.970592    6[1-(0),1-(0),6-(8,8),7-(6,6)]
   162       6.717684       6.717684       6.717684    6[6-(1,1,7),8-(0),8-(48)]
   163       2.323057       2.323057       2.323057    6[1-(0),6-(1,6),7-(6,48)]
   164       2.153978       2.153978       2.153978    6[1-(0),6-(1,7),6-(6,6)]
   165       3.221022       3.221022       3.221022    6[6-(1,6),6-(1,6),6-(6,6)]
   166       4.380419       4.380419       4.380419    6[1-(0),6-(1,7),6-(6,6)]
   167       4.445777       4.445777       4.445777    6[1-(0),6-(1,6),7-(6,48)]
   168       2.281853       2.281853       2.281853    6[1-(0),6-(1,7),6-(6,6)]
   169       2.303165       2.303165       2.303165    6[1-(0),6-(1,6),7-(6,48)]
   170       3.861816       3.861816       3.861816    6[1-(0),6-(1,6),7-(6,48)]
   171       3.897337       3.897337       3.897337    6[1-(0),6-(1,7),6-(6,6)]
   172       3.154243       3.154243       3.154243    6[6-(1,6),6-(1,6),6-(6,6)]
   173      13.058849      13.058849      13.058849    6[6-(6,6),8-(0),8-(48)]
   174      13.711009      13.711009      13.711009    6[6-(1,6),6-(6,7),6-(8,8)]
   175      13.963917      13.963917      13.963917    6[1-(0),6-(1,6),6-(6,6)]
   176       0.328212       0.328212       0.328212    6[1-(0),6-(1,6),6-(6,6)]
   177       0.628007       0.628007       0.628007    6[6-(1,6),6-(1,6),6-(8,8)]
   178       1.342684       1.342684       1.342684    6[6-(6,6),8-(0),8-(48)]
   179       0.379362       0.379362       0.379362    6[1-(0),6-(6,6),6-(6,7)]
   180      14.044905      14.044905      14.044905    6[6-(1,6),6-(6,6),7-(6,6)]
   181       0.370837       0.370837       0.370837    6[1-(0),1-(0),6-(8,8),7-(6,6)]
   182       13.84883       13.84883       13.84883    6[6-(1,1,7),8-(48),8-(48,48)]
   183      13.944026      13.944026      13.944026    6[1-(0),1-(0),6-(8,8),7-(6,6)]
   184      12.803099      12.803099      12.803099    6[6-(1,1,7),8-(0),8-(48,48)]
   185      10.193034      10.193034      10.193034    6[6-(6,6),8-(0),8-(48,48)]
   186       8.900079       8.900079       8.900079    6[6-(1,6),6-(6,7),6-(8,8)]
   187       8.665642       8.665642       8.665642    6[1-(0),6-(1,6),6-(6,6)]
   188       7.541766       7.541766       7.541766    6[1-(0),6-(1,6),6-(6,6)]
   189       6.626751       6.626751       6.626751    6[6-(1,6),6-(1,6),6-(8,8)]
   190       5.355108       5.355108       5.355108    6[6-(6,6),8-(0),8-(48)]
   191       6.841296       6.841296       6.841296    6[1-(0),6-(6,6),6-(6,7)]
   192        7.95949        7.95949        7.95949    6[6-(1,6),6-(6,6),7-(6,6)]
   193       8.345955       8.345955       8.345955    6[1-(0),1-(0),6-(8,8),7-(6,6)]
   194        9.44852        9.44852        9.44852    6[6-(1,1,7),8-(48),8-(48)]
   195       7.237708       7.237708       7.237708    6[1-(0),1-(0),6-(8,8),7-(6,6)]
   196       7.490616       7.490616       7.490616    6[6-(1,1,7),8-(0),8-(48)]
   197      11.885243      11.885243      11.885243    6[1-(0),6-(1,6),7-(6,48)]
   198      12.054322      12.054322      12.054322    6[1-(0),6-(1,7),6-(6,6)]
   199      10.987278      10.987278      10.987278    6[6-(1,6),6-(1,6),6-(6,6)]
   200       9.827881       9.827881       9.827881    6[1-(0),6-(1,7),6-(6,6)]
   201       9.762523       9.762523       9.762523    6[1-(0),6-(1,6),7-(6,48)]
   202      11.926447      11.926447      11.926447    6[1-(0),6-(1,7),6-(6,6)]
   203      11.905135      11.905135      11.905135    6[1-(0),6-(1,6),7-(6,48)]
   204      10.346484      10.346484      10.346484    6[1-(0),6-(1,6),7-(6,48)]
   205      10.310963      10.310963      10.310963    6[1-(0),6-(1,7),6-(6,6)]
   206      11.054057      11.054057      11.054057    6[6-(1,6),6-(1,6),6-(6,6)]
   207      13.058849      13.058849      13.058849    6[6-(6,6),8-(0),8-(48)]
   208      13.711009      13.711009      13.711009    6[6-(1,6),6-(6,7),6-(8,8)]
   209      13.963917      13.963917      13.963917    6[1-(0),6-(1,6),6-(6,6)]
   210       0.328212       0.328212       0.328212    6[1-(0),6-(1,6),6-(6,6)]
   211       0.628007       0.628007       0.628007    6[6-(1,6),6-(1,6),6-(8,8)]
   212       1.342684       1.342684       1.342684    6[6-(6,6),8-(0),8-(48)]
   213       0.379362       0.379362       0.379362    6[1-(0),6-(6,6),6-(6,7)]
   214      14.044905      14.044905      14.044905    6[6-(1,6),6-(6,6),7-(6,6)]
   215       0.370837       0.370837       0.370837    6[1-(0),1-(0),6-(8,8),7-(6,6)]
   216       13.84883       13.84883       13.84883    6[6-(1,1,7),8-(48),8-(48,48)]
   217      13.944026      13.944026      13.944026    6[1-(0),1-(0),6-(8,8),7-(6,6)]
   218      12.803099      12.803099      12.803099    6[6-(1,1,7),8-(0),8-(48,48)]
   219      10.193034      10.193034      10.193034    6[6-(6,6),8-(0),8-(48,48)]
   220       8.900079       8.900079       8.900079    6[6-(1,6),6-(6,7),6-(8,8)]
   221       8.665642       8.665642       8.665642    6[1-(0),6-(1,6),6-(6,6)]
   222       7.541766       7.541766       7.541766    6[1-(0),6-(1,6),6-(6,6)]
   223       6.626751       6.626751       6.626751    6[6-(1,6),6-(1,6),6-(8,8)]
   224       5.355108       5.355108       5.355108    6[6-(6,6),8-(0),8-(48)]
   225       6.841296       6.841296       6.841296    6[1-(0),6-(6,6),6-(6,7)]
   226        7.95949        7.95949        7.95949    6[6-(1,6),6-(6,6),7-(6,6)]
   227       8.345955       8.345955       8.345955    6[1-(0),1-(0),6-(8,8),7-(6,6)]
   228        9.44852        9.44852        9.44852    6[6-(1,1,7),8-(48),8-(48)]
   229       7.237708       7.237708       7.237708    6[1-(0),1-(0),6-(8,8),7-(6,6)]
   230       7.490616       7.490616       7.490616    6[6-(1,1,7),8-(0),8-(48)]
   231      11.885243      11.885243      11.885243    6[1-(0),6-(1,6),7-(6,48)]
   232      12.054322      12.054322      12.054322    6[1-(0),6-(1,7),6-(6,6)]
   233      10.987278      10.987278      10.987278    6[6-(1,6),6-(1,6),6-(6,6)]
   234       9.827881       9.827881       9.827881    6[1-(0),6-(1,7),6-(6,6)]
   235       9.762523       9.762523       9.762523    6[1-(0),6-(1,6),7-(6,48)]
   236      11.926447      11.926447      11.926447    6[1-(0),6-(1,7),6-(6,6)]
   237      11.905135      11.905135      11.905135    6[1-(0),6-(1,6),7-(6,48)]
   238      10.346484      10.346484      10.346484    6[1-(0),6-(1,6),7-(6,48)]
   239      10.310963      10.310963      10.310963    6[1-(0),6-(1,7),6-(6,6)]
   240      11.054057      11.054057      11.054057    6[6-(1,6),6-(1,6),6-(6,6)]
   241       0.413462       0.413462       0.413462    7[6-(1,1,6),6-(1,1,6),6-(6,6)]
   242       6.052736       6.052736       6.052736    7[6-(1,1,6),6-(1,1,6),6-(6,6)]
   243        3.44125        3.44125        3.44125    7[6-(1,6),6-(1,6),48-(8,8,8,8)]
   244       3.113039       3.113039       3.113039    7[6-(1,6),6-(1,6),48-(8,8)]
   245       0.413462       0.413462       0.413462    7[6-(1,1,6),6-(1,1,6),6-(6,6)]
   246       6.052736       6.052736       6.052736    7[6-(1,1,6),6-(1,1,6),6-(6,6)]
   247        3.44125        3.44125        3.44125    7[6-(1,6),6-(1,6),48-(8,8,8,8)]
   248       3.113039       3.113039       3.113039    7[6-(1,6),6-(1,6),48-(8,8)]
   249      13.794838      13.794838      13.794838    7[6-(1,1,6),6-(1,1,6),6-(6,6)]
   250       8.155564       8.155564       8.155564    7[6-(1,1,6),6-(1,1,6),6-(6,6)]
   251       10.76705       10.76705       10.76705    7[6-(1,6),6-(1,6),48-(8,8,8,8)]
   252      11.095261      11.095261      11.095261    7[6-(1,6),6-(1,6),48-(8,8)]
   253      13.794838      13.794838      13.794838    7[6-(1,1,6),6-(1,1,6),6-(6,6)]
   254       8.155564       8.155564       8.155564    7[6-(1,1,6),6-(1,1,6),6-(6,6)]
   255       10.76705       10.76705       10.76705    7[6-(1,6),6-(1,6),48-(8,8,8,8)]
   256      11.095261      11.095261      11.095261    7[6-(1,6),6-(1,6),48-(8,8)]
   257       2.153978       2.153978       2.153978    8[6-(6,8),48-(8,8,8)]
   258       0.731727       0.731727       0.731727    8[6-(6,8)]
   259      12.673804      12.673804      12.673804    8[6-(6,8)]
   260      12.477729      12.477729      12.477729    8[6-(6,8),48-(7,8)]
   261       1.551546       1.551546       1.551546    8[6-(6,8),48-(8,8),48-(8,8,8)]
   262      13.942605      13.942605      13.942605    8[6-(6,8),48-(8,8)]
   263       2.537602       2.537602       2.537602    8[6-(6,8),48-(7,8,8,8),48-(8,8,8)]
   264       1.258855       1.258855       1.258855    8[6-(6,8)]
   265       3.515133       3.515133       3.515133    8[6-(6,8)]
   266       3.431304       3.431304       3.431304    8[6-(6,8),48-(7,8,8,8),48-(8,8)]
   267       9.016587       9.016587       9.016587    8[6-(6,8)]
   268       9.704269       9.704269       9.704269    8[6-(6,8),48-(7,8)]
   269       4.153086       4.153086       4.153086    8[6-(6,8),48-(7,8,8,8)]
   270        4.53671        4.53671        4.53671    8[6-(6,8),48-(8,8,8)]
   271       5.535554       5.535554       5.535554    8[6-(6,8),48-(7,8,8,8)]
   272       7.638382       7.638382       7.638382    8[6-(6,8)]
   273       2.153978       2.153978       2.153978    8[6-(6,8),48-(8,8,8)]
   274       0.731727       0.731727       0.731727    8[6-(6,8)]
   275      12.673804      12.673804      12.673804    8[6-(6,8)]
   276      12.477729      12.477729      12.477729    8[6-(6,8),48-(7,8)]
   277       1.551546       1.551546       1.551546    8[6-(6,8),48-(8,8),48-(8,8,8)]
   278      13.942605      13.942605      13.942605    8[6-(6,8),48-(8,8)]
   279       2.537602       2.537602       2.537602    8[6-(6,8),48-(7,8,8,8),48-(8,8,8)]
   280       1.258855       1.258855       1.258855    8[6-(6,8)]
   281       3.515133       3.515133       3.515133    8[6-(6,8)]
   282       3.431304       3.431304       3.431304    8[6-(6,8),48-(7,8,8,8),48-(8,8)]
   283       9.016587       9.016587       9.016587    8[6-(6,8)]
   284       9.704269       9.704269       9.704269    8[6-(6,8),48-(7,8)]
   285       4.153086       4.153086       4.153086    8[6-(6,8),48-(7,8,8,8)]
   286        4.53671        4.53671        4.53671    8[6-(6,8),48-(8,8,8)]
   287       5.535554       5.535554       5.535554    8[6-(6,8),48-(7,8,8,8)]
   288       7.638382       7.638382       7.638382    8[6-(6,8)]
   289      12.054322      12.054322      12.054322    8[6-(6,8),48-(8,8,8)]
   290      13.476573      13.476573      13.476573    8[6-(6,8)]
   291       1.534496       1.534496       1.534496    8[6-(6,8)]
   292       1.730571       1.730571       1.730571    8[6-(6,8),48-(7,8)]
   293      12.656754      12.656754      12.656754    8[6-(6,8),48-(8,8),48-(8,8,8)]
   294       0.265695       0.265695       0.265695    8[6-(6,8),48-(8,8)]
   295      11.670698      11.670698      11.670698    8[6-(6,8),48-(7,8,8,8),48-(8,8,8)]
   296      12.949445      12.949445      12.949445    8[6-(6,8)]
   297      10.693167      10.693167      10.693167    8[6-(6,8)]
   298      10.776996      10.776996      10.776996    8[6-(6,8),48-(7,8,8,8),48-(8,8)]
   299       5.191713       5.191713       5.191713    8[6-(6,8)]
   300       4.504031       4.504031       4.504031    8[6-(6,8),48-(7,8)]
   301      10.055214      10.055214      10.055214    8[6-(6,8),48-(7,8,8,8)]
   302        9.67159        9.67159        9.67159    8[6-(6,8),48-(8,8,8)]
   303       8.672746       8.672746       8.672746    8[6-(6,8),48-(7,8,8,8)]
   304       6.569918       6.569918       6.569918    8[6-(6,8)]
   305      12.054322      12.054322      12.054322    8[6-(6,8),48-(8,8,8)]
   306      13.476573      13.476573      13.476573    8[6-(6,8)]
   307       1.534496       1.534496       1.534496    8[6-(6,8)]
   308       1.730571       1.730571       1.730571    8[6-(6,8),48-(7,8)]
   309      12.656754      12.656754      12.656754    8[6-(6,8),48-(8,8),48-(8,8,8)]
   310       0.265695       0.265695       0.265695    8[6-(6,8),48-(8,8)]
   311      11.670698      11.670698      11.670698    8[6-(6,8),48-(7,8,8,8),48-(8,8,8)]
   312      12.949445      12.949445      12.949445    8[6-(6,8)]
   313      10.693167      10.693167      10.693167    8[6-(6,8)]
   314      10.776996      10.776996      10.776996    8[6-(6,8),48-(7,8,8,8),48-(8,8)]
   315       5.191713       5.191713       5.191713    8[6-(6,8)]
   316       4.504031       4.504031       4.504031    8[6-(6,8),48-(7,8)]
   317      10.055214      10.055214      10.055214    8[6-(6,8),48-(7,8,8,8)]
   318        9.67159        9.67159        9.67159    8[6-(6,8),48-(8,8,8)]
   319       8.672746       8.672746       8.672746    8[6-(6,8),48-(7,8,8,8)]
   320       6.569918       6.569918       6.569918    8[6-(6,8)]
