# Supplementary material for: A collection of forcefield precursors for metal–organic frameworks
Source: RSC Adv. 2019 Nov 13;9(63):36492–507. doi: 10.1039/c9ra07327b (PMC9075174; doi:10.1039/c9ra07327b)
Supplement: RA-009-C9RA07327B-s1687 [file RA-009-C9RA07327B-s1687.txt]

NEVVAM_clean

10.773800    0.000000    0.000000
2.410538    10.884469    0.000000
-2.410633    -1.446268    10.787934

     1       2.523977       2.523977       2.523977    27[7-(6,6),8-(1,27,27),8-(1,27,27),8-(6),8-(6),8-(6,27)]
     2       2.862823       2.862823       2.862823    27[7-(6,6),8-(1,27,27),8-(1,27,27),8-(6),8-(6),8-(6,27)]
     3       8.249728       8.249728       8.249728    27[7-(6,6),8-(1,27,27),8-(1,27,27),8-(6),8-(6),8-(6,27)]
     4       7.910882       7.910882       7.910882    27[7-(6,6),8-(1,27,27),8-(1,27,27),8-(6),8-(6),8-(6,27)]
     5       2.693441       2.693441       2.693441    27[8-(1,27,27),8-(1,27,27),8-(6),8-(6),8-(6,27),8-(6,27)]
     6       8.080264       8.080264       8.080264    27[8-(1,27,27),8-(1,27,27),8-(6),8-(6),8-(6,27),8-(6,27)]
     7       0.368609       0.368609       0.368609    1[8-(27,27,27)]
     8       5.112927       5.112927       5.112927    1[6-(6,6)]
     9        1.46713        1.46713        1.46713    1[6-(6,6)]
    10      11.781729      11.781729      11.781729    1[6-(6,7)]
    11       5.018265       5.018265       5.018265    1[8-(27,27,27)]
    12       0.273917       0.273917       0.273917    1[6-(6,6)]
    13       3.919712       3.919712       3.919712    1[6-(6,6)]
    14       4.378889       4.378889       4.378889    1[6-(6,7)]
    15      10.405096      10.405096      10.405096    1[8-(27,27,27)]
    16       5.660778       5.660778       5.660778    1[6-(6,6)]
    17       9.306575       9.306575       9.306575    1[6-(6,6)]
    18      -1.008024      -1.008024      -1.008024    1[6-(6,7)]
    19        5.75544        5.75544        5.75544    1[8-(27,27,27)]
    20      10.499788      10.499788      10.499788    1[6-(6,6)]
    21       6.853993       6.853993       6.853993    1[6-(6,6)]
    22       6.394816       6.394816       6.394816    1[6-(6,7)]
    23         4.0173         4.0173         4.0173    6[6-(1,6),6-(8,8),7-(6,27)]
    24       4.337471       4.337471       4.337471    6[1-(0),6-(6,6),6-(6,7)]
    25       3.354411       3.354411       3.354411    6[6-(1,6),6-(1,6),6-(8,8)]
    26        2.10614        2.10614        2.10614    6[1-(0),6-(1,7),6-(6,6)]
    27       1.862343       1.862343       1.862343    6[1-(0),6-(1,6),7-(6,27)]
    28       5.013155       5.013155       5.013155    6[6-(6,7),8-(27),8-(27,27)]
    29        3.60452        3.60452        3.60452    6[6-(6,6),8-(27),8-(27)]
    30       1.369526       1.369526       1.369526    6[6-(1,6),6-(8,8),7-(6,27)]
    31       1.049369       1.049369       1.049369    6[1-(0),6-(6,6),6-(6,7)]
    32       2.032435       2.032435       2.032435    6[6-(1,6),6-(1,6),6-(8,8)]
    33       3.280698       3.280698       3.280698    6[1-(0),6-(1,7),6-(6,6)]
    34       3.524482       3.524482       3.524482    6[1-(0),6-(1,6),7-(6,27)]
    35       0.373662       0.373662       0.373662    6[6-(6,7),8-(27),8-(27,27)]
    36       1.782341       1.782341       1.782341    6[6-(6,6),8-(27),8-(27)]
    37       6.756405       6.756405       6.756405    6[6-(1,6),6-(8,8),7-(6,27)]
    38       6.436234       6.436234       6.436234    6[1-(0),6-(6,6),6-(6,7)]
    39       7.419294       7.419294       7.419294    6[6-(1,6),6-(1,6),6-(8,8)]
    40       8.667565       8.667565       8.667565    6[1-(0),6-(1,7),6-(6,6)]
    41       8.911362       8.911362       8.911362    6[1-(0),6-(1,6),7-(6,27)]
    42        5.76055        5.76055        5.76055    6[6-(6,7),8-(27),8-(27,27)]
    43       7.169185       7.169185       7.169185    6[6-(6,6),8-(27),8-(27)]
    44       9.404179       9.404179       9.404179    6[6-(1,6),6-(8,8),7-(6,27)]
    45       9.724336       9.724336       9.724336    6[1-(0),6-(6,6),6-(6,7)]
    46        8.74127        8.74127        8.74127    6[6-(1,6),6-(1,6),6-(8,8)]
    47       7.493007       7.493007       7.493007    6[1-(0),6-(1,7),6-(6,6)]
    48       7.249223       7.249223       7.249223    6[1-(0),6-(1,6),7-(6,27)]
    49      10.400043      10.400043      10.400043    6[6-(6,7),8-(27),8-(27,27)]
    50       8.991364       8.991364       8.991364    6[6-(6,6),8-(27),8-(27)]
    51       2.790714       2.790714       2.790714    7[6-(1,6),6-(6,6),27-(8,8,8,8,8)]
    52       2.596104       2.596104       2.596104    7[6-(1,6),6-(6,6),27-(8,8,8,8,8)]
    53       7.982991       7.982991       7.982991    7[6-(1,6),6-(6,6),27-(8,8,8,8,8)]
    54       8.177601       8.177601       8.177601    7[6-(1,6),6-(6,6),27-(8,8,8,8,8)]
    55       4.533386       4.533386       4.533386    8[6-(6,8),27-(7,8,8,8,8),27-(8,8,8,8,8)]
    56       6.214445       6.214445       6.214445    8[6-(6,8),27-(7,8,8,8,8)]
    57       2.103502       2.103502       2.103502    8[6-(6,8),27-(7,8,8,8,8)]
    58       2.856804       2.856804       2.856804    8[6-(6,8),27-(8,8,8,8,8)]
    59       0.640601       0.640601       0.640601    8[1-(0),27-(7,8,8,8,8),27-(7,8,8,8,8),27-(8,8,8,8,8)]
    60       0.853421       0.853421       0.853421    8[6-(6,8),27-(7,8,8,8,8),27-(8,8,8,8,8)]
    61      -0.827624      -0.827624      -0.827624    8[6-(6,8),27-(7,8,8,8,8)]
    62       3.283276       3.283276       3.283276    8[6-(6,8),27-(7,8,8,8,8)]
    63       2.530059       2.530059       2.530059    8[6-(6,8),27-(8,8,8,8,8)]
    64       4.746283       4.746283       4.746283    8[1-(0),27-(7,8,8,8,8),27-(7,8,8,8,8),27-(8,8,8,8,8)]
    65       6.240319       6.240319       6.240319    8[6-(6,8),27-(7,8,8,8,8),27-(8,8,8,8,8)]
    66        4.55926        4.55926        4.55926    8[6-(6,8),27-(7,8,8,8,8)]
    67       8.670203       8.670203       8.670203    8[6-(6,8),27-(7,8,8,8,8)]
    68       7.916901       7.916901       7.916901    8[6-(6,8),27-(8,8,8,8,8)]
    69      10.133104      10.133104      10.133104    8[1-(0),27-(7,8,8,8,8),27-(7,8,8,8,8),27-(8,8,8,8,8)]
    70       9.920284       9.920284       9.920284    8[6-(6,8),27-(7,8,8,8,8),27-(8,8,8,8,8)]
    71      11.601329      11.601329      11.601329    8[6-(6,8),27-(7,8,8,8,8)]
    72       7.490429       7.490429       7.490429    8[6-(6,8),27-(7,8,8,8,8)]
    73       8.243646       8.243646       8.243646    8[6-(6,8),27-(8,8,8,8,8)]
    74       6.027422       6.027422       6.027422    8[1-(0),27-(7,8,8,8,8),27-(7,8,8,8,8),27-(8,8,8,8,8)]
