# Supplementary material for: A collection of forcefield precursors for metal–organic frameworks
Source: RSC Adv. 2019 Nov 13;9(63):36492–507. doi: 10.1039/c9ra07327b (PMC9075174; doi:10.1039/c9ra07327b)
Supplement: RA-009-C9RA07327B-s1688 [file RA-009-C9RA07327B-s1688.txt]

NEVVEQ_clean

8.757700    0.000000    0.000000
-1.789419    8.572939    0.000000
0.000000    0.000000    11.958000

     1       0.813407       0.813407       0.813407    27[7-(6,6),7-(6,6),8-(6),8-(6)]
     2       6.154874       6.154874       6.154874    27[7-(6,6),7-(6,6),8-(6),8-(6)]
     3        -0.6806        -0.6806        -0.6806    27[8-(6),8-(6),16-(6),16-(6)]
     4       7.648881       7.648881       7.648881    27[8-(6),8-(6),16-(6),16-(6)]
     5       4.023239       4.023239       4.023239    1[6-(6,6)]
     6       6.083845       6.083845       6.083845    1[6-(6,6)]
     7       3.966474       3.966474       3.966474    1[6-(6,7)]
     8       2.945042       2.945042       2.945042    1[6-(6,6)]
     9       0.884436       0.884436       0.884436    1[6-(6,6)]
    10       3.001807       3.001807       3.001807    1[6-(6,7)]
    11       6.615439       6.615439       6.615439    1[6-(6,6)]
    12       7.212707       7.212707       7.212707    1[6-(6,6)]
    13       6.600484       6.600484       6.600484    1[6-(6,7)]
    14       0.352842       0.352842       0.352842    1[6-(6,6)]
    15      -0.244426      -0.244426      -0.244426    1[6-(6,6)]
    16       0.367797       0.367797       0.367797    1[6-(6,7)]
    17        2.86572        2.86572        2.86572    6[6-(1,6),7-(6,27),16-(27)]
    18       4.058545       4.058545       4.058545    6[1-(0),6-(1,6),6-(7,16)]
    19       5.239515       5.239515       5.239515    6[1-(0),6-(1,6),6-(6,6)]
    20       5.226087       5.226087       5.226087    6[6-(1,6),6-(1,7),6-(8,8)]
    21       4.002871       4.002871       4.002871    6[1-(0),6-(6,6),7-(6,27)]
    22       6.499633       6.499633       6.499633    6[6-(6,6),8-(27),8-(27)]
    23       4.102561       4.102561       4.102561    6[6-(1,6),7-(6,27),16-(27)]
    24       2.909736       2.909736       2.909736    6[1-(0),6-(1,6),6-(7,16)]
    25       1.728766       1.728766       1.728766    6[1-(0),6-(1,6),6-(6,6)]
    26       1.742194       1.742194       1.742194    6[6-(1,6),6-(1,7),6-(8,8)]
    27        2.96541        2.96541        2.96541    6[1-(0),6-(6,6),7-(6,27)]
    28       0.468648       0.468648       0.468648    6[6-(6,6),8-(27),8-(27)]
    29       6.325472       6.325472       6.325472    6[6-(1,6),7-(6,27),16-(27)]
    30       6.621478       6.621478       6.621478    6[1-(0),6-(1,6),6-(7,16)]
    31       6.966255       6.966255       6.966255    6[1-(0),6-(1,6),6-(6,6)]
    32       6.937915       6.937915       6.937915    6[6-(1,6),6-(1,7),6-(8,8)]
    33       6.631167       6.631167       6.631167    6[1-(0),6-(6,6),7-(6,27)]
    34       7.244961       7.244961       7.244961    6[6-(6,6),8-(27),8-(27)]
    35       0.642809       0.642809       0.642809    6[6-(1,6),7-(6,27),16-(27)]
    36       0.346803       0.346803       0.346803    6[1-(0),6-(1,6),6-(7,16)]
    37       0.002026       0.002026       0.002026    6[1-(0),6-(1,6),6-(6,6)]
    38       0.030366       0.030366       0.030366    6[6-(1,6),6-(1,7),6-(8,8)]
    39       0.337114       0.337114       0.337114    6[1-(0),6-(6,6),7-(6,27)]
    40       -0.27668       -0.27668       -0.27668    6[6-(6,6),8-(27),8-(27)]
    41       1.243833       1.243833       1.243833    16[6-(6,7),27-(8,8,16)]
    42       5.724448       5.724448       5.724448    16[6-(6,7),27-(8,8,16)]
    43       5.909655       5.909655       5.909655    16[6-(6,7),27-(8,8,16)]
    44       1.058626       1.058626       1.058626    16[6-(6,7),27-(8,8,16)]
    45       2.848038       2.848038       2.848038    7[6-(1,6),6-(6,16),27-(7,8,8)]
    46       4.120243       4.120243       4.120243    7[6-(1,6),6-(6,16),27-(7,8,8)]
    47        6.36256        6.36256        6.36256    7[6-(1,6),6-(6,16),27-(7,8,8)]
    48       0.605721       0.605721       0.605721    7[6-(1,6),6-(6,16),27-(7,8,8)]
    49       7.547566       7.547566       7.547566    8[6-(6,8),27-(7,7,8)]
    50       0.579469       0.579469       0.579469    8[6-(6,8),27-(8,16,16)]
    51      -0.579285      -0.579285      -0.579285    8[6-(6,8),27-(7,7,8)]
    52       6.388812       6.388812       6.388812    8[6-(6,8),27-(8,16,16)]
    53       7.735431       7.735431       7.735431    8[6-(6,8),27-(7,7,8)]
    54       0.013923       0.013923       0.013923    8[6-(6,8),27-(8,16,16)]
    55       -0.76715       -0.76715       -0.76715    8[6-(6,8),27-(7,7,8)]
    56       6.954358       6.954358       6.954358    8[6-(6,8),27-(8,16,16)]
