# Supplementary material for: A collection of forcefield precursors for metal–organic frameworks
Source: RSC Adv. 2019 Nov 13;9(63):36492–507. doi: 10.1039/c9ra07327b (PMC9075174; doi:10.1039/c9ra07327b)
Supplement: RA-009-C9RA07327B-s1689 [file RA-009-C9RA07327B-s1689.txt]

NEVVIU_clean

10.970100    0.000000    0.000000
2.097610    10.875866    0.000000
-2.097515    -3.379679    10.337438

     1      10.851152      10.851152      10.851152    27[7-(6,6),8-(1,27,27),8-(1,27,27),8-(6),8-(6),8-(6,27)]
     2       5.604099       5.604099       5.604099    27[7-(6,6),8-(1,27,27),8-(1,27,27),8-(6),8-(6),8-(6,27)]
     3       0.119043       0.119043       0.119043    27[7-(6,6),8-(1,27,27),8-(1,27,27),8-(6),8-(6),8-(6,27)]
     4       5.366096       5.366096       5.366096    27[7-(6,6),8-(1,27,27),8-(1,27,27),8-(6),8-(6),8-(6,27)]
     5       8.227632       8.227632       8.227632    27[8-(1,27,27),8-(1,27,27),8-(6),8-(6),8-(6,27),8-(6,27)]
     6       2.742563       2.742563       2.742563    27[8-(1,27,27),8-(1,27,27),8-(6),8-(6),8-(6,27),8-(6,27)]
     7      10.546079      10.546079      10.546079    1[8-(27,27,27)]
     8       8.030113       8.030113       8.030113    1[6-(6,6)]
     9       9.626489       9.626489       9.626489    1[6-(6,6)]
    10       1.342393       1.342393       1.342393    1[6-(6,7)]
    11       5.909192       5.909192       5.909192    1[8-(27,27,27)]
    12       8.425092       8.425092       8.425092    1[6-(6,6)]
    13       6.828818       6.828818       6.828818    1[6-(6,6)]
    14        4.14274        4.14274        4.14274    1[6-(6,7)]
    15       0.424116       0.424116       0.424116    1[8-(27,27,27)]
    16       2.940082       2.940082       2.940082    1[6-(6,6)]
    17       1.343706       1.343706       1.343706    1[6-(6,6)]
    18       9.627802       9.627802       9.627802    1[6-(6,7)]
    19       5.061003       5.061003       5.061003    1[8-(27,27,27)]
    20       2.545103       2.545103       2.545103    1[6-(6,6)]
    21       4.141377       4.141377       4.141377    1[6-(6,6)]
    22       6.827455       6.827455       6.827455    1[6-(6,7)]
    23       9.278043       9.278043       9.278043    6[6-(1,6),6-(8,8),7-(6,27)]
    24       8.894369       8.894369       8.894369    6[1-(0),6-(6,6),6-(6,7)]
    25       7.716013       7.716013       7.716013    6[6-(1,6),6-(1,6),6-(8,8)]
    26       11.06237       11.06237       11.06237    6[1-(0),6-(1,7),6-(6,6)]
    27      11.377378      11.377378      11.377378    6[1-(0),6-(1,6),7-(6,27)]
    28       8.320351       8.320351       8.320351    6[6-(6,7),8-(27),8-(27,27)]
    29       7.382178       7.382178       7.382178    6[6-(6,6),8-(27),8-(27)]
    30       7.177182       7.177182       7.177182    6[6-(1,6),6-(8,8),7-(6,27)]
    31       7.560842       7.560842       7.560842    6[1-(0),6-(6,6),6-(6,7)]
    32       8.739288       8.739288       8.739288    6[6-(1,6),6-(1,6),6-(8,8)]
    33       5.392845       5.392845       5.392845    6[1-(0),6-(1,7),6-(6,6)]
    34       5.077849       5.077849       5.077849    6[1-(0),6-(1,6),7-(6,27)]
    35        8.13488        8.13488        8.13488    6[6-(6,7),8-(27),8-(27,27)]
    36       9.073108       9.073108       9.073108    6[6-(6,6),8-(27),8-(27)]
    37       1.692152       1.692152       1.692152    6[6-(1,6),6-(8,8),7-(6,27)]
    38       2.075826       2.075826       2.075826    6[1-(0),6-(6,6),6-(6,7)]
    39       3.254182       3.254182       3.254182    6[6-(1,6),6-(1,6),6-(8,8)]
    40      -0.092175      -0.092175      -0.092175    6[1-(0),6-(1,7),6-(6,6)]
    41      -0.407183      -0.407183      -0.407183    6[1-(0),6-(1,6),7-(6,27)]
    42       2.649844       2.649844       2.649844    6[6-(6,7),8-(27),8-(27,27)]
    43       3.588017       3.588017       3.588017    6[6-(6,6),8-(27),8-(27)]
    44       3.793013       3.793013       3.793013    6[6-(1,6),6-(8,8),7-(6,27)]
    45       3.409353       3.409353       3.409353    6[1-(0),6-(6,6),6-(6,7)]
    46       2.230907       2.230907       2.230907    6[6-(1,6),6-(1,6),6-(8,8)]
    47        5.57735        5.57735        5.57735    6[1-(0),6-(1,7),6-(6,6)]
    48       5.892346       5.892346       5.892346    6[1-(0),6-(1,6),7-(6,27)]
    49       2.835315       2.835315       2.835315    6[6-(6,7),8-(27),8-(27,27)]
    50       1.897087       1.897087       1.897087    6[6-(6,6),8-(27),8-(27)]
    51      10.507773      10.507773      10.507773    7[6-(1,6),6-(6,6),27-(8,8,8,8,8)]
    52       5.947459       5.947459       5.947459    7[6-(1,6),6-(6,6),27-(8,8,8,8,8)]
    53       0.462422       0.462422       0.462422    7[6-(1,6),6-(6,6),27-(8,8,8,8,8)]
    54       5.022736       5.022736       5.022736    7[6-(1,6),6-(6,6),27-(8,8,8,8,8)]
    55       8.849567       8.849567       8.849567    8[6-(6,8),27-(7,8,8,8,8),27-(8,8,8,8,8)]
    56       7.120608       7.120608       7.120608    8[6-(6,8),27-(7,8,8,8,8)]
    57       6.361479       6.361479       6.361479    8[6-(6,8),27-(7,8,8,8,8)]
    58        8.17605        8.17605        8.17605    8[6-(6,8),27-(8,8,8,8,8)]
    59      10.305396      10.305396      10.305396    8[1-(0),27-(7,8,8,8,8),27-(7,8,8,8,8),27-(8,8,8,8,8)]
    60       7.605675       7.605675       7.605675    8[6-(6,8),27-(7,8,8,8,8),27-(8,8,8,8,8)]
    61       9.334619       9.334619       9.334619    8[6-(6,8),27-(7,8,8,8,8)]
    62      10.093797      10.093797      10.093797    8[6-(6,8),27-(7,8,8,8,8)]
    63       8.279236       8.279236       8.279236    8[6-(6,8),27-(8,8,8,8,8)]
    64       6.149866       6.149866       6.149866    8[1-(0),27-(7,8,8,8,8),27-(7,8,8,8,8),27-(8,8,8,8,8)]
    65       2.120628       2.120628       2.120628    8[6-(6,8),27-(7,8,8,8,8),27-(8,8,8,8,8)]
    66       3.849587       3.849587       3.849587    8[6-(6,8),27-(7,8,8,8,8)]
    67       4.608716       4.608716       4.608716    8[6-(6,8),27-(7,8,8,8,8)]
    68       2.794145       2.794145       2.794145    8[6-(6,8),27-(8,8,8,8,8)]
    69       0.664799       0.664799       0.664799    8[1-(0),27-(7,8,8,8,8),27-(7,8,8,8,8),27-(8,8,8,8,8)]
    70        3.36452        3.36452        3.36452    8[6-(6,8),27-(7,8,8,8,8),27-(8,8,8,8,8)]
    71       1.635576       1.635576       1.635576    8[6-(6,8),27-(7,8,8,8,8)]
    72       0.876398       0.876398       0.876398    8[6-(6,8),27-(7,8,8,8,8)]
    73       2.690959       2.690959       2.690959    8[6-(6,8),27-(8,8,8,8,8)]
    74       4.820329       4.820329       4.820329    8[1-(0),27-(7,8,8,8,8),27-(7,8,8,8,8),27-(8,8,8,8,8)]
