# Supplementary material for: A collection of forcefield precursors for metal–organic frameworks
Source: RSC Adv. 2019 Nov 13;9(63):36492–507. doi: 10.1039/c9ra07327b (PMC9075174; doi:10.1039/c9ra07327b)
Supplement: RA-009-C9RA07327B-s1690 [file RA-009-C9RA07327B-s1690.txt]

NEXVUI_clean

13.523100    0.000000    0.000000
6.761495    28.777847    0.000000
6.761545    0.000019    28.777835

     1      12.858586      12.858586      12.858586    48[7-(6,6),8-(6),8-(6),8-(6),8-(6)]
     2       8.502442       8.502442       8.502442    48[8-(6),8-(6)]
     3      17.704929      17.704929      17.704929    48[7-(6,6),8-(6),8-(6),8-(6)]
     4      12.858474      12.858474      12.858474    48[7-(6,6),8-(6),8-(6),8-(6),8-(6)]
     5      15.264101      15.264101      15.264101    48[8-(6),8-(6)]
     6      17.704948      17.704948      17.704948    48[7-(6,6),8-(6),8-(6),8-(6)]
     7      16.239341      16.239341      16.239341    48[7-(6,6),8-(6),8-(6),8-(6),8-(6)]
     8       5.121723       5.121723       5.121723    48[8-(6),8-(6)]
     9       7.562635       7.562635       7.562635    48[7-(6,6),8-(6),8-(6),8-(6)]
    10      16.239328      16.239328      16.239328    48[7-(6,6),8-(6),8-(6),8-(6),8-(6)]
    11       11.88327       11.88327       11.88327    48[8-(6),8-(6)]
    12       7.562652       7.562652       7.562652    48[7-(6,6),8-(6),8-(6),8-(6)]
    13      14.187554      14.187554      14.187554    48[7-(6,6),8-(6),8-(6),8-(6),8-(6)]
    14      18.543698      18.543698      18.543698    48[8-(6),8-(6)]
    15       9.341211       9.341211       9.341211    48[7-(6,6),8-(6),8-(6),8-(6)]
    16      14.187666      14.187666      14.187666    48[7-(6,6),8-(6),8-(6),8-(6),8-(6)]
    17      11.782039      11.782039      11.782039    48[8-(6),8-(6)]
    18       9.341192       9.341192       9.341192    48[7-(6,6),8-(6),8-(6),8-(6)]
    19      10.806799      10.806799      10.806799    48[7-(6,6),8-(6),8-(6),8-(6),8-(6)]
    20       8.401317       8.401317       8.401317    48[8-(6),8-(6)]
    21      19.483505      19.483505      19.483505    48[7-(6,6),8-(6),8-(6),8-(6)]
    22      10.806812      10.806812      10.806812    48[7-(6,6),8-(6),8-(6),8-(6),8-(6)]
    23       15.16287       15.16287       15.16287    48[8-(6),8-(6)]
    24      19.483488      19.483488      19.483488    48[7-(6,6),8-(6),8-(6),8-(6)]
    25      18.994495      18.994495      18.994495    1[6-(6,6)]
    26      18.354855      18.354855      18.354855    1[6-(6,6)]
    27      16.207386      16.207386      16.207386    1[6-(6,6)]
    28      11.006399      11.006399      11.006399    1[6-(6,6)]
    29      11.144337      11.144337      11.144337    1[6-(6,6)]
    30      13.117357      13.117357      13.117357    1[6-(6,6)]
    31      13.075479      13.075479      13.075479    1[6-(6,6)]
    32      17.083724      17.083724      17.083724    1[6-(6,6)]
    33      15.121524      15.121524      15.121524    1[6-(6,6)]
    34      16.292617      16.292617      16.292617    1[6-(6,6)]
    35      18.031685      18.031685      18.031685    1[6-(6,6)]
    36      20.222429      20.222429      20.222429    1[6-(6,6)]
    37      12.124754      12.124754      12.124754    1[6-(6,7)]
    38      23.987218      23.987218      23.987218    1[6-(6,6)]
    39       21.49897       21.49897       21.49897    1[6-(6,6)]
    40      23.270495      23.270495      23.270495    1[6-(6,7)]
    41      22.572704      22.572704      22.572704    1[6-(6,6)]
    42      20.805235      20.805235      20.805235    1[6-(6,7)]
    43      18.254776      18.254776      18.254776    1[6-(6,7)]
    44      19.928936      19.928936      19.928936    1[6-(6,6)]
    45      18.994507      18.994507      18.994507    1[6-(6,6)]
    46      18.354862      18.354862      18.354862    1[6-(6,6)]
    47      16.207395      16.207395      16.207395    1[6-(6,6)]
    48      11.006413      11.006413      11.006413    1[6-(6,6)]
    49      11.144347      11.144347      11.144347    1[6-(6,6)]
    50      13.117367      13.117367      13.117367    1[6-(6,6)]
    51      19.837007      19.837007      19.837007    1[6-(6,6)]
    52      10.322155      10.322155      10.322155    1[6-(6,6)]
    53       8.359951       8.359951       8.359951    1[6-(6,6)]
    54        9.53106        9.53106        9.53106    1[6-(6,6)]
    55      11.270133      11.270133      11.270133    1[6-(6,6)]
    56      13.460874      13.460874      13.460874    1[6-(6,6)]
    57      12.124779      12.124779      12.124779    1[6-(6,7)]
    58      10.464142      10.464142      10.464142    1[6-(6,6)]
    59      21.498989      21.498989      21.498989    1[6-(6,6)]
    60       9.747416       9.747416       9.747416    1[6-(6,7)]
    61      22.572723      22.572723      22.572723    1[6-(6,6)]
    62      20.805254      20.805254      20.805254    1[6-(6,7)]
    63      18.254799      18.254799      18.254799    1[6-(6,7)]
    64      19.928959      19.928959      19.928959    1[6-(6,6)]
    65       8.852208       8.852208       8.852208    1[6-(6,6)]
    66       8.212562       8.212562       8.212562    1[6-(6,6)]
    67       6.065092       6.065092       6.065092    1[6-(6,6)]
    68      14.387206      14.387206      14.387206    1[6-(6,6)]
    69      14.525145      14.525145      14.525145    1[6-(6,6)]
    70      16.498168      16.498168      16.498168    1[6-(6,6)]
    71       9.694698       9.694698       9.694698    1[6-(6,6)]
    72      13.702945      13.702945      13.702945    1[6-(6,6)]
    73      11.740741      11.740741      11.740741    1[6-(6,6)]
    74      12.911848      12.911848      12.911848    1[6-(6,6)]
    75       14.65092       14.65092       14.65092    1[6-(6,6)]
    76      16.841663      16.841663      16.841663    1[6-(6,6)]
    77      15.505572      15.505572      15.505572    1[6-(6,7)]
    78      13.844932      13.844932      13.844932    1[6-(6,6)]
    79      11.356688      11.356688      11.356688    1[6-(6,6)]
    80      13.128216      13.128216      13.128216    1[6-(6,7)]
    81      12.430413      12.430413      12.430413    1[6-(6,6)]
    82      10.662941      10.662941      10.662941    1[6-(6,7)]
    83        8.11249        8.11249        8.11249    1[6-(6,7)]
    84       9.786653       9.786653       9.786653    1[6-(6,6)]
    85       8.852204       8.852204       8.852204    1[6-(6,6)]
    86       8.212565       8.212565       8.212565    1[6-(6,6)]
    87       6.065098       6.065098       6.065098    1[6-(6,6)]
    88      14.387216      14.387216      14.387216    1[6-(6,6)]
    89      14.525148      14.525148      14.525148    1[6-(6,6)]
    90       2.975066       2.975066       2.975066    1[6-(6,6)]
    91      16.456237      16.456237      16.456237    1[6-(6,6)]
    92      20.464484      20.464484      20.464484    1[6-(6,6)]
    93      18.502284      18.502284      18.502284    1[6-(6,6)]
    94      19.673378      19.673378      19.673378    1[6-(6,6)]
    95      21.412448      21.412448      21.412448    1[6-(6,6)]
    96       10.08009       10.08009       10.08009    1[6-(6,6)]
    97      15.505571      15.505571      15.505571    1[6-(6,7)]
    98      13.844937      13.844937      13.844937    1[6-(6,6)]
    99      11.356681      11.356681      11.356681    1[6-(6,6)]
   100      13.128204      13.128204      13.128204    1[6-(6,7)]
   101      12.430424      12.430424      12.430424    1[6-(6,6)]
   102      10.662957      10.662957      10.662957    1[6-(6,7)]
   103       8.112495       8.112495       8.112495    1[6-(6,7)]
   104       9.786652       9.786652       9.786652    1[6-(6,6)]
   105       8.051645       8.051645       8.051645    1[6-(6,6)]
   106       8.691285       8.691285       8.691285    1[6-(6,6)]
   107      10.838754      10.838754      10.838754    1[6-(6,6)]
   108      16.039741      16.039741      16.039741    1[6-(6,6)]
   109      15.901803      15.901803      15.901803    1[6-(6,6)]
   110      13.928783      13.928783      13.928783    1[6-(6,6)]
   111      13.970661      13.970661      13.970661    1[6-(6,6)]
   112       9.962416       9.962416       9.962416    1[6-(6,6)]
   113      11.924616      11.924616      11.924616    1[6-(6,6)]
   114      10.753523      10.753523      10.753523    1[6-(6,6)]
   115       9.014455       9.014455       9.014455    1[6-(6,6)]
   116       6.823711       6.823711       6.823711    1[6-(6,6)]
   117      14.921386      14.921386      14.921386    1[6-(6,7)]
   118       3.058922       3.058922       3.058922    1[6-(6,6)]
   119        5.54717        5.54717        5.54717    1[6-(6,6)]
   120       3.775645       3.775645       3.775645    1[6-(6,7)]
   121       4.473436       4.473436       4.473436    1[6-(6,6)]
   122       6.240905       6.240905       6.240905    1[6-(6,7)]
   123       8.791364       8.791364       8.791364    1[6-(6,7)]
   124       7.117204       7.117204       7.117204    1[6-(6,6)]
   125       8.051633       8.051633       8.051633    1[6-(6,6)]
   126       8.691278       8.691278       8.691278    1[6-(6,6)]
   127      10.838745      10.838745      10.838745    1[6-(6,6)]
   128      16.039727      16.039727      16.039727    1[6-(6,6)]
   129      15.901793      15.901793      15.901793    1[6-(6,6)]
   130      13.928773      13.928773      13.928773    1[6-(6,6)]
   131       7.209133       7.209133       7.209133    1[6-(6,6)]
   132      16.723985      16.723985      16.723985    1[6-(6,6)]
   133      18.686189      18.686189      18.686189    1[6-(6,6)]
   134       17.51508       17.51508       17.51508    1[6-(6,6)]
   135      15.776007      15.776007      15.776007    1[6-(6,6)]
   136      13.585266      13.585266      13.585266    1[6-(6,6)]
   137      14.921361      14.921361      14.921361    1[6-(6,7)]
   138      16.581998      16.581998      16.581998    1[6-(6,6)]
   139       5.547151       5.547151       5.547151    1[6-(6,6)]
   140      17.298724      17.298724      17.298724    1[6-(6,7)]
   141       4.473417       4.473417       4.473417    1[6-(6,6)]
   142       6.240886       6.240886       6.240886    1[6-(6,7)]
   143       8.791341       8.791341       8.791341    1[6-(6,7)]
   144       7.117181       7.117181       7.117181    1[6-(6,6)]
   145      18.193932      18.193932      18.193932    1[6-(6,6)]
   146      18.833578      18.833578      18.833578    1[6-(6,6)]
   147      20.981048      20.981048      20.981048    1[6-(6,6)]
   148      12.658934      12.658934      12.658934    1[6-(6,6)]
   149      12.520995      12.520995      12.520995    1[6-(6,6)]
   150      10.547972      10.547972      10.547972    1[6-(6,6)]
   151      17.351442      17.351442      17.351442    1[6-(6,6)]
   152      13.343195      13.343195      13.343195    1[6-(6,6)]
   153      15.305399      15.305399      15.305399    1[6-(6,6)]
   154      14.134292      14.134292      14.134292    1[6-(6,6)]
   155       12.39522       12.39522       12.39522    1[6-(6,6)]
   156      10.204477      10.204477      10.204477    1[6-(6,6)]
   157      11.540568      11.540568      11.540568    1[6-(6,7)]
   158      13.201208      13.201208      13.201208    1[6-(6,6)]
   159      15.689452      15.689452      15.689452    1[6-(6,6)]
   160      13.917924      13.917924      13.917924    1[6-(6,7)]
   161      14.615727      14.615727      14.615727    1[6-(6,6)]
   162      16.383199      16.383199      16.383199    1[6-(6,7)]
   163       18.93365       18.93365       18.93365    1[6-(6,7)]
   164      17.259487      17.259487      17.259487    1[6-(6,6)]
   165      18.193936      18.193936      18.193936    1[6-(6,6)]
   166      18.833575      18.833575      18.833575    1[6-(6,6)]
   167      20.981042      20.981042      20.981042    1[6-(6,6)]
   168      12.658924      12.658924      12.658924    1[6-(6,6)]
   169      12.520992      12.520992      12.520992    1[6-(6,6)]
   170      10.547974      10.547974      10.547974    1[6-(6,6)]
   171      10.589903      10.589903      10.589903    1[6-(6,6)]
   172       6.581656       6.581656       6.581656    1[6-(6,6)]
   173       8.543856       8.543856       8.543856    1[6-(6,6)]
   174       7.372762       7.372762       7.372762    1[6-(6,6)]
   175       5.633692       5.633692       5.633692    1[6-(6,6)]
   176       16.96605       16.96605       16.96605    1[6-(6,6)]
   177      11.540569      11.540569      11.540569    1[6-(6,7)]
   178      13.201203      13.201203      13.201203    1[6-(6,6)]
   179      15.689459      15.689459      15.689459    1[6-(6,6)]
   180      13.917936      13.917936      13.917936    1[6-(6,7)]
   181      14.615716      14.615716      14.615716    1[6-(6,6)]
   182      16.383183      16.383183      16.383183    1[6-(6,7)]
   183      18.933645      18.933645      18.933645    1[6-(6,7)]
   184      17.259488      17.259488      17.259488    1[6-(6,6)]
   185      15.550161      15.550161      15.550161    6[6-(1,6),6-(6,6),6-(6,6)]
   186      15.915283      15.915283      15.915283    6[6-(6,6),6-(6,6),6-(8,8)]
   187      17.240547      17.240547      17.240547    6[6-(1,6),6-(6,6),6-(8,8)]
   188      18.116846      18.116846      18.116846    6[1-(0),6-(1,6),6-(6,6)]
   189      17.759837      17.759837      17.759837    6[1-(0),6-(1,6),6-(1,6)]
   190      16.458915      16.458915      16.458915    6[1-(0),6-(1,6),6-(6,6)]
   191      14.196498      14.196498      14.196498    6[6-(1,6),6-(6,6),6-(6,6)]
   192      14.116711      14.116711      14.116711    6[6-(6,6),6-(6,6),6-(8,8)]
   193      12.867176      12.867176      12.867176    6[6-(1,6),6-(6,6),6-(8,8)]
   194      11.813728      11.813728      11.813728    6[1-(0),6-(1,6),6-(6,6)]
   195      11.881345      11.881345      11.881345    6[1-(0),6-(1,6),6-(1,6)]
   196       13.07273       13.07273       13.07273    6[1-(0),6-(1,6),6-(6,6)]
   197      17.754424      17.754424      17.754424    6[6-(6,6),8-(0),8-(48)]
   198      14.886174      14.886174      14.886174    6[6-(6,6),8-(48),8-(48)]
   199      15.337845      15.337845      15.337845    6[6-(6,6),8-(48),8-(48)]
   200      12.750876      12.750876      12.750876    6[6-(6,6),8-(0),8-(48)]
   201      13.871989      13.871989      13.871989    6[1-(0),6-(1,6),6-(6,6)]
   202      13.854408      13.854408      13.854408    6[6-(1,6),6-(6,6),6-(8,8)]
   203      14.980881      14.980881      14.980881    6[6-(6,6),6-(6,6),6-(8,8)]
   204      16.214188      16.214188      16.214188    6[6-(1,6),6-(6,6),6-(6,6)]
   205      16.270986      16.270986      16.270986    6[1-(0),6-(1,6),6-(6,6)]
   206       15.07284       15.07284       15.07284    6[1-(0),6-(1,6),6-(1,6)]
   207      19.739658      19.739658      19.739658    6[6-(1,6),6-(6,6),6-(8,8)]
   208      18.642936      18.642936      18.642936    6[6-(6,6),6-(6,6),6-(8,8)]
   209      17.406924      17.406924      17.406924    6[6-(1,6),6-(6,6),6-(6,6)]
   210      17.160801      17.160801      17.160801    6[1-(0),6-(1,6),6-(6,6)]
   211       18.20343       18.20343       18.20343    6[1-(0),6-(1,6),6-(1,6)]
   212      19.519229      19.519229      19.519229    6[1-(0),6-(1,6),6-(6,6)]
   213      12.530496      12.530496      12.530496    6[6-(6,6),8-(0),8-(0)]
   214      14.890275      14.890275      14.890275    6[6-(6,6),8-(0),8-(48)]
   215      18.997244      18.997244      18.997244    6[6-(6,6),8-(48),8-(48)]
   216       7.562107       7.562107       7.562107    6[6-(6,6),8-(0),8-(0)]
   217      24.809423      24.809423      24.809423    6[1-(0),6-(1,6),7-(6,48)]
   218      23.804656      23.804656      23.804656    6[1-(0),6-(1,7),6-(6,6)]
   219      22.530781      22.530781      22.530781    6[6-(1,6),6-(1,6),6-(6,6)]
   220      22.321174      22.321174      22.321174    6[1-(0),6-(1,7),6-(6,6)]
   221      23.390851      23.390851      23.390851    6[1-(0),6-(1,6),7-(6,48)]
   222      21.413773      21.413773      21.413773    6[6-(1,6),6-(1,6),6-(6,6)]
   223      21.701816      21.701816      21.701816    6[1-(0),6-(1,7),6-(6,6)]
   224      20.632139      20.632139      20.632139    6[1-(0),6-(1,6),7-(6,48)]
   225      19.127017      19.127017      19.127017    6[1-(0),6-(1,6),7-(6,48)]
   226      20.134487      20.134487      20.134487    6[1-(0),6-(1,7),6-(6,6)]
   227      15.550174      15.550174      15.550174    6[6-(1,6),6-(6,6),6-(6,6)]
   228      15.915299      15.915299      15.915299    6[6-(6,6),6-(6,6),6-(8,8)]
   229      17.240563      17.240563      17.240563    6[6-(1,6),6-(6,6),6-(8,8)]
   230      18.116858      18.116858      18.116858    6[1-(0),6-(1,6),6-(6,6)]
   231      17.759847      17.759847      17.759847    6[1-(0),6-(1,6),6-(1,6)]
   232      16.458925      16.458925      16.458925    6[1-(0),6-(1,6),6-(6,6)]
   233      14.196512      14.196512      14.196512    6[6-(1,6),6-(6,6),6-(6,6)]
   234      14.116727      14.116727      14.116727    6[6-(6,6),6-(6,6),6-(8,8)]
   235      12.867193      12.867193      12.867193    6[6-(1,6),6-(6,6),6-(8,8)]
   236      11.813742      11.813742      11.813742    6[1-(0),6-(1,6),6-(6,6)]
   237      11.881356      11.881356      11.881356    6[1-(0),6-(1,6),6-(1,6)]
   238      13.072741      13.072741      13.072741    6[1-(0),6-(1,6),6-(6,6)]
   239      17.754442      17.754442      17.754442    6[6-(6,6),8-(0),8-(48)]
   240      14.886193      14.886193      14.886193    6[6-(6,6),8-(48),8-(48)]
   241      15.337865      15.337865      15.337865    6[6-(6,6),8-(48),8-(48)]
   242      12.750896      12.750896      12.750896    6[6-(6,6),8-(0),8-(48)]
   243      20.633518      20.633518      20.633518    6[1-(0),6-(1,6),6-(6,6)]
   244       7.092839       7.092839       7.092839    6[6-(1,6),6-(6,6),6-(8,8)]
   245       8.219314       8.219314       8.219314    6[6-(6,6),6-(6,6),6-(8,8)]
   246       9.452621       9.452621       9.452621    6[6-(1,6),6-(6,6),6-(6,6)]
   247       9.509417       9.509417       9.509417    6[1-(0),6-(1,6),6-(6,6)]
   248       8.311269       8.311269       8.311269    6[1-(0),6-(1,6),6-(1,6)]
   249      12.978095      12.978095      12.978095    6[6-(1,6),6-(6,6),6-(8,8)]
   250       11.88137       11.88137       11.88137    6[6-(6,6),6-(6,6),6-(8,8)]
   251       10.64536       10.64536       10.64536    6[6-(1,6),6-(6,6),6-(6,6)]
   252      10.399242      10.399242      10.399242    6[1-(0),6-(1,6),6-(6,6)]
   253      11.441875      11.441875      11.441875    6[1-(0),6-(1,6),6-(1,6)]
   254      12.757671      12.757671      12.757671    6[1-(0),6-(1,6),6-(6,6)]
   255      19.292028      19.292028      19.292028    6[6-(6,6),8-(0),8-(0)]
   256        8.12871        8.12871        8.12871    6[6-(6,6),8-(0),8-(48)]
   257      12.235673      12.235673      12.235673    6[6-(6,6),8-(48),8-(48)]
   258      14.323643      14.323643      14.323643    6[6-(6,6),8-(0),8-(0)]
   259      11.286346      11.286346      11.286346    6[1-(0),6-(1,6),7-(6,48)]
   260       10.28158       10.28158       10.28158    6[1-(0),6-(1,7),6-(6,6)]
   261       9.007703       9.007703       9.007703    6[6-(1,6),6-(1,6),6-(6,6)]
   262       8.798094       8.798094       8.798094    6[1-(0),6-(1,7),6-(6,6)]
   263       9.867771       9.867771       9.867771    6[1-(0),6-(1,6),7-(6,48)]
   264      21.413794      21.413794      21.413794    6[6-(1,6),6-(1,6),6-(6,6)]
   265      21.701836      21.701836      21.701836    6[1-(0),6-(1,7),6-(6,6)]
   266      20.632158      20.632158      20.632158    6[1-(0),6-(1,6),7-(6,48)]
   267      19.127039      19.127039      19.127039    6[1-(0),6-(1,6),7-(6,48)]
   268       20.13451       20.13451       20.13451    6[1-(0),6-(1,7),6-(6,6)]
   269       5.407872       5.407872       5.407872    6[6-(1,6),6-(6,6),6-(6,6)]
   270       5.772998       5.772998       5.772998    6[6-(6,6),6-(6,6),6-(8,8)]
   271       7.098263       7.098263       7.098263    6[6-(1,6),6-(6,6),6-(8,8)]
   272       7.974558       7.974558       7.974558    6[1-(0),6-(1,6),6-(6,6)]
   273       7.617546       7.617546       7.617546    6[1-(0),6-(1,6),6-(1,6)]
   274       6.316623       6.316623       6.316623    6[1-(0),6-(1,6),6-(6,6)]
   275      17.577309      17.577309      17.577309    6[6-(1,6),6-(6,6),6-(6,6)]
   276       17.49752       17.49752       17.49752    6[6-(6,6),6-(6,6),6-(8,8)]
   277      16.247984      16.247984      16.247984    6[6-(1,6),6-(6,6),6-(8,8)]
   278      15.194536      15.194536      15.194536    6[1-(0),6-(1,6),6-(6,6)]
   279      15.262154      15.262154      15.262154    6[1-(0),6-(1,6),6-(1,6)]
   280       16.45354       16.45354       16.45354    6[1-(0),6-(1,6),6-(6,6)]
   281       7.612143       7.612143       7.612143    6[6-(6,6),8-(0),8-(48)]
   282       4.743891       4.743891       4.743891    6[6-(6,6),8-(48),8-(48)]
   283       5.195555       5.195555       5.195555    6[6-(6,6),8-(48),8-(48)]
   284      16.131683      16.131683      16.131683    6[6-(6,6),8-(0),8-(48)]
   285       10.49121       10.49121       10.49121    6[1-(0),6-(1,6),6-(6,6)]
   286      10.473632      10.473632      10.473632    6[6-(1,6),6-(6,6),6-(8,8)]
   287      11.600108      11.600108      11.600108    6[6-(6,6),6-(6,6),6-(8,8)]
   288      12.833413      12.833413      12.833413    6[6-(1,6),6-(6,6),6-(6,6)]
   289      12.890208      12.890208      12.890208    6[1-(0),6-(1,6),6-(6,6)]
   290       11.69206       11.69206       11.69206    6[1-(0),6-(1,6),6-(1,6)]
   291      16.358887      16.358887      16.358887    6[6-(1,6),6-(6,6),6-(8,8)]
   292      15.262163      15.262163      15.262163    6[6-(6,6),6-(6,6),6-(8,8)]
   293      14.026151      14.026151      14.026151    6[6-(1,6),6-(6,6),6-(6,6)]
   294      13.780032      13.780032      13.780032    6[1-(0),6-(1,6),6-(6,6)]
   295      14.822663      14.822663      14.822663    6[1-(0),6-(1,6),6-(1,6)]
   296      16.138461      16.138461      16.138461    6[1-(0),6-(1,6),6-(6,6)]
   297       9.149722       9.149722       9.149722    6[6-(6,6),8-(0),8-(0)]
   298      11.509506      11.509506      11.509506    6[6-(6,6),8-(0),8-(48)]
   299      15.616468      15.616468      15.616468    6[6-(6,6),8-(48),8-(48)]
   300      17.704436      17.704436      17.704436    6[6-(6,6),8-(0),8-(0)]
   301       14.66714       14.66714       14.66714    6[1-(0),6-(1,6),7-(6,48)]
   302      13.662372      13.662372      13.662372    6[1-(0),6-(1,7),6-(6,6)]
   303      12.388497      12.388497      12.388497    6[6-(1,6),6-(1,6),6-(6,6)]
   304      12.178892      12.178892      12.178892    6[1-(0),6-(1,7),6-(6,6)]
   305       13.24857       13.24857       13.24857    6[1-(0),6-(1,6),7-(6,48)]
   306      11.271487      11.271487      11.271487    6[6-(1,6),6-(1,6),6-(6,6)]
   307      11.559526      11.559526      11.559526    6[1-(0),6-(1,7),6-(6,6)]
   308      10.489847      10.489847      10.489847    6[1-(0),6-(1,6),7-(6,48)]
   309        8.98473        8.98473        8.98473    6[1-(0),6-(1,6),7-(6,48)]
   310       9.992202       9.992202       9.992202    6[1-(0),6-(1,7),6-(6,6)]
   311       5.407873       5.407873       5.407873    6[6-(1,6),6-(6,6),6-(6,6)]
   312       5.772995       5.772995       5.772995    6[6-(6,6),6-(6,6),6-(8,8)]
   313       7.098258       7.098258       7.098258    6[6-(1,6),6-(6,6),6-(8,8)]
   314       7.974556       7.974556       7.974556    6[1-(0),6-(1,6),6-(6,6)]
   315       7.617548       7.617548       7.617548    6[1-(0),6-(1,6),6-(1,6)]
   316       6.316627       6.316627       6.316627    6[1-(0),6-(1,6),6-(6,6)]
   317       4.054212       4.054212       4.054212    6[6-(1,6),6-(6,6),6-(6,6)]
   318       3.974428       3.974428       3.974428    6[6-(6,6),6-(6,6),6-(8,8)]
   319       2.724895       2.724895       2.724895    6[6-(1,6),6-(6,6),6-(8,8)]
   320      15.194545      15.194545      15.194545    6[1-(0),6-(1,6),6-(6,6)]
   321      15.262158      15.262158      15.262158    6[1-(0),6-(1,6),6-(1,6)]
   322       2.930442       2.930442       2.930442    6[1-(0),6-(1,6),6-(6,6)]
   323       7.612133       7.612133       7.612133    6[6-(6,6),8-(0),8-(48)]
   324       4.743885       4.743885       4.743885    6[6-(6,6),8-(48),8-(48)]
   325       5.195565       5.195565       5.195565    6[6-(6,6),8-(48),8-(48)]
   326       2.608599       2.608599       2.608599    6[6-(6,6),8-(0),8-(48)]
   327      17.252747      17.252747      17.252747    6[1-(0),6-(1,6),6-(6,6)]
   328      17.235165      17.235165      17.235165    6[6-(1,6),6-(6,6),6-(8,8)]
   329      18.361638      18.361638      18.361638    6[6-(6,6),6-(6,6),6-(8,8)]
   330      19.594946      19.594946      19.594946    6[6-(1,6),6-(6,6),6-(6,6)]
   331      19.651745      19.651745      19.651745    6[1-(0),6-(1,6),6-(6,6)]
   332        18.4536        18.4536        18.4536    6[1-(0),6-(1,6),6-(1,6)]
   333       9.597316       9.597316       9.597316    6[6-(1,6),6-(6,6),6-(8,8)]
   334      22.023693      22.023693      22.023693    6[6-(6,6),6-(6,6),6-(8,8)]
   335      20.787682      20.787682      20.787682    6[6-(1,6),6-(6,6),6-(6,6)]
   336      20.541561      20.541561      20.541561    6[1-(0),6-(1,6),6-(6,6)]
   337      21.584192      21.584192      21.584192    6[1-(0),6-(1,6),6-(1,6)]
   338       9.376889       9.376889       9.376889    6[1-(0),6-(1,6),6-(6,6)]
   339      15.911252      15.911252      15.911252    6[6-(6,6),8-(0),8-(0)]
   340       18.27103       18.27103       18.27103    6[6-(6,6),8-(0),8-(48)]
   341      22.377999      22.377999      22.377999    6[6-(6,6),8-(48),8-(48)]
   342      10.942864      10.942864      10.942864    6[6-(6,6),8-(0),8-(0)]
   343      14.667138      14.667138      14.667138    6[1-(0),6-(1,6),7-(6,48)]
   344      13.662374      13.662374      13.662374    6[1-(0),6-(1,7),6-(6,6)]
   345      12.388497      12.388497      12.388497    6[6-(1,6),6-(1,6),6-(6,6)]
   346      12.178886      12.178886      12.178886    6[1-(0),6-(1,7),6-(6,6)]
   347      13.248562      13.248562      13.248562    6[1-(0),6-(1,6),7-(6,48)]
   348      11.271491      11.271491      11.271491    6[6-(1,6),6-(1,6),6-(6,6)]
   349      11.559535      11.559535      11.559535    6[1-(0),6-(1,7),6-(6,6)]
   350       10.48986       10.48986       10.48986    6[1-(0),6-(1,6),7-(6,48)]
   351       8.984736       8.984736       8.984736    6[1-(0),6-(1,6),7-(6,48)]
   352       9.992205       9.992205       9.992205    6[1-(0),6-(1,7),6-(6,6)]
   353      11.495979      11.495979      11.495979    6[6-(1,6),6-(6,6),6-(6,6)]
   354      11.130857      11.130857      11.130857    6[6-(6,6),6-(6,6),6-(8,8)]
   355       9.805593       9.805593       9.805593    6[6-(1,6),6-(6,6),6-(8,8)]
   356       8.929294       8.929294       8.929294    6[1-(0),6-(1,6),6-(6,6)]
   357       9.286303       9.286303       9.286303    6[1-(0),6-(1,6),6-(1,6)]
   358      10.587225      10.587225      10.587225    6[1-(0),6-(1,6),6-(6,6)]
   359      12.849642      12.849642      12.849642    6[6-(1,6),6-(6,6),6-(6,6)]
   360      12.929429      12.929429      12.929429    6[6-(6,6),6-(6,6),6-(8,8)]
   361      14.178964      14.178964      14.178964    6[6-(1,6),6-(6,6),6-(8,8)]
   362      15.232412      15.232412      15.232412    6[1-(0),6-(1,6),6-(6,6)]
   363      15.164795      15.164795      15.164795    6[1-(0),6-(1,6),6-(1,6)]
   364       13.97341       13.97341       13.97341    6[1-(0),6-(1,6),6-(6,6)]
   365       9.291716       9.291716       9.291716    6[6-(6,6),8-(0),8-(48)]
   366      12.159966      12.159966      12.159966    6[6-(6,6),8-(48),8-(48)]
   367      11.708295      11.708295      11.708295    6[6-(6,6),8-(48),8-(48)]
   368      14.295264      14.295264      14.295264    6[6-(6,6),8-(0),8-(48)]
   369      13.174151      13.174151      13.174151    6[1-(0),6-(1,6),6-(6,6)]
   370      13.191732      13.191732      13.191732    6[6-(1,6),6-(6,6),6-(8,8)]
   371      12.065259      12.065259      12.065259    6[6-(6,6),6-(6,6),6-(8,8)]
   372      10.831952      10.831952      10.831952    6[6-(1,6),6-(6,6),6-(6,6)]
   373      10.775154      10.775154      10.775154    6[1-(0),6-(1,6),6-(6,6)]
   374        11.9733        11.9733        11.9733    6[1-(0),6-(1,6),6-(1,6)]
   375       7.306482       7.306482       7.306482    6[6-(1,6),6-(6,6),6-(8,8)]
   376       8.403204       8.403204       8.403204    6[6-(6,6),6-(6,6),6-(8,8)]
   377       9.639216       9.639216       9.639216    6[6-(1,6),6-(6,6),6-(6,6)]
   378       9.885339       9.885339       9.885339    6[1-(0),6-(1,6),6-(6,6)]
   379        8.84271        8.84271        8.84271    6[1-(0),6-(1,6),6-(1,6)]
   380       7.526911       7.526911       7.526911    6[1-(0),6-(1,6),6-(6,6)]
   381      14.515644      14.515644      14.515644    6[6-(6,6),8-(0),8-(0)]
   382      12.155865      12.155865      12.155865    6[6-(6,6),8-(0),8-(48)]
   383       8.048896       8.048896       8.048896    6[6-(6,6),8-(48),8-(48)]
   384      19.484033      19.484033      19.484033    6[6-(6,6),8-(0),8-(0)]
   385       2.236717       2.236717       2.236717    6[1-(0),6-(1,6),7-(6,48)]
   386       3.241484       3.241484       3.241484    6[1-(0),6-(1,7),6-(6,6)]
   387       4.515359       4.515359       4.515359    6[6-(1,6),6-(1,6),6-(6,6)]
   388       4.724966       4.724966       4.724966    6[1-(0),6-(1,7),6-(6,6)]
   389       3.655289       3.655289       3.655289    6[1-(0),6-(1,6),7-(6,48)]
   390       5.632367       5.632367       5.632367    6[6-(1,6),6-(1,6),6-(6,6)]
   391       5.344324       5.344324       5.344324    6[1-(0),6-(1,7),6-(6,6)]
   392       6.414001       6.414001       6.414001    6[1-(0),6-(1,6),7-(6,48)]
   393       7.919123       7.919123       7.919123    6[1-(0),6-(1,6),7-(6,48)]
   394       6.911653       6.911653       6.911653    6[1-(0),6-(1,7),6-(6,6)]
   395      11.495966      11.495966      11.495966    6[6-(1,6),6-(6,6),6-(6,6)]
   396      11.130841      11.130841      11.130841    6[6-(6,6),6-(6,6),6-(8,8)]
   397       9.805577       9.805577       9.805577    6[6-(1,6),6-(6,6),6-(8,8)]
   398       8.929282       8.929282       8.929282    6[1-(0),6-(1,6),6-(6,6)]
   399       9.286293       9.286293       9.286293    6[1-(0),6-(1,6),6-(1,6)]
   400      10.587215      10.587215      10.587215    6[1-(0),6-(1,6),6-(6,6)]
   401      12.849628      12.849628      12.849628    6[6-(1,6),6-(6,6),6-(6,6)]
   402      12.929413      12.929413      12.929413    6[6-(6,6),6-(6,6),6-(8,8)]
   403      14.178947      14.178947      14.178947    6[6-(1,6),6-(6,6),6-(8,8)]
   404      15.232398      15.232398      15.232398    6[1-(0),6-(1,6),6-(6,6)]
   405      15.164784      15.164784      15.164784    6[1-(0),6-(1,6),6-(1,6)]
   406      13.973399      13.973399      13.973399    6[1-(0),6-(1,6),6-(6,6)]
   407       9.291698       9.291698       9.291698    6[6-(6,6),8-(0),8-(48)]
   408      12.159947      12.159947      12.159947    6[6-(6,6),8-(48),8-(48)]
   409      11.708275      11.708275      11.708275    6[6-(6,6),8-(48),8-(48)]
   410      14.295244      14.295244      14.295244    6[6-(6,6),8-(0),8-(48)]
   411       6.412622       6.412622       6.412622    6[1-(0),6-(1,6),6-(6,6)]
   412      19.953301      19.953301      19.953301    6[6-(1,6),6-(6,6),6-(8,8)]
   413      18.826826      18.826826      18.826826    6[6-(6,6),6-(6,6),6-(8,8)]
   414      17.593519      17.593519      17.593519    6[6-(1,6),6-(6,6),6-(6,6)]
   415      17.536723      17.536723      17.536723    6[1-(0),6-(1,6),6-(6,6)]
   416      18.734871      18.734871      18.734871    6[1-(0),6-(1,6),6-(1,6)]
   417      14.068045      14.068045      14.068045    6[6-(1,6),6-(6,6),6-(8,8)]
   418       15.16477       15.16477       15.16477    6[6-(6,6),6-(6,6),6-(8,8)]
   419       16.40078       16.40078       16.40078    6[6-(1,6),6-(6,6),6-(6,6)]
   420      16.646898      16.646898      16.646898    6[1-(0),6-(1,6),6-(6,6)]
   421      15.604265      15.604265      15.604265    6[1-(0),6-(1,6),6-(1,6)]
   422      14.288469      14.288469      14.288469    6[1-(0),6-(1,6),6-(6,6)]
   423       7.754112       7.754112       7.754112    6[6-(6,6),8-(0),8-(0)]
   424       18.91743       18.91743       18.91743    6[6-(6,6),8-(0),8-(48)]
   425      14.810467      14.810467      14.810467    6[6-(6,6),8-(48),8-(48)]
   426      12.722497      12.722497      12.722497    6[6-(6,6),8-(0),8-(0)]
   427      15.759794      15.759794      15.759794    6[1-(0),6-(1,6),7-(6,48)]
   428       16.76456       16.76456       16.76456    6[1-(0),6-(1,7),6-(6,6)]
   429      18.038437      18.038437      18.038437    6[6-(1,6),6-(1,6),6-(6,6)]
   430      18.248046      18.248046      18.248046    6[1-(0),6-(1,7),6-(6,6)]
   431      17.178369      17.178369      17.178369    6[1-(0),6-(1,6),7-(6,48)]
   432       5.632346       5.632346       5.632346    6[6-(1,6),6-(1,6),6-(6,6)]
   433       5.344304       5.344304       5.344304    6[1-(0),6-(1,7),6-(6,6)]
   434       6.413982       6.413982       6.413982    6[1-(0),6-(1,6),7-(6,48)]
   435       7.919101       7.919101       7.919101    6[1-(0),6-(1,6),7-(6,48)]
   436        6.91163        6.91163        6.91163    6[1-(0),6-(1,7),6-(6,6)]
   437      21.638268      21.638268      21.638268    6[6-(1,6),6-(6,6),6-(6,6)]
   438      21.273142      21.273142      21.273142    6[6-(6,6),6-(6,6),6-(8,8)]
   439      19.947877      19.947877      19.947877    6[6-(1,6),6-(6,6),6-(8,8)]
   440      19.071582      19.071582      19.071582    6[1-(0),6-(1,6),6-(6,6)]
   441      19.428594      19.428594      19.428594    6[1-(0),6-(1,6),6-(1,6)]
   442      20.729517      20.729517      20.729517    6[1-(0),6-(1,6),6-(6,6)]
   443       9.468831       9.468831       9.468831    6[6-(1,6),6-(6,6),6-(6,6)]
   444        9.54862        9.54862        9.54862    6[6-(6,6),6-(6,6),6-(8,8)]
   445      10.798156      10.798156      10.798156    6[6-(1,6),6-(6,6),6-(8,8)]
   446      11.851604      11.851604      11.851604    6[1-(0),6-(1,6),6-(6,6)]
   447      11.783986      11.783986      11.783986    6[1-(0),6-(1,6),6-(1,6)]
   448        10.5926        10.5926        10.5926    6[1-(0),6-(1,6),6-(6,6)]
   449      19.433997      19.433997      19.433997    6[6-(6,6),8-(0),8-(48)]
   450      22.302249      22.302249      22.302249    6[6-(6,6),8-(48),8-(48)]
   451      21.850585      21.850585      21.850585    6[6-(6,6),8-(48),8-(48)]
   452      10.914457      10.914457      10.914457    6[6-(6,6),8-(0),8-(48)]
   453       16.55493       16.55493       16.55493    6[1-(0),6-(1,6),6-(6,6)]
   454      16.572508      16.572508      16.572508    6[6-(1,6),6-(6,6),6-(8,8)]
   455      15.446032      15.446032      15.446032    6[6-(6,6),6-(6,6),6-(8,8)]
   456      14.212727      14.212727      14.212727    6[6-(1,6),6-(6,6),6-(6,6)]
   457      14.155932      14.155932      14.155932    6[1-(0),6-(1,6),6-(6,6)]
   458       15.35408       15.35408       15.35408    6[1-(0),6-(1,6),6-(1,6)]
   459      10.687253      10.687253      10.687253    6[6-(1,6),6-(6,6),6-(8,8)]
   460      11.783977      11.783977      11.783977    6[6-(6,6),6-(6,6),6-(8,8)]
   461      13.019989      13.019989      13.019989    6[6-(1,6),6-(6,6),6-(6,6)]
   462      13.266108      13.266108      13.266108    6[1-(0),6-(1,6),6-(6,6)]
   463      12.223477      12.223477      12.223477    6[1-(0),6-(1,6),6-(1,6)]
   464      10.907679      10.907679      10.907679    6[1-(0),6-(1,6),6-(6,6)]
   465      17.896418      17.896418      17.896418    6[6-(6,6),8-(0),8-(0)]
   466      15.536634      15.536634      15.536634    6[6-(6,6),8-(0),8-(48)]
   467      11.429672      11.429672      11.429672    6[6-(6,6),8-(48),8-(48)]
   468       9.341704       9.341704       9.341704    6[6-(6,6),8-(0),8-(0)]
   469         12.379         12.379         12.379    6[1-(0),6-(1,6),7-(6,48)]
   470      13.383768      13.383768      13.383768    6[1-(0),6-(1,7),6-(6,6)]
   471      14.657643      14.657643      14.657643    6[6-(1,6),6-(1,6),6-(6,6)]
   472      14.867248      14.867248      14.867248    6[1-(0),6-(1,7),6-(6,6)]
   473       13.79757       13.79757       13.79757    6[1-(0),6-(1,6),7-(6,48)]
   474      15.774653      15.774653      15.774653    6[6-(1,6),6-(1,6),6-(6,6)]
   475      15.486614      15.486614      15.486614    6[1-(0),6-(1,7),6-(6,6)]
   476      16.556293      16.556293      16.556293    6[1-(0),6-(1,6),7-(6,48)]
   477       18.06141       18.06141       18.06141    6[1-(0),6-(1,6),7-(6,48)]
   478      17.053938      17.053938      17.053938    6[1-(0),6-(1,7),6-(6,6)]
   479      21.638267      21.638267      21.638267    6[6-(1,6),6-(6,6),6-(6,6)]
   480      21.273145      21.273145      21.273145    6[6-(6,6),6-(6,6),6-(8,8)]
   481      19.947882      19.947882      19.947882    6[6-(1,6),6-(6,6),6-(8,8)]
   482      19.071584      19.071584      19.071584    6[1-(0),6-(1,6),6-(6,6)]
   483      19.428592      19.428592      19.428592    6[1-(0),6-(1,6),6-(1,6)]
   484      20.729513      20.729513      20.729513    6[1-(0),6-(1,6),6-(6,6)]
   485      22.991928      22.991928      22.991928    6[6-(1,6),6-(6,6),6-(6,6)]
   486      23.071712      23.071712      23.071712    6[6-(6,6),6-(6,6),6-(8,8)]
   487      24.321245      24.321245      24.321245    6[6-(1,6),6-(6,6),6-(8,8)]
   488      11.851595      11.851595      11.851595    6[1-(0),6-(1,6),6-(6,6)]
   489      11.783982      11.783982      11.783982    6[1-(0),6-(1,6),6-(1,6)]
   490      24.115698      24.115698      24.115698    6[1-(0),6-(1,6),6-(6,6)]
   491      19.434007      19.434007      19.434007    6[6-(6,6),8-(0),8-(48)]
   492      22.302255      22.302255      22.302255    6[6-(6,6),8-(48),8-(48)]
   493      21.850575      21.850575      21.850575    6[6-(6,6),8-(48),8-(48)]
   494      24.437541      24.437541      24.437541    6[6-(6,6),8-(0),8-(48)]
   495       9.793393       9.793393       9.793393    6[1-(0),6-(1,6),6-(6,6)]
   496       9.810975       9.810975       9.810975    6[6-(1,6),6-(6,6),6-(8,8)]
   497       8.684502       8.684502       8.684502    6[6-(6,6),6-(6,6),6-(8,8)]
   498       7.451194       7.451194       7.451194    6[6-(1,6),6-(6,6),6-(6,6)]
   499       7.394395       7.394395       7.394395    6[1-(0),6-(1,6),6-(6,6)]
   500        8.59254        8.59254        8.59254    6[1-(0),6-(1,6),6-(1,6)]
   501      17.448824      17.448824      17.448824    6[6-(1,6),6-(6,6),6-(8,8)]
   502       5.022447       5.022447       5.022447    6[6-(6,6),6-(6,6),6-(8,8)]
   503       6.258458       6.258458       6.258458    6[6-(1,6),6-(6,6),6-(6,6)]
   504       6.504579       6.504579       6.504579    6[1-(0),6-(1,6),6-(6,6)]
   505       5.461948       5.461948       5.461948    6[1-(0),6-(1,6),6-(1,6)]
   506      17.669251      17.669251      17.669251    6[1-(0),6-(1,6),6-(6,6)]
   507      11.134888      11.134888      11.134888    6[6-(6,6),8-(0),8-(0)]
   508        8.77511        8.77511        8.77511    6[6-(6,6),8-(0),8-(48)]
   509       4.668141       4.668141       4.668141    6[6-(6,6),8-(48),8-(48)]
   510      16.103276      16.103276      16.103276    6[6-(6,6),8-(0),8-(0)]
   511      12.379002      12.379002      12.379002    6[1-(0),6-(1,6),7-(6,48)]
   512      13.383766      13.383766      13.383766    6[1-(0),6-(1,7),6-(6,6)]
   513      14.657643      14.657643      14.657643    6[6-(1,6),6-(1,6),6-(6,6)]
   514      14.867254      14.867254      14.867254    6[1-(0),6-(1,7),6-(6,6)]
   515      13.797578      13.797578      13.797578    6[1-(0),6-(1,6),7-(6,48)]
   516      15.774649      15.774649      15.774649    6[6-(1,6),6-(1,6),6-(6,6)]
   517      15.486605      15.486605      15.486605    6[1-(0),6-(1,7),6-(6,6)]
   518       16.55628       16.55628       16.55628    6[1-(0),6-(1,6),7-(6,48)]
   519      18.061404      18.061404      18.061404    6[1-(0),6-(1,6),7-(6,48)]
   520      17.053935      17.053935      17.053935    6[1-(0),6-(1,7),6-(6,6)]
   521      24.626861      24.626861      24.626861    7[6-(1,6),6-(1,6),48-(8,8,8,8)]
   522      19.375842      19.375842      19.375842    7[6-(1,6),6-(1,6),48-(8,8,8)]
   523      11.103784      11.103784      11.103784    7[6-(1,6),6-(1,6),48-(8,8,8,8)]
   524      19.375863      19.375863      19.375863    7[6-(1,6),6-(1,6),48-(8,8,8)]
   525      14.484581      14.484581      14.484581    7[6-(1,6),6-(1,6),48-(8,8,8,8)]
   526       9.233552       9.233552       9.233552    7[6-(1,6),6-(1,6),48-(8,8,8)]
   527      14.484574      14.484574      14.484574    7[6-(1,6),6-(1,6),48-(8,8,8,8)]
   528       9.233563       9.233563       9.233563    7[6-(1,6),6-(1,6),48-(8,8,8)]
   529       2.419279       2.419279       2.419279    7[6-(1,6),6-(1,6),48-(8,8,8,8)]
   530       7.670298       7.670298       7.670298    7[6-(1,6),6-(1,6),48-(8,8,8)]
   531      15.942356      15.942356      15.942356    7[6-(1,6),6-(1,6),48-(8,8,8,8)]
   532       7.670277       7.670277       7.670277    7[6-(1,6),6-(1,6),48-(8,8,8)]
   533      12.561559      12.561559      12.561559    7[6-(1,6),6-(1,6),48-(8,8,8,8)]
   534      17.812588      17.812588      17.812588    7[6-(1,6),6-(1,6),48-(8,8,8)]
   535      12.561566      12.561566      12.561566    7[6-(1,6),6-(1,6),48-(8,8,8,8)]
   536      17.812577      17.812577      17.812577    7[6-(1,6),6-(1,6),48-(8,8,8)]
   537       14.48724       14.48724       14.48724    8[6-(6,8),48-(8)]
   538      14.354717      14.354717      14.354717    8[6-(6,8),48-(7,8,8,8)]
   539      17.187804      17.187804      17.187804    8[6-(6,8)]
   540        18.7646        18.7646        18.7646    8[6-(6,8),48-(7,8,8)]
   541      15.928803      15.928803      15.928803    8[6-(6,8),48-(8)]
   542      15.781404      15.781404      15.781404    8[6-(6,8),48-(7,8,8)]
   543      13.443257      13.443257      13.443257    8[6-(6,8)]
   544       11.99764       11.99764       11.99764    8[6-(6,8),48-(7,8,8,8)]
   545      15.575898      15.575898      15.575898    8[6-(6,8)]
   546      14.041023      14.041023      14.041023    8[6-(6,8),48-(7,8,8)]
   547       12.35064       12.35064       12.35064    8[6-(6,8)]
   548      11.625799      11.625799      11.625799    8[6-(6,8)]
   549       6.439694       6.439694       6.439694    8[6-(6,8),48-(7,8,8,8)]
   550      18.271055      18.271055      18.271055    8[6-(6,8),48-(7,8,8,8)]
   551       8.558759       8.558759       8.558759    8[6-(6,8)]
   552       7.675703       7.675703       7.675703    8[6-(6,8)]
   553      14.487264      14.487264      14.487264    8[6-(6,8),48-(8)]
   554      14.354735      14.354735      14.354735    8[6-(6,8),48-(7,8,8,8)]
   555      17.187827      17.187827      17.187827    8[6-(6,8)]
   556      18.764617      18.764617      18.764617    8[6-(6,8),48-(7,8,8)]
   557      15.928826      15.928826      15.928826    8[6-(6,8),48-(8)]
   558      15.781421      15.781421      15.781421    8[6-(6,8),48-(7,8,8)]
   559      13.443281      13.443281      13.443281    8[6-(6,8)]
   560      11.997659      11.997659      11.997659    8[6-(6,8),48-(7,8,8,8)]
   561       8.814331       8.814331       8.814331    8[6-(6,8)]
   562       7.279462       7.279462       7.279462    8[6-(6,8),48-(7,8,8)]
   563      19.112169      19.112169      19.112169    8[6-(6,8)]
   564      18.387334      18.387334      18.387334    8[6-(6,8)]
   565      13.201221      13.201221      13.201221    8[6-(6,8),48-(7,8,8,8)]
   566      11.509481      11.509481      11.509481    8[6-(6,8),48-(7,8,8,8)]
   567      15.320296      15.320296      15.320296    8[6-(6,8)]
   568      14.437235      14.437235      14.437235    8[6-(6,8)]
   569      17.868059      17.868059      17.868059    8[6-(6,8),48-(8)]
   570       4.212436       4.212436       4.212436    8[6-(6,8),48-(7,8,8,8)]
   571       7.045525       7.045525       7.045525    8[6-(6,8)]
   572       8.622319       8.622319       8.622319    8[6-(6,8),48-(7,8,8)]
   573       5.786515       5.786515       5.786515    8[6-(6,8),48-(8)]
   574       5.639111       5.639111       5.639111    8[6-(6,8),48-(7,8,8)]
   575      16.824066      16.824066      16.824066    8[6-(6,8)]
   576      15.378445      15.378445      15.378445    8[6-(6,8),48-(7,8,8,8)]
   577      12.195128      12.195128      12.195128    8[6-(6,8)]
   578      10.660255      10.660255      10.660255    8[6-(6,8),48-(7,8,8)]
   579       8.969867       8.969867       8.969867    8[6-(6,8)]
   580       8.245026       8.245026       8.245026    8[6-(6,8)]
   581      16.582016      16.582016      16.582016    8[6-(6,8),48-(7,8,8,8)]
   582      14.890278      14.890278      14.890278    8[6-(6,8),48-(7,8,8,8)]
   583       5.177988       5.177988       5.177988    8[6-(6,8)]
   584       4.294932       4.294932       4.294932    8[6-(6,8)]
   585       4.344955       4.344955       4.344955    8[6-(6,8),48-(8)]
   586       4.212426       4.212426       4.212426    8[6-(6,8),48-(7,8,8,8)]
   587       7.045515       7.045515       7.045515    8[6-(6,8)]
   588       8.622308       8.622308       8.622308    8[6-(6,8),48-(7,8,8)]
   589       5.786523       5.786523       5.786523    8[6-(6,8),48-(8)]
   590       5.639125       5.639125       5.639125    8[6-(6,8),48-(7,8,8)]
   591       3.300982       3.300982       3.300982    8[6-(6,8)]
   592       1.855364       1.855364       1.855364    8[6-(6,8),48-(7,8,8,8)]
   593       18.95665       18.95665       18.95665    8[6-(6,8)]
   594      17.421779      17.421779      17.421779    8[6-(6,8),48-(7,8,8)]
   595      15.731393      15.731393      15.731393    8[6-(6,8)]
   596      15.006557      15.006557      15.006557    8[6-(6,8)]
   597        9.82045        9.82045        9.82045    8[6-(6,8),48-(7,8,8,8)]
   598      21.651807      21.651807      21.651807    8[6-(6,8),48-(7,8,8,8)]
   599      11.939517      11.939517      11.939517    8[6-(6,8)]
   600      11.056456      11.056456      11.056456    8[6-(6,8)]
   601        12.5589        12.5589        12.5589    8[6-(6,8),48-(8)]
   602      12.691423      12.691423      12.691423    8[6-(6,8),48-(7,8,8,8)]
   603       9.858336       9.858336       9.858336    8[6-(6,8)]
   604        8.28154        8.28154        8.28154    8[6-(6,8),48-(7,8,8)]
   605      11.117337      11.117337      11.117337    8[6-(6,8),48-(8)]
   606      11.264736      11.264736      11.264736    8[6-(6,8),48-(7,8,8)]
   607      13.602883      13.602883      13.602883    8[6-(6,8)]
   608        15.0485        15.0485        15.0485    8[6-(6,8),48-(7,8,8,8)]
   609      11.470242      11.470242      11.470242    8[6-(6,8)]
   610      13.005117      13.005117      13.005117    8[6-(6,8),48-(7,8,8)]
   611        14.6955        14.6955        14.6955    8[6-(6,8)]
   612      15.420341      15.420341      15.420341    8[6-(6,8)]
   613      20.606446      20.606446      20.606446    8[6-(6,8),48-(7,8,8,8)]
   614       8.775085       8.775085       8.775085    8[6-(6,8),48-(7,8,8,8)]
   615      18.487381      18.487381      18.487381    8[6-(6,8)]
   616      19.370437      19.370437      19.370437    8[6-(6,8)]
   617      12.558876      12.558876      12.558876    8[6-(6,8),48-(8)]
   618      12.691405      12.691405      12.691405    8[6-(6,8),48-(7,8,8,8)]
   619       9.858313       9.858313       9.858313    8[6-(6,8)]
   620       8.281523       8.281523       8.281523    8[6-(6,8),48-(7,8,8)]
   621      11.117314      11.117314      11.117314    8[6-(6,8),48-(8)]
   622      11.264719      11.264719      11.264719    8[6-(6,8),48-(7,8,8)]
   623      13.602859      13.602859      13.602859    8[6-(6,8)]
   624      15.048481      15.048481      15.048481    8[6-(6,8),48-(7,8,8,8)]
   625      18.231809      18.231809      18.231809    8[6-(6,8)]
   626      19.766678      19.766678      19.766678    8[6-(6,8),48-(7,8,8)]
   627       7.933971       7.933971       7.933971    8[6-(6,8)]
   628       8.658806       8.658806       8.658806    8[6-(6,8)]
   629      13.844919      13.844919      13.844919    8[6-(6,8),48-(7,8,8,8)]
   630      15.536659      15.536659      15.536659    8[6-(6,8),48-(7,8,8,8)]
   631      11.725844      11.725844      11.725844    8[6-(6,8)]
   632      12.608905      12.608905      12.608905    8[6-(6,8)]
   633       9.178081       9.178081       9.178081    8[6-(6,8),48-(8)]
   634      22.833704      22.833704      22.833704    8[6-(6,8),48-(7,8,8,8)]
   635      20.000615      20.000615      20.000615    8[6-(6,8)]
   636      18.423821      18.423821      18.423821    8[6-(6,8),48-(7,8,8)]
   637      21.259625      21.259625      21.259625    8[6-(6,8),48-(8)]
   638      21.407029      21.407029      21.407029    8[6-(6,8),48-(7,8,8)]
   639      10.222074      10.222074      10.222074    8[6-(6,8)]
   640      11.667695      11.667695      11.667695    8[6-(6,8),48-(7,8,8,8)]
   641      14.851012      14.851012      14.851012    8[6-(6,8)]
   642      16.385885      16.385885      16.385885    8[6-(6,8),48-(7,8,8)]
   643      18.076273      18.076273      18.076273    8[6-(6,8)]
   644      18.801114      18.801114      18.801114    8[6-(6,8)]
   645      10.464124      10.464124      10.464124    8[6-(6,8),48-(7,8,8,8)]
   646      12.155862      12.155862      12.155862    8[6-(6,8),48-(7,8,8,8)]
   647      21.868152      21.868152      21.868152    8[6-(6,8)]
   648      22.751208      22.751208      22.751208    8[6-(6,8)]
   649      22.701185      22.701185      22.701185    8[6-(6,8),48-(8)]
   650      22.833714      22.833714      22.833714    8[6-(6,8),48-(7,8,8,8)]
   651      20.000625      20.000625      20.000625    8[6-(6,8)]
   652      18.423832      18.423832      18.423832    8[6-(6,8),48-(7,8,8)]
   653      21.259617      21.259617      21.259617    8[6-(6,8),48-(8)]
   654      21.407015      21.407015      21.407015    8[6-(6,8),48-(7,8,8)]
   655      23.745158      23.745158      23.745158    8[6-(6,8)]
   656      25.190776      25.190776      25.190776    8[6-(6,8),48-(7,8,8,8)]
   657        8.08949        8.08949        8.08949    8[6-(6,8)]
   658       9.624361       9.624361       9.624361    8[6-(6,8),48-(7,8,8)]
   659      11.314747      11.314747      11.314747    8[6-(6,8)]
   660      12.039583      12.039583      12.039583    8[6-(6,8)]
   661       17.22569       17.22569       17.22569    8[6-(6,8),48-(7,8,8,8)]
   662       5.394333       5.394333       5.394333    8[6-(6,8),48-(7,8,8,8)]
   663      15.106623      15.106623      15.106623    8[6-(6,8)]
   664      15.989684      15.989684      15.989684    8[6-(6,8)]
