# Supplementary material for: A collection of forcefield precursors for metal–organic frameworks
Source: RSC Adv. 2019 Nov 13;9(63):36492–507. doi: 10.1039/c9ra07327b (PMC9075174; doi:10.1039/c9ra07327b)
Supplement: RA-009-C9RA07327B-s1691 [file RA-009-C9RA07327B-s1691.txt]

NEYBEZ_clean

8.769200    0.000000    0.000000
-1.715739    8.599716    0.000000
0.000000    0.000000    12.151800

     1       4.364541       4.364541       4.364541    27[7-(6,6),7-(6,6),8-(6),8-(6)]
     2        2.68892        2.68892        2.68892    27[7-(6,6),7-(6,6),8-(6),8-(6)]
     3       2.409665       2.409665       2.409665    27[8-(6),8-(6),16-(6),16-(6)]
     4       4.643796       4.643796       4.643796    27[8-(6),8-(6),16-(6),16-(6)]
     5       3.826014       3.826014       3.826014    1[6-(6,6)]
     6       5.045334       5.045334       5.045334    1[6-(6,6)]
     7       3.953835       3.953835       3.953835    1[6-(6,7)]
     8       3.227447       3.227447       3.227447    1[6-(6,6)]
     9       2.008127       2.008127       2.008127    1[6-(6,6)]
    10       3.099626       3.099626       3.099626    1[6-(6,7)]
    11      -0.547131      -0.547131      -0.547131    1[6-(6,6)]
    12       6.202102       6.202102       6.202102    1[6-(6,6)]
    13      -0.475738      -0.475738      -0.475738    1[6-(6,7)]
    14       7.600592       7.600592       7.600592    1[6-(6,6)]
    15       0.851359       0.851359       0.851359    1[6-(6,6)]
    16       7.529199       7.529199       7.529199    1[6-(6,7)]
    17       4.167733       4.167733       4.167733    6[6-(1,6),7-(6,27),16-(27)]
    18       3.856992       3.856992       3.856992    6[1-(0),6-(1,6),6-(7,16)]
    19       5.262813       5.262813       5.262813    6[1-(0),6-(1,6),6-(6,6)]
    20       5.311149       5.311149       5.311149    6[6-(1,6),6-(1,7),6-(8,8)]
    21       3.900753       3.900753       3.900753    6[1-(0),6-(6,6),7-(6,27)]
    22       5.021084       5.021084       5.021084    6[6-(6,6),8-(27),8-(27)]
    23       2.885728       2.885728       2.885728    6[6-(1,6),7-(6,27),16-(27)]
    24       3.196469       3.196469       3.196469    6[1-(0),6-(1,6),6-(7,16)]
    25       1.790648       1.790648       1.790648    6[1-(0),6-(1,6),6-(6,6)]
    26       1.742312       1.742312       1.742312    6[6-(1,6),6-(1,7),6-(8,8)]
    27       3.152708       3.152708       3.152708    6[1-(0),6-(6,6),7-(6,27)]
    28       2.032377       2.032377       2.032377    6[6-(6,6),8-(27),8-(27)]
    29        0.62224        0.62224        0.62224    6[6-(1,6),7-(6,27),16-(27)]
    30      -0.565528      -0.565528      -0.565528    6[1-(0),6-(1,6),6-(7,16)]
    31       7.020536       7.020536       7.020536    6[1-(0),6-(1,6),6-(6,6)]
    32       7.037836       7.037836       7.037836    6[6-(1,6),6-(1,7),6-(8,8)]
    33      -0.514714      -0.514714      -0.514714    6[1-(0),6-(6,6),7-(6,27)]
    34       5.757466       5.757466       5.757466    6[6-(6,6),8-(27),8-(27)]
    35       6.431221       6.431221       6.431221    6[6-(1,6),7-(6,27),16-(27)]
    36       7.618989       7.618989       7.618989    6[1-(0),6-(1,6),6-(7,16)]
    37       0.032925       0.032925       0.032925    6[1-(0),6-(1,6),6-(6,6)]
    38       0.015625       0.015625       0.015625    6[6-(1,6),6-(1,7),6-(8,8)]
    39       7.568175       7.568175       7.568175    6[1-(0),6-(6,6),7-(6,27)]
    40       1.295995       1.295995       1.295995    6[6-(6,6),8-(27),8-(27)]
    41       4.575913       4.575913       4.575913    16[6-(6,7),27-(8,8,16)]
    42       2.477548       2.477548       2.477548    16[6-(6,7),27-(8,8,16)]
    43       2.241217       2.241217       2.241217    16[6-(6,7),27-(8,8,16)]
    44       4.812244       4.812244       4.812244    16[6-(6,7),27-(8,8,16)]
    45        4.16409        4.16409        4.16409    7[6-(1,6),6-(6,16),27-(7,8,8)]
    46       2.889371       2.889371       2.889371    7[6-(1,6),6-(6,16),27-(7,8,8)]
    47       0.643707       0.643707       0.643707    7[6-(1,6),6-(6,16),27-(7,8,8)]
    48       6.409754       6.409754       6.409754    7[6-(1,6),6-(6,16),27-(7,8,8)]
    49       4.609137       4.609137       4.609137    8[6-(6,8),27-(7,7,8)]
    50       5.238353       5.238353       5.238353    8[6-(6,8),27-(8,16,16)]
    51       2.444324       2.444324       2.444324    8[6-(6,8),27-(7,7,8)]
    52       1.815108       1.815108       1.815108    8[6-(6,8),27-(8,16,16)]
    53       4.707603       4.707603       4.707603    8[6-(6,8),27-(7,7,8)]
    54       5.884732       5.884732       5.884732    8[6-(6,8),27-(8,16,16)]
    55       2.345858       2.345858       2.345858    8[6-(6,8),27-(7,7,8)]
    56       1.168729       1.168729       1.168729    8[6-(6,8),27-(8,16,16)]
