# Supplementary material for: A collection of forcefield precursors for metal–organic frameworks
Source: RSC Adv. 2019 Nov 13;9(63):36492–507. doi: 10.1039/c9ra07327b (PMC9075174; doi:10.1039/c9ra07327b)
Supplement: RA-009-C9RA07327B-s1692 [file RA-009-C9RA07327B-s1692.txt]

NIBHOW_clean

32.976600    0.000000    0.000000
16.488300    28.558573    0.000000
16.488300    9.519524    26.925281

     1      40.556766      40.556766      40.556766    29[8-(6),8-(6),8-(6),8-(6)]
     2      40.556766      40.556766      40.556766    29[8-(6),8-(6),8-(6),8-(6)]
     3      25.396434      25.396434      25.396434    29[8-(6),8-(6),8-(6),8-(6)]
     4      25.396434      25.396434      25.396434    29[8-(6),8-(6),8-(6),8-(6)]
     5      40.556766      40.556766      40.556766    29[8-(6),8-(6),8-(6),8-(6)]
     6      25.396434      25.396434      25.396434    29[8-(6),8-(6),8-(6),8-(6)]
     7      25.396434      25.396434      25.396434    29[8-(6),8-(6),8-(6),8-(6)]
     8      40.556766      40.556766      40.556766    29[8-(6),8-(6),8-(6),8-(6)]
     9      48.136932      48.136932      48.136932    29[8-(6),8-(6),8-(6),8-(6)]
    10        32.9766        32.9766        32.9766    29[8-(6),8-(6),8-(6),8-(6)]
    11      17.816268      17.816268      17.816268    29[8-(6),8-(6),8-(6),8-(6)]
    12        32.9766        32.9766        32.9766    29[8-(6),8-(6),8-(6),8-(6)]
    13       12.88066       12.88066       12.88066    1[6-(6,6)]
    14      14.888935      14.888935      14.888935    1[6-(6,6)]
    15      25.062216      25.062216      25.062216    1[6-(6,6)]
    16       24.46534       24.46534       24.46534    1[6-(6,6)]
    17       7.914384       7.914384       7.914384    1[6-(6,6)]
    18        8.51126        8.51126        8.51126    1[6-(6,6)]
    19       20.09594       20.09594       20.09594    1[6-(6,6)]
    20      18.087665      18.087665      18.087665    1[6-(6,6)]
    21       9.939147       9.939147       9.939147    1[6-(6,6)]
    22      10.519535      10.519535      10.519535    1[6-(6,6)]
    23      23.037453      23.037453      23.037453    1[6-(6,6)]
    24      22.457065      22.457065      22.457065    1[6-(6,6)]
    25      10.855897      10.855897      10.855897    1[6-(6,6)]
    26       12.88066       12.88066       12.88066    1[6-(6,6)]
    27      22.120703      22.120703      22.120703    1[6-(6,6)]
    28       20.09594       20.09594       20.09594    1[6-(6,6)]
    29      18.513063      18.513063      18.513063    1[6-(6,6)]
    30      18.496575      18.496575      18.496575    1[6-(6,6)]
    31      19.429813      19.429813      19.429813    1[6-(6,6)]
    32      20.857699      20.857699      20.857699    1[6-(6,6)]
    33      14.463537      14.463537      14.463537    1[6-(6,6)]
    34      14.480025      14.480025      14.480025    1[6-(6,6)]
    35      13.546787      13.546787      13.546787    1[6-(6,6)]
    36        12.1189        12.1189        12.1189    1[6-(6,6)]
    37      46.523387      46.523387      46.523387    1[6-(6,6)]
    38        45.0955        45.0955        45.0955    1[6-(6,6)]
    39      47.440137      47.440137      47.440137    1[6-(6,6)]
    40      47.456625      47.456625      47.456625    1[6-(6,6)]
    41      52.406413      52.406413      52.406413    1[6-(6,6)]
    42      53.834299      53.834299      53.834299    1[6-(6,6)]
    43      51.489663      51.489663      51.489663    1[6-(6,6)]
    44      51.473175      51.473175      51.473175    1[6-(6,6)]
    45      58.038816      58.038816      58.038816    1[6-(6,6)]
    46       57.44194       57.44194       57.44194    1[6-(6,6)]
    47       45.85726       45.85726       45.85726    1[6-(6,6)]
    48      47.865535      47.865535      47.865535    1[6-(6,6)]
    49       53.07254       53.07254       53.07254    1[6-(6,6)]
    50      51.064265      51.064265      51.064265    1[6-(6,6)]
    51      40.890984      40.890984      40.890984    1[6-(6,6)]
    52       41.48786       41.48786       41.48786    1[6-(6,6)]
    53      43.832497      43.832497      43.832497    1[6-(6,6)]
    54       45.85726       45.85726       45.85726    1[6-(6,6)]
    55      55.097303      55.097303      55.097303    1[6-(6,6)]
    56       53.07254       53.07254       53.07254    1[6-(6,6)]
    57      42.915747      42.915747      42.915747    1[6-(6,6)]
    58      43.496135      43.496135      43.496135    1[6-(6,6)]
    59      56.014053      56.014053      56.014053    1[6-(6,6)]
    60      55.433665      55.433665      55.433665    1[6-(6,6)]
    61       53.07254       53.07254       53.07254    1[6-(6,6)]
    62      51.064265      51.064265      51.064265    1[6-(6,6)]
    63      40.890984      40.890984      40.890984    1[6-(6,6)]
    64       41.48786       41.48786       41.48786    1[6-(6,6)]
    65      58.038816      58.038816      58.038816    1[6-(6,6)]
    66       57.44194       57.44194       57.44194    1[6-(6,6)]
    67       45.85726       45.85726       45.85726    1[6-(6,6)]
    68      47.865535      47.865535      47.865535    1[6-(6,6)]
    69      56.014053      56.014053      56.014053    1[6-(6,6)]
    70      55.433665      55.433665      55.433665    1[6-(6,6)]
    71      42.915747      42.915747      42.915747    1[6-(6,6)]
    72      43.496135      43.496135      43.496135    1[6-(6,6)]
    73      55.097303      55.097303      55.097303    1[6-(6,6)]
    74       53.07254       53.07254       53.07254    1[6-(6,6)]
    75      43.832497      43.832497      43.832497    1[6-(6,6)]
    76       45.85726       45.85726       45.85726    1[6-(6,6)]
    77      47.440137      47.440137      47.440137    1[6-(6,6)]
    78      47.456625      47.456625      47.456625    1[6-(6,6)]
    79      46.523387      46.523387      46.523387    1[6-(6,6)]
    80        45.0955        45.0955        45.0955    1[6-(6,6)]
    81      51.489663      51.489663      51.489663    1[6-(6,6)]
    82      51.473175      51.473175      51.473175    1[6-(6,6)]
    83      52.406413      52.406413      52.406413    1[6-(6,6)]
    84      53.834299      53.834299      53.834299    1[6-(6,6)]
    85      19.429813      19.429813      19.429813    1[6-(6,6)]
    86      20.857699      20.857699      20.857699    1[6-(6,6)]
    87      18.513063      18.513063      18.513063    1[6-(6,6)]
    88      18.496575      18.496575      18.496575    1[6-(6,6)]
    89      13.546787      13.546787      13.546787    1[6-(6,6)]
    90        12.1189        12.1189        12.1189    1[6-(6,6)]
    91      14.463537      14.463537      14.463537    1[6-(6,6)]
    92      14.480025      14.480025      14.480025    1[6-(6,6)]
    93       7.914384       7.914384       7.914384    1[6-(6,6)]
    94        8.51126        8.51126        8.51126    1[6-(6,6)]
    95       20.09594       20.09594       20.09594    1[6-(6,6)]
    96      18.087665      18.087665      18.087665    1[6-(6,6)]
    97       12.88066       12.88066       12.88066    1[6-(6,6)]
    98      14.888935      14.888935      14.888935    1[6-(6,6)]
    99      25.062216      25.062216      25.062216    1[6-(6,6)]
   100       24.46534       24.46534       24.46534    1[6-(6,6)]
   101      22.120703      22.120703      22.120703    1[6-(6,6)]
   102       20.09594       20.09594       20.09594    1[6-(6,6)]
   103      10.855897      10.855897      10.855897    1[6-(6,6)]
   104       12.88066       12.88066       12.88066    1[6-(6,6)]
   105      23.037453      23.037453      23.037453    1[6-(6,6)]
   106      22.457065      22.457065      22.457065    1[6-(6,6)]
   107       9.939147       9.939147       9.939147    1[6-(6,6)]
   108      10.519535      10.519535      10.519535    1[6-(6,6)]
   109      12.877033      12.877033      12.877033    6[1-(0),6-(1,6),6-(6,6)]
   110      14.074083      14.074083      14.074083    6[1-(0),6-(1,6),6-(6,6)]
   111      24.513156      24.513156      24.513156    6[1-(0),6-(1,6),6-(6,6)]
   112      24.174156      24.174156      24.174156    6[1-(0),6-(1,6),6-(6,6)]
   113       8.463444       8.463444       8.463444    6[1-(0),6-(1,6),6-(6,6)]
   114       8.802444       8.802444       8.802444    6[1-(0),6-(1,6),6-(6,6)]
   115      20.099567      20.099567      20.099567    6[1-(0),6-(1,6),6-(6,6)]
   116      18.902517      18.902517      18.902517    6[1-(0),6-(1,6),6-(6,6)]
   117       9.671707       9.671707       9.671707    6[1-(0),6-(1,6),6-(6,6)]
   118       9.999165       9.999165       9.999165    6[1-(0),6-(1,6),6-(6,6)]
   119      23.304893      23.304893      23.304893    6[1-(0),6-(1,6),6-(6,6)]
   120      22.977435      22.977435      22.977435    6[1-(0),6-(1,6),6-(6,6)]
   121       11.66877       11.66877       11.66877    6[1-(0),6-(1,6),6-(6,6)]
   122      12.877362      12.877362      12.877362    6[1-(0),6-(1,6),6-(6,6)]
   123       21.30783       21.30783       21.30783    6[1-(0),6-(1,6),6-(6,6)]
   124      20.099238      20.099238      20.099238    6[1-(0),6-(1,6),6-(6,6)]
   125      17.696563      17.696563      17.696563    6[1-(0),6-(1,6),6-(6,6)]
   126      17.685021      17.685021      17.685021    6[1-(0),6-(1,6),6-(6,6)]
   127      19.693626      19.693626      19.693626    6[1-(0),6-(1,6),6-(6,6)]
   128      20.563218      20.563218      20.563218    6[1-(0),6-(1,6),6-(6,6)]
   129      15.280037      15.280037      15.280037    6[1-(0),6-(1,6),6-(6,6)]
   130      15.291579      15.291579      15.291579    6[1-(0),6-(1,6),6-(6,6)]
   131      13.282974      13.282974      13.282974    6[1-(0),6-(1,6),6-(6,6)]
   132      12.413382      12.413382      12.413382    6[1-(0),6-(1,6),6-(6,6)]
   133      46.259574      46.259574      46.259574    6[1-(0),6-(1,6),6-(6,6)]
   134      45.389982      45.389982      45.389982    6[1-(0),6-(1,6),6-(6,6)]
   135      48.256637      48.256637      48.256637    6[1-(0),6-(1,6),6-(6,6)]
   136      48.268179      48.268179      48.268179    6[1-(0),6-(1,6),6-(6,6)]
   137      52.670226      52.670226      52.670226    6[1-(0),6-(1,6),6-(6,6)]
   138      53.539818      53.539818      53.539818    6[1-(0),6-(1,6),6-(6,6)]
   139      50.673163      50.673163      50.673163    6[1-(0),6-(1,6),6-(6,6)]
   140      50.661621      50.661621      50.661621    6[1-(0),6-(1,6),6-(6,6)]
   141      57.489756      57.489756      57.489756    6[1-(0),6-(1,6),6-(6,6)]
   142      57.150756      57.150756      57.150756    6[1-(0),6-(1,6),6-(6,6)]
   143      45.853633      45.853633      45.853633    6[1-(0),6-(1,6),6-(6,6)]
   144      47.050683      47.050683      47.050683    6[1-(0),6-(1,6),6-(6,6)]
   145      53.076167      53.076167      53.076167    6[1-(0),6-(1,6),6-(6,6)]
   146      51.879117      51.879117      51.879117    6[1-(0),6-(1,6),6-(6,6)]
   147      41.440044      41.440044      41.440044    6[1-(0),6-(1,6),6-(6,6)]
   148      41.779044      41.779044      41.779044    6[1-(0),6-(1,6),6-(6,6)]
   149       44.64537       44.64537       44.64537    6[1-(0),6-(1,6),6-(6,6)]
   150      45.853962      45.853962      45.853962    6[1-(0),6-(1,6),6-(6,6)]
   151       54.28443       54.28443       54.28443    6[1-(0),6-(1,6),6-(6,6)]
   152      53.075838      53.075838      53.075838    6[1-(0),6-(1,6),6-(6,6)]
   153      42.648307      42.648307      42.648307    6[1-(0),6-(1,6),6-(6,6)]
   154      42.975765      42.975765      42.975765    6[1-(0),6-(1,6),6-(6,6)]
   155      56.281493      56.281493      56.281493    6[1-(0),6-(1,6),6-(6,6)]
   156      55.954035      55.954035      55.954035    6[1-(0),6-(1,6),6-(6,6)]
   157      53.076167      53.076167      53.076167    6[1-(0),6-(1,6),6-(6,6)]
   158      51.879117      51.879117      51.879117    6[1-(0),6-(1,6),6-(6,6)]
   159      41.440044      41.440044      41.440044    6[1-(0),6-(1,6),6-(6,6)]
   160      41.779044      41.779044      41.779044    6[1-(0),6-(1,6),6-(6,6)]
   161      57.489756      57.489756      57.489756    6[1-(0),6-(1,6),6-(6,6)]
   162      57.150756      57.150756      57.150756    6[1-(0),6-(1,6),6-(6,6)]
   163      45.853633      45.853633      45.853633    6[1-(0),6-(1,6),6-(6,6)]
   164      47.050683      47.050683      47.050683    6[1-(0),6-(1,6),6-(6,6)]
   165      56.281493      56.281493      56.281493    6[1-(0),6-(1,6),6-(6,6)]
   166      55.954035      55.954035      55.954035    6[1-(0),6-(1,6),6-(6,6)]
   167      42.648307      42.648307      42.648307    6[1-(0),6-(1,6),6-(6,6)]
   168      42.975765      42.975765      42.975765    6[1-(0),6-(1,6),6-(6,6)]
   169       54.28443       54.28443       54.28443    6[1-(0),6-(1,6),6-(6,6)]
   170      53.075838      53.075838      53.075838    6[1-(0),6-(1,6),6-(6,6)]
   171       44.64537       44.64537       44.64537    6[1-(0),6-(1,6),6-(6,6)]
   172      45.853962      45.853962      45.853962    6[1-(0),6-(1,6),6-(6,6)]
   173      48.256637      48.256637      48.256637    6[1-(0),6-(1,6),6-(6,6)]
   174      48.268179      48.268179      48.268179    6[1-(0),6-(1,6),6-(6,6)]
   175      46.259574      46.259574      46.259574    6[1-(0),6-(1,6),6-(6,6)]
   176      45.389982      45.389982      45.389982    6[1-(0),6-(1,6),6-(6,6)]
   177      50.673163      50.673163      50.673163    6[1-(0),6-(1,6),6-(6,6)]
   178      50.661621      50.661621      50.661621    6[1-(0),6-(1,6),6-(6,6)]
   179      52.670226      52.670226      52.670226    6[1-(0),6-(1,6),6-(6,6)]
   180      53.539818      53.539818      53.539818    6[1-(0),6-(1,6),6-(6,6)]
   181      19.693626      19.693626      19.693626    6[1-(0),6-(1,6),6-(6,6)]
   182      20.563218      20.563218      20.563218    6[1-(0),6-(1,6),6-(6,6)]
   183      17.696563      17.696563      17.696563    6[1-(0),6-(1,6),6-(6,6)]
   184      17.685021      17.685021      17.685021    6[1-(0),6-(1,6),6-(6,6)]
   185      13.282974      13.282974      13.282974    6[1-(0),6-(1,6),6-(6,6)]
   186      12.413382      12.413382      12.413382    6[1-(0),6-(1,6),6-(6,6)]
   187      15.280037      15.280037      15.280037    6[1-(0),6-(1,6),6-(6,6)]
   188      15.291579      15.291579      15.291579    6[1-(0),6-(1,6),6-(6,6)]
   189       8.463444       8.463444       8.463444    6[1-(0),6-(1,6),6-(6,6)]
   190       8.802444       8.802444       8.802444    6[1-(0),6-(1,6),6-(6,6)]
   191      20.099567      20.099567      20.099567    6[1-(0),6-(1,6),6-(6,6)]
   192      18.902517      18.902517      18.902517    6[1-(0),6-(1,6),6-(6,6)]
   193      12.877033      12.877033      12.877033    6[1-(0),6-(1,6),6-(6,6)]
   194      14.074083      14.074083      14.074083    6[1-(0),6-(1,6),6-(6,6)]
   195      24.513156      24.513156      24.513156    6[1-(0),6-(1,6),6-(6,6)]
   196      24.174156      24.174156      24.174156    6[1-(0),6-(1,6),6-(6,6)]
   197       21.30783       21.30783       21.30783    6[1-(0),6-(1,6),6-(6,6)]
   198      20.099238      20.099238      20.099238    6[1-(0),6-(1,6),6-(6,6)]
   199       11.66877       11.66877       11.66877    6[1-(0),6-(1,6),6-(6,6)]
   200      12.877362      12.877362      12.877362    6[1-(0),6-(1,6),6-(6,6)]
   201      23.304893      23.304893      23.304893    6[1-(0),6-(1,6),6-(6,6)]
   202      22.977435      22.977435      22.977435    6[1-(0),6-(1,6),6-(6,6)]
   203       9.671707       9.671707       9.671707    6[1-(0),6-(1,6),6-(6,6)]
   204       9.999165       9.999165       9.999165    6[1-(0),6-(1,6),6-(6,6)]
   205      10.350365      10.350365      10.350365    6[6-(6,6),8-(29),8-(29)]
   206      11.667451      11.667451      11.667451    6[6-(1,6),6-(1,6),6-(8,8)]
   207      14.072434      14.072434      14.072434    6[6-(1,6),6-(1,6),6-(7,7)]
   208      15.377978      15.377978      15.377978    6[6-(6,6),7-(6),7-(6)]
   209      24.319253      24.319253      24.319253    6[6-(6,6),8-(29),8-(29)]
   210      24.030378      24.030378      24.030378    6[6-(1,6),6-(1,6),6-(8,8)]
   211      23.415365      23.415365      23.415365    6[6-(1,6),6-(1,6),6-(7,7)]
   212      23.053611      23.053611      23.053611    6[6-(6,6),7-(6),7-(6)]
   213       8.657347       8.657347       8.657347    6[6-(6,6),8-(29),8-(29)]
   214       8.946222       8.946222       8.946222    6[6-(1,6),6-(1,6),6-(8,8)]
   215       9.561235       9.561235       9.561235    6[6-(1,6),6-(1,6),6-(7,7)]
   216       9.922989       9.922989       9.922989    6[6-(6,6),7-(6),7-(6)]
   217      22.626235      22.626235      22.626235    6[6-(6,6),8-(29),8-(29)]
   218      21.309149      21.309149      21.309149    6[6-(1,6),6-(1,6),6-(8,8)]
   219      18.904166      18.904166      18.904166    6[6-(1,6),6-(1,6),6-(7,7)]
   220      17.598622      17.598622      17.598622    6[6-(6,6),7-(6),7-(6)]
   221       8.657347       8.657347       8.657347    6[6-(6,6),8-(29),8-(29)]
   222       8.946222       8.946222       8.946222    6[6-(1,6),6-(1,6),6-(8,8)]
   223       9.561235       9.561235       9.561235    6[6-(1,6),6-(1,6),6-(7,7)]
   224       9.922989       9.922989       9.922989    6[6-(6,6),7-(6),7-(6)]
   225      24.319253      24.319253      24.319253    6[6-(6,6),8-(29),8-(29)]
   226      24.030378      24.030378      24.030378    6[6-(1,6),6-(1,6),6-(8,8)]
   227      23.415365      23.415365      23.415365    6[6-(1,6),6-(1,6),6-(7,7)]
   228      23.053611      23.053611      23.053611    6[6-(6,6),7-(6),7-(6)]
   229      10.350365      10.350365      10.350365    6[6-(6,6),8-(29),8-(29)]
   230      11.667451      11.667451      11.667451    6[6-(1,6),6-(1,6),6-(8,8)]
   231      14.072434      14.072434      14.072434    6[6-(1,6),6-(1,6),6-(7,7)]
   232      15.377978      15.377978      15.377978    6[6-(6,6),7-(6),7-(6)]
   233      22.626235      22.626235      22.626235    6[6-(6,6),8-(29),8-(29)]
   234      21.309149      21.309149      21.309149    6[6-(1,6),6-(1,6),6-(8,8)]
   235      18.904166      18.904166      18.904166    6[6-(1,6),6-(1,6),6-(7,7)]
   236      17.598622      17.598622      17.598622    6[6-(6,6),7-(6),7-(6)]
   237        16.4883        16.4883        16.4883    6[6-(6,6),8-(29),8-(29)]
   238        16.4883        16.4883        16.4883    6[6-(1,6),6-(1,6),6-(8,8)]
   239        16.4883        16.4883        16.4883    6[6-(1,6),6-(1,6),6-(7,7)]
   240        16.4883        16.4883        16.4883    6[6-(6,6),7-(6),7-(6)]
   241      18.181319      18.181319      18.181319    6[6-(6,6),8-(29),8-(29)]
   242      19.209529      19.209529      19.209529    6[6-(1,6),6-(1,6),6-(8,8)]
   243      20.999499      20.999499      20.999499    6[6-(1,6),6-(1,6),6-(7,7)]
   244      21.943289      21.943289      21.943289    6[6-(6,6),7-(6),7-(6)]
   245        16.4883        16.4883        16.4883    6[6-(6,6),8-(29),8-(29)]
   246        16.4883        16.4883        16.4883    6[6-(1,6),6-(1,6),6-(8,8)]
   247        16.4883        16.4883        16.4883    6[6-(1,6),6-(1,6),6-(7,7)]
   248        16.4883        16.4883        16.4883    6[6-(6,6),7-(6),7-(6)]
   249      14.795281      14.795281      14.795281    6[6-(6,6),8-(29),8-(29)]
   250      13.767071      13.767071      13.767071    6[6-(1,6),6-(1,6),6-(8,8)]
   251      11.977101      11.977101      11.977101    6[6-(1,6),6-(1,6),6-(7,7)]
   252      11.033311      11.033311      11.033311    6[6-(6,6),7-(6),7-(6)]
   253      47.771881      47.771881      47.771881    6[6-(6,6),8-(29),8-(29)]
   254      46.743671      46.743671      46.743671    6[6-(1,6),6-(1,6),6-(8,8)]
   255      44.953701      44.953701      44.953701    6[6-(1,6),6-(1,6),6-(7,7)]
   256      44.009911      44.009911      44.009911    6[6-(6,6),7-(6),7-(6)]
   257        49.4649        49.4649        49.4649    6[6-(6,6),8-(29),8-(29)]
   258        49.4649        49.4649        49.4649    6[6-(1,6),6-(1,6),6-(8,8)]
   259        49.4649        49.4649        49.4649    6[6-(1,6),6-(1,6),6-(7,7)]
   260        49.4649        49.4649        49.4649    6[6-(6,6),7-(6),7-(6)]
   261      51.157919      51.157919      51.157919    6[6-(6,6),8-(29),8-(29)]
   262      52.186129      52.186129      52.186129    6[6-(1,6),6-(1,6),6-(8,8)]
   263      53.976099      53.976099      53.976099    6[6-(1,6),6-(1,6),6-(7,7)]
   264      54.919889      54.919889      54.919889    6[6-(6,6),7-(6),7-(6)]
   265        49.4649        49.4649        49.4649    6[6-(6,6),8-(29),8-(29)]
   266        49.4649        49.4649        49.4649    6[6-(1,6),6-(1,6),6-(8,8)]
   267        49.4649        49.4649        49.4649    6[6-(1,6),6-(1,6),6-(7,7)]
   268        49.4649        49.4649        49.4649    6[6-(6,6),7-(6),7-(6)]
   269      57.295853      57.295853      57.295853    6[6-(6,6),8-(29),8-(29)]
   270      57.006978      57.006978      57.006978    6[6-(1,6),6-(1,6),6-(8,8)]
   271      56.391965      56.391965      56.391965    6[6-(1,6),6-(1,6),6-(7,7)]
   272      56.030211      56.030211      56.030211    6[6-(6,6),7-(6),7-(6)]
   273      43.326965      43.326965      43.326965    6[6-(6,6),8-(29),8-(29)]
   274      44.644051      44.644051      44.644051    6[6-(1,6),6-(1,6),6-(8,8)]
   275      47.049034      47.049034      47.049034    6[6-(1,6),6-(1,6),6-(7,7)]
   276      48.354578      48.354578      48.354578    6[6-(6,6),7-(6),7-(6)]
   277      55.602835      55.602835      55.602835    6[6-(6,6),8-(29),8-(29)]
   278      54.285749      54.285749      54.285749    6[6-(1,6),6-(1,6),6-(8,8)]
   279      51.880766      51.880766      51.880766    6[6-(1,6),6-(1,6),6-(7,7)]
   280      50.575222      50.575222      50.575222    6[6-(6,6),7-(6),7-(6)]
   281      41.633947      41.633947      41.633947    6[6-(6,6),8-(29),8-(29)]
   282      41.922822      41.922822      41.922822    6[6-(1,6),6-(1,6),6-(8,8)]
   283      42.537835      42.537835      42.537835    6[6-(1,6),6-(1,6),6-(7,7)]
   284      42.899589      42.899589      42.899589    6[6-(6,6),7-(6),7-(6)]
   285      43.326965      43.326965      43.326965    6[6-(6,6),8-(29),8-(29)]
   286      44.644051      44.644051      44.644051    6[6-(1,6),6-(1,6),6-(8,8)]
   287      47.049034      47.049034      47.049034    6[6-(1,6),6-(1,6),6-(7,7)]
   288      48.354578      48.354578      48.354578    6[6-(6,6),7-(6),7-(6)]
   289      55.602835      55.602835      55.602835    6[6-(6,6),8-(29),8-(29)]
   290      54.285749      54.285749      54.285749    6[6-(1,6),6-(1,6),6-(8,8)]
   291      51.880766      51.880766      51.880766    6[6-(1,6),6-(1,6),6-(7,7)]
   292      50.575222      50.575222      50.575222    6[6-(6,6),7-(6),7-(6)]
   293      41.633947      41.633947      41.633947    6[6-(6,6),8-(29),8-(29)]
   294      41.922822      41.922822      41.922822    6[6-(1,6),6-(1,6),6-(8,8)]
   295      42.537835      42.537835      42.537835    6[6-(1,6),6-(1,6),6-(7,7)]
   296      42.899589      42.899589      42.899589    6[6-(6,6),7-(6),7-(6)]
   297      57.295853      57.295853      57.295853    6[6-(6,6),8-(29),8-(29)]
   298      57.006978      57.006978      57.006978    6[6-(1,6),6-(1,6),6-(8,8)]
   299      56.391965      56.391965      56.391965    6[6-(1,6),6-(1,6),6-(7,7)]
   300      56.030211      56.030211      56.030211    6[6-(6,6),7-(6),7-(6)]
   301        16.4883        16.4883        16.4883    7[6-(6,7),6-(6,7)]
   302      23.460872      23.460872      23.460872    7[6-(6,7),6-(6,7)]
   303       9.515728       9.515728       9.515728    7[6-(6,7),6-(6,7)]
   304        16.4883        16.4883        16.4883    7[6-(6,7),6-(6,7)]
   305      10.693652      10.693652      10.693652    7[6-(6,7),6-(6,7)]
   306      22.282948      22.282948      22.282948    7[6-(6,7),6-(6,7)]
   307      15.310376      15.310376      15.310376    7[6-(6,7),6-(6,7)]
   308      17.666224      17.666224      17.666224    7[6-(6,7),6-(6,7)]
   309      17.666224      17.666224      17.666224    7[6-(6,7),6-(6,7)]
   310      22.282948      22.282948      22.282948    7[6-(6,7),6-(6,7)]
   311      15.310376      15.310376      15.310376    7[6-(6,7),6-(6,7)]
   312      10.693652      10.693652      10.693652    7[6-(6,7),6-(6,7)]
   313      43.670252      43.670252      43.670252    7[6-(6,7),6-(6,7)]
   314      48.286976      48.286976      48.286976    7[6-(6,7),6-(6,7)]
   315      55.259548      55.259548      55.259548    7[6-(6,7),6-(6,7)]
   316      50.642824      50.642824      50.642824    7[6-(6,7),6-(6,7)]
   317      56.437472      56.437472      56.437472    7[6-(6,7),6-(6,7)]
   318        49.4649        49.4649        49.4649    7[6-(6,7),6-(6,7)]
   319        49.4649        49.4649        49.4649    7[6-(6,7),6-(6,7)]
   320      42.492328      42.492328      42.492328    7[6-(6,7),6-(6,7)]
   321      48.286976      48.286976      48.286976    7[6-(6,7),6-(6,7)]
   322      50.642824      50.642824      50.642824    7[6-(6,7),6-(6,7)]
   323      43.670252      43.670252      43.670252    7[6-(6,7),6-(6,7)]
   324      55.259548      55.259548      55.259548    7[6-(6,7),6-(6,7)]
   325      42.336019      42.336019      42.336019    8[6-(6,8),29-(8,8,8)]
   326      40.385782      40.385782      40.385782    8[6-(6,8),29-(8,8,8)]
   327      25.567418      25.567418      25.567418    8[6-(6,8),29-(8,8,8)]
   328      23.617181      23.617181      23.617181    8[6-(6,8),29-(8,8,8)]
   329      40.934183      40.934183      40.934183    8[6-(6,8),29-(8,8,8)]
   330      25.019017      25.019017      25.019017    8[6-(6,8),29-(8,8,8)]
   331      26.969253      26.969253      26.969253    8[6-(6,8),29-(8,8,8)]
   332      38.983947      38.983947      38.983947    8[6-(6,8),29-(8,8,8)]
   333      48.343366      48.343366      48.343366    8[6-(6,8),29-(8,8,8)]
   334      34.378435      34.378435      34.378435    8[6-(6,8),29-(8,8,8)]
   335      17.609834      17.609834      17.609834    8[6-(6,8),29-(8,8,8)]
   336      31.574765      31.574765      31.574765    8[6-(6,8),29-(8,8,8)]
   337      31.574765      31.574765      31.574765    8[6-(6,8),29-(8,8,8)]
   338      17.609834      17.609834      17.609834    8[6-(6,8),29-(8,8,8)]
   339      34.378435      34.378435      34.378435    8[6-(6,8),29-(8,8,8)]
   340      48.343366      48.343366      48.343366    8[6-(6,8),29-(8,8,8)]
   341      40.385782      40.385782      40.385782    8[6-(6,8),29-(8,8,8)]
   342      42.336019      42.336019      42.336019    8[6-(6,8),29-(8,8,8)]
   343      23.617181      23.617181      23.617181    8[6-(6,8),29-(8,8,8)]
   344      25.567418      25.567418      25.567418    8[6-(6,8),29-(8,8,8)]
   345      26.969253      26.969253      26.969253    8[6-(6,8),29-(8,8,8)]
   346      38.983947      38.983947      38.983947    8[6-(6,8),29-(8,8,8)]
   347      40.934183      40.934183      40.934183    8[6-(6,8),29-(8,8,8)]
   348      25.019017      25.019017      25.019017    8[6-(6,8),29-(8,8,8)]
   349      23.617181      23.617181      23.617181    8[6-(6,8),29-(8,8,8)]
   350      25.567418      25.567418      25.567418    8[6-(6,8),29-(8,8,8)]
   351      40.385782      40.385782      40.385782    8[6-(6,8),29-(8,8,8)]
   352      42.336019      42.336019      42.336019    8[6-(6,8),29-(8,8,8)]
   353      25.019017      25.019017      25.019017    8[6-(6,8),29-(8,8,8)]
   354      40.934183      40.934183      40.934183    8[6-(6,8),29-(8,8,8)]
   355      38.983947      38.983947      38.983947    8[6-(6,8),29-(8,8,8)]
   356      26.969253      26.969253      26.969253    8[6-(6,8),29-(8,8,8)]
   357      17.609834      17.609834      17.609834    8[6-(6,8),29-(8,8,8)]
   358      31.574765      31.574765      31.574765    8[6-(6,8),29-(8,8,8)]
   359      48.343366      48.343366      48.343366    8[6-(6,8),29-(8,8,8)]
   360      34.378435      34.378435      34.378435    8[6-(6,8),29-(8,8,8)]
   361      34.378435      34.378435      34.378435    8[6-(6,8),29-(8,8,8)]
   362      48.343366      48.343366      48.343366    8[6-(6,8),29-(8,8,8)]
   363      31.574765      31.574765      31.574765    8[6-(6,8),29-(8,8,8)]
   364      17.609834      17.609834      17.609834    8[6-(6,8),29-(8,8,8)]
   365      25.567418      25.567418      25.567418    8[6-(6,8),29-(8,8,8)]
   366      23.617181      23.617181      23.617181    8[6-(6,8),29-(8,8,8)]
   367      42.336019      42.336019      42.336019    8[6-(6,8),29-(8,8,8)]
   368      40.385782      40.385782      40.385782    8[6-(6,8),29-(8,8,8)]
   369      38.983947      38.983947      38.983947    8[6-(6,8),29-(8,8,8)]
   370      26.969253      26.969253      26.969253    8[6-(6,8),29-(8,8,8)]
   371      25.019017      25.019017      25.019017    8[6-(6,8),29-(8,8,8)]
   372      40.934183      40.934183      40.934183    8[6-(6,8),29-(8,8,8)]
