# Supplementary material for: A collection of forcefield precursors for metal–organic frameworks
Source: RSC Adv. 2019 Nov 13;9(63):36492–507. doi: 10.1039/c9ra07327b (PMC9075174; doi:10.1039/c9ra07327b)
Supplement: RA-009-C9RA07327B-s1693 [file RA-009-C9RA07327B-s1693.txt]

NIBXUT_clean

11.075700    0.000000    0.000000
0.000000    13.043300    0.000000
0.000000    0.000000    25.701400

     1      10.847762      10.847762      10.847762    64[8-(1,6),8-(1,6),8-(15),8-(15),8-(6),8-(6),8-(6)]
     2       5.309912       5.309912       5.309912    64[8-(1,6),8-(1,6),8-(15),8-(15),8-(6),8-(6),8-(6)]
     3       5.765788       5.765788       5.765788    64[8-(1,6),8-(1,6),8-(15),8-(15),8-(6),8-(6),8-(6)]
     4       0.227938       0.227938       0.227938    64[8-(1,6),8-(1,6),8-(15),8-(15),8-(6),8-(6),8-(6)]
     5       0.227938       0.227938       0.227938    64[8-(1,6),8-(1,6),8-(15),8-(15),8-(6),8-(6),8-(6)]
     6       5.765788       5.765788       5.765788    64[8-(1,6),8-(1,6),8-(15),8-(15),8-(6),8-(6),8-(6)]
     7       5.309912       5.309912       5.309912    64[8-(1,6),8-(1,6),8-(15),8-(15),8-(6),8-(6),8-(6)]
     8      10.847762      10.847762      10.847762    64[8-(1,6),8-(1,6),8-(15),8-(15),8-(6),8-(6),8-(6)]
     9       2.768925       2.768925       2.768925    64[8-(15),8-(15),8-(6),8-(6)]
    10       8.306775       8.306775       8.306775    64[8-(15),8-(15),8-(6),8-(6)]
    11       8.306775       8.306775       8.306775    64[8-(15),8-(15),8-(6),8-(6)]
    12       2.768925       2.768925       2.768925    64[8-(15),8-(15),8-(6),8-(6)]
    13       1.691813       1.691813       1.691813    15[6-(1,6,8),8-(0),8-(64),8-(64)]
    14       3.444432       3.444432       3.444432    15[6-(1,6,8),8-(0),8-(0),8-(64)]
    15       7.229663       7.229663       7.229663    15[6-(1,6,8),8-(0),8-(64),8-(64)]
    16       8.982282       8.982282       8.982282    15[6-(1,6,8),8-(0),8-(0),8-(64)]
    17       3.846037       3.846037       3.846037    15[6-(1,6,8),8-(0),8-(64),8-(64)]
    18       2.093418       2.093418       2.093418    15[6-(1,6,8),8-(0),8-(0),8-(64)]
    19       9.383887       9.383887       9.383887    15[6-(1,6,8),8-(0),8-(64),8-(64)]
    20       7.631268       7.631268       7.631268    15[6-(1,6,8),8-(0),8-(0),8-(64)]
    21       9.383887       9.383887       9.383887    15[6-(1,6,8),8-(0),8-(64),8-(64)]
    22       7.631268       7.631268       7.631268    15[6-(1,6,8),8-(0),8-(0),8-(64)]
    23       3.846037       3.846037       3.846037    15[6-(1,6,8),8-(0),8-(64),8-(64)]
    24       2.093418       2.093418       2.093418    15[6-(1,6,8),8-(0),8-(0),8-(64)]
    25       7.229663       7.229663       7.229663    15[6-(1,6,8),8-(0),8-(64),8-(64)]
    26       8.982282       8.982282       8.982282    15[6-(1,6,8),8-(0),8-(0),8-(64)]
    27       1.691813       1.691813       1.691813    15[6-(1,6,8),8-(0),8-(64),8-(64)]
    28       3.444432       3.444432       3.444432    15[6-(1,6,8),8-(0),8-(0),8-(64)]
    29       1.114215       1.114215       1.114215    1[6-(6,8,15)]
    30       2.161977       2.161977       2.161977    1[8-(6,64)]
    31       2.908479       2.908479       2.908479    1[6-(6,8,15)]
    32       2.746774       2.746774       2.746774    1[8-(6,64)]
    33       6.652065       6.652065       6.652065    1[6-(6,8,15)]
    34       7.699827       7.699827       7.699827    1[8-(6,64)]
    35       8.446329       8.446329       8.446329    1[6-(6,8,15)]
    36       8.284624       8.284624       8.284624    1[8-(6,64)]
    37       4.423635       4.423635       4.423635    1[6-(6,8,15)]
    38       3.375873       3.375873       3.375873    1[8-(6,64)]
    39       2.629371       2.629371       2.629371    1[6-(6,8,15)]
    40       2.791076       2.791076       2.791076    1[8-(6,64)]
    41       9.961485       9.961485       9.961485    1[6-(6,8,15)]
    42       8.913723       8.913723       8.913723    1[8-(6,64)]
    43       8.167221       8.167221       8.167221    1[6-(6,8,15)]
    44       8.328926       8.328926       8.328926    1[8-(6,64)]
    45       9.961485       9.961485       9.961485    1[6-(6,8,15)]
    46       8.913723       8.913723       8.913723    1[8-(6,64)]
    47       8.167221       8.167221       8.167221    1[6-(6,8,15)]
    48       8.328926       8.328926       8.328926    1[8-(6,64)]
    49       4.423635       4.423635       4.423635    1[6-(6,8,15)]
    50       3.375873       3.375873       3.375873    1[8-(6,64)]
    51       2.629371       2.629371       2.629371    1[6-(6,8,15)]
    52       2.791076       2.791076       2.791076    1[8-(6,64)]
    53       6.652065       6.652065       6.652065    1[6-(6,8,15)]
    54       7.699827       7.699827       7.699827    1[8-(6,64)]
    55       8.446329       8.446329       8.446329    1[6-(6,8,15)]
    56       8.284624       8.284624       8.284624    1[8-(6,64)]
    57       1.114215       1.114215       1.114215    1[6-(6,8,15)]
    58       2.161977       2.161977       2.161977    1[8-(6,64)]
    59       2.908479       2.908479       2.908479    1[6-(6,8,15)]
    60       2.746774       2.746774       2.746774    1[8-(6,64)]
    61       0.905992       0.905992       0.905992    6[1-(0),6-(8,8),8-(1,64),15-(8,8,8)]
    62      10.467644      10.467644      10.467644    6[6-(1,8,15),8-(64),8-(64)]
    63       2.390136       2.390136       2.390136    6[1-(0),6-(8,8),8-(1,64),15-(8,8,8)]
    64       1.095387       1.095387       1.095387    6[6-(1,8,15),8-(64),8-(64)]
    65       6.443842       6.443842       6.443842    6[1-(0),6-(8,8),8-(1,64),15-(8,8,8)]
    66       4.929794       4.929794       4.929794    6[6-(1,8,15),8-(64),8-(64)]
    67       7.927986       7.927986       7.927986    6[1-(0),6-(8,8),8-(1,64),15-(8,8,8)]
    68       6.633237       6.633237       6.633237    6[6-(1,8,15),8-(64),8-(64)]
    69       4.631858       4.631858       4.631858    6[1-(0),6-(8,8),8-(1,64),15-(8,8,8)]
    70       6.145906       6.145906       6.145906    6[6-(1,8,15),8-(64),8-(64)]
    71       3.147714       3.147714       3.147714    6[1-(0),6-(8,8),8-(1,64),15-(8,8,8)]
    72       4.442463       4.442463       4.442463    6[6-(1,8,15),8-(64),8-(64)]
    73      10.169708      10.169708      10.169708    6[1-(0),6-(8,8),8-(1,64),15-(8,8,8)]
    74       0.608056       0.608056       0.608056    6[6-(1,8,15),8-(64),8-(64)]
    75       8.685564       8.685564       8.685564    6[1-(0),6-(8,8),8-(1,64),15-(8,8,8)]
    76       9.980313       9.980313       9.980313    6[6-(1,8,15),8-(64),8-(64)]
    77      10.169708      10.169708      10.169708    6[1-(0),6-(8,8),8-(1,64),15-(8,8,8)]
    78       0.608056       0.608056       0.608056    6[6-(1,8,15),8-(64),8-(64)]
    79       8.685564       8.685564       8.685564    6[1-(0),6-(8,8),8-(1,64),15-(8,8,8)]
    80       9.980313       9.980313       9.980313    6[6-(1,8,15),8-(64),8-(64)]
    81       4.631858       4.631858       4.631858    6[1-(0),6-(8,8),8-(1,64),15-(8,8,8)]
    82       6.145906       6.145906       6.145906    6[6-(1,8,15),8-(64),8-(64)]
    83       3.147714       3.147714       3.147714    6[1-(0),6-(8,8),8-(1,64),15-(8,8,8)]
    84       4.442463       4.442463       4.442463    6[6-(1,8,15),8-(64),8-(64)]
    85       6.443842       6.443842       6.443842    6[1-(0),6-(8,8),8-(1,64),15-(8,8,8)]
    86       4.929794       4.929794       4.929794    6[6-(1,8,15),8-(64),8-(64)]
    87       7.927986       7.927986       7.927986    6[1-(0),6-(8,8),8-(1,64),15-(8,8,8)]
    88       6.633237       6.633237       6.633237    6[6-(1,8,15),8-(64),8-(64)]
    89       0.905992       0.905992       0.905992    6[1-(0),6-(8,8),8-(1,64),15-(8,8,8)]
    90      10.467644      10.467644      10.467644    6[6-(1,8,15),8-(64),8-(64)]
    91       2.390136       2.390136       2.390136    6[1-(0),6-(8,8),8-(1,64),15-(8,8,8)]
    92       1.095387       1.095387       1.095387    6[6-(1,8,15),8-(64),8-(64)]
    93       1.345698       1.345698       1.345698    8[15-(6,8,8),64-(8,8,8,8,8,8)]
    94       1.093172       1.093172       1.093172    8[15-(6,8,8)]
    95       3.137746       3.137746       3.137746    8[15-(6,8,8),64-(8,8,8,8,8,8)]
    96       1.352343       1.352343       1.352343    8[1-(0),6-(1,6,15),64-(8,8,8,8,8,8)]
    97       9.938226       9.938226       9.938226    8[6-(6,8),64-(8,8,8,8,8,8)]
    98        9.84962        9.84962        9.84962    8[6-(6,8),64-(8,8,8,8,8,8)]
    99       3.966208       3.966208       3.966208    8[15-(6,8,8),64-(8,8,8)]
   100       2.596144       2.596144       2.596144    8[15-(6,8,8)]
   101       4.518886       4.518886       4.518886    8[15-(6,8,8)]
   102       2.054542       2.054542       2.054542    8[1-(0),6-(1,6,15),64-(8,8,8,8,8,8)]
   103       1.156303       1.156303       1.156303    8[6-(6,8),64-(8,8,8)]
   104       0.038765       0.038765       0.038765    8[6-(6,8),64-(8,8,8,8,8,8)]
   105       6.883548       6.883548       6.883548    8[15-(6,8,8),64-(8,8,8,8,8,8)]
   106       6.631022       6.631022       6.631022    8[15-(6,8,8)]
   107       8.675596       8.675596       8.675596    8[15-(6,8,8),64-(8,8,8,8,8,8)]
   108       6.890193       6.890193       6.890193    8[1-(0),6-(1,6,15),64-(8,8,8,8,8,8)]
   109       4.400376       4.400376       4.400376    8[6-(6,8),64-(8,8,8,8,8,8)]
   110        4.31177        4.31177        4.31177    8[6-(6,8),64-(8,8,8,8,8,8)]
   111       9.504058       9.504058       9.504058    8[15-(6,8,8),64-(8,8,8)]
   112       8.133994       8.133994       8.133994    8[15-(6,8,8)]
   113      10.056736      10.056736      10.056736    8[15-(6,8,8)]
   114       7.592392       7.592392       7.592392    8[1-(0),6-(1,6,15),64-(8,8,8,8,8,8)]
   115       6.694153       6.694153       6.694153    8[6-(6,8),64-(8,8,8)]
   116       5.576615       5.576615       5.576615    8[6-(6,8),64-(8,8,8,8,8,8)]
   117       4.192152       4.192152       4.192152    8[15-(6,8,8),64-(8,8,8,8,8,8)]
   118       4.444678       4.444678       4.444678    8[15-(6,8,8)]
   119       2.400104       2.400104       2.400104    8[15-(6,8,8),64-(8,8,8,8,8,8)]
   120       4.185507       4.185507       4.185507    8[1-(0),6-(1,6,15),64-(8,8,8,8,8,8)]
   121       6.675324       6.675324       6.675324    8[6-(6,8),64-(8,8,8,8,8,8)]
   122        6.76393        6.76393        6.76393    8[6-(6,8),64-(8,8,8,8,8,8)]
   123       1.571642       1.571642       1.571642    8[15-(6,8,8),64-(8,8,8)]
   124       2.941706       2.941706       2.941706    8[15-(6,8,8)]
   125       1.018964       1.018964       1.018964    8[15-(6,8,8)]
   126       3.483308       3.483308       3.483308    8[1-(0),6-(1,6,15),64-(8,8,8,8,8,8)]
   127       4.381547       4.381547       4.381547    8[6-(6,8),64-(8,8,8)]
   128       5.499085       5.499085       5.499085    8[6-(6,8),64-(8,8,8,8,8,8)]
   129       9.730002       9.730002       9.730002    8[15-(6,8,8),64-(8,8,8,8,8,8)]
   130       9.982528       9.982528       9.982528    8[15-(6,8,8)]
   131       7.937954       7.937954       7.937954    8[15-(6,8,8),64-(8,8,8,8,8,8)]
   132       9.723357       9.723357       9.723357    8[1-(0),6-(1,6,15),64-(8,8,8,8,8,8)]
   133       1.137474       1.137474       1.137474    8[6-(6,8),64-(8,8,8,8,8,8)]
   134        1.22608        1.22608        1.22608    8[6-(6,8),64-(8,8,8,8,8,8)]
   135       7.109492       7.109492       7.109492    8[15-(6,8,8),64-(8,8,8)]
   136       8.479556       8.479556       8.479556    8[15-(6,8,8)]
   137       6.556814       6.556814       6.556814    8[15-(6,8,8)]
   138       9.021158       9.021158       9.021158    8[1-(0),6-(1,6,15),64-(8,8,8,8,8,8)]
   139       9.919397       9.919397       9.919397    8[6-(6,8),64-(8,8,8)]
   140      11.036935      11.036935      11.036935    8[6-(6,8),64-(8,8,8,8,8,8)]
   141       9.730002       9.730002       9.730002    8[15-(6,8,8),64-(8,8,8,8,8,8)]
   142       9.982528       9.982528       9.982528    8[15-(6,8,8)]
   143       7.937954       7.937954       7.937954    8[15-(6,8,8),64-(8,8,8,8,8,8)]
   144       9.723357       9.723357       9.723357    8[1-(0),6-(1,6,15),64-(8,8,8,8,8,8)]
   145       1.137474       1.137474       1.137474    8[6-(6,8),64-(8,8,8,8,8,8)]
   146        1.22608        1.22608        1.22608    8[6-(6,8),64-(8,8,8,8,8,8)]
   147       7.109492       7.109492       7.109492    8[15-(6,8,8),64-(8,8,8)]
   148       8.479556       8.479556       8.479556    8[15-(6,8,8)]
   149       6.556814       6.556814       6.556814    8[15-(6,8,8)]
   150       9.021158       9.021158       9.021158    8[1-(0),6-(1,6,15),64-(8,8,8,8,8,8)]
   151       9.919397       9.919397       9.919397    8[6-(6,8),64-(8,8,8)]
   152      11.036935      11.036935      11.036935    8[6-(6,8),64-(8,8,8,8,8,8)]
   153       4.192152       4.192152       4.192152    8[15-(6,8,8),64-(8,8,8,8,8,8)]
   154       4.444678       4.444678       4.444678    8[15-(6,8,8)]
   155       2.400104       2.400104       2.400104    8[15-(6,8,8),64-(8,8,8,8,8,8)]
   156       4.185507       4.185507       4.185507    8[1-(0),6-(1,6,15),64-(8,8,8,8,8,8)]
   157       6.675324       6.675324       6.675324    8[6-(6,8),64-(8,8,8,8,8,8)]
   158        6.76393        6.76393        6.76393    8[6-(6,8),64-(8,8,8,8,8,8)]
   159       1.571642       1.571642       1.571642    8[15-(6,8,8),64-(8,8,8)]
   160       2.941706       2.941706       2.941706    8[15-(6,8,8)]
   161       1.018964       1.018964       1.018964    8[15-(6,8,8)]
   162       3.483308       3.483308       3.483308    8[1-(0),6-(1,6,15),64-(8,8,8,8,8,8)]
   163       4.381547       4.381547       4.381547    8[6-(6,8),64-(8,8,8)]
   164       5.499085       5.499085       5.499085    8[6-(6,8),64-(8,8,8,8,8,8)]
   165       6.883548       6.883548       6.883548    8[15-(6,8,8),64-(8,8,8,8,8,8)]
   166       6.631022       6.631022       6.631022    8[15-(6,8,8)]
   167       8.675596       8.675596       8.675596    8[15-(6,8,8),64-(8,8,8,8,8,8)]
   168       6.890193       6.890193       6.890193    8[1-(0),6-(1,6,15),64-(8,8,8,8,8,8)]
   169       4.400376       4.400376       4.400376    8[6-(6,8),64-(8,8,8,8,8,8)]
   170        4.31177        4.31177        4.31177    8[6-(6,8),64-(8,8,8,8,8,8)]
   171       9.504058       9.504058       9.504058    8[15-(6,8,8),64-(8,8,8)]
   172       8.133994       8.133994       8.133994    8[15-(6,8,8)]
   173      10.056736      10.056736      10.056736    8[15-(6,8,8)]
   174       7.592392       7.592392       7.592392    8[1-(0),6-(1,6,15),64-(8,8,8,8,8,8)]
   175       6.694153       6.694153       6.694153    8[6-(6,8),64-(8,8,8)]
   176       5.576615       5.576615       5.576615    8[6-(6,8),64-(8,8,8,8,8,8)]
   177       1.345698       1.345698       1.345698    8[15-(6,8,8),64-(8,8,8,8,8,8)]
   178       1.093172       1.093172       1.093172    8[15-(6,8,8)]
   179       3.137746       3.137746       3.137746    8[15-(6,8,8),64-(8,8,8,8,8,8)]
   180       1.352343       1.352343       1.352343    8[1-(0),6-(1,6,15),64-(8,8,8,8,8,8)]
   181       9.938226       9.938226       9.938226    8[6-(6,8),64-(8,8,8,8,8,8)]
   182        9.84962        9.84962        9.84962    8[6-(6,8),64-(8,8,8,8,8,8)]
   183       3.966208       3.966208       3.966208    8[15-(6,8,8),64-(8,8,8)]
   184       2.596144       2.596144       2.596144    8[15-(6,8,8)]
   185       4.518886       4.518886       4.518886    8[15-(6,8,8)]
   186       2.054542       2.054542       2.054542    8[1-(0),6-(1,6,15),64-(8,8,8,8,8,8)]
   187       1.156303       1.156303       1.156303    8[6-(6,8),64-(8,8,8)]
   188       0.038765       0.038765       0.038765    8[6-(6,8),64-(8,8,8,8,8,8)]
