# Supplementary material for: A collection of forcefield precursors for metal–organic frameworks
Source: RSC Adv. 2019 Nov 13;9(63):36492–507. doi: 10.1039/c9ra07327b (PMC9075174; doi:10.1039/c9ra07327b)
Supplement: RA-009-C9RA07327B-s1694 [file RA-009-C9RA07327B-s1694.txt]

NIFTIH_clean

14.766000    0.000000    0.000000
7.383018    16.021623    0.000000
7.382990    -0.000010    16.021636

     1      15.393857      15.393857      15.393857    48[7-(6,6),7-(6,6),8-(6,48),8-(6,48)]
     2       8.010866       8.010866       8.010866    48[7-(6,6),7-(6,6),8-(6,48),8-(6,48)]
     3       19.08536       19.08536       19.08536    48[7-(6,6),7-(6,6),8-(6,48),8-(6,48)]
     4      11.702363      11.702363      11.702363    48[7-(6,6),7-(6,6),8-(6,48),8-(6,48)]
     5      14.138151      14.138151      14.138151    48[7-(6,6),7-(6,6),8-(6,48),8-(6,48)]
     6      21.521142      21.521142      21.521142    48[7-(6,6),7-(6,6),8-(6,48),8-(6,48)]
     7      10.446648      10.446648      10.446648    48[7-(6,6),7-(6,6),8-(6,48),8-(6,48)]
     8      17.829645      17.829645      17.829645    48[7-(6,6),7-(6,6),8-(6,48),8-(6,48)]
     9      14.374707      14.374707      14.374707    1[8-(6)]
    10      18.190247      18.190247      18.190247    1[6-(6,6)]
    11      19.570869      19.570869      19.570869    1[6-(6,6)]
    12      18.868001      18.868001      18.868001    1[6-(6,6)]
    13      21.830065      21.830065      21.830065    1[6-(6,6)]
    14      21.834492      21.834492      21.834492    1[6-(6,6)]
    15      20.241239      20.241239      20.241239    1[6-(6,6)]
    16      20.907192      20.907192      20.907192    1[6-(6,6)]
    17      14.374699      14.374699      14.374699    1[8-(6)]
    18      10.807246      10.807246      10.807246    1[6-(6,6)]
    19      12.187866      12.187866      12.187866    1[6-(6,6)]
    20       11.48501       11.48501       11.48501    1[6-(6,6)]
    21      21.830056      21.830056      21.830056    1[6-(6,6)]
    22      21.834489      21.834489      21.834489    1[6-(6,6)]
    23      20.241239      20.241239      20.241239    1[6-(6,6)]
    24      13.524189      13.524189      13.524189    1[6-(6,6)]
    25      25.449207      25.449207      25.449207    1[8-(6)]
    26      21.881747      21.881747      21.881747    1[6-(6,6)]
    27       8.496366       8.496366       8.496366    1[6-(6,6)]
    28       7.793505       7.793505       7.793505    1[6-(6,6)]
    29      10.755559      10.755559      10.755559    1[6-(6,6)]
    30       10.75999       10.75999       10.75999    1[6-(6,6)]
    31        9.16674        9.16674        9.16674    1[6-(6,6)]
    32       9.832686       9.832686       9.832686    1[6-(6,6)]
    33      10.683207      10.683207      10.683207    1[8-(6)]
    34      14.498746      14.498746      14.498746    1[6-(6,6)]
    35      15.879369      15.879369      15.879369    1[6-(6,6)]
    36      15.176507      15.176507      15.176507    1[6-(6,6)]
    37      10.755554      10.755554      10.755554    1[6-(6,6)]
    38      10.759983      10.759983      10.759983    1[6-(6,6)]
    39        9.16673        9.16673        9.16673    1[6-(6,6)]
    40      17.215694      17.215694      17.215694    1[6-(6,6)]
    41      15.157301      15.157301      15.157301    1[8-(6)]
    42      11.341761      11.341761      11.341761    1[6-(6,6)]
    43       9.961139       9.961139       9.961139    1[6-(6,6)]
    44      10.664007      10.664007      10.664007    1[6-(6,6)]
    45       7.701943       7.701943       7.701943    1[6-(6,6)]
    46       7.697516       7.697516       7.697516    1[6-(6,6)]
    47       9.290769       9.290769       9.290769    1[6-(6,6)]
    48       8.624816       8.624816       8.624816    1[6-(6,6)]
    49      15.157309      15.157309      15.157309    1[8-(6)]
    50      18.724762      18.724762      18.724762    1[6-(6,6)]
    51      17.344142      17.344142      17.344142    1[6-(6,6)]
    52      18.046998      18.046998      18.046998    1[6-(6,6)]
    53       7.701952       7.701952       7.701952    1[6-(6,6)]
    54       7.697519       7.697519       7.697519    1[6-(6,6)]
    55       9.290769       9.290769       9.290769    1[6-(6,6)]
    56      16.007819      16.007819      16.007819    1[6-(6,6)]
    57       4.082801       4.082801       4.082801    1[8-(6)]
    58       7.650261       7.650261       7.650261    1[6-(6,6)]
    59      21.035642      21.035642      21.035642    1[6-(6,6)]
    60      21.738503      21.738503      21.738503    1[6-(6,6)]
    61      18.776449      18.776449      18.776449    1[6-(6,6)]
    62      18.772018      18.772018      18.772018    1[6-(6,6)]
    63      20.365268      20.365268      20.365268    1[6-(6,6)]
    64      19.699322      19.699322      19.699322    1[6-(6,6)]
    65      18.848801      18.848801      18.848801    1[8-(6)]
    66      15.033262      15.033262      15.033262    1[6-(6,6)]
    67      13.652639      13.652639      13.652639    1[6-(6,6)]
    68      14.355501      14.355501      14.355501    1[6-(6,6)]
    69      18.776454      18.776454      18.776454    1[6-(6,6)]
    70      18.772025      18.772025      18.772025    1[6-(6,6)]
    71      20.365278      20.365278      20.365278    1[6-(6,6)]
    72      12.316314      12.316314      12.316314    1[6-(6,6)]
    73      17.494765      17.494765      17.494765    6[6-(6,6),7-(6,48),7-(6,48)]
    74      15.761235      15.761235      15.761235    6[6-(6,7),6-(8,8),7-(6,48)]
    75      14.513507      14.513507      14.513507    6[6-(6,7),8-(0),8-(1)]
    76      16.527591      16.527591      16.527591    6[6-(6,7),6-(8,8),7-(6,48)]
    77       16.34597       16.34597       16.34597    6[6-(6,7),8-(0),8-(48,48)]
    78      18.405828      18.405828      18.405828    6[6-(1,6),6-(1,6),6-(7,7)]
    79      18.605171      18.605171      18.605171    6[1-(0),6-(1,6),6-(6,6)]
    80       19.82484       19.82484       19.82484    6[6-(1,6),6-(1,6),6-(6,6)]
    81      19.941493      19.941493      19.941493    6[6-(1,6),6-(1,6),6-(6,6)]
    82      19.406965      19.406965      19.406965    6[1-(0),6-(1,6),6-(6,6)]
    83      19.005326      19.005326      19.005326    6[1-(0),6-(6,6),6-(6,6)]
    84      21.375272      21.375272      21.375272    6[1-(0),6-(1,6),6-(1,6)]
    85      21.285197      21.285197      21.285197    6[1-(0),6-(1,6),6-(1,6)]
    86      20.412526      20.412526      20.412526    6[1-(0),6-(1,6),6-(6,6)]
    87      20.769867      20.769867      20.769867    6[1-(0),6-(1,6),6-(6,6)]
    88      10.111771      10.111771      10.111771    6[6-(6,6),7-(6,48),7-(6,48)]
    89      23.144244      23.144244      23.144244    6[6-(6,7),6-(8,8),7-(6,48)]
    90        14.5135        14.5135        14.5135    6[6-(6,7),8-(0),8-(1)]
    91      23.910598      23.910598      23.910598    6[6-(6,7),6-(8,8),7-(6,48)]
    92      16.345958      16.345958      16.345958    6[6-(6,7),8-(0),8-(48,48)]
    93      11.022832      11.022832      11.022832    6[6-(1,6),6-(1,6),6-(7,7)]
    94      11.222171      11.222171      11.222171    6[1-(0),6-(1,6),6-(6,6)]
    95      12.441845      12.441845      12.441845    6[6-(1,6),6-(1,6),6-(6,6)]
    96      12.558495      12.558495      12.558495    6[6-(1,6),6-(1,6),6-(6,6)]
    97      12.023964      12.023964      12.023964    6[1-(0),6-(1,6),6-(6,6)]
    98      11.622333      11.622333      11.622333    6[1-(0),6-(6,6),6-(6,6)]
    99      13.992274      13.992274      13.992274    6[1-(0),6-(1,6),6-(1,6)]
   100      21.285193      21.285193      21.285193    6[1-(0),6-(1,6),6-(1,6)]
   101      13.029533      13.029533      13.029533    6[1-(0),6-(1,6),6-(6,6)]
   102      13.386867      13.386867      13.386867    6[1-(0),6-(1,6),6-(6,6)]
   103       6.420269       6.420269       6.420269    6[6-(6,6),7-(6,48),7-(6,48)]
   104      19.452742      19.452742      19.452742    6[6-(6,7),6-(8,8),7-(6,48)]
   105      25.588005      25.588005      25.588005    6[6-(6,7),8-(0),8-(1)]
   106      20.219098      20.219098      20.219098    6[6-(6,7),6-(8,8),7-(6,48)]
   107      27.420469      27.420469      27.420469    6[6-(6,7),8-(0),8-(48,48)]
   108        7.33133        7.33133        7.33133    6[6-(1,6),6-(1,6),6-(7,7)]
   109       7.530671       7.530671       7.530671    6[1-(0),6-(1,6),6-(6,6)]
   110        8.75034        8.75034        8.75034    6[6-(1,6),6-(1,6),6-(6,6)]
   111       8.866991       8.866991       8.866991    6[6-(1,6),6-(1,6),6-(6,6)]
   112       8.332463       8.332463       8.332463    6[1-(0),6-(1,6),6-(6,6)]
   113       7.930828       7.930828       7.930828    6[1-(0),6-(6,6),6-(6,6)]
   114      10.300767      10.300767      10.300767    6[1-(0),6-(1,6),6-(1,6)]
   115      10.210695      10.210695      10.210695    6[1-(0),6-(1,6),6-(1,6)]
   116       9.338026       9.338026       9.338026    6[1-(0),6-(1,6),6-(6,6)]
   117       9.695363       9.695363       9.695363    6[1-(0),6-(1,6),6-(6,6)]
   118      13.803267      13.803267      13.803267    6[6-(6,6),7-(6,48),7-(6,48)]
   119      12.069737      12.069737      12.069737    6[6-(6,7),6-(8,8),7-(6,48)]
   120       10.82201       10.82201       10.82201    6[6-(6,7),8-(0),8-(1)]
   121      12.836091      12.836091      12.836091    6[6-(6,7),6-(8,8),7-(6,48)]
   122      12.654467      12.654467      12.654467    6[6-(6,7),8-(0),8-(48,48)]
   123       14.71433       14.71433       14.71433    6[6-(1,6),6-(1,6),6-(7,7)]
   124      14.913671      14.913671      14.913671    6[1-(0),6-(1,6),6-(6,6)]
   125      16.133345      16.133345      16.133345    6[6-(1,6),6-(1,6),6-(6,6)]
   126      16.249997      16.249997      16.249997    6[6-(1,6),6-(1,6),6-(6,6)]
   127      15.715466      15.715466      15.715466    6[1-(0),6-(1,6),6-(6,6)]
   128      15.313831      15.313831      15.313831    6[1-(0),6-(6,6),6-(6,6)]
   129      17.683778      17.683778      17.683778    6[1-(0),6-(1,6),6-(1,6)]
   130      10.210687      10.210687      10.210687    6[1-(0),6-(1,6),6-(1,6)]
   131       9.338015       9.338015       9.338015    6[1-(0),6-(1,6),6-(6,6)]
   132      17.078371      17.078371      17.078371    6[1-(0),6-(1,6),6-(6,6)]
   133      12.037243      12.037243      12.037243    6[6-(6,6),7-(6,48),7-(6,48)]
   134      13.770773      13.770773      13.770773    6[6-(6,7),6-(8,8),7-(6,48)]
   135      15.018501      15.018501      15.018501    6[6-(6,7),8-(0),8-(1)]
   136      13.004417      13.004417      13.004417    6[6-(6,7),6-(8,8),7-(6,48)]
   137      13.186038      13.186038      13.186038    6[6-(6,7),8-(0),8-(48,48)]
   138       11.12618       11.12618       11.12618    6[6-(1,6),6-(1,6),6-(7,7)]
   139      10.926837      10.926837      10.926837    6[1-(0),6-(1,6),6-(6,6)]
   140       9.707168       9.707168       9.707168    6[6-(1,6),6-(1,6),6-(6,6)]
   141       9.590515       9.590515       9.590515    6[6-(1,6),6-(1,6),6-(6,6)]
   142      10.125043      10.125043      10.125043    6[1-(0),6-(1,6),6-(6,6)]
   143      10.526682      10.526682      10.526682    6[1-(0),6-(6,6),6-(6,6)]
   144       8.156736       8.156736       8.156736    6[1-(0),6-(1,6),6-(1,6)]
   145       8.246811       8.246811       8.246811    6[1-(0),6-(1,6),6-(1,6)]
   146       9.119482       9.119482       9.119482    6[1-(0),6-(1,6),6-(6,6)]
   147       8.762141       8.762141       8.762141    6[1-(0),6-(1,6),6-(6,6)]
   148      19.420237      19.420237      19.420237    6[6-(6,6),7-(6,48),7-(6,48)]
   149       6.387764       6.387764       6.387764    6[6-(6,7),6-(8,8),7-(6,48)]
   150      15.018508      15.018508      15.018508    6[6-(6,7),8-(0),8-(1)]
   151        5.62141        5.62141        5.62141    6[6-(6,7),6-(8,8),7-(6,48)]
   152       13.18605       13.18605       13.18605    6[6-(6,7),8-(0),8-(48,48)]
   153      18.509176      18.509176      18.509176    6[6-(1,6),6-(1,6),6-(7,7)]
   154      18.309837      18.309837      18.309837    6[1-(0),6-(1,6),6-(6,6)]
   155      17.090163      17.090163      17.090163    6[6-(1,6),6-(1,6),6-(6,6)]
   156      16.973513      16.973513      16.973513    6[6-(1,6),6-(1,6),6-(6,6)]
   157      17.508044      17.508044      17.508044    6[1-(0),6-(1,6),6-(6,6)]
   158      17.909675      17.909675      17.909675    6[1-(0),6-(6,6),6-(6,6)]
   159      15.539734      15.539734      15.539734    6[1-(0),6-(1,6),6-(1,6)]
   160       8.246815       8.246815       8.246815    6[1-(0),6-(1,6),6-(1,6)]
   161       9.119485       9.119485       9.119485    6[1-(0),6-(1,6),6-(6,6)]
   162      16.145141      16.145141      16.145141    6[1-(0),6-(1,6),6-(6,6)]
   163      23.111739      23.111739      23.111739    6[6-(6,6),7-(6,48),7-(6,48)]
   164      10.079266      10.079266      10.079266    6[6-(6,7),6-(8,8),7-(6,48)]
   165       3.944003       3.944003       3.944003    6[6-(6,7),8-(0),8-(1)]
   166        9.31291        9.31291        9.31291    6[6-(6,7),6-(8,8),7-(6,48)]
   167       2.111539       2.111539       2.111539    6[6-(6,7),8-(0),8-(48,48)]
   168      22.200678      22.200678      22.200678    6[6-(1,6),6-(1,6),6-(7,7)]
   169      22.001337      22.001337      22.001337    6[1-(0),6-(1,6),6-(6,6)]
   170      20.781668      20.781668      20.781668    6[6-(1,6),6-(1,6),6-(6,6)]
   171      20.665017      20.665017      20.665017    6[6-(1,6),6-(1,6),6-(6,6)]
   172      21.199545      21.199545      21.199545    6[1-(0),6-(1,6),6-(6,6)]
   173       21.60118       21.60118       21.60118    6[1-(0),6-(6,6),6-(6,6)]
   174      19.231241      19.231241      19.231241    6[1-(0),6-(1,6),6-(1,6)]
   175      19.321313      19.321313      19.321313    6[1-(0),6-(1,6),6-(1,6)]
   176      20.193982      20.193982      20.193982    6[1-(0),6-(1,6),6-(6,6)]
   177      19.836645      19.836645      19.836645    6[1-(0),6-(1,6),6-(6,6)]
   178      15.728741      15.728741      15.728741    6[6-(6,6),7-(6,48),7-(6,48)]
   179      17.462271      17.462271      17.462271    6[6-(6,7),6-(8,8),7-(6,48)]
   180      18.709998      18.709998      18.709998    6[6-(6,7),8-(0),8-(1)]
   181      16.695917      16.695917      16.695917    6[6-(6,7),6-(8,8),7-(6,48)]
   182      16.877541      16.877541      16.877541    6[6-(6,7),8-(0),8-(48,48)]
   183      14.817678      14.817678      14.817678    6[6-(1,6),6-(1,6),6-(7,7)]
   184      14.618337      14.618337      14.618337    6[1-(0),6-(1,6),6-(6,6)]
   185      13.398663      13.398663      13.398663    6[6-(1,6),6-(1,6),6-(6,6)]
   186      13.282011      13.282011      13.282011    6[6-(1,6),6-(1,6),6-(6,6)]
   187      13.816542      13.816542      13.816542    6[1-(0),6-(1,6),6-(6,6)]
   188      14.218177      14.218177      14.218177    6[1-(0),6-(6,6),6-(6,6)]
   189       11.84823       11.84823       11.84823    6[1-(0),6-(1,6),6-(1,6)]
   190      19.321321      19.321321      19.321321    6[1-(0),6-(1,6),6-(1,6)]
   191      12.810975      12.810975      12.810975    6[1-(0),6-(1,6),6-(6,6)]
   192      12.453637      12.453637      12.453637    6[1-(0),6-(1,6),6-(6,6)]
   193      16.376978      16.376978      16.376978    7[6-(6,6),6-(6,7),48-(7,8,8)]
   194       17.60108       17.60108       17.60108    7[6-(6,6),6-(6,7),48-(7,8,8)]
   195       8.993985       8.993985       8.993985    7[6-(6,6),6-(6,7),48-(7,8,8)]
   196      10.218086      10.218086      10.218086    7[6-(6,6),6-(6,7),48-(7,8,8)]
   197      20.068482      20.068482      20.068482    7[6-(6,6),6-(6,7),48-(7,8,8)]
   198       6.526586       6.526586       6.526586    7[6-(6,6),6-(6,7),48-(7,8,8)]
   199      12.685481      12.685481      12.685481    7[6-(6,6),6-(6,7),48-(7,8,8)]
   200       13.90958       13.90958       13.90958    7[6-(6,6),6-(6,7),48-(7,8,8)]
   201       13.15503       13.15503       13.15503    7[6-(6,6),6-(6,7),48-(7,8,8)]
   202      11.930928      11.930928      11.930928    7[6-(6,6),6-(6,7),48-(7,8,8)]
   203      20.538023      20.538023      20.538023    7[6-(6,6),6-(6,7),48-(7,8,8)]
   204      19.313922      19.313922      19.313922    7[6-(6,6),6-(6,7),48-(7,8,8)]
   205       9.463526       9.463526       9.463526    7[6-(6,6),6-(6,7),48-(7,8,8)]
   206       8.239422       8.239422       8.239422    7[6-(6,6),6-(6,7),48-(7,8,8)]
   207      16.846527      16.846527      16.846527    7[6-(6,6),6-(6,7),48-(7,8,8)]
   208      15.622428      15.622428      15.622428    7[6-(6,6),6-(6,7),48-(7,8,8)]
   209      14.007033      14.007033      14.007033    8[6-(6,8)]
   210      13.942063      13.942063      13.942063    8[1-(0),6-(6,8)]
   211      17.234884      17.234884      17.234884    8[6-(6,8),48-(7,7,8),48-(7,7,8)]
   212      15.335975      15.335975      15.335975    8[6-(6,8)]
   213      14.007026      14.007026      14.007026    8[6-(6,8)]
   214      13.942056      13.942056      13.942056    8[1-(0),6-(6,8)]
   215      17.234871      17.234871      17.234871    8[6-(6,8),48-(7,7,8),48-(7,7,8)]
   216      15.335965      15.335965      15.335965    8[6-(6,8)]
   217       25.08153       25.08153       25.08153    8[6-(6,8)]
   218      25.016562      25.016562      25.016562    8[1-(0),6-(6,8)]
   219      28.309383      28.309383      28.309383    8[6-(6,8),48-(7,7,8),48-(7,7,8)]
   220      26.410475      26.410475      26.410475    8[6-(6,8)]
   221      10.315538      10.315538      10.315538    8[6-(6,8)]
   222      10.250564      10.250564      10.250564    8[1-(0),6-(6,8)]
   223       13.54338       13.54338       13.54338    8[6-(6,8),48-(7,7,8),48-(7,7,8)]
   224      11.644472      11.644472      11.644472    8[6-(6,8)]
   225      15.524975      15.524975      15.524975    8[6-(6,8)]
   226      15.589945      15.589945      15.589945    8[1-(0),6-(6,8)]
   227      12.297124      12.297124      12.297124    8[6-(6,8),48-(7,7,8),48-(7,7,8)]
   228      14.196033      14.196033      14.196033    8[6-(6,8)]
   229      15.524982      15.524982      15.524982    8[6-(6,8)]
   230      15.589952      15.589952      15.589952    8[1-(0),6-(6,8)]
   231      12.297137      12.297137      12.297137    8[6-(6,8),48-(7,7,8),48-(7,7,8)]
   232      14.196043      14.196043      14.196043    8[6-(6,8)]
   233       4.450478       4.450478       4.450478    8[6-(6,8)]
   234       4.515446       4.515446       4.515446    8[1-(0),6-(6,8)]
   235       1.222625       1.222625       1.222625    8[6-(6,8),48-(7,7,8),48-(7,7,8)]
   236       3.121533       3.121533       3.121533    8[6-(6,8)]
   237       19.21647       19.21647       19.21647    8[6-(6,8)]
   238      19.281444      19.281444      19.281444    8[1-(0),6-(6,8)]
   239      15.988628      15.988628      15.988628    8[6-(6,8),48-(7,7,8),48-(7,7,8)]
   240      17.887536      17.887536      17.887536    8[6-(6,8)]
