# Supplementary material for: A collection of forcefield precursors for metal–organic frameworks
Source: RSC Adv. 2019 Nov 13;9(63):36492–507. doi: 10.1039/c9ra07327b (PMC9075174; doi:10.1039/c9ra07327b)
Supplement: RA-009-C9RA07327B-s1695 [file RA-009-C9RA07327B-s1695.txt]

NIGDEO_clean

18.500000    0.000000    0.000000
9.250010    22.910003    0.000000
9.250010    6.405200    21.996401

     1      16.243755      16.243755      16.243755    29[8-(6),8-(6),8-(6),8-(6)]
     2       5.601065       5.601065       5.601065    29[8-(6),8-(6),8-(6),8-(6)]
     3      16.243745      16.243745      16.243745    29[8-(6),8-(6),8-(6),8-(6)]
     4      24.101075      24.101075      24.101075    29[8-(6),8-(6),8-(6),8-(6)]
     5      16.243745      16.243745      16.243745    29[8-(6),8-(6),8-(6),8-(6)]
     6      24.101075      24.101075      24.101075    29[8-(6),8-(6),8-(6),8-(6)]
     7      16.243755      16.243755      16.243755    29[8-(6),8-(6),8-(6),8-(6)]
     8       5.601065       5.601065       5.601065    29[8-(6),8-(6),8-(6),8-(6)]
     9      20.511337      20.511337      20.511337    29[8-(6),8-(6),8-(6),8-(6)]
    10      20.554258      20.554258      20.554258    29[8-(6),8-(6),8-(6),8-(6)]
    11      20.511323      20.511323      20.511323    29[8-(6),8-(6),8-(6),8-(6)]
    12       2.054242       2.054242       2.054242    29[8-(6),8-(6),8-(6),8-(6)]
    13      23.047316      23.047316      23.047316    1[6-(6,6)]
    14      16.701807      16.701807      16.701807    1[6-(6,6)]
    15      14.620558      14.620558      14.620558    1[6-(6,6)]
    16      14.940609      14.940609      14.940609    1[6-(6,6)]
    17      19.110509      19.110509      19.110509    1[6-(6,6)]
    18      18.081908      18.081908      18.081908    1[6-(6,6)]
    19       7.810708       7.810708       7.810708    1[6-(6,6)]
    20      23.987107      23.987107      23.987107    1[6-(6,6)]
    21      17.658266      17.658266      17.658266    1[6-(6,6)]
    22      22.225908      22.225908      22.225908    1[6-(6,6)]
    23      21.021559      21.021559      21.021559    1[6-(6,6)]
    24      25.794559      25.794559      25.794559    1[6-(6,6)]
    25      12.827914      12.827914      12.827914    1[6-(6,6)]
    26      27.254214      27.254214      27.254214    1[6-(6,6)]
    27      29.346565      29.346565      29.346565    1[6-(6,6)]
    28      30.097664      30.097664      30.097664    1[6-(6,6)]
    29      27.683412      27.683412      27.683412    1[6-(6,6)]
    30      28.271712      28.271712      28.271712    1[6-(6,6)]
    31       4.547304       4.547304       4.547304    1[6-(6,6)]
    32      16.701813      16.701813      16.701813    1[6-(6,6)]
    33      14.620562      14.620562      14.620562    1[6-(6,6)]
    34      14.940611      14.940611      14.940611    1[6-(6,6)]
    35      19.110511      19.110511      19.110511    1[6-(6,6)]
    36      18.081912      18.081912      18.081912    1[6-(6,6)]
    37      26.310712      26.310712      26.310712    1[6-(6,6)]
    38      23.987113      23.987113      23.987113    1[6-(6,6)]
    39      17.658254      17.658254      17.658254    1[6-(6,6)]
    40      22.225912      22.225912      22.225912    1[6-(6,6)]
    41      21.021561      21.021561      21.021561    1[6-(6,6)]
    42      25.794561      25.794561      25.794561    1[6-(6,6)]
    43      12.827906      12.827906      12.827906    1[6-(6,6)]
    44       8.754206       8.754206       8.754206    1[6-(6,6)]
    45      10.846555      10.846555      10.846555    1[6-(6,6)]
    46      11.597656      11.597656      11.597656    1[6-(6,6)]
    47       9.183408       9.183408       9.183408    1[6-(6,6)]
    48       9.771708       9.771708       9.771708    1[6-(6,6)]
    49       4.547304       4.547304       4.547304    1[6-(6,6)]
    50      16.701813      16.701813      16.701813    1[6-(6,6)]
    51      14.620562      14.620562      14.620562    1[6-(6,6)]
    52      14.940611      14.940611      14.940611    1[6-(6,6)]
    53      19.110511      19.110511      19.110511    1[6-(6,6)]
    54      18.081912      18.081912      18.081912    1[6-(6,6)]
    55      26.310712      26.310712      26.310712    1[6-(6,6)]
    56      23.987113      23.987113      23.987113    1[6-(6,6)]
    57      17.658254      17.658254      17.658254    1[6-(6,6)]
    58      22.225912      22.225912      22.225912    1[6-(6,6)]
    59      21.021561      21.021561      21.021561    1[6-(6,6)]
    60      25.794561      25.794561      25.794561    1[6-(6,6)]
    61      12.827906      12.827906      12.827906    1[6-(6,6)]
    62       8.754206       8.754206       8.754206    1[6-(6,6)]
    63      10.846555      10.846555      10.846555    1[6-(6,6)]
    64      11.597656      11.597656      11.597656    1[6-(6,6)]
    65       9.183408       9.183408       9.183408    1[6-(6,6)]
    66       9.771708       9.771708       9.771708    1[6-(6,6)]
    67      23.047316      23.047316      23.047316    1[6-(6,6)]
    68      16.701807      16.701807      16.701807    1[6-(6,6)]
    69      14.620558      14.620558      14.620558    1[6-(6,6)]
    70      14.940609      14.940609      14.940609    1[6-(6,6)]
    71      19.110509      19.110509      19.110509    1[6-(6,6)]
    72      18.081908      18.081908      18.081908    1[6-(6,6)]
    73       7.810708       7.810708       7.810708    1[6-(6,6)]
    74      23.987107      23.987107      23.987107    1[6-(6,6)]
    75      17.658266      17.658266      17.658266    1[6-(6,6)]
    76      22.225908      22.225908      22.225908    1[6-(6,6)]
    77      21.021559      21.021559      21.021559    1[6-(6,6)]
    78      25.794559      25.794559      25.794559    1[6-(6,6)]
    79      12.827914      12.827914      12.827914    1[6-(6,6)]
    80      27.254214      27.254214      27.254214    1[6-(6,6)]
    81      29.346565      29.346565      29.346565    1[6-(6,6)]
    82      30.097664      30.097664      30.097664    1[6-(6,6)]
    83      27.683412      27.683412      27.683412    1[6-(6,6)]
    84      28.271712      28.271712      28.271712    1[6-(6,6)]
    85      22.529319      22.529319      22.529319    1[6-(6,7)]
    86      18.488919      18.488919      18.488919    1[6-(6,7)]
    87       4.029301       4.029301       4.029301    1[6-(6,7)]
    88      18.488901      18.488901      18.488901    1[6-(6,7)]
    89      22.249042      22.249042      22.249042    6[6-(6,6),8-(29),8-(29)]
    90      23.280972      23.280972      23.280972    6[6-(1,6),6-(1,6),6-(8,8)]
    91      23.540712      23.540712      23.540712    6[1-(0),6-(6,6),6-(6,6)]
    92      15.212557      15.212557      15.212557    6[6-(1,6),6-(1,6),6-(8,8)]
    93      15.974757      15.974757      15.974757    6[1-(0),6-(6,6),6-(6,6)]
    94      15.699108      15.699108      15.699108    6[6-(1,6),6-(1,6),6-(6,6)]
    95      14.774108      14.774108      14.774108    6[1-(0),6-(6,6),6-(6,6)]
    96      15.469706      15.469706      15.469706    6[6-(6,6),8-(29),8-(29)]
    97      16.326259      16.326259      16.326259    6[6-(1,6),6-(1,6),6-(6,6)]
    98      15.802709      15.802709      15.802709    6[1-(0),6-(6,6),6-(6,6)]
    99      18.263209      18.263209      18.263209    6[1-(0),6-(1,6),6-(6,6)]
   100      17.602759      17.602759      17.602759    6[1-(0),6-(1,6),6-(6,6)]
   101      18.659302      18.659302      18.659302    6[6-(6,6),8-(29),8-(29)]
   102      17.516557      17.516557      17.516557    6[6-(1,6),6-(1,6),6-(8,8)]
   103       7.548748       7.548748       7.548748    6[1-(0),6-(6,6),6-(6,6)]
   104      24.976858      24.976858      24.976858    6[6-(1,6),6-(1,6),6-(6,6)]
   105      24.667907      24.667907      24.667907    6[1-(0),6-(6,6),6-(6,6)]
   106      16.115367      16.115367      16.115367    6[6-(1,6),6-(1,6),6-(8,8)]
   107      17.182817      17.182817      17.182817    6[1-(0),6-(6,6),6-(6,6)]
   108      15.745366      15.745366      15.745366    6[6-(6,6),8-(29),8-(29)]
   109      24.096259      24.096259      24.096259    6[6-(1,6),6-(1,6),6-(6,6)]
   110      22.699509      22.699509      22.699509    6[1-(0),6-(1,6),6-(6,6)]
   111      21.968759      21.968759      21.968759    6[1-(0),6-(1,6),6-(6,6)]
   112      24.847359      24.847359      24.847359    6[1-(0),6-(6,6),6-(6,6)]
   113      31.925095      31.925095      31.925095    6[6-(6,6),8-(29),8-(29)]
   114      30.591614      30.591614      30.591614    6[6-(1,6),6-(1,6),6-(8,8)]
   115      30.517614      30.517614      30.517614    6[1-(0),6-(6,6),6-(6,6)]
   116      29.278114      29.278114      29.278114    6[6-(1,6),6-(1,6),6-(6,6)]
   117      28.086714      28.086714      28.086714    6[1-(0),6-(6,6),6-(6,6)]
   118      28.169964      28.169964      28.169964    6[6-(1,6),6-(1,6),6-(8,8)]
   119      29.366915      29.366915      29.366915    6[1-(0),6-(6,6),6-(6,6)]
   120      26.819464      26.819464      26.819464    6[6-(6,6),8-(29),8-(29)]
   121      29.240188      29.240188      29.240188    6[6-(1,6),6-(1,6),6-(6,6)]
   122      29.623138      29.623138      29.623138    6[1-(0),6-(6,6),6-(6,6)]
   123      28.184762      28.184762      28.184762    6[1-(0),6-(1,6),6-(6,6)]
   124      28.528862      28.528862      28.528862    6[1-(0),6-(1,6),6-(6,6)]
   125       3.749028       3.749028       3.749028    6[6-(6,6),8-(29),8-(29)]
   126       4.780958       4.780958       4.780958    6[6-(1,6),6-(1,6),6-(8,8)]
   127       5.040698       5.040698       5.040698    6[1-(0),6-(6,6),6-(6,6)]
   128      15.212563      15.212563      15.212563    6[6-(1,6),6-(1,6),6-(8,8)]
   129      15.974763      15.974763      15.974763    6[1-(0),6-(6,6),6-(6,6)]
   130      15.699112      15.699112      15.699112    6[6-(1,6),6-(1,6),6-(6,6)]
   131      14.774112      14.774112      14.774112    6[1-(0),6-(6,6),6-(6,6)]
   132       6.219704       6.219704       6.219704    6[6-(6,6),8-(29),8-(29)]
   133      16.326261      16.326261      16.326261    6[6-(1,6),6-(1,6),6-(6,6)]
   134      15.802711      15.802711      15.802711    6[1-(0),6-(6,6),6-(6,6)]
   135      18.263211      18.263211      18.263211    6[1-(0),6-(1,6),6-(6,6)]
   136      17.602761      17.602761      17.602761    6[1-(0),6-(1,6),6-(6,6)]
   137      18.659288      18.659288      18.659288    6[6-(6,6),8-(29),8-(29)]
   138      17.516543      17.516543      17.516543    6[6-(1,6),6-(1,6),6-(8,8)]
   139      16.798742      16.798742      16.798742    6[1-(0),6-(6,6),6-(6,6)]
   140      24.976862      24.976862      24.976862    6[6-(1,6),6-(1,6),6-(6,6)]
   141      24.667913      24.667913      24.667913    6[1-(0),6-(6,6),6-(6,6)]
   142      16.115353      16.115353      16.115353    6[6-(1,6),6-(1,6),6-(8,8)]
   143      17.182803      17.182803      17.182803    6[1-(0),6-(6,6),6-(6,6)]
   144      15.745354      15.745354      15.745354    6[6-(6,6),8-(29),8-(29)]
   145      24.096261      24.096261      24.096261    6[6-(1,6),6-(1,6),6-(6,6)]
   146      22.699511      22.699511      22.699511    6[1-(0),6-(1,6),6-(6,6)]
   147      21.968761      21.968761      21.968761    6[1-(0),6-(1,6),6-(6,6)]
   148      24.847361      24.847361      24.847361    6[1-(0),6-(6,6),6-(6,6)]
   149      13.425085      13.425085      13.425085    6[6-(6,6),8-(29),8-(29)]
   150      12.091606      12.091606      12.091606    6[6-(1,6),6-(1,6),6-(8,8)]
   151      12.017606      12.017606      12.017606    6[1-(0),6-(6,6),6-(6,6)]
   152      10.778106      10.778106      10.778106    6[6-(1,6),6-(1,6),6-(6,6)]
   153       9.586706       9.586706       9.586706    6[1-(0),6-(6,6),6-(6,6)]
   154       9.669956       9.669956       9.669956    6[6-(1,6),6-(1,6),6-(8,8)]
   155      10.866905      10.866905      10.866905    6[1-(0),6-(6,6),6-(6,6)]
   156       8.319456       8.319456       8.319456    6[6-(6,6),8-(29),8-(29)]
   157      10.740182      10.740182      10.740182    6[6-(1,6),6-(1,6),6-(6,6)]
   158      11.123132      11.123132      11.123132    6[1-(0),6-(6,6),6-(6,6)]
   159       9.684758       9.684758       9.684758    6[1-(0),6-(1,6),6-(6,6)]
   160      10.028858      10.028858      10.028858    6[1-(0),6-(1,6),6-(6,6)]
   161       3.749028       3.749028       3.749028    6[6-(6,6),8-(29),8-(29)]
   162       4.780958       4.780958       4.780958    6[6-(1,6),6-(1,6),6-(8,8)]
   163       5.040698       5.040698       5.040698    6[1-(0),6-(6,6),6-(6,6)]
   164      15.212563      15.212563      15.212563    6[6-(1,6),6-(1,6),6-(8,8)]
   165      15.974763      15.974763      15.974763    6[1-(0),6-(6,6),6-(6,6)]
   166      15.699112      15.699112      15.699112    6[6-(1,6),6-(1,6),6-(6,6)]
   167      14.774112      14.774112      14.774112    6[1-(0),6-(6,6),6-(6,6)]
   168       6.219704       6.219704       6.219704    6[6-(6,6),8-(29),8-(29)]
   169      16.326261      16.326261      16.326261    6[6-(1,6),6-(1,6),6-(6,6)]
   170      15.802711      15.802711      15.802711    6[1-(0),6-(6,6),6-(6,6)]
   171      18.263211      18.263211      18.263211    6[1-(0),6-(1,6),6-(6,6)]
   172      17.602761      17.602761      17.602761    6[1-(0),6-(1,6),6-(6,6)]
   173      18.659288      18.659288      18.659288    6[6-(6,6),8-(29),8-(29)]
   174      17.516543      17.516543      17.516543    6[6-(1,6),6-(1,6),6-(8,8)]
   175      16.798742      16.798742      16.798742    6[1-(0),6-(6,6),6-(6,6)]
   176      24.976862      24.976862      24.976862    6[6-(1,6),6-(1,6),6-(6,6)]
   177      24.667913      24.667913      24.667913    6[1-(0),6-(6,6),6-(6,6)]
   178      16.115353      16.115353      16.115353    6[6-(1,6),6-(1,6),6-(8,8)]
   179      17.182803      17.182803      17.182803    6[1-(0),6-(6,6),6-(6,6)]
   180      15.745354      15.745354      15.745354    6[6-(6,6),8-(29),8-(29)]
   181      24.096261      24.096261      24.096261    6[6-(1,6),6-(1,6),6-(6,6)]
   182      22.699511      22.699511      22.699511    6[1-(0),6-(1,6),6-(6,6)]
   183      21.968761      21.968761      21.968761    6[1-(0),6-(1,6),6-(6,6)]
   184      24.847361      24.847361      24.847361    6[1-(0),6-(6,6),6-(6,6)]
   185      13.425085      13.425085      13.425085    6[6-(6,6),8-(29),8-(29)]
   186      12.091606      12.091606      12.091606    6[6-(1,6),6-(1,6),6-(8,8)]
   187      12.017606      12.017606      12.017606    6[1-(0),6-(6,6),6-(6,6)]
   188      10.778106      10.778106      10.778106    6[6-(1,6),6-(1,6),6-(6,6)]
   189       9.586706       9.586706       9.586706    6[1-(0),6-(6,6),6-(6,6)]
   190       9.669956       9.669956       9.669956    6[6-(1,6),6-(1,6),6-(8,8)]
   191      10.866905      10.866905      10.866905    6[1-(0),6-(6,6),6-(6,6)]
   192       8.319456       8.319456       8.319456    6[6-(6,6),8-(29),8-(29)]
   193      10.740182      10.740182      10.740182    6[6-(1,6),6-(1,6),6-(6,6)]
   194      11.123132      11.123132      11.123132    6[1-(0),6-(6,6),6-(6,6)]
   195       9.684758       9.684758       9.684758    6[1-(0),6-(1,6),6-(6,6)]
   196      10.028858      10.028858      10.028858    6[1-(0),6-(1,6),6-(6,6)]
   197      22.249042      22.249042      22.249042    6[6-(6,6),8-(29),8-(29)]
   198      23.280972      23.280972      23.280972    6[6-(1,6),6-(1,6),6-(8,8)]
   199      23.540712      23.540712      23.540712    6[1-(0),6-(6,6),6-(6,6)]
   200      15.212557      15.212557      15.212557    6[6-(1,6),6-(1,6),6-(8,8)]
   201      15.974757      15.974757      15.974757    6[1-(0),6-(6,6),6-(6,6)]
   202      15.699108      15.699108      15.699108    6[6-(1,6),6-(1,6),6-(6,6)]
   203      14.774108      14.774108      14.774108    6[1-(0),6-(6,6),6-(6,6)]
   204      15.469706      15.469706      15.469706    6[6-(6,6),8-(29),8-(29)]
   205      16.326259      16.326259      16.326259    6[6-(1,6),6-(1,6),6-(6,6)]
   206      15.802709      15.802709      15.802709    6[1-(0),6-(6,6),6-(6,6)]
   207      18.263209      18.263209      18.263209    6[1-(0),6-(1,6),6-(6,6)]
   208      17.602759      17.602759      17.602759    6[1-(0),6-(1,6),6-(6,6)]
   209      18.659302      18.659302      18.659302    6[6-(6,6),8-(29),8-(29)]
   210      17.516557      17.516557      17.516557    6[6-(1,6),6-(1,6),6-(8,8)]
   211       7.548748       7.548748       7.548748    6[1-(0),6-(6,6),6-(6,6)]
   212      24.976858      24.976858      24.976858    6[6-(1,6),6-(1,6),6-(6,6)]
   213      24.667907      24.667907      24.667907    6[1-(0),6-(6,6),6-(6,6)]
   214      16.115367      16.115367      16.115367    6[6-(1,6),6-(1,6),6-(8,8)]
   215      17.182817      17.182817      17.182817    6[1-(0),6-(6,6),6-(6,6)]
   216      15.745366      15.745366      15.745366    6[6-(6,6),8-(29),8-(29)]
   217      24.096259      24.096259      24.096259    6[6-(1,6),6-(1,6),6-(6,6)]
   218      22.699509      22.699509      22.699509    6[1-(0),6-(1,6),6-(6,6)]
   219      21.968759      21.968759      21.968759    6[1-(0),6-(1,6),6-(6,6)]
   220      24.847359      24.847359      24.847359    6[1-(0),6-(6,6),6-(6,6)]
   221      31.925095      31.925095      31.925095    6[6-(6,6),8-(29),8-(29)]
   222      30.591614      30.591614      30.591614    6[6-(1,6),6-(1,6),6-(8,8)]
   223      30.517614      30.517614      30.517614    6[1-(0),6-(6,6),6-(6,6)]
   224      29.278114      29.278114      29.278114    6[6-(1,6),6-(1,6),6-(6,6)]
   225      28.086714      28.086714      28.086714    6[1-(0),6-(6,6),6-(6,6)]
   226      28.169964      28.169964      28.169964    6[6-(1,6),6-(1,6),6-(8,8)]
   227      29.366915      29.366915      29.366915    6[1-(0),6-(6,6),6-(6,6)]
   228      26.819464      26.819464      26.819464    6[6-(6,6),8-(29),8-(29)]
   229      29.240188      29.240188      29.240188    6[6-(1,6),6-(1,6),6-(6,6)]
   230      29.623138      29.623138      29.623138    6[1-(0),6-(6,6),6-(6,6)]
   231      28.184762      28.184762      28.184762    6[1-(0),6-(1,6),6-(6,6)]
   232      28.528862      28.528862      28.528862    6[1-(0),6-(1,6),6-(6,6)]
   233      29.329913      29.329913      29.329913    6[6-(1,6),6-(1,6),6-(6,6)]
   234      28.601012      28.601012      28.601012    6[6-(1,6),6-(1,6),6-(6,6)]
   235       21.71717       21.71717       21.71717    6[1-(0),6-(1,7),7-(6)]
   236       19.32142       19.32142       19.32142    6[1-(0),6-(1,7),7-(6)]
   237      10.829907      10.829907      10.829907    6[6-(1,6),6-(1,6),6-(6,6)]
   238      10.101008      10.101008      10.101008    6[6-(1,6),6-(1,6),6-(6,6)]
   239        3.21715        3.21715        3.21715    6[1-(0),6-(1,7),7-(6)]
   240         0.8214         0.8214         0.8214    6[1-(0),6-(1,7),7-(6)]
   241       16.34291       16.34291       16.34291    6[6-(1,6),6-(1,6),6-(6,6)]
   242       17.64716       17.64716       17.64716    6[6-(1,6),6-(1,6),6-(6,6)]
   243       22.69211       22.69211       22.69211    6[6-(1,6),6-(1,6),6-(6,6)]
   244       24.09996       24.09996       24.09996    6[6-(1,6),6-(1,6),6-(6,6)]
   245       16.34291       16.34291       16.34291    6[6-(1,6),6-(1,6),6-(6,6)]
   246       17.64716       17.64716       17.64716    6[6-(1,6),6-(1,6),6-(6,6)]
   247       22.69211       22.69211       22.69211    6[6-(1,6),6-(1,6),6-(6,6)]
   248       24.09996       24.09996       24.09996    6[6-(1,6),6-(1,6),6-(6,6)]
   249      20.497464      20.497464      20.497464    7[6-(1,6),6-(1,6)]
   250       1.997446       1.997446       1.997446    7[6-(1,6),6-(1,6)]
   251      16.061706      16.061706      16.061706    8[6-(6,8),29-(8,8,8)]
   252      24.086275      24.086275      24.086275    8[6-(6,8),29-(8,8,8)]
   253      21.903463      21.903463      21.903463    8[6-(6,8),29-(8,8,8)]
   254      21.875157      21.875157      21.875157    8[6-(6,8),29-(8,8,8)]
   255      19.123653      19.123653      19.123653    8[6-(6,8),29-(8,8,8)]
   256      19.114217      19.114217      19.114217    8[6-(6,8),29-(8,8,8)]
   257       5.820661       5.820661       5.820661    8[6-(6,8),29-(8,8,8)]
   258      16.231916      16.231916      16.231916    8[6-(6,8),29-(8,8,8)]
   259      14.508084      14.508084      14.508084    8[6-(6,8),29-(8,8,8)]
   260       31.77617       31.77617       31.77617    8[6-(6,8),29-(8,8,8)]
   261      25.668949      25.668949      25.668949    8[6-(6,8),29-(8,8,8)]
   262      17.781095      17.781095      17.781095    8[6-(6,8),29-(8,8,8)]
   263      16.061714      16.061714      16.061714    8[6-(6,8),29-(8,8,8)]
   264       5.586265       5.586265       5.586265    8[6-(6,8),29-(8,8,8)]
   265       3.403447       3.403447       3.403447    8[6-(6,8),29-(8,8,8)]
   266       3.375143       3.375143       3.375143    8[6-(6,8),29-(8,8,8)]
   267      19.123637      19.123637      19.123637    8[6-(6,8),29-(8,8,8)]
   268      19.114203      19.114203      19.114203    8[6-(6,8),29-(8,8,8)]
   269      24.320669      24.320669      24.320669    8[6-(6,8),29-(8,8,8)]
   270      16.231904      16.231904      16.231904    8[6-(6,8),29-(8,8,8)]
   271      14.508076      14.508076      14.508076    8[6-(6,8),29-(8,8,8)]
   272       13.27616       13.27616       13.27616    8[6-(6,8),29-(8,8,8)]
   273       7.168941       7.168941       7.168941    8[6-(6,8),29-(8,8,8)]
   274       8.531095       8.531095       8.531095    8[6-(6,8),29-(8,8,8)]
   275      16.061714      16.061714      16.061714    8[6-(6,8),29-(8,8,8)]
   276       5.586265       5.586265       5.586265    8[6-(6,8),29-(8,8,8)]
   277       3.403447       3.403447       3.403447    8[6-(6,8),29-(8,8,8)]
   278       3.375143       3.375143       3.375143    8[6-(6,8),29-(8,8,8)]
   279      19.123637      19.123637      19.123637    8[6-(6,8),29-(8,8,8)]
   280      19.114203      19.114203      19.114203    8[6-(6,8),29-(8,8,8)]
   281      24.320669      24.320669      24.320669    8[6-(6,8),29-(8,8,8)]
   282      16.231904      16.231904      16.231904    8[6-(6,8),29-(8,8,8)]
   283      14.508076      14.508076      14.508076    8[6-(6,8),29-(8,8,8)]
   284       13.27616       13.27616       13.27616    8[6-(6,8),29-(8,8,8)]
   285       7.168941       7.168941       7.168941    8[6-(6,8),29-(8,8,8)]
   286       8.531095       8.531095       8.531095    8[6-(6,8),29-(8,8,8)]
   287      16.061706      16.061706      16.061706    8[6-(6,8),29-(8,8,8)]
   288      24.086275      24.086275      24.086275    8[6-(6,8),29-(8,8,8)]
   289      21.903463      21.903463      21.903463    8[6-(6,8),29-(8,8,8)]
   290      21.875157      21.875157      21.875157    8[6-(6,8),29-(8,8,8)]
   291      19.123653      19.123653      19.123653    8[6-(6,8),29-(8,8,8)]
   292      19.114217      19.114217      19.114217    8[6-(6,8),29-(8,8,8)]
   293       5.820661       5.820661       5.820661    8[6-(6,8),29-(8,8,8)]
   294      16.231916      16.231916      16.231916    8[6-(6,8),29-(8,8,8)]
   295      14.508084      14.508084      14.508084    8[6-(6,8),29-(8,8,8)]
   296       31.77617       31.77617       31.77617    8[6-(6,8),29-(8,8,8)]
   297      25.668949      25.668949      25.668949    8[6-(6,8),29-(8,8,8)]
   298      17.781095      17.781095      17.781095    8[6-(6,8),29-(8,8,8)]
