# Supplementary material for: A collection of forcefield precursors for metal–organic frameworks
Source: RSC Adv. 2019 Nov 13;9(63):36492–507. doi: 10.1039/c9ra07327b (PMC9075174; doi:10.1039/c9ra07327b)
Supplement: RA-009-C9RA07327B-s1696 [file RA-009-C9RA07327B-s1696.txt]

NIGDIS_clean

18.413000    0.000000    0.000000
9.206522    22.887745    0.000000
9.206522    6.310359    22.000641

     1      29.884331      29.884331      29.884331    29[8-(6),8-(6),8-(6),8-(6)]
     2       19.27741       19.27741       19.27741    29[8-(6),8-(6),8-(6),8-(6)]
     3      11.471311      11.471311      11.471311    29[8-(6),8-(6),8-(6),8-(6)]
     4      19.277246      19.277246      19.277246    29[8-(6),8-(6),8-(6),8-(6)]
     5      11.471311      11.471311      11.471311    29[8-(6),8-(6),8-(6),8-(6)]
     6      19.277338      19.277338      19.277338    29[8-(6),8-(6),8-(6),8-(6)]
     7      29.884331      29.884331      29.884331    29[8-(6),8-(6),8-(6),8-(6)]
     8      19.277318      19.277318      19.277318    29[8-(6),8-(6),8-(6),8-(6)]
     9      33.280432      33.280432      33.280432    29[8-(6),8-(6),8-(6),8-(6)]
    10      33.297553      33.297553      33.297553    29[8-(6),8-(6),8-(6),8-(6)]
    11      14.867397      14.867397      14.867397    29[8-(6),8-(6),8-(6),8-(6)]
    12      14.884524      14.884524      14.884524    29[8-(6),8-(6),8-(6),8-(6)]
    13      18.435136      18.435136      18.435136    1[6-(6,6)]
    14      11.767765      11.767765      11.767765    1[6-(6,6)]
    15      17.956393      17.956393      17.956393    1[6-(6,6)]
    16       9.808626       9.808626       9.808626    1[6-(6,6)]
    17      14.433971      14.433971      14.433971    1[6-(6,6)]
    18      13.261061      13.261061      13.261061    1[6-(6,6)]
    19      20.832487      20.832487      20.832487    1[6-(6,6)]
    20      18.915691      18.915691      18.915691    1[6-(6,6)]
    21       30.71292       30.71292       30.71292    1[6-(6,6)]
    22      17.313762      17.313762      17.313762    1[6-(6,6)]
    23      16.229239      16.229239      16.229239    1[6-(6,6)]
    24      20.574707      20.574707      20.574707    1[6-(6,6)]
    25      26.752277      26.752277      26.752277    1[6-(6,6)]
    26      22.745609      22.745609      22.745609    1[6-(6,6)]
    27      24.575864      24.575864      24.575864    1[6-(6,6)]
    28      24.076869      24.076869      24.076869    1[6-(6,6)]
    29      26.185153      26.185153      26.185153    1[6-(6,6)]
    30      25.778227      25.778227      25.778227    1[6-(6,6)]
    31      18.435099      18.435099      18.435099    1[6-(6,6)]
    32      11.767776      11.767776      11.767776    1[6-(6,6)]
    33      17.956366      17.956366      17.956366    1[6-(6,6)]
    34       9.808629       9.808629       9.808629    1[6-(6,6)]
    35      14.433974      14.433974      14.433974    1[6-(6,6)]
    36      13.261069      13.261069      13.261069    1[6-(6,6)]
    37      20.832494      20.832494      20.832494    1[6-(6,6)]
    38      18.915703      18.915703      18.915703    1[6-(6,6)]
    39      12.299892      12.299892      12.299892    1[6-(6,6)]
    40       17.31377       17.31377       17.31377    1[6-(6,6)]
    41      16.229242      16.229242      16.229242    1[6-(6,6)]
    42       20.57471       20.57471       20.57471    1[6-(6,6)]
    43       8.339262       8.339262       8.339262    1[6-(6,6)]
    44      22.745593      22.745593      22.745593    1[6-(6,6)]
    45       6.162843       6.162843       6.162843    1[6-(6,6)]
    46       5.663852       5.663852       5.663852    1[6-(6,6)]
    47       7.772146       7.772146       7.772146    1[6-(6,6)]
    48       7.365217       7.365217       7.365217    1[6-(6,6)]
    49      18.435099      18.435099      18.435099    1[6-(6,6)]
    50      11.767776      11.767776      11.767776    1[6-(6,6)]
    51      17.956366      17.956366      17.956366    1[6-(6,6)]
    52       9.808629       9.808629       9.808629    1[6-(6,6)]
    53      14.433974      14.433974      14.433974    1[6-(6,6)]
    54      13.261069      13.261069      13.261069    1[6-(6,6)]
    55      20.832494      20.832494      20.832494    1[6-(6,6)]
    56      18.915703      18.915703      18.915703    1[6-(6,6)]
    57      12.299892      12.299892      12.299892    1[6-(6,6)]
    58       17.31377       17.31377       17.31377    1[6-(6,6)]
    59      16.229242      16.229242      16.229242    1[6-(6,6)]
    60       20.57471       20.57471       20.57471    1[6-(6,6)]
    61       8.339262       8.339262       8.339262    1[6-(6,6)]
    62      22.745593      22.745593      22.745593    1[6-(6,6)]
    63       6.162843       6.162843       6.162843    1[6-(6,6)]
    64       5.663852       5.663852       5.663852    1[6-(6,6)]
    65       7.772146       7.772146       7.772146    1[6-(6,6)]
    66       7.365217       7.365217       7.365217    1[6-(6,6)]
    67      18.435136      18.435136      18.435136    1[6-(6,6)]
    68      11.767765      11.767765      11.767765    1[6-(6,6)]
    69      17.956393      17.956393      17.956393    1[6-(6,6)]
    70       9.808626       9.808626       9.808626    1[6-(6,6)]
    71      14.433971      14.433971      14.433971    1[6-(6,6)]
    72      13.261061      13.261061      13.261061    1[6-(6,6)]
    73      20.832487      20.832487      20.832487    1[6-(6,6)]
    74      18.915691      18.915691      18.915691    1[6-(6,6)]
    75       30.71292       30.71292       30.71292    1[6-(6,6)]
    76      17.313762      17.313762      17.313762    1[6-(6,6)]
    77      16.229239      16.229239      16.229239    1[6-(6,6)]
    78      20.574707      20.574707      20.574707    1[6-(6,6)]
    79      26.752277      26.752277      26.752277    1[6-(6,6)]
    80      22.745609      22.745609      22.745609    1[6-(6,6)]
    81      24.575864      24.575864      24.575864    1[6-(6,6)]
    82      24.076869      24.076869      24.076869    1[6-(6,6)]
    83      26.185153      26.185153      26.185153    1[6-(6,6)]
    84      25.778227      25.778227      25.778227    1[6-(6,6)]
    85      16.778884      16.778884      16.778884    6[6-(6,6),8-(29),8-(29)]
    86      17.981621      17.981621      17.981621    6[6-(1,6),6-(1,6),6-(8,8)]
    87      18.712619      18.712619      18.712619    6[1-(0),6-(6,6),6-(6,6)]
    88       10.62929       10.62929       10.62929    6[6-(1,6),6-(1,6),6-(6,6)]
    89      11.020381      11.020381      11.020381    6[1-(0),6-(6,6),6-(6,6)]
    90      19.526655      19.526655      19.526655    6[6-(1,6),6-(1,6),6-(8,8)]
    91      18.419481      18.419481      18.419481    6[1-(0),6-(6,6),6-(6,6)]
    92      19.842621      19.842621      19.842621    6[6-(6,6),8-(29),8-(29)]
    93      11.427127      11.427127      11.427127    6[6-(1,6),6-(1,6),6-(6,6)]
    94      10.755606      10.755606      10.755606    6[1-(0),6-(6,6),6-(6,6)]
    95      13.493988      13.493988      13.493988    6[1-(0),6-(1,6),6-(6,6)]
    96      12.790425      12.790425      12.790425    6[1-(0),6-(1,6),6-(6,6)]
    97      31.565812      31.565812      31.565812    6[6-(6,6),8-(29),8-(29)]
    98      30.525294      30.525294      30.525294    6[6-(1,6),6-(1,6),6-(8,8)]
    99      20.657378      20.657378      20.657378    6[1-(0),6-(6,6),6-(6,6)]
   100      19.749985      19.749985      19.749985    6[6-(1,6),6-(1,6),6-(6,6)]
   101      19.531422      19.531422      19.531422    6[1-(0),6-(6,6),6-(6,6)]
   102      20.167405      20.167405      20.167405    6[6-(1,6),6-(1,6),6-(8,8)]
   103      30.274875      30.274875      30.274875    6[1-(0),6-(6,6),6-(6,6)]
   104      20.015128      20.015128      20.015128    6[6-(6,6),8-(29),8-(29)]
   105      19.063182      19.063182      19.063182    6[6-(1,6),6-(1,6),6-(6,6)]
   106      17.758437      17.758437      17.758437    6[1-(0),6-(1,6),6-(6,6)]
   107      17.106986      17.106986      17.106986    6[1-(0),6-(1,6),6-(6,6)]
   108       19.67873       19.67873       19.67873    6[1-(0),6-(6,6),6-(6,6)]
   109      27.118146      27.118146      27.118146    6[6-(6,6),8-(29),8-(29)]
   110      25.851699      25.851699      25.851699    6[6-(1,6),6-(1,6),6-(8,8)]
   111      25.914855      25.914855      25.914855    6[1-(0),6-(6,6),6-(6,6)]
   112      24.770486      24.770486      24.770486    6[6-(1,6),6-(1,6),6-(6,6)]
   113      23.538657      23.538657      23.538657    6[1-(0),6-(6,6),6-(6,6)]
   114      23.441438      23.441438      23.441438    6[6-(1,6),6-(1,6),6-(8,8)]
   115      24.609927      24.609927      24.609927    6[1-(0),6-(6,6),6-(6,6)]
   116       22.17223       22.17223       22.17223    6[6-(6,6),8-(29),8-(29)]
   117       24.86789       24.86789       24.86789    6[6-(1,6),6-(1,6),6-(6,6)]
   118      24.510863      24.510863      24.510863    6[1-(0),6-(6,6),6-(6,6)]
   119      25.752448      25.752448      25.752448    6[1-(0),6-(1,6),6-(6,6)]
   120      25.514921      25.514921      25.514921    6[1-(0),6-(1,6),6-(6,6)]
   121      16.778852      16.778852      16.778852    6[6-(6,6),8-(29),8-(29)]
   122      17.981589      17.981589      17.981589    6[6-(1,6),6-(1,6),6-(8,8)]
   123      18.712584      18.712584      18.712584    6[1-(0),6-(6,6),6-(6,6)]
   124      29.042299      29.042299      29.042299    6[6-(1,6),6-(1,6),6-(6,6)]
   125      29.433392      29.433392      29.433392    6[1-(0),6-(6,6),6-(6,6)]
   126      19.526625      19.526625      19.526625    6[6-(1,6),6-(1,6),6-(8,8)]
   127      18.419452      18.419452      18.419452    6[1-(0),6-(6,6),6-(6,6)]
   128      19.842594      19.842594      19.842594    6[6-(6,6),8-(29),8-(29)]
   129      11.427133      11.427133      11.427133    6[6-(1,6),6-(1,6),6-(6,6)]
   130      10.755609      10.755609      10.755609    6[1-(0),6-(6,6),6-(6,6)]
   131      13.493991      13.493991      13.493991    6[1-(0),6-(1,6),6-(6,6)]
   132      12.790431      12.790431      12.790431    6[1-(0),6-(1,6),6-(6,6)]
   133       13.15278       13.15278       13.15278    6[6-(6,6),8-(29),8-(29)]
   134      12.112262      12.112262      12.112262    6[6-(1,6),6-(1,6),6-(8,8)]
   135      20.657387      20.657387      20.657387    6[1-(0),6-(6,6),6-(6,6)]
   136      19.749994      19.749994      19.749994    6[6-(1,6),6-(1,6),6-(6,6)]
   137      19.531433      19.531433      19.531433    6[1-(0),6-(6,6),6-(6,6)]
   138       20.16742       20.16742       20.16742    6[6-(1,6),6-(1,6),6-(8,8)]
   139      11.861846      11.861846      11.861846    6[1-(0),6-(6,6),6-(6,6)]
   140      20.015146      20.015146      20.015146    6[6-(6,6),8-(29),8-(29)]
   141      19.063188      19.063188      19.063188    6[6-(1,6),6-(1,6),6-(6,6)]
   142      17.758443      17.758443      17.758443    6[1-(0),6-(1,6),6-(6,6)]
   143      17.106989      17.106989      17.106989    6[1-(0),6-(1,6),6-(6,6)]
   144      19.678733      19.678733      19.678733    6[1-(0),6-(6,6),6-(6,6)]
   145       8.705126       8.705126       8.705126    6[6-(6,6),8-(29),8-(29)]
   146       7.438681       7.438681       7.438681    6[6-(1,6),6-(1,6),6-(8,8)]
   147       7.501838       7.501838       7.501838    6[1-(0),6-(6,6),6-(6,6)]
   148       6.357471       6.357471       6.357471    6[6-(1,6),6-(1,6),6-(6,6)]
   149       23.53864       23.53864       23.53864    6[1-(0),6-(6,6),6-(6,6)]
   150      23.441419      23.441419      23.441419    6[6-(1,6),6-(1,6),6-(8,8)]
   151       6.196907       6.196907       6.196907    6[1-(0),6-(6,6),6-(6,6)]
   152       22.17221       22.17221       22.17221    6[6-(6,6),8-(29),8-(29)]
   153       6.454876       6.454876       6.454876    6[6-(1,6),6-(1,6),6-(6,6)]
   154       6.097848       6.097848       6.097848    6[1-(0),6-(6,6),6-(6,6)]
   155       7.339439       7.339439       7.339439    6[1-(0),6-(1,6),6-(6,6)]
   156       7.101911       7.101911       7.101911    6[1-(0),6-(1,6),6-(6,6)]
   157      16.778852      16.778852      16.778852    6[6-(6,6),8-(29),8-(29)]
   158      17.981589      17.981589      17.981589    6[6-(1,6),6-(1,6),6-(8,8)]
   159      18.712584      18.712584      18.712584    6[1-(0),6-(6,6),6-(6,6)]
   160      29.042299      29.042299      29.042299    6[6-(1,6),6-(1,6),6-(6,6)]
   161      29.433392      29.433392      29.433392    6[1-(0),6-(6,6),6-(6,6)]
   162      19.526625      19.526625      19.526625    6[6-(1,6),6-(1,6),6-(8,8)]
   163      18.419452      18.419452      18.419452    6[1-(0),6-(6,6),6-(6,6)]
   164      19.842594      19.842594      19.842594    6[6-(6,6),8-(29),8-(29)]
   165      11.427133      11.427133      11.427133    6[6-(1,6),6-(1,6),6-(6,6)]
   166      10.755609      10.755609      10.755609    6[1-(0),6-(6,6),6-(6,6)]
   167      13.493991      13.493991      13.493991    6[1-(0),6-(1,6),6-(6,6)]
   168      12.790431      12.790431      12.790431    6[1-(0),6-(1,6),6-(6,6)]
   169       13.15278       13.15278       13.15278    6[6-(6,6),8-(29),8-(29)]
   170      12.112262      12.112262      12.112262    6[6-(1,6),6-(1,6),6-(8,8)]
   171      20.657387      20.657387      20.657387    6[1-(0),6-(6,6),6-(6,6)]
   172      19.749994      19.749994      19.749994    6[6-(1,6),6-(1,6),6-(6,6)]
   173      19.531433      19.531433      19.531433    6[1-(0),6-(6,6),6-(6,6)]
   174       20.16742       20.16742       20.16742    6[6-(1,6),6-(1,6),6-(8,8)]
   175      11.861846      11.861846      11.861846    6[1-(0),6-(6,6),6-(6,6)]
   176      20.015146      20.015146      20.015146    6[6-(6,6),8-(29),8-(29)]
   177      19.063188      19.063188      19.063188    6[6-(1,6),6-(1,6),6-(6,6)]
   178      17.758443      17.758443      17.758443    6[1-(0),6-(1,6),6-(6,6)]
   179      17.106989      17.106989      17.106989    6[1-(0),6-(1,6),6-(6,6)]
   180      19.678733      19.678733      19.678733    6[1-(0),6-(6,6),6-(6,6)]
   181       8.705126       8.705126       8.705126    6[6-(6,6),8-(29),8-(29)]
   182       7.438681       7.438681       7.438681    6[6-(1,6),6-(1,6),6-(8,8)]
   183       7.501838       7.501838       7.501838    6[1-(0),6-(6,6),6-(6,6)]
   184       6.357471       6.357471       6.357471    6[6-(1,6),6-(1,6),6-(6,6)]
   185       23.53864       23.53864       23.53864    6[1-(0),6-(6,6),6-(6,6)]
   186      23.441419      23.441419      23.441419    6[6-(1,6),6-(1,6),6-(8,8)]
   187       6.196907       6.196907       6.196907    6[1-(0),6-(6,6),6-(6,6)]
   188       22.17221       22.17221       22.17221    6[6-(6,6),8-(29),8-(29)]
   189       6.454876       6.454876       6.454876    6[6-(1,6),6-(1,6),6-(6,6)]
   190       6.097848       6.097848       6.097848    6[1-(0),6-(6,6),6-(6,6)]
   191       7.339439       7.339439       7.339439    6[1-(0),6-(1,6),6-(6,6)]
   192       7.101911       7.101911       7.101911    6[1-(0),6-(1,6),6-(6,6)]
   193      16.778884      16.778884      16.778884    6[6-(6,6),8-(29),8-(29)]
   194      17.981621      17.981621      17.981621    6[6-(1,6),6-(1,6),6-(8,8)]
   195      18.712619      18.712619      18.712619    6[1-(0),6-(6,6),6-(6,6)]
   196       10.62929       10.62929       10.62929    6[6-(1,6),6-(1,6),6-(6,6)]
   197      11.020381      11.020381      11.020381    6[1-(0),6-(6,6),6-(6,6)]
   198      19.526655      19.526655      19.526655    6[6-(1,6),6-(1,6),6-(8,8)]
   199      18.419481      18.419481      18.419481    6[1-(0),6-(6,6),6-(6,6)]
   200      19.842621      19.842621      19.842621    6[6-(6,6),8-(29),8-(29)]
   201      11.427127      11.427127      11.427127    6[6-(1,6),6-(1,6),6-(6,6)]
   202      10.755606      10.755606      10.755606    6[1-(0),6-(6,6),6-(6,6)]
   203      13.493988      13.493988      13.493988    6[1-(0),6-(1,6),6-(6,6)]
   204      12.790425      12.790425      12.790425    6[1-(0),6-(1,6),6-(6,6)]
   205      31.565812      31.565812      31.565812    6[6-(6,6),8-(29),8-(29)]
   206      30.525294      30.525294      30.525294    6[6-(1,6),6-(1,6),6-(8,8)]
   207      20.657378      20.657378      20.657378    6[1-(0),6-(6,6),6-(6,6)]
   208      19.749985      19.749985      19.749985    6[6-(1,6),6-(1,6),6-(6,6)]
   209      19.531422      19.531422      19.531422    6[1-(0),6-(6,6),6-(6,6)]
   210      20.167405      20.167405      20.167405    6[6-(1,6),6-(1,6),6-(8,8)]
   211      30.274875      30.274875      30.274875    6[1-(0),6-(6,6),6-(6,6)]
   212      20.015128      20.015128      20.015128    6[6-(6,6),8-(29),8-(29)]
   213      19.063182      19.063182      19.063182    6[6-(1,6),6-(1,6),6-(6,6)]
   214      17.758437      17.758437      17.758437    6[1-(0),6-(1,6),6-(6,6)]
   215      17.106986      17.106986      17.106986    6[1-(0),6-(1,6),6-(6,6)]
   216       19.67873       19.67873       19.67873    6[1-(0),6-(6,6),6-(6,6)]
   217      27.118146      27.118146      27.118146    6[6-(6,6),8-(29),8-(29)]
   218      25.851699      25.851699      25.851699    6[6-(1,6),6-(1,6),6-(8,8)]
   219      25.914855      25.914855      25.914855    6[1-(0),6-(6,6),6-(6,6)]
   220      24.770486      24.770486      24.770486    6[6-(1,6),6-(1,6),6-(6,6)]
   221      23.538657      23.538657      23.538657    6[1-(0),6-(6,6),6-(6,6)]
   222      23.441438      23.441438      23.441438    6[6-(1,6),6-(1,6),6-(8,8)]
   223      24.609927      24.609927      24.609927    6[1-(0),6-(6,6),6-(6,6)]
   224       22.17223       22.17223       22.17223    6[6-(6,6),8-(29),8-(29)]
   225       24.86789       24.86789       24.86789    6[6-(1,6),6-(1,6),6-(6,6)]
   226      24.510863      24.510863      24.510863    6[1-(0),6-(6,6),6-(6,6)]
   227      25.752448      25.752448      25.752448    6[1-(0),6-(1,6),6-(6,6)]
   228      25.514921      25.514921      25.514921    6[1-(0),6-(1,6),6-(6,6)]
   229      24.743418      24.743418      24.743418    6[6-(1,6),6-(1,6),6-(6,6)]
   230      25.397078      25.397078      25.397078    6[6-(1,6),6-(1,6),6-(6,6)]
   231      24.743405      24.743405      24.743405    6[6-(1,6),6-(1,6),6-(6,6)]
   232       6.984068       6.984068       6.984068    6[6-(1,6),6-(1,6),6-(6,6)]
   233      11.412399      11.412399      11.412399    6[6-(1,6),6-(1,6),6-(6,6)]
   234      12.846772      12.846772      12.846772    6[6-(1,6),6-(1,6),6-(6,6)]
   235      17.722534      17.722534      17.722534    6[6-(1,6),6-(1,6),6-(6,6)]
   236      19.055636      19.055636      19.055636    6[6-(1,6),6-(1,6),6-(6,6)]
   237      11.412399      11.412399      11.412399    6[6-(1,6),6-(1,6),6-(6,6)]
   238      12.846772      12.846772      12.846772    6[6-(1,6),6-(1,6),6-(6,6)]
   239      17.722534      17.722534      17.722534    6[6-(1,6),6-(1,6),6-(6,6)]
   240      19.055636      19.055636      19.055636    6[6-(1,6),6-(1,6),6-(6,6)]
   241      11.307989      11.307989      11.307989    8[6-(6,8),29-(8,8,8)]
   242      19.341418      19.341418      19.341418    8[6-(6,8),29-(8,8,8)]
   243       34.69363       34.69363       34.69363    8[6-(6,8),29-(8,8,8)]
   244      16.335314      16.335314      16.335314    8[6-(6,8),29-(8,8,8)]
   245      31.925972      31.925972      31.925972    8[6-(6,8),29-(8,8,8)]
   246      31.961322      31.961322      31.961322    8[6-(6,8),29-(8,8,8)]
   247      19.345816      19.345816      19.345816    8[6-(6,8),29-(8,8,8)]
   248      29.786008      29.786008      29.786008    8[6-(6,8),29-(8,8,8)]
   249      28.172474      28.172474      28.172474    8[6-(6,8),29-(8,8,8)]
   250      17.796912      17.796912      17.796912    8[6-(6,8),29-(8,8,8)]
   251      21.102618      21.102618      21.102618    8[6-(6,8),29-(8,8,8)]
   252      22.245883      22.245883      22.245883    8[6-(6,8),29-(8,8,8)]
   253      29.721006      29.721006      29.721006    8[6-(6,8),29-(8,8,8)]
   254      19.341393      19.341393      19.341393    8[6-(6,8),29-(8,8,8)]
   255      16.280595      16.280595      16.280595    8[6-(6,8),29-(8,8,8)]
   256      16.335284      16.335284      16.335284    8[6-(6,8),29-(8,8,8)]
   257      13.512937      13.512937      13.512937    8[6-(6,8),29-(8,8,8)]
   258      13.548293      13.548293      13.548293    8[6-(6,8),29-(8,8,8)]
   259      19.345833      19.345833      19.345833    8[6-(6,8),29-(8,8,8)]
   260      11.372984      11.372984      11.372984    8[6-(6,8),29-(8,8,8)]
   261       9.759455       9.759455       9.759455    8[6-(6,8),29-(8,8,8)]
   262       8.590412       8.590412       8.590412    8[6-(6,8),29-(8,8,8)]
   263      21.102599      21.102599      21.102599    8[6-(6,8),29-(8,8,8)]
   264      22.245861      22.245861      22.245861    8[6-(6,8),29-(8,8,8)]
   265      29.721006      29.721006      29.721006    8[6-(6,8),29-(8,8,8)]
   266      19.341393      19.341393      19.341393    8[6-(6,8),29-(8,8,8)]
   267      16.280595      16.280595      16.280595    8[6-(6,8),29-(8,8,8)]
   268      16.335284      16.335284      16.335284    8[6-(6,8),29-(8,8,8)]
   269      13.512937      13.512937      13.512937    8[6-(6,8),29-(8,8,8)]
   270      13.548293      13.548293      13.548293    8[6-(6,8),29-(8,8,8)]
   271      19.345833      19.345833      19.345833    8[6-(6,8),29-(8,8,8)]
   272      11.372984      11.372984      11.372984    8[6-(6,8),29-(8,8,8)]
   273       9.759455       9.759455       9.759455    8[6-(6,8),29-(8,8,8)]
   274       8.590412       8.590412       8.590412    8[6-(6,8),29-(8,8,8)]
   275      21.102599      21.102599      21.102599    8[6-(6,8),29-(8,8,8)]
   276      22.245861      22.245861      22.245861    8[6-(6,8),29-(8,8,8)]
   277      11.307989      11.307989      11.307989    8[6-(6,8),29-(8,8,8)]
   278      19.341418      19.341418      19.341418    8[6-(6,8),29-(8,8,8)]
   279       34.69363       34.69363       34.69363    8[6-(6,8),29-(8,8,8)]
   280      16.335314      16.335314      16.335314    8[6-(6,8),29-(8,8,8)]
   281      31.925972      31.925972      31.925972    8[6-(6,8),29-(8,8,8)]
   282      31.961322      31.961322      31.961322    8[6-(6,8),29-(8,8,8)]
   283      19.345816      19.345816      19.345816    8[6-(6,8),29-(8,8,8)]
   284      29.786008      29.786008      29.786008    8[6-(6,8),29-(8,8,8)]
   285      28.172474      28.172474      28.172474    8[6-(6,8),29-(8,8,8)]
   286      17.796912      17.796912      17.796912    8[6-(6,8),29-(8,8,8)]
   287      21.102618      21.102618      21.102618    8[6-(6,8),29-(8,8,8)]
   288      22.245883      22.245883      22.245883    8[6-(6,8),29-(8,8,8)]
