# Supplementary material for: A collection of forcefield precursors for metal–organic frameworks
Source: RSC Adv. 2019 Nov 13;9(63):36492–507. doi: 10.1039/c9ra07327b (PMC9075174; doi:10.1039/c9ra07327b)
Supplement: RA-009-C9RA07327B-s1697 [file RA-009-C9RA07327B-s1697.txt]

NIGFIT_clean

10.889400    0.000000    0.000000
4.658378    9.842690    0.000000
4.855822    3.074031    18.822474

     1       8.067431       8.067431       8.067431    68[8-(6),8-(6),8-(6),8-(6),8-(6),8-(6)]
     2      12.023815      12.023815      12.023815    68[8-(6),8-(6),8-(6),8-(6),8-(6),8-(6)]
     3      12.336169      12.336169      12.336169    68[8-(6),8-(6),8-(6),8-(6),8-(6),8-(6)]
     4       8.379785       8.379785       8.379785    68[8-(6),8-(6),8-(6),8-(6),8-(6),8-(6)]
     5       4.984941       4.984941       4.984941    1[6-(6,6)]
     6        5.97844        5.97844        5.97844    1[6-(6,6)]
     7       8.848718       8.848718       8.848718    1[6-(6,6)]
     8      12.302843      12.302843      12.302843    1[6-(6,6)]
     9      10.555391      10.555391      10.555391    1[6-(6,6)]
    10      10.219892      10.219892      10.219892    1[6-(6,6)]
    11      15.418659      15.418659      15.418659    1[6-(6,6)]
    12       14.42516       14.42516       14.42516    1[6-(6,6)]
    13      11.554882      11.554882      11.554882    1[6-(6,6)]
    14       8.100757       8.100757       8.100757    1[6-(6,6)]
    15       9.848209       9.848209       9.848209    1[6-(6,6)]
    16      10.183708      10.183708      10.183708    1[6-(6,6)]
    17       7.381552       7.381552       7.381552    6[6-(6,6),8-(68),8-(68)]
    18       3.801389       3.801389       3.801389    6[6-(6,6),8-(68),8-(68)]
    19       8.635305       8.635305       8.635305    6[6-(6,6),8-(68),8-(68)]
    20       6.971282       6.971282       6.971282    6[6-(1,6),6-(1,6),6-(8,8)]
    21       5.638249       5.638249       5.638249    6[1-(0),6-(6,6),6-(6,6)]
    22        5.25815        5.25815        5.25815    6[6-(1,6),6-(1,6),6-(8,8)]
    23       6.228805       6.228805       6.228805    6[1-(0),6-(6,6),6-(6,6)]
    24       7.571897       7.571897       7.571897    6[6-(1,6),6-(1,6),6-(8,8)]
    25        7.94724        7.94724        7.94724    6[1-(0),6-(6,6),6-(6,6)]
    26      11.561191      11.561191      11.561191    6[6-(6,6),8-(68),8-(68)]
    27      11.985965      11.985965      11.985965    6[6-(6,6),8-(68),8-(68)]
    28       9.395217       9.395217       9.395217    6[6-(6,6),8-(68),8-(68)]
    29      11.330912      11.330912      11.330912    6[6-(1,6),6-(1,6),6-(8,8)]
    30      11.797833      11.797833      11.797833    6[1-(0),6-(6,6),6-(6,6)]
    31      11.526168      11.526168      11.526168    6[6-(1,6),6-(1,6),6-(8,8)]
    32       10.74992       10.74992       10.74992    6[1-(0),6-(6,6),6-(6,6)]
    33      10.265463      10.265463      10.265463    6[6-(1,6),6-(1,6),6-(8,8)]
    34      10.548116      10.548116      10.548116    6[1-(0),6-(6,6),6-(6,6)]
    35      13.022048      13.022048      13.022048    6[6-(6,6),8-(68),8-(68)]
    36      16.602211      16.602211      16.602211    6[6-(6,6),8-(68),8-(68)]
    37      11.768295      11.768295      11.768295    6[6-(6,6),8-(68),8-(68)]
    38      13.432318      13.432318      13.432318    6[6-(1,6),6-(1,6),6-(8,8)]
    39      14.765351      14.765351      14.765351    6[1-(0),6-(6,6),6-(6,6)]
    40       15.14545       15.14545       15.14545    6[6-(1,6),6-(1,6),6-(8,8)]
    41      14.174795      14.174795      14.174795    6[1-(0),6-(6,6),6-(6,6)]
    42      12.831703      12.831703      12.831703    6[6-(1,6),6-(1,6),6-(8,8)]
    43       12.45636       12.45636       12.45636    6[1-(0),6-(6,6),6-(6,6)]
    44       8.842409       8.842409       8.842409    6[6-(6,6),8-(68),8-(68)]
    45       8.417635       8.417635       8.417635    6[6-(6,6),8-(68),8-(68)]
    46      11.008383      11.008383      11.008383    6[6-(6,6),8-(68),8-(68)]
    47       9.072688       9.072688       9.072688    6[6-(1,6),6-(1,6),6-(8,8)]
    48       8.605767       8.605767       8.605767    6[1-(0),6-(6,6),6-(6,6)]
    49       8.877432       8.877432       8.877432    6[6-(1,6),6-(1,6),6-(8,8)]
    50        9.65368        9.65368        9.65368    6[1-(0),6-(6,6),6-(6,6)]
    51      10.138137      10.138137      10.138137    6[6-(1,6),6-(1,6),6-(8,8)]
    52       9.855484       9.855484       9.855484    6[1-(0),6-(6,6),6-(6,6)]
    53       6.495028       6.495028       6.495028    8[6-(6,8),68-(8,8,8,8,8)]
    54       8.592013       8.592013       8.592013    8[6-(6,8),68-(8,8,8,8,8)]
    55      13.829889      13.829889      13.829889    8[6-(6,8),68-(8,8,8,8,8)]
    56      14.334201      14.334201      14.334201    8[6-(6,8),68-(8,8,8,8,8)]
    57       8.281352       8.281352       8.281352    8[6-(6,8),68-(8,8,8,8,8)]
    58       9.819013       9.819013       9.819013    8[6-(6,8),68-(8,8,8,8,8)]
    59      12.113733      12.113733      12.113733    8[6-(6,8),68-(8,8,8,8,8)]
    60      11.213104      11.213104      11.213104    8[6-(6,8),68-(8,8,8,8,8)]
    61       8.126177       8.126177       8.126177    8[6-(6,8),68-(8,8,8,8,8)]
    62       6.952653       6.952653       6.952653    8[6-(6,8),68-(8,8,8,8,8)]
    63      14.131434      14.131434      14.131434    8[6-(6,8),68-(8,8,8,8,8)]
    64       8.833365       8.833365       8.833365    8[6-(6,8),68-(8,8,8,8,8)]
    65      13.908572      13.908572      13.908572    8[6-(6,8),68-(8,8,8,8,8)]
    66      11.811587      11.811587      11.811587    8[6-(6,8),68-(8,8,8,8,8)]
    67       6.573711       6.573711       6.573711    8[6-(6,8),68-(8,8,8,8,8)]
    68       6.069399       6.069399       6.069399    8[6-(6,8),68-(8,8,8,8,8)]
    69      12.122248      12.122248      12.122248    8[6-(6,8),68-(8,8,8,8,8)]
    70      10.584587      10.584587      10.584587    8[6-(6,8),68-(8,8,8,8,8)]
    71       8.289867       8.289867       8.289867    8[6-(6,8),68-(8,8,8,8,8)]
    72       9.190496       9.190496       9.190496    8[6-(6,8),68-(8,8,8,8,8)]
    73      12.277423      12.277423      12.277423    8[6-(6,8),68-(8,8,8,8,8)]
    74      13.450947      13.450947      13.450947    8[6-(6,8),68-(8,8,8,8,8)]
    75       6.272166       6.272166       6.272166    8[6-(6,8),68-(8,8,8,8,8)]
    76      11.570235      11.570235      11.570235    8[6-(6,8),68-(8,8,8,8,8)]
