# Supplementary material for: A collection of forcefield precursors for metal–organic frameworks
Source: RSC Adv. 2019 Nov 13;9(63):36492–507. doi: 10.1039/c9ra07327b (PMC9075174; doi:10.1039/c9ra07327b)
Supplement: RA-009-C9RA07327B-s1698 [file RA-009-C9RA07327B-s1698.txt]

NIGFOZ_clean

10.954800    0.000000    0.000000
4.781361    9.856279    0.000000
4.947822    3.099048    18.857944

     1      13.129576      13.129576      13.129576    65[8-(6),8-(6),8-(6),8-(6),8-(6),8-(6)]
     2       9.127432       9.127432       9.127432    65[8-(6),8-(6),8-(6),8-(6),8-(6),8-(6)]
     3       7.554407       7.554407       7.554407    65[8-(6),8-(6),8-(6),8-(6),8-(6),8-(6)]
     4      11.556551      11.556551      11.556551    65[8-(6),8-(6),8-(6),8-(6),8-(6),8-(6)]
     5       5.244235       5.244235       5.244235    1[6-(6,6)]
     6        4.24875        4.24875        4.24875    1[6-(6,6)]
     7      12.354625      12.354625      12.354625    1[6-(6,6)]
     8       13.62516       13.62516       13.62516    1[6-(6,6)]
     9      15.400968      15.400968      15.400968    1[6-(6,6)]
    10      10.949769      10.949769      10.949769    1[6-(6,6)]
    11      15.439748      15.439748      15.439748    1[6-(6,6)]
    12      16.435233      16.435233      16.435233    1[6-(6,6)]
    13       8.329358       8.329358       8.329358    1[6-(6,6)]
    14       7.058823       7.058823       7.058823    1[6-(6,6)]
    15       5.283015       5.283015       5.283015    1[6-(6,6)]
    16       9.734214       9.734214       9.734214    1[6-(6,6)]
    17       2.850973       2.850973       2.850973    6[6-(6,6),8-(65),8-(65)]
    18       3.272866       3.272866       3.272866    6[6-(1,6),6-(1,6),6-(8,8)]
    19       4.588984       4.588984       4.588984    6[1-(0),6-(6,6),6-(6,6)]
    20       4.975929       4.975929       4.975929    6[6-(1,6),6-(1,6),6-(8,8)]
    21       4.002491       4.002491       4.002491    6[1-(0),6-(6,6),6-(6,6)]
    22        2.66696        2.66696        2.66696    6[6-(1,6),6-(1,6),6-(8,8)]
    23       2.300656       2.300656       2.300656    6[1-(0),6-(6,6),6-(6,6)]
    24       6.431515       6.431515       6.431515    6[6-(6,6),8-(65),8-(65)]
    25       1.595252       1.595252       1.595252    6[6-(6,6),8-(65),8-(65)]
    26      14.391104      14.391104      14.391104    6[6-(6,6),8-(65),8-(65)]
    27      14.619891      14.619891      14.619891    6[6-(1,6),6-(1,6),6-(8,8)]
    28      14.144596      14.144596      14.144596    6[1-(0),6-(6,6),6-(6,6)]
    29      14.415739      14.415739      14.415739    6[6-(1,6),6-(1,6),6-(8,8)]
    30      15.203975      15.203975      15.203975    6[1-(0),6-(6,6),6-(6,6)]
    31      15.683867      15.683867      15.683867    6[6-(1,6),6-(1,6),6-(8,8)]
    32      15.400724      15.400724      15.400724    6[1-(0),6-(6,6),6-(6,6)]
    33      13.915802      13.915802      13.915802    6[6-(6,6),8-(65),8-(65)]
    34      16.559259      16.559259      16.559259    6[6-(6,6),8-(65),8-(65)]
    35       17.83301       17.83301       17.83301    6[6-(6,6),8-(65),8-(65)]
    36      17.411117      17.411117      17.411117    6[6-(1,6),6-(1,6),6-(8,8)]
    37      16.094999      16.094999      16.094999    6[1-(0),6-(6,6),6-(6,6)]
    38      15.708054      15.708054      15.708054    6[6-(1,6),6-(1,6),6-(8,8)]
    39      16.681492      16.681492      16.681492    6[1-(0),6-(6,6),6-(6,6)]
    40      18.017023      18.017023      18.017023    6[6-(1,6),6-(1,6),6-(8,8)]
    41      18.383327      18.383327      18.383327    6[1-(0),6-(6,6),6-(6,6)]
    42      14.252468      14.252468      14.252468    6[6-(6,6),8-(65),8-(65)]
    43      19.088731      19.088731      19.088731    6[6-(6,6),8-(65),8-(65)]
    44       6.292879       6.292879       6.292879    6[6-(6,6),8-(65),8-(65)]
    45       6.064092       6.064092       6.064092    6[6-(1,6),6-(1,6),6-(8,8)]
    46       6.539387       6.539387       6.539387    6[1-(0),6-(6,6),6-(6,6)]
    47       6.268244       6.268244       6.268244    6[6-(1,6),6-(1,6),6-(8,8)]
    48       5.480008       5.480008       5.480008    6[1-(0),6-(6,6),6-(6,6)]
    49       5.000116       5.000116       5.000116    6[6-(1,6),6-(1,6),6-(8,8)]
    50       5.283259       5.283259       5.283259    6[1-(0),6-(6,6),6-(6,6)]
    51       6.768181       6.768181       6.768181    6[6-(6,6),8-(65),8-(65)]
    52       4.124724       4.124724       4.124724    6[6-(6,6),8-(65),8-(65)]
    53       3.746982       3.746982       3.746982    8[6-(6,8),65-(8,8,8,8,8)]
    54      12.612489      12.612489      12.612489    8[6-(6,8),65-(8,8,8,8,8)]
    55       7.276252       7.276252       7.276252    8[6-(6,8),65-(8,8,8,8,8)]
    56       6.782304       6.782304       6.782304    8[6-(6,8),65-(8,8,8,8,8)]
    57       6.894949       6.894949       6.894949    8[6-(6,8),65-(8,8,8,8,8)]
    58      11.380945      11.380945      11.380945    8[6-(6,8),65-(8,8,8,8,8)]
    59      13.877848      13.877848      13.877848    8[6-(6,8),65-(8,8,8,8,8)]
    60       9.942449       9.942449       9.942449    8[6-(6,8),65-(8,8,8,8,8)]
    61      13.179717      13.179717      13.179717    8[6-(6,8),65-(8,8,8,8,8)]
    62      14.198407      14.198407      14.198407    8[6-(6,8),65-(8,8,8,8,8)]
    63      16.687678      16.687678      16.687678    8[6-(6,8),65-(8,8,8,8,8)]
    64      12.323487      12.323487      12.323487    8[6-(6,8),65-(8,8,8,8,8)]
    65      16.937001      16.937001      16.937001    8[6-(6,8),65-(8,8,8,8,8)]
    66       8.071494       8.071494       8.071494    8[6-(6,8),65-(8,8,8,8,8)]
    67      13.407731      13.407731      13.407731    8[6-(6,8),65-(8,8,8,8,8)]
    68      13.901679      13.901679      13.901679    8[6-(6,8),65-(8,8,8,8,8)]
    69      13.789034      13.789034      13.789034    8[6-(6,8),65-(8,8,8,8,8)]
    70       9.303038       9.303038       9.303038    8[6-(6,8),65-(8,8,8,8,8)]
    71       6.806135       6.806135       6.806135    8[6-(6,8),65-(8,8,8,8,8)]
    72      10.741534      10.741534      10.741534    8[6-(6,8),65-(8,8,8,8,8)]
    73       7.504266       7.504266       7.504266    8[6-(6,8),65-(8,8,8,8,8)]
    74       6.485576       6.485576       6.485576    8[6-(6,8),65-(8,8,8,8,8)]
    75       3.996305       3.996305       3.996305    8[6-(6,8),65-(8,8,8,8,8)]
    76       8.360496       8.360496       8.360496    8[6-(6,8),65-(8,8,8,8,8)]
