# Supplementary material for: A collection of forcefield precursors for metal–organic frameworks
Source: RSC Adv. 2019 Nov 13;9(63):36492–507. doi: 10.1039/c9ra07327b (PMC9075174; doi:10.1039/c9ra07327b)
Supplement: RA-009-C9RA07327B-s1699 [file RA-009-C9RA07327B-s1699.txt]

NIGFUF_clean

10.909700    0.000000    0.000000
4.763972    9.814587    0.000000
4.895232    3.065311    18.635468

     1       9.090032       9.090032       9.090032    66[8-(6),8-(6),8-(6),8-(6),8-(6),8-(6)]
     2      13.071212      13.071212      13.071212    66[8-(6),8-(6),8-(6),8-(6),8-(6),8-(6)]
     3      11.478872      11.478872      11.478872    66[8-(6),8-(6),8-(6),8-(6),8-(6),8-(6)]
     4       7.497692       7.497692       7.497692    66[8-(6),8-(6),8-(6),8-(6),8-(6),8-(6)]
     5       4.243916       4.243916       4.243916    1[6-(6,6)]
     6       5.239474       5.239474       5.239474    1[6-(6,6)]
     7      12.292579      12.292579      12.292579    1[6-(6,6)]
     8      15.299494      15.299494      15.299494    1[6-(6,6)]
     9      13.555386      13.555386      13.555386    1[6-(6,6)]
    10      10.890331      10.890331      10.890331    1[6-(6,6)]
    11      16.324988      16.324988      16.324988    1[6-(6,6)]
    12       15.32943       15.32943       15.32943    1[6-(6,6)]
    13       8.276325       8.276325       8.276325    1[6-(6,6)]
    14        5.26941        5.26941        5.26941    1[6-(6,6)]
    15       7.013518       7.013518       7.013518    1[6-(6,6)]
    16       9.678573       9.678573       9.678573    1[6-(6,6)]
    17       1.598829       1.598829       1.598829    6[6-(6,6),8-(66),8-(66)]
    18       2.677879       2.677879       2.677879    6[6-(1,6),6-(1,6),6-(8,8)]
    19        4.00201        4.00201        4.00201    6[1-(0),6-(6,6),6-(6,6)]
    20       4.968618       4.968618       4.968618    6[6-(1,6),6-(1,6),6-(8,8)]
    21       4.587005       4.587005       4.587005    6[1-(0),6-(6,6),6-(6,6)]
    22         3.2673         3.2673         3.2673    6[6-(1,6),6-(1,6),6-(8,8)]
    23       2.285126       2.285126       2.285126    6[1-(0),6-(6,6),6-(6,6)]
    24       6.425754       6.425754       6.425754    6[6-(6,6),8-(66),8-(66)]
    25        2.84903        2.84903        2.84903    6[6-(6,6),8-(66),8-(66)]
    26      16.479438      16.479438      16.479438    6[6-(6,6),8-(66),8-(66)]
    27       15.61426       15.61426       15.61426    6[6-(1,6),6-(1,6),6-(8,8)]
    28      15.118574      15.118574      15.118574    6[1-(0),6-(6,6),6-(6,6)]
    29      14.357233      14.357233      14.357233    6[6-(1,6),6-(1,6),6-(8,8)]
    30      14.080024      14.080024      14.080024    6[1-(0),6-(6,6),6-(6,6)]
    31      14.567597      14.567597      14.567597    6[6-(1,6),6-(1,6),6-(8,8)]
    32        15.3359        15.3359        15.3359    6[1-(0),6-(6,6),6-(6,6)]
    33      13.871121      13.871121      13.871121    6[6-(6,6),8-(66),8-(66)]
    34      14.313525      14.313525      14.313525    6[6-(6,6),8-(66),8-(66)]
    35      18.970075      18.970075      18.970075    6[6-(6,6),8-(66),8-(66)]
    36      17.891025      17.891025      17.891025    6[6-(1,6),6-(1,6),6-(8,8)]
    37      16.566894      16.566894      16.566894    6[1-(0),6-(6,6),6-(6,6)]
    38      15.600286      15.600286      15.600286    6[6-(1,6),6-(1,6),6-(8,8)]
    39      15.981899      15.981899      15.981899    6[1-(0),6-(6,6),6-(6,6)]
    40      17.301604      17.301604      17.301604    6[6-(1,6),6-(1,6),6-(8,8)]
    41      18.283778      18.283778      18.283778    6[1-(0),6-(6,6),6-(6,6)]
    42       14.14315       14.14315       14.14315    6[6-(6,6),8-(66),8-(66)]
    43      17.719874      17.719874      17.719874    6[6-(6,6),8-(66),8-(66)]
    44       4.089466       4.089466       4.089466    6[6-(6,6),8-(66),8-(66)]
    45       4.954644       4.954644       4.954644    6[6-(1,6),6-(1,6),6-(8,8)]
    46        5.45033        5.45033        5.45033    6[1-(0),6-(6,6),6-(6,6)]
    47       6.211671       6.211671       6.211671    6[6-(1,6),6-(1,6),6-(8,8)]
    48        6.48888        6.48888        6.48888    6[1-(0),6-(6,6),6-(6,6)]
    49       6.001307       6.001307       6.001307    6[6-(1,6),6-(1,6),6-(8,8)]
    50       5.233004       5.233004       5.233004    6[1-(0),6-(6,6),6-(6,6)]
    51       6.697783       6.697783       6.697783    6[6-(6,6),8-(66),8-(66)]
    52       6.255379       6.255379       6.255379    6[6-(6,6),8-(66),8-(66)]
    53       6.839697       6.839697       6.839697    8[6-(6,8),66-(8,8,8,8,8)]
    54         6.7692         6.7692         6.7692    8[6-(6,8),66-(8,8,8,8,8)]
    55       7.262904       7.262904       7.262904    8[6-(6,8),66-(8,8,8,8,8)]
    56       3.733154       3.733154       3.733154    8[6-(6,8),66-(8,8,8,8,8)]
    57      12.571556      12.571556      12.571556    8[6-(6,8),66-(8,8,8,8,8)]
    58      11.322183      11.322183      11.322183    8[6-(6,8),66-(8,8,8,8,8)]
    59      16.603336      16.603336      16.603336    8[6-(6,8),66-(8,8,8,8,8)]
    60      14.144707      14.144707      14.144707    8[6-(6,8),66-(8,8,8,8,8)]
    61      13.128615      13.128615      13.128615    8[6-(6,8),66-(8,8,8,8,8)]
    62      13.773562      13.773562      13.773562    8[6-(6,8),66-(8,8,8,8,8)]
    63       9.903366       9.903366       9.903366    8[6-(6,8),66-(8,8,8,8,8)]
    64       12.27372       12.27372       12.27372    8[6-(6,8),66-(8,8,8,8,8)]
    65      13.729207      13.729207      13.729207    8[6-(6,8),66-(8,8,8,8,8)]
    66      13.799704      13.799704      13.799704    8[6-(6,8),66-(8,8,8,8,8)]
    67         13.306         13.306         13.306    8[6-(6,8),66-(8,8,8,8,8)]
    68       16.83575       16.83575       16.83575    8[6-(6,8),66-(8,8,8,8,8)]
    69       7.997348       7.997348       7.997348    8[6-(6,8),66-(8,8,8,8,8)]
    70       9.246721       9.246721       9.246721    8[6-(6,8),66-(8,8,8,8,8)]
    71       3.965568       3.965568       3.965568    8[6-(6,8),66-(8,8,8,8,8)]
    72       6.424197       6.424197       6.424197    8[6-(6,8),66-(8,8,8,8,8)]
    73       7.440289       7.440289       7.440289    8[6-(6,8),66-(8,8,8,8,8)]
    74       6.795342       6.795342       6.795342    8[6-(6,8),66-(8,8,8,8,8)]
    75      10.665538      10.665538      10.665538    8[6-(6,8),66-(8,8,8,8,8)]
    76       8.295184       8.295184       8.295184    8[6-(6,8),66-(8,8,8,8,8)]
