# Supplementary material for: A collection of forcefield precursors for metal–organic frameworks
Source: RSC Adv. 2019 Nov 13;9(63):36492–507. doi: 10.1039/c9ra07327b (PMC9075174; doi:10.1039/c9ra07327b)
Supplement: RA-009-C9RA07327B-s1700 [file RA-009-C9RA07327B-s1700.txt]

NIGGAM_clean

10.905100    0.000000    0.000000
4.685436    9.847228    0.000000
4.885872    3.085994    18.831253

     1       5.972893       5.972893       5.972893    67[8-(6),8-(6),8-(6),8-(6),8-(6),8-(6)]
     2       9.940544       9.940544       9.940544    67[8-(6),8-(6),8-(6),8-(6),8-(6),8-(6)]
     3      14.503515      14.503515      14.503515    67[8-(6),8-(6),8-(6),8-(6),8-(6),8-(6)]
     4      10.535864      10.535864      10.535864    67[8-(6),8-(6),8-(6),8-(6),8-(6),8-(6)]
     5       9.169122       9.169122       9.169122    1[6-(6,6)]
     6      13.015294      13.015294      13.015294    1[6-(6,6)]
     7      12.038814      12.038814      12.038814    1[6-(6,6)]
     8       7.765957       7.765957       7.765957    1[6-(6,6)]
     9       5.672487       5.672487       5.672487    1[6-(6,6)]
    10        7.43762        7.43762        7.43762    1[6-(6,6)]
    11      11.307286      11.307286      11.307286    1[6-(6,6)]
    12       7.461114       7.461114       7.461114    1[6-(6,6)]
    13       8.437594       8.437594       8.437594    1[6-(6,6)]
    14      12.710451      12.710451      12.710451    1[6-(6,6)]
    15      14.803921      14.803921      14.803921    1[6-(6,6)]
    16      13.038788      13.038788      13.038788    1[6-(6,6)]
    17      14.213499      14.213499      14.213499    6[6-(6,6),8-(67),8-(67)]
    18      10.623943      10.623943      10.623943    6[6-(6,6),8-(67),8-(67)]
    19       9.387539       9.387539       9.387539    6[6-(6,6),8-(67),8-(67)]
    20       10.41172       10.41172       10.41172    6[6-(1,6),6-(1,6),6-(8,8)]
    21      10.068358      10.068358      10.068358    6[1-(0),6-(6,6),6-(6,6)]
    22      11.043241      11.043241      11.043241    6[6-(1,6),6-(1,6),6-(8,8)]
    23       12.36223       12.36223       12.36223    6[1-(0),6-(6,6),6-(6,6)]
    24      12.742152      12.742152      12.742152    6[6-(1,6),6-(1,6),6-(8,8)]
    25      11.781853      11.781853      11.781853    6[1-(0),6-(6,6),6-(6,6)]
    26       5.988148       5.988148       5.988148    6[6-(6,6),8-(67),8-(67)]
    27       6.430554       6.430554       6.430554    6[6-(6,6),8-(67),8-(67)]
    28       8.596176       8.596176       8.596176    6[6-(6,6),8-(67),8-(67)]
    29       7.762317       7.762317       7.762317    6[6-(1,6),6-(1,6),6-(8,8)]
    30       7.448882       7.448882       7.448882    6[1-(0),6-(6,6),6-(6,6)]
    31       6.671784       6.671784       6.671784    6[6-(1,6),6-(1,6),6-(8,8)]
    32       6.193693       6.193693       6.193693    6[1-(0),6-(6,6),6-(6,6)]
    33         6.4743         6.4743         6.4743    6[6-(1,6),6-(1,6),6-(8,8)]
    34       7.251741       7.251741       7.251741    6[1-(0),6-(6,6),6-(6,6)]
    35       6.262909       6.262909       6.262909    6[6-(6,6),8-(67),8-(67)]
    36       9.852465       9.852465       9.852465    6[6-(6,6),8-(67),8-(67)]
    37      11.088869      11.088869      11.088869    6[6-(6,6),8-(67),8-(67)]
    38      10.064688      10.064688      10.064688    6[6-(1,6),6-(1,6),6-(8,8)]
    39       10.40805       10.40805       10.40805    6[1-(0),6-(6,6),6-(6,6)]
    40       9.433167       9.433167       9.433167    6[6-(1,6),6-(1,6),6-(8,8)]
    41       8.114178       8.114178       8.114178    6[1-(0),6-(6,6),6-(6,6)]
    42       7.734256       7.734256       7.734256    6[6-(1,6),6-(1,6),6-(8,8)]
    43       8.694555       8.694555       8.694555    6[1-(0),6-(6,6),6-(6,6)]
    44       14.48826       14.48826       14.48826    6[6-(6,6),8-(67),8-(67)]
    45      14.045854      14.045854      14.045854    6[6-(6,6),8-(67),8-(67)]
    46      11.880232      11.880232      11.880232    6[6-(6,6),8-(67),8-(67)]
    47      12.714091      12.714091      12.714091    6[6-(1,6),6-(1,6),6-(8,8)]
    48      13.027526      13.027526      13.027526    6[1-(0),6-(6,6),6-(6,6)]
    49      13.804624      13.804624      13.804624    6[6-(1,6),6-(1,6),6-(8,8)]
    50      14.282715      14.282715      14.282715    6[1-(0),6-(6,6),6-(6,6)]
    51      14.002108      14.002108      14.002108    6[6-(1,6),6-(1,6),6-(8,8)]
    52      13.224667      13.224667      13.224667    6[1-(0),6-(6,6),6-(6,6)]
    53       3.653328       3.653328       3.653328    8[6-(6,8),67-(8,8,8,8,8)]
    54       4.147672       4.147672       4.147672    8[6-(6,8),67-(8,8,8,8,8)]
    55      11.508326      11.508326      11.508326    8[6-(6,8),67-(8,8,8,8,8)]
    56       9.422543       9.422543       9.422543    8[6-(6,8),67-(8,8,8,8,8)]
    57       8.202095       8.202095       8.202095    8[6-(6,8),67-(8,8,8,8,8)]
    58      14.609393      14.609393      14.609393    8[6-(6,8),67-(8,8,8,8,8)]
    59      11.032721      11.032721      11.032721    8[6-(6,8),67-(8,8,8,8,8)]
    60       9.912678       9.912678       9.912678    8[6-(6,8),67-(8,8,8,8,8)]
    61       5.891984       5.891984       5.891984    8[6-(6,8),67-(8,8,8,8,8)]
    62       6.776128       6.776128       6.776128    8[6-(6,8),67-(8,8,8,8,8)]
    63       9.164629       9.164629       9.164629    8[6-(6,8),67-(8,8,8,8,8)]
    64        8.72418        8.72418        8.72418    8[6-(6,8),67-(8,8,8,8,8)]
    65       16.82308       16.82308       16.82308    8[6-(6,8),67-(8,8,8,8,8)]
    66      16.328736      16.328736      16.328736    8[6-(6,8),67-(8,8,8,8,8)]
    67       8.968082       8.968082       8.968082    8[6-(6,8),67-(8,8,8,8,8)]
    68      11.053865      11.053865      11.053865    8[6-(6,8),67-(8,8,8,8,8)]
    69      12.274313      12.274313      12.274313    8[6-(6,8),67-(8,8,8,8,8)]
    70       5.867015       5.867015       5.867015    8[6-(6,8),67-(8,8,8,8,8)]
    71       9.443687       9.443687       9.443687    8[6-(6,8),67-(8,8,8,8,8)]
    72       10.56373       10.56373       10.56373    8[6-(6,8),67-(8,8,8,8,8)]
    73      14.584424      14.584424      14.584424    8[6-(6,8),67-(8,8,8,8,8)]
    74       13.70028       13.70028       13.70028    8[6-(6,8),67-(8,8,8,8,8)]
    75      11.311779      11.311779      11.311779    8[6-(6,8),67-(8,8,8,8,8)]
    76      11.752228      11.752228      11.752228    8[6-(6,8),67-(8,8,8,8,8)]
