# Supplementary material for: A collection of forcefield precursors for metal–organic frameworks
Source: RSC Adv. 2019 Nov 13;9(63):36492–507. doi: 10.1039/c9ra07327b (PMC9075174; doi:10.1039/c9ra07327b)
Supplement: RA-009-C9RA07327B-s1701 [file RA-009-C9RA07327B-s1701.txt]

NIGGEQ_clean

10.866200    0.000000    0.000000
4.682042    9.805753    0.000000
4.878795    3.076892    18.765541

     1       9.050848       9.050848       9.050848    69[8-(6),8-(6),8-(6),8-(6),8-(6),8-(6)]
     2      13.009431      13.009431      13.009431    69[8-(6),8-(6),8-(6),8-(6),8-(6),8-(6)]
     3      11.376189      11.376189      11.376189    69[8-(6),8-(6),8-(6),8-(6),8-(6),8-(6)]
     4       7.417606       7.417606       7.417606    69[8-(6),8-(6),8-(6),8-(6),8-(6),8-(6)]
     5       4.228759       4.228759       4.228759    1[6-(6,6)]
     6      12.230461      12.230461      12.230461    1[6-(6,6)]
     7       5.230203       5.230203       5.230203    1[6-(6,6)]
     8      15.205973      15.205973      15.205973    1[6-(6,6)]
     9      10.869004      10.869004      10.869004    1[6-(6,6)]
    10      13.412957      13.412957      13.412957    1[6-(6,6)]
    11      16.198278      16.198278      16.198278    1[6-(6,6)]
    12       8.196576       8.196576       8.196576    1[6-(6,6)]
    13      15.196834      15.196834      15.196834    1[6-(6,6)]
    14       5.221064       5.221064       5.221064    1[6-(6,6)]
    15       9.558033       9.558033       9.558033    1[6-(6,6)]
    16        7.01408        7.01408        7.01408    1[6-(6,6)]
    17       6.409276       6.409276       6.409276    6[6-(6,6),8-(69),8-(69)]
    18       4.938896       4.938896       4.938896    6[6-(1,6),6-(1,6),6-(8,8)]
    19       3.980966       3.980966       3.980966    6[1-(0),6-(6,6),6-(6,6)]
    20       2.638585       2.638585       2.638585    6[6-(1,6),6-(1,6),6-(8,8)]
    21       2.266744       2.266744       2.266744    6[1-(0),6-(6,6),6-(6,6)]
    22       3.252949       3.252949       3.252949    6[6-(1,6),6-(1,6),6-(8,8)]
    23       4.571028       4.571028       4.571028    6[1-(0),6-(6,6),6-(6,6)]
    24       2.824514       2.824514       2.824514    6[6-(6,6),8-(69),8-(69)]
    25       1.563702       1.563702       1.563702    6[6-(6,6),8-(69),8-(69)]
    26      13.760135      13.760135      13.760135    6[6-(6,6),8-(69),8-(69)]
    27      14.245997      14.245997      14.245997    6[6-(1,6),6-(1,6),6-(8,8)]
    28      15.018402      15.018402      15.018402    6[1-(0),6-(6,6),6-(6,6)]
    29      15.508606      15.508606      15.508606    6[6-(1,6),6-(1,6),6-(8,8)]
    30      15.221215      15.221215      15.221215    6[1-(0),6-(6,6),6-(6,6)]
    31       14.42672       14.42672       14.42672    6[6-(1,6),6-(1,6),6-(8,8)]
    32      13.947213      13.947213      13.947213    6[1-(0),6-(6,6),6-(6,6)]
    33      14.176134      14.176134      14.176134    6[6-(6,6),8-(69),8-(69)]
    34      16.384359      16.384359      16.384359    6[6-(6,6),8-(69),8-(69)]
    35      14.017761      14.017761      14.017761    6[6-(6,6),8-(69),8-(69)]
    36      15.488141      15.488141      15.488141    6[6-(1,6),6-(1,6),6-(8,8)]
    37      16.446071      16.446071      16.446071    6[1-(0),6-(6,6),6-(6,6)]
    38      17.788452      17.788452      17.788452    6[6-(1,6),6-(1,6),6-(8,8)]
    39      18.160293      18.160293      18.160293    6[1-(0),6-(6,6),6-(6,6)]
    40      17.174088      17.174088      17.174088    6[6-(1,6),6-(1,6),6-(8,8)]
    41      15.856009      15.856009      15.856009    6[1-(0),6-(6,6),6-(6,6)]
    42      17.602523      17.602523      17.602523    6[6-(6,6),8-(69),8-(69)]
    43      18.863335      18.863335      18.863335    6[6-(6,6),8-(69),8-(69)]
    44       6.666902       6.666902       6.666902    6[6-(6,6),8-(69),8-(69)]
    45        6.18104        6.18104        6.18104    6[6-(1,6),6-(1,6),6-(8,8)]
    46       5.408635       5.408635       5.408635    6[1-(0),6-(6,6),6-(6,6)]
    47       4.918431       4.918431       4.918431    6[6-(1,6),6-(1,6),6-(8,8)]
    48       5.205822       5.205822       5.205822    6[1-(0),6-(6,6),6-(6,6)]
    49       6.000317       6.000317       6.000317    6[6-(1,6),6-(1,6),6-(8,8)]
    50       6.479824       6.479824       6.479824    6[1-(0),6-(6,6),6-(6,6)]
    51       6.250903       6.250903       6.250903    6[6-(6,6),8-(69),8-(69)]
    52       4.042678       4.042678       4.042678    6[6-(6,6),8-(69),8-(69)]
    53       6.738931       6.738931       6.738931    8[6-(6,8),69-(8,8,8,8,8)]
    54        7.26886        7.26886        7.26886    8[6-(6,8),69-(8,8,8,8,8)]
    55       3.713691       3.713691       3.713691    8[6-(6,8),69-(8,8,8,8,8)]
    56       12.49192       12.49192       12.49192    8[6-(6,8),69-(8,8,8,8,8)]
    57      11.264002      11.264002      11.264002    8[6-(6,8),69-(8,8,8,8,8)]
    58       6.793418       6.793418       6.793418    8[6-(6,8),69-(8,8,8,8,8)]
    59         14.133         14.133         14.133    8[6-(6,8),69-(8,8,8,8,8)]
    60      12.948787      12.948787      12.948787    8[6-(6,8),69-(8,8,8,8,8)]
    61      13.628323      13.628323      13.628323    8[6-(6,8),69-(8,8,8,8,8)]
    62       9.866682       9.866682       9.866682    8[6-(6,8),69-(8,8,8,8,8)]
    63      12.244853      12.244853      12.244853    8[6-(6,8),69-(8,8,8,8,8)]
    64      16.496013      16.496013      16.496013    8[6-(6,8),69-(8,8,8,8,8)]
    65      13.688106      13.688106      13.688106    8[6-(6,8),69-(8,8,8,8,8)]
    66      13.158177      13.158177      13.158177    8[6-(6,8),69-(8,8,8,8,8)]
    67      16.713346      16.713346      16.713346    8[6-(6,8),69-(8,8,8,8,8)]
    68       7.935117       7.935117       7.935117    8[6-(6,8),69-(8,8,8,8,8)]
    69       9.163035       9.163035       9.163035    8[6-(6,8),69-(8,8,8,8,8)]
    70      13.633619      13.633619      13.633619    8[6-(6,8),69-(8,8,8,8,8)]
    71       6.294037       6.294037       6.294037    8[6-(6,8),69-(8,8,8,8,8)]
    72        7.47825        7.47825        7.47825    8[6-(6,8),69-(8,8,8,8,8)]
    73       6.798714       6.798714       6.798714    8[6-(6,8),69-(8,8,8,8,8)]
    74      10.560355      10.560355      10.560355    8[6-(6,8),69-(8,8,8,8,8)]
    75       8.182184       8.182184       8.182184    8[6-(6,8),69-(8,8,8,8,8)]
    76       3.931024       3.931024       3.931024    8[6-(6,8),69-(8,8,8,8,8)]
