# Supplementary material for: A collection of forcefield precursors for metal–organic frameworks
Source: RSC Adv. 2019 Nov 13;9(63):36492–507. doi: 10.1039/c9ra07327b (PMC9075174; doi:10.1039/c9ra07327b)
Supplement: RA-009-C9RA07327B-s1702 [file RA-009-C9RA07327B-s1702.txt]

NIGGIU_clean

10.830800    0.000000    0.000000
4.627482    9.792478    0.000000
4.833040    3.061624    18.701455

     1       8.031456       8.031456       8.031456    70[8-(6),8-(6),8-(6),8-(6),8-(6),8-(6)]
     2      11.959546      11.959546      11.959546    70[8-(6),8-(6),8-(6),8-(6),8-(6),8-(6)]
     3      12.259866      12.259866      12.259866    70[8-(6),8-(6),8-(6),8-(6),8-(6),8-(6)]
     4       8.331776       8.331776       8.331776    70[8-(6),8-(6),8-(6),8-(6),8-(6),8-(6)]
     5       8.739289       8.739289       8.739289    1[6-(6,6)]
     6       5.236254       5.236254       5.236254    1[6-(6,6)]
     7       6.011914       6.011914       6.011914    1[6-(6,6)]
     8      10.190077      10.190077      10.190077    1[6-(6,6)]
     9       12.08025       12.08025       12.08025    1[6-(6,6)]
    10      10.460938      10.460938      10.460938    1[6-(6,6)]
    11      11.552033      11.552033      11.552033    1[6-(6,6)]
    12      15.055068      15.055068      15.055068    1[6-(6,6)]
    13      14.279408      14.279408      14.279408    1[6-(6,6)]
    14      10.101245      10.101245      10.101245    1[6-(6,6)]
    15       8.211072       8.211072       8.211072    1[6-(6,6)]
    16       9.830384       9.830384       9.830384    1[6-(6,6)]
    17       7.332027       7.332027       7.332027    6[6-(6,6),8-(70),8-(70)]
    18       6.935717       6.935717       6.935717    6[6-(1,6),6-(1,6),6-(8,8)]
    19       7.901089       7.901089       7.901089    6[1-(0),6-(6,6),6-(6,6)]
    20       7.532131       7.532131       7.532131    6[6-(1,6),6-(1,6),6-(8,8)]
    21       6.200824       6.200824       6.200824    6[1-(0),6-(6,6),6-(6,6)]
    22       5.227024       5.227024       5.227024    6[6-(1,6),6-(1,6),6-(8,8)]
    23       5.608462       5.608462       5.608462    6[1-(0),6-(6,6),6-(6,6)]
    24       3.776642       3.776642       3.776642    6[6-(6,6),8-(70),8-(70)]
    25       8.594682       8.594682       8.594682    6[6-(6,6),8-(70),8-(70)]
    26      11.529103      11.529103      11.529103    6[6-(6,6),8-(70),8-(70)]
    27      11.271583      11.271583      11.271583    6[6-(1,6),6-(1,6),6-(8,8)]
    28      10.488588      10.488588      10.488588    6[1-(0),6-(6,6),6-(6,6)]
    29       10.19255       10.19255       10.19255    6[6-(1,6),6-(1,6),6-(8,8)]
    30      10.671522      10.671522      10.671522    6[1-(0),6-(6,6),6-(6,6)]
    31      11.459222      11.459222      11.459222    6[6-(1,6),6-(1,6),6-(8,8)]
    32      11.740299      11.740299      11.740299    6[1-(0),6-(6,6),6-(6,6)]
    33      11.931961      11.931961      11.931961    6[6-(6,6),8-(70),8-(70)]
    34       9.323544       9.323544       9.323544    6[6-(6,6),8-(70),8-(70)]
    35      12.959295      12.959295      12.959295    6[6-(6,6),8-(70),8-(70)]
    36      13.355605      13.355605      13.355605    6[6-(1,6),6-(1,6),6-(8,8)]
    37      12.390233      12.390233      12.390233    6[1-(0),6-(6,6),6-(6,6)]
    38      12.759191      12.759191      12.759191    6[6-(1,6),6-(1,6),6-(8,8)]
    39      14.090498      14.090498      14.090498    6[1-(0),6-(6,6),6-(6,6)]
    40      15.064298      15.064298      15.064298    6[6-(1,6),6-(1,6),6-(8,8)]
    41       14.68286       14.68286       14.68286    6[1-(0),6-(6,6),6-(6,6)]
    42       16.51468       16.51468       16.51468    6[6-(6,6),8-(70),8-(70)]
    43       11.69664       11.69664       11.69664    6[6-(6,6),8-(70),8-(70)]
    44       8.762219       8.762219       8.762219    6[6-(6,6),8-(70),8-(70)]
    45       9.019739       9.019739       9.019739    6[6-(1,6),6-(1,6),6-(8,8)]
    46       9.802734       9.802734       9.802734    6[1-(0),6-(6,6),6-(6,6)]
    47      10.098772      10.098772      10.098772    6[6-(1,6),6-(1,6),6-(8,8)]
    48         9.6198         9.6198         9.6198    6[1-(0),6-(6,6),6-(6,6)]
    49         8.8321         8.8321         8.8321    6[6-(1,6),6-(1,6),6-(8,8)]
    50       8.551023       8.551023       8.551023    6[1-(0),6-(6,6),6-(6,6)]
    51       8.359361       8.359361       8.359361    6[6-(6,6),8-(70),8-(70)]
    52      10.967778      10.967778      10.967778    6[6-(6,6),8-(70),8-(70)]
    53       8.551359       8.551359       8.551359    8[6-(6,8),70-(8,8,8,8,8)]
    54       6.456652       6.456652       6.456652    8[6-(6,8),70-(8,8,8,8,8)]
    55      13.732505      13.732505      13.732505    8[6-(6,8),70-(8,8,8,8,8)]
    56      14.240042      14.240042      14.240042    8[6-(6,8),70-(8,8,8,8,8)]
    57       9.768855       9.768855       9.768855    8[6-(6,8),70-(8,8,8,8,8)]
    58       8.236332       8.236332       8.236332    8[6-(6,8),70-(8,8,8,8,8)]
    59      11.170791      11.170791      11.170791    8[6-(6,8),70-(8,8,8,8,8)]
    60      12.081905      12.081905      12.081905    8[6-(6,8),70-(8,8,8,8,8)]
    61       8.132271       8.132271       8.132271    8[6-(6,8),70-(8,8,8,8,8)]
    62       6.913834       6.913834       6.913834    8[6-(6,8),70-(8,8,8,8,8)]
    63       8.770943       8.770943       8.770943    8[6-(6,8),70-(8,8,8,8,8)]
    64      14.038518      14.038518      14.038518    8[6-(6,8),70-(8,8,8,8,8)]
    65      11.739963      11.739963      11.739963    8[6-(6,8),70-(8,8,8,8,8)]
    66       13.83467       13.83467       13.83467    8[6-(6,8),70-(8,8,8,8,8)]
    67       6.558817       6.558817       6.558817    8[6-(6,8),70-(8,8,8,8,8)]
    68        6.05128        6.05128        6.05128    8[6-(6,8),70-(8,8,8,8,8)]
    69      10.522467      10.522467      10.522467    8[6-(6,8),70-(8,8,8,8,8)]
    70       12.05499       12.05499       12.05499    8[6-(6,8),70-(8,8,8,8,8)]
    71       9.120531       9.120531       9.120531    8[6-(6,8),70-(8,8,8,8,8)]
    72       8.209417       8.209417       8.209417    8[6-(6,8),70-(8,8,8,8,8)]
    73      12.159051      12.159051      12.159051    8[6-(6,8),70-(8,8,8,8,8)]
    74      13.377488      13.377488      13.377488    8[6-(6,8),70-(8,8,8,8,8)]
    75      11.520379      11.520379      11.520379    8[6-(6,8),70-(8,8,8,8,8)]
    76       6.252804       6.252804       6.252804    8[6-(6,8),70-(8,8,8,8,8)]
