# Supplementary material for: A collection of forcefield precursors for metal–organic frameworks
Source: RSC Adv. 2019 Nov 13;9(63):36492–507. doi: 10.1039/c9ra07327b (PMC9075174; doi:10.1039/c9ra07327b)
Supplement: RA-009-C9RA07327B-s1703 [file RA-009-C9RA07327B-s1703.txt]

NIHBEM01_clean

9.902300    0.000000    0.000000
0.000000    11.339000    0.000000
0.000000    -0.249092    14.874514

     1       9.116949       9.116949       9.116949    26[8-(6,26),8-(6,26),8-(6,26),8-(6,26),8-(6,26),8-(6,26)]
     2       8.805422       8.805422       8.805422    26[8-(6),8-(6),8-(6,26),8-(6,26),8-(6,26),8-(6,26)]
     3       4.165799       4.165799       4.165799    26[8-(6,26),8-(6,26),8-(6,26),8-(6,26),8-(6,26),8-(6,26)]
     4       3.854272       3.854272       3.854272    26[8-(6),8-(6),8-(6,26),8-(6,26),8-(6,26),8-(6,26)]
     5       0.785351       0.785351       0.785351    26[8-(6,26),8-(6,26),8-(6,26),8-(6,26),8-(6,26),8-(6,26)]
     6       1.096878       1.096878       1.096878    26[8-(6),8-(6),8-(6,26),8-(6,26),8-(6,26),8-(6,26)]
     7       5.736501       5.736501       5.736501    26[8-(6,26),8-(6,26),8-(6,26),8-(6,26),8-(6,26),8-(6,26)]
     8       6.048028       6.048028       6.048028    26[8-(6),8-(6),8-(6,26),8-(6,26),8-(6,26),8-(6,26)]
     9            0.0            0.0            0.0    26[8-(6),8-(6),8-(6),8-(6),8-(6,26),8-(6,26)]
    10        4.95115        4.95115        4.95115    26[8-(6),8-(6),8-(6),8-(6),8-(6,26),8-(6,26)]
    11            0.0            0.0            0.0    26[8-(6),8-(6),8-(6),8-(6),8-(6,26),8-(6,26)]
    12        4.95115        4.95115        4.95115    26[8-(6),8-(6),8-(6),8-(6),8-(6,26),8-(6,26)]
    13       7.496041       7.496041       7.496041    1[6-(8,8)]
    14       0.356483       0.356483       0.356483    1[6-(8,8)]
    15        6.07011        6.07011        6.07011    1[6-(8,8)]
    16       2.119092       2.119092       2.119092    1[6-(8,8)]
    17        1.50515        1.50515        1.50515    1[6-(8,8)]
    18       7.020731       7.020731       7.020731    1[6-(8,8)]
    19       2.544891       2.544891       2.544891    1[6-(8,8)]
    20       5.307633       5.307633       5.307633    1[6-(8,8)]
    21        1.11896        1.11896        1.11896    1[6-(8,8)]
    22       7.070242       7.070242       7.070242    1[6-(8,8)]
    23         6.4563         6.4563         6.4563    1[6-(8,8)]
    24       2.069581       2.069581       2.069581    1[6-(8,8)]
    25       2.406259       2.406259       2.406259    1[6-(8,8)]
    26       9.545817       9.545817       9.545817    1[6-(8,8)]
    27        3.83219        3.83219        3.83219    1[6-(8,8)]
    28       7.783208       7.783208       7.783208    1[6-(8,8)]
    29        8.39715        8.39715        8.39715    1[6-(8,8)]
    30       2.881569       2.881569       2.881569    1[6-(8,8)]
    31       7.357409       7.357409       7.357409    1[6-(8,8)]
    32       4.594667       4.594667       4.594667    1[6-(8,8)]
    33        8.78334        8.78334        8.78334    1[6-(8,8)]
    34       2.832058       2.832058       2.832058    1[6-(8,8)]
    35          3.446          3.446          3.446    1[6-(8,8)]
    36       7.832719       7.832719       7.832719    1[6-(8,8)]
    37       8.213958       8.213958       8.213958    6[1-(0),8-(26),8-(26,26)]
    38       0.207948       0.207948       0.207948    6[1-(0),8-(26),8-(26,26)]
    39       7.036574       7.036574       7.036574    6[1-(0),8-(26),8-(26,26)]
    40       1.356615       1.356615       1.356615    6[1-(0),8-(26),8-(26,26)]
    41       0.998152       0.998152       0.998152    6[1-(0),8-(26),8-(26,26)]
    42       7.135597       7.135597       7.135597    6[1-(0),8-(26),8-(26,26)]
    43       3.262808       3.262808       3.262808    6[1-(0),8-(26),8-(26,26)]
    44       5.159098       5.159098       5.159098    6[1-(0),8-(26),8-(26,26)]
    45       2.085424       2.085424       2.085424    6[1-(0),8-(26),8-(26,26)]
    46       6.307765       6.307765       6.307765    6[1-(0),8-(26),8-(26,26)]
    47       5.949302       5.949302       5.949302    6[1-(0),8-(26),8-(26,26)]
    48       2.184447       2.184447       2.184447    6[1-(0),8-(26),8-(26,26)]
    49       1.688342       1.688342       1.688342    6[1-(0),8-(26),8-(26,26)]
    50       9.694352       9.694352       9.694352    6[1-(0),8-(26),8-(26,26)]
    51       2.865726       2.865726       2.865726    6[1-(0),8-(26),8-(26,26)]
    52       8.545685       8.545685       8.545685    6[1-(0),8-(26),8-(26,26)]
    53       8.904148       8.904148       8.904148    6[1-(0),8-(26),8-(26,26)]
    54       2.766703       2.766703       2.766703    6[1-(0),8-(26),8-(26,26)]
    55       6.639492       6.639492       6.639492    6[1-(0),8-(26),8-(26,26)]
    56       4.743202       4.743202       4.743202    6[1-(0),8-(26),8-(26,26)]
    57       7.816876       7.816876       7.816876    6[1-(0),8-(26),8-(26,26)]
    58       3.594535       3.594535       3.594535    6[1-(0),8-(26),8-(26,26)]
    59       3.952998       3.952998       3.952998    6[1-(0),8-(26),8-(26,26)]
    60       7.717853       7.717853       7.717853    6[1-(0),8-(26),8-(26,26)]
    61       7.938278       7.938278       7.938278    8[6-(1,8),26-(8,8,8,8,8),26-(8,8,8,8,8)]
    62       9.308657       9.308657       9.308657    8[6-(1,8),26-(8,8,8,8,8)]
    63       0.055948       0.055948       0.055948    8[6-(1,8),26-(8,8,8,8,8),26-(8,8,8,8,8)]
    64       0.101994       0.101994       0.101994    8[6-(1,8),26-(8,8,8,8,8)]
    65        7.35018        7.35018        7.35018    8[6-(1,8),26-(8,8,8,8,8),26-(8,8,8,8,8)]
    66       7.819351       7.819351       7.819351    8[6-(1,8),26-(8,8,8,8,8)]
    67        0.85338        0.85338        0.85338    8[6-(1,8),26-(8,8,8,8,8),26-(8,8,8,8,8)]
    68       1.101037       1.101037       1.101037    8[6-(1,8),26-(8,8,8,8,8)]
    69       0.256073       0.256073       0.256073    8[6-(1,8),26-(8,8,8,8,8),26-(8,8,8,8,8)]
    70       1.090936       1.090936       1.090936    8[6-(1,8),26-(8,8,8,8,8)]
    71       8.347342       8.347342       8.347342    8[6-(1,8),26-(8,8,8,8,8),26-(8,8,8,8,8)]
    72       6.161607       6.161607       6.161607    8[6-(1,8),26-(8,8,8,8,8)]
    73       2.987128       2.987128       2.987128    8[6-(1,8),26-(8,8,8,8,8),26-(8,8,8,8,8)]
    74       4.357507       4.357507       4.357507    8[6-(1,8),26-(8,8,8,8,8)]
    75       5.007098       5.007098       5.007098    8[6-(1,8),26-(8,8,8,8,8),26-(8,8,8,8,8)]
    76       5.053144       5.053144       5.053144    8[6-(1,8),26-(8,8,8,8,8)]
    77        2.39903        2.39903        2.39903    8[6-(1,8),26-(8,8,8,8,8),26-(8,8,8,8,8)]
    78       2.868201       2.868201       2.868201    8[6-(1,8),26-(8,8,8,8,8)]
    79        5.80453        5.80453        5.80453    8[6-(1,8),26-(8,8,8,8,8),26-(8,8,8,8,8)]
    80       6.052187       6.052187       6.052187    8[6-(1,8),26-(8,8,8,8,8)]
    81       5.207223       5.207223       5.207223    8[6-(1,8),26-(8,8,8,8,8),26-(8,8,8,8,8)]
    82       6.042086       6.042086       6.042086    8[6-(1,8),26-(8,8,8,8,8)]
    83       3.396192       3.396192       3.396192    8[6-(1,8),26-(8,8,8,8,8),26-(8,8,8,8,8)]
    84       1.210457       1.210457       1.210457    8[6-(1,8),26-(8,8,8,8,8)]
    85       1.964022       1.964022       1.964022    8[6-(1,8),26-(8,8,8,8,8),26-(8,8,8,8,8)]
    86       0.593643       0.593643       0.593643    8[6-(1,8),26-(8,8,8,8,8)]
    87       9.846352       9.846352       9.846352    8[6-(1,8),26-(8,8,8,8,8),26-(8,8,8,8,8)]
    88       9.800306       9.800306       9.800306    8[6-(1,8),26-(8,8,8,8,8)]
    89        2.55212        2.55212        2.55212    8[6-(1,8),26-(8,8,8,8,8),26-(8,8,8,8,8)]
    90       2.082949       2.082949       2.082949    8[6-(1,8),26-(8,8,8,8,8)]
    91        9.04892        9.04892        9.04892    8[6-(1,8),26-(8,8,8,8,8),26-(8,8,8,8,8)]
    92       8.801263       8.801263       8.801263    8[6-(1,8),26-(8,8,8,8,8)]
    93       9.646227       9.646227       9.646227    8[6-(1,8),26-(8,8,8,8,8),26-(8,8,8,8,8)]
    94       8.811364       8.811364       8.811364    8[6-(1,8),26-(8,8,8,8,8)]
    95       1.554958       1.554958       1.554958    8[6-(1,8),26-(8,8,8,8,8),26-(8,8,8,8,8)]
    96       3.740693       3.740693       3.740693    8[6-(1,8),26-(8,8,8,8,8)]
    97       6.915172       6.915172       6.915172    8[6-(1,8),26-(8,8,8,8,8),26-(8,8,8,8,8)]
    98       5.544793       5.544793       5.544793    8[6-(1,8),26-(8,8,8,8,8)]
    99       4.895202       4.895202       4.895202    8[6-(1,8),26-(8,8,8,8,8),26-(8,8,8,8,8)]
   100       4.849156       4.849156       4.849156    8[6-(1,8),26-(8,8,8,8,8)]
   101        7.50327        7.50327        7.50327    8[6-(1,8),26-(8,8,8,8,8),26-(8,8,8,8,8)]
   102       7.034099       7.034099       7.034099    8[6-(1,8),26-(8,8,8,8,8)]
   103        4.09777        4.09777        4.09777    8[6-(1,8),26-(8,8,8,8,8),26-(8,8,8,8,8)]
   104       3.850113       3.850113       3.850113    8[6-(1,8),26-(8,8,8,8,8)]
   105       4.695077       4.695077       4.695077    8[6-(1,8),26-(8,8,8,8,8),26-(8,8,8,8,8)]
   106       3.860214       3.860214       3.860214    8[6-(1,8),26-(8,8,8,8,8)]
   107       6.506108       6.506108       6.506108    8[6-(1,8),26-(8,8,8,8,8),26-(8,8,8,8,8)]
   108       8.691843       8.691843       8.691843    8[6-(1,8),26-(8,8,8,8,8)]
