# Supplementary material for: A collection of forcefield precursors for metal–organic frameworks
Source: RSC Adv. 2019 Nov 13;9(63):36492–507. doi: 10.1039/c9ra07327b (PMC9075174; doi:10.1039/c9ra07327b)
Supplement: RA-009-C9RA07327B-s1704 [file RA-009-C9RA07327B-s1704.txt]

NIHBEM02_clean

9.992200    0.000000    0.000000
0.000000    11.413600    0.000000
0.000000    -0.293042    14.967832

     1       9.233392       9.233392       9.233392    26[8-(6,26),8-(6,26),8-(6,26),8-(6,26),8-(6,26),8-(6,26)]
     2       8.835003       8.835003       8.835003    26[8-(6),8-(6),8-(6,26),8-(6,26),8-(6,26),8-(6,26)]
     3       4.237292       4.237292       4.237292    26[8-(6,26),8-(6,26),8-(6,26),8-(6,26),8-(6,26),8-(6,26)]
     4       3.838903       3.838903       3.838903    26[8-(6),8-(6),8-(6,26),8-(6,26),8-(6,26),8-(6,26)]
     5       0.758808       0.758808       0.758808    26[8-(6,26),8-(6,26),8-(6,26),8-(6,26),8-(6,26),8-(6,26)]
     6       1.157197       1.157197       1.157197    26[8-(6),8-(6),8-(6,26),8-(6,26),8-(6,26),8-(6,26)]
     7       5.754908       5.754908       5.754908    26[8-(6,26),8-(6,26),8-(6,26),8-(6,26),8-(6,26),8-(6,26)]
     8       6.153297       6.153297       6.153297    26[8-(6),8-(6),8-(6,26),8-(6,26),8-(6,26),8-(6,26)]
     9            0.0            0.0            0.0    26[8-(6),8-(6),8-(6),8-(6),8-(6,26),8-(6,26)]
    10         4.9961         4.9961         4.9961    26[8-(6),8-(6),8-(6),8-(6),8-(6,26),8-(6,26)]
    11            0.0            0.0            0.0    26[8-(6),8-(6),8-(6),8-(6),8-(6,26),8-(6,26)]
    12         4.9961         4.9961         4.9961    26[8-(6),8-(6),8-(6),8-(6),8-(6,26),8-(6,26)]
    13       7.644033       7.644033       7.644033    1[6-(8,8)]
    14       0.539579       0.539579       0.539579    1[6-(8,8)]
    15       6.225141       6.225141       6.225141    1[6-(8,8)]
    16       2.208276       2.208276       2.208276    1[6-(8,8)]
    17       1.458861       1.458861       1.458861    1[6-(8,8)]
    18       7.094462       7.094462       7.094462    1[6-(8,8)]
    19       2.647933       2.647933       2.647933    1[6-(8,8)]
    20       5.535679       5.535679       5.535679    1[6-(8,8)]
    21       1.229041       1.229041       1.229041    1[6-(8,8)]
    22       7.204376       7.204376       7.204376    1[6-(8,8)]
    23       6.454961       6.454961       6.454961    1[6-(8,8)]
    24       2.098362       2.098362       2.098362    1[6-(8,8)]
    25       2.348167       2.348167       2.348167    1[6-(8,8)]
    26       9.452621       9.452621       9.452621    1[6-(8,8)]
    27       3.767059       3.767059       3.767059    1[6-(8,8)]
    28       7.783924       7.783924       7.783924    1[6-(8,8)]
    29       8.533339       8.533339       8.533339    1[6-(8,8)]
    30       2.897738       2.897738       2.897738    1[6-(8,8)]
    31       7.344267       7.344267       7.344267    1[6-(8,8)]
    32       4.456521       4.456521       4.456521    1[6-(8,8)]
    33       8.763159       8.763159       8.763159    1[6-(8,8)]
    34       2.787824       2.787824       2.787824    1[6-(8,8)]
    35       3.537239       3.537239       3.537239    1[6-(8,8)]
    36       7.893838       7.893838       7.893838    1[6-(8,8)]
    37       8.347484       8.347484       8.347484    6[1-(0),8-(26),8-(26,26)]
    38        0.28178        0.28178        0.28178    6[1-(0),8-(26),8-(26,26)]
    39       7.141425       7.141425       7.141425    6[1-(0),8-(26),8-(26,26)]
    40       1.423888       1.423888       1.423888    6[1-(0),8-(26),8-(26,26)]
    41       0.947261       0.947261       0.947261    6[1-(0),8-(26),8-(26,26)]
    42       7.249341       7.249341       7.249341    6[1-(0),8-(26),8-(26,26)]
    43       3.351384       3.351384       3.351384    6[1-(0),8-(26),8-(26,26)]
    44        5.27788        5.27788        5.27788    6[1-(0),8-(26),8-(26,26)]
    45       2.145325       2.145325       2.145325    6[1-(0),8-(26),8-(26,26)]
    46       6.419988       6.419988       6.419988    6[1-(0),8-(26),8-(26,26)]
    47       5.943361       5.943361       5.943361    6[1-(0),8-(26),8-(26,26)]
    48       2.253241       2.253241       2.253241    6[1-(0),8-(26),8-(26,26)]
    49       1.644716       1.644716       1.644716    6[1-(0),8-(26),8-(26,26)]
    50        9.71042        9.71042        9.71042    6[1-(0),8-(26),8-(26,26)]
    51       2.850775       2.850775       2.850775    6[1-(0),8-(26),8-(26,26)]
    52       8.568311       8.568311       8.568311    6[1-(0),8-(26),8-(26,26)]
    53       9.044939       9.044939       9.044939    6[1-(0),8-(26),8-(26,26)]
    54       2.742859       2.742859       2.742859    6[1-(0),8-(26),8-(26,26)]
    55       6.640816       6.640816       6.640816    6[1-(0),8-(26),8-(26,26)]
    56        4.71432        4.71432        4.71432    6[1-(0),8-(26),8-(26,26)]
    57       7.846875       7.846875       7.846875    6[1-(0),8-(26),8-(26,26)]
    58       3.572211       3.572211       3.572211    6[1-(0),8-(26),8-(26,26)]
    59       4.048839       4.048839       4.048839    6[1-(0),8-(26),8-(26,26)]
    60       7.738959       7.738959       7.738959    6[1-(0),8-(26),8-(26,26)]
    61       8.062207       8.062207       8.062207    8[6-(1,8),26-(8,8,8,8,8),26-(8,8,8,8,8)]
    62       9.453121       9.453121       9.453121    8[6-(1,8),26-(8,8,8,8,8)]
    63       0.118208       0.118208       0.118208    8[6-(1,8),26-(8,8,8,8,8),26-(8,8,8,8,8)]
    64       0.164871       0.164871       0.164871    8[6-(1,8),26-(8,8,8,8,8)]
    65       7.454681       7.454681       7.454681    8[6-(1,8),26-(8,8,8,8,8),26-(8,8,8,8,8)]
    66        7.90383        7.90383        7.90383    8[6-(1,8),26-(8,8,8,8,8)]
    67       0.882411       0.882411       0.882411    8[6-(1,8),26-(8,8,8,8,8),26-(8,8,8,8,8)]
    68       1.172085       1.172085       1.172085    8[6-(1,8),26-(8,8,8,8,8)]
    69       0.249205       0.249205       0.249205    8[6-(1,8),26-(8,8,8,8,8),26-(8,8,8,8,8)]
    70       1.026199       1.026199       1.026199    8[6-(1,8),26-(8,8,8,8,8)]
    71       8.461295       8.461295       8.461295    8[6-(1,8),26-(8,8,8,8,8),26-(8,8,8,8,8)]
    72       6.280397       6.280397       6.280397    8[6-(1,8),26-(8,8,8,8,8)]
    73       3.066107       3.066107       3.066107    8[6-(1,8),26-(8,8,8,8,8),26-(8,8,8,8,8)]
    74       4.457021       4.457021       4.457021    8[6-(1,8),26-(8,8,8,8,8)]
    75       5.114308       5.114308       5.114308    8[6-(1,8),26-(8,8,8,8,8),26-(8,8,8,8,8)]
    76       5.160971       5.160971       5.160971    8[6-(1,8),26-(8,8,8,8,8)]
    77       2.458581       2.458581       2.458581    8[6-(1,8),26-(8,8,8,8,8),26-(8,8,8,8,8)]
    78        2.90773        2.90773        2.90773    8[6-(1,8),26-(8,8,8,8,8)]
    79       5.878511       5.878511       5.878511    8[6-(1,8),26-(8,8,8,8,8),26-(8,8,8,8,8)]
    80       6.168185       6.168185       6.168185    8[6-(1,8),26-(8,8,8,8,8)]
    81       5.245305       5.245305       5.245305    8[6-(1,8),26-(8,8,8,8,8),26-(8,8,8,8,8)]
    82       6.022299       6.022299       6.022299    8[6-(1,8),26-(8,8,8,8,8)]
    83       3.465195       3.465195       3.465195    8[6-(1,8),26-(8,8,8,8,8),26-(8,8,8,8,8)]
    84       1.284297       1.284297       1.284297    8[6-(1,8),26-(8,8,8,8,8)]
    85       1.929993       1.929993       1.929993    8[6-(1,8),26-(8,8,8,8,8),26-(8,8,8,8,8)]
    86       0.539079       0.539079       0.539079    8[6-(1,8),26-(8,8,8,8,8)]
    87       9.873992       9.873992       9.873992    8[6-(1,8),26-(8,8,8,8,8),26-(8,8,8,8,8)]
    88       9.827329       9.827329       9.827329    8[6-(1,8),26-(8,8,8,8,8)]
    89       2.537519       2.537519       2.537519    8[6-(1,8),26-(8,8,8,8,8),26-(8,8,8,8,8)]
    90        2.08837        2.08837        2.08837    8[6-(1,8),26-(8,8,8,8,8)]
    91       9.109789       9.109789       9.109789    8[6-(1,8),26-(8,8,8,8,8),26-(8,8,8,8,8)]
    92       8.820115       8.820115       8.820115    8[6-(1,8),26-(8,8,8,8,8)]
    93       9.742995       9.742995       9.742995    8[6-(1,8),26-(8,8,8,8,8),26-(8,8,8,8,8)]
    94       8.966001       8.966001       8.966001    8[6-(1,8),26-(8,8,8,8,8)]
    95       1.530905       1.530905       1.530905    8[6-(1,8),26-(8,8,8,8,8),26-(8,8,8,8,8)]
    96       3.711803       3.711803       3.711803    8[6-(1,8),26-(8,8,8,8,8)]
    97       6.926093       6.926093       6.926093    8[6-(1,8),26-(8,8,8,8,8),26-(8,8,8,8,8)]
    98       5.535179       5.535179       5.535179    8[6-(1,8),26-(8,8,8,8,8)]
    99       4.877892       4.877892       4.877892    8[6-(1,8),26-(8,8,8,8,8),26-(8,8,8,8,8)]
   100       4.831229       4.831229       4.831229    8[6-(1,8),26-(8,8,8,8,8)]
   101       7.533619       7.533619       7.533619    8[6-(1,8),26-(8,8,8,8,8),26-(8,8,8,8,8)]
   102        7.08447        7.08447        7.08447    8[6-(1,8),26-(8,8,8,8,8)]
   103       4.113689       4.113689       4.113689    8[6-(1,8),26-(8,8,8,8,8),26-(8,8,8,8,8)]
   104       3.824015       3.824015       3.824015    8[6-(1,8),26-(8,8,8,8,8)]
   105       4.746895       4.746895       4.746895    8[6-(1,8),26-(8,8,8,8,8),26-(8,8,8,8,8)]
   106       3.969901       3.969901       3.969901    8[6-(1,8),26-(8,8,8,8,8)]
   107       6.527005       6.527005       6.527005    8[6-(1,8),26-(8,8,8,8,8),26-(8,8,8,8,8)]
   108       8.707903       8.707903       8.707903    8[6-(1,8),26-(8,8,8,8,8)]
