# Supplementary material for: A collection of forcefield precursors for metal–organic frameworks
Source: RSC Adv. 2019 Nov 13;9(63):36492–507. doi: 10.1039/c9ra07327b (PMC9075174; doi:10.1039/c9ra07327b)
Supplement: RA-009-C9RA07327B-s1705 [file RA-009-C9RA07327B-s1705.txt]

NIHBIQ_clean

10.022400    0.000000    0.000000
0.000000    11.448800    0.000000
0.000000    -0.227798    15.173690

     1       9.283749       9.283749       9.283749    26[8-(6,26),8-(6,26),8-(6,26),8-(6,26),8-(6,26),8-(6,26)]
     2       8.807384       8.807384       8.807384    26[8-(6),8-(6),8-(6,26),8-(6,26),8-(6,26),8-(6,26)]
     3       4.272549       4.272549       4.272549    26[8-(6,26),8-(6,26),8-(6,26),8-(6,26),8-(6,26),8-(6,26)]
     4       3.796184       3.796184       3.796184    26[8-(6),8-(6),8-(6,26),8-(6,26),8-(6,26),8-(6,26)]
     5       0.738651       0.738651       0.738651    26[8-(6,26),8-(6,26),8-(6,26),8-(6,26),8-(6,26),8-(6,26)]
     6       1.215016       1.215016       1.215016    26[8-(6),8-(6),8-(6,26),8-(6,26),8-(6,26),8-(6,26)]
     7       5.749851       5.749851       5.749851    26[8-(6,26),8-(6,26),8-(6,26),8-(6,26),8-(6,26),8-(6,26)]
     8       6.226216       6.226216       6.226216    26[8-(6),8-(6),8-(6,26),8-(6,26),8-(6,26),8-(6,26)]
     9            0.0            0.0            0.0    26[8-(6),8-(6),8-(6),8-(6),8-(6,26),8-(6,26)]
    10         5.0112         5.0112         5.0112    26[8-(6),8-(6),8-(6),8-(6),8-(6,26),8-(6,26)]
    11            0.0            0.0            0.0    26[8-(6),8-(6),8-(6),8-(6),8-(6,26),8-(6,26)]
    12         5.0112         5.0112         5.0112    26[8-(6),8-(6),8-(6),8-(6),8-(6,26),8-(6,26)]
    13       7.747315       7.747315       7.747315    1[6-(8,8)]
    14       0.561254       0.561254       0.561254    1[6-(8,8)]
    15       6.294067       6.294067       6.294067    1[6-(8,8)]
    16       2.305152       2.305152       2.305152    1[6-(8,8)]
    17       1.282867       1.282867       1.282867    1[6-(8,8)]
    18       7.155994       7.155994       7.155994    1[6-(8,8)]
    19       2.736115       2.736115       2.736115    1[6-(8,8)]
    20       5.572454       5.572454       5.572454    1[6-(8,8)]
    21       1.282867       1.282867       1.282867    1[6-(8,8)]
    22       7.316352       7.316352       7.316352    1[6-(8,8)]
    23       6.294067       6.294067       6.294067    1[6-(8,8)]
    24       2.144794       2.144794       2.144794    1[6-(8,8)]
    25       2.275085       2.275085       2.275085    1[6-(8,8)]
    26       9.461146       9.461146       9.461146    1[6-(8,8)]
    27       3.728333       3.728333       3.728333    1[6-(8,8)]
    28       7.717248       7.717248       7.717248    1[6-(8,8)]
    29       8.739533       8.739533       8.739533    1[6-(8,8)]
    30       2.866406       2.866406       2.866406    1[6-(8,8)]
    31       7.286285       7.286285       7.286285    1[6-(8,8)]
    32       4.449946       4.449946       4.449946    1[6-(8,8)]
    33       8.739533       8.739533       8.739533    1[6-(8,8)]
    34       2.706048       2.706048       2.706048    1[6-(8,8)]
    35       3.728333       3.728333       3.728333    1[6-(8,8)]
    36       7.877606       7.877606       7.877606    1[6-(8,8)]
    37        8.44287        8.44287        8.44287    6[1-(0),8-(26),8-(26,26)]
    38       0.368824       0.368824       0.368824    6[1-(0),8-(26),8-(26,26)]
    39       7.194079       7.194079       7.194079    6[1-(0),8-(26),8-(26,26)]
    40        1.56149        1.56149        1.56149    6[1-(0),8-(26),8-(26,26)]
    41       0.834866       0.834866       0.834866    6[1-(0),8-(26),8-(26,26)]
    42        7.31535        7.31535        7.31535    6[1-(0),8-(26),8-(26,26)]
    43        3.43167        3.43167        3.43167    6[1-(0),8-(26),8-(26,26)]
    44       5.380024       5.380024       5.380024    6[1-(0),8-(26),8-(26,26)]
    45       2.182879       2.182879       2.182879    6[1-(0),8-(26),8-(26,26)]
    46        6.57269        6.57269        6.57269    6[1-(0),8-(26),8-(26,26)]
    47       5.846066       5.846066       5.846066    6[1-(0),8-(26),8-(26,26)]
    48        2.30415        2.30415        2.30415    6[1-(0),8-(26),8-(26,26)]
    49        1.57953        1.57953        1.57953    6[1-(0),8-(26),8-(26,26)]
    50       9.653576       9.653576       9.653576    6[1-(0),8-(26),8-(26,26)]
    51       2.828321       2.828321       2.828321    6[1-(0),8-(26),8-(26,26)]
    52        8.46091        8.46091        8.46091    6[1-(0),8-(26),8-(26,26)]
    53       9.187534       9.187534       9.187534    6[1-(0),8-(26),8-(26,26)]
    54        2.70705        2.70705        2.70705    6[1-(0),8-(26),8-(26,26)]
    55        6.59073        6.59073        6.59073    6[1-(0),8-(26),8-(26,26)]
    56       4.642376       4.642376       4.642376    6[1-(0),8-(26),8-(26,26)]
    57       7.839521       7.839521       7.839521    6[1-(0),8-(26),8-(26,26)]
    58        3.44971        3.44971        3.44971    6[1-(0),8-(26),8-(26,26)]
    59       4.176334       4.176334       4.176334    6[1-(0),8-(26),8-(26,26)]
    60        7.71825        7.71825        7.71825    6[1-(0),8-(26),8-(26,26)]
    61       8.132175       8.132175       8.132175    8[6-(1,8),26-(8,8,8,8,8),26-(8,8,8,8,8)]
    62       9.559465       9.559465       9.559465    8[6-(1,8),26-(8,8,8,8,8)]
    63       0.149033       0.149033       0.149033    8[6-(1,8),26-(8,8,8,8,8),26-(8,8,8,8,8)]
    64        0.29075        0.29075        0.29075    8[6-(1,8),26-(8,8,8,8,8)]
    65         7.5167         7.5167         7.5167    8[6-(1,8),26-(8,8,8,8,8),26-(8,8,8,8,8)]
    66       7.952374       7.952374       7.952374    8[6-(1,8),26-(8,8,8,8,8)]
    67       0.941103       0.941103       0.941103    8[6-(1,8),26-(8,8,8,8,8),26-(8,8,8,8,8)]
    68       1.321554       1.321554       1.321554    8[6-(1,8),26-(8,8,8,8,8)]
    69       0.185114       0.185114       0.185114    8[6-(1,8),26-(8,8,8,8,8),26-(8,8,8,8,8)]
    70       0.918353       0.918353       0.918353    8[6-(1,8),26-(8,8,8,8,8)]
    71       8.527659       8.527659       8.527659    8[6-(1,8),26-(8,8,8,8,8),26-(8,8,8,8,8)]
    72       6.347487       6.347487       6.347487    8[6-(1,8),26-(8,8,8,8,8)]
    73       3.120975       3.120975       3.120975    8[6-(1,8),26-(8,8,8,8,8),26-(8,8,8,8,8)]
    74       4.548265       4.548265       4.548265    8[6-(1,8),26-(8,8,8,8,8)]
    75       5.160233       5.160233       5.160233    8[6-(1,8),26-(8,8,8,8,8),26-(8,8,8,8,8)]
    76        5.30195        5.30195        5.30195    8[6-(1,8),26-(8,8,8,8,8)]
    77         2.5055         2.5055         2.5055    8[6-(1,8),26-(8,8,8,8,8),26-(8,8,8,8,8)]
    78       2.941174       2.941174       2.941174    8[6-(1,8),26-(8,8,8,8,8)]
    79       5.952303       5.952303       5.952303    8[6-(1,8),26-(8,8,8,8,8),26-(8,8,8,8,8)]
    80       6.332754       6.332754       6.332754    8[6-(1,8),26-(8,8,8,8,8)]
    81       5.196314       5.196314       5.196314    8[6-(1,8),26-(8,8,8,8,8),26-(8,8,8,8,8)]
    82       5.929553       5.929553       5.929553    8[6-(1,8),26-(8,8,8,8,8)]
    83       3.516459       3.516459       3.516459    8[6-(1,8),26-(8,8,8,8,8),26-(8,8,8,8,8)]
    84       1.336287       1.336287       1.336287    8[6-(1,8),26-(8,8,8,8,8)]
    85       1.890225       1.890225       1.890225    8[6-(1,8),26-(8,8,8,8,8),26-(8,8,8,8,8)]
    86       0.462935       0.462935       0.462935    8[6-(1,8),26-(8,8,8,8,8)]
    87       9.873367       9.873367       9.873367    8[6-(1,8),26-(8,8,8,8,8),26-(8,8,8,8,8)]
    88        9.73165        9.73165        9.73165    8[6-(1,8),26-(8,8,8,8,8)]
    89         2.5057         2.5057         2.5057    8[6-(1,8),26-(8,8,8,8,8),26-(8,8,8,8,8)]
    90       2.070026       2.070026       2.070026    8[6-(1,8),26-(8,8,8,8,8)]
    91       9.081297       9.081297       9.081297    8[6-(1,8),26-(8,8,8,8,8),26-(8,8,8,8,8)]
    92       8.700846       8.700846       8.700846    8[6-(1,8),26-(8,8,8,8,8)]
    93       9.837286       9.837286       9.837286    8[6-(1,8),26-(8,8,8,8,8),26-(8,8,8,8,8)]
    94       9.104047       9.104047       9.104047    8[6-(1,8),26-(8,8,8,8,8)]
    95       1.494741       1.494741       1.494741    8[6-(1,8),26-(8,8,8,8,8),26-(8,8,8,8,8)]
    96       3.674913       3.674913       3.674913    8[6-(1,8),26-(8,8,8,8,8)]
    97       6.901425       6.901425       6.901425    8[6-(1,8),26-(8,8,8,8,8),26-(8,8,8,8,8)]
    98       5.474135       5.474135       5.474135    8[6-(1,8),26-(8,8,8,8,8)]
    99       4.862167       4.862167       4.862167    8[6-(1,8),26-(8,8,8,8,8),26-(8,8,8,8,8)]
   100        4.72045        4.72045        4.72045    8[6-(1,8),26-(8,8,8,8,8)]
   101         7.5169         7.5169         7.5169    8[6-(1,8),26-(8,8,8,8,8),26-(8,8,8,8,8)]
   102       7.081226       7.081226       7.081226    8[6-(1,8),26-(8,8,8,8,8)]
   103       4.070097       4.070097       4.070097    8[6-(1,8),26-(8,8,8,8,8),26-(8,8,8,8,8)]
   104       3.689646       3.689646       3.689646    8[6-(1,8),26-(8,8,8,8,8)]
   105       4.826086       4.826086       4.826086    8[6-(1,8),26-(8,8,8,8,8),26-(8,8,8,8,8)]
   106       4.092847       4.092847       4.092847    8[6-(1,8),26-(8,8,8,8,8)]
   107       6.505941       6.505941       6.505941    8[6-(1,8),26-(8,8,8,8,8),26-(8,8,8,8,8)]
   108       8.686113       8.686113       8.686113    8[6-(1,8),26-(8,8,8,8,8)]
