# Supplementary material for: A collection of forcefield precursors for metal–organic frameworks
Source: RSC Adv. 2019 Nov 13;9(63):36492–507. doi: 10.1039/c9ra07327b (PMC9075174; doi:10.1039/c9ra07327b)
Supplement: RA-009-C9RA07327B-s1706 [file RA-009-C9RA07327B-s1706.txt]

NIHBIQ01_clean

10.070500    0.000000    0.000000
0.000000    11.466700    0.000000
0.000000    -0.236504    15.210561

     1       9.348042       9.348042       9.348042    26[8-(6,26),8-(6,26),8-(6,26),8-(6,26),8-(6,26),8-(6,26)]
     2       8.819945       8.819945       8.819945    26[8-(6),8-(6),8-(6,26),8-(6,26),8-(6,26),8-(6,26)]
     3       4.312792       4.312792       4.312792    26[8-(6,26),8-(6,26),8-(6,26),8-(6,26),8-(6,26),8-(6,26)]
     4       3.784695       3.784695       3.784695    26[8-(6),8-(6),8-(6,26),8-(6,26),8-(6,26),8-(6,26)]
     5       0.722458       0.722458       0.722458    26[8-(6,26),8-(6,26),8-(6,26),8-(6,26),8-(6,26),8-(6,26)]
     6       1.250555       1.250555       1.250555    26[8-(6),8-(6),8-(6,26),8-(6,26),8-(6,26),8-(6,26)]
     7       5.757708       5.757708       5.757708    26[8-(6,26),8-(6,26),8-(6,26),8-(6,26),8-(6,26),8-(6,26)]
     8       6.285805       6.285805       6.285805    26[8-(6),8-(6),8-(6,26),8-(6,26),8-(6,26),8-(6,26)]
     9            0.0            0.0            0.0    26[8-(6),8-(6),8-(6),8-(6),8-(6,26),8-(6,26)]
    10        5.03525        5.03525        5.03525    26[8-(6),8-(6),8-(6),8-(6),8-(6,26),8-(6,26)]
    11            0.0            0.0            0.0    26[8-(6),8-(6),8-(6),8-(6),8-(6,26),8-(6,26)]
    12        5.03525        5.03525        5.03525    26[8-(6),8-(6),8-(6),8-(6),8-(6,26),8-(6,26)]
    13       7.794567       7.794567       7.794567    1[6-(8,8)]
    14       0.594159       0.594159       0.594159    1[6-(8,8)]
    15       6.273922       6.273922       6.273922    1[6-(8,8)]
    16       2.296074       2.296074       2.296074    1[6-(8,8)]
    17       1.299095       1.299095       1.299095    1[6-(8,8)]
    18       7.220549       7.220549       7.220549    1[6-(8,8)]
    19       2.759317       2.759317       2.759317    1[6-(8,8)]
    20       5.629409       5.629409       5.629409    1[6-(8,8)]
    21       1.238671       1.238671       1.238671    1[6-(8,8)]
    22       7.331324       7.331324       7.331324    1[6-(8,8)]
    23       6.334345       6.334345       6.334345    1[6-(8,8)]
    24       2.185299       2.185299       2.185299    1[6-(8,8)]
    25       2.275933       2.275933       2.275933    1[6-(8,8)]
    26        9.47634        9.47634        9.47634    1[6-(8,8)]
    27       3.796578       3.796578       3.796578    1[6-(8,8)]
    28       7.774426       7.774426       7.774426    1[6-(8,8)]
    29       8.771406       8.771406       8.771406    1[6-(8,8)]
    30       2.849951       2.849951       2.849951    1[6-(8,8)]
    31       7.311183       7.311183       7.311183    1[6-(8,8)]
    32       4.441091       4.441091       4.441091    1[6-(8,8)]
    33       8.831829       8.831829       8.831829    1[6-(8,8)]
    34       2.739176       2.739176       2.739176    1[6-(8,8)]
    35       3.736155       3.736155       3.736155    1[6-(8,8)]
    36       7.885201       7.885201       7.885201    1[6-(8,8)]
    37        8.52065        8.52065        8.52065    6[1-(0),8-(26),8-(26,26)]
    38       0.393757       0.393757       0.393757    6[1-(0),8-(26),8-(26,26)]
    39       7.249753       7.249753       7.249753    6[1-(0),8-(26),8-(26,26)]
    40       1.575026       1.575026       1.575026    6[1-(0),8-(26),8-(26,26)]
    41       0.824774       0.824774       0.824774    6[1-(0),8-(26),8-(26,26)]
    42       7.369592       7.369592       7.369592    6[1-(0),8-(26),8-(26,26)]
    43         3.4854         3.4854         3.4854    6[1-(0),8-(26),8-(26,26)]
    44       5.429007       5.429007       5.429007    6[1-(0),8-(26),8-(26,26)]
    45       2.214503       2.214503       2.214503    6[1-(0),8-(26),8-(26,26)]
    46       6.610276       6.610276       6.610276    6[1-(0),8-(26),8-(26,26)]
    47       5.860024       5.860024       5.860024    6[1-(0),8-(26),8-(26,26)]
    48       2.334342       2.334342       2.334342    6[1-(0),8-(26),8-(26,26)]
    49        1.54985        1.54985        1.54985    6[1-(0),8-(26),8-(26,26)]
    50       9.676743       9.676743       9.676743    6[1-(0),8-(26),8-(26,26)]
    51       2.820747       2.820747       2.820747    6[1-(0),8-(26),8-(26,26)]
    52       8.495474       8.495474       8.495474    6[1-(0),8-(26),8-(26,26)]
    53       9.245726       9.245726       9.245726    6[1-(0),8-(26),8-(26,26)]
    54       2.700908       2.700908       2.700908    6[1-(0),8-(26),8-(26,26)]
    55         6.5851         6.5851         6.5851    6[1-(0),8-(26),8-(26,26)]
    56       4.641493       4.641493       4.641493    6[1-(0),8-(26),8-(26,26)]
    57       7.855997       7.855997       7.855997    6[1-(0),8-(26),8-(26,26)]
    58       3.460224       3.460224       3.460224    6[1-(0),8-(26),8-(26,26)]
    59       4.210476       4.210476       4.210476    6[1-(0),8-(26),8-(26,26)]
    60       7.736158       7.736158       7.736158    6[1-(0),8-(26),8-(26,26)]
    61        8.20061        8.20061        8.20061    8[6-(1,8),26-(8,8,8,8,8),26-(8,8,8,8,8)]
    62       9.638979       9.638979       9.638979    8[6-(1,8),26-(8,8,8,8,8)]
    63       0.185096       0.185096       0.185096    8[6-(1,8),26-(8,8,8,8,8),26-(8,8,8,8,8)]
    64       0.305136       0.305136       0.305136    8[6-(1,8),26-(8,8,8,8,8)]
    65       7.576138       7.576138       7.576138    8[6-(1,8),26-(8,8,8,8,8),26-(8,8,8,8,8)]
    66       8.007155       8.007155       8.007155    8[6-(1,8),26-(8,8,8,8,8)]
    67        0.95992        0.95992        0.95992    8[6-(1,8),26-(8,8,8,8,8),26-(8,8,8,8,8)]
    68       1.327191       1.327191       1.327191    8[6-(1,8),26-(8,8,8,8,8)]
    69       0.189426       0.189426       0.189426    8[6-(1,8),26-(8,8,8,8,8),26-(8,8,8,8,8)]
    70       0.907654       0.907654       0.907654    8[6-(1,8),26-(8,8,8,8,8)]
    71       8.585605       8.585605       8.585605    8[6-(1,8),26-(8,8,8,8,8),26-(8,8,8,8,8)]
    72       6.408262       6.408262       6.408262    8[6-(1,8),26-(8,8,8,8,8)]
    73        3.16536        3.16536        3.16536    8[6-(1,8),26-(8,8,8,8,8),26-(8,8,8,8,8)]
    74       4.603729       4.603729       4.603729    8[6-(1,8),26-(8,8,8,8,8)]
    75       5.220346       5.220346       5.220346    8[6-(1,8),26-(8,8,8,8,8),26-(8,8,8,8,8)]
    76       5.340386       5.340386       5.340386    8[6-(1,8),26-(8,8,8,8,8)]
    77       2.540888       2.540888       2.540888    8[6-(1,8),26-(8,8,8,8,8),26-(8,8,8,8,8)]
    78       2.971905       2.971905       2.971905    8[6-(1,8),26-(8,8,8,8,8)]
    79        5.99517        5.99517        5.99517    8[6-(1,8),26-(8,8,8,8,8),26-(8,8,8,8,8)]
    80       6.362441       6.362441       6.362441    8[6-(1,8),26-(8,8,8,8,8)]
    81       5.224676       5.224676       5.224676    8[6-(1,8),26-(8,8,8,8,8),26-(8,8,8,8,8)]
    82       5.942904       5.942904       5.942904    8[6-(1,8),26-(8,8,8,8,8)]
    83       3.550355       3.550355       3.550355    8[6-(1,8),26-(8,8,8,8,8),26-(8,8,8,8,8)]
    84       1.373012       1.373012       1.373012    8[6-(1,8),26-(8,8,8,8,8)]
    85        1.86989        1.86989        1.86989    8[6-(1,8),26-(8,8,8,8,8),26-(8,8,8,8,8)]
    86       0.431521       0.431521       0.431521    8[6-(1,8),26-(8,8,8,8,8)]
    87       9.885404       9.885404       9.885404    8[6-(1,8),26-(8,8,8,8,8),26-(8,8,8,8,8)]
    88       9.765364       9.765364       9.765364    8[6-(1,8),26-(8,8,8,8,8)]
    89       2.494362       2.494362       2.494362    8[6-(1,8),26-(8,8,8,8,8),26-(8,8,8,8,8)]
    90       2.063345       2.063345       2.063345    8[6-(1,8),26-(8,8,8,8,8)]
    91        9.11058        9.11058        9.11058    8[6-(1,8),26-(8,8,8,8,8),26-(8,8,8,8,8)]
    92       8.743309       8.743309       8.743309    8[6-(1,8),26-(8,8,8,8,8)]
    93       9.881074       9.881074       9.881074    8[6-(1,8),26-(8,8,8,8,8),26-(8,8,8,8,8)]
    94       9.162846       9.162846       9.162846    8[6-(1,8),26-(8,8,8,8,8)]
    95       1.484895       1.484895       1.484895    8[6-(1,8),26-(8,8,8,8,8),26-(8,8,8,8,8)]
    96       3.662238       3.662238       3.662238    8[6-(1,8),26-(8,8,8,8,8)]
    97        6.90514        6.90514        6.90514    8[6-(1,8),26-(8,8,8,8,8),26-(8,8,8,8,8)]
    98       5.466771       5.466771       5.466771    8[6-(1,8),26-(8,8,8,8,8)]
    99       4.850154       4.850154       4.850154    8[6-(1,8),26-(8,8,8,8,8),26-(8,8,8,8,8)]
   100       4.730114       4.730114       4.730114    8[6-(1,8),26-(8,8,8,8,8)]
   101       7.529612       7.529612       7.529612    8[6-(1,8),26-(8,8,8,8,8),26-(8,8,8,8,8)]
   102       7.098595       7.098595       7.098595    8[6-(1,8),26-(8,8,8,8,8)]
   103        4.07533        4.07533        4.07533    8[6-(1,8),26-(8,8,8,8,8),26-(8,8,8,8,8)]
   104       3.708059       3.708059       3.708059    8[6-(1,8),26-(8,8,8,8,8)]
   105       4.845824       4.845824       4.845824    8[6-(1,8),26-(8,8,8,8,8),26-(8,8,8,8,8)]
   106       4.127596       4.127596       4.127596    8[6-(1,8),26-(8,8,8,8,8)]
   107       6.520145       6.520145       6.520145    8[6-(1,8),26-(8,8,8,8,8),26-(8,8,8,8,8)]
   108       8.697488       8.697488       8.697488    8[6-(1,8),26-(8,8,8,8,8)]
