# Supplementary material for: A collection of forcefield precursors for metal–organic frameworks
Source: RSC Adv. 2019 Nov 13;9(63):36492–507. doi: 10.1039/c9ra07327b (PMC9075174; doi:10.1039/c9ra07327b)
Supplement: RA-009-C9RA07327B-s1707 [file RA-009-C9RA07327B-s1707.txt]

NIHBIQ02_clean

10.156800    0.000000    0.000000
0.000000    11.500800    0.000000
0.000000    -0.252430    15.280915

     1       9.461567       9.461567       9.461567    26[8-(6,26),8-(6,26),8-(6,26),8-(6,26),8-(6,26),8-(6,26)]
     2       8.846065       8.846065       8.846065    26[8-(6),8-(6),8-(6,26),8-(6,26),8-(6,26),8-(6,26)]
     3       4.383167       4.383167       4.383167    26[8-(6,26),8-(6,26),8-(6,26),8-(6,26),8-(6,26),8-(6,26)]
     4       3.767665       3.767665       3.767665    26[8-(6),8-(6),8-(6,26),8-(6,26),8-(6,26),8-(6,26)]
     5       0.695233       0.695233       0.695233    26[8-(6,26),8-(6,26),8-(6,26),8-(6,26),8-(6,26),8-(6,26)]
     6       1.310735       1.310735       1.310735    26[8-(6),8-(6),8-(6,26),8-(6,26),8-(6,26),8-(6,26)]
     7       5.773633       5.773633       5.773633    26[8-(6,26),8-(6,26),8-(6,26),8-(6,26),8-(6,26),8-(6,26)]
     8       6.389135       6.389135       6.389135    26[8-(6),8-(6),8-(6,26),8-(6,26),8-(6,26),8-(6,26)]
     9            0.0            0.0            0.0    26[8-(6),8-(6),8-(6),8-(6),8-(6,26),8-(6,26)]
    10         5.0784         5.0784         5.0784    26[8-(6),8-(6),8-(6),8-(6),8-(6,26),8-(6,26)]
    11            0.0            0.0            0.0    26[8-(6),8-(6),8-(6),8-(6),8-(6,26),8-(6,26)]
    12         5.0784         5.0784         5.0784    26[8-(6),8-(6),8-(6),8-(6),8-(6,26),8-(6,26)]
    13       7.962931       7.962931       7.962931    1[6-(8,8)]
    14       0.670349       0.670349       0.670349    1[6-(8,8)]
    15       6.419098       6.419098       6.419098    1[6-(8,8)]
    16       2.376691       2.376691       2.376691    1[6-(8,8)]
    17       1.249286       1.249286       1.249286    1[6-(8,8)]
    18        7.33321        7.33321        7.33321    1[6-(8,8)]
    19       2.884531       2.884531       2.884531    1[6-(8,8)]
    20       5.748749       5.748749       5.748749    1[6-(8,8)]
    21       1.340698       1.340698       1.340698    1[6-(8,8)]
    22       7.455091       7.455091       7.455091    1[6-(8,8)]
    23       6.327686       6.327686       6.327686    1[6-(8,8)]
    24        2.25481        2.25481        2.25481    1[6-(8,8)]
    25       2.193869       2.193869       2.193869    1[6-(8,8)]
    26       9.486451       9.486451       9.486451    1[6-(8,8)]
    27       3.737702       3.737702       3.737702    1[6-(8,8)]
    28       7.780109       7.780109       7.780109    1[6-(8,8)]
    29       8.907514       8.907514       8.907514    1[6-(8,8)]
    30        2.82359        2.82359        2.82359    1[6-(8,8)]
    31       7.272269       7.272269       7.272269    1[6-(8,8)]
    32       4.408051       4.408051       4.408051    1[6-(8,8)]
    33       8.816102       8.816102       8.816102    1[6-(8,8)]
    34       2.701709       2.701709       2.701709    1[6-(8,8)]
    35       3.829114       3.829114       3.829114    1[6-(8,8)]
    36        7.90199        7.90199        7.90199    1[6-(8,8)]
    37       8.651562       8.651562       8.651562    6[1-(0),8-(26),8-(26,26)]
    38       0.433695       0.433695       0.433695    6[1-(0),8-(26),8-(26,26)]
    39       7.354539       7.354539       7.354539    6[1-(0),8-(26),8-(26,26)]
    40       1.595633       1.595633       1.595633    6[1-(0),8-(26),8-(26,26)]
    41       0.814575       0.814575       0.814575    6[1-(0),8-(26),8-(26,26)]
    42       7.479468       7.479468       7.479468    6[1-(0),8-(26),8-(26,26)]
    43       3.573162       3.573162       3.573162    6[1-(0),8-(26),8-(26,26)]
    44       5.512095       5.512095       5.512095    6[1-(0),8-(26),8-(26,26)]
    45       2.276139       2.276139       2.276139    6[1-(0),8-(26),8-(26,26)]
    46       6.674033       6.674033       6.674033    6[1-(0),8-(26),8-(26,26)]
    47       5.892975       5.892975       5.892975    6[1-(0),8-(26),8-(26,26)]
    48       2.401068       2.401068       2.401068    6[1-(0),8-(26),8-(26,26)]
    49       1.505238       1.505238       1.505238    6[1-(0),8-(26),8-(26,26)]
    50       9.723105       9.723105       9.723105    6[1-(0),8-(26),8-(26,26)]
    51       2.802261       2.802261       2.802261    6[1-(0),8-(26),8-(26,26)]
    52       8.561167       8.561167       8.561167    6[1-(0),8-(26),8-(26,26)]
    53       9.342225       9.342225       9.342225    6[1-(0),8-(26),8-(26,26)]
    54       2.677332       2.677332       2.677332    6[1-(0),8-(26),8-(26,26)]
    55       6.583638       6.583638       6.583638    6[1-(0),8-(26),8-(26,26)]
    56       4.644705       4.644705       4.644705    6[1-(0),8-(26),8-(26,26)]
    57       7.880661       7.880661       7.880661    6[1-(0),8-(26),8-(26,26)]
    58       3.482767       3.482767       3.482767    6[1-(0),8-(26),8-(26,26)]
    59       4.263825       4.263825       4.263825    6[1-(0),8-(26),8-(26,26)]
    60       7.755732       7.755732       7.755732    6[1-(0),8-(26),8-(26,26)]
    61       8.316185       8.316185       8.316185    8[6-(1,8),26-(8,8,8,8,8),26-(8,8,8,8,8)]
    62        9.77592        9.77592        9.77592    8[6-(1,8),26-(8,8,8,8,8)]
    63       0.246607       0.246607       0.246607    8[6-(1,8),26-(8,8,8,8,8),26-(8,8,8,8,8)]
    64       0.312829       0.312829       0.312829    8[6-(1,8),26-(8,8,8,8,8)]
    65       7.678135       7.678135       7.678135    8[6-(1,8),26-(8,8,8,8,8),26-(8,8,8,8,8)]
    66        8.09761        8.09761        8.09761    8[6-(1,8),26-(8,8,8,8,8)]
    67       0.989374       0.989374       0.989374    8[6-(1,8),26-(8,8,8,8,8),26-(8,8,8,8,8)]
    68       1.340698       1.340698       1.340698    8[6-(1,8),26-(8,8,8,8,8)]
    69       0.198159       0.198159       0.198159    8[6-(1,8),26-(8,8,8,8,8),26-(8,8,8,8,8)]
    70       0.893798       0.893798       0.893798    8[6-(1,8),26-(8,8,8,8,8)]
    71       8.684572       8.684572       8.684572    8[6-(1,8),26-(8,8,8,8,8),26-(8,8,8,8,8)]
    72        6.52158        6.52158        6.52158    8[6-(1,8),26-(8,8,8,8,8)]
    73       3.237785       3.237785       3.237785    8[6-(1,8),26-(8,8,8,8,8),26-(8,8,8,8,8)]
    74        4.69752        4.69752        4.69752    8[6-(1,8),26-(8,8,8,8,8)]
    75       5.325007       5.325007       5.325007    8[6-(1,8),26-(8,8,8,8,8),26-(8,8,8,8,8)]
    76       5.391229       5.391229       5.391229    8[6-(1,8),26-(8,8,8,8,8)]
    77       2.599735       2.599735       2.599735    8[6-(1,8),26-(8,8,8,8,8),26-(8,8,8,8,8)]
    78        3.01921        3.01921        3.01921    8[6-(1,8),26-(8,8,8,8,8)]
    79       6.067774       6.067774       6.067774    8[6-(1,8),26-(8,8,8,8,8),26-(8,8,8,8,8)]
    80       6.419098       6.419098       6.419098    8[6-(1,8),26-(8,8,8,8,8)]
    81       5.276559       5.276559       5.276559    8[6-(1,8),26-(8,8,8,8,8),26-(8,8,8,8,8)]
    82       5.972198       5.972198       5.972198    8[6-(1,8),26-(8,8,8,8,8)]
    83       3.606172       3.606172       3.606172    8[6-(1,8),26-(8,8,8,8,8),26-(8,8,8,8,8)]
    84        1.44318        1.44318        1.44318    8[6-(1,8),26-(8,8,8,8,8)]
    85       1.840615       1.840615       1.840615    8[6-(1,8),26-(8,8,8,8,8),26-(8,8,8,8,8)]
    86        0.38088        0.38088        0.38088    8[6-(1,8),26-(8,8,8,8,8)]
    87       9.910193       9.910193       9.910193    8[6-(1,8),26-(8,8,8,8,8),26-(8,8,8,8,8)]
    88       9.843971       9.843971       9.843971    8[6-(1,8),26-(8,8,8,8,8)]
    89       2.478665       2.478665       2.478665    8[6-(1,8),26-(8,8,8,8,8),26-(8,8,8,8,8)]
    90        2.05919        2.05919        2.05919    8[6-(1,8),26-(8,8,8,8,8)]
    91       9.167426       9.167426       9.167426    8[6-(1,8),26-(8,8,8,8,8),26-(8,8,8,8,8)]
    92       8.816102       8.816102       8.816102    8[6-(1,8),26-(8,8,8,8,8)]
    93       9.958641       9.958641       9.958641    8[6-(1,8),26-(8,8,8,8,8),26-(8,8,8,8,8)]
    94       9.263002       9.263002       9.263002    8[6-(1,8),26-(8,8,8,8,8)]
    95       1.472228       1.472228       1.472228    8[6-(1,8),26-(8,8,8,8,8),26-(8,8,8,8,8)]
    96        3.63522        3.63522        3.63522    8[6-(1,8),26-(8,8,8,8,8)]
    97       6.919015       6.919015       6.919015    8[6-(1,8),26-(8,8,8,8,8),26-(8,8,8,8,8)]
    98        5.45928        5.45928        5.45928    8[6-(1,8),26-(8,8,8,8,8)]
    99       4.831793       4.831793       4.831793    8[6-(1,8),26-(8,8,8,8,8),26-(8,8,8,8,8)]
   100       4.765571       4.765571       4.765571    8[6-(1,8),26-(8,8,8,8,8)]
   101       7.557065       7.557065       7.557065    8[6-(1,8),26-(8,8,8,8,8),26-(8,8,8,8,8)]
   102        7.13759        7.13759        7.13759    8[6-(1,8),26-(8,8,8,8,8)]
   103       4.089026       4.089026       4.089026    8[6-(1,8),26-(8,8,8,8,8),26-(8,8,8,8,8)]
   104       3.737702       3.737702       3.737702    8[6-(1,8),26-(8,8,8,8,8)]
   105       4.880241       4.880241       4.880241    8[6-(1,8),26-(8,8,8,8,8),26-(8,8,8,8,8)]
   106       4.184602       4.184602       4.184602    8[6-(1,8),26-(8,8,8,8,8)]
   107       6.550628       6.550628       6.550628    8[6-(1,8),26-(8,8,8,8,8),26-(8,8,8,8,8)]
   108        8.71362        8.71362        8.71362    8[6-(1,8),26-(8,8,8,8,8)]
