# Supplementary material for: A collection of forcefield precursors for metal–organic frameworks
Source: RSC Adv. 2019 Nov 13;9(63):36492–507. doi: 10.1039/c9ra07327b (PMC9075174; doi:10.1039/c9ra07327b)
Supplement: RA-009-C9RA07327B-s1708 [file RA-009-C9RA07327B-s1708.txt]

NIJZIP01_clean

14.751000    0.000000    0.000000
0.000000    15.064500    0.000000
0.000000    -7.532250    13.046240

     1        3.68775        3.68775        3.68775    60[8-(6),8-(6),8-(6),8-(6),8-(6),8-(6),8-(6,6),8-(6,6),8-(6,6)]
     2        3.68775        3.68775        3.68775    60[8-(6),8-(6),8-(6),8-(6),8-(6),8-(6),8-(6,6),8-(6,6),8-(6,6)]
     3       11.06325       11.06325       11.06325    60[8-(6),8-(6),8-(6),8-(6),8-(6),8-(6),8-(6,6),8-(6,6),8-(6,6)]
     4       11.06325       11.06325       11.06325    60[8-(6),8-(6),8-(6),8-(6),8-(6),8-(6),8-(6,6),8-(6,6),8-(6,6)]
     5            0.0            0.0            0.0    29[8-(6),8-(6),8-(6),8-(6)]
     6            0.0            0.0            0.0    29[8-(6),8-(6),8-(6),8-(6)]
     7            0.0            0.0            0.0    29[8-(6),8-(6),8-(6),8-(6)]
     8         7.3755         7.3755         7.3755    29[8-(6),8-(6),8-(6),8-(6)]
     9         7.3755         7.3755         7.3755    29[8-(6),8-(6),8-(6),8-(6)]
    10         7.3755         7.3755         7.3755    29[8-(6),8-(6),8-(6),8-(6)]
    11      12.351012      12.351012      12.351012    1[6-(1,6,8)]
    12      11.206335      11.206335      11.206335    1[6-(1,6,8)]
    13      12.351012      12.351012      12.351012    1[6-(1,6,8)]
    14      11.206335      11.206335      11.206335    1[6-(1,6,8)]
    15      12.351012      12.351012      12.351012    1[6-(1,6,8)]
    16      11.206335      11.206335      11.206335    1[6-(1,6,8)]
    17      12.351012      12.351012      12.351012    1[6-(1,6,8)]
    18      11.206335      11.206335      11.206335    1[6-(1,6,8)]
    19      12.351012      12.351012      12.351012    1[6-(1,6,8)]
    20      11.206335      11.206335      11.206335    1[6-(1,6,8)]
    21      12.351012      12.351012      12.351012    1[6-(1,6,8)]
    22      11.206335      11.206335      11.206335    1[6-(1,6,8)]
    23       9.775488       9.775488       9.775488    1[6-(1,6,8)]
    24      10.920165      10.920165      10.920165    1[6-(1,6,8)]
    25       9.775488       9.775488       9.775488    1[6-(1,6,8)]
    26      10.920165      10.920165      10.920165    1[6-(1,6,8)]
    27       9.775488       9.775488       9.775488    1[6-(1,6,8)]
    28      10.920165      10.920165      10.920165    1[6-(1,6,8)]
    29       9.775488       9.775488       9.775488    1[6-(1,6,8)]
    30      10.920165      10.920165      10.920165    1[6-(1,6,8)]
    31       9.775488       9.775488       9.775488    1[6-(1,6,8)]
    32      10.920165      10.920165      10.920165    1[6-(1,6,8)]
    33       9.775488       9.775488       9.775488    1[6-(1,6,8)]
    34      10.920165      10.920165      10.920165    1[6-(1,6,8)]
    35       2.399988       2.399988       2.399988    1[6-(1,6,8)]
    36       3.544665       3.544665       3.544665    1[6-(1,6,8)]
    37       2.399988       2.399988       2.399988    1[6-(1,6,8)]
    38       3.544665       3.544665       3.544665    1[6-(1,6,8)]
    39       2.399988       2.399988       2.399988    1[6-(1,6,8)]
    40       3.544665       3.544665       3.544665    1[6-(1,6,8)]
    41       2.399988       2.399988       2.399988    1[6-(1,6,8)]
    42       3.544665       3.544665       3.544665    1[6-(1,6,8)]
    43       2.399988       2.399988       2.399988    1[6-(1,6,8)]
    44       3.544665       3.544665       3.544665    1[6-(1,6,8)]
    45       2.399988       2.399988       2.399988    1[6-(1,6,8)]
    46       3.544665       3.544665       3.544665    1[6-(1,6,8)]
    47       4.975512       4.975512       4.975512    1[6-(1,6,8)]
    48       3.830835       3.830835       3.830835    1[6-(1,6,8)]
    49       4.975512       4.975512       4.975512    1[6-(1,6,8)]
    50       3.830835       3.830835       3.830835    1[6-(1,6,8)]
    51       4.975512       4.975512       4.975512    1[6-(1,6,8)]
    52       3.830835       3.830835       3.830835    1[6-(1,6,8)]
    53       4.975512       4.975512       4.975512    1[6-(1,6,8)]
    54       3.830835       3.830835       3.830835    1[6-(1,6,8)]
    55       4.975512       4.975512       4.975512    1[6-(1,6,8)]
    56       3.830835       3.830835       3.830835    1[6-(1,6,8)]
    57       4.975512       4.975512       4.975512    1[6-(1,6,8)]
    58       3.830835       3.830835       3.830835    1[6-(1,6,8)]
    59       5.311835       5.311835       5.311835    6[6-(1,1,8),8-(29),8-(60)]
    60        10.3198        10.3198        10.3198    6[1-(0),1-(0),6-(8,8),8-(6,60)]
    61       5.311835       5.311835       5.311835    6[6-(1,1,8),8-(29),8-(60)]
    62        10.3198        10.3198        10.3198    6[1-(0),1-(0),6-(8,8),8-(6,60)]
    63       5.311835       5.311835       5.311835    6[6-(1,1,8),8-(29),8-(60)]
    64        10.3198        10.3198        10.3198    6[1-(0),1-(0),6-(8,8),8-(6,60)]
    65       5.311835       5.311835       5.311835    6[6-(1,1,8),8-(29),8-(60)]
    66        10.3198        10.3198        10.3198    6[1-(0),1-(0),6-(8,8),8-(6,60)]
    67       5.311835       5.311835       5.311835    6[6-(1,1,8),8-(29),8-(60)]
    68        10.3198        10.3198        10.3198    6[1-(0),1-(0),6-(8,8),8-(6,60)]
    69       5.311835       5.311835       5.311835    6[6-(1,1,8),8-(29),8-(60)]
    70        10.3198        10.3198        10.3198    6[1-(0),1-(0),6-(8,8),8-(6,60)]
    71       2.063665       2.063665       2.063665    6[6-(1,1,8),8-(29),8-(60)]
    72        11.8067        11.8067        11.8067    6[1-(0),1-(0),6-(8,8),8-(6,60)]
    73       2.063665       2.063665       2.063665    6[6-(1,1,8),8-(29),8-(60)]
    74        11.8067        11.8067        11.8067    6[1-(0),1-(0),6-(8,8),8-(6,60)]
    75       2.063665       2.063665       2.063665    6[6-(1,1,8),8-(29),8-(60)]
    76        11.8067        11.8067        11.8067    6[1-(0),1-(0),6-(8,8),8-(6,60)]
    77       2.063665       2.063665       2.063665    6[6-(1,1,8),8-(29),8-(60)]
    78        11.8067        11.8067        11.8067    6[1-(0),1-(0),6-(8,8),8-(6,60)]
    79       2.063665       2.063665       2.063665    6[6-(1,1,8),8-(29),8-(60)]
    80        11.8067        11.8067        11.8067    6[1-(0),1-(0),6-(8,8),8-(6,60)]
    81       2.063665       2.063665       2.063665    6[6-(1,1,8),8-(29),8-(60)]
    82        11.8067        11.8067        11.8067    6[1-(0),1-(0),6-(8,8),8-(6,60)]
    83       9.439165       9.439165       9.439165    6[6-(1,1,8),8-(29),8-(60)]
    84         4.4312         4.4312         4.4312    6[1-(0),1-(0),6-(8,8),8-(6,60)]
    85       9.439165       9.439165       9.439165    6[6-(1,1,8),8-(29),8-(60)]
    86         4.4312         4.4312         4.4312    6[1-(0),1-(0),6-(8,8),8-(6,60)]
    87       9.439165       9.439165       9.439165    6[6-(1,1,8),8-(29),8-(60)]
    88         4.4312         4.4312         4.4312    6[1-(0),1-(0),6-(8,8),8-(6,60)]
    89       9.439165       9.439165       9.439165    6[6-(1,1,8),8-(29),8-(60)]
    90         4.4312         4.4312         4.4312    6[1-(0),1-(0),6-(8,8),8-(6,60)]
    91       9.439165       9.439165       9.439165    6[6-(1,1,8),8-(29),8-(60)]
    92         4.4312         4.4312         4.4312    6[1-(0),1-(0),6-(8,8),8-(6,60)]
    93       9.439165       9.439165       9.439165    6[6-(1,1,8),8-(29),8-(60)]
    94         4.4312         4.4312         4.4312    6[1-(0),1-(0),6-(8,8),8-(6,60)]
    95      12.687335      12.687335      12.687335    6[6-(1,1,8),8-(29),8-(60)]
    96         2.9443         2.9443         2.9443    6[1-(0),1-(0),6-(8,8),8-(6,60)]
    97      12.687335      12.687335      12.687335    6[6-(1,1,8),8-(29),8-(60)]
    98         2.9443         2.9443         2.9443    6[1-(0),1-(0),6-(8,8),8-(6,60)]
    99      12.687335      12.687335      12.687335    6[6-(1,1,8),8-(29),8-(60)]
   100         2.9443         2.9443         2.9443    6[1-(0),1-(0),6-(8,8),8-(6,60)]
   101      12.687335      12.687335      12.687335    6[6-(1,1,8),8-(29),8-(60)]
   102         2.9443         2.9443         2.9443    6[1-(0),1-(0),6-(8,8),8-(6,60)]
   103      12.687335      12.687335      12.687335    6[6-(1,1,8),8-(29),8-(60)]
   104         2.9443         2.9443         2.9443    6[1-(0),1-(0),6-(8,8),8-(6,60)]
   105      12.687335      12.687335      12.687335    6[6-(1,1,8),8-(29),8-(60)]
   106         2.9443         2.9443         2.9443    6[1-(0),1-(0),6-(8,8),8-(6,60)]
   107       5.294134       5.294134       5.294134    8[6-(6,8),60-(8,8,8,8,8,8,8,8)]
   108       6.012508       6.012508       6.012508    8[6-(6,8),29-(8,8,8)]
   109       5.294134       5.294134       5.294134    8[6-(6,8),60-(8,8,8,8,8,8,8,8)]
   110       6.012508       6.012508       6.012508    8[6-(6,8),29-(8,8,8)]
   111       5.294134       5.294134       5.294134    8[6-(6,8),60-(8,8,8,8,8,8,8,8)]
   112       6.012508       6.012508       6.012508    8[6-(6,8),29-(8,8,8)]
   113       5.294134       5.294134       5.294134    8[6-(6,8),60-(8,8,8,8,8,8,8,8)]
   114       6.012508       6.012508       6.012508    8[6-(6,8),29-(8,8,8)]
   115       5.294134       5.294134       5.294134    8[6-(6,8),60-(8,8,8,8,8,8,8,8)]
   116       6.012508       6.012508       6.012508    8[6-(6,8),29-(8,8,8)]
   117       5.294134       5.294134       5.294134    8[6-(6,8),60-(8,8,8,8,8,8,8,8)]
   118       6.012508       6.012508       6.012508    8[6-(6,8),29-(8,8,8)]
   119       2.081366       2.081366       2.081366    8[6-(6,8),60-(8,8,8,8,8,8,8,8)]
   120       1.362992       1.362992       1.362992    8[6-(6,8),29-(8,8,8)]
   121       2.081366       2.081366       2.081366    8[6-(6,8),60-(8,8,8,8,8,8,8,8)]
   122       1.362992       1.362992       1.362992    8[6-(6,8),29-(8,8,8)]
   123       2.081366       2.081366       2.081366    8[6-(6,8),60-(8,8,8,8,8,8,8,8)]
   124       1.362992       1.362992       1.362992    8[6-(6,8),29-(8,8,8)]
   125       2.081366       2.081366       2.081366    8[6-(6,8),60-(8,8,8,8,8,8,8,8)]
   126       1.362992       1.362992       1.362992    8[6-(6,8),29-(8,8,8)]
   127       2.081366       2.081366       2.081366    8[6-(6,8),60-(8,8,8,8,8,8,8,8)]
   128       1.362992       1.362992       1.362992    8[6-(6,8),29-(8,8,8)]
   129       2.081366       2.081366       2.081366    8[6-(6,8),60-(8,8,8,8,8,8,8,8)]
   130       1.362992       1.362992       1.362992    8[6-(6,8),29-(8,8,8)]
   131       9.456866       9.456866       9.456866    8[6-(6,8),60-(8,8,8,8,8,8,8,8)]
   132       8.738492       8.738492       8.738492    8[6-(6,8),29-(8,8,8)]
   133       9.456866       9.456866       9.456866    8[6-(6,8),60-(8,8,8,8,8,8,8,8)]
   134       8.738492       8.738492       8.738492    8[6-(6,8),29-(8,8,8)]
   135       9.456866       9.456866       9.456866    8[6-(6,8),60-(8,8,8,8,8,8,8,8)]
   136       8.738492       8.738492       8.738492    8[6-(6,8),29-(8,8,8)]
   137       9.456866       9.456866       9.456866    8[6-(6,8),60-(8,8,8,8,8,8,8,8)]
   138       8.738492       8.738492       8.738492    8[6-(6,8),29-(8,8,8)]
   139       9.456866       9.456866       9.456866    8[6-(6,8),60-(8,8,8,8,8,8,8,8)]
   140       8.738492       8.738492       8.738492    8[6-(6,8),29-(8,8,8)]
   141       9.456866       9.456866       9.456866    8[6-(6,8),60-(8,8,8,8,8,8,8,8)]
   142       8.738492       8.738492       8.738492    8[6-(6,8),29-(8,8,8)]
   143      12.669634      12.669634      12.669634    8[6-(6,8),60-(8,8,8,8,8,8,8,8)]
   144      13.388008      13.388008      13.388008    8[6-(6,8),29-(8,8,8)]
   145      12.669634      12.669634      12.669634    8[6-(6,8),60-(8,8,8,8,8,8,8,8)]
   146      13.388008      13.388008      13.388008    8[6-(6,8),29-(8,8,8)]
   147      12.669634      12.669634      12.669634    8[6-(6,8),60-(8,8,8,8,8,8,8,8)]
   148      13.388008      13.388008      13.388008    8[6-(6,8),29-(8,8,8)]
   149      12.669634      12.669634      12.669634    8[6-(6,8),60-(8,8,8,8,8,8,8,8)]
   150      13.388008      13.388008      13.388008    8[6-(6,8),29-(8,8,8)]
   151      12.669634      12.669634      12.669634    8[6-(6,8),60-(8,8,8,8,8,8,8,8)]
   152      13.388008      13.388008      13.388008    8[6-(6,8),29-(8,8,8)]
   153      12.669634      12.669634      12.669634    8[6-(6,8),60-(8,8,8,8,8,8,8,8)]
   154      13.388008      13.388008      13.388008    8[6-(6,8),29-(8,8,8)]
   155       11.06325       11.06325       11.06325    8[6-(1,1,6),6-(1,1,6),60-(8,8,8,8,8,8,8,8)]
   156       11.06325       11.06325       11.06325    8[6-(1,1,6),6-(1,1,6),60-(8,8,8,8,8,8,8,8)]
   157       11.06325       11.06325       11.06325    8[6-(1,1,6),6-(1,1,6),60-(8,8,8,8,8,8,8,8)]
   158       11.06325       11.06325       11.06325    8[6-(1,1,6),6-(1,1,6),60-(8,8,8,8,8,8,8,8)]
   159       11.06325       11.06325       11.06325    8[6-(1,1,6),6-(1,1,6),60-(8,8,8,8,8,8,8,8)]
   160       11.06325       11.06325       11.06325    8[6-(1,1,6),6-(1,1,6),60-(8,8,8,8,8,8,8,8)]
   161        3.68775        3.68775        3.68775    8[6-(1,1,6),6-(1,1,6),60-(8,8,8,8,8,8,8,8)]
   162        3.68775        3.68775        3.68775    8[6-(1,1,6),6-(1,1,6),60-(8,8,8,8,8,8,8,8)]
   163        3.68775        3.68775        3.68775    8[6-(1,1,6),6-(1,1,6),60-(8,8,8,8,8,8,8,8)]
   164        3.68775        3.68775        3.68775    8[6-(1,1,6),6-(1,1,6),60-(8,8,8,8,8,8,8,8)]
   165        3.68775        3.68775        3.68775    8[6-(1,1,6),6-(1,1,6),60-(8,8,8,8,8,8,8,8)]
   166        3.68775        3.68775        3.68775    8[6-(1,1,6),6-(1,1,6),60-(8,8,8,8,8,8,8,8)]
