# Supplementary material for: A collection of forcefield precursors for metal–organic frameworks
Source: RSC Adv. 2019 Nov 13;9(63):36492–507. doi: 10.1039/c9ra07327b (PMC9075174; doi:10.1039/c9ra07327b)
Supplement: RA-009-C9RA07327B-s1709 [file RA-009-C9RA07327B-s1709.txt]

NIKDAM_clean

8.509000    0.000000    0.000000
2.237922    17.011327    0.000000
-2.237922    -8.018331    15.003053

     1        2.12725        2.12725        2.12725    58[8-(6),8-(6),8-(6,58),8-(6,58),8-(6,58),8-(6,58)]
     2        6.38175        6.38175        6.38175    58[8-(6),8-(6),8-(6,58),8-(6,58),8-(6,58),8-(6,58)]
     3       6.178372       6.178372       6.178372    1[7-(6,6,6)]
     4       9.367158       9.367158       9.367158    1[6-(1,6,7)]
     5       8.568208       8.568208       8.568208    1[6-(1,6,7)]
     6        7.98325        7.98325        7.98325    1[6-(1,6,7)]
     7       7.835602       7.835602       7.835602    1[6-(1,6,7)]
     8       0.877791       0.877791       0.877791    1[6-(1,6,7)]
     9       7.831936       7.831936       7.831936    1[6-(1,6,7)]
    10        7.65883        7.65883        7.65883    1[6-(1,6,6)]
    11        7.73875        7.73875        7.73875    1[6-(1,6,6)]
    12       1.348083       1.348083       1.348083    1[6-(1,6,7)]
    13       1.508274       1.508274       1.508274    1[6-(1,6,7)]
    14       2.930636       2.930636       2.930636    1[6-(1,6,7)]
    15        3.56134        3.56134        3.56134    1[6-(1,6,7)]
    16       9.586687       9.586687       9.586687    1[6-(1,6,6)]
    17        7.93411        7.93411        7.93411    1[6-(1,6,6)]
    18       1.923164       1.923164       1.923164    1[6-(1,6,7)]
    19        1.14009        1.14009        1.14009    1[6-(1,6,7)]
    20       2.466151       2.466151       2.466151    1[6-(1,6,6)]
    21       3.507505       3.507505       3.507505    1[6-(1,6,6)]
    22       6.585128       6.585128       6.585128    1[7-(6,6,6)]
    23       3.396342       3.396342       3.396342    1[6-(1,6,7)]
    24       4.195292       4.195292       4.195292    1[6-(1,6,7)]
    25        4.78025        4.78025        4.78025    1[6-(1,6,7)]
    26       4.927898       4.927898       4.927898    1[6-(1,6,7)]
    27       3.376709       3.376709       3.376709    1[6-(1,6,7)]
    28       4.931564       4.931564       4.931564    1[6-(1,6,7)]
    29        5.10467        5.10467        5.10467    1[6-(1,6,6)]
    30        5.02475        5.02475        5.02475    1[6-(1,6,6)]
    31       2.906417       2.906417       2.906417    1[6-(1,6,7)]
    32       2.746226       2.746226       2.746226    1[6-(1,6,7)]
    33       1.323864       1.323864       1.323864    1[6-(1,6,7)]
    34        0.69316        0.69316        0.69316    1[6-(1,6,7)]
    35       3.176813       3.176813       3.176813    1[6-(1,6,6)]
    36        4.82939        4.82939        4.82939    1[6-(1,6,6)]
    37       2.331336       2.331336       2.331336    1[6-(1,6,7)]
    38        3.11441        3.11441        3.11441    1[6-(1,6,7)]
    39       1.788349       1.788349       1.788349    1[6-(1,6,6)]
    40       0.746995       0.746995       0.746995    1[6-(1,6,6)]
    41       2.330628       2.330628       2.330628    1[7-(6,6,6)]
    42      -0.858158      -0.858158      -0.858158    1[6-(1,6,7)]
    43      -0.059208      -0.059208      -0.059208    1[6-(1,6,7)]
    44        0.52575        0.52575        0.52575    1[6-(1,6,7)]
    45       0.673398       0.673398       0.673398    1[6-(1,6,7)]
    46       7.631209       7.631209       7.631209    1[6-(1,6,7)]
    47       0.677064       0.677064       0.677064    1[6-(1,6,7)]
    48        0.85017        0.85017        0.85017    1[6-(1,6,6)]
    49        0.77025        0.77025        0.77025    1[6-(1,6,6)]
    50       7.160917       7.160917       7.160917    1[6-(1,6,7)]
    51       7.000726       7.000726       7.000726    1[6-(1,6,7)]
    52       5.578364       5.578364       5.578364    1[6-(1,6,7)]
    53        4.94766        4.94766        4.94766    1[6-(1,6,7)]
    54      -1.077687      -1.077687      -1.077687    1[6-(1,6,6)]
    55        0.57489        0.57489        0.57489    1[6-(1,6,6)]
    56       6.585836       6.585836       6.585836    1[6-(1,6,7)]
    57        7.36891        7.36891        7.36891    1[6-(1,6,7)]
    58       6.042849       6.042849       6.042849    1[6-(1,6,6)]
    59       5.001495       5.001495       5.001495    1[6-(1,6,6)]
    60       1.923872       1.923872       1.923872    1[7-(6,6,6)]
    61       5.112658       5.112658       5.112658    1[6-(1,6,7)]
    62       4.313708       4.313708       4.313708    1[6-(1,6,7)]
    63        3.72875        3.72875        3.72875    1[6-(1,6,7)]
    64       3.581102       3.581102       3.581102    1[6-(1,6,7)]
    65       5.132291       5.132291       5.132291    1[6-(1,6,7)]
    66       3.577436       3.577436       3.577436    1[6-(1,6,7)]
    67        3.40433        3.40433        3.40433    1[6-(1,6,6)]
    68        3.48425        3.48425        3.48425    1[6-(1,6,6)]
    69       5.602583       5.602583       5.602583    1[6-(1,6,7)]
    70       5.762774       5.762774       5.762774    1[6-(1,6,7)]
    71       7.185136       7.185136       7.185136    1[6-(1,6,7)]
    72        7.81584        7.81584        7.81584    1[6-(1,6,7)]
    73       5.332187       5.332187       5.332187    1[6-(1,6,6)]
    74        3.67961        3.67961        3.67961    1[6-(1,6,6)]
    75       6.177664       6.177664       6.177664    1[6-(1,6,7)]
    76        5.39459        5.39459        5.39459    1[6-(1,6,7)]
    77       6.720651       6.720651       6.720651    1[6-(1,6,6)]
    78       7.762005       7.762005       7.762005    1[6-(1,6,6)]
    79      -0.680871      -0.680871      -0.680871    6[1-(0),1-(0),6-(1,1,7),7-(1,6,6)]
    80      -0.006535      -0.006535      -0.006535    6[1-(0),1-(0),6-(1,1,7),7-(6,6)]
    81      -0.186757      -0.186757      -0.186757    6[1-(0),1-(0),6-(1,1,6),7-(6,6)]
    82       0.291119       0.291119       0.291119    6[1-(0),1-(0),6-(1,1,7),6-(1,1,7)]
    83      -0.877733      -0.877733      -0.877733    6[1-(0),1-(0),6-(1,1,6),7-(1,6,6)]
    84        5.85014        5.85014        5.85014    6[1-(0),1-(0),6-(1,1,6),7-(1,6,6)]
    85        6.58427        6.58427        6.58427    6[1-(0),1-(0),6-(1,1,7),6-(8,8)]
    86       5.743718       5.743718       5.743718    6[6-(1,1,6),8-(58),8-(58,58)]
    87       1.753702       1.753702       1.753702    6[1-(0),1-(0),6-(1,1,6),7-(6,6)]
    88       3.039068       3.039068       3.039068    6[1-(0),1-(0),6-(1,1,7),6-(8,8)]
    89       4.017072       4.017072       4.017072    6[6-(1,1,6),8-(0),8-(0)]
    90       4.935371       4.935371       4.935371    6[1-(0),1-(0),6-(1,1,7),7-(1,6,6)]
    91       4.261035       4.261035       4.261035    6[1-(0),1-(0),6-(1,1,7),7-(6,6)]
    92       4.441257       4.441257       4.441257    6[1-(0),1-(0),6-(1,1,6),7-(6,6)]
    93       3.963381       3.963381       3.963381    6[1-(0),1-(0),6-(1,1,7),6-(1,1,7)]
    94       5.132233       5.132233       5.132233    6[1-(0),1-(0),6-(1,1,6),7-(1,6,6)]
    95        6.91336        6.91336        6.91336    6[1-(0),1-(0),6-(1,1,6),7-(1,6,6)]
    96        6.17923        6.17923        6.17923    6[1-(0),1-(0),6-(1,1,7),6-(8,8)]
    97       7.019782       7.019782       7.019782    6[6-(1,1,6),8-(58),8-(58,58)]
    98       2.500798       2.500798       2.500798    6[1-(0),1-(0),6-(1,1,6),7-(6,6)]
    99       1.215432       1.215432       1.215432    6[1-(0),1-(0),6-(1,1,7),6-(8,8)]
   100       0.237428       0.237428       0.237428    6[6-(1,1,6),8-(0),8-(0)]
   101       9.189871       9.189871       9.189871    6[1-(0),1-(0),6-(1,1,7),7-(1,6,6)]
   102       8.515535       8.515535       8.515535    6[1-(0),1-(0),6-(1,1,7),7-(6,6)]
   103       8.695757       8.695757       8.695757    6[1-(0),1-(0),6-(1,1,6),7-(6,6)]
   104       8.217881       8.217881       8.217881    6[1-(0),1-(0),6-(1,1,7),6-(1,1,7)]
   105       0.877733       0.877733       0.877733    6[1-(0),1-(0),6-(1,1,6),7-(1,6,6)]
   106        2.65886        2.65886        2.65886    6[1-(0),1-(0),6-(1,1,6),7-(1,6,6)]
   107        1.92473        1.92473        1.92473    6[1-(0),1-(0),6-(1,1,7),6-(8,8)]
   108       2.765282       2.765282       2.765282    6[6-(1,1,6),8-(58),8-(58,58)]
   109       6.755298       6.755298       6.755298    6[1-(0),1-(0),6-(1,1,6),7-(6,6)]
   110       5.469932       5.469932       5.469932    6[1-(0),1-(0),6-(1,1,7),6-(8,8)]
   111       4.491928       4.491928       4.491928    6[6-(1,1,6),8-(0),8-(0)]
   112       3.573629       3.573629       3.573629    6[1-(0),1-(0),6-(1,1,7),7-(1,6,6)]
   113       4.247965       4.247965       4.247965    6[1-(0),1-(0),6-(1,1,7),7-(6,6)]
   114       4.067743       4.067743       4.067743    6[1-(0),1-(0),6-(1,1,6),7-(6,6)]
   115       4.545619       4.545619       4.545619    6[1-(0),1-(0),6-(1,1,7),6-(1,1,7)]
   116       3.376767       3.376767       3.376767    6[1-(0),1-(0),6-(1,1,6),7-(1,6,6)]
   117        1.59564        1.59564        1.59564    6[1-(0),1-(0),6-(1,1,6),7-(1,6,6)]
   118        2.32977        2.32977        2.32977    6[1-(0),1-(0),6-(1,1,7),6-(8,8)]
   119       1.489218       1.489218       1.489218    6[6-(1,1,6),8-(58),8-(58,58)]
   120       6.008202       6.008202       6.008202    6[1-(0),1-(0),6-(1,1,6),7-(6,6)]
   121       7.293568       7.293568       7.293568    6[1-(0),1-(0),6-(1,1,7),6-(8,8)]
   122       8.271572       8.271572       8.271572    6[6-(1,1,6),8-(0),8-(0)]
   123       6.698749       6.698749       6.698749    7[1-(0),6-(1,1,6),6-(1,1,6),6-(1,1,6)]
   124       -0.92918       -0.92918       -0.92918    7[6-(1,1,6),6-(1,1,6),6-(1,1,6)]
   125       6.064751       6.064751       6.064751    7[1-(0),6-(1,1,6),6-(1,1,6),6-(1,1,6)]
   126        5.18368        5.18368        5.18368    7[6-(1,1,6),6-(1,1,6),6-(1,1,6)]
   127       1.810251       1.810251       1.810251    7[1-(0),6-(1,1,6),6-(1,1,6),6-(1,1,6)]
   128        0.92918        0.92918        0.92918    7[6-(1,1,6),6-(1,1,6),6-(1,1,6)]
   129       2.444249       2.444249       2.444249    7[1-(0),6-(1,1,6),6-(1,1,6),6-(1,1,6)]
   130        3.32532        3.32532        3.32532    7[6-(1,1,6),6-(1,1,6),6-(1,1,6)]
   131       6.332279       6.332279       6.332279    8[6-(6,8),58-(8,8,8,8,8),58-(8,8,8,8,8)]
   132        3.98929        3.98929        3.98929    8[6-(6,8),58-(8,8,8,8,8)]
   133       3.899673       3.899673       3.899673    8[6-(6,8)]
   134       4.958034       4.958034       4.958034    8[6-(6,8)]
   135       6.431221       6.431221       6.431221    8[6-(6,8),58-(8,8,8,8,8),58-(8,8,8,8,8)]
   136        0.26521        0.26521        0.26521    8[6-(6,8),58-(8,8,8,8,8)]
   137       0.354827       0.354827       0.354827    8[6-(6,8)]
   138      -0.703534      -0.703534      -0.703534    8[6-(6,8)]
   139       2.176721       2.176721       2.176721    8[6-(6,8),58-(8,8,8,8,8),58-(8,8,8,8,8)]
   140        4.51971        4.51971        4.51971    8[6-(6,8),58-(8,8,8,8,8)]
   141       4.609327       4.609327       4.609327    8[6-(6,8)]
   142       3.550966       3.550966       3.550966    8[6-(6,8)]
   143       2.077779       2.077779       2.077779    8[6-(6,8),58-(8,8,8,8,8),58-(8,8,8,8,8)]
   144        8.24379        8.24379        8.24379    8[6-(6,8),58-(8,8,8,8,8)]
   145       8.154173       8.154173       8.154173    8[6-(6,8)]
   146       9.212534       9.212534       9.212534    8[6-(6,8)]
