# Supplementary material for: A collection of forcefield precursors for metal–organic frameworks
Source: RSC Adv. 2019 Nov 13;9(63):36492–507. doi: 10.1039/c9ra07327b (PMC9075174; doi:10.1039/c9ra07327b)
Supplement: RA-009-C9RA07327B-s1710 [file RA-009-C9RA07327B-s1710.txt]

NIKDEQ_clean

10.456200    0.000000    0.000000
0.852055    10.421426    0.000000
1.658925    1.528827    14.084472

     1       3.464215       3.464215       3.464215    64[8-(6),8-(6),8-(6),8-(6)]
     2       9.502965       9.502965       9.502965    64[8-(6),8-(6),8-(6),8-(6)]
     3       3.939976       3.939976       3.939976    1[7-(6,6,6)]
     4       9.714394       9.714394       9.714394    1[6-(1,6,7)]
     5       8.023484       8.023484       8.023484    1[6-(1,6,7)]
     6       7.204059       7.204059       7.204059    1[6-(1,6,7)]
     7        8.69824        8.69824        8.69824    1[6-(1,6,7)]
     8       7.928614       7.928614       7.928614    1[6-(1,6,7)]
     9       7.325525       7.325525       7.325525    1[6-(1,6,7)]
    10       5.535568       5.535568       5.535568    1[6-(1,6,6)]
    11       5.278348       5.278348       5.278348    1[6-(1,6,6)]
    12       6.404542       6.404542       6.404542    1[6-(1,6,7)]
    13       6.187507       6.187507       6.187507    1[6-(1,6,7)]
    14       8.886278       8.886278       8.886278    1[6-(1,6,7)]
    15       8.567478       8.567478       8.567478    1[6-(1,6,7)]
    16      10.842941      10.842941      10.842941    1[6-(1,6,6)]
    17      11.132009      11.132009      11.132009    1[6-(1,6,6)]
    18      10.690505      10.690505      10.690505    1[6-(1,6,7)]
    19       9.705961       9.705961       9.705961    1[6-(1,6,7)]
    20      10.938707      10.938707      10.938707    1[6-(1,6,6)]
    21       9.422641       9.422641       9.422641    1[6-(1,6,6)]
    22       9.371368       9.371368       9.371368    1[7-(6,6,6)]
    23       3.061039       3.061039       3.061039    1[6-(1,6,7)]
    24       3.764642       3.764642       3.764642    1[6-(1,6,7)]
    25       1.841124       1.841124       1.841124    1[6-(1,6,7)]
    26       1.964281       1.964281       1.964281    1[6-(1,6,7)]
    27       9.015017       9.015017       9.015017    1[6-(1,6,7)]
    28      10.303843      10.303843      10.303843    1[6-(1,6,7)]
    29       9.041602       9.041602       9.041602    1[6-(1,6,6)]
    30      10.653007      10.653007      10.653007    1[6-(1,6,6)]
    31       8.099637       8.099637       8.099637    1[6-(1,6,7)]
    32       9.682382       9.682382       9.682382    1[6-(1,6,7)]
    33       5.094764       5.094764       5.094764    1[6-(1,6,7)]
    34       6.243362       6.243362       6.243362    1[6-(1,6,7)]
    35       5.571791       5.571791       5.571791    1[6-(1,6,6)]
    36       4.600829       4.600829       4.600829    1[6-(1,6,6)]
    37        1.13988        1.13988        1.13988    1[6-(1,6,7)]
    38      10.543417      10.543417      10.543417    1[6-(1,6,7)]
    39       9.370217       9.370217       9.370217    1[6-(1,6,6)]
    40       8.648517       8.648517       8.648517    1[6-(1,6,6)]
    41       9.027204       9.027204       9.027204    1[7-(6,6,6)]
    42       3.252786       3.252786       3.252786    1[6-(1,6,7)]
    43       4.943696       4.943696       4.943696    1[6-(1,6,7)]
    44       5.763121       5.763121       5.763121    1[6-(1,6,7)]
    45        4.26894        4.26894        4.26894    1[6-(1,6,7)]
    46       5.038566       5.038566       5.038566    1[6-(1,6,7)]
    47       5.641655       5.641655       5.641655    1[6-(1,6,7)]
    48       7.431612       7.431612       7.431612    1[6-(1,6,6)]
    49       7.688832       7.688832       7.688832    1[6-(1,6,6)]
    50       6.562638       6.562638       6.562638    1[6-(1,6,7)]
    51       6.779673       6.779673       6.779673    1[6-(1,6,7)]
    52       4.080902       4.080902       4.080902    1[6-(1,6,7)]
    53       4.399702       4.399702       4.399702    1[6-(1,6,7)]
    54       2.124239       2.124239       2.124239    1[6-(1,6,6)]
    55       1.835171       1.835171       1.835171    1[6-(1,6,6)]
    56       2.276675       2.276675       2.276675    1[6-(1,6,7)]
    57       3.261219       3.261219       3.261219    1[6-(1,6,7)]
    58       2.028473       2.028473       2.028473    1[6-(1,6,6)]
    59       3.544539       3.544539       3.544539    1[6-(1,6,6)]
    60       3.595812       3.595812       3.595812    1[7-(6,6,6)]
    61       9.906141       9.906141       9.906141    1[6-(1,6,7)]
    62       9.202538       9.202538       9.202538    1[6-(1,6,7)]
    63      11.126056      11.126056      11.126056    1[6-(1,6,7)]
    64      11.002899      11.002899      11.002899    1[6-(1,6,7)]
    65       3.952163       3.952163       3.952163    1[6-(1,6,7)]
    66       2.663337       2.663337       2.663337    1[6-(1,6,7)]
    67       3.925578       3.925578       3.925578    1[6-(1,6,6)]
    68       2.314173       2.314173       2.314173    1[6-(1,6,6)]
    69       4.867543       4.867543       4.867543    1[6-(1,6,7)]
    70       1.625873       1.625873       1.625873    1[6-(1,6,7)]
    71       7.872416       7.872416       7.872416    1[6-(1,6,7)]
    72       6.723818       6.723818       6.723818    1[6-(1,6,7)]
    73       7.395389       7.395389       7.395389    1[6-(1,6,6)]
    74       8.366351       8.366351       8.366351    1[6-(1,6,6)]
    75        11.8273        11.8273        11.8273    1[6-(1,6,7)]
    76       2.423763       2.423763       2.423763    1[6-(1,6,7)]
    77       3.596963       3.596963       3.596963    1[6-(1,6,6)]
    78       4.318663       4.318663       4.318663    1[6-(1,6,6)]
    79       4.263391       4.263391       4.263391    6[1-(0),1-(0),6-(1,1,7),7-(1,6,6)]
    80       4.685295       4.685295       4.685295    6[1-(0),1-(0),6-(1,1,7),7-(6,6)]
    81        5.63475        5.63475        5.63475    6[1-(0),1-(0),6-(1,1,6),7-(6,6)]
    82        7.05984        7.05984        7.05984    6[1-(0),1-(0),6-(1,1,7),6-(1,1,7)]
    83       7.173549       7.173549       7.173549    6[1-(0),1-(0),6-(1,1,6),7-(1,6,6)]
    84        3.90245        3.90245        3.90245    6[1-(0),1-(0),6-(1,1,6),7-(1,6,6)]
    85       2.430599       2.430599       2.430599    6[1-(0),1-(0),6-(1,1,7),6-(8,8)]
    86       2.070339       2.070339       2.070339    6[6-(1,1,6),8-(0),8-(64)]
    87       9.401963       9.401963       9.401963    6[1-(0),1-(0),6-(1,1,6),7-(6,6)]
    88       9.856455       9.856455       9.856455    6[1-(0),1-(0),6-(1,1,7),6-(8,8)]
    89       9.579431       9.579431       9.579431    6[6-(1,1,6),8-(0),8-(64)]
    90      10.071083      10.071083      10.071083    6[1-(0),1-(0),6-(1,1,7),7-(1,6,6)]
    91      11.147426      11.147426      11.147426    6[1-(0),1-(0),6-(1,1,7),7-(6,6)]
    92       3.033279       3.033279       3.033279    6[1-(0),1-(0),6-(1,1,6),7-(6,6)]
    93       3.260102       3.260102       3.260102    6[1-(0),1-(0),6-(1,1,7),6-(1,1,7)]
    94       3.947378       3.947378       3.947378    6[1-(0),1-(0),6-(1,1,6),7-(1,6,6)]
    95        7.63981        7.63981        7.63981    6[1-(0),1-(0),6-(1,1,6),7-(1,6,6)]
    96       7.517374       7.517374       7.517374    6[1-(0),1-(0),6-(1,1,7),6-(8,8)]
    97       6.302554       6.302554       6.302554    6[6-(1,1,6),8-(0),8-(64)]
    98      10.726403      10.726403      10.726403    6[1-(0),1-(0),6-(1,1,6),7-(6,6)]
    99       9.522788       9.522788       9.522788    6[1-(0),1-(0),6-(1,1,7),6-(8,8)]
   100       11.30507       11.30507       11.30507    6[6-(1,1,6),8-(0),8-(64)]
   101       8.703789       8.703789       8.703789    6[1-(0),1-(0),6-(1,1,7),7-(1,6,6)]
   102       8.281885       8.281885       8.281885    6[1-(0),1-(0),6-(1,1,7),7-(6,6)]
   103        7.33243        7.33243        7.33243    6[1-(0),1-(0),6-(1,1,6),7-(6,6)]
   104        5.90734        5.90734        5.90734    6[1-(0),1-(0),6-(1,1,7),6-(1,1,7)]
   105       5.793631       5.793631       5.793631    6[1-(0),1-(0),6-(1,1,6),7-(1,6,6)]
   106        9.06473        9.06473        9.06473    6[1-(0),1-(0),6-(1,1,6),7-(1,6,6)]
   107      10.536581      10.536581      10.536581    6[1-(0),1-(0),6-(1,1,7),6-(8,8)]
   108      10.896841      10.896841      10.896841    6[6-(1,1,6),8-(0),8-(64)]
   109       3.565217       3.565217       3.565217    6[1-(0),1-(0),6-(1,1,6),7-(6,6)]
   110       3.110725       3.110725       3.110725    6[1-(0),1-(0),6-(1,1,7),6-(8,8)]
   111       3.387749       3.387749       3.387749    6[6-(1,1,6),8-(0),8-(64)]
   112       2.896097       2.896097       2.896097    6[1-(0),1-(0),6-(1,1,7),7-(1,6,6)]
   113       1.819754       1.819754       1.819754    6[1-(0),1-(0),6-(1,1,7),7-(6,6)]
   114       9.933901       9.933901       9.933901    6[1-(0),1-(0),6-(1,1,6),7-(6,6)]
   115       9.707078       9.707078       9.707078    6[1-(0),1-(0),6-(1,1,7),6-(1,1,7)]
   116       9.019802       9.019802       9.019802    6[1-(0),1-(0),6-(1,1,6),7-(1,6,6)]
   117        5.32737        5.32737        5.32737    6[1-(0),1-(0),6-(1,1,6),7-(1,6,6)]
   118       5.449806       5.449806       5.449806    6[1-(0),1-(0),6-(1,1,7),6-(8,8)]
   119       6.664626       6.664626       6.664626    6[6-(1,1,6),8-(0),8-(64)]
   120       2.240777       2.240777       2.240777    6[1-(0),1-(0),6-(1,1,6),7-(6,6)]
   121       3.444392       3.444392       3.444392    6[1-(0),1-(0),6-(1,1,7),6-(8,8)]
   122        1.66211        1.66211        1.66211    6[6-(1,1,6),8-(0),8-(64)]
   123       4.392162       4.392162       4.392162    7[1-(0),6-(1,1,6),6-(1,1,6),6-(1,1,6)]
   124       4.196101       4.196101       4.196101    7[6-(1,1,6),6-(1,1,6),6-(1,1,6)]
   125       8.759753       8.759753       8.759753    7[1-(0),6-(1,1,6),6-(1,1,6),6-(1,1,6)]
   126        2.03903        2.03903        2.03903    7[6-(1,1,6),6-(1,1,6),6-(1,1,6)]
   127       8.575018       8.575018       8.575018    7[1-(0),6-(1,1,6),6-(1,1,6),6-(1,1,6)]
   128       7.919024       7.919024       7.919024    7[6-(1,1,6),6-(1,1,6),6-(1,1,6)]
   129       4.207427       4.207427       4.207427    7[1-(0),6-(1,1,6),6-(1,1,6),6-(1,1,6)]
   130        0.47195        0.47195        0.47195    7[6-(1,1,6),6-(1,1,6),6-(1,1,6)]
   131       1.679659       1.679659       1.679659    8[6-(6,8)]
   132       2.960987       2.960987       2.960987    8[6-(6,8),64-(8,8,8)]
   133      10.184632      10.184632      10.184632    8[6-(6,8)]
   134      10.143224      10.143224      10.143224    8[6-(6,8),64-(8,8,8)]
   135       7.735572       7.735572       7.735572    8[6-(6,8)]
   136       5.623197       5.623197       5.623197    8[6-(6,8),64-(8,8,8)]
   137       1.979306       1.979306       1.979306    8[6-(6,8)]
   138      10.414736      10.414736      10.414736    8[6-(6,8),64-(8,8,8)]
   139      11.287521      11.287521      11.287521    8[6-(6,8)]
   140      10.006193      10.006193      10.006193    8[6-(6,8),64-(8,8,8)]
   141       2.782548       2.782548       2.782548    8[6-(6,8)]
   142       2.823956       2.823956       2.823956    8[6-(6,8),64-(8,8,8)]
   143       5.231608       5.231608       5.231608    8[6-(6,8)]
   144       7.343983       7.343983       7.343983    8[6-(6,8),64-(8,8,8)]
   145      10.987874      10.987874      10.987874    8[6-(6,8)]
   146       2.552444       2.552444       2.552444    8[6-(6,8),64-(8,8,8)]
