# Supplementary material for: A collection of forcefield precursors for metal–organic frameworks
Source: RSC Adv. 2019 Nov 13;9(63):36492–507. doi: 10.1039/c9ra07327b (PMC9075174; doi:10.1039/c9ra07327b)
Supplement: RA-009-C9RA07327B-s1711 [file RA-009-C9RA07327B-s1711.txt]

NIKDIU_clean

10.441000    0.000000    0.000000
0.798443    10.410426    0.000000
1.694889    1.569875    13.939862

     1       9.458701       9.458701       9.458701    63[8-(6),8-(6),8-(6),8-(6)]
     2       3.475631       3.475631       3.475631    63[8-(6),8-(6),8-(6),8-(6)]
     3       3.711911       3.711911       3.711911    1[7-(6,6,6)]
     4       9.884499       9.884499       9.884499    1[6-(1,6,7)]
     5       9.190289       9.190289       9.190289    1[6-(1,6,7)]
     6      11.113239      11.113239      11.113239    1[6-(1,6,7)]
     7      10.979669      10.979669      10.979669    1[6-(1,6,7)]
     8       3.942275       3.942275       3.942275    1[6-(1,6,7)]
     9       2.654302       2.654302       2.654302    1[6-(1,6,7)]
    10       3.926251       3.926251       3.926251    1[6-(1,6,6)]
    11       2.320297       2.320297       2.320297    1[6-(1,6,6)]
    12       4.869531       4.869531       4.869531    1[6-(1,6,7)]
    13       1.597129       1.597129       1.597129    1[6-(1,6,7)]
    14       7.830997       7.830997       7.830997    1[6-(1,6,7)]
    15       6.680971       6.680971       6.680971    1[6-(1,6,7)]
    16       7.337513       7.337513       7.337513    1[6-(1,6,6)]
    17       8.310781       8.310781       8.310781    1[6-(1,6,6)]
    18      11.798954      11.798954      11.798954    1[6-(1,6,7)]
    19       2.405567       2.405567       2.405567    1[6-(1,6,7)]
    20        3.57691        3.57691        3.57691    1[6-(1,6,6)]
    21        4.30471        4.30471        4.30471    1[6-(1,6,6)]
    22       9.043898       9.043898       9.043898    1[7-(6,6,6)]
    23       3.257011       3.257011       3.257011    1[6-(1,6,7)]
    24       4.942476       4.942476       4.942476    1[6-(1,6,7)]
    25       5.773441       5.773441       5.773441    1[6-(1,6,7)]
    26       4.283205       4.283205       4.283205    1[6-(1,6,7)]
    27       5.014366       5.014366       5.014366    1[6-(1,6,7)]
    28       5.613861       5.613861       5.613861    1[6-(1,6,7)]
    29       7.406316       7.406316       7.406316    1[6-(1,6,6)]
    30        7.65267        7.65267        7.65267    1[6-(1,6,6)]
    31        6.53632        6.53632        6.53632    1[6-(1,6,7)]
    32       6.742661       6.742661       6.742661    1[6-(1,6,7)]
    33       4.070753       4.070753       4.070753    1[6-(1,6,7)]
    34       4.387662       4.387662       4.387662    1[6-(1,6,7)]
    35       2.120813       2.120813       2.120813    1[6-(1,6,6)]
    36       1.832167       1.832167       1.832167    1[6-(1,6,6)]
    37       2.291385       2.291385       2.291385    1[6-(1,6,7)]
    38       3.232106       3.232106       3.232106    1[6-(1,6,7)]
    39       2.000979       2.000979       2.000979    1[6-(1,6,6)]
    40       3.519894       3.519894       3.519894    1[6-(1,6,6)]
    41       9.222421       9.222421       9.222421    1[7-(6,6,6)]
    42       3.049833       3.049833       3.049833    1[6-(1,6,7)]
    43       3.744043       3.744043       3.744043    1[6-(1,6,7)]
    44       1.821093       1.821093       1.821093    1[6-(1,6,7)]
    45       1.954663       1.954663       1.954663    1[6-(1,6,7)]
    46       8.992057       8.992057       8.992057    1[6-(1,6,7)]
    47       10.28003       10.28003       10.28003    1[6-(1,6,7)]
    48       9.008081       9.008081       9.008081    1[6-(1,6,6)]
    49      10.614035      10.614035      10.614035    1[6-(1,6,6)]
    50       8.064801       8.064801       8.064801    1[6-(1,6,7)]
    51       9.642314       9.642314       9.642314    1[6-(1,6,7)]
    52       5.103335       5.103335       5.103335    1[6-(1,6,7)]
    53       6.253361       6.253361       6.253361    1[6-(1,6,7)]
    54       5.596819       5.596819       5.596819    1[6-(1,6,6)]
    55       4.623551       4.623551       4.623551    1[6-(1,6,6)]
    56       1.135378       1.135378       1.135378    1[6-(1,6,7)]
    57      10.528765      10.528765      10.528765    1[6-(1,6,7)]
    58       9.357422       9.357422       9.357422    1[6-(1,6,6)]
    59       8.629622       8.629622       8.629622    1[6-(1,6,6)]
    60       3.890434       3.890434       3.890434    1[7-(6,6,6)]
    61       9.677321       9.677321       9.677321    1[6-(1,6,7)]
    62       7.991856       7.991856       7.991856    1[6-(1,6,7)]
    63       7.160891       7.160891       7.160891    1[6-(1,6,7)]
    64       8.651127       8.651127       8.651127    1[6-(1,6,7)]
    65       7.919966       7.919966       7.919966    1[6-(1,6,7)]
    66       7.320471       7.320471       7.320471    1[6-(1,6,7)]
    67       5.528016       5.528016       5.528016    1[6-(1,6,6)]
    68       5.281662       5.281662       5.281662    1[6-(1,6,6)]
    69       6.398012       6.398012       6.398012    1[6-(1,6,7)]
    70       6.191671       6.191671       6.191671    1[6-(1,6,7)]
    71       8.863579       8.863579       8.863579    1[6-(1,6,7)]
    72        8.54667        8.54667        8.54667    1[6-(1,6,7)]
    73      10.813519      10.813519      10.813519    1[6-(1,6,6)]
    74      11.102165      11.102165      11.102165    1[6-(1,6,6)]
    75      10.642947      10.642947      10.642947    1[6-(1,6,7)]
    76       9.702226       9.702226       9.702226    1[6-(1,6,7)]
    77      10.933353      10.933353      10.933353    1[6-(1,6,6)]
    78       9.414438       9.414438       9.414438    1[6-(1,6,6)]
    79       2.906306       2.906306       2.906306    6[1-(0),1-(0),6-(1,1,7),7-(1,6,6)]
    80       1.800674       1.800674       1.800674    6[1-(0),1-(0),6-(1,1,7),7-(6,6)]
    81       9.939083       9.939083       9.939083    6[1-(0),1-(0),6-(1,1,6),7-(6,6)]
    82       9.666335       9.666335       9.666335    6[1-(0),1-(0),6-(1,1,7),6-(1,1,7)]
    83       8.983246       8.983246       8.983246    6[1-(0),1-(0),6-(1,1,6),7-(1,6,6)]
    84       5.317548       5.317548       5.317548    6[1-(0),1-(0),6-(1,1,6),7-(1,6,6)]
    85       5.457269       5.457269       5.457269    6[1-(0),1-(0),6-(1,1,7),6-(8,8)]
    86       6.668462       6.668462       6.668462    6[6-(1,1,6),8-(0),8-(63)]
    87       2.181578       2.181578       2.181578    6[1-(0),1-(0),6-(1,1,6),7-(6,6)]
    88       3.383544       3.383544       3.383544    6[1-(0),1-(0),6-(1,1,7),6-(8,8)]
    89       1.592375       1.592375       1.592375    6[6-(1,1,6),8-(0),8-(63)]
    90       8.621313       8.621313       8.621313    6[1-(0),1-(0),6-(1,1,7),7-(1,6,6)]
    91       8.203421       8.203421       8.203421    6[1-(0),1-(0),6-(1,1,7),7-(6,6)]
    92        7.29693        7.29693        7.29693    6[1-(0),1-(0),6-(1,1,6),7-(6,6)]
    93       5.872588       5.872588       5.872588    6[1-(0),1-(0),6-(1,1,7),6-(1,1,7)]
    94       5.822842       5.822842       5.822842    6[1-(0),1-(0),6-(1,1,6),7-(1,6,6)]
    95       9.042782       9.042782       9.042782    6[1-(0),1-(0),6-(1,1,6),7-(1,6,6)]
    96      10.542296      10.542296      10.542296    6[1-(0),1-(0),6-(1,1,7),6-(8,8)]
    97      10.931767      10.931767      10.931767    6[6-(1,1,6),8-(0),8-(63)]
    98       2.759863       2.759863       2.759863    6[1-(0),1-(0),6-(1,1,6),7-(6,6)]
    99        3.06989        3.06989        3.06989    6[1-(0),1-(0),6-(1,1,7),6-(8,8)]
   100        3.28188        3.28188        3.28188    6[6-(1,1,6),8-(0),8-(63)]
   101      10.028026      10.028026      10.028026    6[1-(0),1-(0),6-(1,1,7),7-(1,6,6)]
   102      11.133658      11.133658      11.133658    6[1-(0),1-(0),6-(1,1,7),7-(6,6)]
   103       2.995249       2.995249       2.995249    6[1-(0),1-(0),6-(1,1,6),7-(6,6)]
   104       3.267997       3.267997       3.267997    6[1-(0),1-(0),6-(1,1,7),6-(1,1,7)]
   105       3.951086       3.951086       3.951086    6[1-(0),1-(0),6-(1,1,6),7-(1,6,6)]
   106       7.616784       7.616784       7.616784    6[1-(0),1-(0),6-(1,1,6),7-(1,6,6)]
   107       7.477063       7.477063       7.477063    6[1-(0),1-(0),6-(1,1,7),6-(8,8)]
   108        6.26587        6.26587        6.26587    6[6-(1,1,6),8-(0),8-(63)]
   109       0.311754       0.311754       0.311754    6[1-(0),1-(0),6-(1,1,6),7-(6,6)]
   110       9.550788       9.550788       9.550788    6[1-(0),1-(0),6-(1,1,7),6-(8,8)]
   111      11.341957      11.341957      11.341957    6[6-(1,1,6),8-(0),8-(63)]
   112       4.313019       4.313019       4.313019    6[1-(0),1-(0),6-(1,1,7),7-(1,6,6)]
   113       4.730911       4.730911       4.730911    6[1-(0),1-(0),6-(1,1,7),7-(6,6)]
   114       5.637402       5.637402       5.637402    6[1-(0),1-(0),6-(1,1,6),7-(6,6)]
   115       7.061744       7.061744       7.061744    6[1-(0),1-(0),6-(1,1,7),6-(1,1,7)]
   116        7.11149        7.11149        7.11149    6[1-(0),1-(0),6-(1,1,6),7-(1,6,6)]
   117        3.89155        3.89155        3.89155    6[1-(0),1-(0),6-(1,1,6),7-(1,6,6)]
   118       2.392036       2.392036       2.392036    6[1-(0),1-(0),6-(1,1,7),6-(8,8)]
   119       2.002565       2.002565       2.002565    6[6-(1,1,6),8-(0),8-(63)]
   120       9.376026       9.376026       9.376026    6[1-(0),1-(0),6-(1,1,6),7-(6,6)]
   121       9.864442       9.864442       9.864442    6[1-(0),1-(0),6-(1,1,7),6-(8,8)]
   122       9.652452       9.652452       9.652452    6[6-(1,1,6),8-(0),8-(63)]
   123       4.248123       4.248123       4.248123    7[1-(0),6-(1,1,6),6-(1,1,6),6-(1,1,6)]
   124       0.479207       0.479207       0.479207    7[6-(1,1,6),6-(1,1,6),6-(1,1,6)]
   125       8.530827       8.530827       8.530827    7[1-(0),6-(1,1,6),6-(1,1,6),6-(1,1,6)]
   126       8.676343       8.676343       8.676343    7[6-(1,1,6),6-(1,1,6),6-(1,1,6)]
   127       8.686209       8.686209       8.686209    7[1-(0),6-(1,1,6),6-(1,1,6),6-(1,1,6)]
   128      12.455125      12.455125      12.455125    7[6-(1,1,6),6-(1,1,6),6-(1,1,6)]
   129       4.403505       4.403505       4.403505    7[1-(0),6-(1,1,6),6-(1,1,6),6-(1,1,6)]
   130       4.257989       4.257989       4.257989    7[6-(1,1,6),6-(1,1,6),6-(1,1,6)]
   131       5.238218       5.238218       5.238218    8[6-(6,8)]
   132       7.367885       7.367885       7.367885    8[6-(6,8),63-(8,8,8)]
   133      10.871672      10.871672      10.871672    8[6-(6,8)]
   134       2.717548       2.717548       2.717548    8[6-(6,8),63-(8,8,8)]
   135      11.226391      11.226391      11.226391    8[6-(6,8)]
   136      10.020208      10.020208      10.020208    8[6-(6,8),63-(8,8,8)]
   137       2.796595       2.796595       2.796595    8[6-(6,8)]
   138       3.680231       3.680231       3.680231    8[6-(6,8),63-(8,8,8)]
   139       7.696114       7.696114       7.696114    8[6-(6,8)]
   140       5.566447       5.566447       5.566447    8[6-(6,8),63-(8,8,8)]
   141        2.06266        2.06266        2.06266    8[6-(6,8)]
   142      10.216784      10.216784      10.216784    8[6-(6,8),63-(8,8,8)]
   143       1.707941       1.707941       1.707941    8[6-(6,8)]
   144       2.914124       2.914124       2.914124    8[6-(6,8),63-(8,8,8)]
   145      10.137737      10.137737      10.137737    8[6-(6,8)]
   146       9.254101       9.254101       9.254101    8[6-(6,8),63-(8,8,8)]
