# Supplementary material for: A collection of forcefield precursors for metal–organic frameworks
Source: RSC Adv. 2019 Nov 13;9(63):36492–507. doi: 10.1039/c9ra07327b (PMC9075174; doi:10.1039/c9ra07327b)
Supplement: RA-009-C9RA07327B-s1712 [file RA-009-C9RA07327B-s1712.txt]

NIKJIB_clean

9.421700    0.000000    0.000000
0.000000    22.141100    0.000000
0.000000    0.000000    26.340000

     1       7.066275       7.066275       7.066275    68[8-(6),8-(6),8-(6),8-(6),8-(6),8-(6)]
     2       7.066275       7.066275       7.066275    68[8-(6),8-(6),8-(6),8-(6),8-(6),8-(6)]
     3       2.355425       2.355425       2.355425    68[8-(6),8-(6),8-(6),8-(6),8-(6),8-(6)]
     4       2.355425       2.355425       2.355425    68[8-(6),8-(6),8-(6),8-(6),8-(6),8-(6)]
     5       8.184631       8.184631       8.184631    1[6-(6,6)]
     6       8.585053       8.585053       8.585053    1[6-(6,6)]
     7       8.109257       8.109257       8.109257    1[6-(6,6)]
     8        7.68057        7.68057        7.68057    1[6-(6,6)]
     9       5.517348       5.517348       5.517348    1[6-(6,6)]
    10       5.506984       5.506984       5.506984    1[6-(6,6)]
    11       6.587653       6.587653       6.587653    1[6-(6,6)]
    12        7.18122        7.18122        7.18122    1[6-(6,6)]
    13       1.444347       1.444347       1.444347    1[6-(6,6)]
    14       0.827225       0.827225       0.827225    1[6-(6,6)]
    15        8.56621        8.56621        8.56621    1[6-(6,6)]
    16       8.552077       8.552077       8.552077    1[6-(6,6)]
    17       5.947919       5.947919       5.947919    1[6-(6,6)]
    18       5.547497       5.547497       5.547497    1[6-(6,6)]
    19       6.023293       6.023293       6.023293    1[6-(6,6)]
    20        6.45198        6.45198        6.45198    1[6-(6,6)]
    21       8.615202       8.615202       8.615202    1[6-(6,6)]
    22       8.625566       8.625566       8.625566    1[6-(6,6)]
    23       7.544897       7.544897       7.544897    1[6-(6,6)]
    24        6.95133        6.95133        6.95133    1[6-(6,6)]
    25       3.266503       3.266503       3.266503    1[6-(6,6)]
    26       3.883625       3.883625       3.883625    1[6-(6,6)]
    27        5.56634        5.56634        5.56634    1[6-(6,6)]
    28       5.580473       5.580473       5.580473    1[6-(6,6)]
    29       5.947919       5.947919       5.947919    1[6-(6,6)]
    30       5.547497       5.547497       5.547497    1[6-(6,6)]
    31       6.023293       6.023293       6.023293    1[6-(6,6)]
    32        6.45198        6.45198        6.45198    1[6-(6,6)]
    33       8.615202       8.615202       8.615202    1[6-(6,6)]
    34       8.625566       8.625566       8.625566    1[6-(6,6)]
    35       7.544897       7.544897       7.544897    1[6-(6,6)]
    36        6.95133        6.95133        6.95133    1[6-(6,6)]
    37       3.266503       3.266503       3.266503    1[6-(6,6)]
    38       3.883625       3.883625       3.883625    1[6-(6,6)]
    39        5.56634        5.56634        5.56634    1[6-(6,6)]
    40       5.580473       5.580473       5.580473    1[6-(6,6)]
    41       8.184631       8.184631       8.184631    1[6-(6,6)]
    42       8.585053       8.585053       8.585053    1[6-(6,6)]
    43       8.109257       8.109257       8.109257    1[6-(6,6)]
    44        7.68057        7.68057        7.68057    1[6-(6,6)]
    45       5.517348       5.517348       5.517348    1[6-(6,6)]
    46       5.506984       5.506984       5.506984    1[6-(6,6)]
    47       6.587653       6.587653       6.587653    1[6-(6,6)]
    48        7.18122        7.18122        7.18122    1[6-(6,6)]
    49       1.444347       1.444347       1.444347    1[6-(6,6)]
    50       0.827225       0.827225       0.827225    1[6-(6,6)]
    51        8.56621        8.56621        8.56621    1[6-(6,6)]
    52       8.552077       8.552077       8.552077    1[6-(6,6)]
    53       1.237069       1.237069       1.237069    1[6-(6,6)]
    54       0.836647       0.836647       0.836647    1[6-(6,6)]
    55       1.312443       1.312443       1.312443    1[6-(6,6)]
    56        1.74113        1.74113        1.74113    1[6-(6,6)]
    57       3.904352       3.904352       3.904352    1[6-(6,6)]
    58       3.914716       3.914716       3.914716    1[6-(6,6)]
    59       2.834047       2.834047       2.834047    1[6-(6,6)]
    60        2.24048        2.24048        2.24048    1[6-(6,6)]
    61       7.977353       7.977353       7.977353    1[6-(6,6)]
    62       8.594475       8.594475       8.594475    1[6-(6,6)]
    63        0.85549        0.85549        0.85549    1[6-(6,6)]
    64       0.869623       0.869623       0.869623    1[6-(6,6)]
    65       3.473781       3.473781       3.473781    1[6-(6,6)]
    66       3.874203       3.874203       3.874203    1[6-(6,6)]
    67       3.398407       3.398407       3.398407    1[6-(6,6)]
    68        2.96972        2.96972        2.96972    1[6-(6,6)]
    69       0.806498       0.806498       0.806498    1[6-(6,6)]
    70       0.796134       0.796134       0.796134    1[6-(6,6)]
    71       1.876803       1.876803       1.876803    1[6-(6,6)]
    72        2.47037        2.47037        2.47037    1[6-(6,6)]
    73       6.155197       6.155197       6.155197    1[6-(6,6)]
    74       5.538075       5.538075       5.538075    1[6-(6,6)]
    75        3.85536        3.85536        3.85536    1[6-(6,6)]
    76       3.841227       3.841227       3.841227    1[6-(6,6)]
    77       3.473781       3.473781       3.473781    1[6-(6,6)]
    78       3.874203       3.874203       3.874203    1[6-(6,6)]
    79       3.398407       3.398407       3.398407    1[6-(6,6)]
    80        2.96972        2.96972        2.96972    1[6-(6,6)]
    81       0.806498       0.806498       0.806498    1[6-(6,6)]
    82       0.796134       0.796134       0.796134    1[6-(6,6)]
    83       1.876803       1.876803       1.876803    1[6-(6,6)]
    84        2.47037        2.47037        2.47037    1[6-(6,6)]
    85       6.155197       6.155197       6.155197    1[6-(6,6)]
    86       5.538075       5.538075       5.538075    1[6-(6,6)]
    87        3.85536        3.85536        3.85536    1[6-(6,6)]
    88       3.841227       3.841227       3.841227    1[6-(6,6)]
    89       1.237069       1.237069       1.237069    1[6-(6,6)]
    90       0.836647       0.836647       0.836647    1[6-(6,6)]
    91       1.312443       1.312443       1.312443    1[6-(6,6)]
    92        1.74113        1.74113        1.74113    1[6-(6,6)]
    93       3.904352       3.904352       3.904352    1[6-(6,6)]
    94       3.914716       3.914716       3.914716    1[6-(6,6)]
    95       2.834047       2.834047       2.834047    1[6-(6,6)]
    96        2.24048        2.24048        2.24048    1[6-(6,6)]
    97       7.977353       7.977353       7.977353    1[6-(6,6)]
    98       8.594475       8.594475       8.594475    1[6-(6,6)]
    99        0.85549        0.85549        0.85549    1[6-(6,6)]
   100       0.869623       0.869623       0.869623    1[6-(6,6)]
   101       7.489309       7.489309       7.489309    6[6-(1,6),6-(6,6),7-(6)]
   102       8.025404       8.025404       8.025404    6[1-(0),6-(1,6),6-(6,7)]
   103       8.264715       8.264715       8.264715    6[1-(0),6-(1,6),6-(6,7)]
   104       7.940609       7.940609       7.940609    6[6-(1,6),6-(6,6),7-(6)]
   105       8.014098       8.014098       8.014098    6[6-(6,6),6-(6,7),6-(6,7)]
   106       7.760654       7.760654       7.760654    6[6-(1,6),6-(6,6),7-(6)]
   107       7.890674       7.890674       7.890674    6[1-(0),6-(1,6),6-(6,7)]
   108       7.648536       7.648536       7.648536    6[1-(0),6-(1,6),6-(6,7)]
   109       7.327256       7.327256       7.327256    6[6-(1,6),6-(6,6),7-(6)]
   110       6.149544       6.149544       6.149544    6[1-(0),6-(1,6),6-(6,6)]
   111       6.155197       6.155197       6.155197    6[1-(0),6-(1,6),6-(6,6)]
   112        8.37118        8.37118        8.37118    6[6-(1,6),6-(1,6),6-(6,6)]
   113       7.481772       7.481772       7.481772    6[1-(0),6-(1,6),6-(6,6)]
   114       7.821895       7.821895       7.821895    6[1-(0),6-(1,6),6-(6,6)]
   115       9.090998       9.090998       9.090998    6[6-(1,6),6-(1,6),6-(8,8)]
   116        0.56436        0.56436        0.56436    6[1-(0),6-(1,6),6-(6,6)]
   117        0.20822        0.20822        0.20822    6[1-(0),6-(1,6),6-(6,6)]
   118       0.104581       0.104581       0.104581    6[6-(6,6),8-(68),8-(68)]
   119        7.94532        7.94532        7.94532    6[1-(0),6-(1,6),6-(6,6)]
   120       7.940609       7.940609       7.940609    6[1-(0),6-(1,6),6-(6,6)]
   121       6.643241       6.643241       6.643241    6[6-(1,6),6-(6,6),7-(6)]
   122       6.107146       6.107146       6.107146    6[1-(0),6-(1,6),6-(6,7)]
   123       5.867835       5.867835       5.867835    6[1-(0),6-(1,6),6-(6,7)]
   124       6.191941       6.191941       6.191941    6[6-(1,6),6-(6,6),7-(6)]
   125       6.118452       6.118452       6.118452    6[6-(6,6),6-(6,7),6-(6,7)]
   126       6.371896       6.371896       6.371896    6[6-(1,6),6-(6,6),7-(6)]
   127       6.241876       6.241876       6.241876    6[1-(0),6-(1,6),6-(6,7)]
   128       6.484014       6.484014       6.484014    6[1-(0),6-(1,6),6-(6,7)]
   129       6.805294       6.805294       6.805294    6[6-(1,6),6-(6,6),7-(6)]
   130       7.983006       7.983006       7.983006    6[1-(0),6-(1,6),6-(6,6)]
   131       7.977353       7.977353       7.977353    6[1-(0),6-(1,6),6-(6,6)]
   132        5.76137        5.76137        5.76137    6[6-(1,6),6-(1,6),6-(6,6)]
   133       6.650778       6.650778       6.650778    6[1-(0),6-(1,6),6-(6,6)]
   134       6.310655       6.310655       6.310655    6[1-(0),6-(1,6),6-(6,6)]
   135       5.041552       5.041552       5.041552    6[6-(1,6),6-(1,6),6-(8,8)]
   136        4.14649        4.14649        4.14649    6[1-(0),6-(1,6),6-(6,6)]
   137        4.50263        4.50263        4.50263    6[1-(0),6-(1,6),6-(6,6)]
   138       4.606269       4.606269       4.606269    6[6-(6,6),8-(68),8-(68)]
   139        6.18723        6.18723        6.18723    6[1-(0),6-(1,6),6-(6,6)]
   140       6.191941       6.191941       6.191941    6[1-(0),6-(1,6),6-(6,6)]
   141       6.643241       6.643241       6.643241    6[6-(1,6),6-(6,6),7-(6)]
   142       6.107146       6.107146       6.107146    6[1-(0),6-(1,6),6-(6,7)]
   143       5.867835       5.867835       5.867835    6[1-(0),6-(1,6),6-(6,7)]
   144       6.191941       6.191941       6.191941    6[6-(1,6),6-(6,6),7-(6)]
   145       6.118452       6.118452       6.118452    6[6-(6,6),6-(6,7),6-(6,7)]
   146       6.371896       6.371896       6.371896    6[6-(1,6),6-(6,6),7-(6)]
   147       6.241876       6.241876       6.241876    6[1-(0),6-(1,6),6-(6,7)]
   148       6.484014       6.484014       6.484014    6[1-(0),6-(1,6),6-(6,7)]
   149       6.805294       6.805294       6.805294    6[6-(1,6),6-(6,6),7-(6)]
   150       7.983006       7.983006       7.983006    6[1-(0),6-(1,6),6-(6,6)]
   151       7.977353       7.977353       7.977353    6[1-(0),6-(1,6),6-(6,6)]
   152        5.76137        5.76137        5.76137    6[6-(1,6),6-(1,6),6-(6,6)]
   153       6.650778       6.650778       6.650778    6[1-(0),6-(1,6),6-(6,6)]
   154       6.310655       6.310655       6.310655    6[1-(0),6-(1,6),6-(6,6)]
   155       5.041552       5.041552       5.041552    6[6-(1,6),6-(1,6),6-(8,8)]
   156        4.14649        4.14649        4.14649    6[1-(0),6-(1,6),6-(6,6)]
   157        4.50263        4.50263        4.50263    6[1-(0),6-(1,6),6-(6,6)]
   158       4.606269       4.606269       4.606269    6[6-(6,6),8-(68),8-(68)]
   159        6.18723        6.18723        6.18723    6[1-(0),6-(1,6),6-(6,6)]
   160       6.191941       6.191941       6.191941    6[1-(0),6-(1,6),6-(6,6)]
   161       7.489309       7.489309       7.489309    6[6-(1,6),6-(6,6),7-(6)]
   162       8.025404       8.025404       8.025404    6[1-(0),6-(1,6),6-(6,7)]
   163       8.264715       8.264715       8.264715    6[1-(0),6-(1,6),6-(6,7)]
   164       7.940609       7.940609       7.940609    6[6-(1,6),6-(6,6),7-(6)]
   165       8.014098       8.014098       8.014098    6[6-(6,6),6-(6,7),6-(6,7)]
   166       7.760654       7.760654       7.760654    6[6-(1,6),6-(6,6),7-(6)]
   167       7.890674       7.890674       7.890674    6[1-(0),6-(1,6),6-(6,7)]
   168       7.648536       7.648536       7.648536    6[1-(0),6-(1,6),6-(6,7)]
   169       7.327256       7.327256       7.327256    6[6-(1,6),6-(6,6),7-(6)]
   170       6.149544       6.149544       6.149544    6[1-(0),6-(1,6),6-(6,6)]
   171       6.155197       6.155197       6.155197    6[1-(0),6-(1,6),6-(6,6)]
   172        8.37118        8.37118        8.37118    6[6-(1,6),6-(1,6),6-(6,6)]
   173       7.481772       7.481772       7.481772    6[1-(0),6-(1,6),6-(6,6)]
   174       7.821895       7.821895       7.821895    6[1-(0),6-(1,6),6-(6,6)]
   175       9.090998       9.090998       9.090998    6[6-(1,6),6-(1,6),6-(8,8)]
   176        0.56436        0.56436        0.56436    6[1-(0),6-(1,6),6-(6,6)]
   177        0.20822        0.20822        0.20822    6[1-(0),6-(1,6),6-(6,6)]
   178       0.104581       0.104581       0.104581    6[6-(6,6),8-(68),8-(68)]
   179        7.94532        7.94532        7.94532    6[1-(0),6-(1,6),6-(6,6)]
   180       7.940609       7.940609       7.940609    6[1-(0),6-(1,6),6-(6,6)]
   181       1.932391       1.932391       1.932391    6[6-(1,6),6-(6,6),7-(6)]
   182       1.396296       1.396296       1.396296    6[1-(0),6-(1,6),6-(6,7)]
   183       1.156985       1.156985       1.156985    6[1-(0),6-(1,6),6-(6,7)]
   184       1.481091       1.481091       1.481091    6[6-(1,6),6-(6,6),7-(6)]
   185       1.407602       1.407602       1.407602    6[6-(6,6),6-(6,7),6-(6,7)]
   186       1.661046       1.661046       1.661046    6[6-(1,6),6-(6,6),7-(6)]
   187       1.531026       1.531026       1.531026    6[1-(0),6-(1,6),6-(6,7)]
   188       1.773164       1.773164       1.773164    6[1-(0),6-(1,6),6-(6,7)]
   189       2.094444       2.094444       2.094444    6[6-(1,6),6-(6,6),7-(6)]
   190       3.272156       3.272156       3.272156    6[1-(0),6-(1,6),6-(6,6)]
   191       3.266503       3.266503       3.266503    6[1-(0),6-(1,6),6-(6,6)]
   192        1.05052        1.05052        1.05052    6[6-(1,6),6-(1,6),6-(6,6)]
   193       1.939928       1.939928       1.939928    6[1-(0),6-(1,6),6-(6,6)]
   194       1.599805       1.599805       1.599805    6[1-(0),6-(1,6),6-(6,6)]
   195       0.330702       0.330702       0.330702    6[6-(1,6),6-(1,6),6-(8,8)]
   196        8.85734        8.85734        8.85734    6[1-(0),6-(1,6),6-(6,6)]
   197        9.21348        9.21348        9.21348    6[1-(0),6-(1,6),6-(6,6)]
   198       9.317119       9.317119       9.317119    6[6-(6,6),8-(68),8-(68)]
   199        1.47638        1.47638        1.47638    6[1-(0),6-(1,6),6-(6,6)]
   200       1.481091       1.481091       1.481091    6[1-(0),6-(1,6),6-(6,6)]
   201       2.778459       2.778459       2.778459    6[6-(1,6),6-(6,6),7-(6)]
   202       3.314554       3.314554       3.314554    6[1-(0),6-(1,6),6-(6,7)]
   203       3.553865       3.553865       3.553865    6[1-(0),6-(1,6),6-(6,7)]
   204       3.229759       3.229759       3.229759    6[6-(1,6),6-(6,6),7-(6)]
   205       3.303248       3.303248       3.303248    6[6-(6,6),6-(6,7),6-(6,7)]
   206       3.049804       3.049804       3.049804    6[6-(1,6),6-(6,6),7-(6)]
   207       3.179824       3.179824       3.179824    6[1-(0),6-(1,6),6-(6,7)]
   208       2.937686       2.937686       2.937686    6[1-(0),6-(1,6),6-(6,7)]
   209       2.616406       2.616406       2.616406    6[6-(1,6),6-(6,6),7-(6)]
   210       1.438694       1.438694       1.438694    6[1-(0),6-(1,6),6-(6,6)]
   211       1.444347       1.444347       1.444347    6[1-(0),6-(1,6),6-(6,6)]
   212        3.66033        3.66033        3.66033    6[6-(1,6),6-(1,6),6-(6,6)]
   213       2.770922       2.770922       2.770922    6[1-(0),6-(1,6),6-(6,6)]
   214       3.111045       3.111045       3.111045    6[1-(0),6-(1,6),6-(6,6)]
   215       4.380148       4.380148       4.380148    6[6-(1,6),6-(1,6),6-(8,8)]
   216        5.27521        5.27521        5.27521    6[1-(0),6-(1,6),6-(6,6)]
   217        4.91907        4.91907        4.91907    6[1-(0),6-(1,6),6-(6,6)]
   218       4.815431       4.815431       4.815431    6[6-(6,6),8-(68),8-(68)]
   219        3.23447        3.23447        3.23447    6[1-(0),6-(1,6),6-(6,6)]
   220       3.229759       3.229759       3.229759    6[1-(0),6-(1,6),6-(6,6)]
   221       2.778459       2.778459       2.778459    6[6-(1,6),6-(6,6),7-(6)]
   222       3.314554       3.314554       3.314554    6[1-(0),6-(1,6),6-(6,7)]
   223       3.553865       3.553865       3.553865    6[1-(0),6-(1,6),6-(6,7)]
   224       3.229759       3.229759       3.229759    6[6-(1,6),6-(6,6),7-(6)]
   225       3.303248       3.303248       3.303248    6[6-(6,6),6-(6,7),6-(6,7)]
   226       3.049804       3.049804       3.049804    6[6-(1,6),6-(6,6),7-(6)]
   227       3.179824       3.179824       3.179824    6[1-(0),6-(1,6),6-(6,7)]
   228       2.937686       2.937686       2.937686    6[1-(0),6-(1,6),6-(6,7)]
   229       2.616406       2.616406       2.616406    6[6-(1,6),6-(6,6),7-(6)]
   230       1.438694       1.438694       1.438694    6[1-(0),6-(1,6),6-(6,6)]
   231       1.444347       1.444347       1.444347    6[1-(0),6-(1,6),6-(6,6)]
   232        3.66033        3.66033        3.66033    6[6-(1,6),6-(1,6),6-(6,6)]
   233       2.770922       2.770922       2.770922    6[1-(0),6-(1,6),6-(6,6)]
   234       3.111045       3.111045       3.111045    6[1-(0),6-(1,6),6-(6,6)]
   235       4.380148       4.380148       4.380148    6[6-(1,6),6-(1,6),6-(8,8)]
   236        5.27521        5.27521        5.27521    6[1-(0),6-(1,6),6-(6,6)]
   237        4.91907        4.91907        4.91907    6[1-(0),6-(1,6),6-(6,6)]
   238       4.815431       4.815431       4.815431    6[6-(6,6),8-(68),8-(68)]
   239        3.23447        3.23447        3.23447    6[1-(0),6-(1,6),6-(6,6)]
   240       3.229759       3.229759       3.229759    6[1-(0),6-(1,6),6-(6,6)]
   241       1.932391       1.932391       1.932391    6[6-(1,6),6-(6,6),7-(6)]
   242       1.396296       1.396296       1.396296    6[1-(0),6-(1,6),6-(6,7)]
   243       1.156985       1.156985       1.156985    6[1-(0),6-(1,6),6-(6,7)]
   244       1.481091       1.481091       1.481091    6[6-(1,6),6-(6,6),7-(6)]
   245       1.407602       1.407602       1.407602    6[6-(6,6),6-(6,7),6-(6,7)]
   246       1.661046       1.661046       1.661046    6[6-(1,6),6-(6,6),7-(6)]
   247       1.531026       1.531026       1.531026    6[1-(0),6-(1,6),6-(6,7)]
   248       1.773164       1.773164       1.773164    6[1-(0),6-(1,6),6-(6,7)]
   249       2.094444       2.094444       2.094444    6[6-(1,6),6-(6,6),7-(6)]
   250       3.272156       3.272156       3.272156    6[1-(0),6-(1,6),6-(6,6)]
   251       3.266503       3.266503       3.266503    6[1-(0),6-(1,6),6-(6,6)]
   252        1.05052        1.05052        1.05052    6[6-(1,6),6-(1,6),6-(6,6)]
   253       1.939928       1.939928       1.939928    6[1-(0),6-(1,6),6-(6,6)]
   254       1.599805       1.599805       1.599805    6[1-(0),6-(1,6),6-(6,6)]
   255       0.330702       0.330702       0.330702    6[6-(1,6),6-(1,6),6-(8,8)]
   256        8.85734        8.85734        8.85734    6[1-(0),6-(1,6),6-(6,6)]
   257        9.21348        9.21348        9.21348    6[1-(0),6-(1,6),6-(6,6)]
   258       9.317119       9.317119       9.317119    6[6-(6,6),8-(68),8-(68)]
   259        1.47638        1.47638        1.47638    6[1-(0),6-(1,6),6-(6,6)]
   260       1.481091       1.481091       1.481091    6[1-(0),6-(1,6),6-(6,6)]
   261       7.066275       7.066275       7.066275    6[6-(6,6),6-(6,7),6-(6,7)]
   262       7.066275       7.066275       7.066275    6[6-(6,6),6-(6,7),6-(6,7)]
   263       7.066275       7.066275       7.066275    6[6-(1,6),6-(1,6),6-(6,6)]
   264       7.066275       7.066275       7.066275    6[6-(1,6),6-(1,6),6-(8,8)]
   265       7.066275       7.066275       7.066275    6[6-(6,6),8-(0),8-(0)]
   266       7.066275       7.066275       7.066275    6[6-(1,6),6-(1,6),6-(6,6)]
   267       7.066275       7.066275       7.066275    6[6-(1,6),6-(1,6),6-(8,8)]
   268       7.066275       7.066275       7.066275    6[6-(6,6),8-(68),8-(68)]
   269       7.066275       7.066275       7.066275    6[6-(6,6),6-(6,7),6-(6,7)]
   270       7.066275       7.066275       7.066275    6[6-(6,6),6-(6,7),6-(6,7)]
   271       7.066275       7.066275       7.066275    6[6-(1,6),6-(1,6),6-(6,6)]
   272       7.066275       7.066275       7.066275    6[6-(1,6),6-(1,6),6-(8,8)]
   273       7.066275       7.066275       7.066275    6[6-(6,6),8-(0),8-(0)]
   274       7.066275       7.066275       7.066275    6[6-(1,6),6-(1,6),6-(6,6)]
   275       7.066275       7.066275       7.066275    6[6-(1,6),6-(1,6),6-(8,8)]
   276       7.066275       7.066275       7.066275    6[6-(6,6),8-(68),8-(68)]
   277       2.355425       2.355425       2.355425    6[6-(6,6),6-(6,7),6-(6,7)]
   278       2.355425       2.355425       2.355425    6[6-(6,6),6-(6,7),6-(6,7)]
   279       2.355425       2.355425       2.355425    6[6-(1,6),6-(1,6),6-(6,6)]
   280       2.355425       2.355425       2.355425    6[6-(1,6),6-(1,6),6-(8,8)]
   281       2.355425       2.355425       2.355425    6[6-(6,6),8-(0),8-(0)]
   282       2.355425       2.355425       2.355425    6[6-(1,6),6-(1,6),6-(6,6)]
   283       2.355425       2.355425       2.355425    6[6-(1,6),6-(1,6),6-(8,8)]
   284       2.355425       2.355425       2.355425    6[6-(6,6),8-(68),8-(68)]
   285       2.355425       2.355425       2.355425    6[6-(6,6),6-(6,7),6-(6,7)]
   286       2.355425       2.355425       2.355425    6[6-(6,6),6-(6,7),6-(6,7)]
   287       2.355425       2.355425       2.355425    6[6-(1,6),6-(1,6),6-(6,6)]
   288       2.355425       2.355425       2.355425    6[6-(1,6),6-(1,6),6-(8,8)]
   289       2.355425       2.355425       2.355425    6[6-(6,6),8-(0),8-(0)]
   290       2.355425       2.355425       2.355425    6[6-(1,6),6-(1,6),6-(6,6)]
   291       2.355425       2.355425       2.355425    6[6-(1,6),6-(1,6),6-(8,8)]
   292       2.355425       2.355425       2.355425    6[6-(6,6),8-(68),8-(68)]
   293       7.455391       7.455391       7.455391    7[6-(6,6),6-(6,6)]
   294       7.413936       7.413936       7.413936    7[6-(6,6),6-(6,6)]
   295       6.677159       6.677159       6.677159    7[6-(6,6),6-(6,6)]
   296       6.718614       6.718614       6.718614    7[6-(6,6),6-(6,6)]
   297       6.677159       6.677159       6.677159    7[6-(6,6),6-(6,6)]
   298       6.718614       6.718614       6.718614    7[6-(6,6),6-(6,6)]
   299       7.455391       7.455391       7.455391    7[6-(6,6),6-(6,6)]
   300       7.413936       7.413936       7.413936    7[6-(6,6),6-(6,6)]
   301       1.966309       1.966309       1.966309    7[6-(6,6),6-(6,6)]
   302       2.007764       2.007764       2.007764    7[6-(6,6),6-(6,6)]
   303       2.744541       2.744541       2.744541    7[6-(6,6),6-(6,6)]
   304       2.703086       2.703086       2.703086    7[6-(6,6),6-(6,6)]
   305       2.744541       2.744541       2.744541    7[6-(6,6),6-(6,6)]
   306       2.703086       2.703086       2.703086    7[6-(6,6),6-(6,6)]
   307       1.966309       1.966309       1.966309    7[6-(6,6),6-(6,6)]
   308       2.007764       2.007764       2.007764    7[6-(6,6),6-(6,6)]
   309       7.937782       7.937782       7.937782    8[6-(6,8)]
   310       8.684923       8.684923       8.684923    8[6-(6,8),68-(8,8,8,8,8)]
   311       1.291715       1.291715       1.291715    8[6-(6,8),68-(8,8,8,8,8)]
   312       7.856756       7.856756       7.856756    8[6-(6,8),68-(8,8,8,8,8)]
   313       6.194768       6.194768       6.194768    8[6-(6,8)]
   314       5.447627       5.447627       5.447627    8[6-(6,8),68-(8,8,8,8,8)]
   315       3.419135       3.419135       3.419135    8[6-(6,8),68-(8,8,8,8,8)]
   316       6.275794       6.275794       6.275794    8[6-(6,8),68-(8,8,8,8,8)]
   317       6.194768       6.194768       6.194768    8[6-(6,8)]
   318       5.447627       5.447627       5.447627    8[6-(6,8),68-(8,8,8,8,8)]
   319       3.419135       3.419135       3.419135    8[6-(6,8),68-(8,8,8,8,8)]
   320       6.275794       6.275794       6.275794    8[6-(6,8),68-(8,8,8,8,8)]
   321       7.937782       7.937782       7.937782    8[6-(6,8)]
   322       8.684923       8.684923       8.684923    8[6-(6,8),68-(8,8,8,8,8)]
   323       1.291715       1.291715       1.291715    8[6-(6,8),68-(8,8,8,8,8)]
   324       7.856756       7.856756       7.856756    8[6-(6,8),68-(8,8,8,8,8)]
   325       1.483918       1.483918       1.483918    8[6-(6,8)]
   326       0.736777       0.736777       0.736777    8[6-(6,8),68-(8,8,8,8,8)]
   327       8.129985       8.129985       8.129985    8[6-(6,8),68-(8,8,8,8,8)]
   328       1.564944       1.564944       1.564944    8[6-(6,8),68-(8,8,8,8,8)]
   329       3.226932       3.226932       3.226932    8[6-(6,8)]
   330       3.974073       3.974073       3.974073    8[6-(6,8),68-(8,8,8,8,8)]
   331       6.002565       6.002565       6.002565    8[6-(6,8),68-(8,8,8,8,8)]
   332       3.145906       3.145906       3.145906    8[6-(6,8),68-(8,8,8,8,8)]
   333       3.226932       3.226932       3.226932    8[6-(6,8)]
   334       3.974073       3.974073       3.974073    8[6-(6,8),68-(8,8,8,8,8)]
   335       6.002565       6.002565       6.002565    8[6-(6,8),68-(8,8,8,8,8)]
   336       3.145906       3.145906       3.145906    8[6-(6,8),68-(8,8,8,8,8)]
   337       1.483918       1.483918       1.483918    8[6-(6,8)]
   338       0.736777       0.736777       0.736777    8[6-(6,8),68-(8,8,8,8,8)]
   339       8.129985       8.129985       8.129985    8[6-(6,8),68-(8,8,8,8,8)]
   340       1.564944       1.564944       1.564944    8[6-(6,8),68-(8,8,8,8,8)]
