# Supplementary material for: A collection of forcefield precursors for metal–organic frameworks
Source: RSC Adv. 2019 Nov 13;9(63):36492–507. doi: 10.1039/c9ra07327b (PMC9075174; doi:10.1039/c9ra07327b)
Supplement: RA-009-C9RA07327B-s1713 [file RA-009-C9RA07327B-s1713.txt]

NIKJOH_clean

16.159600    0.000000    0.000000
-1.777299    16.061565    0.000000
-5.399342    -6.029765    30.165719

     1      -0.751151      -0.751151      -0.751151    62[8-(6),8-(6),8-(6),8-(6),8-(6),8-(6,62)]
     2      -1.869968      -1.869968      -1.869968    62[8-(6),8-(6),8-(6),8-(6),8-(6),8-(6,62)]
     3      -2.666015      -2.666015      -2.666015    62[8-(6),8-(6),8-(6),8-(6),8-(6),8-(6,62)]
     4       1.334364       1.334364       1.334364    62[8-(6),8-(6),8-(6),8-(6),8-(6),8-(6,62)]
     5        9.73411        9.73411        9.73411    62[8-(6),8-(6),8-(6),8-(6),8-(6),8-(6,62)]
     6      10.852927      10.852927      10.852927    62[8-(6),8-(6),8-(6),8-(6),8-(6),8-(6,62)]
     7      11.648974      11.648974      11.648974    62[8-(6),8-(6),8-(6),8-(6),8-(6),8-(6,62)]
     8       7.648595       7.648595       7.648595    62[8-(6),8-(6),8-(6),8-(6),8-(6),8-(6,62)]
     9       5.864568       5.864568       5.864568    1[6-(6,6)]
    10        4.09987        4.09987        4.09987    1[6-(6,6)]
    11       3.883345       3.883345       3.883345    1[6-(6,6)]
    12       4.747645       4.747645       4.747645    1[6-(6,6)]
    13       6.076581       6.076581       6.076581    1[6-(6,6)]
    14       7.887443       7.887443       7.887443    1[6-(6,6)]
    15       9.760665       9.760665       9.760665    1[6-(6,6)]
    16       8.834531       8.834531       8.834531    1[6-(6,6)]
    17       6.806666       6.806666       6.806666    1[7-(6,6)]
    18       5.888305       5.888305       5.888305    1[7-(6,6)]
    19        4.56628        4.56628        4.56628    1[6-(6,6)]
    20       2.811672       2.811672       2.811672    1[6-(6,6)]
    21       0.432308       0.432308       0.432308    1[6-(6,6)]
    22       2.173669       2.173669       2.173669    1[6-(6,6)]
    23       3.348131       3.348131       3.348131    1[6-(6,6)]
    24       2.472483       2.472483       2.472483    1[6-(6,6)]
    25       5.797785       5.797785       5.797785    1[6-(6,6)]
    26       6.638074       6.638074       6.638074    1[6-(6,6)]
    27      10.432534      10.432534      10.432534    1[6-(6,6)]
    28      -4.094903      -4.094903      -4.094903    1[6-(6,6)]
    29       10.08524       10.08524       10.08524    1[6-(6,6)]
    30       8.473349       8.473349       8.473349    1[6-(6,6)]
    31       9.826777       9.826777       9.826777    1[6-(6,6)]
    32      10.364101      10.364101      10.364101    1[6-(6,6)]
    33       7.817573       7.817573       7.817573    1[6-(6,6)]
    34       5.516964       5.516964       5.516964    1[6-(6,6)]
    35       9.978856       9.978856       9.978856    1[6-(6,6)]
    36       8.186995       8.186995       8.186995    1[6-(6,6)]
    37       4.140423       4.140423       4.140423    1[6-(6,6)]
    38       3.371034       3.371034       3.371034    1[6-(6,6)]
    39      -4.107285      -4.107285      -4.107285    1[6-(6,6)]
    40      -2.332317      -2.332317      -2.332317    1[6-(6,6)]
    41       4.491263       4.491263       4.491263    1[6-(6,6)]
    42       3.619686       3.619686       3.619686    1[6-(6,6)]
    43      11.513313      11.513313      11.513313    1[6-(6,6)]
    44       7.043672       7.043672       7.043672    1[6-(6,6)]
    45       4.456145       4.456145       4.456145    1[6-(6,6)]
    46       2.663855       2.663855       2.663855    1[6-(6,6)]
    47      12.845739      12.845739      12.845739    1[6-(6,6)]
    48      12.117208      12.117208      12.117208    1[6-(6,6)]
    49       7.160396       7.160396       7.160396    1[6-(6,6)]
    50       8.922058       8.922058       8.922058    1[6-(6,6)]
    51      -2.534051      -2.534051      -2.534051    1[6-(6,6)]
    52      -1.819398      -1.819398      -1.819398    1[6-(6,6)]
    53       1.434081       1.434081       1.434081    1[6-(6,6)]
    54      -0.265746      -0.265746      -0.265746    1[6-(6,6)]
    55       9.313217       9.313217       9.313217    1[7-(6,6)]
    56      -5.247965      -5.247965      -5.247965    1[7-(6,6)]
    57       5.078383       5.078383       5.078383    1[6-(6,6)]
    58       3.320946       3.320946       3.320946    1[6-(6,6)]
    59       5.872504       5.872504       5.872504    1[6-(6,6)]
    60       7.603727       7.603727       7.603727    1[6-(6,6)]
    61       -2.98402       -2.98402       -2.98402    1[6-(6,6)]
    62      -2.180119      -2.180119      -2.180119    1[6-(6,6)]
    63      11.032399      11.032399      11.032399    1[6-(6,6)]
    64      10.217222      10.217222      10.217222    1[6-(6,6)]
    65      -3.539391      -3.539391      -3.539391    1[6-(6,6)]
    66      -3.508556      -3.508556      -3.508556    1[6-(6,6)]
    67       0.589001       0.589001       0.589001    1[6-(6,6)]
    68      -1.196357      -1.196357      -1.196357    1[6-(6,6)]
    69      12.833235      12.833235      12.833235    1[6-(6,6)]
    70      11.890538      11.890538      11.890538    1[6-(6,6)]
    71      14.107026      14.107026      14.107026    1[6-(6,6)]
    72      -1.116715      -1.116715      -1.116715    1[6-(6,6)]
    73      11.088024      11.088024      11.088024    1[6-(6,6)]
    74      10.250336      10.250336      10.250336    1[6-(6,6)]
    75       6.372386       6.372386       6.372386    1[6-(6,6)]
    76       4.530162       4.530162       4.530162    1[6-(6,6)]
    77       8.460563       8.460563       8.460563    1[6-(6,6)]
    78      10.143828      10.143828      10.143828    1[6-(6,6)]
    79       9.637625       9.637625       9.637625    1[6-(6,6)]
    80      10.326246      10.326246      10.326246    1[6-(6,6)]
    81       8.240921       8.240921       8.240921    1[6-(6,6)]
    82       7.598211       7.598211       7.598211    1[6-(6,6)]
    83       2.279153       2.279153       2.279153    1[6-(6,6)]
    84       0.519937       0.519937       0.519937    1[6-(6,6)]
    85       3.118391       3.118391       3.118391    1[6-(6,6)]
    86       4.883089       4.883089       4.883089    1[6-(6,6)]
    87       5.099614       5.099614       5.099614    1[6-(6,6)]
    88       4.235314       4.235314       4.235314    1[6-(6,6)]
    89       2.906378       2.906378       2.906378    1[6-(6,6)]
    90       1.095516       1.095516       1.095516    1[6-(6,6)]
    91      -0.777706      -0.777706      -0.777706    1[6-(6,6)]
    92       0.148428       0.148428       0.148428    1[6-(6,6)]
    93       2.176293       2.176293       2.176293    1[7-(6,6)]
    94       3.094654       3.094654       3.094654    1[7-(6,6)]
    95       4.416679       4.416679       4.416679    1[6-(6,6)]
    96       6.171287       6.171287       6.171287    1[6-(6,6)]
    97       8.550651       8.550651       8.550651    1[6-(6,6)]
    98        6.80929        6.80929        6.80929    1[6-(6,6)]
    99       5.634828       5.634828       5.634828    1[6-(6,6)]
   100       6.510476       6.510476       6.510476    1[6-(6,6)]
   101       3.185174       3.185174       3.185174    1[6-(6,6)]
   102       2.344885       2.344885       2.344885    1[6-(6,6)]
   103      -1.449575      -1.449575      -1.449575    1[6-(6,6)]
   104      13.077862      13.077862      13.077862    1[6-(6,6)]
   105      -1.102281      -1.102281      -1.102281    1[6-(6,6)]
   106        0.50961        0.50961        0.50961    1[6-(6,6)]
   107      -0.843818      -0.843818      -0.843818    1[6-(6,6)]
   108      -1.381142      -1.381142      -1.381142    1[6-(6,6)]
   109       1.165386       1.165386       1.165386    1[6-(6,6)]
   110       3.465995       3.465995       3.465995    1[6-(6,6)]
   111      -0.995897      -0.995897      -0.995897    1[6-(6,6)]
   112       0.795964       0.795964       0.795964    1[6-(6,6)]
   113       4.842536       4.842536       4.842536    1[6-(6,6)]
   114       5.611925       5.611925       5.611925    1[6-(6,6)]
   115      13.090244      13.090244      13.090244    1[6-(6,6)]
   116      11.315276      11.315276      11.315276    1[6-(6,6)]
   117       4.491696       4.491696       4.491696    1[6-(6,6)]
   118       5.363273       5.363273       5.363273    1[6-(6,6)]
   119      -2.530354      -2.530354      -2.530354    1[6-(6,6)]
   120       1.939287       1.939287       1.939287    1[6-(6,6)]
   121       4.526814       4.526814       4.526814    1[6-(6,6)]
   122       6.319104       6.319104       6.319104    1[6-(6,6)]
   123       -3.86278       -3.86278       -3.86278    1[6-(6,6)]
   124      -3.134249      -3.134249      -3.134249    1[6-(6,6)]
   125       1.822563       1.822563       1.822563    1[6-(6,6)]
   126       0.060901       0.060901       0.060901    1[6-(6,6)]
   127       11.51701       11.51701       11.51701    1[6-(6,6)]
   128      10.802357      10.802357      10.802357    1[6-(6,6)]
   129       7.548878       7.548878       7.548878    1[6-(6,6)]
   130       9.248705       9.248705       9.248705    1[6-(6,6)]
   131      -0.330258      -0.330258      -0.330258    1[7-(6,6)]
   132      14.230924      14.230924      14.230924    1[7-(6,6)]
   133       3.904576       3.904576       3.904576    1[6-(6,6)]
   134       5.662013       5.662013       5.662013    1[6-(6,6)]
   135       3.110455       3.110455       3.110455    1[6-(6,6)]
   136       1.379232       1.379232       1.379232    1[6-(6,6)]
   137      11.966979      11.966979      11.966979    1[6-(6,6)]
   138      11.163078      11.163078      11.163078    1[6-(6,6)]
   139       -2.04944       -2.04944       -2.04944    1[6-(6,6)]
   140      -1.234263      -1.234263      -1.234263    1[6-(6,6)]
   141       12.52235       12.52235       12.52235    1[6-(6,6)]
   142      12.491515      12.491515      12.491515    1[6-(6,6)]
   143       8.393958       8.393958       8.393958    1[6-(6,6)]
   144      10.179316      10.179316      10.179316    1[6-(6,6)]
   145      -3.850276      -3.850276      -3.850276    1[6-(6,6)]
   146      -2.907579      -2.907579      -2.907579    1[6-(6,6)]
   147      -5.124067      -5.124067      -5.124067    1[6-(6,6)]
   148      10.099674      10.099674      10.099674    1[6-(6,6)]
   149      -2.105065      -2.105065      -2.105065    1[6-(6,6)]
   150      -1.267377      -1.267377      -1.267377    1[6-(6,6)]
   151       2.610573       2.610573       2.610573    1[6-(6,6)]
   152       4.452797       4.452797       4.452797    1[6-(6,6)]
   153       0.522396       0.522396       0.522396    1[6-(6,6)]
   154      -1.160869      -1.160869      -1.160869    1[6-(6,6)]
   155      -0.654666      -0.654666      -0.654666    1[6-(6,6)]
   156      -1.343287      -1.343287      -1.343287    1[6-(6,6)]
   157       0.742038       0.742038       0.742038    1[6-(6,6)]
   158       1.384748       1.384748       1.384748    1[6-(6,6)]
   159       6.703806       6.703806       6.703806    1[6-(6,6)]
   160       8.463022       8.463022       8.463022    1[6-(6,6)]
   161        6.81197        6.81197        6.81197    6[6-(1,6),6-(6,6),7-(1,6)]
   162       5.838048       5.838048       5.838048    6[1-(0),6-(1,6),6-(6,7)]
   163       4.887854       4.887854       4.887854    6[1-(0),6-(1,6),6-(6,7)]
   164       5.269576       5.269576       5.269576    6[6-(1,6),6-(6,6),7-(1,6)]
   165       4.667578       4.667578       4.667578    6[6-(6,6),6-(6,7),6-(6,7)]
   166       5.040642       5.040642       5.040642    6[6-(1,6),6-(6,6),7-(6)]
   167       4.483725       4.483725       4.483725    6[1-(0),6-(1,6),6-(6,7)]
   168       4.954562       4.954562       4.954562    6[1-(0),6-(1,6),6-(6,7)]
   169       5.833167       5.833167       5.833167    6[6-(1,6),6-(6,6),7-(6)]
   170       4.629424       4.629424       4.629424    6[6-(6,6),6-(6,7),6-(6,7)]
   171       5.608829       5.608829       5.608829    6[6-(1,6),6-(6,6),7-(1,6)]
   172        6.28483        6.28483        6.28483    6[1-(0),6-(1,6),6-(6,7)]
   173       7.267468       7.267468       7.267468    6[1-(0),6-(1,6),6-(6,7)]
   174       7.189655       7.189655       7.189655    6[6-(1,6),6-(6,6),7-(1,6)]
   175       8.083832       8.083832       8.083832    6[6-(6,6),6-(6,7),6-(6,7)]
   176       7.998877       7.998877       7.998877    6[6-(1,6),6-(6,6),7-(6)]
   177       8.935956       8.935956       8.935956    6[1-(0),6-(1,6),6-(6,7)]
   178       8.441032       8.441032       8.441032    6[1-(0),6-(1,6),6-(6,7)]
   179       8.959374       8.959374       8.959374    6[6-(1,6),6-(6,6),7-(6)]
   180       8.065538       8.065538       8.065538    6[6-(6,6),6-(6,7),6-(6,7)]
   181       3.532646       3.532646       3.532646    6[6-(1,6),6-(1,6),6-(6,6)]
   182        3.72724        3.72724        3.72724    6[1-(0),6-(1,6),6-(6,6)]
   183        2.67971        2.67971        2.67971    6[1-(0),6-(1,6),6-(6,6)]
   184       1.421767       1.421767       1.421767    6[6-(1,6),6-(1,6),6-(8,8)]
   185        1.26239        1.26239        1.26239    6[1-(0),6-(1,6),6-(6,6)]
   186       2.313173       2.313173       2.313173    6[1-(0),6-(1,6),6-(6,6)]
   187       0.267441       0.267441       0.267441    6[6-(6,6),8-(62),8-(62)]
   188       4.167662       4.167662       4.167662    6[6-(1,6),6-(1,6),6-(6,6)]
   189       3.464302       3.464302       3.464302    6[1-(0),6-(1,6),6-(6,6)]
   190       2.938994       2.938994       2.938994    6[1-(0),6-(1,6),6-(6,6)]
   191       3.111433       3.111433       3.111433    6[6-(1,6),6-(1,6),6-(8,8)]
   192       5.634419       5.634419       5.634419    6[1-(0),6-(1,6),6-(6,6)]
   193        6.15129        6.15129        6.15129    6[1-(0),6-(1,6),6-(6,6)]
   194       2.443395       2.443395       2.443395    6[6-(6,6),8-(62),8-(62,62)]
   195       9.250666       9.250666       9.250666    6[6-(1,6),6-(1,6),6-(6,6)]
   196      10.346712      10.346712      10.346712    6[1-(0),6-(1,6),6-(6,6)]
   197      11.319087      11.319087      11.319087    6[1-(0),6-(1,6),6-(6,6)]
   198      11.226727      11.226727      11.226727    6[6-(1,6),6-(1,6),6-(8,8)]
   199      10.149858      10.149858      10.149858    6[1-(0),6-(1,6),6-(6,6)]
   200        9.18697        9.18697        9.18697    6[1-(0),6-(1,6),6-(6,6)]
   201      -3.934014      -3.934014      -3.934014    6[6-(6,6),8-(62),8-(62)]
   202       8.462957       8.462957       8.462957    6[6-(1,6),6-(1,6),6-(6,6)]
   203       9.409147       9.409147       9.409147    6[1-(0),6-(1,6),6-(6,6)]
   204       9.728227       9.728227       9.728227    6[1-(0),6-(1,6),6-(6,6)]
   205       9.120144       9.120144       9.120144    6[6-(1,6),6-(1,6),6-(8,8)]
   206       8.217994       8.217994       8.217994    6[1-(0),6-(1,6),6-(6,6)]
   207       7.905923       7.905923       7.905923    6[1-(0),6-(1,6),6-(6,6)]
   208       9.436314       9.436314       9.436314    6[6-(6,6),8-(62),8-(62)]
   209       9.135835       9.135835       9.135835    6[6-(1,6),6-(6,6),7-(6)]
   210       9.300558       9.300558       9.300558    6[1-(0),6-(1,6),6-(6,7)]
   211       8.326905       8.326905       8.326905    6[1-(0),6-(1,6),6-(6,7)]
   212       7.533259       7.533259       7.533259    6[6-(1,6),6-(6,6),7-(6)]
   213       6.386506       6.386506       6.386506    6[6-(6,6),6-(6,7),6-(6,7)]
   214       5.619812       5.619812       5.619812    6[6-(1,6),6-(6,6),7-(6)]
   215        4.49883        4.49883        4.49883    6[1-(0),6-(1,6),6-(6,7)]
   216       4.069888       4.069888       4.069888    6[1-(0),6-(1,6),6-(6,7)]
   217       4.844954       4.844954       4.844954    6[6-(1,6),6-(6,6),7-(6)]
   218      -4.121089      -4.121089      -4.121089    6[1-(0),6-(1,6),6-(6,6)]
   219       -3.07263       -3.07263       -3.07263    6[1-(0),6-(1,6),6-(6,6)]
   220       5.875959       5.875959       5.875959    6[6-(1,6),6-(1,6),6-(6,6)]
   221       4.837819       4.837819       4.837819    6[1-(0),6-(1,6),6-(6,6)]
   222       4.306491       4.306491       4.306491    6[1-(0),6-(1,6),6-(6,6)]
   223       4.777064       4.777064       4.777064    6[6-(1,6),6-(1,6),6-(8,8)]
   224       5.772967       5.772967       5.772967    6[1-(0),6-(1,6),6-(6,6)]
   225       6.335708       6.335708       6.335708    6[1-(0),6-(1,6),6-(6,6)]
   226       9.735746       9.735746       9.735746    6[6-(6,6),8-(0),8-(62)]
   227       3.663507       3.663507       3.663507    6[1-(0),6-(1,6),6-(6,6)]
   228       2.586728       2.586728       2.586728    6[1-(0),6-(1,6),6-(6,6)]
   229      14.011304      14.011304      14.011304    6[6-(1,6),6-(6,6),7-(1,6)]
   230      13.109026      13.109026      13.109026    6[1-(0),6-(1,6),6-(6,7)]
   231       12.70319       12.70319       12.70319    6[1-(0),6-(1,6),6-(6,7)]
   232       7.915831       7.915831       7.915831    6[6-(1,6),6-(6,6),7-(1,6)]
   233       7.603047       7.603047       7.603047    6[6-(6,6),6-(6,7),6-(6,7)]
   234       8.259561       8.259561       8.259561    6[6-(1,6),6-(6,6),7-(6)]
   235       7.926808       7.926808       7.926808    6[1-(0),6-(1,6),6-(6,7)]
   236       8.883748       8.883748       8.883748    6[1-(0),6-(1,6),6-(6,7)]
   237       9.841881       9.841881       9.841881    6[6-(1,6),6-(6,6),7-(6)]
   238      -5.086823      -5.086823      -5.086823    6[6-(6,6),6-(6,7),6-(6,7)]
   239      -4.236664      -4.236664      -4.236664    6[6-(1,6),6-(6,6),7-(1,6)]
   240      -2.993417      -2.993417      -2.993417    6[1-(0),6-(1,6),6-(6,7)]
   241      -2.598501      -2.598501      -2.598501    6[1-(0),6-(1,6),6-(6,7)]
   242      -3.593314      -3.593314      -3.593314    6[6-(1,6),6-(6,6),7-(1,6)]
   243      -3.587059      -3.587059      -3.587059    6[6-(6,6),6-(6,7),6-(6,7)]
   244      -4.488633      -4.488633      -4.488633    6[6-(1,6),6-(6,6),7-(6)]
   245       0.884824       0.884824       0.884824    6[1-(0),6-(1,6),6-(6,7)]
   246       -0.04803       -0.04803       -0.04803    6[1-(0),6-(1,6),6-(6,7)]
   247      15.497916      15.497916      15.497916    6[6-(1,6),6-(6,6),7-(6)]
   248      14.544251      14.544251      14.544251    6[6-(6,6),6-(6,7),6-(6,7)]
   249       6.513803       6.513803       6.513803    6[6-(1,6),6-(1,6),6-(6,6)]
   250       5.235821       5.235821       5.235821    6[1-(0),6-(1,6),6-(6,6)]
   251       4.188321       4.188321       4.188321    6[1-(0),6-(1,6),6-(6,6)]
   252       4.434623       4.434623       4.434623    6[6-(1,6),6-(1,6),6-(8,8)]
   253       5.698912       5.698912       5.698912    6[1-(0),6-(1,6),6-(6,6)]
   254       6.732398       6.732398       6.732398    6[1-(0),6-(1,6),6-(6,6)]
   255       3.339661       3.339661       3.339661    6[6-(6,6),8-(62),8-(62)]
   256      -4.553313      -4.553313      -4.553313    6[6-(1,6),6-(1,6),6-(6,6)]
   257       -3.43023       -3.43023       -3.43023    6[1-(0),6-(1,6),6-(6,6)]
   258      -2.951557      -2.951557      -2.951557    6[1-(0),6-(1,6),6-(6,6)]
   259      -3.629817      -3.629817      -3.629817    6[6-(1,6),6-(1,6),6-(8,8)]
   260      11.450469      11.450469      11.450469    6[1-(0),6-(1,6),6-(6,6)]
   261       10.97306       10.97306       10.97306    6[1-(0),6-(1,6),6-(6,6)]
   262      -3.209309      -3.209309      -3.209309    6[6-(6,6),8-(62),8-(62,62)]
   263      -2.511781      -2.511781      -2.511781    6[6-(1,6),6-(1,6),6-(6,6)]
   264      -2.696632      -2.696632      -2.696632    6[1-(0),6-(1,6),6-(6,6)]
   265      -1.617026      -1.617026      -1.617026    6[1-(0),6-(1,6),6-(6,6)]
   266      -0.394641      -0.394641      -0.394641    6[6-(1,6),6-(1,6),6-(8,8)]
   267      -0.246904      -0.246904      -0.246904    6[1-(0),6-(1,6),6-(6,6)]
   268      -1.296536      -1.296536      -1.296536    6[1-(0),6-(1,6),6-(6,6)]
   269       -0.99326       -0.99326       -0.99326    6[6-(6,6),8-(62),8-(62)]
   270      14.014099      14.014099      14.014099    6[6-(1,6),6-(1,6),6-(6,6)]
   271      13.078671      13.078671      13.078671    6[1-(0),6-(1,6),6-(6,6)]
   272      12.519236      12.519236      12.519236    6[1-(0),6-(1,6),6-(6,6)]
   273      12.876203      12.876203      12.876203    6[6-(1,6),6-(1,6),6-(8,8)]
   274      13.835751      13.835751      13.835751    6[1-(0),6-(1,6),6-(6,6)]
   275      14.388176      14.388176      14.388176    6[1-(0),6-(1,6),6-(6,6)]
   276      12.251518      12.251518      12.251518    6[6-(6,6),8-(62),8-(62)]
   277       9.588487       9.588487       9.588487    6[6-(1,6),6-(6,6),7-(6)]
   278      10.370831      10.370831      10.370831    6[1-(0),6-(1,6),6-(6,7)]
   279       9.909533       9.909533       9.909533    6[1-(0),6-(1,6),6-(6,7)]
   280       8.794692       8.794692       8.794692    6[6-(1,6),6-(6,6),7-(6)]
   281       8.083182       8.083182       8.083182    6[6-(6,6),6-(6,7),6-(6,7)]
   282       7.005964       7.005964       7.005964    6[6-(1,6),6-(6,6),7-(6)]
   283       6.225634       6.225634       6.225634    6[1-(0),6-(1,6),6-(6,7)]
   284       5.226799       5.226799       5.226799    6[1-(0),6-(1,6),6-(6,7)]
   285       5.409563       5.409563       5.409563    6[6-(1,6),6-(6,6),7-(6)]
   286       9.177494       9.177494       9.177494    6[1-(0),6-(1,6),6-(6,6)]
   287      10.184603      10.184603      10.184603    6[1-(0),6-(1,6),6-(6,6)]
   288       8.547094       8.547094       8.547094    6[6-(1,6),6-(1,6),6-(6,6)]
   289       9.355641       9.355641       9.355641    6[1-(0),6-(1,6),6-(6,6)]
   290       9.750649       9.750649       9.750649    6[1-(0),6-(1,6),6-(6,6)]
   291       9.305188       9.305188       9.305188    6[6-(1,6),6-(1,6),6-(8,8)]
   292       8.535289       8.535289       8.535289    6[1-(0),6-(1,6),6-(6,6)]
   293        8.14833        8.14833        8.14833    6[1-(0),6-(1,6),6-(6,6)]
   294        9.52343        9.52343        9.52343    6[6-(6,6),8-(0),8-(62)]
   295       2.365077       2.365077       2.365077    6[1-(0),6-(1,6),6-(6,6)]
   296        1.31454        1.31454        1.31454    6[1-(0),6-(1,6),6-(6,6)]
   297       2.170989       2.170989       2.170989    6[6-(1,6),6-(6,6),7-(1,6)]
   298       3.144911       3.144911       3.144911    6[1-(0),6-(1,6),6-(6,7)]
   299       4.095105       4.095105       4.095105    6[1-(0),6-(1,6),6-(6,7)]
   300       3.713383       3.713383       3.713383    6[6-(1,6),6-(6,6),7-(1,6)]
   301       4.315381       4.315381       4.315381    6[6-(6,6),6-(6,7),6-(6,7)]
   302       3.942317       3.942317       3.942317    6[6-(1,6),6-(6,6),7-(6)]
   303       4.499234       4.499234       4.499234    6[1-(0),6-(1,6),6-(6,7)]
   304       4.028397       4.028397       4.028397    6[1-(0),6-(1,6),6-(6,7)]
   305       3.149792       3.149792       3.149792    6[6-(1,6),6-(6,6),7-(6)]
   306       4.353535       4.353535       4.353535    6[6-(6,6),6-(6,7),6-(6,7)]
   307        3.37413        3.37413        3.37413    6[6-(1,6),6-(6,6),7-(1,6)]
   308       2.698129       2.698129       2.698129    6[1-(0),6-(1,6),6-(6,7)]
   309       1.715491       1.715491       1.715491    6[1-(0),6-(1,6),6-(6,7)]
   310       1.793304       1.793304       1.793304    6[6-(1,6),6-(6,6),7-(1,6)]
   311       0.899127       0.899127       0.899127    6[6-(6,6),6-(6,7),6-(6,7)]
   312       0.984082       0.984082       0.984082    6[6-(1,6),6-(6,6),7-(6)]
   313       0.047003       0.047003       0.047003    6[1-(0),6-(1,6),6-(6,7)]
   314       0.541927       0.541927       0.541927    6[1-(0),6-(1,6),6-(6,7)]
   315       0.023585       0.023585       0.023585    6[6-(1,6),6-(6,6),7-(6)]
   316       0.917421       0.917421       0.917421    6[6-(6,6),6-(6,7),6-(6,7)]
   317       5.450313       5.450313       5.450313    6[6-(1,6),6-(1,6),6-(6,6)]
   318       5.255719       5.255719       5.255719    6[1-(0),6-(1,6),6-(6,6)]
   319       6.303249       6.303249       6.303249    6[1-(0),6-(1,6),6-(6,6)]
   320       7.561192       7.561192       7.561192    6[6-(1,6),6-(1,6),6-(8,8)]
   321       7.720569       7.720569       7.720569    6[1-(0),6-(1,6),6-(6,6)]
   322       6.669786       6.669786       6.669786    6[1-(0),6-(1,6),6-(6,6)]
   323       8.715518       8.715518       8.715518    6[6-(6,6),8-(62),8-(62)]
   324       4.815297       4.815297       4.815297    6[6-(1,6),6-(1,6),6-(6,6)]
   325       5.518657       5.518657       5.518657    6[1-(0),6-(1,6),6-(6,6)]
   326       6.043965       6.043965       6.043965    6[1-(0),6-(1,6),6-(6,6)]
   327       5.871526       5.871526       5.871526    6[6-(1,6),6-(1,6),6-(8,8)]
   328        3.34854        3.34854        3.34854    6[1-(0),6-(1,6),6-(6,6)]
   329       2.831669       2.831669       2.831669    6[1-(0),6-(1,6),6-(6,6)]
   330       6.539564       6.539564       6.539564    6[6-(6,6),8-(62),8-(62,62)]
   331      -0.267707      -0.267707      -0.267707    6[6-(1,6),6-(1,6),6-(6,6)]
   332      -1.363753      -1.363753      -1.363753    6[1-(0),6-(1,6),6-(6,6)]
   333      -2.336128      -2.336128      -2.336128    6[1-(0),6-(1,6),6-(6,6)]
   334      -2.243768      -2.243768      -2.243768    6[6-(1,6),6-(1,6),6-(8,8)]
   335      -1.166899      -1.166899      -1.166899    6[1-(0),6-(1,6),6-(6,6)]
   336      -0.204011      -0.204011      -0.204011    6[1-(0),6-(1,6),6-(6,6)]
   337      12.916973      12.916973      12.916973    6[6-(6,6),8-(62),8-(62)]
   338       0.520002       0.520002       0.520002    6[6-(1,6),6-(1,6),6-(6,6)]
   339      -0.426188      -0.426188      -0.426188    6[1-(0),6-(1,6),6-(6,6)]
   340      -0.745268      -0.745268      -0.745268    6[1-(0),6-(1,6),6-(6,6)]
   341      -0.137185      -0.137185      -0.137185    6[6-(1,6),6-(1,6),6-(8,8)]
   342       0.764965       0.764965       0.764965    6[1-(0),6-(1,6),6-(6,6)]
   343       1.077036       1.077036       1.077036    6[1-(0),6-(1,6),6-(6,6)]
   344      -0.453355      -0.453355      -0.453355    6[6-(6,6),8-(62),8-(62)]
   345      -0.152876      -0.152876      -0.152876    6[6-(1,6),6-(6,6),7-(6)]
   346      -0.317599      -0.317599      -0.317599    6[1-(0),6-(1,6),6-(6,7)]
   347       0.656054       0.656054       0.656054    6[1-(0),6-(1,6),6-(6,7)]
   348         1.4497         1.4497         1.4497    6[6-(1,6),6-(6,6),7-(6)]
   349       2.596453       2.596453       2.596453    6[6-(6,6),6-(6,7),6-(6,7)]
   350       3.363147       3.363147       3.363147    6[6-(1,6),6-(6,6),7-(6)]
   351       4.484129       4.484129       4.484129    6[1-(0),6-(1,6),6-(6,7)]
   352       4.913071       4.913071       4.913071    6[1-(0),6-(1,6),6-(6,7)]
   353       4.138005       4.138005       4.138005    6[6-(1,6),6-(6,6),7-(6)]
   354      13.104048      13.104048      13.104048    6[1-(0),6-(1,6),6-(6,6)]
   355      12.055589      12.055589      12.055589    6[1-(0),6-(1,6),6-(6,6)]
   356          3.107          3.107          3.107    6[6-(1,6),6-(1,6),6-(6,6)]
   357        4.14514        4.14514        4.14514    6[1-(0),6-(1,6),6-(6,6)]
   358       4.676468       4.676468       4.676468    6[1-(0),6-(1,6),6-(6,6)]
   359       4.205895       4.205895       4.205895    6[6-(1,6),6-(1,6),6-(8,8)]
   360       3.209992       3.209992       3.209992    6[1-(0),6-(1,6),6-(6,6)]
   361       2.647251       2.647251       2.647251    6[1-(0),6-(1,6),6-(6,6)]
   362      -0.752787      -0.752787      -0.752787    6[6-(6,6),8-(0),8-(62)]
   363       5.319452       5.319452       5.319452    6[1-(0),6-(1,6),6-(6,6)]
   364       6.396231       6.396231       6.396231    6[1-(0),6-(1,6),6-(6,6)]
   365      -5.028345      -5.028345      -5.028345    6[6-(1,6),6-(6,6),7-(1,6)]
   366      -4.126067      -4.126067      -4.126067    6[1-(0),6-(1,6),6-(6,7)]
   367      -3.720231      -3.720231      -3.720231    6[1-(0),6-(1,6),6-(6,7)]
   368       1.067128       1.067128       1.067128    6[6-(1,6),6-(6,6),7-(1,6)]
   369       1.379912       1.379912       1.379912    6[6-(6,6),6-(6,7),6-(6,7)]
   370       0.723398       0.723398       0.723398    6[6-(1,6),6-(6,6),7-(6)]
   371       1.056151       1.056151       1.056151    6[1-(0),6-(1,6),6-(6,7)]
   372       0.099211       0.099211       0.099211    6[1-(0),6-(1,6),6-(6,7)]
   373      -0.858922      -0.858922      -0.858922    6[6-(1,6),6-(6,6),7-(6)]
   374      14.069782      14.069782      14.069782    6[6-(6,6),6-(6,7),6-(6,7)]
   375      13.219623      13.219623      13.219623    6[6-(1,6),6-(6,6),7-(1,6)]
   376      11.976376      11.976376      11.976376    6[1-(0),6-(1,6),6-(6,7)]
   377       11.58146       11.58146       11.58146    6[1-(0),6-(1,6),6-(6,7)]
   378      12.576273      12.576273      12.576273    6[6-(1,6),6-(6,6),7-(1,6)]
   379      12.570018      12.570018      12.570018    6[6-(6,6),6-(6,7),6-(6,7)]
   380      13.471592      13.471592      13.471592    6[6-(1,6),6-(6,6),7-(6)]
   381       8.098135       8.098135       8.098135    6[1-(0),6-(1,6),6-(6,7)]
   382       9.030989       9.030989       9.030989    6[1-(0),6-(1,6),6-(6,7)]
   383      -6.514957      -6.514957      -6.514957    6[6-(1,6),6-(6,6),7-(6)]
   384      -5.561292      -5.561292      -5.561292    6[6-(6,6),6-(6,7),6-(6,7)]
   385       2.469156       2.469156       2.469156    6[6-(1,6),6-(1,6),6-(6,6)]
   386       3.747138       3.747138       3.747138    6[1-(0),6-(1,6),6-(6,6)]
   387       4.794638       4.794638       4.794638    6[1-(0),6-(1,6),6-(6,6)]
   388       4.548336       4.548336       4.548336    6[6-(1,6),6-(1,6),6-(8,8)]
   389       3.284047       3.284047       3.284047    6[1-(0),6-(1,6),6-(6,6)]
   390       2.250561       2.250561       2.250561    6[1-(0),6-(1,6),6-(6,6)]
   391       5.643298       5.643298       5.643298    6[6-(6,6),8-(62),8-(62)]
   392      13.536272      13.536272      13.536272    6[6-(1,6),6-(1,6),6-(6,6)]
   393      12.413189      12.413189      12.413189    6[1-(0),6-(1,6),6-(6,6)]
   394      11.934516      11.934516      11.934516    6[1-(0),6-(1,6),6-(6,6)]
   395      12.612776      12.612776      12.612776    6[6-(1,6),6-(1,6),6-(8,8)]
   396       -2.46751       -2.46751       -2.46751    6[1-(0),6-(1,6),6-(6,6)]
   397      -1.990101      -1.990101      -1.990101    6[1-(0),6-(1,6),6-(6,6)]
   398      12.192268      12.192268      12.192268    6[6-(6,6),8-(62),8-(62,62)]
   399       11.49474       11.49474       11.49474    6[6-(1,6),6-(1,6),6-(6,6)]
   400      11.679591      11.679591      11.679591    6[1-(0),6-(1,6),6-(6,6)]
   401      10.599985      10.599985      10.599985    6[1-(0),6-(1,6),6-(6,6)]
   402         9.3776         9.3776         9.3776    6[6-(1,6),6-(1,6),6-(8,8)]
   403       9.229863       9.229863       9.229863    6[1-(0),6-(1,6),6-(6,6)]
   404      10.279495      10.279495      10.279495    6[1-(0),6-(1,6),6-(6,6)]
   405       9.976219       9.976219       9.976219    6[6-(6,6),8-(62),8-(62)]
   406       -5.03114       -5.03114       -5.03114    6[6-(1,6),6-(1,6),6-(6,6)]
   407      -4.095712      -4.095712      -4.095712    6[1-(0),6-(1,6),6-(6,6)]
   408      -3.536277      -3.536277      -3.536277    6[1-(0),6-(1,6),6-(6,6)]
   409      -3.893244      -3.893244      -3.893244    6[6-(1,6),6-(1,6),6-(8,8)]
   410      -4.852792      -4.852792      -4.852792    6[1-(0),6-(1,6),6-(6,6)]
   411      -5.405217      -5.405217      -5.405217    6[1-(0),6-(1,6),6-(6,6)]
   412      -3.268559      -3.268559      -3.268559    6[6-(6,6),8-(62),8-(62)]
   413      -0.605528      -0.605528      -0.605528    6[6-(1,6),6-(6,6),7-(6)]
   414      -1.387872      -1.387872      -1.387872    6[1-(0),6-(1,6),6-(6,7)]
   415      -0.926574      -0.926574      -0.926574    6[1-(0),6-(1,6),6-(6,7)]
   416       0.188267       0.188267       0.188267    6[6-(1,6),6-(6,6),7-(6)]
   417       0.899777       0.899777       0.899777    6[6-(6,6),6-(6,7),6-(6,7)]
   418       1.976995       1.976995       1.976995    6[6-(1,6),6-(6,6),7-(6)]
   419       2.757325       2.757325       2.757325    6[1-(0),6-(1,6),6-(6,7)]
   420        3.75616        3.75616        3.75616    6[1-(0),6-(1,6),6-(6,7)]
   421       3.573396       3.573396       3.573396    6[6-(1,6),6-(6,6),7-(6)]
   422      -0.194535      -0.194535      -0.194535    6[1-(0),6-(1,6),6-(6,6)]
   423      -1.201644      -1.201644      -1.201644    6[1-(0),6-(1,6),6-(6,6)]
   424       0.435865       0.435865       0.435865    6[6-(1,6),6-(1,6),6-(6,6)]
   425      -0.372682      -0.372682      -0.372682    6[1-(0),6-(1,6),6-(6,6)]
   426       -0.76769       -0.76769       -0.76769    6[1-(0),6-(1,6),6-(6,6)]
   427      -0.322229      -0.322229      -0.322229    6[6-(1,6),6-(1,6),6-(8,8)]
   428        0.44767        0.44767        0.44767    6[1-(0),6-(1,6),6-(6,6)]
   429       0.834629       0.834629       0.834629    6[1-(0),6-(1,6),6-(6,6)]
   430      -0.540471      -0.540471      -0.540471    6[6-(6,6),8-(0),8-(62)]
   431       6.617882       6.617882       6.617882    6[1-(0),6-(1,6),6-(6,6)]
   432       7.668419       7.668419       7.668419    6[1-(0),6-(1,6),6-(6,6)]
   433       4.650137       4.650137       4.650137    6[6-(6,6),6-(6,7),6-(6,7)]
   434       9.846457       9.846457       9.846457    6[6-(6,6),6-(6,7),6-(6,7)]
   435      10.956751      10.956751      10.956751    6[6-(1,6),6-(1,6),6-(6,6)]
   436      -4.885118      -4.885118      -4.885118    6[6-(1,6),6-(1,6),6-(8,8)]
   437      -3.767649      -3.767649      -3.767649    6[6-(6,6),8-(62),8-(62)]
   438         3.5237         3.5237         3.5237    6[6-(1,6),6-(1,6),6-(6,6)]
   439       1.432258       1.432258       1.432258    6[6-(1,6),6-(1,6),6-(8,8)]
   440       0.329138       0.329138       0.329138    6[6-(6,6),8-(62),8-(62)]
   441       4.332822       4.332822       4.332822    6[6-(6,6),6-(6,7),6-(6,7)]
   442      -0.863498      -0.863498      -0.863498    6[6-(6,6),6-(6,7),6-(6,7)]
   443      -1.973792      -1.973792      -1.973792    6[6-(1,6),6-(1,6),6-(6,6)]
   444      13.868077      13.868077      13.868077    6[6-(1,6),6-(1,6),6-(8,8)]
   445      12.750608      12.750608      12.750608    6[6-(6,6),8-(62),8-(62)]
   446       5.459259       5.459259       5.459259    6[6-(1,6),6-(1,6),6-(6,6)]
   447       7.550701       7.550701       7.550701    6[6-(1,6),6-(1,6),6-(8,8)]
   448       8.653821       8.653821       8.653821    6[6-(6,6),8-(62),8-(62)]
   449       6.408252       6.408252       6.408252    7[1-(0),6-(6,6),6-(6,6)]
   450       5.930928       5.930928       5.930928    7[6-(6,6),6-(6,6)]
   451       6.154122       6.154122       6.154122    7[1-(0),6-(6,6),6-(6,6)]
   452       6.969153       6.969153       6.969153    7[6-(6,6),6-(6,6)]
   453       8.050042       8.050042       8.050042    7[6-(6,6),6-(6,6)]
   454       5.780976       5.780976       5.780976    7[6-(6,6),6-(6,6)]
   455       8.766715       8.766715       8.766715    7[1-(0),6-(6,6),6-(6,6)]
   456       9.372109       9.372109       9.372109    7[6-(6,6),6-(6,6)]
   457      -4.560257      -4.560257      -4.560257    7[1-(0),6-(6,6),6-(6,6)]
   458      -5.466048      -5.466048      -5.466048    7[6-(6,6),6-(6,6)]
   459       8.612253       8.612253       8.612253    7[6-(6,6),6-(6,6)]
   460       6.487138       6.487138       6.487138    7[6-(6,6),6-(6,6)]
   461       2.574707       2.574707       2.574707    7[1-(0),6-(6,6),6-(6,6)]
   462       3.052031       3.052031       3.052031    7[6-(6,6),6-(6,6)]
   463       2.828837       2.828837       2.828837    7[1-(0),6-(6,6),6-(6,6)]
   464       2.013806       2.013806       2.013806    7[6-(6,6),6-(6,6)]
   465       0.932917       0.932917       0.932917    7[6-(6,6),6-(6,6)]
   466       3.201983       3.201983       3.201983    7[6-(6,6),6-(6,6)]
   467       0.216244       0.216244       0.216244    7[1-(0),6-(6,6),6-(6,6)]
   468       -0.38915       -0.38915       -0.38915    7[6-(6,6),6-(6,6)]
   469      13.543216      13.543216      13.543216    7[1-(0),6-(6,6),6-(6,6)]
   470      14.449007      14.449007      14.449007    7[6-(6,6),6-(6,6)]
   471       0.370706       0.370706       0.370706    7[6-(6,6),6-(6,6)]
   472       2.495821       2.495821       2.495821    7[6-(6,6),6-(6,6)]
   473        0.45131        0.45131        0.45131    8[6-(6,8),62-(8,8,8,8,8)]
   474      -0.730452      -0.730452      -0.730452    8[6-(6,8),62-(8,8,8,8,8)]
   475       1.442811       1.442811       1.442811    8[6-(6,8),62-(8,8,8,8,8),62-(8,8,8,8,8)]
   476       2.814389       2.814389       2.814389    8[6-(6,8),62-(8,8,8,8,8)]
   477      -4.049214      -4.049214      -4.049214    8[6-(6,8),62-(8,8,8,8,8)]
   478       -3.00182       -3.00182       -3.00182    8[6-(6,8),62-(8,8,8,8,8)]
   479      10.162351      10.162351      10.162351    8[6-(6,8),62-(8,8,8,8,8)]
   480       8.928053       8.928053       8.928053    8[6-(6,8),62-(8,8,8,8,8)]
   481      -2.779247      -2.779247      -2.779247    8[6-(6,8),62-(8,8,8,8,8)]
   482      10.016385      10.016385      10.016385    8[6-(6,8)]
   483       9.114554       9.114554       9.114554    8[6-(6,8),62-(8,8,8,8,8)]
   484       0.497569       0.497569       0.497569    8[6-(6,8),62-(8,8,8,8,8)]
   485       2.194375       2.194375       2.194375    8[6-(6,8),62-(8,8,8,8,8)]
   486       3.541156       3.541156       3.541156    8[6-(6,8),62-(8,8,8,8,8)]
   487      -2.509705      -2.509705      -2.509705    8[6-(6,8),62-(8,8,8,8,8),62-(8,8,8,8,8)]
   488      -3.526851      -3.526851      -3.526851    8[6-(6,8),62-(8,8,8,8,8)]
   489       0.060399       0.060399       0.060399    8[6-(6,8),62-(8,8,8,8,8)]
   490      -1.113271      -1.113271      -1.113271    8[6-(6,8),62-(8,8,8,8,8)]
   491       11.30701       11.30701       11.30701    8[6-(6,8),62-(8,8,8,8,8)]
   492      12.667584      12.667584      12.667584    8[6-(6,8),62-(8,8,8,8,8)]
   493      -3.890776      -3.890776      -3.890776    8[6-(6,8),62-(8,8,8,8,8)]
   494       8.909165       8.909165       8.909165    8[6-(6,8)]
   495      10.471074      10.471074      10.471074    8[6-(6,8),62-(8,8,8,8,8)]
   496      -0.720353      -0.720353      -0.720353    8[6-(6,8),62-(8,8,8,8,8)]
   497       8.531649       8.531649       8.531649    8[6-(6,8),62-(8,8,8,8,8)]
   498       9.713411       9.713411       9.713411    8[6-(6,8),62-(8,8,8,8,8)]
   499       7.540148       7.540148       7.540148    8[6-(6,8),62-(8,8,8,8,8),62-(8,8,8,8,8)]
   500        6.16857        6.16857        6.16857    8[6-(6,8),62-(8,8,8,8,8)]
   501      13.032173      13.032173      13.032173    8[6-(6,8),62-(8,8,8,8,8)]
   502      11.984779      11.984779      11.984779    8[6-(6,8),62-(8,8,8,8,8)]
   503      -1.179392      -1.179392      -1.179392    8[6-(6,8),62-(8,8,8,8,8)]
   504       0.054906       0.054906       0.054906    8[6-(6,8),62-(8,8,8,8,8)]
   505      11.762206      11.762206      11.762206    8[6-(6,8),62-(8,8,8,8,8)]
   506      -1.033426      -1.033426      -1.033426    8[6-(6,8)]
   507      -0.131595      -0.131595      -0.131595    8[6-(6,8),62-(8,8,8,8,8)]
   508        8.48539        8.48539        8.48539    8[6-(6,8),62-(8,8,8,8,8)]
   509       6.788584       6.788584       6.788584    8[6-(6,8),62-(8,8,8,8,8)]
   510       5.441803       5.441803       5.441803    8[6-(6,8),62-(8,8,8,8,8)]
   511      11.492664      11.492664      11.492664    8[6-(6,8),62-(8,8,8,8,8),62-(8,8,8,8,8)]
   512       12.50981       12.50981       12.50981    8[6-(6,8),62-(8,8,8,8,8)]
   513        8.92256        8.92256        8.92256    8[6-(6,8),62-(8,8,8,8,8)]
   514       10.09623       10.09623       10.09623    8[6-(6,8),62-(8,8,8,8,8)]
   515      -2.324051      -2.324051      -2.324051    8[6-(6,8),62-(8,8,8,8,8)]
   516      -3.684625      -3.684625      -3.684625    8[6-(6,8),62-(8,8,8,8,8)]
   517      12.873735      12.873735      12.873735    8[6-(6,8),62-(8,8,8,8,8)]
   518       0.073794       0.073794       0.073794    8[6-(6,8)]
   519      -1.488115      -1.488115      -1.488115    8[6-(6,8),62-(8,8,8,8,8)]
   520       9.703312       9.703312       9.703312    8[6-(6,8),62-(8,8,8,8,8)]
