# Supplementary material for: A collection of forcefield precursors for metal–organic frameworks
Source: RSC Adv. 2019 Nov 13;9(63):36492–507. doi: 10.1039/c9ra07327b (PMC9075174; doi:10.1039/c9ra07327b)
Supplement: RA-009-C9RA07327B-s1714 [file RA-009-C9RA07327B-s1714.txt]

NIKJUN_clean

16.137600    0.000000    0.000000
-1.663588    16.051623    0.000000
-5.777521    -6.407248    29.710414

     1      -2.950372      -2.950372      -2.950372    66[8-(6),8-(6),8-(6),8-(6),8-(6),8-(6,66)]
     2       7.597772       7.597772       7.597772    66[8-(6),8-(6),8-(6),8-(6),8-(6),8-(6,66)]
     3      -1.032907      -1.032907      -1.032907    66[8-(6),8-(6),8-(6),8-(6),8-(6),8-(6,66)]
     4      10.795366      10.795366      10.795366    66[8-(6),8-(6),8-(6),8-(6),8-(6),8-(6,66)]
     5      11.646863      11.646863      11.646863    66[8-(6),8-(6),8-(6),8-(6),8-(6),8-(6,66)]
     6       1.098719       1.098719       1.098719    66[8-(6),8-(6),8-(6),8-(6),8-(6),8-(6,66)]
     7       9.729398       9.729398       9.729398    66[8-(6),8-(6),8-(6),8-(6),8-(6),8-(6,66)]
     8      -2.098875      -2.098875      -2.098875    66[8-(6),8-(6),8-(6),8-(6),8-(6),8-(6,66)]
     9      -1.066214      -1.066214      -1.066214    29[7-(6,6),7-(6,6),7-(6,6),7-(6,6)]
    10       1.703735       1.703735       1.703735    29[7-(6,6),7-(6,6),7-(6,6),7-(6,6)]
    11       9.762705       9.762705       9.762705    29[7-(6,6),7-(6,6),7-(6,6),7-(6,6)]
    12       6.992756       6.992756       6.992756    29[7-(6,6),7-(6,6),7-(6,6),7-(6,6)]
    13       6.883677       6.883677       6.883677    29[7-(6,6),7-(6,6),7-(6,6),7-(6,6)]
    14       1.812814       1.812814       1.812814    29[7-(6,6),7-(6,6),7-(6,6),7-(6,6)]
    15      -3.543724      -3.543724      -3.543724    1[6-(6,6)]
    16      -4.210437      -4.210437      -4.210437    1[6-(6,6)]
    17        9.17059        9.17059        9.17059    1[6-(6,6)]
    18      13.176821      13.176821      13.176821    1[6-(6,6)]
    19      10.766789      10.766789      10.766789    1[6-(6,6)]
    20      11.459584      11.459584      11.459584    1[6-(6,6)]
    21       0.016744       0.016744       0.016744    1[6-(6,6)]
    22       1.908793       1.908793       1.908793    1[6-(6,6)]
    23       9.811729       9.811729       9.811729    1[6-(6,6)]
    24      -5.410787      -5.410787      -5.410787    1[6-(6,6)]
    25       -3.11555       -3.11555       -3.11555    1[6-(6,6)]
    26      -4.061438      -4.061438      -4.061438    1[6-(6,6)]
    27      12.601451      12.601451      12.601451    1[6-(6,6)]
    28      12.418363      12.418363      12.418363    1[6-(6,6)]
    29       8.483533       8.483533       8.483533    1[6-(6,6)]
    30      10.222593      10.222593      10.222593    1[6-(6,6)]
    31      11.974517      11.974517      11.974517    1[6-(6,6)]
    32       11.20419       11.20419       11.20419    1[6-(6,6)]
    33      -2.178758      -2.178758      -2.178758    1[6-(6,6)]
    34      -1.348841      -1.348841      -1.348841    1[6-(6,6)]
    35       3.983265       3.983265       3.983265    1[6-(6,6)]
    36       5.684204       5.684204       5.684204    1[6-(6,6)]
    37       3.054918       3.054918       3.054918    1[6-(6,6)]
    38       1.370911       1.370911       1.370911    1[6-(6,6)]
    39        9.67953        9.67953        9.67953    1[6-(6,6)]
    40       7.824525       7.824525       7.824525    1[6-(6,6)]
    41       3.730751       3.730751       3.730751    1[6-(6,6)]
    42       2.931874       2.931874       2.931874    1[6-(6,6)]
    43      -4.318713      -4.318713      -4.318713    1[6-(6,6)]
    44      -2.646486      -2.646486      -2.646486    1[6-(6,6)]
    45       4.221605       4.221605       4.221605    1[6-(6,6)]
    46       3.427195       3.427195       3.427195    1[6-(6,6)]
    47      11.408603      11.408603      11.408603    1[6-(6,6)]
    48       6.498373       6.498373       6.498373    1[6-(6,6)]
    49       4.090405       4.090405       4.090405    1[6-(6,6)]
    50       2.380283       2.380283       2.380283    1[6-(6,6)]
    51       4.851314       4.851314       4.851314    1[6-(6,6)]
    52        3.01874        3.01874        3.01874    1[6-(6,6)]
    53      -0.098122      -0.098122      -0.098122    1[6-(6,6)]
    54      -1.021932      -1.021932      -1.021932    1[6-(6,6)]
    55       1.146005       1.146005       1.146005    1[6-(6,6)]
    56         3.0059         3.0059         3.0059    1[6-(6,6)]
    57       4.198816       4.198816       4.198816    1[6-(6,6)]
    58       4.955583       4.955583       4.955583    1[6-(6,6)]
    59       3.180561       3.180561       3.180561    1[6-(6,6)]
    60       0.886708       0.886708       0.886708    1[6-(6,6)]
    61      -1.504656      -1.504656      -1.504656    1[6-(6,6)]
    62       -0.90055       -0.90055       -0.90055    1[6-(6,6)]
    63      -1.596518      -1.596518      -1.596518    1[6-(6,6)]
    64      12.912965      12.912965      12.912965    1[6-(6,6)]
    65      -1.181248      -1.181248      -1.181248    1[6-(6,6)]
    66        0.48684        0.48684        0.48684    1[6-(6,6)]
    67        5.68094        5.68094        5.68094    1[6-(6,6)]
    68       6.550954       6.550954       6.550954    1[6-(6,6)]
    69       3.154502       3.154502       3.154502    1[6-(6,6)]
    70       2.317464       2.317464       2.317464    1[6-(6,6)]
    71        4.35861        4.35861        4.35861    1[6-(6,6)]
    72       6.153824       6.153824       6.153824    1[6-(6,6)]
    73       8.548135       8.548135       8.548135    1[6-(6,6)]
    74       6.796513       6.796513       6.796513    1[6-(6,6)]
    75      10.564964      10.564964      10.564964    1[6-(6,6)]
    76       9.817436       9.817436       9.817436    1[6-(6,6)]
    77       6.149891       6.149891       6.149891    1[6-(6,6)]
    78       4.339114       4.339114       4.339114    1[6-(6,6)]
    79       8.054385       8.054385       8.054385    1[6-(6,6)]
    80       9.757263       9.757263       9.757263    1[6-(6,6)]
    81       9.568179       9.568179       9.568179    1[6-(6,6)]
    82      10.166776      10.166776      10.166776    1[6-(6,6)]
    83       7.670949       7.670949       7.670949    1[6-(6,6)]
    84       7.109838       7.109838       7.109838    1[6-(6,6)]
    85       2.005704       2.005704       2.005704    1[6-(6,6)]
    86       0.269517       0.269517       0.269517    1[6-(6,6)]
    87      12.240215      12.240215      12.240215    1[6-(6,6)]
    88      12.906928      12.906928      12.906928    1[6-(6,6)]
    89      -0.474099      -0.474099      -0.474099    1[6-(6,6)]
    90       1.297191       1.297191       1.297191    1[6-(6,6)]
    91      -2.070298      -2.070298      -2.070298    1[6-(6,6)]
    92      -2.763093      -2.763093      -2.763093    1[6-(6,6)]
    93       8.679747       8.679747       8.679747    1[6-(6,6)]
    94       6.787698       6.787698       6.787698    1[6-(6,6)]
    95      -1.115238      -1.115238      -1.115238    1[6-(6,6)]
    96      14.107278      14.107278      14.107278    1[6-(6,6)]
    97      11.812041      11.812041      11.812041    1[6-(6,6)]
    98      12.757929      12.757929      12.757929    1[6-(6,6)]
    99       -3.90496       -3.90496       -3.90496    1[6-(6,6)]
   100      -3.721872      -3.721872      -3.721872    1[6-(6,6)]
   101       0.212958       0.212958       0.212958    1[6-(6,6)]
   102      -1.526102      -1.526102      -1.526102    1[6-(6,6)]
   103      -3.278026      -3.278026      -3.278026    1[6-(6,6)]
   104      -2.507699      -2.507699      -2.507699    1[6-(6,6)]
   105      10.875249      10.875249      10.875249    1[6-(6,6)]
   106      10.045332      10.045332      10.045332    1[6-(6,6)]
   107       4.713226       4.713226       4.713226    1[6-(6,6)]
   108       3.012287       3.012287       3.012287    1[6-(6,6)]
   109       5.641573       5.641573       5.641573    1[6-(6,6)]
   110        7.32558        7.32558        7.32558    1[6-(6,6)]
   111      -0.983039      -0.983039      -0.983039    1[6-(6,6)]
   112       0.871966       0.871966       0.871966    1[6-(6,6)]
   113        4.96574        4.96574        4.96574    1[6-(6,6)]
   114       5.764617       5.764617       5.764617    1[6-(6,6)]
   115      13.015204      13.015204      13.015204    1[6-(6,6)]
   116      11.342977      11.342977      11.342977    1[6-(6,6)]
   117       4.474886       4.474886       4.474886    1[6-(6,6)]
   118       5.269296       5.269296       5.269296    1[6-(6,6)]
   119      -2.712112      -2.712112      -2.712112    1[6-(6,6)]
   120       2.198118       2.198118       2.198118    1[6-(6,6)]
   121       4.606086       4.606086       4.606086    1[6-(6,6)]
   122       6.316208       6.316208       6.316208    1[6-(6,6)]
   123       3.845177       3.845177       3.845177    1[6-(6,6)]
   124       5.677751       5.677751       5.677751    1[6-(6,6)]
   125       8.794613       8.794613       8.794613    1[6-(6,6)]
   126       9.718423       9.718423       9.718423    1[6-(6,6)]
   127       7.550486       7.550486       7.550486    1[6-(6,6)]
   128       5.690591       5.690591       5.690591    1[6-(6,6)]
   129       4.497675       4.497675       4.497675    1[6-(6,6)]
   130       3.740908       3.740908       3.740908    1[6-(6,6)]
   131        5.51593        5.51593        5.51593    1[6-(6,6)]
   132       7.809783       7.809783       7.809783    1[6-(6,6)]
   133      10.201147      10.201147      10.201147    1[6-(6,6)]
   134       9.597041       9.597041       9.597041    1[6-(6,6)]
   135      10.293009      10.293009      10.293009    1[6-(6,6)]
   136      -4.216474      -4.216474      -4.216474    1[6-(6,6)]
   137       9.877739       9.877739       9.877739    1[6-(6,6)]
   138       8.209651       8.209651       8.209651    1[6-(6,6)]
   139       3.015551       3.015551       3.015551    1[6-(6,6)]
   140       2.145537       2.145537       2.145537    1[6-(6,6)]
   141       5.541989       5.541989       5.541989    1[6-(6,6)]
   142       6.379027       6.379027       6.379027    1[6-(6,6)]
   143       4.337881       4.337881       4.337881    1[6-(6,6)]
   144       2.542667       2.542667       2.542667    1[6-(6,6)]
   145       0.148356       0.148356       0.148356    1[6-(6,6)]
   146       1.899978       1.899978       1.899978    1[6-(6,6)]
   147      -1.868473      -1.868473      -1.868473    1[6-(6,6)]
   148      -1.120945      -1.120945      -1.120945    1[6-(6,6)]
   149         2.5466         2.5466         2.5466    1[6-(6,6)]
   150       4.357377       4.357377       4.357377    1[6-(6,6)]
   151       0.642106       0.642106       0.642106    1[6-(6,6)]
   152      -1.060772      -1.060772      -1.060772    1[6-(6,6)]
   153      -0.871688      -0.871688      -0.871688    1[6-(6,6)]
   154      -1.470285      -1.470285      -1.470285    1[6-(6,6)]
   155       1.025542       1.025542       1.025542    1[6-(6,6)]
   156       1.586653       1.586653       1.586653    1[6-(6,6)]
   157       6.690787       6.690787       6.690787    1[6-(6,6)]
   158       8.426974       8.426974       8.426974    1[6-(6,6)]
   159       1.059773       1.059773       1.059773    6[6-(1,6),6-(6,6),7-(6,29)]
   160      -4.103814      -4.103814      -4.103814    6[1-(0),6-(1,6),6-(6,7)]
   161      -4.481226      -4.481226      -4.481226    6[1-(0),6-(1,6),6-(6,7)]
   162      -5.367407      -5.367407      -5.367407    6[6-(1,6),6-(6,6),7-(6,29)]
   163      -5.818292      -5.818292      -5.818292    6[6-(6,6),6-(6,7),6-(6,7)]
   164      -6.703584      -6.703584      -6.703584    6[6-(1,6),6-(6,6),7-(6,29)]
   165       8.894698       8.894698       8.894698    6[1-(0),6-(1,6),6-(6,7)]
   166      13.700579      13.700579      13.700579    6[1-(0),6-(1,6),6-(6,7)]
   167      13.618319      13.618319      13.618319    6[6-(1,6),6-(6,6),7-(6,29)]
   168      12.646238      12.646238      12.646238    6[6-(6,6),6-(6,7),6-(6,7)]
   169       12.61347       12.61347       12.61347    6[6-(1,6),6-(6,6),7-(6,29)]
   170      11.562376      11.562376      11.562376    6[1-(0),6-(1,6),6-(6,7)]
   171      11.946592      11.946592      11.946592    6[1-(0),6-(1,6),6-(6,7)]
   172      13.210537      13.210537      13.210537    6[6-(1,6),6-(6,6),7-(6,29)]
   173      14.027227      14.027227      14.027227    6[6-(6,6),6-(6,7),6-(6,7)]
   174      -0.827672      -0.827672      -0.827672    6[6-(1,6),6-(6,6),7-(6,29)]
   175       0.098881       0.098881       0.098881    6[1-(0),6-(1,6),6-(6,7)]
   176       1.120107       1.120107       1.120107    6[1-(0),6-(1,6),6-(6,7)]
   177       0.775333       0.775333       0.775333    6[6-(1,6),6-(6,6),7-(6,29)]
   178       1.392343       1.392343       1.392343    6[6-(6,6),6-(6,7),6-(6,7)]
   179      -5.277423      -5.277423      -5.277423    6[6-(1,6),6-(1,6),6-(6,6)]
   180      -5.668476      -5.668476      -5.668476    6[1-(0),6-(1,6),6-(6,6)]
   181      -5.118191      -5.118191      -5.118191    6[1-(0),6-(1,6),6-(6,6)]
   182      -4.135399      -4.135399      -4.135399    6[6-(1,6),6-(1,6),6-(8,8)]
   183      -3.764581      -3.764581      -3.764581    6[1-(0),6-(1,6),6-(6,6)]
   184       -4.31943       -4.31943       -4.31943    6[1-(0),6-(1,6),6-(6,6)]
   185      -3.504708      -3.504708      -3.504708    6[6-(6,6),8-(66),8-(66)]
   186      11.570567      11.570567      11.570567    6[6-(1,6),6-(1,6),6-(6,6)]
   187      11.755657      11.755657      11.755657    6[1-(0),6-(1,6),6-(6,6)]
   188       10.65333       10.65333       10.65333    6[1-(0),6-(1,6),6-(6,6)]
   189       9.409592       9.409592       9.409592    6[6-(1,6),6-(1,6),6-(8,8)]
   190       9.307681       9.307681       9.307681    6[1-(0),6-(1,6),6-(6,6)]
   191      10.348989      10.348989      10.348989    6[1-(0),6-(1,6),6-(6,6)]
   192        9.91964        9.91964        9.91964    6[6-(6,6),8-(66),8-(66)]
   193       13.48825       13.48825       13.48825    6[6-(1,6),6-(1,6),6-(6,6)]
   194      12.400447      12.400447      12.400447    6[1-(0),6-(1,6),6-(6,6)]
   195      11.950486      11.950486      11.950486    6[1-(0),6-(1,6),6-(6,6)]
   196      12.544089      12.544089      12.544089    6[6-(1,6),6-(1,6),6-(8,8)]
   197      -2.556007      -2.556007      -2.556007    6[1-(0),6-(1,6),6-(6,6)]
   198      -2.078451      -2.078451      -2.078451    6[1-(0),6-(1,6),6-(6,6)]
   199      12.144451      12.144451      12.144451    6[6-(6,6),8-(66),8-(66,66)]
   200       2.505864       2.505864       2.505864    6[6-(1,6),6-(1,6),6-(6,6)]
   201       3.788096       3.788096       3.788096    6[1-(0),6-(1,6),6-(6,6)]
   202       4.802613       4.802613       4.802613    6[1-(0),6-(1,6),6-(6,6)]
   203       4.520103       4.520103       4.520103    6[6-(1,6),6-(1,6),6-(8,8)]
   204       3.245121       3.245121       3.245121    6[1-(0),6-(1,6),6-(6,6)]
   205       2.254608       2.254608       2.254608    6[1-(0),6-(1,6),6-(6,6)]
   206       5.602931       5.602931       5.602931    6[6-(6,6),8-(66),8-(66)]
   207       8.738224       8.738224       8.738224    6[6-(1,6),6-(6,6),7-(6,29)]
   208       8.960646       8.960646       8.960646    6[1-(0),6-(1,6),6-(6,7)]
   209       7.965375       7.965375       7.965375    6[1-(0),6-(1,6),6-(6,7)]
   210       7.141039       7.141039       7.141039    6[6-(1,6),6-(6,6),7-(6,29)]
   211       5.965516       5.965516       5.965516    6[6-(6,6),6-(6,7),6-(6,7)]
   212       5.225429       5.225429       5.225429    6[6-(1,6),6-(6,6),7-(6,29)]
   213       4.101131       4.101131       4.101131    6[1-(0),6-(1,6),6-(6,7)]
   214       3.666681       3.666681       3.666681    6[1-(0),6-(1,6),6-(6,7)]
   215       4.519514       4.519514       4.519514    6[6-(1,6),6-(6,6),7-(6,29)]
   216      -4.412185      -4.412185      -4.412185    6[1-(0),6-(1,6),6-(6,6)]
   217      -3.406616      -3.406616      -3.406616    6[1-(0),6-(1,6),6-(6,6)]
   218       5.486987       5.486987       5.486987    6[6-(1,6),6-(1,6),6-(6,6)]
   219        4.53535        4.53535        4.53535    6[1-(0),6-(1,6),6-(6,6)]
   220       4.042141       4.042141       4.042141    6[1-(0),6-(1,6),6-(6,6)]
   221       4.389764       4.389764       4.389764    6[6-(1,6),6-(1,6),6-(8,8)]
   222       5.323967       5.323967       5.323967    6[1-(0),6-(1,6),6-(6,6)]
   223       5.853199       5.853199       5.853199    6[1-(0),6-(1,6),6-(6,6)]
   224       9.631609       9.631609       9.631609    6[6-(6,6),8-(0),8-(66)]
   225       3.308722       3.308722       3.308722    6[1-(0),6-(1,6),6-(6,6)]
   226       2.292309       2.292309       2.292309    6[1-(0),6-(1,6),6-(6,6)]
   227        3.65066        3.65066        3.65066    6[6-(1,6),6-(6,6),7-(6,29)]
   228       4.051393       4.051393       4.051393    6[1-(0),6-(1,6),6-(6,7)]
   229       3.058114       3.058114       3.058114    6[1-(0),6-(1,6),6-(6,7)]
   230       2.078731       2.078731       2.078731    6[6-(1,6),6-(6,6),7-(6,29)]
   231       0.817141       0.817141       0.817141    6[6-(6,6),6-(6,7),6-(6,7)]
   232      -0.067005      -0.067005      -0.067005    6[6-(1,6),6-(6,6),7-(6,29)]
   233       0.316619       0.316619       0.316619    6[1-(0),6-(1,6),6-(6,7)]
   234      -0.182118      -0.182118      -0.182118    6[1-(0),6-(1,6),6-(6,7)]
   235       0.815122       0.815122       0.815122    6[6-(1,6),6-(6,6),7-(6,29)]
   236       0.776096       0.776096       0.776096    6[6-(6,6),6-(6,7),6-(6,7)]
   237       1.748767       1.748767       1.748767    6[6-(1,6),6-(6,6),7-(6,29)]
   238        1.74247        1.74247        1.74247    6[1-(0),6-(1,6),6-(6,7)]
   239       2.743187       2.743187       2.743187    6[1-(0),6-(1,6),6-(6,7)]
   240       3.359047       3.359047       3.359047    6[6-(1,6),6-(6,6),7-(6,29)]
   241       4.286874       4.286874       4.286874    6[6-(6,6),6-(6,7),6-(6,7)]
   242       3.120703       3.120703       3.120703    6[6-(1,6),6-(6,6),7-(6,29)]
   243       3.974269       3.974269       3.974269    6[1-(0),6-(1,6),6-(6,7)]
   244        4.40562        4.40562        4.40562    6[1-(0),6-(1,6),6-(6,7)]
   245       3.863895       3.863895       3.863895    6[6-(1,6),6-(6,6),7-(6,29)]
   246       4.250872       4.250872       4.250872    6[6-(6,6),6-(6,7),6-(6,7)]
   247       0.400881       0.400881       0.400881    6[6-(1,6),6-(1,6),6-(6,6)]
   248       0.905861       0.905861       0.905861    6[1-(0),6-(1,6),6-(6,6)]
   249       0.537148       0.537148       0.537148    6[1-(0),6-(1,6),6-(6,6)]
   250      -0.349518      -0.349518      -0.349518    6[6-(1,6),6-(1,6),6-(8,8)]
   251      -0.880546      -0.880546      -0.880546    6[1-(0),6-(1,6),6-(6,6)]
   252      -0.525071      -0.525071      -0.525071    6[1-(0),6-(1,6),6-(6,6)]
   253       -0.70607       -0.70607       -0.70607    6[6-(6,6),8-(66),8-(66)]
   254      -0.362701      -0.362701      -0.362701    6[6-(1,6),6-(1,6),6-(6,6)]
   255      -1.494814      -1.494814      -1.494814    6[1-(0),6-(1,6),6-(6,6)]
   256      -2.471666      -2.471666      -2.471666    6[1-(0),6-(1,6),6-(6,6)]
   257      -2.338722      -2.338722      -2.338722    6[6-(1,6),6-(1,6),6-(8,8)]
   258      -1.257746      -1.257746      -1.257746    6[1-(0),6-(1,6),6-(6,6)]
   259      -0.262598      -0.262598      -0.262598    6[1-(0),6-(1,6),6-(6,6)]
   260      12.802035      12.802035      12.802035    6[6-(6,6),8-(66),8-(66)]
   261       4.761766       4.761766       4.761766    6[6-(1,6),6-(1,6),6-(6,6)]
   262       5.522027       5.522027       5.522027    6[1-(0),6-(1,6),6-(6,6)]
   263       6.043193       6.043193       6.043193    6[1-(0),6-(1,6),6-(6,6)]
   264       5.851897       5.851897       5.851897    6[6-(1,6),6-(1,6),6-(8,8)]
   265       3.364419       3.364419       3.364419    6[1-(0),6-(1,6),6-(6,6)]
   266       2.847701       2.847701       2.847701    6[1-(0),6-(1,6),6-(6,6)]
   267       6.507872       6.507872       6.507872    6[6-(6,6),8-(66),8-(66,66)]
   268       5.390981       5.390981       5.390981    6[6-(1,6),6-(1,6),6-(6,6)]
   269       5.205303       5.205303       5.205303    6[1-(0),6-(1,6),6-(6,6)]
   270       6.277084       6.277084       6.277084    6[1-(0),6-(1,6),6-(6,6)]
   271       7.499497       7.499497       7.499497    6[6-(1,6),6-(1,6),6-(8,8)]
   272       7.702848       7.702848       7.702848    6[1-(0),6-(1,6),6-(6,6)]
   273       6.653345       6.653345       6.653345    6[1-(0),6-(1,6),6-(6,6)]
   274       8.645378       8.645378       8.645378    6[6-(6,6),8-(66),8-(66)]
   275       9.152953       9.152953       9.152953    6[6-(1,6),6-(6,6),7-(6,29)]
   276       9.898915       9.898915       9.898915    6[1-(0),6-(1,6),6-(6,7)]
   277       9.480772       9.480772       9.480772    6[1-(0),6-(1,6),6-(6,7)]
   278       8.428863       8.428863       8.428863    6[6-(1,6),6-(6,6),7-(6,29)]
   279       7.802905       7.802905       7.802905    6[6-(6,6),6-(6,7),6-(6,7)]
   280       6.737952       6.737952       6.737952    6[6-(1,6),6-(6,6),7-(6,29)]
   281       5.986005       5.986005       5.986005    6[1-(0),6-(1,6),6-(6,7)]
   282        4.99992        4.99992        4.99992    6[1-(0),6-(1,6),6-(6,7)]
   283       5.140394       5.140394       5.140394    6[6-(1,6),6-(6,6),7-(6,29)]
   284       8.834983       8.834983       8.834983    6[1-(0),6-(1,6),6-(6,6)]
   285       9.848068       9.848068       9.848068    6[1-(0),6-(1,6),6-(6,6)]
   286       8.260073       8.260073       8.260073    6[6-(1,6),6-(1,6),6-(6,6)]
   287       9.176108       9.176108       9.176108    6[1-(0),6-(1,6),6-(6,6)]
   288       9.512667       9.512667       9.512667    6[1-(0),6-(1,6),6-(6,6)]
   289        8.95499        8.95499        8.95499    6[6-(1,6),6-(1,6),6-(8,8)]
   290       8.077751       8.077751       8.077751    6[1-(0),6-(1,6),6-(6,6)]
   291        7.73721        7.73721        7.73721    6[1-(0),6-(1,6),6-(6,6)]
   292       9.294852       9.294852       9.294852    6[6-(6,6),8-(0),8-(66)]
   293       2.082461       2.082461       2.082461    6[1-(0),6-(1,6),6-(6,6)]
   294       1.044617       1.044617       1.044617    6[1-(0),6-(1,6),6-(6,6)]
   295       7.636718       7.636718       7.636718    6[6-(1,6),6-(6,6),7-(6,29)]
   296      12.800305      12.800305      12.800305    6[1-(0),6-(1,6),6-(6,7)]
   297      13.177717      13.177717      13.177717    6[1-(0),6-(1,6),6-(6,7)]
   298      14.063898      14.063898      14.063898    6[6-(1,6),6-(6,6),7-(6,29)]
   299      14.514783      14.514783      14.514783    6[6-(6,6),6-(6,7),6-(6,7)]
   300      15.400075      15.400075      15.400075    6[6-(1,6),6-(6,6),7-(6,29)]
   301      -0.198207      -0.198207      -0.198207    6[1-(0),6-(1,6),6-(6,7)]
   302      -5.004088      -5.004088      -5.004088    6[1-(0),6-(1,6),6-(6,7)]
   303      -4.921828      -4.921828      -4.921828    6[6-(1,6),6-(6,6),7-(6,29)]
   304      -3.949747      -3.949747      -3.949747    6[6-(6,6),6-(6,7),6-(6,7)]
   305      -3.916979      -3.916979      -3.916979    6[6-(1,6),6-(6,6),7-(6,29)]
   306      -2.865885      -2.865885      -2.865885    6[1-(0),6-(1,6),6-(6,7)]
   307      -3.250101      -3.250101      -3.250101    6[1-(0),6-(1,6),6-(6,7)]
   308      -4.514046      -4.514046      -4.514046    6[6-(1,6),6-(6,6),7-(6,29)]
   309      -5.330736      -5.330736      -5.330736    6[6-(6,6),6-(6,7),6-(6,7)]
   310       9.524163       9.524163       9.524163    6[6-(1,6),6-(6,6),7-(6,29)]
   311        8.59761        8.59761        8.59761    6[1-(0),6-(1,6),6-(6,7)]
   312       7.576384       7.576384       7.576384    6[1-(0),6-(1,6),6-(6,7)]
   313       7.921158       7.921158       7.921158    6[6-(1,6),6-(6,6),7-(6,29)]
   314       7.304148       7.304148       7.304148    6[6-(6,6),6-(6,7),6-(6,7)]
   315      13.973914      13.973914      13.973914    6[6-(1,6),6-(1,6),6-(6,6)]
   316      14.364967      14.364967      14.364967    6[1-(0),6-(1,6),6-(6,6)]
   317      13.814682      13.814682      13.814682    6[1-(0),6-(1,6),6-(6,6)]
   318       12.83189       12.83189       12.83189    6[6-(1,6),6-(1,6),6-(8,8)]
   319      12.461072      12.461072      12.461072    6[1-(0),6-(1,6),6-(6,6)]
   320      13.015921      13.015921      13.015921    6[1-(0),6-(1,6),6-(6,6)]
   321      12.201199      12.201199      12.201199    6[6-(6,6),8-(66),8-(66)]
   322      -2.874076      -2.874076      -2.874076    6[6-(1,6),6-(1,6),6-(6,6)]
   323      -3.059166      -3.059166      -3.059166    6[1-(0),6-(1,6),6-(6,6)]
   324      -1.956839      -1.956839      -1.956839    6[1-(0),6-(1,6),6-(6,6)]
   325      -0.713101      -0.713101      -0.713101    6[6-(1,6),6-(1,6),6-(8,8)]
   326       -0.61119       -0.61119       -0.61119    6[1-(0),6-(1,6),6-(6,6)]
   327      -1.652498      -1.652498      -1.652498    6[1-(0),6-(1,6),6-(6,6)]
   328      -1.223149      -1.223149      -1.223149    6[6-(6,6),8-(66),8-(66)]
   329      -4.791759      -4.791759      -4.791759    6[6-(1,6),6-(1,6),6-(6,6)]
   330      -3.703956      -3.703956      -3.703956    6[1-(0),6-(1,6),6-(6,6)]
   331      -3.253995      -3.253995      -3.253995    6[1-(0),6-(1,6),6-(6,6)]
   332      -3.847598      -3.847598      -3.847598    6[6-(1,6),6-(1,6),6-(8,8)]
   333      11.252498      11.252498      11.252498    6[1-(0),6-(1,6),6-(6,6)]
   334      10.774942      10.774942      10.774942    6[1-(0),6-(1,6),6-(6,6)]
   335       -3.44796       -3.44796       -3.44796    6[6-(6,6),8-(66),8-(66,66)]
   336       6.190627       6.190627       6.190627    6[6-(1,6),6-(1,6),6-(6,6)]
   337       4.908395       4.908395       4.908395    6[1-(0),6-(1,6),6-(6,6)]
   338       3.893878       3.893878       3.893878    6[1-(0),6-(1,6),6-(6,6)]
   339       4.176388       4.176388       4.176388    6[6-(1,6),6-(1,6),6-(8,8)]
   340        5.45137        5.45137        5.45137    6[1-(0),6-(1,6),6-(6,6)]
   341       6.441883       6.441883       6.441883    6[1-(0),6-(1,6),6-(6,6)]
   342        3.09356        3.09356        3.09356    6[6-(6,6),8-(66),8-(66)]
   343      -0.041733      -0.041733      -0.041733    6[6-(1,6),6-(6,6),7-(6,29)]
   344      -0.264155      -0.264155      -0.264155    6[1-(0),6-(1,6),6-(6,7)]
   345       0.731116       0.731116       0.731116    6[1-(0),6-(1,6),6-(6,7)]
   346       1.555452       1.555452       1.555452    6[6-(1,6),6-(6,6),7-(6,29)]
   347       2.730975       2.730975       2.730975    6[6-(6,6),6-(6,7),6-(6,7)]
   348       3.471062       3.471062       3.471062    6[6-(1,6),6-(6,6),7-(6,29)]
   349        4.59536        4.59536        4.59536    6[1-(0),6-(1,6),6-(6,7)]
   350        5.02981        5.02981        5.02981    6[1-(0),6-(1,6),6-(6,7)]
   351       4.176977       4.176977       4.176977    6[6-(1,6),6-(6,6),7-(6,29)]
   352      13.108676      13.108676      13.108676    6[1-(0),6-(1,6),6-(6,6)]
   353      12.103107      12.103107      12.103107    6[1-(0),6-(1,6),6-(6,6)]
   354       3.209504       3.209504       3.209504    6[6-(1,6),6-(1,6),6-(6,6)]
   355       4.161141       4.161141       4.161141    6[1-(0),6-(1,6),6-(6,6)]
   356        4.65435        4.65435        4.65435    6[1-(0),6-(1,6),6-(6,6)]
   357       4.306727       4.306727       4.306727    6[6-(1,6),6-(1,6),6-(8,8)]
   358       3.372524       3.372524       3.372524    6[1-(0),6-(1,6),6-(6,6)]
   359       2.843292       2.843292       2.843292    6[1-(0),6-(1,6),6-(6,6)]
   360      -0.935118      -0.935118      -0.935118    6[6-(6,6),8-(0),8-(66)]
   361       5.387769       5.387769       5.387769    6[1-(0),6-(1,6),6-(6,6)]
   362       6.404182       6.404182       6.404182    6[1-(0),6-(1,6),6-(6,6)]
   363       5.045831       5.045831       5.045831    6[6-(1,6),6-(6,6),7-(6,29)]
   364       4.645098       4.645098       4.645098    6[1-(0),6-(1,6),6-(6,7)]
   365       5.638377       5.638377       5.638377    6[1-(0),6-(1,6),6-(6,7)]
   366        6.61776        6.61776        6.61776    6[6-(1,6),6-(6,6),7-(6,29)]
   367        7.87935        7.87935        7.87935    6[6-(6,6),6-(6,7),6-(6,7)]
   368       8.763496       8.763496       8.763496    6[6-(1,6),6-(6,6),7-(6,29)]
   369       8.379872       8.379872       8.379872    6[1-(0),6-(1,6),6-(6,7)]
   370       8.878609       8.878609       8.878609    6[1-(0),6-(1,6),6-(6,7)]
   371       7.881369       7.881369       7.881369    6[6-(1,6),6-(6,6),7-(6,29)]
   372       7.920395       7.920395       7.920395    6[6-(6,6),6-(6,7),6-(6,7)]
   373       6.947724       6.947724       6.947724    6[6-(1,6),6-(6,6),7-(6,29)]
   374       6.954021       6.954021       6.954021    6[1-(0),6-(1,6),6-(6,7)]
   375       5.953304       5.953304       5.953304    6[1-(0),6-(1,6),6-(6,7)]
   376       5.337444       5.337444       5.337444    6[6-(1,6),6-(6,6),7-(6,29)]
   377       4.409617       4.409617       4.409617    6[6-(6,6),6-(6,7),6-(6,7)]
   378       5.575788       5.575788       5.575788    6[6-(1,6),6-(6,6),7-(6,29)]
   379       4.722222       4.722222       4.722222    6[1-(0),6-(1,6),6-(6,7)]
   380       4.290871       4.290871       4.290871    6[1-(0),6-(1,6),6-(6,7)]
   381       4.832596       4.832596       4.832596    6[6-(1,6),6-(6,6),7-(6,29)]
   382       4.445619       4.445619       4.445619    6[6-(6,6),6-(6,7),6-(6,7)]
   383        8.29561        8.29561        8.29561    6[6-(1,6),6-(1,6),6-(6,6)]
   384        7.79063        7.79063        7.79063    6[1-(0),6-(1,6),6-(6,6)]
   385       8.159343       8.159343       8.159343    6[1-(0),6-(1,6),6-(6,6)]
   386       9.046009       9.046009       9.046009    6[6-(1,6),6-(1,6),6-(8,8)]
   387       9.577037       9.577037       9.577037    6[1-(0),6-(1,6),6-(6,6)]
   388       9.221562       9.221562       9.221562    6[1-(0),6-(1,6),6-(6,6)]
   389       9.402561       9.402561       9.402561    6[6-(6,6),8-(66),8-(66)]
   390       9.059192       9.059192       9.059192    6[6-(1,6),6-(1,6),6-(6,6)]
   391      10.191305      10.191305      10.191305    6[1-(0),6-(1,6),6-(6,6)]
   392      11.168157      11.168157      11.168157    6[1-(0),6-(1,6),6-(6,6)]
   393      11.035213      11.035213      11.035213    6[6-(1,6),6-(1,6),6-(8,8)]
   394       9.954237       9.954237       9.954237    6[1-(0),6-(1,6),6-(6,6)]
   395       8.959089       8.959089       8.959089    6[1-(0),6-(1,6),6-(6,6)]
   396      -4.105544      -4.105544      -4.105544    6[6-(6,6),8-(66),8-(66)]
   397       3.934725       3.934725       3.934725    6[6-(1,6),6-(1,6),6-(6,6)]
   398       3.174464       3.174464       3.174464    6[1-(0),6-(1,6),6-(6,6)]
   399       2.653298       2.653298       2.653298    6[1-(0),6-(1,6),6-(6,6)]
   400       2.844594       2.844594       2.844594    6[6-(1,6),6-(1,6),6-(8,8)]
   401       5.332072       5.332072       5.332072    6[1-(0),6-(1,6),6-(6,6)]
   402        5.84879        5.84879        5.84879    6[1-(0),6-(1,6),6-(6,6)]
   403       2.188619       2.188619       2.188619    6[6-(6,6),8-(66),8-(66,66)]
   404        3.30551        3.30551        3.30551    6[6-(1,6),6-(1,6),6-(6,6)]
   405       3.491188       3.491188       3.491188    6[1-(0),6-(1,6),6-(6,6)]
   406       2.419407       2.419407       2.419407    6[1-(0),6-(1,6),6-(6,6)]
   407       1.196994       1.196994       1.196994    6[6-(1,6),6-(1,6),6-(8,8)]
   408       0.993643       0.993643       0.993643    6[1-(0),6-(1,6),6-(6,6)]
   409       2.043146       2.043146       2.043146    6[1-(0),6-(1,6),6-(6,6)]
   410       0.051113       0.051113       0.051113    6[6-(6,6),8-(66),8-(66)]
   411      -0.456462      -0.456462      -0.456462    6[6-(1,6),6-(6,6),7-(6,29)]
   412      -1.202424      -1.202424      -1.202424    6[1-(0),6-(1,6),6-(6,7)]
   413      -0.784281      -0.784281      -0.784281    6[1-(0),6-(1,6),6-(6,7)]
   414       0.267628       0.267628       0.267628    6[6-(1,6),6-(6,6),7-(6,29)]
   415       0.893586       0.893586       0.893586    6[6-(6,6),6-(6,7),6-(6,7)]
   416       1.958539       1.958539       1.958539    6[6-(1,6),6-(6,6),7-(6,29)]
   417       2.710486       2.710486       2.710486    6[1-(0),6-(1,6),6-(6,7)]
   418       3.696571       3.696571       3.696571    6[1-(0),6-(1,6),6-(6,7)]
   419       3.556097       3.556097       3.556097    6[6-(1,6),6-(6,6),7-(6,29)]
   420      -0.138492      -0.138492      -0.138492    6[1-(0),6-(1,6),6-(6,6)]
   421      -1.151577      -1.151577      -1.151577    6[1-(0),6-(1,6),6-(6,6)]
   422       0.436418       0.436418       0.436418    6[6-(1,6),6-(1,6),6-(6,6)]
   423      -0.479617      -0.479617      -0.479617    6[1-(0),6-(1,6),6-(6,6)]
   424      -0.816176      -0.816176      -0.816176    6[1-(0),6-(1,6),6-(6,6)]
   425      -0.258499      -0.258499      -0.258499    6[6-(1,6),6-(1,6),6-(8,8)]
   426        0.61874        0.61874        0.61874    6[1-(0),6-(1,6),6-(6,6)]
   427       0.959281       0.959281       0.959281    6[1-(0),6-(1,6),6-(6,6)]
   428      -0.598361      -0.598361      -0.598361    6[6-(6,6),8-(0),8-(66)]
   429        6.61403        6.61403        6.61403    6[1-(0),6-(1,6),6-(6,6)]
   430       7.651874       7.651874       7.651874    6[1-(0),6-(1,6),6-(6,6)]
   431       9.442242       9.442242       9.442242    6[6-(6,6),6-(6,7),6-(6,7)]
   432       4.313719       4.313719       4.313719    6[6-(6,6),6-(6,7),6-(6,7)]
   433      10.563716      10.563716      10.563716    6[6-(1,6),6-(1,6),6-(6,6)]
   434      -5.104889      -5.104889      -5.104889    6[6-(1,6),6-(1,6),6-(8,8)]
   435      -4.058179      -4.058179      -4.058179    6[6-(6,6),8-(66),8-(66)]
   436       3.217166       3.217166       3.217166    6[6-(1,6),6-(1,6),6-(6,6)]
   437       1.137987       1.137987       1.137987    6[6-(1,6),6-(1,6),6-(8,8)]
   438       0.025413       0.025413       0.025413    6[6-(6,6),8-(66),8-(66)]
   439      -0.745751      -0.745751      -0.745751    6[6-(6,6),6-(6,7),6-(6,7)]
   440       4.382772       4.382772       4.382772    6[6-(6,6),6-(6,7),6-(6,7)]
   441      -1.867225      -1.867225      -1.867225    6[6-(1,6),6-(1,6),6-(6,6)]
   442       13.80138       13.80138       13.80138    6[6-(1,6),6-(1,6),6-(8,8)]
   443       12.75467       12.75467       12.75467    6[6-(6,6),8-(66),8-(66)]
   444       5.479325       5.479325       5.479325    6[6-(1,6),6-(1,6),6-(6,6)]
   445       7.558504       7.558504       7.558504    6[6-(1,6),6-(1,6),6-(8,8)]
   446       8.671078       8.671078       8.671078    6[6-(6,6),8-(66),8-(66)]
   447       0.208039       0.208039       0.208039    7[6-(6,6),6-(6,6),29-(7,7,7)]
   448      14.593841      14.593841      14.593841    7[6-(6,6),6-(6,6),29-(7,7,7)]
   449      13.588034      13.588034      13.588034    7[6-(6,6),6-(6,6),29-(7,7,7)]
   450      -0.381259      -0.381259      -0.381259    7[6-(6,6),6-(6,6),29-(7,7,7)]
   451       7.622769       7.622769       7.622769    7[6-(6,6),6-(6,6),29-(7,7,7)]
   452       5.473433       5.473433       5.473433    7[6-(6,6),6-(6,6),29-(7,7,7)]
   453       2.483739       2.483739       2.483739    7[6-(6,6),6-(6,6),29-(7,7,7)]
   454       1.893858       1.893858       1.893858    7[6-(6,6),6-(6,6),29-(7,7,7)]
   455       2.764376       2.764376       2.764376    7[6-(6,6),6-(6,6),29-(7,7,7)]
   456        2.97691        2.97691        2.97691    7[6-(6,6),6-(6,6),29-(7,7,7)]
   457       8.221271       8.221271       8.221271    7[6-(6,6),6-(6,6),29-(7,7,7)]
   458       6.233611       6.233611       6.233611    7[6-(6,6),6-(6,6),29-(7,7,7)]
   459       8.488452       8.488452       8.488452    7[6-(6,6),6-(6,6),29-(7,7,7)]
   460       -5.89735       -5.89735       -5.89735    7[6-(6,6),6-(6,6),29-(7,7,7)]
   461      -4.891543      -4.891543      -4.891543    7[6-(6,6),6-(6,6),29-(7,7,7)]
   462        9.07775        9.07775        9.07775    7[6-(6,6),6-(6,6),29-(7,7,7)]
   463       1.073722       1.073722       1.073722    7[6-(6,6),6-(6,6),29-(7,7,7)]
   464       3.223058       3.223058       3.223058    7[6-(6,6),6-(6,6),29-(7,7,7)]
   465       6.212752       6.212752       6.212752    7[6-(6,6),6-(6,6),29-(7,7,7)]
   466       6.802633       6.802633       6.802633    7[6-(6,6),6-(6,6),29-(7,7,7)]
   467       5.932115       5.932115       5.932115    7[6-(6,6),6-(6,6),29-(7,7,7)]
   468       5.719581       5.719581       5.719581    7[6-(6,6),6-(6,6),29-(7,7,7)]
   469        0.47522        0.47522        0.47522    7[6-(6,6),6-(6,6),29-(7,7,7)]
   470        2.46288        2.46288        2.46288    7[6-(6,6),6-(6,6),29-(7,7,7)]
   471      -3.910903      -3.910903      -3.910903    8[6-(6,8),66-(8,8,8,8,8)]
   472      -2.575995      -2.575995      -2.575995    8[6-(6,8),66-(8,8,8,8,8)]
   473       8.851514       8.851514       8.851514    8[6-(6,8),66-(8,8,8,8,8)]
   474      10.042387      10.042387      10.042387    8[6-(6,8),66-(8,8,8,8,8)]
   475      11.461798      11.461798      11.461798    8[6-(6,8),66-(8,8,8,8,8),66-(8,8,8,8,8)]
   476      12.424307      12.424307      12.424307    8[6-(6,8),66-(8,8,8,8,8)]
   477        5.53921        5.53921        5.53921    8[6-(6,8),66-(8,8,8,8,8)]
   478       6.589804       6.589804       6.589804    8[6-(6,8),66-(8,8,8,8,8)]
   479      -4.153035      -4.153035      -4.153035    8[6-(6,8),66-(8,8,8,8,8)]
   480       9.742527       9.742527       9.742527    8[6-(6,8)]
   481       9.031949       9.031949       9.031949    8[6-(6,8),66-(8,8,8,8,8)]
   482       0.167595       0.167595       0.167595    8[6-(6,8),66-(8,8,8,8,8)]
   483      -0.235079      -0.235079      -0.235079    8[6-(6,8),66-(8,8,8,8,8)]
   484      -1.478133      -1.478133      -1.478133    8[6-(6,8),66-(8,8,8,8,8)]
   485      12.898572      12.898572      12.898572    8[6-(6,8),66-(8,8,8,8,8)]
   486      11.870045      11.870045      11.870045    8[6-(6,8),66-(8,8,8,8,8)]
   487       7.538716       7.538716       7.538716    8[6-(6,8),66-(8,8,8,8,8),66-(8,8,8,8,8)]
   488       6.141146       6.141146       6.141146    8[6-(6,8),66-(8,8,8,8,8)]
   489       9.559996       9.559996       9.559996    8[6-(6,8),66-(8,8,8,8,8)]
   490       8.666052       8.666052       8.666052    8[6-(6,8),66-(8,8,8,8,8)]
   491      -3.011672      -3.011672      -3.011672    8[6-(6,8),66-(8,8,8,8,8)]
   492        8.51105        8.51105        8.51105    8[6-(6,8)]
   493      10.282578      10.282578      10.282578    8[6-(6,8),66-(8,8,8,8,8)]
   494      -0.993655      -0.993655      -0.993655    8[6-(6,8),66-(8,8,8,8,8)]
   495      12.607394      12.607394      12.607394    8[6-(6,8),66-(8,8,8,8,8)]
   496      11.272486      11.272486      11.272486    8[6-(6,8),66-(8,8,8,8,8)]
   497      -0.155023      -0.155023      -0.155023    8[6-(6,8),66-(8,8,8,8,8)]
   498      -1.345896      -1.345896      -1.345896    8[6-(6,8),66-(8,8,8,8,8)]
   499      -2.765307      -2.765307      -2.765307    8[6-(6,8),66-(8,8,8,8,8),66-(8,8,8,8,8)]
   500      -3.727816      -3.727816      -3.727816    8[6-(6,8),66-(8,8,8,8,8)]
   501       3.157281       3.157281       3.157281    8[6-(6,8),66-(8,8,8,8,8)]
   502       2.106687       2.106687       2.106687    8[6-(6,8),66-(8,8,8,8,8)]
   503      12.849526      12.849526      12.849526    8[6-(6,8),66-(8,8,8,8,8)]
   504      -1.046036      -1.046036      -1.046036    8[6-(6,8)]
   505      -0.335458      -0.335458      -0.335458    8[6-(6,8),66-(8,8,8,8,8)]
   506       8.528896       8.528896       8.528896    8[6-(6,8),66-(8,8,8,8,8)]
   507        8.93157        8.93157        8.93157    8[6-(6,8),66-(8,8,8,8,8)]
   508      10.174624      10.174624      10.174624    8[6-(6,8),66-(8,8,8,8,8)]
   509      -4.202081      -4.202081      -4.202081    8[6-(6,8),66-(8,8,8,8,8)]
   510      -3.173554      -3.173554      -3.173554    8[6-(6,8),66-(8,8,8,8,8)]
   511       1.157775       1.157775       1.157775    8[6-(6,8),66-(8,8,8,8,8),66-(8,8,8,8,8)]
   512       2.555345       2.555345       2.555345    8[6-(6,8),66-(8,8,8,8,8)]
   513      -0.863505      -0.863505      -0.863505    8[6-(6,8),66-(8,8,8,8,8)]
   514       0.030439       0.030439       0.030439    8[6-(6,8),66-(8,8,8,8,8)]
   515      11.708163      11.708163      11.708163    8[6-(6,8),66-(8,8,8,8,8)]
   516       0.185441       0.185441       0.185441    8[6-(6,8)]
   517      -1.586087      -1.586087      -1.586087    8[6-(6,8),66-(8,8,8,8,8)]
   518       9.690146       9.690146       9.690146    8[6-(6,8),66-(8,8,8,8,8)]
