# Supplementary material for: A collection of forcefield precursors for metal–organic frameworks
Source: RSC Adv. 2019 Nov 13;9(63):36492–507. doi: 10.1039/c9ra07327b (PMC9075174; doi:10.1039/c9ra07327b)
Supplement: RA-009-C9RA07327B-s1715 [file RA-009-C9RA07327B-s1715.txt]

NIKYOW_clean

9.847400    0.000000    0.000000
0.000000    11.336900    0.000000
0.000000    -0.287932    14.447831

     1       9.038141       9.038141       9.038141    26[8-(6,26),8-(6,26),8-(6,26),8-(6,26),8-(6,26),8-(6,26)]
     2        8.82396        8.82396        8.82396    26[8-(6),8-(6),8-(6,26),8-(6,26),8-(6,26),8-(6,26)]
     3       4.114441       4.114441       4.114441    26[8-(6,26),8-(6,26),8-(6,26),8-(6,26),8-(6,26),8-(6,26)]
     4        3.90026        3.90026        3.90026    26[8-(6),8-(6),8-(6,26),8-(6,26),8-(6,26),8-(6,26)]
     5       0.809259       0.809259       0.809259    26[8-(6,26),8-(6,26),8-(6,26),8-(6,26),8-(6,26),8-(6,26)]
     6        1.02344        1.02344        1.02344    26[8-(6),8-(6),8-(6,26),8-(6,26),8-(6,26),8-(6,26)]
     7       5.732959       5.732959       5.732959    26[8-(6,26),8-(6,26),8-(6,26),8-(6,26),8-(6,26),8-(6,26)]
     8        5.94714        5.94714        5.94714    26[8-(6),8-(6),8-(6,26),8-(6,26),8-(6,26),8-(6,26)]
     9            0.0            0.0            0.0    26[8-(6),8-(6),8-(6),8-(6),8-(6,26),8-(6,26)]
    10         4.9237         4.9237         4.9237    26[8-(6),8-(6),8-(6),8-(6),8-(6,26),8-(6,26)]
    11            0.0            0.0            0.0    26[8-(6),8-(6),8-(6),8-(6),8-(6,26),8-(6,26)]
    12         4.9237         4.9237         4.9237    26[8-(6),8-(6),8-(6),8-(6),8-(6,26),8-(6,26)]
    13       7.357977       7.357977       7.357977    1[6-(8,8)]
    14       0.218612       0.218612       0.218612    1[6-(8,8)]
    15       6.056151       6.056151       6.056151    1[6-(8,8)]
    16       1.698677       1.698677       1.698677    1[6-(8,8)]
    17       1.671104       1.671104       1.671104    1[6-(8,8)]
    18       6.880378       6.880378       6.880378    1[6-(8,8)]
    19       2.434277       2.434277       2.434277    1[6-(8,8)]
    20       5.142312       5.142312       5.142312    1[6-(8,8)]
    21       1.132451       1.132451       1.132451    1[6-(8,8)]
    22       6.622376       6.622376       6.622376    1[6-(8,8)]
    23       6.594804       6.594804       6.594804    1[6-(8,8)]
    24       1.956678       1.956678       1.956678    1[6-(8,8)]
    25       2.489423       2.489423       2.489423    1[6-(8,8)]
    26       9.628788       9.628788       9.628788    1[6-(8,8)]
    27       3.791249       3.791249       3.791249    1[6-(8,8)]
    28       8.148724       8.148724       8.148724    1[6-(8,8)]
    29       8.176296       8.176296       8.176296    1[6-(8,8)]
    30       2.967022       2.967022       2.967022    1[6-(8,8)]
    31       7.413123       7.413123       7.413123    1[6-(8,8)]
    32       4.705088       4.705088       4.705088    1[6-(8,8)]
    33       8.714949       8.714949       8.714949    1[6-(8,8)]
    34       3.225024       3.225024       3.225024    1[6-(8,8)]
    35       3.252596       3.252596       3.252596    1[6-(8,8)]
    36       7.890722       7.890722       7.890722    1[6-(8,8)]
    37       8.071914       8.071914       8.071914    6[1-(0),8-(26),8-(26,26)]
    38       0.053176       0.053176       0.053176    6[1-(0),8-(26),8-(26,26)]
    39       6.976883       6.976883       6.976883    6[1-(0),8-(26),8-(26,26)]
    40       1.171841       1.171841       1.171841    6[1-(0),8-(26),8-(26,26)]
    41       1.097985       1.097985       1.097985    6[1-(0),8-(26),8-(26,26)]
    42       7.038922       7.038922       7.038922    6[1-(0),8-(26),8-(26,26)]
    43       3.148214       3.148214       3.148214    6[1-(0),8-(26),8-(26,26)]
    44       4.976876       4.976876       4.976876    6[1-(0),8-(26),8-(26,26)]
    45       2.053183       2.053183       2.053183    6[1-(0),8-(26),8-(26,26)]
    46       6.095541       6.095541       6.095541    6[1-(0),8-(26),8-(26,26)]
    47       6.021685       6.021685       6.021685    6[1-(0),8-(26),8-(26,26)]
    48       2.115222       2.115222       2.115222    6[1-(0),8-(26),8-(26,26)]
    49       1.775486       1.775486       1.775486    6[1-(0),8-(26),8-(26,26)]
    50       9.794224       9.794224       9.794224    6[1-(0),8-(26),8-(26,26)]
    51       2.870517       2.870517       2.870517    6[1-(0),8-(26),8-(26,26)]
    52       8.675559       8.675559       8.675559    6[1-(0),8-(26),8-(26,26)]
    53       8.749415       8.749415       8.749415    6[1-(0),8-(26),8-(26,26)]
    54       2.808478       2.808478       2.808478    6[1-(0),8-(26),8-(26,26)]
    55       6.699186       6.699186       6.699186    6[1-(0),8-(26),8-(26,26)]
    56       4.870524       4.870524       4.870524    6[1-(0),8-(26),8-(26,26)]
    57       7.794217       7.794217       7.794217    6[1-(0),8-(26),8-(26,26)]
    58       3.751859       3.751859       3.751859    6[1-(0),8-(26),8-(26,26)]
    59       3.825715       3.825715       3.825715    6[1-(0),8-(26),8-(26,26)]
    60       7.732178       7.732178       7.732178    6[1-(0),8-(26),8-(26,26)]
    61       7.831145       7.831145       7.831145    8[6-(1,8),26-(8,8,8,8,8),26-(8,8,8,8,8)]
    62       9.145182       9.145182       9.145182    8[6-(1,8),26-(8,8,8,8,8)]
    63      -0.004431      -0.004431      -0.004431    8[6-(1,8),26-(8,8,8,8,8),26-(8,8,8,8,8)]
    64       9.759758       9.759758       9.759758    8[6-(1,8),26-(8,8,8,8,8)]
    65       7.268267       7.268267       7.268267    8[6-(1,8),26-(8,8,8,8,8),26-(8,8,8,8,8)]
    66        7.78437        7.78437        7.78437    8[6-(1,8),26-(8,8,8,8,8)]
    67       0.783361       0.783361       0.783361    8[6-(1,8),26-(8,8,8,8,8),26-(8,8,8,8,8)]
    68       0.924769       0.924769       0.924769    8[6-(1,8),26-(8,8,8,8,8)]
    69       0.296111       0.296111       0.296111    8[6-(1,8),26-(8,8,8,8,8),26-(8,8,8,8,8)]
    70       1.193013       1.193013       1.193013    8[6-(1,8),26-(8,8,8,8,8)]
    71       8.255075       8.255075       8.255075    8[6-(1,8),26-(8,8,8,8,8),26-(8,8,8,8,8)]
    72       6.049553       6.049553       6.049553    8[6-(1,8),26-(8,8,8,8,8)]
    73       2.907445       2.907445       2.907445    8[6-(1,8),26-(8,8,8,8,8),26-(8,8,8,8,8)]
    74       4.221482       4.221482       4.221482    8[6-(1,8),26-(8,8,8,8,8)]
    75       4.919269       4.919269       4.919269    8[6-(1,8),26-(8,8,8,8,8),26-(8,8,8,8,8)]
    76       4.836058       4.836058       4.836058    8[6-(1,8),26-(8,8,8,8,8)]
    77       2.344567       2.344567       2.344567    8[6-(1,8),26-(8,8,8,8,8),26-(8,8,8,8,8)]
    78        2.86067        2.86067        2.86067    8[6-(1,8),26-(8,8,8,8,8)]
    79       5.707061       5.707061       5.707061    8[6-(1,8),26-(8,8,8,8,8),26-(8,8,8,8,8)]
    80       5.848469       5.848469       5.848469    8[6-(1,8),26-(8,8,8,8,8)]
    81       5.219811       5.219811       5.219811    8[6-(1,8),26-(8,8,8,8,8),26-(8,8,8,8,8)]
    82       6.116713       6.116713       6.116713    8[6-(1,8),26-(8,8,8,8,8)]
    83       3.331375       3.331375       3.331375    8[6-(1,8),26-(8,8,8,8,8),26-(8,8,8,8,8)]
    84       1.125853       1.125853       1.125853    8[6-(1,8),26-(8,8,8,8,8)]
    85       2.016255       2.016255       2.016255    8[6-(1,8),26-(8,8,8,8,8),26-(8,8,8,8,8)]
    86       0.702218       0.702218       0.702218    8[6-(1,8),26-(8,8,8,8,8)]
    87       0.004431       0.004431       0.004431    8[6-(1,8),26-(8,8,8,8,8),26-(8,8,8,8,8)]
    88       0.087642       0.087642       0.087642    8[6-(1,8),26-(8,8,8,8,8)]
    89       2.579133       2.579133       2.579133    8[6-(1,8),26-(8,8,8,8,8),26-(8,8,8,8,8)]
    90        2.06303        2.06303        2.06303    8[6-(1,8),26-(8,8,8,8,8)]
    91       9.064039       9.064039       9.064039    8[6-(1,8),26-(8,8,8,8,8),26-(8,8,8,8,8)]
    92       8.922631       8.922631       8.922631    8[6-(1,8),26-(8,8,8,8,8)]
    93       9.551289       9.551289       9.551289    8[6-(1,8),26-(8,8,8,8,8),26-(8,8,8,8,8)]
    94       8.654387       8.654387       8.654387    8[6-(1,8),26-(8,8,8,8,8)]
    95       1.592325       1.592325       1.592325    8[6-(1,8),26-(8,8,8,8,8),26-(8,8,8,8,8)]
    96       3.797847       3.797847       3.797847    8[6-(1,8),26-(8,8,8,8,8)]
    97       6.939955       6.939955       6.939955    8[6-(1,8),26-(8,8,8,8,8),26-(8,8,8,8,8)]
    98       5.625918       5.625918       5.625918    8[6-(1,8),26-(8,8,8,8,8)]
    99       4.928131       4.928131       4.928131    8[6-(1,8),26-(8,8,8,8,8),26-(8,8,8,8,8)]
   100       5.011342       5.011342       5.011342    8[6-(1,8),26-(8,8,8,8,8)]
   101       7.502833       7.502833       7.502833    8[6-(1,8),26-(8,8,8,8,8),26-(8,8,8,8,8)]
   102        6.98673        6.98673        6.98673    8[6-(1,8),26-(8,8,8,8,8)]
   103       4.140339       4.140339       4.140339    8[6-(1,8),26-(8,8,8,8,8),26-(8,8,8,8,8)]
   104       3.998931       3.998931       3.998931    8[6-(1,8),26-(8,8,8,8,8)]
   105       4.627589       4.627589       4.627589    8[6-(1,8),26-(8,8,8,8,8),26-(8,8,8,8,8)]
   106       3.730687       3.730687       3.730687    8[6-(1,8),26-(8,8,8,8,8)]
   107       6.516025       6.516025       6.516025    8[6-(1,8),26-(8,8,8,8,8),26-(8,8,8,8,8)]
   108       8.721547       8.721547       8.721547    8[6-(1,8),26-(8,8,8,8,8)]
