# Supplementary material for: A collection of forcefield precursors for metal–organic frameworks
Source: RSC Adv. 2019 Nov 13;9(63):36492–507. doi: 10.1039/c9ra07327b (PMC9075174; doi:10.1039/c9ra07327b)
Supplement: RA-009-C9RA07327B-s1716 [file RA-009-C9RA07327B-s1716.txt]

NIKYOW01_clean

9.886200    0.000000    0.000000
0.000000    11.357700    0.000000
0.000000    -0.316631    14.492442

     1       9.081364       9.081364       9.081364    26[8-(6,26),8-(6,26),8-(6,26),8-(6,26),8-(6,26),8-(6,26)]
     2         8.8437         8.8437         8.8437    26[8-(6),8-(6),8-(6,26),8-(6,26),8-(6,26),8-(6,26)]
     3       4.138264       4.138264       4.138264    26[8-(6,26),8-(6,26),8-(6,26),8-(6,26),8-(6,26),8-(6,26)]
     4         3.9006         3.9006         3.9006    26[8-(6),8-(6),8-(6,26),8-(6,26),8-(6,26),8-(6,26)]
     5       0.804836       0.804836       0.804836    26[8-(6,26),8-(6,26),8-(6,26),8-(6,26),8-(6,26),8-(6,26)]
     6         1.0425         1.0425         1.0425    26[8-(6),8-(6),8-(6,26),8-(6,26),8-(6,26),8-(6,26)]
     7       5.747936       5.747936       5.747936    26[8-(6,26),8-(6,26),8-(6,26),8-(6,26),8-(6,26),8-(6,26)]
     8         5.9856         5.9856         5.9856    26[8-(6),8-(6),8-(6,26),8-(6,26),8-(6,26),8-(6,26)]
     9            0.0            0.0            0.0    26[8-(6),8-(6),8-(6),8-(6),8-(6,26),8-(6,26)]
    10         4.9431         4.9431         4.9431    26[8-(6),8-(6),8-(6),8-(6),8-(6,26),8-(6,26)]
    11            0.0            0.0            0.0    26[8-(6),8-(6),8-(6),8-(6),8-(6,26),8-(6,26)]
    12         4.9431         4.9431         4.9431    26[8-(6),8-(6),8-(6),8-(6),8-(6,26),8-(6,26)]
    13       7.409707       7.409707       7.409707    1[6-(8,8)]
    14       0.242212       0.242212       0.242212    1[6-(8,8)]
    15       6.095831       6.095831       6.095831    1[6-(8,8)]
    16       1.729096       1.729096       1.729096    1[6-(8,8)]
    17       1.649018       1.649018       1.649018    1[6-(8,8)]
    18       6.918363       6.918363       6.918363    1[6-(8,8)]
    19       2.466607       2.466607       2.466607    1[6-(8,8)]
    20       5.185312       5.185312       5.185312    1[6-(8,8)]
    21       1.152731       1.152731       1.152731    1[6-(8,8)]
    22       6.672196       6.672196       6.672196    1[6-(8,8)]
    23       6.592118       6.592118       6.592118    1[6-(8,8)]
    24       1.975263       1.975263       1.975263    1[6-(8,8)]
    25       2.476493       2.476493       2.476493    1[6-(8,8)]
    26       9.643988       9.643988       9.643988    1[6-(8,8)]
    27       3.790369       3.790369       3.790369    1[6-(8,8)]
    28       8.157104       8.157104       8.157104    1[6-(8,8)]
    29       8.237182       8.237182       8.237182    1[6-(8,8)]
    30       2.967837       2.967837       2.967837    1[6-(8,8)]
    31       7.419593       7.419593       7.419593    1[6-(8,8)]
    32       4.700888       4.700888       4.700888    1[6-(8,8)]
    33       8.733469       8.733469       8.733469    1[6-(8,8)]
    34       3.214004       3.214004       3.214004    1[6-(8,8)]
    35       3.294082       3.294082       3.294082    1[6-(8,8)]
    36       7.910937       7.910937       7.910937    1[6-(8,8)]
    37       8.121513       8.121513       8.121513    6[1-(0),8-(26),8-(26,26)]
    38       0.074147       0.074147       0.074147    6[1-(0),8-(26),8-(26,26)]
    39       7.017225       7.017225       7.017225    6[1-(0),8-(26),8-(26,26)]
    40       1.188321       1.188321       1.188321    6[1-(0),8-(26),8-(26,26)]
    41       1.082539       1.082539       1.082539    6[1-(0),8-(26),8-(26,26)]
    42       7.082474       7.082474       7.082474    6[1-(0),8-(26),8-(26,26)]
    43       3.178413       3.178413       3.178413    6[1-(0),8-(26),8-(26,26)]
    44       5.017246       5.017246       5.017246    6[1-(0),8-(26),8-(26,26)]
    45       2.074125       2.074125       2.074125    6[1-(0),8-(26),8-(26,26)]
    46       6.131421       6.131421       6.131421    6[1-(0),8-(26),8-(26,26)]
    47       6.025639       6.025639       6.025639    6[1-(0),8-(26),8-(26,26)]
    48       2.139374       2.139374       2.139374    6[1-(0),8-(26),8-(26,26)]
    49       1.764687       1.764687       1.764687    6[1-(0),8-(26),8-(26,26)]
    50       9.812054       9.812054       9.812054    6[1-(0),8-(26),8-(26,26)]
    51       2.868975       2.868975       2.868975    6[1-(0),8-(26),8-(26,26)]
    52       8.697879       8.697879       8.697879    6[1-(0),8-(26),8-(26,26)]
    53       8.803661       8.803661       8.803661    6[1-(0),8-(26),8-(26,26)]
    54       2.803726       2.803726       2.803726    6[1-(0),8-(26),8-(26,26)]
    55       6.707787       6.707787       6.707787    6[1-(0),8-(26),8-(26,26)]
    56       4.868953       4.868953       4.868953    6[1-(0),8-(26),8-(26,26)]
    57       7.812075       7.812075       7.812075    6[1-(0),8-(26),8-(26,26)]
    58       3.754779       3.754779       3.754779    6[1-(0),8-(26),8-(26,26)]
    59       3.860561       3.860561       3.860561    6[1-(0),8-(26),8-(26,26)]
    60       7.746826       7.746826       7.746826    6[1-(0),8-(26),8-(26,26)]
    61       7.870305       7.870305       7.870305    8[6-(1,8),26-(8,8,8,8,8),26-(8,8,8,8,8)]
    62       9.199307       9.199307       9.199307    8[6-(1,8),26-(8,8,8,8,8)]
    63       0.010578       0.010578       0.010578    8[6-(1,8),26-(8,8,8,8,8),26-(8,8,8,8,8)]
    64       9.824411       9.824411       9.824411    8[6-(1,8),26-(8,8,8,8,8)]
    65       7.310845       7.310845       7.310845    8[6-(1,8),26-(8,8,8,8,8),26-(8,8,8,8,8)]
    66       7.819589       7.819589       7.819589    8[6-(1,8),26-(8,8,8,8,8)]
    67       0.790797       0.790797       0.790797    8[6-(1,8),26-(8,8,8,8,8),26-(8,8,8,8,8)]
    68       0.942649       0.942649       0.942649    8[6-(1,8),26-(8,8,8,8,8)]
    69       0.289666       0.289666       0.289666    8[6-(1,8),26-(8,8,8,8,8),26-(8,8,8,8,8)]
    70       1.174678       1.174678       1.174678    8[6-(1,8),26-(8,8,8,8,8)]
    71       8.298377       8.298377       8.298377    8[6-(1,8),26-(8,8,8,8,8),26-(8,8,8,8,8)]
    72       6.100181       6.100181       6.100181    8[6-(1,8),26-(8,8,8,8,8)]
    73       2.927205       2.927205       2.927205    8[6-(1,8),26-(8,8,8,8,8),26-(8,8,8,8,8)]
    74       4.256207       4.256207       4.256207    8[6-(1,8),26-(8,8,8,8,8)]
    75       4.953678       4.953678       4.953678    8[6-(1,8),26-(8,8,8,8,8),26-(8,8,8,8,8)]
    76       4.881311       4.881311       4.881311    8[6-(1,8),26-(8,8,8,8,8)]
    77       2.367745       2.367745       2.367745    8[6-(1,8),26-(8,8,8,8,8),26-(8,8,8,8,8)]
    78       2.876489       2.876489       2.876489    8[6-(1,8),26-(8,8,8,8,8)]
    79       5.733897       5.733897       5.733897    8[6-(1,8),26-(8,8,8,8,8),26-(8,8,8,8,8)]
    80       5.885749       5.885749       5.885749    8[6-(1,8),26-(8,8,8,8,8)]
    81       5.232766       5.232766       5.232766    8[6-(1,8),26-(8,8,8,8,8),26-(8,8,8,8,8)]
    82       6.117778       6.117778       6.117778    8[6-(1,8),26-(8,8,8,8,8)]
    83       3.355277       3.355277       3.355277    8[6-(1,8),26-(8,8,8,8,8),26-(8,8,8,8,8)]
    84       1.157081       1.157081       1.157081    8[6-(1,8),26-(8,8,8,8,8)]
    85       2.015895       2.015895       2.015895    8[6-(1,8),26-(8,8,8,8,8),26-(8,8,8,8,8)]
    86       0.686893       0.686893       0.686893    8[6-(1,8),26-(8,8,8,8,8)]
    87      -0.010578      -0.010578      -0.010578    8[6-(1,8),26-(8,8,8,8,8),26-(8,8,8,8,8)]
    88       0.061789       0.061789       0.061789    8[6-(1,8),26-(8,8,8,8,8)]
    89       2.575355       2.575355       2.575355    8[6-(1,8),26-(8,8,8,8,8),26-(8,8,8,8,8)]
    90       2.066611       2.066611       2.066611    8[6-(1,8),26-(8,8,8,8,8)]
    91       9.095403       9.095403       9.095403    8[6-(1,8),26-(8,8,8,8,8),26-(8,8,8,8,8)]
    92       8.943551       8.943551       8.943551    8[6-(1,8),26-(8,8,8,8,8)]
    93       9.596534       9.596534       9.596534    8[6-(1,8),26-(8,8,8,8,8),26-(8,8,8,8,8)]
    94       8.711522       8.711522       8.711522    8[6-(1,8),26-(8,8,8,8,8)]
    95       1.587823       1.587823       1.587823    8[6-(1,8),26-(8,8,8,8,8),26-(8,8,8,8,8)]
    96       3.786019       3.786019       3.786019    8[6-(1,8),26-(8,8,8,8,8)]
    97       6.958995       6.958995       6.958995    8[6-(1,8),26-(8,8,8,8,8),26-(8,8,8,8,8)]
    98       5.629993       5.629993       5.629993    8[6-(1,8),26-(8,8,8,8,8)]
    99       4.932522       4.932522       4.932522    8[6-(1,8),26-(8,8,8,8,8),26-(8,8,8,8,8)]
   100       5.004889       5.004889       5.004889    8[6-(1,8),26-(8,8,8,8,8)]
   101       7.518455       7.518455       7.518455    8[6-(1,8),26-(8,8,8,8,8),26-(8,8,8,8,8)]
   102       7.009711       7.009711       7.009711    8[6-(1,8),26-(8,8,8,8,8)]
   103       4.152303       4.152303       4.152303    8[6-(1,8),26-(8,8,8,8,8),26-(8,8,8,8,8)]
   104       4.000451       4.000451       4.000451    8[6-(1,8),26-(8,8,8,8,8)]
   105       4.653434       4.653434       4.653434    8[6-(1,8),26-(8,8,8,8,8),26-(8,8,8,8,8)]
   106       3.768422       3.768422       3.768422    8[6-(1,8),26-(8,8,8,8,8)]
   107       6.530923       6.530923       6.530923    8[6-(1,8),26-(8,8,8,8,8),26-(8,8,8,8,8)]
   108       8.729119       8.729119       8.729119    8[6-(1,8),26-(8,8,8,8,8)]
