# Supplementary material for: A collection of forcefield precursors for metal–organic frameworks
Source: RSC Adv. 2019 Nov 13;9(63):36492–507. doi: 10.1039/c9ra07327b (PMC9075174; doi:10.1039/c9ra07327b)
Supplement: RA-009-C9RA07327B-s1717 [file RA-009-C9RA07327B-s1717.txt]

NIKYOW02_clean

9.962700    0.000000    0.000000
0.000000    11.420700    0.000000
0.000000    -0.362822    14.586188

     1       9.168972       9.168972       9.168972    26[8-(6,26),8-(6,26),8-(6,26),8-(6,26),8-(6,26),8-(6,26)]
     2       8.876168       8.876168       8.876168    26[8-(6),8-(6),8-(6,26),8-(6,26),8-(6,26),8-(6,26)]
     3       4.187622       4.187622       4.187622    26[8-(6,26),8-(6,26),8-(6,26),8-(6,26),8-(6,26),8-(6,26)]
     4       3.894818       3.894818       3.894818    26[8-(6),8-(6),8-(6,26),8-(6,26),8-(6,26),8-(6,26)]
     5       0.793728       0.793728       0.793728    26[8-(6,26),8-(6,26),8-(6,26),8-(6,26),8-(6,26),8-(6,26)]
     6       1.086532       1.086532       1.086532    26[8-(6),8-(6),8-(6,26),8-(6,26),8-(6,26),8-(6,26)]
     7       5.775078       5.775078       5.775078    26[8-(6,26),8-(6,26),8-(6,26),8-(6,26),8-(6,26),8-(6,26)]
     8       6.067882       6.067882       6.067882    26[8-(6),8-(6),8-(6,26),8-(6,26),8-(6,26),8-(6,26)]
     9            0.0            0.0            0.0    26[8-(6),8-(6),8-(6),8-(6),8-(6,26),8-(6,26)]
    10        4.98135        4.98135        4.98135    26[8-(6),8-(6),8-(6),8-(6),8-(6,26),8-(6,26)]
    11            0.0            0.0            0.0    26[8-(6),8-(6),8-(6),8-(6),8-(6,26),8-(6,26)]
    12        4.98135        4.98135        4.98135    26[8-(6),8-(6),8-(6),8-(6),8-(6,26),8-(6,26)]
    13       7.538775       7.538775       7.538775    1[6-(8,8)]
    14       0.334747       0.334747       0.334747    1[6-(8,8)]
    15       6.191818       6.191818       6.191818    1[6-(8,8)]
    16       1.805241       1.805241       1.805241    1[6-(8,8)]
    17       1.585066       1.585066       1.585066    1[6-(8,8)]
    18       7.004774       7.004774       7.004774    1[6-(8,8)]
    19       2.557425       2.557425       2.557425    1[6-(8,8)]
    20       5.316097       5.316097       5.316097    1[6-(8,8)]
    21       1.210468       1.210468       1.210468    1[6-(8,8)]
    22       6.786591       6.786591       6.786591    1[6-(8,8)]
    23       6.566416       6.566416       6.566416    1[6-(8,8)]
    24       2.023424       2.023424       2.023424    1[6-(8,8)]
    25       2.423925       2.423925       2.423925    1[6-(8,8)]
    26       9.627953       9.627953       9.627953    1[6-(8,8)]
    27       3.770882       3.770882       3.770882    1[6-(8,8)]
    28       8.157459       8.157459       8.157459    1[6-(8,8)]
    29       8.377634       8.377634       8.377634    1[6-(8,8)]
    30       2.957926       2.957926       2.957926    1[6-(8,8)]
    31       7.405275       7.405275       7.405275    1[6-(8,8)]
    32       4.646603       4.646603       4.646603    1[6-(8,8)]
    33       8.752232       8.752232       8.752232    1[6-(8,8)]
    34       3.176109       3.176109       3.176109    1[6-(8,8)]
    35       3.396284       3.396284       3.396284    1[6-(8,8)]
    36       7.939276       7.939276       7.939276    1[6-(8,8)]
    37       8.231183       8.231183       8.231183    6[1-(0),8-(26),8-(26,26)]
    38       0.144459       0.144459       0.144459    6[1-(0),8-(26),8-(26,26)]
    39       7.094439       7.094439       7.094439    6[1-(0),8-(26),8-(26,26)]
    40       1.244341       1.244341       1.244341    6[1-(0),8-(26),8-(26,26)]
    41       1.041102       1.041102       1.041102    6[1-(0),8-(26),8-(26,26)]
    42       7.171151       7.171151       7.171151    6[1-(0),8-(26),8-(26,26)]
    43       3.249833       3.249833       3.249833    6[1-(0),8-(26),8-(26,26)]
    44       5.125809       5.125809       5.125809    6[1-(0),8-(26),8-(26,26)]
    45       2.113089       2.113089       2.113089    6[1-(0),8-(26),8-(26,26)]
    46       6.225691       6.225691       6.225691    6[1-(0),8-(26),8-(26,26)]
    47       6.022452       6.022452       6.022452    6[1-(0),8-(26),8-(26,26)]
    48       2.189801       2.189801       2.189801    6[1-(0),8-(26),8-(26,26)]
    49       1.731517       1.731517       1.731517    6[1-(0),8-(26),8-(26,26)]
    50       9.818241       9.818241       9.818241    6[1-(0),8-(26),8-(26,26)]
    51       2.868261       2.868261       2.868261    6[1-(0),8-(26),8-(26,26)]
    52       8.718359       8.718359       8.718359    6[1-(0),8-(26),8-(26,26)]
    53       8.921598       8.921598       8.921598    6[1-(0),8-(26),8-(26,26)]
    54       2.791549       2.791549       2.791549    6[1-(0),8-(26),8-(26,26)]
    55       6.712867       6.712867       6.712867    6[1-(0),8-(26),8-(26,26)]
    56       4.836891       4.836891       4.836891    6[1-(0),8-(26),8-(26,26)]
    57       7.849611       7.849611       7.849611    6[1-(0),8-(26),8-(26,26)]
    58       3.737009       3.737009       3.737009    6[1-(0),8-(26),8-(26,26)]
    59       3.940248       3.940248       3.940248    6[1-(0),8-(26),8-(26,26)]
    60       7.772899       7.772899       7.772899    6[1-(0),8-(26),8-(26,26)]
    61        7.96488        7.96488        7.96488    8[6-(1,8),26-(8,8,8,8,8),26-(8,8,8,8,8)]
    62       9.319807       9.319807       9.319807    8[6-(1,8),26-(8,8,8,8,8)]
    63       0.056489       0.056489       0.056489    8[6-(1,8),26-(8,8,8,8,8),26-(8,8,8,8,8)]
    64       0.001993       0.001993       0.001993    8[6-(1,8),26-(8,8,8,8,8)]
    65       7.392921       7.392921       7.392921    8[6-(1,8),26-(8,8,8,8,8),26-(8,8,8,8,8)]
    66       7.885477       7.885477       7.885477    8[6-(1,8),26-(8,8,8,8,8)]
    67       0.813554       0.813554       0.813554    8[6-(1,8),26-(8,8,8,8,8),26-(8,8,8,8,8)]
    68       1.005236       1.005236       1.005236    8[6-(1,8),26-(8,8,8,8,8)]
    69       0.274672       0.274672       0.274672    8[6-(1,8),26-(8,8,8,8,8),26-(8,8,8,8,8)]
    70       1.123793       1.123793       1.123793    8[6-(1,8),26-(8,8,8,8,8)]
    71        8.39208        8.39208        8.39208    8[6-(1,8),26-(8,8,8,8,8),26-(8,8,8,8,8)]
    72       6.195903       6.195903       6.195903    8[6-(1,8),26-(8,8,8,8,8)]
    73        2.98353        2.98353        2.98353    8[6-(1,8),26-(8,8,8,8,8),26-(8,8,8,8,8)]
    74       4.338457       4.338457       4.338457    8[6-(1,8),26-(8,8,8,8,8)]
    75       5.037839       5.037839       5.037839    8[6-(1,8),26-(8,8,8,8,8),26-(8,8,8,8,8)]
    76       4.983343       4.983343       4.983343    8[6-(1,8),26-(8,8,8,8,8)]
    77       2.411571       2.411571       2.411571    8[6-(1,8),26-(8,8,8,8,8),26-(8,8,8,8,8)]
    78       2.904127       2.904127       2.904127    8[6-(1,8),26-(8,8,8,8,8)]
    79       5.794904       5.794904       5.794904    8[6-(1,8),26-(8,8,8,8,8),26-(8,8,8,8,8)]
    80       5.986586       5.986586       5.986586    8[6-(1,8),26-(8,8,8,8,8)]
    81       5.256022       5.256022       5.256022    8[6-(1,8),26-(8,8,8,8,8),26-(8,8,8,8,8)]
    82       6.105143       6.105143       6.105143    8[6-(1,8),26-(8,8,8,8,8)]
    83        3.41073        3.41073        3.41073    8[6-(1,8),26-(8,8,8,8,8),26-(8,8,8,8,8)]
    84       1.214553       1.214553       1.214553    8[6-(1,8),26-(8,8,8,8,8)]
    85        1.99782        1.99782        1.99782    8[6-(1,8),26-(8,8,8,8,8),26-(8,8,8,8,8)]
    86       0.642893       0.642893       0.642893    8[6-(1,8),26-(8,8,8,8,8)]
    87       9.906211       9.906211       9.906211    8[6-(1,8),26-(8,8,8,8,8),26-(8,8,8,8,8)]
    88      -0.001993      -0.001993      -0.001993    8[6-(1,8),26-(8,8,8,8,8)]
    89       2.569779       2.569779       2.569779    8[6-(1,8),26-(8,8,8,8,8),26-(8,8,8,8,8)]
    90       2.077223       2.077223       2.077223    8[6-(1,8),26-(8,8,8,8,8)]
    91       9.149146       9.149146       9.149146    8[6-(1,8),26-(8,8,8,8,8),26-(8,8,8,8,8)]
    92       8.957464       8.957464       8.957464    8[6-(1,8),26-(8,8,8,8,8)]
    93       9.688028       9.688028       9.688028    8[6-(1,8),26-(8,8,8,8,8),26-(8,8,8,8,8)]
    94       8.838907       8.838907       8.838907    8[6-(1,8),26-(8,8,8,8,8)]
    95        1.57062        1.57062        1.57062    8[6-(1,8),26-(8,8,8,8,8),26-(8,8,8,8,8)]
    96       3.766797       3.766797       3.766797    8[6-(1,8),26-(8,8,8,8,8)]
    97        6.97917        6.97917        6.97917    8[6-(1,8),26-(8,8,8,8,8),26-(8,8,8,8,8)]
    98       5.624243       5.624243       5.624243    8[6-(1,8),26-(8,8,8,8,8)]
    99       4.924861       4.924861       4.924861    8[6-(1,8),26-(8,8,8,8,8),26-(8,8,8,8,8)]
   100       4.979357       4.979357       4.979357    8[6-(1,8),26-(8,8,8,8,8)]
   101       7.551129       7.551129       7.551129    8[6-(1,8),26-(8,8,8,8,8),26-(8,8,8,8,8)]
   102       7.058573       7.058573       7.058573    8[6-(1,8),26-(8,8,8,8,8)]
   103       4.167796       4.167796       4.167796    8[6-(1,8),26-(8,8,8,8,8),26-(8,8,8,8,8)]
   104       3.976114       3.976114       3.976114    8[6-(1,8),26-(8,8,8,8,8)]
   105       4.706678       4.706678       4.706678    8[6-(1,8),26-(8,8,8,8,8),26-(8,8,8,8,8)]
   106       3.857557       3.857557       3.857557    8[6-(1,8),26-(8,8,8,8,8)]
   107        6.55197        6.55197        6.55197    8[6-(1,8),26-(8,8,8,8,8),26-(8,8,8,8,8)]
   108       8.748147       8.748147       8.748147    8[6-(1,8),26-(8,8,8,8,8)]
