# Supplementary material for: A collection of forcefield precursors for metal–organic frameworks
Source: RSC Adv. 2019 Nov 13;9(63):36492–507. doi: 10.1039/c9ra07327b (PMC9075174; doi:10.1039/c9ra07327b)
Supplement: RA-009-C9RA07327B-s1718 [file RA-009-C9RA07327B-s1718.txt]

NIKYUC_clean

9.914600    0.000000    0.000000
0.000000    11.408100    0.000000
0.000000    -0.302037    14.840927

     1       9.137494       9.137494       9.137494    26[8-(6,26),8-(6,26),8-(6,26),8-(6,26),8-(6,26),8-(6,26)]
     2       8.803768       8.803768       8.803768    26[8-(6),8-(6),8-(6,26),8-(6,26),8-(6,26),8-(6,26)]
     3       4.180194       4.180194       4.180194    26[8-(6,26),8-(6,26),8-(6,26),8-(6,26),8-(6,26),8-(6,26)]
     4       3.846468       3.846468       3.846468    26[8-(6),8-(6),8-(6,26),8-(6,26),8-(6,26),8-(6,26)]
     5       0.777106       0.777106       0.777106    26[8-(6,26),8-(6,26),8-(6,26),8-(6,26),8-(6,26),8-(6,26)]
     6       1.110832       1.110832       1.110832    26[8-(6),8-(6),8-(6,26),8-(6,26),8-(6,26),8-(6,26)]
     7       5.734406       5.734406       5.734406    26[8-(6,26),8-(6,26),8-(6,26),8-(6,26),8-(6,26),8-(6,26)]
     8       6.068132       6.068132       6.068132    26[8-(6),8-(6),8-(6,26),8-(6,26),8-(6,26),8-(6,26)]
     9            0.0            0.0            0.0    26[8-(6),8-(6),8-(6),8-(6),8-(6,26),8-(6,26)]
    10         4.9573         4.9573         4.9573    26[8-(6),8-(6),8-(6),8-(6),8-(6,26),8-(6,26)]
    11            0.0            0.0            0.0    26[8-(6),8-(6),8-(6),8-(6),8-(6,26),8-(6,26)]
    12         4.9573         4.9573         4.9573    26[8-(6),8-(6),8-(6),8-(6),8-(6,26),8-(6,26)]
    13       7.463711       7.463711       7.463711    1[6-(8,8)]
    14       0.535388       0.535388       0.535388    1[6-(8,8)]
    15       6.097479       6.097479       6.097479    1[6-(8,8)]
    16        1.98292        1.98292        1.98292    1[6-(8,8)]
    17       1.530814       1.530814       1.530814    1[6-(8,8)]
    18       7.008631       7.008631       7.008631    1[6-(8,8)]
    19       2.506411       2.506411       2.506411    1[6-(8,8)]
    20       5.492688       5.492688       5.492688    1[6-(8,8)]
    21       1.140179       1.140179       1.140179    1[6-(8,8)]
    22        6.94022        6.94022        6.94022    1[6-(8,8)]
    23       6.488114       6.488114       6.488114    1[6-(8,8)]
    24       2.051331       2.051331       2.051331    1[6-(8,8)]
    25       2.450889       2.450889       2.450889    1[6-(8,8)]
    26       9.379212       9.379212       9.379212    1[6-(8,8)]
    27       3.817121       3.817121       3.817121    1[6-(8,8)]
    28        7.93168        7.93168        7.93168    1[6-(8,8)]
    29       8.383786       8.383786       8.383786    1[6-(8,8)]
    30       2.905969       2.905969       2.905969    1[6-(8,8)]
    31       7.408189       7.408189       7.408189    1[6-(8,8)]
    32       4.421912       4.421912       4.421912    1[6-(8,8)]
    33       8.774421       8.774421       8.774421    1[6-(8,8)]
    34        2.97438        2.97438        2.97438    1[6-(8,8)]
    35       3.426486       3.426486       3.426486    1[6-(8,8)]
    36       7.863269       7.863269       7.863269    1[6-(8,8)]
    37       8.214246       8.214246       8.214246    6[1-(0),8-(26),8-(26,26)]
    38         0.2786         0.2786         0.2786    6[1-(0),8-(26),8-(26,26)]
    39       7.039366       7.039366       7.039366    6[1-(0),8-(26),8-(26,26)]
    40       1.348386       1.348386       1.348386    6[1-(0),8-(26),8-(26,26)]
    41       0.968855       0.968855       0.968855    6[1-(0),8-(26),8-(26,26)]
    42       7.167264       7.167264       7.167264    6[1-(0),8-(26),8-(26,26)]
    43       3.256946       3.256946       3.256946    6[1-(0),8-(26),8-(26,26)]
    44         5.2359         5.2359         5.2359    6[1-(0),8-(26),8-(26,26)]
    45       2.082066       2.082066       2.082066    6[1-(0),8-(26),8-(26,26)]
    46       6.305686       6.305686       6.305686    6[1-(0),8-(26),8-(26,26)]
    47       5.926155       5.926155       5.926155    6[1-(0),8-(26),8-(26,26)]
    48       2.209964       2.209964       2.209964    6[1-(0),8-(26),8-(26,26)]
    49       1.700354       1.700354       1.700354    6[1-(0),8-(26),8-(26,26)]
    50          9.636          9.636          9.636    6[1-(0),8-(26),8-(26,26)]
    51       2.875234       2.875234       2.875234    6[1-(0),8-(26),8-(26,26)]
    52       8.566214       8.566214       8.566214    6[1-(0),8-(26),8-(26,26)]
    53       8.945745       8.945745       8.945745    6[1-(0),8-(26),8-(26,26)]
    54       2.747336       2.747336       2.747336    6[1-(0),8-(26),8-(26,26)]
    55       6.657654       6.657654       6.657654    6[1-(0),8-(26),8-(26,26)]
    56         4.6787         4.6787         4.6787    6[1-(0),8-(26),8-(26,26)]
    57       7.832534       7.832534       7.832534    6[1-(0),8-(26),8-(26,26)]
    58       3.608914       3.608914       3.608914    6[1-(0),8-(26),8-(26,26)]
    59       3.988445       3.988445       3.988445    6[1-(0),8-(26),8-(26,26)]
    60       7.704636       7.704636       7.704636    6[1-(0),8-(26),8-(26,26)]
    61       7.961622       7.961622       7.961622    8[6-(1,8),26-(8,8,8,8,8),26-(8,8,8,8,8)]
    62       9.309016       9.309016       9.309016    8[6-(1,8),26-(8,8,8,8,8)]
    63       0.100435       0.100435       0.100435    8[6-(1,8),26-(8,8,8,8,8),26-(8,8,8,8,8)]
    64       0.139697       0.139697       0.139697    8[6-(1,8),26-(8,8,8,8,8)]
    65       7.361591       7.361591       7.361591    8[6-(1,8),26-(8,8,8,8,8),26-(8,8,8,8,8)]
    66       7.827279       7.827279       7.827279    8[6-(1,8),26-(8,8,8,8,8)]
    67       0.829158       0.829158       0.829158    8[6-(1,8),26-(8,8,8,8,8),26-(8,8,8,8,8)]
    68       1.136015       1.136015       1.136015    8[6-(1,8),26-(8,8,8,8,8)]
    69       0.243503       0.243503       0.243503    8[6-(1,8),26-(8,8,8,8,8),26-(8,8,8,8,8)]
    70       1.042124       1.042124       1.042124    8[6-(1,8),26-(8,8,8,8,8)]
    71       8.372384       8.372384       8.372384    8[6-(1,8),26-(8,8,8,8,8),26-(8,8,8,8,8)]
    72       6.190478       6.190478       6.190478    8[6-(1,8),26-(8,8,8,8,8)]
    73       3.004322       3.004322       3.004322    8[6-(1,8),26-(8,8,8,8,8),26-(8,8,8,8,8)]
    74       4.351716       4.351716       4.351716    8[6-(1,8),26-(8,8,8,8,8)]
    75       5.057735       5.057735       5.057735    8[6-(1,8),26-(8,8,8,8,8),26-(8,8,8,8,8)]
    76       5.096997       5.096997       5.096997    8[6-(1,8),26-(8,8,8,8,8)]
    77        2.40429        2.40429        2.40429    8[6-(1,8),26-(8,8,8,8,8),26-(8,8,8,8,8)]
    78       2.869979       2.869979       2.869979    8[6-(1,8),26-(8,8,8,8,8)]
    79       5.786458       5.786458       5.786458    8[6-(1,8),26-(8,8,8,8,8),26-(8,8,8,8,8)]
    80       6.093315       6.093315       6.093315    8[6-(1,8),26-(8,8,8,8,8)]
    81       5.200803       5.200803       5.200803    8[6-(1,8),26-(8,8,8,8,8),26-(8,8,8,8,8)]
    82       5.999424       5.999424       5.999424    8[6-(1,8),26-(8,8,8,8,8)]
    83       3.415084       3.415084       3.415084    8[6-(1,8),26-(8,8,8,8,8),26-(8,8,8,8,8)]
    84       1.233178       1.233178       1.233178    8[6-(1,8),26-(8,8,8,8,8)]
    85       1.952978       1.952978       1.952978    8[6-(1,8),26-(8,8,8,8,8),26-(8,8,8,8,8)]
    86       0.605584       0.605584       0.605584    8[6-(1,8),26-(8,8,8,8,8)]
    87       9.814165       9.814165       9.814165    8[6-(1,8),26-(8,8,8,8,8),26-(8,8,8,8,8)]
    88       9.774903       9.774903       9.774903    8[6-(1,8),26-(8,8,8,8,8)]
    89       2.553009       2.553009       2.553009    8[6-(1,8),26-(8,8,8,8,8),26-(8,8,8,8,8)]
    90       2.087321       2.087321       2.087321    8[6-(1,8),26-(8,8,8,8,8)]
    91       9.085442       9.085442       9.085442    8[6-(1,8),26-(8,8,8,8,8),26-(8,8,8,8,8)]
    92       8.778585       8.778585       8.778585    8[6-(1,8),26-(8,8,8,8,8)]
    93       9.671097       9.671097       9.671097    8[6-(1,8),26-(8,8,8,8,8),26-(8,8,8,8,8)]
    94       8.872476       8.872476       8.872476    8[6-(1,8),26-(8,8,8,8,8)]
    95       1.542216       1.542216       1.542216    8[6-(1,8),26-(8,8,8,8,8),26-(8,8,8,8,8)]
    96       3.724122       3.724122       3.724122    8[6-(1,8),26-(8,8,8,8,8)]
    97       6.910278       6.910278       6.910278    8[6-(1,8),26-(8,8,8,8,8),26-(8,8,8,8,8)]
    98       5.562884       5.562884       5.562884    8[6-(1,8),26-(8,8,8,8,8)]
    99       4.856865       4.856865       4.856865    8[6-(1,8),26-(8,8,8,8,8),26-(8,8,8,8,8)]
   100       4.817603       4.817603       4.817603    8[6-(1,8),26-(8,8,8,8,8)]
   101       7.510309       7.510309       7.510309    8[6-(1,8),26-(8,8,8,8,8),26-(8,8,8,8,8)]
   102       7.044621       7.044621       7.044621    8[6-(1,8),26-(8,8,8,8,8)]
   103       4.128142       4.128142       4.128142    8[6-(1,8),26-(8,8,8,8,8),26-(8,8,8,8,8)]
   104       3.821285       3.821285       3.821285    8[6-(1,8),26-(8,8,8,8,8)]
   105       4.713797       4.713797       4.713797    8[6-(1,8),26-(8,8,8,8,8),26-(8,8,8,8,8)]
   106       3.915176       3.915176       3.915176    8[6-(1,8),26-(8,8,8,8,8)]
   107       6.499516       6.499516       6.499516    8[6-(1,8),26-(8,8,8,8,8),26-(8,8,8,8,8)]
   108       8.681422       8.681422       8.681422    8[6-(1,8),26-(8,8,8,8,8)]
