# Supplementary material for: A collection of forcefield precursors for metal–organic frameworks
Source: RSC Adv. 2019 Nov 13;9(63):36492–507. doi: 10.1039/c9ra07327b (PMC9075174; doi:10.1039/c9ra07327b)
Supplement: RA-009-C9RA07327B-s1719 [file RA-009-C9RA07327B-s1719.txt]

NIKYUC01_clean

9.980300    0.000000    0.000000
0.000000    11.452500    0.000000
0.000000    -0.331472    14.858203

     1       9.219502       9.219502       9.219502    26[8-(6,26),8-(6,26),8-(6,26),8-(6,26),8-(6,26),8-(6,26)]
     2       8.827875       8.827875       8.827875    26[8-(6),8-(6),8-(6,26),8-(6,26),8-(6,26),8-(6,26)]
     3       4.229352       4.229352       4.229352    26[8-(6,26),8-(6,26),8-(6,26),8-(6,26),8-(6,26),8-(6,26)]
     4       3.837725       3.837725       3.837725    26[8-(6),8-(6),8-(6,26),8-(6,26),8-(6,26),8-(6,26)]
     5       0.760798       0.760798       0.760798    26[8-(6,26),8-(6,26),8-(6,26),8-(6,26),8-(6,26),8-(6,26)]
     6       1.152425       1.152425       1.152425    26[8-(6),8-(6),8-(6,26),8-(6,26),8-(6,26),8-(6,26)]
     7       5.750948       5.750948       5.750948    26[8-(6,26),8-(6,26),8-(6,26),8-(6,26),8-(6,26),8-(6,26)]
     8       6.142575       6.142575       6.142575    26[8-(6),8-(6),8-(6,26),8-(6,26),8-(6,26),8-(6,26)]
     9            0.0            0.0            0.0    26[8-(6),8-(6),8-(6),8-(6),8-(6,26),8-(6,26)]
    10        4.99015        4.99015        4.99015    26[8-(6),8-(6),8-(6),8-(6),8-(6,26),8-(6,26)]
    11            0.0            0.0            0.0    26[8-(6),8-(6),8-(6),8-(6),8-(6,26),8-(6,26)]
    12        4.99015        4.99015        4.99015    26[8-(6),8-(6),8-(6),8-(6),8-(6,26),8-(6,26)]
    13       7.565067       7.565067       7.565067    1[6-(8,8)]
    14       0.558897       0.558897       0.558897    1[6-(8,8)]
    15       6.187786       6.187786       6.187786    1[6-(8,8)]
    16       2.055942       2.055942       2.055942    1[6-(8,8)]
    17       1.457124       1.457124       1.457124    1[6-(8,8)]
    18       7.066052       7.066052       7.066052    1[6-(8,8)]
    19       2.574917       2.574917       2.574917    1[6-(8,8)]
    20       5.549047       5.549047       5.549047    1[6-(8,8)]
    21       1.197636       1.197636       1.197636    1[6-(8,8)]
    22       7.046092       7.046092       7.046092    1[6-(8,8)]
    23       6.447274       6.447274       6.447274    1[6-(8,8)]
    24       2.075902       2.075902       2.075902    1[6-(8,8)]
    25       2.415233       2.415233       2.415233    1[6-(8,8)]
    26       9.421403       9.421403       9.421403    1[6-(8,8)]
    27       3.792514       3.792514       3.792514    1[6-(8,8)]
    28       7.924358       7.924358       7.924358    1[6-(8,8)]
    29       8.523176       8.523176       8.523176    1[6-(8,8)]
    30       2.914248       2.914248       2.914248    1[6-(8,8)]
    31       7.405383       7.405383       7.405383    1[6-(8,8)]
    32       4.431253       4.431253       4.431253    1[6-(8,8)]
    33       8.782664       8.782664       8.782664    1[6-(8,8)]
    34       2.934208       2.934208       2.934208    1[6-(8,8)]
    35       3.533026       3.533026       3.533026    1[6-(8,8)]
    36       7.904398       7.904398       7.904398    1[6-(8,8)]
    37        8.31359        8.31359        8.31359    6[1-(0),8-(26),8-(26,26)]
    38       0.304399       0.304399       0.304399    6[1-(0),8-(26),8-(26,26)]
    39       7.118948       7.118948       7.118948    6[1-(0),8-(26),8-(26,26)]
    40       1.379277       1.379277       1.379277    6[1-(0),8-(26),8-(26,26)]
    41       0.954117       0.954117       0.954117    6[1-(0),8-(26),8-(26,26)]
    42       7.242704       7.242704       7.242704    6[1-(0),8-(26),8-(26,26)]
    43        3.32344        3.32344        3.32344    6[1-(0),8-(26),8-(26,26)]
    44       5.294549       5.294549       5.294549    6[1-(0),8-(26),8-(26,26)]
    45       2.128798       2.128798       2.128798    6[1-(0),8-(26),8-(26,26)]
    46       6.369427       6.369427       6.369427    6[1-(0),8-(26),8-(26,26)]
    47       5.944267       5.944267       5.944267    6[1-(0),8-(26),8-(26,26)]
    48       2.252554       2.252554       2.252554    6[1-(0),8-(26),8-(26,26)]
    49        1.66671        1.66671        1.66671    6[1-(0),8-(26),8-(26,26)]
    50       9.675901       9.675901       9.675901    6[1-(0),8-(26),8-(26,26)]
    51       2.861352       2.861352       2.861352    6[1-(0),8-(26),8-(26,26)]
    52       8.601023       8.601023       8.601023    6[1-(0),8-(26),8-(26,26)]
    53       9.026183       9.026183       9.026183    6[1-(0),8-(26),8-(26,26)]
    54       2.737596       2.737596       2.737596    6[1-(0),8-(26),8-(26,26)]
    55        6.65686        6.65686        6.65686    6[1-(0),8-(26),8-(26,26)]
    56       4.685751       4.685751       4.685751    6[1-(0),8-(26),8-(26,26)]
    57       7.851502       7.851502       7.851502    6[1-(0),8-(26),8-(26,26)]
    58       3.610873       3.610873       3.610873    6[1-(0),8-(26),8-(26,26)]
    59       4.036033       4.036033       4.036033    6[1-(0),8-(26),8-(26,26)]
    60       7.727746       7.727746       7.727746    6[1-(0),8-(26),8-(26,26)]
    61       8.045419       8.045419       8.045419    8[6-(1,8),26-(8,8,8,8,8),26-(8,8,8,8,8)]
    62        9.41282        9.41282        9.41282    8[6-(1,8),26-(8,8,8,8,8)]
    63       0.135532       0.135532       0.135532    8[6-(1,8),26-(8,8,8,8,8),26-(8,8,8,8,8)]
    64       0.145313       0.145313       0.145313    8[6-(1,8),26-(8,8,8,8,8)]
    65       7.439715       7.439715       7.439715    8[6-(1,8),26-(8,8,8,8,8),26-(8,8,8,8,8)]
    66       7.895016       7.895016       7.895016    8[6-(1,8),26-(8,8,8,8,8)]
    67       0.855312       0.855312       0.855312    8[6-(1,8),26-(8,8,8,8,8),26-(8,8,8,8,8)]
    68       1.149032       1.149032       1.149032    8[6-(1,8),26-(8,8,8,8,8)]
    69       0.247112       0.247112       0.247112    8[6-(1,8),26-(8,8,8,8,8),26-(8,8,8,8,8)]
    70       1.029268       1.029268       1.029268    8[6-(1,8),26-(8,8,8,8,8)]
    71       8.449522       8.449522       8.449522    8[6-(1,8),26-(8,8,8,8,8),26-(8,8,8,8,8)]
    72       6.277808       6.277808       6.277808    8[6-(1,8),26-(8,8,8,8,8)]
    73       3.055269       3.055269       3.055269    8[6-(1,8),26-(8,8,8,8,8),26-(8,8,8,8,8)]
    74        4.42267        4.42267        4.42267    8[6-(1,8),26-(8,8,8,8,8)]
    75       5.125682       5.125682       5.125682    8[6-(1,8),26-(8,8,8,8,8),26-(8,8,8,8,8)]
    76       5.135463       5.135463       5.135463    8[6-(1,8),26-(8,8,8,8,8)]
    77       2.449565       2.449565       2.449565    8[6-(1,8),26-(8,8,8,8,8),26-(8,8,8,8,8)]
    78       2.904866       2.904866       2.904866    8[6-(1,8),26-(8,8,8,8,8)]
    79       5.845462       5.845462       5.845462    8[6-(1,8),26-(8,8,8,8,8),26-(8,8,8,8,8)]
    80       6.139182       6.139182       6.139182    8[6-(1,8),26-(8,8,8,8,8)]
    81       5.237262       5.237262       5.237262    8[6-(1,8),26-(8,8,8,8,8),26-(8,8,8,8,8)]
    82       6.019418       6.019418       6.019418    8[6-(1,8),26-(8,8,8,8,8)]
    83       3.459372       3.459372       3.459372    8[6-(1,8),26-(8,8,8,8,8),26-(8,8,8,8,8)]
    84       1.287658       1.287658       1.287658    8[6-(1,8),26-(8,8,8,8,8)]
    85       1.934881       1.934881       1.934881    8[6-(1,8),26-(8,8,8,8,8),26-(8,8,8,8,8)]
    86        0.56748        0.56748        0.56748    8[6-(1,8),26-(8,8,8,8,8)]
    87       9.844768       9.844768       9.844768    8[6-(1,8),26-(8,8,8,8,8),26-(8,8,8,8,8)]
    88       9.834987       9.834987       9.834987    8[6-(1,8),26-(8,8,8,8,8)]
    89       2.540585       2.540585       2.540585    8[6-(1,8),26-(8,8,8,8,8),26-(8,8,8,8,8)]
    90       2.085284       2.085284       2.085284    8[6-(1,8),26-(8,8,8,8,8)]
    91       9.124988       9.124988       9.124988    8[6-(1,8),26-(8,8,8,8,8),26-(8,8,8,8,8)]
    92       8.831268       8.831268       8.831268    8[6-(1,8),26-(8,8,8,8,8)]
    93       9.733188       9.733188       9.733188    8[6-(1,8),26-(8,8,8,8,8),26-(8,8,8,8,8)]
    94       8.951032       8.951032       8.951032    8[6-(1,8),26-(8,8,8,8,8)]
    95       1.530778       1.530778       1.530778    8[6-(1,8),26-(8,8,8,8,8),26-(8,8,8,8,8)]
    96       3.702492       3.702492       3.702492    8[6-(1,8),26-(8,8,8,8,8)]
    97       6.925031       6.925031       6.925031    8[6-(1,8),26-(8,8,8,8,8),26-(8,8,8,8,8)]
    98        5.55763        5.55763        5.55763    8[6-(1,8),26-(8,8,8,8,8)]
    99       4.854618       4.854618       4.854618    8[6-(1,8),26-(8,8,8,8,8),26-(8,8,8,8,8)]
   100       4.844837       4.844837       4.844837    8[6-(1,8),26-(8,8,8,8,8)]
   101       7.530735       7.530735       7.530735    8[6-(1,8),26-(8,8,8,8,8),26-(8,8,8,8,8)]
   102       7.075434       7.075434       7.075434    8[6-(1,8),26-(8,8,8,8,8)]
   103       4.134838       4.134838       4.134838    8[6-(1,8),26-(8,8,8,8,8),26-(8,8,8,8,8)]
   104       3.841118       3.841118       3.841118    8[6-(1,8),26-(8,8,8,8,8)]
   105       4.743038       4.743038       4.743038    8[6-(1,8),26-(8,8,8,8,8),26-(8,8,8,8,8)]
   106       3.960882       3.960882       3.960882    8[6-(1,8),26-(8,8,8,8,8)]
   107       6.520928       6.520928       6.520928    8[6-(1,8),26-(8,8,8,8,8),26-(8,8,8,8,8)]
   108       8.692642       8.692642       8.692642    8[6-(1,8),26-(8,8,8,8,8)]
