# Supplementary material for: A collection of forcefield precursors for metal–organic frameworks
Source: RSC Adv. 2019 Nov 13;9(63):36492–507. doi: 10.1039/c9ra07327b (PMC9075174; doi:10.1039/c9ra07327b)
Supplement: RA-009-C9RA07327B-s1720 [file RA-009-C9RA07327B-s1720.txt]

NIKYUC02_clean

10.085300    0.000000    0.000000
0.000000    11.520000    0.000000
0.000000    -0.382827    14.954701

     1       9.358251       9.358251       9.358251    26[8-(6,26),8-(6,26),8-(6,26),8-(6,26),8-(6,26),8-(6,26)]
     2       8.854893       8.854893       8.854893    26[8-(6),8-(6),8-(6,26),8-(6,26),8-(6,26),8-(6,26)]
     3       4.315601       4.315601       4.315601    26[8-(6,26),8-(6,26),8-(6,26),8-(6,26),8-(6,26),8-(6,26)]
     4       3.812243       3.812243       3.812243    26[8-(6),8-(6),8-(6,26),8-(6,26),8-(6,26),8-(6,26)]
     5       0.727049       0.727049       0.727049    26[8-(6,26),8-(6,26),8-(6,26),8-(6,26),8-(6,26),8-(6,26)]
     6       1.230407       1.230407       1.230407    26[8-(6),8-(6),8-(6,26),8-(6,26),8-(6,26),8-(6,26)]
     7       5.769699       5.769699       5.769699    26[8-(6,26),8-(6,26),8-(6,26),8-(6,26),8-(6,26),8-(6,26)]
     8       6.273057       6.273057       6.273057    26[8-(6),8-(6),8-(6,26),8-(6,26),8-(6,26),8-(6,26)]
     9            0.0            0.0            0.0    26[8-(6),8-(6),8-(6),8-(6),8-(6,26),8-(6,26)]
    10        5.04265        5.04265        5.04265    26[8-(6),8-(6),8-(6),8-(6),8-(6,26),8-(6,26)]
    11            0.0            0.0            0.0    26[8-(6),8-(6),8-(6),8-(6),8-(6,26),8-(6,26)]
    12        5.04265        5.04265        5.04265    26[8-(6),8-(6),8-(6),8-(6),8-(6,26),8-(6,26)]
    13       7.785852       7.785852       7.785852    1[6-(8,8)]
    14       0.615203       0.615203       0.615203    1[6-(8,8)]
    15       6.283142       6.283142       6.283142    1[6-(8,8)]
    16       2.198595       2.198595       2.198595    1[6-(8,8)]
    17       1.391771       1.391771       1.391771    1[6-(8,8)]
    18        7.21099        7.21099        7.21099    1[6-(8,8)]
    19       2.743202       2.743202       2.743202    1[6-(8,8)]
    20       5.657853       5.657853       5.657853    1[6-(8,8)]
    21       1.240492       1.240492       1.240492    1[6-(8,8)]
    22       7.241245       7.241245       7.241245    1[6-(8,8)]
    23       6.434421       6.434421       6.434421    1[6-(8,8)]
    24        2.16834        2.16834        2.16834    1[6-(8,8)]
    25       2.299448       2.299448       2.299448    1[6-(8,8)]
    26       9.470097       9.470097       9.470097    1[6-(8,8)]
    27       3.802158       3.802158       3.802158    1[6-(8,8)]
    28       7.886705       7.886705       7.886705    1[6-(8,8)]
    29       8.693529       8.693529       8.693529    1[6-(8,8)]
    30       2.874311       2.874311       2.874311    1[6-(8,8)]
    31       7.342098       7.342098       7.342098    1[6-(8,8)]
    32       4.427447       4.427447       4.427447    1[6-(8,8)]
    33       8.844808       8.844808       8.844808    1[6-(8,8)]
    34       2.844055       2.844055       2.844055    1[6-(8,8)]
    35       3.650879       3.650879       3.650879    1[6-(8,8)]
    36       7.916961       7.916961       7.916961    1[6-(8,8)]
    37       8.482746       8.482746       8.482746    6[1-(0),8-(26),8-(26,26)]
    38       0.372148       0.372148       0.372148    6[1-(0),8-(26),8-(26,26)]
    39       7.246288       7.246288       7.246288    6[1-(0),8-(26),8-(26,26)]
    40       1.443206       1.443206       1.443206    6[1-(0),8-(26),8-(26,26)]
    41       0.923813       0.923813       0.923813    6[1-(0),8-(26),8-(26,26)]
    42       7.372354       7.372354       7.372354    6[1-(0),8-(26),8-(26,26)]
    43       3.440096       3.440096       3.440096    6[1-(0),8-(26),8-(26,26)]
    44       5.414798       5.414798       5.414798    6[1-(0),8-(26),8-(26,26)]
    45       2.203638       2.203638       2.203638    6[1-(0),8-(26),8-(26,26)]
    46       6.485856       6.485856       6.485856    6[1-(0),8-(26),8-(26,26)]
    47       5.966463       5.966463       5.966463    6[1-(0),8-(26),8-(26,26)]
    48       2.329704       2.329704       2.329704    6[1-(0),8-(26),8-(26,26)]
    49       1.602554       1.602554       1.602554    6[1-(0),8-(26),8-(26,26)]
    50       9.713152       9.713152       9.713152    6[1-(0),8-(26),8-(26,26)]
    51       2.839012       2.839012       2.839012    6[1-(0),8-(26),8-(26,26)]
    52       8.642094       8.642094       8.642094    6[1-(0),8-(26),8-(26,26)]
    53       9.161487       9.161487       9.161487    6[1-(0),8-(26),8-(26,26)]
    54       2.712946       2.712946       2.712946    6[1-(0),8-(26),8-(26,26)]
    55       6.645204       6.645204       6.645204    6[1-(0),8-(26),8-(26,26)]
    56       4.670502       4.670502       4.670502    6[1-(0),8-(26),8-(26,26)]
    57       7.881662       7.881662       7.881662    6[1-(0),8-(26),8-(26,26)]
    58       3.599444       3.599444       3.599444    6[1-(0),8-(26),8-(26,26)]
    59       4.118837       4.118837       4.118837    6[1-(0),8-(26),8-(26,26)]
    60       7.755596       7.755596       7.755596    6[1-(0),8-(26),8-(26,26)]
    61       8.188053       8.188053       8.188053    8[6-(1,8),26-(8,8,8,8,8),26-(8,8,8,8,8)]
    62       9.593541       9.593541       9.593541    8[6-(1,8),26-(8,8,8,8,8)]
    63       0.204732       0.204732       0.204732    8[6-(1,8),26-(8,8,8,8,8),26-(8,8,8,8,8)]
    64       0.187183       0.187183       0.187183    8[6-(1,8),26-(8,8,8,8,8)]
    65       7.569421       7.569421       7.569421    8[6-(1,8),26-(8,8,8,8,8),26-(8,8,8,8,8)]
    66       8.006014       8.006014       8.006014    8[6-(1,8),26-(8,8,8,8,8)]
    67        0.90445        0.90445        0.90445    8[6-(1,8),26-(8,8,8,8,8),26-(8,8,8,8,8)]
    68       1.195713       1.195713       1.195713    8[6-(1,8),26-(8,8,8,8,8)]
    69       0.249914       0.249914       0.249914    8[6-(1,8),26-(8,8,8,8,8),26-(8,8,8,8,8)]
    70       0.993805       0.993805       0.993805    8[6-(1,8),26-(8,8,8,8,8)]
    71       8.575329       8.575329       8.575329    8[6-(1,8),26-(8,8,8,8,8),26-(8,8,8,8,8)]
    72       6.417176       6.417176       6.417176    8[6-(1,8),26-(8,8,8,8,8)]
    73       3.145403       3.145403       3.145403    8[6-(1,8),26-(8,8,8,8,8),26-(8,8,8,8,8)]
    74       4.550891       4.550891       4.550891    8[6-(1,8),26-(8,8,8,8,8)]
    75       5.247382       5.247382       5.247382    8[6-(1,8),26-(8,8,8,8,8),26-(8,8,8,8,8)]
    76       5.229833       5.229833       5.229833    8[6-(1,8),26-(8,8,8,8,8)]
    77       2.526771       2.526771       2.526771    8[6-(1,8),26-(8,8,8,8,8),26-(8,8,8,8,8)]
    78       2.963364       2.963364       2.963364    8[6-(1,8),26-(8,8,8,8,8)]
    79         5.9471         5.9471         5.9471    8[6-(1,8),26-(8,8,8,8,8),26-(8,8,8,8,8)]
    80       6.238363       6.238363       6.238363    8[6-(1,8),26-(8,8,8,8,8)]
    81       5.292564       5.292564       5.292564    8[6-(1,8),26-(8,8,8,8,8),26-(8,8,8,8,8)]
    82       6.036455       6.036455       6.036455    8[6-(1,8),26-(8,8,8,8,8)]
    83       3.532679       3.532679       3.532679    8[6-(1,8),26-(8,8,8,8,8),26-(8,8,8,8,8)]
    84       1.374526       1.374526       1.374526    8[6-(1,8),26-(8,8,8,8,8)]
    85       1.897247       1.897247       1.897247    8[6-(1,8),26-(8,8,8,8,8),26-(8,8,8,8,8)]
    86       0.491759       0.491759       0.491759    8[6-(1,8),26-(8,8,8,8,8)]
    87       9.880568       9.880568       9.880568    8[6-(1,8),26-(8,8,8,8,8),26-(8,8,8,8,8)]
    88       9.898117       9.898117       9.898117    8[6-(1,8),26-(8,8,8,8,8)]
    89       2.515879       2.515879       2.515879    8[6-(1,8),26-(8,8,8,8,8),26-(8,8,8,8,8)]
    90       2.079286       2.079286       2.079286    8[6-(1,8),26-(8,8,8,8,8)]
    91        9.18085        9.18085        9.18085    8[6-(1,8),26-(8,8,8,8,8),26-(8,8,8,8,8)]
    92       8.889587       8.889587       8.889587    8[6-(1,8),26-(8,8,8,8,8)]
    93       9.835386       9.835386       9.835386    8[6-(1,8),26-(8,8,8,8,8),26-(8,8,8,8,8)]
    94       9.091495       9.091495       9.091495    8[6-(1,8),26-(8,8,8,8,8)]
    95       1.509971       1.509971       1.509971    8[6-(1,8),26-(8,8,8,8,8),26-(8,8,8,8,8)]
    96       3.668124       3.668124       3.668124    8[6-(1,8),26-(8,8,8,8,8)]
    97       6.939897       6.939897       6.939897    8[6-(1,8),26-(8,8,8,8,8),26-(8,8,8,8,8)]
    98       5.534409       5.534409       5.534409    8[6-(1,8),26-(8,8,8,8,8)]
    99       4.837918       4.837918       4.837918    8[6-(1,8),26-(8,8,8,8,8),26-(8,8,8,8,8)]
   100       4.855467       4.855467       4.855467    8[6-(1,8),26-(8,8,8,8,8)]
   101       7.558529       7.558529       7.558529    8[6-(1,8),26-(8,8,8,8,8),26-(8,8,8,8,8)]
   102       7.121936       7.121936       7.121936    8[6-(1,8),26-(8,8,8,8,8)]
   103         4.1382         4.1382         4.1382    8[6-(1,8),26-(8,8,8,8,8),26-(8,8,8,8,8)]
   104       3.846937       3.846937       3.846937    8[6-(1,8),26-(8,8,8,8,8)]
   105       4.792736       4.792736       4.792736    8[6-(1,8),26-(8,8,8,8,8),26-(8,8,8,8,8)]
   106       4.048845       4.048845       4.048845    8[6-(1,8),26-(8,8,8,8,8)]
   107       6.552621       6.552621       6.552621    8[6-(1,8),26-(8,8,8,8,8),26-(8,8,8,8,8)]
   108       8.710774       8.710774       8.710774    8[6-(1,8),26-(8,8,8,8,8)]
