# Supplementary material for: A collection of forcefield precursors for metal–organic frameworks
Source: RSC Adv. 2019 Nov 13;9(63):36492–507. doi: 10.1039/c9ra07327b (PMC9075174; doi:10.1039/c9ra07327b)
Supplement: RA-009-C9RA07327B-s1721 [file RA-009-C9RA07327B-s1721.txt]

NIKZAJ_clean

9.757700    0.000000    0.000000
0.000000    11.319000    0.000000
0.000000    -0.268961    14.513108

     1       8.935223       8.935223       8.935223    26[8-(6,26),8-(6,26),8-(6,26),8-(6,26),8-(6,26),8-(6,26)]
     2       8.783979       8.783979       8.783979    26[8-(6),8-(6),8-(6,26),8-(6,26),8-(6,26),8-(6,26)]
     3       4.056373       4.056373       4.056373    26[8-(6,26),8-(6,26),8-(6,26),8-(6,26),8-(6,26),8-(6,26)]
     4       3.905129       3.905129       3.905129    26[8-(6),8-(6),8-(6,26),8-(6,26),8-(6,26),8-(6,26)]
     5       0.822477       0.822477       0.822477    26[8-(6,26),8-(6,26),8-(6,26),8-(6,26),8-(6,26),8-(6,26)]
     6       0.973721       0.973721       0.973721    26[8-(6),8-(6),8-(6,26),8-(6,26),8-(6,26),8-(6,26)]
     7       5.701327       5.701327       5.701327    26[8-(6,26),8-(6,26),8-(6,26),8-(6,26),8-(6,26),8-(6,26)]
     8       5.852571       5.852571       5.852571    26[8-(6),8-(6),8-(6,26),8-(6,26),8-(6,26),8-(6,26)]
     9            0.0            0.0            0.0    26[8-(6),8-(6),8-(6),8-(6),8-(6,26),8-(6,26)]
    10        4.87885        4.87885        4.87885    26[8-(6),8-(6),8-(6),8-(6),8-(6,26),8-(6,26)]
    11            0.0            0.0            0.0    26[8-(6),8-(6),8-(6),8-(6),8-(6,26),8-(6,26)]
    12        4.87885        4.87885        4.87885    26[8-(6),8-(6),8-(6),8-(6),8-(6,26),8-(6,26)]
    13       7.253874       7.253874       7.253874    1[6-(8,8)]
    14       0.158075       0.158075       0.158075    1[6-(8,8)]
    15       5.963906       5.963906       5.963906    1[6-(8,8)]
    16       1.793465       1.793465       1.793465    1[6-(8,8)]
    17       1.742725       1.742725       1.742725    1[6-(8,8)]
    18       6.788432       6.788432       6.788432    1[6-(8,8)]
    19       2.375024       2.375024       2.375024    1[6-(8,8)]
    20       5.036925       5.036925       5.036925    1[6-(8,8)]
    21       1.085056       1.085056       1.085056    1[6-(8,8)]
    22       6.672315       6.672315       6.672315    1[6-(8,8)]
    23       6.621575       6.621575       6.621575    1[6-(8,8)]
    24       1.909582       1.909582       1.909582    1[6-(8,8)]
    25       2.503826       2.503826       2.503826    1[6-(8,8)]
    26       9.599625       9.599625       9.599625    1[6-(8,8)]
    27       3.793794       3.793794       3.793794    1[6-(8,8)]
    28       7.964235       7.964235       7.964235    1[6-(8,8)]
    29       8.014975       8.014975       8.014975    1[6-(8,8)]
    30       2.969268       2.969268       2.969268    1[6-(8,8)]
    31       7.382676       7.382676       7.382676    1[6-(8,8)]
    32       4.720775       4.720775       4.720775    1[6-(8,8)]
    33       8.672644       8.672644       8.672644    1[6-(8,8)]
    34       3.085385       3.085385       3.085385    1[6-(8,8)]
    35       3.136125       3.136125       3.136125    1[6-(8,8)]
    36       7.848118       7.848118       7.848118    1[6-(8,8)]
    37       7.964235       7.964235       7.964235    6[1-(0),8-(26),8-(26,26)]
    38       0.008782       0.008782       0.008782    6[1-(0),8-(26),8-(26,26)]
    39       6.884057       6.884057       6.884057    6[1-(0),8-(26),8-(26,26)]
    40       1.233373       1.233373       1.233373    6[1-(0),8-(26),8-(26,26)]
    41       1.114329       1.114329       1.114329    6[1-(0),8-(26),8-(26,26)]
    42       6.943579       6.943579       6.943579    6[1-(0),8-(26),8-(26,26)]
    43       3.085385       3.085385       3.085385    6[1-(0),8-(26),8-(26,26)]
    44       4.887632       4.887632       4.887632    6[1-(0),8-(26),8-(26,26)]
    45       2.005207       2.005207       2.005207    6[1-(0),8-(26),8-(26,26)]
    46       6.112223       6.112223       6.112223    6[1-(0),8-(26),8-(26,26)]
    47       5.993179       5.993179       5.993179    6[1-(0),8-(26),8-(26,26)]
    48       2.064729       2.064729       2.064729    6[1-(0),8-(26),8-(26,26)]
    49       1.793465       1.793465       1.793465    6[1-(0),8-(26),8-(26,26)]
    50      -0.008782      -0.008782      -0.008782    6[1-(0),8-(26),8-(26,26)]
    51       2.873643       2.873643       2.873643    6[1-(0),8-(26),8-(26,26)]
    52       8.524327       8.524327       8.524327    6[1-(0),8-(26),8-(26,26)]
    53       8.643371       8.643371       8.643371    6[1-(0),8-(26),8-(26,26)]
    54       2.814121       2.814121       2.814121    6[1-(0),8-(26),8-(26,26)]
    55       6.672315       6.672315       6.672315    6[1-(0),8-(26),8-(26,26)]
    56       4.870068       4.870068       4.870068    6[1-(0),8-(26),8-(26,26)]
    57       7.752493       7.752493       7.752493    6[1-(0),8-(26),8-(26,26)]
    58       3.645477       3.645477       3.645477    6[1-(0),8-(26),8-(26,26)]
    59       3.764521       3.764521       3.764521    6[1-(0),8-(26),8-(26,26)]
    60       7.692971       7.692971       7.692971    6[1-(0),8-(26),8-(26,26)]
    61       7.723122       7.723122       7.723122    8[6-(1,8),26-(8,8,8,8,8),26-(8,8,8,8,8)]
    62        9.03563        9.03563        9.03563    8[6-(1,8),26-(8,8,8,8,8)]
    63       9.696226       9.696226       9.696226    8[6-(1,8),26-(8,8,8,8,8),26-(8,8,8,8,8)]
    64       9.658464       9.658464       9.658464    8[6-(1,8),26-(8,8,8,8,8)]
    65        7.16908        7.16908        7.16908    8[6-(1,8),26-(8,8,8,8,8),26-(8,8,8,8,8)]
    66       7.695996       7.695996       7.695996    8[6-(1,8),26-(8,8,8,8,8)]
    67       0.780226       0.780226       0.780226    8[6-(1,8),26-(8,8,8,8,8),26-(8,8,8,8,8)]
    68       1.016557       1.016557       1.016557    8[6-(1,8),26-(8,8,8,8,8)]
    69       0.310002       0.310002       0.310002    8[6-(1,8),26-(8,8,8,8,8),26-(8,8,8,8,8)]
    70        1.14331        1.14331        1.14331    8[6-(1,8),26-(8,8,8,8,8)]
    71       8.156754       8.156754       8.156754    8[6-(1,8),26-(8,8,8,8,8),26-(8,8,8,8,8)]
    72       5.950733       5.950733       5.950733    8[6-(1,8),26-(8,8,8,8,8)]
    73       2.844272       2.844272       2.844272    8[6-(1,8),26-(8,8,8,8,8),26-(8,8,8,8,8)]
    74        4.15678        4.15678        4.15678    8[6-(1,8),26-(8,8,8,8,8)]
    75       4.817376       4.817376       4.817376    8[6-(1,8),26-(8,8,8,8,8),26-(8,8,8,8,8)]
    76       4.779614       4.779614       4.779614    8[6-(1,8),26-(8,8,8,8,8)]
    77        2.29023        2.29023        2.29023    8[6-(1,8),26-(8,8,8,8,8),26-(8,8,8,8,8)]
    78       2.817146       2.817146       2.817146    8[6-(1,8),26-(8,8,8,8,8)]
    79       5.659076       5.659076       5.659076    8[6-(1,8),26-(8,8,8,8,8),26-(8,8,8,8,8)]
    80       5.895407       5.895407       5.895407    8[6-(1,8),26-(8,8,8,8,8)]
    81       5.188852       5.188852       5.188852    8[6-(1,8),26-(8,8,8,8,8),26-(8,8,8,8,8)]
    82        6.02216        6.02216        6.02216    8[6-(1,8),26-(8,8,8,8,8)]
    83       3.277904       3.277904       3.277904    8[6-(1,8),26-(8,8,8,8,8),26-(8,8,8,8,8)]
    84       1.071883       1.071883       1.071883    8[6-(1,8),26-(8,8,8,8,8)]
    85       2.034578       2.034578       2.034578    8[6-(1,8),26-(8,8,8,8,8),26-(8,8,8,8,8)]
    86        0.72207        0.72207        0.72207    8[6-(1,8),26-(8,8,8,8,8)]
    87       0.061474       0.061474       0.061474    8[6-(1,8),26-(8,8,8,8,8),26-(8,8,8,8,8)]
    88       0.099236       0.099236       0.099236    8[6-(1,8),26-(8,8,8,8,8)]
    89        2.58862        2.58862        2.58862    8[6-(1,8),26-(8,8,8,8,8),26-(8,8,8,8,8)]
    90       2.061704       2.061704       2.061704    8[6-(1,8),26-(8,8,8,8,8)]
    91       8.977474       8.977474       8.977474    8[6-(1,8),26-(8,8,8,8,8),26-(8,8,8,8,8)]
    92       8.741143       8.741143       8.741143    8[6-(1,8),26-(8,8,8,8,8)]
    93       9.447698       9.447698       9.447698    8[6-(1,8),26-(8,8,8,8,8),26-(8,8,8,8,8)]
    94        8.61439        8.61439        8.61439    8[6-(1,8),26-(8,8,8,8,8)]
    95       1.600946       1.600946       1.600946    8[6-(1,8),26-(8,8,8,8,8),26-(8,8,8,8,8)]
    96       3.806967       3.806967       3.806967    8[6-(1,8),26-(8,8,8,8,8)]
    97       6.913428       6.913428       6.913428    8[6-(1,8),26-(8,8,8,8,8),26-(8,8,8,8,8)]
    98        5.60092        5.60092        5.60092    8[6-(1,8),26-(8,8,8,8,8)]
    99       4.940324       4.940324       4.940324    8[6-(1,8),26-(8,8,8,8,8),26-(8,8,8,8,8)]
   100       4.978086       4.978086       4.978086    8[6-(1,8),26-(8,8,8,8,8)]
   101        7.46747        7.46747        7.46747    8[6-(1,8),26-(8,8,8,8,8),26-(8,8,8,8,8)]
   102       6.940554       6.940554       6.940554    8[6-(1,8),26-(8,8,8,8,8)]
   103       4.098624       4.098624       4.098624    8[6-(1,8),26-(8,8,8,8,8),26-(8,8,8,8,8)]
   104       3.862293       3.862293       3.862293    8[6-(1,8),26-(8,8,8,8,8)]
   105       4.568848       4.568848       4.568848    8[6-(1,8),26-(8,8,8,8,8),26-(8,8,8,8,8)]
   106        3.73554        3.73554        3.73554    8[6-(1,8),26-(8,8,8,8,8)]
   107       6.479796       6.479796       6.479796    8[6-(1,8),26-(8,8,8,8,8),26-(8,8,8,8,8)]
   108       8.685817       8.685817       8.685817    8[6-(1,8),26-(8,8,8,8,8)]
