# Supplementary material for: A collection of forcefield precursors for metal–organic frameworks
Source: RSC Adv. 2019 Nov 13;9(63):36492–507. doi: 10.1039/c9ra07327b (PMC9075174; doi:10.1039/c9ra07327b)
Supplement: RA-009-C9RA07327B-s1722 [file RA-009-C9RA07327B-s1722.txt]

NIKZAJ01_clean

9.805800    0.000000    0.000000
0.000000    11.341600    0.000000
0.000000    -0.303818    14.550228

     1       8.989271       8.989271       8.989271    26[8-(6,26),8-(6,26),8-(6,26),8-(6,26),8-(6,26),8-(6,26)]
     2        8.80757        8.80757        8.80757    26[8-(6),8-(6),8-(6,26),8-(6,26),8-(6,26),8-(6,26)]
     3       4.086371       4.086371       4.086371    26[8-(6,26),8-(6,26),8-(6,26),8-(6,26),8-(6,26),8-(6,26)]
     4        3.90467        3.90467        3.90467    26[8-(6),8-(6),8-(6,26),8-(6,26),8-(6,26),8-(6,26)]
     5       0.816529       0.816529       0.816529    26[8-(6,26),8-(6,26),8-(6,26),8-(6,26),8-(6,26),8-(6,26)]
     6        0.99823        0.99823        0.99823    26[8-(6),8-(6),8-(6,26),8-(6,26),8-(6,26),8-(6,26)]
     7       5.719429       5.719429       5.719429    26[8-(6,26),8-(6,26),8-(6,26),8-(6,26),8-(6,26),8-(6,26)]
     8        5.90113        5.90113        5.90113    26[8-(6),8-(6),8-(6,26),8-(6,26),8-(6,26),8-(6,26)]
     9            0.0            0.0            0.0    26[8-(6),8-(6),8-(6),8-(6),8-(6,26),8-(6,26)]
    10         4.9029         4.9029         4.9029    26[8-(6),8-(6),8-(6),8-(6),8-(6,26),8-(6,26)]
    11            0.0            0.0            0.0    26[8-(6),8-(6),8-(6),8-(6),8-(6,26),8-(6,26)]
    12         4.9029         4.9029         4.9029    26[8-(6),8-(6),8-(6),8-(6),8-(6,26),8-(6,26)]
    13       7.310224       7.310224       7.310224    1[6-(8,8)]
    14       0.181407       0.181407       0.181407    1[6-(8,8)]
    15       6.012917       6.012917       6.012917    1[6-(8,8)]
    16       1.810151       1.810151       1.810151    1[6-(8,8)]
    17       1.714054       1.714054       1.714054    1[6-(8,8)]
    18       6.836604       6.836604       6.836604    1[6-(8,8)]
    19       2.407324       2.407324       2.407324    1[6-(8,8)]
    20       5.084307       5.084307       5.084307    1[6-(8,8)]
    21       1.110017       1.110017       1.110017    1[6-(8,8)]
    22       6.713051       6.713051       6.713051    1[6-(8,8)]
    23       6.616954       6.616954       6.616954    1[6-(8,8)]
    24       1.933704       1.933704       1.933704    1[6-(8,8)]
    25       2.495576       2.495576       2.495576    1[6-(8,8)]
    26       9.624393       9.624393       9.624393    1[6-(8,8)]
    27       3.792883       3.792883       3.792883    1[6-(8,8)]
    28       7.995649       7.995649       7.995649    1[6-(8,8)]
    29       8.091746       8.091746       8.091746    1[6-(8,8)]
    30       2.969196       2.969196       2.969196    1[6-(8,8)]
    31       7.398476       7.398476       7.398476    1[6-(8,8)]
    32       4.721493       4.721493       4.721493    1[6-(8,8)]
    33       8.695783       8.695783       8.695783    1[6-(8,8)]
    34       3.092749       3.092749       3.092749    1[6-(8,8)]
    35       3.188846       3.188846       3.188846    1[6-(8,8)]
    36       7.872096       7.872096       7.872096    1[6-(8,8)]
    37       8.022125       8.022125       8.022125    6[1-(0),8-(26),8-(26,26)]
    38       0.029417       0.029417       0.029417    6[1-(0),8-(26),8-(26,26)]
    39       6.933681       6.933681       6.933681    6[1-(0),8-(26),8-(26,26)]
    40       1.244356       1.244356       1.244356    6[1-(0),8-(26),8-(26,26)]
    41       1.097269       1.097269       1.097269    6[1-(0),8-(26),8-(26,26)]
    42       6.997419       6.997419       6.997419    6[1-(0),8-(26),8-(26,26)]
    43       3.119225       3.119225       3.119225    6[1-(0),8-(26),8-(26,26)]
    44       4.932317       4.932317       4.932317    6[1-(0),8-(26),8-(26,26)]
    45       2.030781       2.030781       2.030781    6[1-(0),8-(26),8-(26,26)]
    46       6.147256       6.147256       6.147256    6[1-(0),8-(26),8-(26,26)]
    47       6.000169       6.000169       6.000169    6[1-(0),8-(26),8-(26,26)]
    48       2.094519       2.094519       2.094519    6[1-(0),8-(26),8-(26,26)]
    49       1.783675       1.783675       1.783675    6[1-(0),8-(26),8-(26,26)]
    50      -0.029417      -0.029417      -0.029417    6[1-(0),8-(26),8-(26,26)]
    51       2.872119       2.872119       2.872119    6[1-(0),8-(26),8-(26,26)]
    52       8.561444       8.561444       8.561444    6[1-(0),8-(26),8-(26,26)]
    53       8.708531       8.708531       8.708531    6[1-(0),8-(26),8-(26,26)]
    54       2.808381       2.808381       2.808381    6[1-(0),8-(26),8-(26,26)]
    55       6.686575       6.686575       6.686575    6[1-(0),8-(26),8-(26,26)]
    56       4.873483       4.873483       4.873483    6[1-(0),8-(26),8-(26,26)]
    57       7.775019       7.775019       7.775019    6[1-(0),8-(26),8-(26,26)]
    58       3.658544       3.658544       3.658544    6[1-(0),8-(26),8-(26,26)]
    59       3.805631       3.805631       3.805631    6[1-(0),8-(26),8-(26,26)]
    60       7.711281       7.711281       7.711281    6[1-(0),8-(26),8-(26,26)]
    61       7.780314       7.780314       7.780314    8[6-(1,8),26-(8,8,8,8,8),26-(8,8,8,8,8)]
    62       9.103312       9.103312       9.103312    8[6-(1,8),26-(8,8,8,8,8)]
    63      -0.036183      -0.036183      -0.036183    8[6-(1,8),26-(8,8,8,8,8),26-(8,8,8,8,8)]
    64       9.718528       9.718528       9.718528    8[6-(1,8),26-(8,8,8,8,8)]
    65       7.220305       7.220305       7.220305    8[6-(1,8),26-(8,8,8,8,8),26-(8,8,8,8,8)]
    66       7.740208       7.740208       7.740208    8[6-(1,8),26-(8,8,8,8,8)]
    67       0.786327       0.786327       0.786327    8[6-(1,8),26-(8,8,8,8,8),26-(8,8,8,8,8)]
    68       1.029903       1.029903       1.029903    8[6-(1,8),26-(8,8,8,8,8)]
    69       0.306529       0.306529       0.306529    8[6-(1,8),26-(8,8,8,8,8),26-(8,8,8,8,8)]
    70       1.131393       1.131393       1.131393    8[6-(1,8),26-(8,8,8,8,8)]
    71       8.210691       8.210691       8.210691    8[6-(1,8),26-(8,8,8,8,8),26-(8,8,8,8,8)]
    72       6.012917       6.012917       6.012917    8[6-(1,8),26-(8,8,8,8,8)]
    73       2.877414       2.877414       2.877414    8[6-(1,8),26-(8,8,8,8,8),26-(8,8,8,8,8)]
    74       4.200412       4.200412       4.200412    8[6-(1,8),26-(8,8,8,8,8)]
    75       4.866717       4.866717       4.866717    8[6-(1,8),26-(8,8,8,8,8),26-(8,8,8,8,8)]
    76       4.815628       4.815628       4.815628    8[6-(1,8),26-(8,8,8,8,8)]
    77       2.317405       2.317405       2.317405    8[6-(1,8),26-(8,8,8,8,8),26-(8,8,8,8,8)]
    78       2.837308       2.837308       2.837308    8[6-(1,8),26-(8,8,8,8,8)]
    79       5.689227       5.689227       5.689227    8[6-(1,8),26-(8,8,8,8,8),26-(8,8,8,8,8)]
    80       5.932803       5.932803       5.932803    8[6-(1,8),26-(8,8,8,8,8)]
    81       5.209429       5.209429       5.209429    8[6-(1,8),26-(8,8,8,8,8),26-(8,8,8,8,8)]
    82       6.034293       6.034293       6.034293    8[6-(1,8),26-(8,8,8,8,8)]
    83       3.307791       3.307791       3.307791    8[6-(1,8),26-(8,8,8,8,8),26-(8,8,8,8,8)]
    84       1.110017       1.110017       1.110017    8[6-(1,8),26-(8,8,8,8,8)]
    85       2.025486       2.025486       2.025486    8[6-(1,8),26-(8,8,8,8,8),26-(8,8,8,8,8)]
    86       0.702488       0.702488       0.702488    8[6-(1,8),26-(8,8,8,8,8)]
    87       0.036183       0.036183       0.036183    8[6-(1,8),26-(8,8,8,8,8),26-(8,8,8,8,8)]
    88       0.087272       0.087272       0.087272    8[6-(1,8),26-(8,8,8,8,8)]
    89       2.585495       2.585495       2.585495    8[6-(1,8),26-(8,8,8,8,8),26-(8,8,8,8,8)]
    90       2.065592       2.065592       2.065592    8[6-(1,8),26-(8,8,8,8,8)]
    91       9.019473       9.019473       9.019473    8[6-(1,8),26-(8,8,8,8,8),26-(8,8,8,8,8)]
    92       8.775897       8.775897       8.775897    8[6-(1,8),26-(8,8,8,8,8)]
    93       9.499271       9.499271       9.499271    8[6-(1,8),26-(8,8,8,8,8),26-(8,8,8,8,8)]
    94       8.674407       8.674407       8.674407    8[6-(1,8),26-(8,8,8,8,8)]
    95       1.595109       1.595109       1.595109    8[6-(1,8),26-(8,8,8,8,8),26-(8,8,8,8,8)]
    96       3.792883       3.792883       3.792883    8[6-(1,8),26-(8,8,8,8,8)]
    97       6.928386       6.928386       6.928386    8[6-(1,8),26-(8,8,8,8,8),26-(8,8,8,8,8)]
    98       5.605388       5.605388       5.605388    8[6-(1,8),26-(8,8,8,8,8)]
    99       4.939083       4.939083       4.939083    8[6-(1,8),26-(8,8,8,8,8),26-(8,8,8,8,8)]
   100       4.990172       4.990172       4.990172    8[6-(1,8),26-(8,8,8,8,8)]
   101       7.488395       7.488395       7.488395    8[6-(1,8),26-(8,8,8,8,8),26-(8,8,8,8,8)]
   102       6.968492       6.968492       6.968492    8[6-(1,8),26-(8,8,8,8,8)]
   103       4.116573       4.116573       4.116573    8[6-(1,8),26-(8,8,8,8,8),26-(8,8,8,8,8)]
   104       3.872997       3.872997       3.872997    8[6-(1,8),26-(8,8,8,8,8)]
   105       4.596371       4.596371       4.596371    8[6-(1,8),26-(8,8,8,8,8),26-(8,8,8,8,8)]
   106       3.771507       3.771507       3.771507    8[6-(1,8),26-(8,8,8,8,8)]
   107       6.498009       6.498009       6.498009    8[6-(1,8),26-(8,8,8,8,8),26-(8,8,8,8,8)]
   108       8.695783       8.695783       8.695783    8[6-(1,8),26-(8,8,8,8,8)]
