# Supplementary material for: A collection of forcefield precursors for metal–organic frameworks
Source: RSC Adv. 2019 Nov 13;9(63):36492–507. doi: 10.1039/c9ra07327b (PMC9075174; doi:10.1039/c9ra07327b)
Supplement: RA-009-C9RA07327B-s1723 [file RA-009-C9RA07327B-s1723.txt]

NIKZAJ02_clean

9.882000    0.000000    0.000000
0.000000    11.398300    0.000000
0.000000    -0.337248    14.610508

     1       9.076321       9.076321       9.076321    26[8-(6,26),8-(6,26),8-(6,26),8-(6,26),8-(6,26),8-(6,26)]
     2       8.840931       8.840931       8.840931    26[8-(6),8-(6),8-(6,26),8-(6,26),8-(6,26),8-(6,26)]
     3       4.135321       4.135321       4.135321    26[8-(6,26),8-(6,26),8-(6,26),8-(6,26),8-(6,26),8-(6,26)]
     4       3.899931       3.899931       3.899931    26[8-(6),8-(6),8-(6,26),8-(6,26),8-(6,26),8-(6,26)]
     5       0.805679       0.805679       0.805679    26[8-(6,26),8-(6,26),8-(6,26),8-(6,26),8-(6,26),8-(6,26)]
     6       1.041069       1.041069       1.041069    26[8-(6),8-(6),8-(6,26),8-(6,26),8-(6,26),8-(6,26)]
     7       5.746679       5.746679       5.746679    26[8-(6,26),8-(6,26),8-(6,26),8-(6,26),8-(6,26),8-(6,26)]
     8       5.982069       5.982069       5.982069    26[8-(6),8-(6),8-(6,26),8-(6,26),8-(6,26),8-(6,26)]
     9            0.0            0.0            0.0    26[8-(6),8-(6),8-(6),8-(6),8-(6,26),8-(6,26)]
    10          4.941          4.941          4.941    26[8-(6),8-(6),8-(6),8-(6),8-(6,26),8-(6,26)]
    11            0.0            0.0            0.0    26[8-(6),8-(6),8-(6),8-(6),8-(6,26),8-(6,26)]
    12          4.941          4.941          4.941    26[8-(6),8-(6),8-(6),8-(6),8-(6,26),8-(6,26)]
    13       7.435217       7.435217       7.435217    1[6-(8,8)]
    14        0.24705        0.24705        0.24705    1[6-(8,8)]
    15       6.114982       6.114982       6.114982    1[6-(8,8)]
    16       1.857816       1.857816       1.857816    1[6-(8,8)]
    17       1.661164       1.661164       1.661164    1[6-(8,8)]
    18       6.918388       6.918388       6.918388    1[6-(8,8)]
    19       2.494217       2.494217       2.494217    1[6-(8,8)]
    20        5.18805        5.18805        5.18805    1[6-(8,8)]
    21       1.173982       1.173982       1.173982    1[6-(8,8)]
    22       6.798816       6.798816       6.798816    1[6-(8,8)]
    23       6.602164       6.602164       6.602164    1[6-(8,8)]
    24       1.977388       1.977388       1.977388    1[6-(8,8)]
    25       2.446783       2.446783       2.446783    1[6-(8,8)]
    26        9.63495        9.63495        9.63495    1[6-(8,8)]
    27       3.767018       3.767018       3.767018    1[6-(8,8)]
    28       8.024184       8.024184       8.024184    1[6-(8,8)]
    29       8.220836       8.220836       8.220836    1[6-(8,8)]
    30       2.963612       2.963612       2.963612    1[6-(8,8)]
    31       7.387783       7.387783       7.387783    1[6-(8,8)]
    32        4.69395        4.69395        4.69395    1[6-(8,8)]
    33       8.708018       8.708018       8.708018    1[6-(8,8)]
    34       3.083184       3.083184       3.083184    1[6-(8,8)]
    35       3.279836       3.279836       3.279836    1[6-(8,8)]
    36       7.904612       7.904612       7.904612    1[6-(8,8)]
    37       8.128933       8.128933       8.128933    6[1-(0),8-(26),8-(26,26)]
    38       0.080044       0.080044       0.080044    6[1-(0),8-(26),8-(26,26)]
    39        7.01622        7.01622        7.01622    6[1-(0),8-(26),8-(26,26)]
    40       1.279719       1.279719       1.279719    6[1-(0),8-(26),8-(26,26)]
    41       1.068244       1.068244       1.068244    6[1-(0),8-(26),8-(26,26)]
    42       7.083418       7.083418       7.083418    6[1-(0),8-(26),8-(26,26)]
    43       3.187933       3.187933       3.187933    6[1-(0),8-(26),8-(26,26)]
    44       5.021044       5.021044       5.021044    6[1-(0),8-(26),8-(26,26)]
    45        2.07522        2.07522        2.07522    6[1-(0),8-(26),8-(26,26)]
    46       6.220719       6.220719       6.220719    6[1-(0),8-(26),8-(26,26)]
    47       6.009244       6.009244       6.009244    6[1-(0),8-(26),8-(26,26)]
    48       2.142418       2.142418       2.142418    6[1-(0),8-(26),8-(26,26)]
    49       1.753067       1.753067       1.753067    6[1-(0),8-(26),8-(26,26)]
    50       9.801956       9.801956       9.801956    6[1-(0),8-(26),8-(26,26)]
    51        2.86578        2.86578        2.86578    6[1-(0),8-(26),8-(26,26)]
    52       8.602281       8.602281       8.602281    6[1-(0),8-(26),8-(26,26)]
    53       8.813756       8.813756       8.813756    6[1-(0),8-(26),8-(26,26)]
    54       2.798582       2.798582       2.798582    6[1-(0),8-(26),8-(26,26)]
    55       6.694067       6.694067       6.694067    6[1-(0),8-(26),8-(26,26)]
    56       4.860956       4.860956       4.860956    6[1-(0),8-(26),8-(26,26)]
    57        7.80678        7.80678        7.80678    6[1-(0),8-(26),8-(26,26)]
    58       3.661281       3.661281       3.661281    6[1-(0),8-(26),8-(26,26)]
    59       3.872756       3.872756       3.872756    6[1-(0),8-(26),8-(26,26)]
    60       7.739582       7.739582       7.739582    6[1-(0),8-(26),8-(26,26)]
    61       7.869728       7.869728       7.869728    8[6-(1,8),26-(8,8,8,8,8),26-(8,8,8,8,8)]
    62       9.215657       9.215657       9.215657    8[6-(1,8),26-(8,8,8,8,8)]
    63        0.01008        0.01008        0.01008    8[6-(1,8),26-(8,8,8,8,8),26-(8,8,8,8,8)]
    64       9.828637       9.828637       9.828637    8[6-(1,8),26-(8,8,8,8,8)]
    65       7.304873       7.304873       7.304873    8[6-(1,8),26-(8,8,8,8,8),26-(8,8,8,8,8)]
    66       7.809448       7.809448       7.809448    8[6-(1,8),26-(8,8,8,8,8)]
    67       0.806668       0.806668       0.806668    8[6-(1,8),26-(8,8,8,8,8),26-(8,8,8,8,8)]
    68       1.057374       1.057374       1.057374    8[6-(1,8),26-(8,8,8,8,8)]
    69       0.297251       0.297251       0.297251    8[6-(1,8),26-(8,8,8,8,8),26-(8,8,8,8,8)]
    70       1.099867       1.099867       1.099867    8[6-(1,8),26-(8,8,8,8,8)]
    71       8.303746       8.303746       8.303746    8[6-(1,8),26-(8,8,8,8,8),26-(8,8,8,8,8)]
    72       6.111029       6.111029       6.111029    8[6-(1,8),26-(8,8,8,8,8)]
    73       2.928728       2.928728       2.928728    8[6-(1,8),26-(8,8,8,8,8),26-(8,8,8,8,8)]
    74       4.274657       4.274657       4.274657    8[6-(1,8),26-(8,8,8,8,8)]
    75        4.95108        4.95108        4.95108    8[6-(1,8),26-(8,8,8,8,8),26-(8,8,8,8,8)]
    76       4.887637       4.887637       4.887637    8[6-(1,8),26-(8,8,8,8,8)]
    77       2.363873       2.363873       2.363873    8[6-(1,8),26-(8,8,8,8,8),26-(8,8,8,8,8)]
    78       2.868448       2.868448       2.868448    8[6-(1,8),26-(8,8,8,8,8)]
    79       5.747668       5.747668       5.747668    8[6-(1,8),26-(8,8,8,8,8),26-(8,8,8,8,8)]
    80       5.998374       5.998374       5.998374    8[6-(1,8),26-(8,8,8,8,8)]
    81       5.238251       5.238251       5.238251    8[6-(1,8),26-(8,8,8,8,8),26-(8,8,8,8,8)]
    82       6.040867       6.040867       6.040867    8[6-(1,8),26-(8,8,8,8,8)]
    83       3.362746       3.362746       3.362746    8[6-(1,8),26-(8,8,8,8,8),26-(8,8,8,8,8)]
    84       1.170029       1.170029       1.170029    8[6-(1,8),26-(8,8,8,8,8)]
    85       2.012272       2.012272       2.012272    8[6-(1,8),26-(8,8,8,8,8),26-(8,8,8,8,8)]
    86       0.666343       0.666343       0.666343    8[6-(1,8),26-(8,8,8,8,8)]
    87       -0.01008       -0.01008       -0.01008    8[6-(1,8),26-(8,8,8,8,8),26-(8,8,8,8,8)]
    88       0.053363       0.053363       0.053363    8[6-(1,8),26-(8,8,8,8,8)]
    89       2.577127       2.577127       2.577127    8[6-(1,8),26-(8,8,8,8,8),26-(8,8,8,8,8)]
    90       2.072552       2.072552       2.072552    8[6-(1,8),26-(8,8,8,8,8)]
    91       9.075332       9.075332       9.075332    8[6-(1,8),26-(8,8,8,8,8),26-(8,8,8,8,8)]
    92       8.824626       8.824626       8.824626    8[6-(1,8),26-(8,8,8,8,8)]
    93       9.584749       9.584749       9.584749    8[6-(1,8),26-(8,8,8,8,8),26-(8,8,8,8,8)]
    94       8.782133       8.782133       8.782133    8[6-(1,8),26-(8,8,8,8,8)]
    95       1.578254       1.578254       1.578254    8[6-(1,8),26-(8,8,8,8,8),26-(8,8,8,8,8)]
    96       3.770971       3.770971       3.770971    8[6-(1,8),26-(8,8,8,8,8)]
    97       6.953272       6.953272       6.953272    8[6-(1,8),26-(8,8,8,8,8),26-(8,8,8,8,8)]
    98       5.607343       5.607343       5.607343    8[6-(1,8),26-(8,8,8,8,8)]
    99        4.93092        4.93092        4.93092    8[6-(1,8),26-(8,8,8,8,8),26-(8,8,8,8,8)]
   100       4.994363       4.994363       4.994363    8[6-(1,8),26-(8,8,8,8,8)]
   101       7.518127       7.518127       7.518127    8[6-(1,8),26-(8,8,8,8,8),26-(8,8,8,8,8)]
   102       7.013552       7.013552       7.013552    8[6-(1,8),26-(8,8,8,8,8)]
   103       4.134332       4.134332       4.134332    8[6-(1,8),26-(8,8,8,8,8),26-(8,8,8,8,8)]
   104       3.883626       3.883626       3.883626    8[6-(1,8),26-(8,8,8,8,8)]
   105       4.643749       4.643749       4.643749    8[6-(1,8),26-(8,8,8,8,8),26-(8,8,8,8,8)]
   106       3.841133       3.841133       3.841133    8[6-(1,8),26-(8,8,8,8,8)]
   107       6.519254       6.519254       6.519254    8[6-(1,8),26-(8,8,8,8,8),26-(8,8,8,8,8)]
   108       8.711971       8.711971       8.711971    8[6-(1,8),26-(8,8,8,8,8)]
