# Supplementary material for: A collection of forcefield precursors for metal–organic frameworks
Source: RSC Adv. 2019 Nov 13;9(63):36492–507. doi: 10.1039/c9ra07327b (PMC9075174; doi:10.1039/c9ra07327b)
Supplement: RA-009-C9RA07327B-s1724 [file RA-009-C9RA07327B-s1724.txt]

NIKZEN_clean

9.885500    0.000000    0.000000
0.000000    11.408200    0.000000
0.000000    -0.364485    14.800613

     1       9.133411       9.133411       9.133411    26[8-(6,26),8-(6,26),8-(6,26),8-(6,26),8-(6,26),8-(6,26)]
     2       8.758652       8.758652       8.758652    26[8-(6),8-(6),8-(6,26),8-(6,26),8-(6,26),8-(6,26)]
     3       4.190661       4.190661       4.190661    26[8-(6,26),8-(6,26),8-(6,26),8-(6,26),8-(6,26),8-(6,26)]
     4       3.815902       3.815902       3.815902    26[8-(6),8-(6),8-(6,26),8-(6,26),8-(6,26),8-(6,26)]
     5       0.752089       0.752089       0.752089    26[8-(6,26),8-(6,26),8-(6,26),8-(6,26),8-(6,26),8-(6,26)]
     6       1.126848       1.126848       1.126848    26[8-(6),8-(6),8-(6,26),8-(6,26),8-(6,26),8-(6,26)]
     7       5.694839       5.694839       5.694839    26[8-(6,26),8-(6,26),8-(6,26),8-(6,26),8-(6,26),8-(6,26)]
     8       6.069598       6.069598       6.069598    26[8-(6),8-(6),8-(6,26),8-(6,26),8-(6,26),8-(6,26)]
     9            0.0            0.0            0.0    26[8-(6),8-(6),8-(6),8-(6),8-(6,26),8-(6,26)]
    10        4.94275        4.94275        4.94275    26[8-(6),8-(6),8-(6),8-(6),8-(6,26),8-(6,26)]
    11            0.0            0.0            0.0    26[8-(6),8-(6),8-(6),8-(6),8-(6,26),8-(6,26)]
    12        4.94275        4.94275        4.94275    26[8-(6),8-(6),8-(6),8-(6),8-(6,26),8-(6,26)]
    13        7.53374        7.53374        7.53374    1[6-(8,8)]
    14       0.424088       0.424088       0.424088    1[6-(8,8)]
    15       6.130987       6.130987       6.130987    1[6-(8,8)]
    16       2.029493       2.029493       2.029493    1[6-(8,8)]
    17       1.584646       1.584646       1.584646    1[6-(8,8)]
    18       6.973232       6.973232       6.973232    1[6-(8,8)]
    19        2.59099        2.59099        2.59099    1[6-(8,8)]
    20       5.366838       5.366838       5.366838    1[6-(8,8)]
    21       1.188237       1.188237       1.188237    1[6-(8,8)]
    22       6.972243       6.972243       6.972243    1[6-(8,8)]
    23       6.527396       6.527396       6.527396    1[6-(8,8)]
    24       2.030482       2.030482       2.030482    1[6-(8,8)]
    25        2.35176        2.35176        2.35176    1[6-(8,8)]
    26       9.461412       9.461412       9.461412    1[6-(8,8)]
    27       3.754513       3.754513       3.754513    1[6-(8,8)]
    28       7.856007       7.856007       7.856007    1[6-(8,8)]
    29       8.300854       8.300854       8.300854    1[6-(8,8)]
    30       2.912268       2.912268       2.912268    1[6-(8,8)]
    31        7.29451        7.29451        7.29451    1[6-(8,8)]
    32       4.518662       4.518662       4.518662    1[6-(8,8)]
    33       8.697263       8.697263       8.697263    1[6-(8,8)]
    34       2.913257       2.913257       2.913257    1[6-(8,8)]
    35       3.358104       3.358104       3.358104    1[6-(8,8)]
    36       7.855018       7.855018       7.855018    1[6-(8,8)]
    37       8.222759       8.222759       8.222759    6[1-(0),8-(26),8-(26,26)]
    38       0.202653       0.202653       0.202653    6[1-(0),8-(26),8-(26,26)]
    39       7.036499       7.036499       7.036499    6[1-(0),8-(26),8-(26,26)]
    40       1.396821       1.396821       1.396821    6[1-(0),8-(26),8-(26,26)]
    41       1.030069       1.030069       1.030069    6[1-(0),8-(26),8-(26,26)]
    42       7.141285       7.141285       7.141285    6[1-(0),8-(26),8-(26,26)]
    43       3.280009       3.280009       3.280009    6[1-(0),8-(26),8-(26,26)]
    44       5.145403       5.145403       5.145403    6[1-(0),8-(26),8-(26,26)]
    45       2.093749       2.093749       2.093749    6[1-(0),8-(26),8-(26,26)]
    46       6.339571       6.339571       6.339571    6[1-(0),8-(26),8-(26,26)]
    47       5.972819       5.972819       5.972819    6[1-(0),8-(26),8-(26,26)]
    48       2.198535       2.198535       2.198535    6[1-(0),8-(26),8-(26,26)]
    49       1.662741       1.662741       1.662741    6[1-(0),8-(26),8-(26,26)]
    50       9.682847       9.682847       9.682847    6[1-(0),8-(26),8-(26,26)]
    51       2.849001       2.849001       2.849001    6[1-(0),8-(26),8-(26,26)]
    52       8.488679       8.488679       8.488679    6[1-(0),8-(26),8-(26,26)]
    53       8.855431       8.855431       8.855431    6[1-(0),8-(26),8-(26,26)]
    54       2.744215       2.744215       2.744215    6[1-(0),8-(26),8-(26,26)]
    55       6.605491       6.605491       6.605491    6[1-(0),8-(26),8-(26,26)]
    56       4.740097       4.740097       4.740097    6[1-(0),8-(26),8-(26,26)]
    57       7.791751       7.791751       7.791751    6[1-(0),8-(26),8-(26,26)]
    58       3.545929       3.545929       3.545929    6[1-(0),8-(26),8-(26,26)]
    59       3.912681       3.912681       3.912681    6[1-(0),8-(26),8-(26,26)]
    60       7.686965       7.686965       7.686965    6[1-(0),8-(26),8-(26,26)]
    61       7.956246       7.956246       7.956246    8[6-(1,8),26-(8,8,8,8,8),26-(8,8,8,8,8)]
    62       9.309966       9.309966       9.309966    8[6-(1,8),26-(8,8,8,8,8)]
    63       0.100041       0.100041       0.100041    8[6-(1,8),26-(8,8,8,8,8),26-(8,8,8,8,8)]
    64       0.039147       0.039147       0.039147    8[6-(1,8),26-(8,8,8,8,8)]
    65       7.356493       7.356493       7.356493    8[6-(1,8),26-(8,8,8,8,8),26-(8,8,8,8,8)]
    66        7.81261        7.81261        7.81261    8[6-(1,8),26-(8,8,8,8,8)]
    67       0.865179       0.865179       0.865179    8[6-(1,8),26-(8,8,8,8,8),26-(8,8,8,8,8)]
    68       1.157394       1.157394       1.157394    8[6-(1,8),26-(8,8,8,8,8)]
    69       0.287569       0.287569       0.287569    8[6-(1,8),26-(8,8,8,8,8),26-(8,8,8,8,8)]
    70       1.072774       1.072774       1.072774    8[6-(1,8),26-(8,8,8,8,8)]
    71       8.351567       8.351567       8.351567    8[6-(1,8),26-(8,8,8,8,8),26-(8,8,8,8,8)]
    72       6.168849       6.168849       6.168849    8[6-(1,8),26-(8,8,8,8,8)]
    73       3.013496       3.013496       3.013496    8[6-(1,8),26-(8,8,8,8,8),26-(8,8,8,8,8)]
    74       4.367216       4.367216       4.367216    8[6-(1,8),26-(8,8,8,8,8)]
    75       5.042791       5.042791       5.042791    8[6-(1,8),26-(8,8,8,8,8),26-(8,8,8,8,8)]
    76       4.981897       4.981897       4.981897    8[6-(1,8),26-(8,8,8,8,8)]
    77       2.413743       2.413743       2.413743    8[6-(1,8),26-(8,8,8,8,8),26-(8,8,8,8,8)]
    78        2.86986        2.86986        2.86986    8[6-(1,8),26-(8,8,8,8,8)]
    79       5.807929       5.807929       5.807929    8[6-(1,8),26-(8,8,8,8,8),26-(8,8,8,8,8)]
    80       6.100144       6.100144       6.100144    8[6-(1,8),26-(8,8,8,8,8)]
    81       5.230319       5.230319       5.230319    8[6-(1,8),26-(8,8,8,8,8),26-(8,8,8,8,8)]
    82       6.015524       6.015524       6.015524    8[6-(1,8),26-(8,8,8,8,8)]
    83       3.408817       3.408817       3.408817    8[6-(1,8),26-(8,8,8,8,8),26-(8,8,8,8,8)]
    84       1.226099       1.226099       1.226099    8[6-(1,8),26-(8,8,8,8,8)]
    85       1.929254       1.929254       1.929254    8[6-(1,8),26-(8,8,8,8,8),26-(8,8,8,8,8)]
    86       0.575534       0.575534       0.575534    8[6-(1,8),26-(8,8,8,8,8)]
    87       9.785459       9.785459       9.785459    8[6-(1,8),26-(8,8,8,8,8),26-(8,8,8,8,8)]
    88       9.846353       9.846353       9.846353    8[6-(1,8),26-(8,8,8,8,8)]
    89       2.529007       2.529007       2.529007    8[6-(1,8),26-(8,8,8,8,8),26-(8,8,8,8,8)]
    90        2.07289        2.07289        2.07289    8[6-(1,8),26-(8,8,8,8,8)]
    91       9.020321       9.020321       9.020321    8[6-(1,8),26-(8,8,8,8,8),26-(8,8,8,8,8)]
    92       8.728106       8.728106       8.728106    8[6-(1,8),26-(8,8,8,8,8)]
    93       9.597931       9.597931       9.597931    8[6-(1,8),26-(8,8,8,8,8),26-(8,8,8,8,8)]
    94       8.812726       8.812726       8.812726    8[6-(1,8),26-(8,8,8,8,8)]
    95       1.533933       1.533933       1.533933    8[6-(1,8),26-(8,8,8,8,8),26-(8,8,8,8,8)]
    96       3.716651       3.716651       3.716651    8[6-(1,8),26-(8,8,8,8,8)]
    97       6.872004       6.872004       6.872004    8[6-(1,8),26-(8,8,8,8,8),26-(8,8,8,8,8)]
    98       5.518284       5.518284       5.518284    8[6-(1,8),26-(8,8,8,8,8)]
    99       4.842709       4.842709       4.842709    8[6-(1,8),26-(8,8,8,8,8),26-(8,8,8,8,8)]
   100       4.903603       4.903603       4.903603    8[6-(1,8),26-(8,8,8,8,8)]
   101       7.471757       7.471757       7.471757    8[6-(1,8),26-(8,8,8,8,8),26-(8,8,8,8,8)]
   102        7.01564        7.01564        7.01564    8[6-(1,8),26-(8,8,8,8,8)]
   103       4.077571       4.077571       4.077571    8[6-(1,8),26-(8,8,8,8,8),26-(8,8,8,8,8)]
   104       3.785356       3.785356       3.785356    8[6-(1,8),26-(8,8,8,8,8)]
   105       4.655181       4.655181       4.655181    8[6-(1,8),26-(8,8,8,8,8),26-(8,8,8,8,8)]
   106       3.869976       3.869976       3.869976    8[6-(1,8),26-(8,8,8,8,8)]
   107       6.476683       6.476683       6.476683    8[6-(1,8),26-(8,8,8,8,8),26-(8,8,8,8,8)]
   108       8.659401       8.659401       8.659401    8[6-(1,8),26-(8,8,8,8,8)]
