# Supplementary material for: A collection of forcefield precursors for metal–organic frameworks
Source: RSC Adv. 2019 Nov 13;9(63):36492–507. doi: 10.1039/c9ra07327b (PMC9075174; doi:10.1039/c9ra07327b)
Supplement: RA-009-C9RA07327B-s1725 [file RA-009-C9RA07327B-s1725.txt]

NIKZEN01_clean

9.936900    0.000000    0.000000
0.000000    11.444300    0.000000
0.000000    -0.381251    14.809293

     1       9.186167       9.186167       9.186167    26[8-(6,26),8-(6,26),8-(6,26),8-(6,26),8-(6,26),8-(6,26)]
     2       6.114175       6.114175       6.114175    26[8-(6),8-(6),8-(6,26),8-(6,26),8-(6,26),8-(6,26)]
     3       4.217717       4.217717       4.217717    26[8-(6,26),8-(6,26),8-(6,26),8-(6,26),8-(6,26),8-(6,26)]
     4       1.145725       1.145725       1.145725    26[8-(6),8-(6),8-(6,26),8-(6,26),8-(6,26),8-(6,26)]
     5       0.750733       0.750733       0.750733    26[8-(6,26),8-(6,26),8-(6,26),8-(6,26),8-(6,26),8-(6,26)]
     6       3.822725       3.822725       3.822725    26[8-(6),8-(6),8-(6,26),8-(6,26),8-(6,26),8-(6,26)]
     7       5.719183       5.719183       5.719183    26[8-(6,26),8-(6,26),8-(6,26),8-(6,26),8-(6,26),8-(6,26)]
     8       8.791175       8.791175       8.791175    26[8-(6),8-(6),8-(6,26),8-(6,26),8-(6,26),8-(6,26)]
     9            0.0            0.0            0.0    26[8-(6),8-(6),8-(6),8-(6),8-(6,26),8-(6,26)]
    10        4.96845        4.96845        4.96845    26[8-(6),8-(6),8-(6),8-(6),8-(6,26),8-(6,26)]
    11            0.0            0.0            0.0    26[8-(6),8-(6),8-(6),8-(6),8-(6,26),8-(6,26)]
    12        4.96845        4.96845        4.96845    26[8-(6),8-(6),8-(6),8-(6),8-(6,26),8-(6,26)]
    13       7.584836       7.584836       7.584836    1[6-(8,8)]
    14       0.468028       0.468028       0.468028    1[6-(8,8)]
    15       6.163859       6.163859       6.163859    1[6-(8,8)]
    16        2.01421        2.01421        2.01421    1[6-(8,8)]
    17       1.575992       1.575992       1.575992    1[6-(8,8)]
    18       7.021414       7.021414       7.021414    1[6-(8,8)]
    19       2.616386       2.616386       2.616386    1[6-(8,8)]
    20       5.436478       5.436478       5.436478    1[6-(8,8)]
    21       1.195409       1.195409       1.195409    1[6-(8,8)]
    22        6.98266        6.98266        6.98266    1[6-(8,8)]
    23       6.544442       6.544442       6.544442    1[6-(8,8)]
    24       2.052964       2.052964       2.052964    1[6-(8,8)]
    25       2.352064       2.352064       2.352064    1[6-(8,8)]
    26       9.468872       9.468872       9.468872    1[6-(8,8)]
    27       3.773041       3.773041       3.773041    1[6-(8,8)]
    28        7.92269        7.92269        7.92269    1[6-(8,8)]
    29       8.360908       8.360908       8.360908    1[6-(8,8)]
    30       2.915486       2.915486       2.915486    1[6-(8,8)]
    31       7.320514       7.320514       7.320514    1[6-(8,8)]
    32       4.500422       4.500422       4.500422    1[6-(8,8)]
    33       8.741491       8.741491       8.741491    1[6-(8,8)]
    34        2.95424        2.95424        2.95424    1[6-(8,8)]
    35       3.392458       3.392458       3.392458    1[6-(8,8)]
    36       7.883936       7.883936       7.883936    1[6-(8,8)]
    37         8.2834         8.2834         8.2834    6[1-(0),8-(26),8-(26,26)]
    38       0.230536       0.230536       0.230536    6[1-(0),8-(26),8-(26,26)]
    39       7.087991       7.087991       7.087991    6[1-(0),8-(26),8-(26,26)]
    40       1.385204       1.385204       1.385204    6[1-(0),8-(26),8-(26,26)]
    41       1.015551       1.015551       1.015551    6[1-(0),8-(26),8-(26,26)]
    42       7.195309       7.195309       7.195309    6[1-(0),8-(26),8-(26,26)]
    43        3.31495        3.31495        3.31495    6[1-(0),8-(26),8-(26,26)]
    44       5.198986       5.198986       5.198986    6[1-(0),8-(26),8-(26,26)]
    45       2.119541       2.119541       2.119541    6[1-(0),8-(26),8-(26,26)]
    46       6.353654       6.353654       6.353654    6[1-(0),8-(26),8-(26,26)]
    47       5.984001       5.984001       5.984001    6[1-(0),8-(26),8-(26,26)]
    48       2.226859       2.226859       2.226859    6[1-(0),8-(26),8-(26,26)]
    49         1.6535         1.6535         1.6535    6[1-(0),8-(26),8-(26,26)]
    50       9.706364       9.706364       9.706364    6[1-(0),8-(26),8-(26,26)]
    51       2.848909       2.848909       2.848909    6[1-(0),8-(26),8-(26,26)]
    52       8.551696       8.551696       8.551696    6[1-(0),8-(26),8-(26,26)]
    53       8.921349       8.921349       8.921349    6[1-(0),8-(26),8-(26,26)]
    54       2.741591       2.741591       2.741591    6[1-(0),8-(26),8-(26,26)]
    55        6.62195        6.62195        6.62195    6[1-(0),8-(26),8-(26,26)]
    56       4.737914       4.737914       4.737914    6[1-(0),8-(26),8-(26,26)]
    57       7.817359       7.817359       7.817359    6[1-(0),8-(26),8-(26,26)]
    58       3.583246       3.583246       3.583246    6[1-(0),8-(26),8-(26,26)]
    59       3.952899       3.952899       3.952899    6[1-(0),8-(26),8-(26,26)]
    60       7.710041       7.710041       7.710041    6[1-(0),8-(26),8-(26,26)]
    61       8.007949       8.007949       8.007949    8[6-(1,8),26-(8,8,8,8,8),26-(8,8,8,8,8)]
    62       4.405525       4.405525       4.405525    8[6-(1,8),26-(8,8,8,8,8)]
    63       0.123118       0.123118       0.123118    8[6-(1,8),26-(8,8,8,8,8),26-(8,8,8,8,8)]
    64       0.054653       0.054653       0.054653    8[6-(1,8),26-(8,8,8,8,8)]
    65       7.406468       7.406468       7.406468    8[6-(1,8),26-(8,8,8,8,8),26-(8,8,8,8,8)]
    66       7.862671       7.862671       7.862671    8[6-(1,8),26-(8,8,8,8,8)]
    67       0.866696       0.866696       0.866696    8[6-(1,8),26-(8,8,8,8,8),26-(8,8,8,8,8)]
    68        1.15278        1.15278        1.15278    8[6-(1,8),26-(8,8,8,8,8)]
    69       0.277637       0.277637       0.277637    8[6-(1,8),26-(8,8,8,8,8),26-(8,8,8,8,8)]
    70       1.059174       1.059174       1.059174    8[6-(1,8),26-(8,8,8,8,8)]
    71       8.408903       8.408903       8.408903    8[6-(1,8),26-(8,8,8,8,8),26-(8,8,8,8,8)]
    72       6.228548       6.228548       6.228548    8[6-(1,8),26-(8,8,8,8,8)]
    73       3.039499       3.039499       3.039499    8[6-(1,8),26-(8,8,8,8,8),26-(8,8,8,8,8)]
    74       9.373975       9.373975       9.373975    8[6-(1,8),26-(8,8,8,8,8)]
    75       5.091568       5.091568       5.091568    8[6-(1,8),26-(8,8,8,8,8),26-(8,8,8,8,8)]
    76       5.023103       5.023103       5.023103    8[6-(1,8),26-(8,8,8,8,8)]
    77       2.438018       2.438018       2.438018    8[6-(1,8),26-(8,8,8,8,8),26-(8,8,8,8,8)]
    78       2.894221       2.894221       2.894221    8[6-(1,8),26-(8,8,8,8,8)]
    79       5.835146       5.835146       5.835146    8[6-(1,8),26-(8,8,8,8,8),26-(8,8,8,8,8)]
    80        6.12123        6.12123        6.12123    8[6-(1,8),26-(8,8,8,8,8)]
    81       5.246087       5.246087       5.246087    8[6-(1,8),26-(8,8,8,8,8),26-(8,8,8,8,8)]
    82       6.027624       6.027624       6.027624    8[6-(1,8),26-(8,8,8,8,8)]
    83       3.440453       3.440453       3.440453    8[6-(1,8),26-(8,8,8,8,8),26-(8,8,8,8,8)]
    84       1.260098       1.260098       1.260098    8[6-(1,8),26-(8,8,8,8,8)]
    85       1.928951       1.928951       1.928951    8[6-(1,8),26-(8,8,8,8,8),26-(8,8,8,8,8)]
    86       5.531375       5.531375       5.531375    8[6-(1,8),26-(8,8,8,8,8)]
    87       9.813782       9.813782       9.813782    8[6-(1,8),26-(8,8,8,8,8),26-(8,8,8,8,8)]
    88       9.882247       9.882247       9.882247    8[6-(1,8),26-(8,8,8,8,8)]
    89       2.530432       2.530432       2.530432    8[6-(1,8),26-(8,8,8,8,8),26-(8,8,8,8,8)]
    90       2.074229       2.074229       2.074229    8[6-(1,8),26-(8,8,8,8,8)]
    91       9.070204       9.070204       9.070204    8[6-(1,8),26-(8,8,8,8,8),26-(8,8,8,8,8)]
    92        8.78412        8.78412        8.78412    8[6-(1,8),26-(8,8,8,8,8)]
    93       9.659263       9.659263       9.659263    8[6-(1,8),26-(8,8,8,8,8),26-(8,8,8,8,8)]
    94       8.877726       8.877726       8.877726    8[6-(1,8),26-(8,8,8,8,8)]
    95       1.527997       1.527997       1.527997    8[6-(1,8),26-(8,8,8,8,8),26-(8,8,8,8,8)]
    96       3.708352       3.708352       3.708352    8[6-(1,8),26-(8,8,8,8,8)]
    97       6.897401       6.897401       6.897401    8[6-(1,8),26-(8,8,8,8,8),26-(8,8,8,8,8)]
    98       0.562925       0.562925       0.562925    8[6-(1,8),26-(8,8,8,8,8)]
    99       4.845332       4.845332       4.845332    8[6-(1,8),26-(8,8,8,8,8),26-(8,8,8,8,8)]
   100       4.913797       4.913797       4.913797    8[6-(1,8),26-(8,8,8,8,8)]
   101       7.498882       7.498882       7.498882    8[6-(1,8),26-(8,8,8,8,8),26-(8,8,8,8,8)]
   102       7.042679       7.042679       7.042679    8[6-(1,8),26-(8,8,8,8,8)]
   103       4.101754       4.101754       4.101754    8[6-(1,8),26-(8,8,8,8,8),26-(8,8,8,8,8)]
   104        3.81567        3.81567        3.81567    8[6-(1,8),26-(8,8,8,8,8)]
   105       4.690813       4.690813       4.690813    8[6-(1,8),26-(8,8,8,8,8),26-(8,8,8,8,8)]
   106       3.909276       3.909276       3.909276    8[6-(1,8),26-(8,8,8,8,8)]
   107       6.496447       6.496447       6.496447    8[6-(1,8),26-(8,8,8,8,8),26-(8,8,8,8,8)]
   108       8.676802       8.676802       8.676802    8[6-(1,8),26-(8,8,8,8,8)]
