# Supplementary material for: A collection of forcefield precursors for metal–organic frameworks
Source: RSC Adv. 2019 Nov 13;9(63):36492–507. doi: 10.1039/c9ra07327b (PMC9075174; doi:10.1039/c9ra07327b)
Supplement: RA-009-C9RA07327B-s1726 [file RA-009-C9RA07327B-s1726.txt]

NIKZEN02_clean

10.020500    0.000000    0.000000
0.000000    11.496400    0.000000
0.000000    -0.400931    14.839785

     1       9.278482       9.278482       9.278482    26[8-(6,26),8-(6,26),8-(6,26),8-(6,26),8-(6,26),8-(6,26)]
     2       8.836177       8.836177       8.836177    26[8-(6),8-(6),8-(6,26),8-(6,26),8-(6,26),8-(6,26)]
     3       4.268232       4.268232       4.268232    26[8-(6,26),8-(6,26),8-(6,26),8-(6,26),8-(6,26),8-(6,26)]
     4       3.825927       3.825927       3.825927    26[8-(6),8-(6),8-(6,26),8-(6,26),8-(6,26),8-(6,26)]
     5       0.742018       0.742018       0.742018    26[8-(6,26),8-(6,26),8-(6,26),8-(6,26),8-(6,26),8-(6,26)]
     6       1.184323       1.184323       1.184323    26[8-(6),8-(6),8-(6,26),8-(6,26),8-(6,26),8-(6,26)]
     7       5.752268       5.752268       5.752268    26[8-(6,26),8-(6,26),8-(6,26),8-(6,26),8-(6,26),8-(6,26)]
     8       6.194573       6.194573       6.194573    26[8-(6),8-(6),8-(6,26),8-(6,26),8-(6,26),8-(6,26)]
     9            0.0            0.0            0.0    26[8-(6),8-(6),8-(6),8-(6),8-(6,26),8-(6,26)]
    10        5.01025        5.01025        5.01025    26[8-(6),8-(6),8-(6),8-(6),8-(6,26),8-(6,26)]
    11            0.0            0.0            0.0    26[8-(6),8-(6),8-(6),8-(6),8-(6,26),8-(6,26)]
    12        5.01025        5.01025        5.01025    26[8-(6),8-(6),8-(6),8-(6),8-(6,26),8-(6,26)]
    13       7.702758       7.702758       7.702758    1[6-(8,8)]
    14       0.535095       0.535095       0.535095    1[6-(8,8)]
    15       6.273835       6.273835       6.273835    1[6-(8,8)]
    16       2.012116       2.012116       2.012116    1[6-(8,8)]
    17       1.503075       1.503075       1.503075    1[6-(8,8)]
    18       7.117561       7.117561       7.117561    1[6-(8,8)]
    19       2.692508       2.692508       2.692508    1[6-(8,8)]
    20       5.545345       5.545345       5.545345    1[6-(8,8)]
    21       1.263585       1.263585       1.263585    1[6-(8,8)]
    22       7.022366       7.022366       7.022366    1[6-(8,8)]
    23       6.513325       6.513325       6.513325    1[6-(8,8)]
    24       2.107311       2.107311       2.107311    1[6-(8,8)]
    25       2.317742       2.317742       2.317742    1[6-(8,8)]
    26       9.485405       9.485405       9.485405    1[6-(8,8)]
    27       3.746665       3.746665       3.746665    1[6-(8,8)]
    28       8.008384       8.008384       8.008384    1[6-(8,8)]
    29       8.517425       8.517425       8.517425    1[6-(8,8)]
    30       2.902939       2.902939       2.902939    1[6-(8,8)]
    31       7.327992       7.327992       7.327992    1[6-(8,8)]
    32       4.475155       4.475155       4.475155    1[6-(8,8)]
    33       8.756915       8.756915       8.756915    1[6-(8,8)]
    34       2.998134       2.998134       2.998134    1[6-(8,8)]
    35       3.507175       3.507175       3.507175    1[6-(8,8)]
    36       7.913189       7.913189       7.913189    1[6-(8,8)]
    37       8.386156       8.386156       8.386156    6[1-(0),8-(26),8-(26,26)]
    38       0.279572       0.279572       0.279572    6[1-(0),8-(26),8-(26,26)]
    39       7.177684       7.177684       7.177684    6[1-(0),8-(26),8-(26,26)]
    40        1.39285        1.39285        1.39285    6[1-(0),8-(26),8-(26,26)]
    41       0.975997       0.975997       0.975997    6[1-(0),8-(26),8-(26,26)]
    42        7.29292        7.29292        7.29292    6[1-(0),8-(26),8-(26,26)]
    43       3.375906       3.375906       3.375906    6[1-(0),8-(26),8-(26,26)]
    44       5.289822       5.289822       5.289822    6[1-(0),8-(26),8-(26,26)]
    45       2.167434       2.167434       2.167434    6[1-(0),8-(26),8-(26,26)]
    46         6.4031         6.4031         6.4031    6[1-(0),8-(26),8-(26,26)]
    47       5.986247       5.986247       5.986247    6[1-(0),8-(26),8-(26,26)]
    48        2.28267        2.28267        2.28267    6[1-(0),8-(26),8-(26,26)]
    49       1.634344       1.634344       1.634344    6[1-(0),8-(26),8-(26,26)]
    50       9.740928       9.740928       9.740928    6[1-(0),8-(26),8-(26,26)]
    51       2.842816       2.842816       2.842816    6[1-(0),8-(26),8-(26,26)]
    52       8.627651       8.627651       8.627651    6[1-(0),8-(26),8-(26,26)]
    53       9.044503       9.044503       9.044503    6[1-(0),8-(26),8-(26,26)]
    54        2.72758        2.72758        2.72758    6[1-(0),8-(26),8-(26,26)]
    55       6.644594       6.644594       6.644594    6[1-(0),8-(26),8-(26,26)]
    56       4.730678       4.730678       4.730678    6[1-(0),8-(26),8-(26,26)]
    57       7.853066       7.853066       7.853066    6[1-(0),8-(26),8-(26,26)]
    58       3.617401       3.617401       3.617401    6[1-(0),8-(26),8-(26,26)]
    59       4.034253       4.034253       4.034253    6[1-(0),8-(26),8-(26,26)]
    60        7.73783        7.73783        7.73783    6[1-(0),8-(26),8-(26,26)]
    61       8.102075       8.102075       8.102075    8[6-(1,8),26-(8,8,8,8,8),26-(8,8,8,8,8)]
    62       9.486708       9.486708       9.486708    8[6-(1,8),26-(8,8,8,8,8)]
    63        0.16123        0.16123        0.16123    8[6-(1,8),26-(8,8,8,8,8),26-(8,8,8,8,8)]
    64       0.090886       0.090886       0.090886    8[6-(1,8),26-(8,8,8,8,8)]
    65       7.491927       7.491927       7.491927    8[6-(1,8),26-(8,8,8,8,8),26-(8,8,8,8,8)]
    66       7.944353       7.944353       7.944353    8[6-(1,8),26-(8,8,8,8,8)]
    67       0.881002       0.881002       0.881002    8[6-(1,8),26-(8,8,8,8,8),26-(8,8,8,8,8)]
    68       1.157468       1.157468       1.157468    8[6-(1,8),26-(8,8,8,8,8)]
    69       0.265744       0.265744       0.265744    8[6-(1,8),26-(8,8,8,8,8),26-(8,8,8,8,8)]
    70       1.034617       1.034617       1.034617    8[6-(1,8),26-(8,8,8,8,8)]
    71       8.498085       8.498085       8.498085    8[6-(1,8),26-(8,8,8,8,8),26-(8,8,8,8,8)]
    72       6.325441       6.325441       6.325441    8[6-(1,8),26-(8,8,8,8,8)]
    73       3.091825       3.091825       3.091825    8[6-(1,8),26-(8,8,8,8,8),26-(8,8,8,8,8)]
    74       4.476458       4.476458       4.476458    8[6-(1,8),26-(8,8,8,8,8)]
    75        5.17148        5.17148        5.17148    8[6-(1,8),26-(8,8,8,8,8),26-(8,8,8,8,8)]
    76       5.101136       5.101136       5.101136    8[6-(1,8),26-(8,8,8,8,8)]
    77       2.481677       2.481677       2.481677    8[6-(1,8),26-(8,8,8,8,8),26-(8,8,8,8,8)]
    78       2.934103       2.934103       2.934103    8[6-(1,8),26-(8,8,8,8,8)]
    79       5.891252       5.891252       5.891252    8[6-(1,8),26-(8,8,8,8,8),26-(8,8,8,8,8)]
    80       6.167718       6.167718       6.167718    8[6-(1,8),26-(8,8,8,8,8)]
    81       5.275994       5.275994       5.275994    8[6-(1,8),26-(8,8,8,8,8),26-(8,8,8,8,8)]
    82       6.044867       6.044867       6.044867    8[6-(1,8),26-(8,8,8,8,8)]
    83       3.487835       3.487835       3.487835    8[6-(1,8),26-(8,8,8,8,8),26-(8,8,8,8,8)]
    84       1.315191       1.315191       1.315191    8[6-(1,8),26-(8,8,8,8,8)]
    85       1.918425       1.918425       1.918425    8[6-(1,8),26-(8,8,8,8,8),26-(8,8,8,8,8)]
    86       0.533792       0.533792       0.533792    8[6-(1,8),26-(8,8,8,8,8)]
    87        9.85927        9.85927        9.85927    8[6-(1,8),26-(8,8,8,8,8),26-(8,8,8,8,8)]
    88       9.929614       9.929614       9.929614    8[6-(1,8),26-(8,8,8,8,8)]
    89       2.528573       2.528573       2.528573    8[6-(1,8),26-(8,8,8,8,8),26-(8,8,8,8,8)]
    90       2.076147       2.076147       2.076147    8[6-(1,8),26-(8,8,8,8,8)]
    91       9.139498       9.139498       9.139498    8[6-(1,8),26-(8,8,8,8,8),26-(8,8,8,8,8)]
    92       8.863032       8.863032       8.863032    8[6-(1,8),26-(8,8,8,8,8)]
    93       9.754756       9.754756       9.754756    8[6-(1,8),26-(8,8,8,8,8),26-(8,8,8,8,8)]
    94       8.985883       8.985883       8.985883    8[6-(1,8),26-(8,8,8,8,8)]
    95       1.522415       1.522415       1.522415    8[6-(1,8),26-(8,8,8,8,8),26-(8,8,8,8,8)]
    96       3.695059       3.695059       3.695059    8[6-(1,8),26-(8,8,8,8,8)]
    97       6.928675       6.928675       6.928675    8[6-(1,8),26-(8,8,8,8,8),26-(8,8,8,8,8)]
    98       5.544042       5.544042       5.544042    8[6-(1,8),26-(8,8,8,8,8)]
    99        4.84902        4.84902        4.84902    8[6-(1,8),26-(8,8,8,8,8),26-(8,8,8,8,8)]
   100       4.919364       4.919364       4.919364    8[6-(1,8),26-(8,8,8,8,8)]
   101       7.538823       7.538823       7.538823    8[6-(1,8),26-(8,8,8,8,8),26-(8,8,8,8,8)]
   102       7.086397       7.086397       7.086397    8[6-(1,8),26-(8,8,8,8,8)]
   103       4.129248       4.129248       4.129248    8[6-(1,8),26-(8,8,8,8,8),26-(8,8,8,8,8)]
   104       3.852782       3.852782       3.852782    8[6-(1,8),26-(8,8,8,8,8)]
   105       4.744506       4.744506       4.744506    8[6-(1,8),26-(8,8,8,8,8),26-(8,8,8,8,8)]
   106       3.975633       3.975633       3.975633    8[6-(1,8),26-(8,8,8,8,8)]
   107       6.532665       6.532665       6.532665    8[6-(1,8),26-(8,8,8,8,8),26-(8,8,8,8,8)]
   108       8.705309       8.705309       8.705309    8[6-(1,8),26-(8,8,8,8,8)]
