# Supplementary material for: A collection of forcefield precursors for metal–organic frameworks
Source: RSC Adv. 2019 Nov 13;9(63):36492–507. doi: 10.1039/c9ra07327b (PMC9075174; doi:10.1039/c9ra07327b)
Supplement: RA-009-C9RA07327B-s1727 [file RA-009-C9RA07327B-s1727.txt]

NIMTEJ_clean

9.341000    0.000000    0.000000
-4.670438    10.588299    0.000000
0.000000    -4.926886    16.683097

     1       1.715722       1.715722       1.715722    58[8-(6),8-(6),8-(6),8-(6),8-(6),8-(6),8-(6),8-(6,58),8-(6,58)]
     2       6.386163       6.386163       6.386163    58[8-(6),8-(6),8-(6),8-(6),8-(6),8-(6),8-(6),8-(6,58),8-(6,58)]
     3        2.95484        2.95484        2.95484    58[8-(6),8-(6),8-(6),8-(6),8-(6),8-(6),8-(6),8-(6,58),8-(6,58)]
     4      -1.715601      -1.715601      -1.715601    58[8-(6),8-(6),8-(6),8-(6),8-(6),8-(6),8-(6),8-(6,58),8-(6,58)]
     5      -0.657586      -0.657586      -0.657586    29[7-(6,6),7-(6,6)]
     6       4.012935       4.012935       4.012935    29[7-(6,6),7-(6,6)]
     7       5.328148       5.328148       5.328148    29[7-(6,6),7-(6,6)]
     8       0.657627       0.657627       0.657627    29[7-(6,6),7-(6,6)]
     9       4.308081       4.308081       4.308081    1[6-(6,6)]
    10       3.285248       3.285248       3.285248    1[6-(6,7)]
    11      -0.225104      -0.225104      -0.225104    1[6-(6,7)]
    12       0.686572       0.686572       0.686572    1[6-(6,6)]
    13      -1.633696      -1.633696      -1.633696    1[6-(6,6)]
    14      -1.863495      -1.863495      -1.863495    1[6-(6,7)]
    15       1.031269       1.031269       1.031269    1[6-(6,7)]
    16       1.292826       1.292826       1.292826    1[6-(6,6)]
    17      -0.362381      -0.362381      -0.362381    1[6-(6,6)]
    18      -1.385227      -1.385227      -1.385227    1[6-(6,7)]
    19        4.44543        4.44543        4.44543    1[6-(6,7)]
    20      -3.983883      -3.983883      -3.983883    1[6-(6,6)]
    21       3.036776       3.036776       3.036776    1[6-(6,6)]
    22       2.806998       2.806998       2.806998    1[6-(6,7)]
    23       5.701786       5.701786       5.701786    1[6-(6,7)]
    24       5.963325       5.963325       5.963325    1[6-(6,6)]
    25       0.362481       0.362481       0.362481    1[6-(6,6)]
    26       1.385314       1.385314       1.385314    1[6-(6,7)]
    27       4.895666       4.895666       4.895666    1[6-(6,7)]
    28        3.98399        3.98399        3.98399    1[6-(6,6)]
    29       6.304258       6.304258       6.304258    1[6-(6,6)]
    30       6.534057       6.534057       6.534057    1[6-(6,7)]
    31       3.639293       3.639293       3.639293    1[6-(6,7)]
    32       3.377736       3.377736       3.377736    1[6-(6,6)]
    33       5.032943       5.032943       5.032943    1[6-(6,6)]
    34       6.055789       6.055789       6.055789    1[6-(6,7)]
    35       0.225132       0.225132       0.225132    1[6-(6,7)]
    36       8.654445       8.654445       8.654445    1[6-(6,6)]
    37       1.633786       1.633786       1.633786    1[6-(6,6)]
    38       1.863564       1.863564       1.863564    1[6-(6,7)]
    39      -1.031224      -1.031224      -1.031224    1[6-(6,7)]
    40      -1.292763      -1.292763      -1.292763    1[6-(6,6)]
    41       3.325401       3.325401       3.325401    6[6-(6,6),8-(58),8-(58)]
    42       2.585598       2.585598       2.585598    6[6-(1,6),6-(1,6),6-(8,8)]
    43       3.381454       3.381454       3.381454    6[1-(0),6-(1,7),6-(6,6)]
    44       2.764952       2.764952       2.764952    6[1-(0),6-(1,6),7-(6,29)]
    45       0.700589       0.700589       0.700589    6[1-(0),6-(1,6),7-(6,29)]
    46       1.242363       1.242363       1.242363    6[1-(0),6-(1,7),6-(6,6)]
    47       0.186866       0.186866       0.186866    6[6-(6,6),8-(58),8-(58,58)]
    48      -0.102712      -0.102712      -0.102712    6[6-(1,6),6-(1,6),6-(8,8)]
    49      -1.074175      -1.074175      -1.074175    6[1-(0),6-(1,7),6-(6,6)]
    50      -1.195614      -1.195614      -1.195614    6[1-(0),6-(1,6),7-(6,29)]
    51       0.476418       0.476418       0.476418    6[1-(0),6-(1,6),7-(6,29)]
    52       0.663243       0.663243       0.663243    6[1-(0),6-(1,7),6-(6,6)]
    53       4.819079       4.819079       4.819079    6[6-(8,8),8-(58),8-(58)]
    54       2.259645       2.259645       2.259645    6[6-(8,8),8-(58),8-(58)]
    55      -1.345047      -1.345047      -1.345047    6[6-(6,6),8-(58),8-(58)]
    56      -2.084858      -2.084858      -2.084858    6[6-(1,6),6-(1,6),6-(8,8)]
    57      -1.289008      -1.289008      -1.289008    6[1-(0),6-(1,7),6-(6,6)]
    58      -1.905518      -1.905518      -1.905518    6[1-(0),6-(1,6),7-(6,29)]
    59       5.371123       5.371123       5.371123    6[1-(0),6-(1,6),7-(6,29)]
    60      -3.428095      -3.428095      -3.428095    6[1-(0),6-(1,7),6-(6,6)]
    61       4.857336       4.857336       4.857336    6[6-(6,6),8-(58),8-(58,58)]
    62       4.567772       4.567772       4.567772    6[6-(1,6),6-(1,6),6-(8,8)]
    63       3.596307       3.596307       3.596307    6[1-(0),6-(1,7),6-(6,6)]
    64        3.47488        3.47488        3.47488    6[1-(0),6-(1,6),7-(6,29)]
    65       5.146926       5.146926       5.146926    6[1-(0),6-(1,6),7-(6,29)]
    66       5.333741       5.333741       5.333741    6[1-(0),6-(1,7),6-(6,6)]
    67       0.148526       0.148526       0.148526    6[6-(8,8),8-(58),8-(58)]
    68       6.930093       6.930093       6.930093    6[6-(8,8),8-(58),8-(58)]
    69       1.345161       1.345161       1.345161    6[6-(6,6),8-(58),8-(58)]
    70       2.084964       2.084964       2.084964    6[6-(1,6),6-(1,6),6-(8,8)]
    71       1.289108       1.289108       1.289108    6[1-(0),6-(1,7),6-(6,6)]
    72        1.90561        1.90561        1.90561    6[1-(0),6-(1,6),7-(6,29)]
    73       3.969973       3.969973       3.969973    6[1-(0),6-(1,6),7-(6,29)]
    74       3.428199       3.428199       3.428199    6[1-(0),6-(1,7),6-(6,6)]
    75       4.483696       4.483696       4.483696    6[6-(6,6),8-(58),8-(58,58)]
    76       4.773274       4.773274       4.773274    6[6-(1,6),6-(1,6),6-(8,8)]
    77       5.744737       5.744737       5.744737    6[1-(0),6-(1,7),6-(6,6)]
    78       5.866176       5.866176       5.866176    6[1-(0),6-(1,6),7-(6,29)]
    79       4.194144       4.194144       4.194144    6[1-(0),6-(1,6),7-(6,29)]
    80       4.007319       4.007319       4.007319    6[1-(0),6-(1,7),6-(6,6)]
    81      -0.148517      -0.148517      -0.148517    6[6-(8,8),8-(58),8-(58)]
    82       2.410917       2.410917       2.410917    6[6-(8,8),8-(58),8-(58)]
    83       6.015609       6.015609       6.015609    6[6-(6,6),8-(58),8-(58)]
    84        6.75542        6.75542        6.75542    6[6-(1,6),6-(1,6),6-(8,8)]
    85        5.95957        5.95957        5.95957    6[1-(0),6-(1,7),6-(6,6)]
    86        6.57608        6.57608        6.57608    6[1-(0),6-(1,6),7-(6,29)]
    87      -0.700561      -0.700561      -0.700561    6[1-(0),6-(1,6),7-(6,29)]
    88       8.098657       8.098657       8.098657    6[1-(0),6-(1,7),6-(6,6)]
    89      -0.186774      -0.186774      -0.186774    6[6-(6,6),8-(58),8-(58,58)]
    90        0.10279        0.10279        0.10279    6[6-(1,6),6-(1,6),6-(8,8)]
    91       1.074255       1.074255       1.074255    6[1-(0),6-(1,7),6-(6,6)]
    92       1.195682       1.195682       1.195682    6[1-(0),6-(1,6),7-(6,29)]
    93      -0.476364      -0.476364      -0.476364    6[1-(0),6-(1,6),7-(6,29)]
    94      -0.663179      -0.663179      -0.663179    6[1-(0),6-(1,7),6-(6,6)]
    95       4.522036       4.522036       4.522036    6[6-(8,8),8-(58),8-(58)]
    96      -2.259531      -2.259531      -2.259531    6[6-(8,8),8-(58),8-(58)]
    97       1.447872       1.447872       1.447872    7[6-(1,6),6-(1,6),29-(7)]
    98      -0.420317      -0.420317      -0.420317    7[6-(1,6),6-(1,6),29-(7)]
    99        -3.2226        -3.2226        -3.2226    7[6-(1,6),6-(1,6),29-(7)]
   100       4.250189       4.250189       4.250189    7[6-(1,6),6-(1,6),29-(7)]
   101        3.22269        3.22269        3.22269    7[6-(1,6),6-(1,6),29-(7)]
   102       5.090879       5.090879       5.090879    7[6-(1,6),6-(1,6),29-(7)]
   103       7.893162       7.893162       7.893162    7[6-(1,6),6-(1,6),29-(7)]
   104       0.420373       0.420373       0.420373    7[6-(1,6),6-(1,6),29-(7)]
   105       4.413625       4.413625       4.413625    8[6-(6,8),58-(8,8,8,8,8,8,8,8)]
   106       2.593066       2.593066       2.593066    8[6-(6,8),58-(8,8,8,8,8,8,8,8)]
   107       1.148988       1.148988       1.148988    8[6-(6,8),58-(8,8,8,8,8,8,8,8)]
   108      -0.473536      -0.473536      -0.473536    8[6-(6,8),58-(8,8,8,8,8,8,8,8),58-(8,8,8,8,8,8,8,8)]
   109       3.983991       3.983991       3.983991    8[6-(6,8),58-(8,8,8,8,8,8,8,8)]
   110      -3.466391      -3.466391      -3.466391    8[6-(6,8),58-(8,8,8,8,8,8,8,8)]
   111       2.098976       2.098976       2.098976    8[6-(6,8),58-(8,8,8,8,8,8,8,8)]
   112       2.488497       2.488497       2.488497    8[6-(6,8),58-(8,8,8,8,8,8,8,8)]
   113      -0.256818      -0.256818      -0.256818    8[6-(6,8),58-(8,8,8,8,8,8,8,8)]
   114      -2.077381      -2.077381      -2.077381    8[6-(6,8),58-(8,8,8,8,8,8,8,8)]
   115        5.81946        5.81946        5.81946    8[6-(6,8),58-(8,8,8,8,8,8,8,8)]
   116       4.196921       4.196921       4.196921    8[6-(6,8),58-(8,8,8,8,8,8,8,8),58-(8,8,8,8,8,8,8,8)]
   117       8.654444       8.654444       8.654444    8[6-(6,8),58-(8,8,8,8,8,8,8,8)]
   118       1.204063       1.204063       1.204063    8[6-(6,8),58-(8,8,8,8,8,8,8,8)]
   119       6.769432       6.769432       6.769432    8[6-(6,8),58-(8,8,8,8,8,8,8,8)]
   120        7.15895        7.15895        7.15895    8[6-(6,8),58-(8,8,8,8,8,8,8,8)]
   121       0.256937       0.256937       0.256937    8[6-(6,8),58-(8,8,8,8,8,8,8,8)]
   122       2.077496       2.077496       2.077496    8[6-(6,8),58-(8,8,8,8,8,8,8,8)]
   123       3.521574       3.521574       3.521574    8[6-(6,8),58-(8,8,8,8,8,8,8,8)]
   124       5.144098       5.144098       5.144098    8[6-(6,8),58-(8,8,8,8,8,8,8,8),58-(8,8,8,8,8,8,8,8)]
   125       0.686571       0.686571       0.686571    8[6-(6,8),58-(8,8,8,8,8,8,8,8)]
   126       8.136953       8.136953       8.136953    8[6-(6,8),58-(8,8,8,8,8,8,8,8)]
   127       2.571586       2.571586       2.571586    8[6-(6,8),58-(8,8,8,8,8,8,8,8)]
   128       2.182065       2.182065       2.182065    8[6-(6,8),58-(8,8,8,8,8,8,8,8)]
   129        4.92738        4.92738        4.92738    8[6-(6,8),58-(8,8,8,8,8,8,8,8)]
   130       6.747943       6.747943       6.747943    8[6-(6,8),58-(8,8,8,8,8,8,8,8)]
   131      -1.148898      -1.148898      -1.148898    8[6-(6,8),58-(8,8,8,8,8,8,8,8)]
   132       0.473641       0.473641       0.473641    8[6-(6,8),58-(8,8,8,8,8,8,8,8),58-(8,8,8,8,8,8,8,8)]
   133      -3.983882      -3.983882      -3.983882    8[6-(6,8),58-(8,8,8,8,8,8,8,8)]
   134       3.466499       3.466499       3.466499    8[6-(6,8),58-(8,8,8,8,8,8,8,8)]
   135       -2.09887       -2.09887       -2.09887    8[6-(6,8),58-(8,8,8,8,8,8,8,8)]
   136      -2.488388      -2.488388      -2.488388    8[6-(6,8),58-(8,8,8,8,8,8,8,8)]
