# Supplementary material for: A collection of forcefield precursors for metal–organic frameworks
Source: RSC Adv. 2019 Nov 13;9(63):36492–507. doi: 10.1039/c9ra07327b (PMC9075174; doi:10.1039/c9ra07327b)
Supplement: RA-009-C9RA07327B-s1728 [file RA-009-C9RA07327B-s1728.txt]

NIMVEL_clean

9.393900    0.000000    0.000000
-4.696971    10.517443    0.000000
0.000000    -5.069246    16.805597

     1       1.718218       1.718218       1.718218    57[8-(6),8-(6),8-(6),8-(6),8-(6),8-(6),8-(6),8-(6,57),8-(6,57)]
     2       6.415188       6.415188       6.415188    57[8-(6),8-(6),8-(6),8-(6),8-(6),8-(6),8-(6),8-(6,57),8-(6,57)]
     3       2.978711       2.978711       2.978711    57[8-(6),8-(6),8-(6),8-(6),8-(6),8-(6),8-(6),8-(6,57),8-(6,57)]
     4      -1.718259      -1.718259      -1.718259    57[8-(6),8-(6),8-(6),8-(6),8-(6),8-(6),8-(6),8-(6,57),8-(6,57)]
     5      -0.656734      -0.656734      -0.656734    29[7-(6,6),7-(6,6)]
     6       4.040208       4.040208       4.040208    29[7-(6,6),7-(6,6)]
     7       5.353663       5.353663       5.353663    29[7-(6,6),7-(6,6)]
     8       0.656721       0.656721       0.656721    29[7-(6,6),7-(6,6)]
     9       4.316493       4.316493       4.316493    1[6-(6,6)]
    10       3.302889       3.302889       3.302889    1[6-(6,7)]
    11      -0.215125      -0.215125      -0.215125    1[6-(6,7)]
    12       0.701721       0.701721       0.701721    1[6-(6,6)]
    13      -1.685281      -1.685281      -1.685281    1[6-(6,6)]
    14      -1.877852      -1.877852      -1.877852    1[6-(6,7)]
    15       0.981655       0.981655       0.981655    1[6-(6,7)]
    16       1.297287       1.297287       1.297287    1[6-(6,6)]
    17       -0.38047       -0.38047       -0.38047    1[6-(6,6)]
    18       -1.39407       -1.39407       -1.39407    1[6-(6,7)]
    19       4.481814       4.481814       4.481814    1[6-(6,7)]
    20      -3.995244      -3.995244      -3.995244    1[6-(6,6)]
    21       3.011678       3.011678       3.011678    1[6-(6,6)]
    22         2.8191         2.8191         2.8191    1[6-(6,7)]
    23       5.678599       5.678599       5.678599    1[6-(6,7)]
    24       5.994237       5.994237       5.994237    1[6-(6,6)]
    25       0.380436       0.380436       0.380436    1[6-(6,6)]
    26        1.39404        1.39404        1.39404    1[6-(6,7)]
    27       4.912054       4.912054       4.912054    1[6-(6,7)]
    28       3.995208       3.995208       3.995208    1[6-(6,6)]
    29        6.38221        6.38221        6.38221    1[6-(6,6)]
    30       6.574781       6.574781       6.574781    1[6-(6,7)]
    31       3.715274       3.715274       3.715274    1[6-(6,7)]
    32       3.399642       3.399642       3.399642    1[6-(6,6)]
    33       5.077399       5.077399       5.077399    1[6-(6,6)]
    34       6.090999       6.090999       6.090999    1[6-(6,7)]
    35       0.215115       0.215115       0.215115    1[6-(6,7)]
    36       8.692173       8.692173       8.692173    1[6-(6,6)]
    37       1.685251       1.685251       1.685251    1[6-(6,6)]
    38       1.877829       1.877829       1.877829    1[6-(6,7)]
    39       -0.98167       -0.98167       -0.98167    1[6-(6,7)]
    40      -1.297308      -1.297308      -1.297308    1[6-(6,6)]
    41       3.255924       3.255924       3.255924    6[6-(6,6),8-(57),8-(57)]
    42       2.616198       2.616198       2.616198    6[6-(1,6),6-(1,6),6-(8,8)]
    43       3.388376       3.388376       3.388376    6[1-(0),6-(1,7),6-(6,6)]
    44       2.771195       2.771195       2.771195    6[1-(0),6-(1,6),7-(6,29)]
    45       0.709235       0.709235       0.709235    6[1-(0),6-(1,6),7-(6,29)]
    46       1.252203       1.252203       1.252203    6[1-(0),6-(1,7),6-(6,6)]
    47       0.199135       0.199135       0.199135    6[6-(6,6),8-(57),8-(57,57)]
    48      -0.101467      -0.101467      -0.101467    6[6-(1,6),6-(1,6),6-(8,8)]
    49      -1.097221      -1.097221      -1.097221    6[1-(0),6-(1,7),6-(6,6)]
    50        -1.2184        -1.2184        -1.2184    6[1-(0),6-(1,6),7-(6,29)]
    51       0.461232       0.461232       0.461232    6[1-(0),6-(1,6),7-(6,29)]
    52       0.657562       0.657562       0.657562    6[1-(0),6-(1,7),6-(6,6)]
    53       4.854748       4.854748       4.854748    6[6-(8,8),8-(57),8-(57)]
    54       2.292092       2.292092       2.292092    6[6-(8,8),8-(57),8-(57)]
    55      -1.441043      -1.441043      -1.441043    6[6-(6,6),8-(57),8-(57)]
    56      -2.080767      -2.080767      -2.080767    6[6-(1,6),6-(1,6),6-(8,8)]
    57      -1.308587      -1.308587      -1.308587    6[1-(0),6-(1,7),6-(6,6)]
    58      -1.925765      -1.925765      -1.925765    6[1-(0),6-(1,6),7-(6,29)]
    59       5.406173       5.406173       5.406173    6[1-(0),6-(1,6),7-(6,29)]
    60      -3.444761      -3.444761      -3.444761    6[1-(0),6-(1,7),6-(6,6)]
    61       4.896095       4.896095       4.896095    6[6-(6,6),8-(57),8-(57,57)]
    62       4.595488       4.595488       4.595488    6[6-(1,6),6-(1,6),6-(8,8)]
    63       3.599735       3.599735       3.599735    6[1-(0),6-(1,7),6-(6,6)]
    64       3.478552       3.478552       3.478552    6[1-(0),6-(1,6),7-(6,29)]
    65       5.158178       5.158178       5.158178    6[1-(0),6-(1,6),7-(6,29)]
    66       5.354513       5.354513       5.354513    6[1-(0),6-(1,7),6-(6,6)]
    67       0.157816       0.157816       0.157816    6[6-(8,8),8-(57),8-(57)]
    68        6.98906        6.98906        6.98906    6[6-(8,8),8-(57),8-(57)]
    69       1.441005       1.441005       1.441005    6[6-(6,6),8-(57),8-(57)]
    70       2.080731       2.080731       2.080731    6[6-(1,6),6-(1,6),6-(8,8)]
    71       1.308553       1.308553       1.308553    6[1-(0),6-(1,7),6-(6,6)]
    72       1.925734       1.925734       1.925734    6[1-(0),6-(1,6),7-(6,29)]
    73       3.987694       3.987694       3.987694    6[1-(0),6-(1,6),7-(6,29)]
    74       3.444726       3.444726       3.444726    6[1-(0),6-(1,7),6-(6,6)]
    75       4.497794       4.497794       4.497794    6[6-(6,6),8-(57),8-(57,57)]
    76       4.798396       4.798396       4.798396    6[6-(1,6),6-(1,6),6-(8,8)]
    77        5.79415        5.79415        5.79415    6[1-(0),6-(1,7),6-(6,6)]
    78       5.915329       5.915329       5.915329    6[1-(0),6-(1,6),7-(6,29)]
    79       4.235697       4.235697       4.235697    6[1-(0),6-(1,6),7-(6,29)]
    80       4.039367       4.039367       4.039367    6[1-(0),6-(1,7),6-(6,6)]
    81      -0.157819      -0.157819      -0.157819    6[6-(8,8),8-(57),8-(57)]
    82       2.404837       2.404837       2.404837    6[6-(8,8),8-(57),8-(57)]
    83       6.137972       6.137972       6.137972    6[6-(6,6),8-(57),8-(57)]
    84       6.777696       6.777696       6.777696    6[6-(1,6),6-(1,6),6-(8,8)]
    85       6.005516       6.005516       6.005516    6[1-(0),6-(1,7),6-(6,6)]
    86       6.622694       6.622694       6.622694    6[1-(0),6-(1,6),7-(6,29)]
    87      -0.709244      -0.709244      -0.709244    6[1-(0),6-(1,6),7-(6,29)]
    88        8.14169        8.14169        8.14169    6[1-(0),6-(1,7),6-(6,6)]
    89      -0.199166      -0.199166      -0.199166    6[6-(6,6),8-(57),8-(57,57)]
    90       0.101441       0.101441       0.101441    6[6-(1,6),6-(1,6),6-(8,8)]
    91       1.097194       1.097194       1.097194    6[1-(0),6-(1,7),6-(6,6)]
    92       1.218377       1.218377       1.218377    6[1-(0),6-(1,6),7-(6,29)]
    93      -0.461249      -0.461249      -0.461249    6[1-(0),6-(1,6),7-(6,29)]
    94      -0.657584      -0.657584      -0.657584    6[1-(0),6-(1,7),6-(6,6)]
    95       4.539113       4.539113       4.539113    6[6-(8,8),8-(57),8-(57)]
    96      -2.292131      -2.292131      -2.292131    6[6-(8,8),8-(57),8-(57)]
    97       1.446655       1.446655       1.446655    7[6-(1,6),6-(1,6),29-(7)]
    98      -0.438704      -0.438704      -0.438704    7[6-(1,6),6-(1,6),29-(7)]
    99      -3.250305      -3.250305      -3.250305    7[6-(1,6),6-(1,6),29-(7)]
   100       4.258243       4.258243       4.258243    7[6-(1,6),6-(1,6),29-(7)]
   101       3.250274       3.250274       3.250274    7[6-(1,6),6-(1,6),29-(7)]
   102       5.135633       5.135633       5.135633    7[6-(1,6),6-(1,6),29-(7)]
   103       7.947234       7.947234       7.947234    7[6-(1,6),6-(1,6),29-(7)]
   104       0.438686       0.438686       0.438686    7[6-(1,6),6-(1,6),29-(7)]
   105       4.409496       4.409496       4.409496    8[6-(6,8),57-(8,8,8,8,8,8,8,8)]
   106       2.596472       2.596472       2.596472    8[6-(6,8),57-(8,8,8,8,8,8,8,8)]
   107       1.140404       1.140404       1.140404    8[6-(6,8),57-(8,8,8,8,8,8,8,8)]
   108      -0.455622      -0.455622      -0.455622    8[6-(6,8),57-(8,8,8,8,8,8,8,8),57-(8,8,8,8,8,8,8,8)]
   109       4.044056       4.044056       4.044056    8[6-(6,8),57-(8,8,8,8,8,8,8,8)]
   110      -3.503004      -3.503004      -3.503004    8[6-(6,8),57-(8,8,8,8,8,8,8,8)]
   111       2.122064       2.122064       2.122064    8[6-(6,8),57-(8,8,8,8,8,8,8,8)]
   112       2.491244       2.491244       2.491244    8[6-(6,8),57-(8,8,8,8,8,8,8,8)]
   113      -0.287474      -0.287474      -0.287474    8[6-(6,8),57-(8,8,8,8,8,8,8,8)]
   114      -2.100495      -2.100495      -2.100495    8[6-(6,8),57-(8,8,8,8,8,8,8,8)]
   115       5.837364       5.837364       5.837364    8[6-(6,8),57-(8,8,8,8,8,8,8,8)]
   116       4.241343       4.241343       4.241343    8[6-(6,8),57-(8,8,8,8,8,8,8,8),57-(8,8,8,8,8,8,8,8)]
   117       8.741021       8.741021       8.741021    8[6-(6,8),57-(8,8,8,8,8,8,8,8)]
   118       1.193962       1.193962       1.193962    8[6-(6,8),57-(8,8,8,8,8,8,8,8)]
   119       6.819029       6.819029       6.819029    8[6-(6,8),57-(8,8,8,8,8,8,8,8)]
   120        7.18821        7.18821        7.18821    8[6-(6,8),57-(8,8,8,8,8,8,8,8)]
   121       0.287433       0.287433       0.287433    8[6-(6,8),57-(8,8,8,8,8,8,8,8)]
   122       2.100457       2.100457       2.100457    8[6-(6,8),57-(8,8,8,8,8,8,8,8)]
   123       3.556525       3.556525       3.556525    8[6-(6,8),57-(8,8,8,8,8,8,8,8)]
   124       5.152551       5.152551       5.152551    8[6-(6,8),57-(8,8,8,8,8,8,8,8),57-(8,8,8,8,8,8,8,8)]
   125       0.652873       0.652873       0.652873    8[6-(6,8),57-(8,8,8,8,8,8,8,8)]
   126       8.199933       8.199933       8.199933    8[6-(6,8),57-(8,8,8,8,8,8,8,8)]
   127       2.574865       2.574865       2.574865    8[6-(6,8),57-(8,8,8,8,8,8,8,8)]
   128       2.205685       2.205685       2.205685    8[6-(6,8),57-(8,8,8,8,8,8,8,8)]
   129       4.984403       4.984403       4.984403    8[6-(6,8),57-(8,8,8,8,8,8,8,8)]
   130       6.797424       6.797424       6.797424    8[6-(6,8),57-(8,8,8,8,8,8,8,8)]
   131      -1.140435      -1.140435      -1.140435    8[6-(6,8),57-(8,8,8,8,8,8,8,8)]
   132       0.455586       0.455586       0.455586    8[6-(6,8),57-(8,8,8,8,8,8,8,8),57-(8,8,8,8,8,8,8,8)]
   133      -4.044092      -4.044092      -4.044092    8[6-(6,8),57-(8,8,8,8,8,8,8,8)]
   134       3.502967       3.502967       3.502967    8[6-(6,8),57-(8,8,8,8,8,8,8,8)]
   135        -2.1221        -2.1221        -2.1221    8[6-(6,8),57-(8,8,8,8,8,8,8,8)]
   136      -2.491281      -2.491281      -2.491281    8[6-(6,8),57-(8,8,8,8,8,8,8,8)]
