# Supplementary material for: A collection of forcefield precursors for metal–organic frameworks
Source: RSC Adv. 2019 Nov 13;9(63):36492–507. doi: 10.1039/c9ra07327b (PMC9075174; doi:10.1039/c9ra07327b)
Supplement: RA-009-C9RA07327B-s1729 [file RA-009-C9RA07327B-s1729.txt]

NIMVIP_clean

9.306000    0.000000    0.000000
-4.653105    10.556488    0.000000
0.000000    -4.890839    16.644302

     1       1.710108       1.710108       1.710108    59[8-(6),8-(6),8-(6),8-(6),8-(6),8-(6),8-(6),8-(6)]
     2       6.363207       6.363207       6.363207    59[8-(6),8-(6),8-(6),8-(6),8-(6),8-(6),8-(6),8-(6)]
     3       2.942787       2.942787       2.942787    59[8-(6),8-(6),8-(6),8-(6),8-(6),8-(6),8-(6),8-(6)]
     4      -1.710312      -1.710312      -1.710312    59[8-(6),8-(6),8-(6),8-(6),8-(6),8-(6),8-(6),8-(6)]
     5       -0.65406       -0.65406       -0.65406    29[7-(6,6),7-(6,6)]
     6       3.998904       3.998904       3.998904    29[7-(6,6),7-(6,6)]
     7       5.306955       5.306955       5.306955    29[7-(6,6),7-(6,6)]
     8       0.653991       0.653991       0.653991    29[7-(6,6),7-(6,6)]
     9       4.310519       4.310519       4.310519    1[6-(6,6)]
    10        3.28964        3.28964        3.28964    1[6-(6,7)]
    11      -0.219646      -0.219646      -0.219646    1[6-(6,7)]
    12       0.689561       0.689561       0.689561    1[6-(6,6)]
    13       -1.65096       -1.65096       -1.65096    1[6-(6,6)]
    14      -1.858467      -1.858467      -1.858467    1[6-(6,7)]
    15       0.961273       0.961273       0.961273    1[6-(6,7)]
    16       1.288828       1.288828       1.288828    1[6-(6,6)]
    17      -0.342545      -0.342545      -0.342545    1[6-(6,6)]
    18      -1.363403      -1.363403      -1.363403    1[6-(6,7)]
    19       4.433298       4.433298       4.433298    1[6-(6,7)]
    20      -3.963517      -3.963517      -3.963517    1[6-(6,6)]
    21       3.002086       3.002086       3.002086    1[6-(6,6)]
    22       2.794546       2.794546       2.794546    1[6-(6,7)]
    23       5.614242       5.614242       5.614242    1[6-(6,7)]
    24       5.941829       5.941829       5.941829    1[6-(6,6)]
    25       0.342376       0.342376       0.342376    1[6-(6,6)]
    26       1.363255       1.363255       1.363255    1[6-(6,7)]
    27       4.872541       4.872541       4.872541    1[6-(6,7)]
    28       3.963334       3.963334       3.963334    1[6-(6,6)]
    29       6.303855       6.303855       6.303855    1[6-(6,6)]
    30       6.511362       6.511362       6.511362    1[6-(6,7)]
    31       3.691622       3.691622       3.691622    1[6-(6,7)]
    32       3.364067       3.364067       3.364067    1[6-(6,6)]
    33        4.99544        4.99544        4.99544    1[6-(6,6)]
    34       6.016298       6.016298       6.016298    1[6-(6,7)]
    35       0.219597       0.219597       0.219597    1[6-(6,7)]
    36       8.616412       8.616412       8.616412    1[6-(6,6)]
    37       1.650809       1.650809       1.650809    1[6-(6,6)]
    38       1.858349       1.858349       1.858349    1[6-(6,7)]
    39      -0.961347      -0.961347      -0.961347    1[6-(6,7)]
    40      -1.288934      -1.288934      -1.288934    1[6-(6,6)]
    41       3.238479       3.238479       3.238479    6[6-(6,6),8-(59),8-(59)]
    42       2.602872       2.602872       2.602872    6[6-(1,6),6-(1,6),6-(8,8)]
    43        3.38271        3.38271        3.38271    6[1-(0),6-(1,7),6-(6,6)]
    44       2.758271       2.758271       2.758271    6[1-(0),6-(1,6),7-(6,29)]
    45       0.704441       0.704441       0.704441    6[1-(0),6-(1,6),7-(6,29)]
    46       1.243264       1.243264       1.243264    6[1-(0),6-(1,7),6-(6,6)]
    47       0.202793       0.202793       0.202793    6[6-(6,6),8-(59),8-(59)]
    48      -0.102432      -0.102432      -0.102432    6[6-(1,6),6-(1,6),6-(8,8)]
    49      -1.076772      -1.076772      -1.076772    6[1-(0),6-(1,7),6-(6,6)]
    50      -1.201463      -1.201463      -1.201463    6[1-(0),6-(1,6),7-(6,29)]
    51       0.452227       0.452227       0.452227    6[1-(0),6-(1,6),7-(6,29)]
    52       0.650435       0.650435       0.650435    6[1-(0),6-(1,7),6-(6,6)]
    53        4.80459        4.80459        4.80459    6[6-(8,8),8-(59),8-(59)]
    54       2.273359       2.273359       2.273359    6[6-(8,8),8-(59),8-(59)]
    55      -1.414608      -1.414608      -1.414608    6[6-(6,6),8-(59),8-(59)]
    56      -2.050201      -2.050201      -2.050201    6[6-(1,6),6-(1,6),6-(8,8)]
    57      -1.270353      -1.270353      -1.270353    6[1-(0),6-(1,7),6-(6,6)]
    58      -1.894779      -1.894779      -1.894779    6[1-(0),6-(1,6),7-(6,29)]
    59       5.357383       5.357383       5.357383    6[1-(0),6-(1,6),7-(6,29)]
    60      -3.409806      -3.409806      -3.409806    6[1-(0),6-(1,7),6-(6,6)]
    61       4.855844       4.855844       4.855844    6[6-(6,6),8-(59),8-(59)]
    62       4.550595       4.550595       4.550595    6[6-(1,6),6-(1,6),6-(8,8)]
    63       3.576259       3.576259       3.576259    6[1-(0),6-(1,7),6-(6,6)]
    64       3.451548       3.451548       3.451548    6[1-(0),6-(1,6),7-(6,29)]
    65       5.105211       5.105211       5.105211    6[1-(0),6-(1,6),7-(6,29)]
    66       5.303439       5.303439       5.303439    6[1-(0),6-(1,7),6-(6,6)]
    67        0.15168        0.15168        0.15168    6[6-(8,8),8-(59),8-(59)]
    68       6.926448       6.926448       6.926448    6[6-(8,8),8-(59),8-(59)]
    69       1.414416       1.414416       1.414416    6[6-(6,6),8-(59),8-(59)]
    70       2.050023       2.050023       2.050023    6[6-(1,6),6-(1,6),6-(8,8)]
    71       1.270185       1.270185       1.270185    6[1-(0),6-(1,7),6-(6,6)]
    72       1.894624       1.894624       1.894624    6[1-(0),6-(1,6),7-(6,29)]
    73       3.948454       3.948454       3.948454    6[1-(0),6-(1,6),7-(6,29)]
    74       3.409631       3.409631       3.409631    6[1-(0),6-(1,7),6-(6,6)]
    75       4.450102       4.450102       4.450102    6[6-(6,6),8-(59),8-(59)]
    76       4.755327       4.755327       4.755327    6[6-(1,6),6-(1,6),6-(8,8)]
    77       5.729667       5.729667       5.729667    6[1-(0),6-(1,7),6-(6,6)]
    78       5.854358       5.854358       5.854358    6[1-(0),6-(1,6),7-(6,29)]
    79       4.200668       4.200668       4.200668    6[1-(0),6-(1,6),7-(6,29)]
    80        4.00246        4.00246        4.00246    6[1-(0),6-(1,7),6-(6,6)]
    81      -0.151695      -0.151695      -0.151695    6[6-(8,8),8-(59),8-(59)]
    82       2.379536       2.379536       2.379536    6[6-(8,8),8-(59),8-(59)]
    83       6.067503       6.067503       6.067503    6[6-(6,6),8-(59),8-(59)]
    84       6.703096       6.703096       6.703096    6[6-(1,6),6-(1,6),6-(8,8)]
    85       5.923248       5.923248       5.923248    6[1-(0),6-(1,7),6-(6,6)]
    86       6.547674       6.547674       6.547674    6[1-(0),6-(1,6),7-(6,29)]
    87      -0.704488      -0.704488      -0.704488    6[1-(0),6-(1,6),7-(6,29)]
    88       8.062701       8.062701       8.062701    6[1-(0),6-(1,7),6-(6,6)]
    89      -0.202949      -0.202949      -0.202949    6[6-(6,6),8-(59),8-(59)]
    90         0.1023         0.1023         0.1023    6[6-(1,6),6-(1,6),6-(8,8)]
    91       1.076636       1.076636       1.076636    6[1-(0),6-(1,7),6-(6,6)]
    92       1.201347       1.201347       1.201347    6[1-(0),6-(1,6),7-(6,29)]
    93      -0.452316      -0.452316      -0.452316    6[1-(0),6-(1,6),7-(6,29)]
    94      -0.650544      -0.650544      -0.650544    6[1-(0),6-(1,7),6-(6,6)]
    95       4.501215       4.501215       4.501215    6[6-(8,8),8-(59),8-(59)]
    96      -2.273553      -2.273553      -2.273553    6[6-(8,8),8-(59),8-(59)]
    97        1.43961        1.43961        1.43961    7[6-(1,6),6-(1,6),29-(7)]
    98      -0.433706      -0.433706      -0.433706    7[6-(1,6),6-(1,6),29-(7)]
    99      -3.213439      -3.213439      -3.213439    7[6-(1,6),6-(1,6),29-(7)]
   100       4.219282       4.219282       4.219282    7[6-(1,6),6-(1,6),29-(7)]
   101       3.213285       3.213285       3.213285    7[6-(1,6),6-(1,6),29-(7)]
   102       5.086601       5.086601       5.086601    7[6-(1,6),6-(1,6),29-(7)]
   103       7.866334       7.866334       7.866334    7[6-(1,6),6-(1,6),29-(7)]
   104       0.433613       0.433613       0.433613    7[6-(1,6),6-(1,6),29-(7)]
   105       4.390567       4.390567       4.390567    8[6-(6,8),59-(8,8,8,8,8,8,8)]
   106       2.579615       2.579615       2.579615    8[6-(6,8),59-(8,8,8,8,8,8,8)]
   107       1.145492       1.145492       1.145492    8[6-(6,8),59-(8,8,8,8,8,8,8)]
   108      -0.456083      -0.456083      -0.456083    8[6-(6,8),59-(8,8,8,8,8,8,8)]
   109        3.98753        3.98753        3.98753    8[6-(6,8),59-(8,8,8,8,8,8,8)]
   110      -3.465647      -3.465647      -3.465647    8[6-(6,8),59-(8,8,8,8,8,8,8)]
   111       2.105858       2.105858       2.105858    8[6-(6,8),59-(8,8,8,8,8,8,8)]
   112       2.465997       2.465997       2.465997    8[6-(6,8),59-(8,8,8,8,8,8,8)]
   113       -0.26253       -0.26253       -0.26253    8[6-(6,8),59-(8,8,8,8,8,8,8)]
   114      -2.073474      -2.073474      -2.073474    8[6-(6,8),59-(8,8,8,8,8,8,8)]
   115        5.79854        5.79854        5.79854    8[6-(6,8),59-(8,8,8,8,8,8,8)]
   116        4.19699        4.19699        4.19699    8[6-(6,8),59-(8,8,8,8,8,8,8)]
   117       8.640607       8.640607       8.640607    8[6-(6,8),59-(8,8,8,8,8,8,8)]
   118       1.187433       1.187433       1.187433    8[6-(6,8),59-(8,8,8,8,8,8,8)]
   119       6.758933       6.758933       6.758933    8[6-(6,8),59-(8,8,8,8,8,8,8)]
   120       7.119078       7.119078       7.119078    8[6-(6,8),59-(8,8,8,8,8,8,8)]
   121       0.262328       0.262328       0.262328    8[6-(6,8),59-(8,8,8,8,8,8,8)]
   122        2.07328        2.07328        2.07328    8[6-(6,8),59-(8,8,8,8,8,8,8)]
   123       3.507403       3.507403       3.507403    8[6-(6,8),59-(8,8,8,8,8,8,8)]
   124       5.108978       5.108978       5.108978    8[6-(6,8),59-(8,8,8,8,8,8,8)]
   125       0.665365       0.665365       0.665365    8[6-(6,8),59-(8,8,8,8,8,8,8)]
   126       8.118542       8.118542       8.118542    8[6-(6,8),59-(8,8,8,8,8,8,8)]
   127       2.547037       2.547037       2.547037    8[6-(6,8),59-(8,8,8,8,8,8,8)]
   128       2.186898       2.186898       2.186898    8[6-(6,8),59-(8,8,8,8,8,8,8)]
   129       4.915425       4.915425       4.915425    8[6-(6,8),59-(8,8,8,8,8,8,8)]
   130       6.726369       6.726369       6.726369    8[6-(6,8),59-(8,8,8,8,8,8,8)]
   131      -1.145645      -1.145645      -1.145645    8[6-(6,8),59-(8,8,8,8,8,8,8)]
   132       0.455905       0.455905       0.455905    8[6-(6,8),59-(8,8,8,8,8,8,8)]
   133      -3.987712      -3.987712      -3.987712    8[6-(6,8),59-(8,8,8,8,8,8,8)]
   134       3.465462       3.465462       3.465462    8[6-(6,8),59-(8,8,8,8,8,8,8)]
   135      -2.106038      -2.106038      -2.106038    8[6-(6,8),59-(8,8,8,8,8,8,8)]
   136      -2.466183      -2.466183      -2.466183    8[6-(6,8),59-(8,8,8,8,8,8,8)]
