# Supplementary material for: A collection of forcefield precursors for metal–organic frameworks
Source: RSC Adv. 2019 Nov 13;9(63):36492–507. doi: 10.1039/c9ra07327b (PMC9075174; doi:10.1039/c9ra07327b)
Supplement: RA-009-C9RA07327B-s1730 [file RA-009-C9RA07327B-s1730.txt]

NINHOH_clean

8.272800    0.000000    0.000000
0.508876    8.257134    0.000000
0.314056    0.295297    15.242906

     1       4.293428       4.293428       4.293428    48[7-(6),7-(6),7-(6),7-(6)]
     2       0.254438       0.254438       0.254438    48[7-(6),7-(6),7-(6),7-(6)]
     3       4.383561       4.383561       4.383561    48[6-(7),6-(7),6-(7),6-(7)]
     4       4.712171       4.712171       4.712171    48[6-(7),6-(7),6-(7),6-(7)]
     5       4.442884       4.442884       4.442884    6[7-(48),48-(6,6,6)]
     6       4.352793       4.352793       4.352793    6[7-(48),48-(6,6,6)]
     7       2.646454       2.646454       2.646454    6[7-(48),48-(6,6,6)]
     8       6.104534       6.104534       6.104534    6[7-(48),48-(6,6,6)]
     9       4.652848       4.652848       4.652848    6[7-(48),48-(6,6,6)]
    10       4.742939       4.742939       4.742939    6[7-(48),48-(6,6,6)]
    11       6.449278       6.449278       6.449278    6[7-(48),48-(6,6,6)]
    12       2.991198       2.991198       2.991198    6[7-(48),48-(6,6,6)]
    13       4.471739       4.471739       4.471739    7[6-(48),48-(7,7,7)]
    14       4.363905       4.363905       4.363905    7[6-(48),48-(7,7,7)]
    15       1.855181       1.855181       1.855181    7[6-(48),48-(7,7,7)]
    16       6.907082       6.907082       6.907082    7[6-(48),48-(7,7,7)]
    17       4.623993       4.623993       4.623993    7[6-(48),48-(7,7,7)]
    18       4.731827       4.731827       4.731827    7[6-(48),48-(7,7,7)]
    19       7.240551       7.240551       7.240551    7[6-(48),48-(7,7,7)]
    20        2.18865        2.18865        2.18865    7[6-(48),48-(7,7,7)]
