# Supplementary material for: A collection of forcefield precursors for metal–organic frameworks
Source: RSC Adv. 2019 Nov 13;9(63):36492–507. doi: 10.1039/c9ra07327b (PMC9075174; doi:10.1039/c9ra07327b)
Supplement: RA-009-C9RA07327B-s1731 [file RA-009-C9RA07327B-s1731.txt]

NINVAI_clean

18.832200    0.000000    0.000000
9.416100    16.309164    0.000000
9.416100    5.436388    15.376427

     1      14.871412      14.871412      14.871412    26[8-(6),8-(6),8-(6),8-(6)]
     2      13.376888      13.376888      13.376888    26[8-(6),8-(6),8-(6),8-(6)]
     3       5.455312       5.455312       5.455312    26[8-(6),8-(6),8-(6),8-(6)]
     4       3.960788       3.960788       3.960788    26[8-(6),8-(6),8-(6),8-(6)]
     5      10.910623      10.910623      10.910623    26[8-(6),8-(6),8-(6),8-(6)]
     6       7.921577       7.921577       7.921577    26[8-(6),8-(6),8-(6),8-(6)]
     7         9.4161         9.4161         9.4161    26[8-(6),8-(6),8-(6),8-(6)]
     8         9.4161         9.4161         9.4161    26[8-(6),8-(6),8-(6),8-(6)]
     9      14.871412      14.871412      14.871412    26[8-(6),8-(6),8-(6),8-(6)]
    10      13.376888      13.376888      13.376888    26[8-(6),8-(6),8-(6),8-(6)]
    11       3.960788       3.960788       3.960788    26[8-(6),8-(6),8-(6),8-(6)]
    12       5.455312       5.455312       5.455312    26[8-(6),8-(6),8-(6),8-(6)]
    13        18.8322        18.8322        18.8322    1[6-(6,6)]
    14      14.538458      14.538458      14.538458    1[6-(6,6)]
    15      23.125942      23.125942      23.125942    1[6-(6,6)]
    16        18.8322        18.8322        18.8322    1[6-(6,6)]
    17          16.61          16.61          16.61    1[6-(6,6)]
    18        21.0544        21.0544        21.0544    1[6-(6,6)]
    19      25.348141      25.348141      25.348141    1[6-(6,6)]
    20      12.316259      12.316259      12.316259    1[6-(6,6)]
    21      12.316259      12.316259      12.316259    1[6-(6,6)]
    22        21.0544        21.0544        21.0544    1[6-(6,6)]
    23      25.348141      25.348141      25.348141    1[6-(6,6)]
    24          16.61          16.61          16.61    1[6-(6,6)]
    25          16.61          16.61          16.61    1[6-(6,6)]
    26      25.348141      25.348141      25.348141    1[6-(6,6)]
    27        21.0544        21.0544        21.0544    1[6-(6,6)]
    28      12.316259      12.316259      12.316259    1[6-(6,6)]
    29      14.538458      14.538458      14.538458    1[6-(6,6)]
    30        18.8322        18.8322        18.8322    1[6-(6,6)]
    31        18.8322        18.8322        18.8322    1[6-(6,6)]
    32      23.125942      23.125942      23.125942    1[6-(6,6)]
    33      25.348141      25.348141      25.348141    1[6-(6,6)]
    34      12.316259      12.316259      12.316259    1[6-(6,6)]
    35          16.61          16.61          16.61    1[6-(6,6)]
    36        21.0544        21.0544        21.0544    1[6-(6,6)]
    37      21.333116      21.333116      21.333116    6[6-(6,6),8-(26),8-(26)]
    38      20.036331      20.036331      20.036331    6[6-(1,6),6-(1,6),6-(8,8)]
    39      13.721141      13.721141      13.721141    6[6-(6,6),8-(26),8-(26)]
    40      13.345627      13.345627      13.345627    6[6-(1,6),6-(1,6),6-(8,8)]
    41      23.943259      23.943259      23.943259    6[6-(6,6),8-(26),8-(26)]
    42      24.318773      24.318773      24.318773    6[6-(1,6),6-(1,6),6-(8,8)]
    43      16.331284      16.331284      16.331284    6[6-(6,6),8-(26),8-(26)]
    44      17.628069      17.628069      17.628069    6[6-(1,6),6-(1,6),6-(8,8)]
    45        18.8322        18.8322        18.8322    6[6-(6,6),8-(26),8-(26)]
    46        18.8322        18.8322        18.8322    6[6-(1,6),6-(1,6),6-(8,8)]
    47        18.8322        18.8322        18.8322    6[6-(6,6),8-(26),8-(26)]
    48        18.8322        18.8322        18.8322    6[6-(1,6),6-(1,6),6-(8,8)]
    49      26.444175      26.444175      26.444175    6[6-(6,6),8-(26),8-(26)]
    50      25.522904      25.522904      25.522904    6[6-(1,6),6-(1,6),6-(8,8)]
    51      11.220225      11.220225      11.220225    6[6-(6,6),8-(26),8-(26)]
    52      12.141496      12.141496      12.141496    6[6-(1,6),6-(1,6),6-(8,8)]
    53      13.721141      13.721141      13.721141    6[6-(6,6),8-(26),8-(26)]
    54      13.345627      13.345627      13.345627    6[6-(1,6),6-(1,6),6-(8,8)]
    55      21.333116      21.333116      21.333116    6[6-(6,6),8-(26),8-(26)]
    56      20.036331      20.036331      20.036331    6[6-(1,6),6-(1,6),6-(8,8)]
    57      23.943259      23.943259      23.943259    6[6-(6,6),8-(26),8-(26)]
    58      24.318773      24.318773      24.318773    6[6-(1,6),6-(1,6),6-(8,8)]
    59      16.331284      16.331284      16.331284    6[6-(6,6),8-(26),8-(26)]
    60      17.628069      17.628069      17.628069    6[6-(1,6),6-(1,6),6-(8,8)]
    61      16.331284      16.331284      16.331284    6[6-(6,6),8-(26),8-(26)]
    62      17.628069      17.628069      17.628069    6[6-(1,6),6-(1,6),6-(8,8)]
    63      23.943259      23.943259      23.943259    6[6-(6,6),8-(26),8-(26)]
    64      24.318773      24.318773      24.318773    6[6-(1,6),6-(1,6),6-(8,8)]
    65      21.333116      21.333116      21.333116    6[6-(6,6),8-(26),8-(26)]
    66      20.036331      20.036331      20.036331    6[6-(1,6),6-(1,6),6-(8,8)]
    67      13.721141      13.721141      13.721141    6[6-(6,6),8-(26),8-(26)]
    68      13.345627      13.345627      13.345627    6[6-(1,6),6-(1,6),6-(8,8)]
    69      13.721141      13.721141      13.721141    6[6-(6,6),8-(26),8-(26)]
    70      13.345627      13.345627      13.345627    6[6-(1,6),6-(1,6),6-(8,8)]
    71      21.333116      21.333116      21.333116    6[6-(6,6),8-(26),8-(26)]
    72      20.036331      20.036331      20.036331    6[6-(1,6),6-(1,6),6-(8,8)]
    73      16.331284      16.331284      16.331284    6[6-(6,6),8-(26),8-(26)]
    74      17.628069      17.628069      17.628069    6[6-(1,6),6-(1,6),6-(8,8)]
    75      23.943259      23.943259      23.943259    6[6-(6,6),8-(26),8-(26)]
    76      24.318773      24.318773      24.318773    6[6-(1,6),6-(1,6),6-(8,8)]
    77      26.444175      26.444175      26.444175    6[6-(6,6),8-(26),8-(26)]
    78      25.522904      25.522904      25.522904    6[6-(1,6),6-(1,6),6-(8,8)]
    79      11.220225      11.220225      11.220225    6[6-(6,6),8-(26),8-(26)]
    80      12.141496      12.141496      12.141496    6[6-(1,6),6-(1,6),6-(8,8)]
    81        18.8322        18.8322        18.8322    6[6-(6,6),8-(26),8-(26)]
    82        18.8322        18.8322        18.8322    6[6-(1,6),6-(1,6),6-(8,8)]
    83        18.8322        18.8322        18.8322    6[6-(6,6),8-(26),8-(26)]
    84        18.8322        18.8322        18.8322    6[6-(1,6),6-(1,6),6-(8,8)]
    85        18.8322        18.8322        18.8322    6[1-(0),6-(6,6),6-(6,6)]
    86      13.748259      13.748259      13.748259    6[1-(0),6-(6,6),6-(6,6)]
    87      23.916141      23.916141      23.916141    6[1-(0),6-(6,6),6-(6,6)]
    88        18.8322        18.8322        18.8322    6[1-(0),6-(6,6),6-(6,6)]
    89      17.632212      17.632212      17.632212    6[1-(0),6-(6,6),6-(6,6)]
    90      20.032188      20.032188      20.032188    6[1-(0),6-(6,6),6-(6,6)]
    91      25.116128      25.116128      25.116128    6[1-(0),6-(6,6),6-(6,6)]
    92      12.548272      12.548272      12.548272    6[1-(0),6-(6,6),6-(6,6)]
    93      12.548272      12.548272      12.548272    6[1-(0),6-(6,6),6-(6,6)]
    94      20.032188      20.032188      20.032188    6[1-(0),6-(6,6),6-(6,6)]
    95      25.116128      25.116128      25.116128    6[1-(0),6-(6,6),6-(6,6)]
    96      17.632212      17.632212      17.632212    6[1-(0),6-(6,6),6-(6,6)]
    97      17.632212      17.632212      17.632212    6[1-(0),6-(6,6),6-(6,6)]
    98      25.116128      25.116128      25.116128    6[1-(0),6-(6,6),6-(6,6)]
    99      20.032188      20.032188      20.032188    6[1-(0),6-(6,6),6-(6,6)]
   100      12.548272      12.548272      12.548272    6[1-(0),6-(6,6),6-(6,6)]
   101      13.748259      13.748259      13.748259    6[1-(0),6-(6,6),6-(6,6)]
   102        18.8322        18.8322        18.8322    6[1-(0),6-(6,6),6-(6,6)]
   103        18.8322        18.8322        18.8322    6[1-(0),6-(6,6),6-(6,6)]
   104      23.916141      23.916141      23.916141    6[1-(0),6-(6,6),6-(6,6)]
   105      25.116128      25.116128      25.116128    6[1-(0),6-(6,6),6-(6,6)]
   106      12.548272      12.548272      12.548272    6[1-(0),6-(6,6),6-(6,6)]
   107      17.632212      17.632212      17.632212    6[1-(0),6-(6,6),6-(6,6)]
   108      20.032188      20.032188      20.032188    6[1-(0),6-(6,6),6-(6,6)]
   109      22.372465      22.372465      22.372465    8[6-(6,8),26-(8,8,8)]
   110      13.274629      13.274629      13.274629    8[6-(6,8),26-(8,8,8)]
   111      24.389771      24.389771      24.389771    8[6-(6,8),26-(8,8,8)]
   112      15.291935      15.291935      15.291935    8[6-(6,8),26-(8,8,8)]
   113      19.927104      19.927104      19.927104    8[6-(6,8),26-(8,8,8)]
   114      17.737296      17.737296      17.737296    8[6-(6,8),26-(8,8,8)]
   115      26.835132      26.835132      26.835132    8[6-(6,8),26-(8,8,8)]
   116      10.829268      10.829268      10.829268    8[6-(6,8),26-(8,8,8)]
   117      14.369534      14.369534      14.369534    8[6-(6,8),26-(8,8,8)]
   118      21.277561      21.277561      21.277561    8[6-(6,8),26-(8,8,8)]
   119      23.294866      23.294866      23.294866    8[6-(6,8),26-(8,8,8)]
   120      16.386839      16.386839      16.386839    8[6-(6,8),26-(8,8,8)]
   121      16.386839      16.386839      16.386839    8[6-(6,8),26-(8,8,8)]
   122      23.294866      23.294866      23.294866    8[6-(6,8),26-(8,8,8)]
   123      21.277561      21.277561      21.277561    8[6-(6,8),26-(8,8,8)]
   124      14.369534      14.369534      14.369534    8[6-(6,8),26-(8,8,8)]
   125      13.274629      13.274629      13.274629    8[6-(6,8),26-(8,8,8)]
   126      22.372465      22.372465      22.372465    8[6-(6,8),26-(8,8,8)]
   127      15.291935      15.291935      15.291935    8[6-(6,8),26-(8,8,8)]
   128      24.389771      24.389771      24.389771    8[6-(6,8),26-(8,8,8)]
   129      26.835132      26.835132      26.835132    8[6-(6,8),26-(8,8,8)]
   130      10.829268      10.829268      10.829268    8[6-(6,8),26-(8,8,8)]
   131      19.927104      19.927104      19.927104    8[6-(6,8),26-(8,8,8)]
   132      17.737296      17.737296      17.737296    8[6-(6,8),26-(8,8,8)]
   133      15.291935      15.291935      15.291935    8[6-(6,8),26-(8,8,8)]
   134      24.389771      24.389771      24.389771    8[6-(6,8),26-(8,8,8)]
   135      13.274629      13.274629      13.274629    8[6-(6,8),26-(8,8,8)]
   136      22.372465      22.372465      22.372465    8[6-(6,8),26-(8,8,8)]
   137      17.737296      17.737296      17.737296    8[6-(6,8),26-(8,8,8)]
   138      19.927104      19.927104      19.927104    8[6-(6,8),26-(8,8,8)]
   139      10.829268      10.829268      10.829268    8[6-(6,8),26-(8,8,8)]
   140      26.835132      26.835132      26.835132    8[6-(6,8),26-(8,8,8)]
   141      23.294866      23.294866      23.294866    8[6-(6,8),26-(8,8,8)]
   142      16.386839      16.386839      16.386839    8[6-(6,8),26-(8,8,8)]
   143      14.369534      14.369534      14.369534    8[6-(6,8),26-(8,8,8)]
   144      21.277561      21.277561      21.277561    8[6-(6,8),26-(8,8,8)]
   145      21.277561      21.277561      21.277561    8[6-(6,8),26-(8,8,8)]
   146      14.369534      14.369534      14.369534    8[6-(6,8),26-(8,8,8)]
   147      16.386839      16.386839      16.386839    8[6-(6,8),26-(8,8,8)]
   148      23.294866      23.294866      23.294866    8[6-(6,8),26-(8,8,8)]
   149      24.389771      24.389771      24.389771    8[6-(6,8),26-(8,8,8)]
   150      15.291935      15.291935      15.291935    8[6-(6,8),26-(8,8,8)]
   151      22.372465      22.372465      22.372465    8[6-(6,8),26-(8,8,8)]
   152      13.274629      13.274629      13.274629    8[6-(6,8),26-(8,8,8)]
   153      10.829268      10.829268      10.829268    8[6-(6,8),26-(8,8,8)]
   154      26.835132      26.835132      26.835132    8[6-(6,8),26-(8,8,8)]
   155      17.737296      17.737296      17.737296    8[6-(6,8),26-(8,8,8)]
   156      19.927104      19.927104      19.927104    8[6-(6,8),26-(8,8,8)]
