# Supplementary material for: A collection of forcefield precursors for metal–organic frameworks
Source: RSC Adv. 2019 Nov 13;9(63):36492–507. doi: 10.1039/c9ra07327b (PMC9075174; doi:10.1039/c9ra07327b)
Supplement: RA-009-C9RA07327B-s1732 [file RA-009-C9RA07327B-s1732.txt]

NIRDEX_clean

8.474700    0.000000    0.000000
4.237345    7.925684    0.000000
4.237345    0.000425    7.925684

     1       7.014504       7.014504       7.014504    40[8-(6),8-(6),8-(6),8-(6),8-(6),8-(6),8-(6),8-(6)]
     2       4.886851       4.886851       4.886851    48[8-(6),8-(6),8-(6),8-(6)]
     3       0.637297       0.637297       0.637297    48[8-(6),8-(6)]
     4       6.872979       6.872979       6.872979    6[6-(8,8),8-(40),8-(48)]
     5       5.381432       5.381432       5.381432    6[6-(8,8),8-(40),8-(48)]
     6       6.872974       6.872974       6.872974    6[6-(8,8),8-(40),8-(48)]
     7      13.856127      13.856127      13.856127    6[6-(8,8),8-(40),8-(48)]
     8       7.169591       7.169591       7.169591    6[6-(8,8),8-(0),8-(40)]
     9       8.669613       8.669613       8.669613    6[6-(8,8),8-(40),8-(48)]
    10       7.169591       7.169591       7.169591    6[6-(8,8),8-(0),8-(40)]
    11       8.669613       8.669613       8.669613    6[6-(8,8),8-(40),8-(48)]
    12       7.144171       7.144171       7.144171    8[6-(6,8),48-(8)]
    13       4.355994       4.355994       4.355994    8[6-(6,8),48-(8,8,8)]
    14        5.24753        5.24753        5.24753    8[6-(6,8),40-(8,8,8,8,8,8,8)]
    15        7.68316        7.68316        7.68316    8[6-(6,8),40-(8,8,8,8,8,8,8)]
    16      15.618863      15.618863      15.618863    8[6-(6,8),48-(8)]
    17      12.830688      12.830688      12.830688    8[6-(6,8),48-(8,8,8)]
    18       5.247528       5.247528       5.247528    8[6-(6,8),40-(8,8,8,8,8,8,8)]
    19       7.683156       7.683156       7.683156    8[6-(6,8),40-(8,8,8,8,8,8,8)]
    20       6.957724       6.957724       6.957724    8[6-(6,8)]
    21       9.728951       9.728951       9.728951    8[6-(6,8),48-(8,8,8)]
    22       6.389919       6.389919       6.389919    8[6-(6,8),40-(8,8,8,8,8,8,8)]
    23       8.800123       8.800123       8.800123    8[6-(6,8),40-(8,8,8,8,8,8,8)]
    24       6.957724       6.957724       6.957724    8[6-(6,8)]
    25       9.728951       9.728951       9.728951    8[6-(6,8),48-(8,8,8)]
    26       6.389919       6.389919       6.389919    8[6-(6,8),40-(8,8,8,8,8,8,8)]
    27       8.800123       8.800123       8.800123    8[6-(6,8),40-(8,8,8,8,8,8,8)]
