# Supplementary material for: A collection of forcefield precursors for metal–organic frameworks
Source: RSC Adv. 2019 Nov 13;9(63):36492–507. doi: 10.1039/c9ra07327b (PMC9075174; doi:10.1039/c9ra07327b)
Supplement: RA-009-C9RA07327B-s1733 [file RA-009-C9RA07327B-s1733.txt]

NIRDOI_clean

15.648000    0.000000    0.000000
0.000000    16.342000    0.000000
-3.886968    0.000000    16.533231

     1        7.75251        7.75251        7.75251    30[7-(6,6),8-(6),8-(6),8-(6),8-(6)]
     2      14.133265      14.133265      14.133265    30[8-(6),8-(6),8-(6),8-(6,30)]
     3      11.832522      11.832522      11.832522    30[7-(6,6),8-(6),8-(6),8-(6),8-(6)]
     4       5.451767       5.451767       5.451767    30[8-(6),8-(6),8-(6),8-(6,30)]
     5       4.008522       4.008522       4.008522    30[7-(6,6),8-(6),8-(6),8-(6),8-(6)]
     6      -2.372233      -2.372233      -2.372233    30[8-(6),8-(6),8-(6),8-(6,30)]
     7       -0.07149       -0.07149       -0.07149    30[7-(6,6),8-(6),8-(6),8-(6),8-(6)]
     8       6.309265       6.309265       6.309265    30[8-(6),8-(6),8-(6),8-(6,30)]
     9            0.0            0.0            0.0    30[8-(6),8-(6),8-(6),8-(6),8-(6,30),8-(6,30)]
    10          7.824          7.824          7.824    30[8-(6),8-(6),8-(6),8-(6),8-(6,30),8-(6,30)]
    11       9.956349       9.956349       9.956349    1[6-(6,7)]
    12      10.458098      10.458098      10.458098    1[6-(6,6)]
    13       8.974668       8.974668       8.974668    1[6-(6,6)]
    14       6.295291       6.295291       6.295291    1[6-(6,7)]
    15       4.637672       4.637672       4.637672    1[6-(1,6,8)]
    16       5.012802       5.012802       5.012802    1[6-(1,6,8)]
    17        3.80931        3.80931        3.80931    1[6-(6,6)]
    18       2.907001       2.907001       2.907001    1[6-(6,6)]
    19        4.22371        4.22371        4.22371    1[6-(6,6)]
    20       5.088463       5.088463       5.088463    1[6-(6,6)]
    21       1.700742       1.700742       1.700742    1[6-(6,6)]
    22       4.753914       4.753914       4.753914    1[6-(6,6)]
    23       6.724769       6.724769       6.724769    1[6-(6,6)]
    24         7.7014         7.7014         7.7014    1[6-(6,6)]
    25       4.929348       4.929348       4.929348    1[6-(1,6,7)]
    26       5.648434       5.648434       5.648434    1[6-(1,6,7)]
    27       2.677994       2.677994       2.677994    1[6-(6,7)]
    28       0.459778       0.459778       0.459778    1[6-(6,6)]
    29       2.391406       2.391406       2.391406    1[6-(6,6)]
    30       4.420649       4.420649       4.420649    1[6-(6,7)]
    31      11.974133      11.974133      11.974133    1[6-(6,6)]
    32      13.298813      13.298813      13.298813    1[6-(6,6)]
    33      10.140516      10.140516      10.140516    1[6-(6,6)]
    34       8.783364       8.783364       8.783364    1[6-(6,6)]
    35      10.189241      10.189241      10.189241    1[6-(6,6)]
    36       8.236112       8.236112       8.236112    1[6-(6,6)]
    37       9.595141       9.595141       9.595141    1[6-(6,6)]
    38      11.526303      11.526303      11.526303    1[6-(6,6)]
    39      12.416426      12.416426      12.416426    1[6-(6,6)]
    40      -0.294669      -0.294669      -0.294669    1[6-(6,6)]
    41       9.628683       9.628683       9.628683    1[6-(6,7)]
    42       9.126934       9.126934       9.126934    1[6-(6,6)]
    43      10.610364      10.610364      10.610364    1[6-(6,6)]
    44      13.289741      13.289741      13.289741    1[6-(6,7)]
    45       -0.70064       -0.70064       -0.70064    1[6-(1,6,8)]
    46       -1.07577       -1.07577       -1.07577    1[6-(1,6,8)]
    47       0.127722       0.127722       0.127722    1[6-(6,6)]
    48       1.030031       1.030031       1.030031    1[6-(6,6)]
    49      -0.286678      -0.286678      -0.286678    1[6-(6,6)]
    50      14.496569      14.496569      14.496569    1[6-(6,6)]
    51        2.23629        2.23629        2.23629    1[6-(6,6)]
    52      -0.816882      -0.816882      -0.816882    1[6-(6,6)]
    53      -2.787737      -2.787737      -2.787737    1[6-(6,6)]
    54      -3.764368      -3.764368      -3.764368    1[6-(6,6)]
    55      -0.992316      -0.992316      -0.992316    1[6-(1,6,7)]
    56      -1.711402      -1.711402      -1.711402    1[6-(1,6,7)]
    57       1.259038       1.259038       1.259038    1[6-(6,7)]
    58       3.477254       3.477254       3.477254    1[6-(6,6)]
    59       1.545626       1.545626       1.545626    1[6-(6,6)]
    60      -0.483617      -0.483617      -0.483617    1[6-(6,7)]
    61       7.610899       7.610899       7.610899    1[6-(6,6)]
    62       6.286219       6.286219       6.286219    1[6-(6,6)]
    63       9.444516       9.444516       9.444516    1[6-(6,6)]
    64      10.801668      10.801668      10.801668    1[6-(6,6)]
    65       9.395791       9.395791       9.395791    1[6-(6,6)]
    66       11.34892       11.34892       11.34892    1[6-(6,6)]
    67       9.989891       9.989891       9.989891    1[6-(6,6)]
    68       8.058729       8.058729       8.058729    1[6-(6,6)]
    69       7.168606       7.168606       7.168606    1[6-(6,6)]
    70       4.231701       4.231701       4.231701    1[6-(6,6)]
    71       1.804683       1.804683       1.804683    1[6-(6,7)]
    72       1.302934       1.302934       1.302934    1[6-(6,6)]
    73       2.786364       2.786364       2.786364    1[6-(6,6)]
    74       5.465741       5.465741       5.465741    1[6-(6,7)]
    75        7.12336        7.12336        7.12336    1[6-(1,6,8)]
    76        6.74823        6.74823        6.74823    1[6-(1,6,8)]
    77       7.951722       7.951722       7.951722    1[6-(6,6)]
    78       8.854031       8.854031       8.854031    1[6-(6,6)]
    79       7.537322       7.537322       7.537322    1[6-(6,6)]
    80       6.672569       6.672569       6.672569    1[6-(6,6)]
    81       10.06029       10.06029       10.06029    1[6-(6,6)]
    82       7.007118       7.007118       7.007118    1[6-(6,6)]
    83       5.036263       5.036263       5.036263    1[6-(6,6)]
    84       4.059632       4.059632       4.059632    1[6-(6,6)]
    85       6.831684       6.831684       6.831684    1[6-(1,6,7)]
    86       6.112598       6.112598       6.112598    1[6-(1,6,7)]
    87       9.083038       9.083038       9.083038    1[6-(6,7)]
    88      11.301254      11.301254      11.301254    1[6-(6,6)]
    89       9.369626       9.369626       9.369626    1[6-(6,6)]
    90       7.340383       7.340383       7.340383    1[6-(6,7)]
    91      -0.213101      -0.213101      -0.213101    1[6-(6,6)]
    92      -1.537781      -1.537781      -1.537781    1[6-(6,6)]
    93       1.620516       1.620516       1.620516    1[6-(6,6)]
    94       2.977668       2.977668       2.977668    1[6-(6,6)]
    95       1.571791       1.571791       1.571791    1[6-(6,6)]
    96        3.52492        3.52492        3.52492    1[6-(6,6)]
    97       2.165891       2.165891       2.165891    1[6-(6,6)]
    98       0.234729       0.234729       0.234729    1[6-(6,6)]
    99      -0.655394      -0.655394      -0.655394    1[6-(6,6)]
   100      12.055701      12.055701      12.055701    1[6-(6,6)]
   101       2.132349       2.132349       2.132349    1[6-(6,7)]
   102       2.634098       2.634098       2.634098    1[6-(6,6)]
   103       1.150668       1.150668       1.150668    1[6-(6,6)]
   104      -1.528709      -1.528709      -1.528709    1[6-(6,7)]
   105      12.461672      12.461672      12.461672    1[6-(1,6,8)]
   106      12.836802      12.836802      12.836802    1[6-(1,6,8)]
   107       11.63331       11.63331       11.63331    1[6-(6,6)]
   108      10.731001      10.731001      10.731001    1[6-(6,6)]
   109       -3.60029       -3.60029       -3.60029    1[6-(6,6)]
   110      -2.735537      -2.735537      -2.735537    1[6-(6,6)]
   111       9.524742       9.524742       9.524742    1[6-(6,6)]
   112      12.577914      12.577914      12.577914    1[6-(6,6)]
   113      14.548769      14.548769      14.548769    1[6-(6,6)]
   114        -0.1226        -0.1226        -0.1226    1[6-(6,6)]
   115      12.753348      12.753348      12.753348    1[6-(1,6,7)]
   116      13.472434      13.472434      13.472434    1[6-(1,6,7)]
   117      10.501994      10.501994      10.501994    1[6-(6,7)]
   118       8.283778       8.283778       8.283778    1[6-(6,6)]
   119      10.215406      10.215406      10.215406    1[6-(6,6)]
   120      12.244649      12.244649      12.244649    1[6-(6,7)]
   121       4.150133       4.150133       4.150133    1[6-(6,6)]
   122       5.474813       5.474813       5.474813    1[6-(6,6)]
   123       2.316516       2.316516       2.316516    1[6-(6,6)]
   124       0.959364       0.959364       0.959364    1[6-(6,6)]
   125       2.365241       2.365241       2.365241    1[6-(6,6)]
   126       0.412112       0.412112       0.412112    1[6-(6,6)]
   127       1.771141       1.771141       1.771141    1[6-(6,6)]
   128       3.702303       3.702303       3.702303    1[6-(6,6)]
   129       4.592426       4.592426       4.592426    1[6-(6,6)]
   130       7.529331       7.529331       7.529331    1[6-(6,6)]
   131       9.290173       9.290173       9.290173    6[1-(0),6-(1,6),7-(6,30)]
   132       9.607094       9.607094       9.607094    6[1-(0),6-(1,6),6-(1,7)]
   133       8.725793       8.725793       8.725793    6[1-(0),6-(1,6),6-(6,8)]
   134       7.303845       7.303845       7.303845    6[6-(1,6),6-(1,7),8-(6)]
   135       7.142707       7.142707       7.142707    6[1-(0),6-(6,8),7-(6,30)]
   136       5.122293       5.122293       5.122293    6[1-(0),1-(0),6-(6,6),8-(6)]
   137       4.535841       4.535841       4.535841    6[6-(1,1,8),6-(1,6),6-(1,6)]
   138       3.894243       3.894243       3.894243    6[1-(0),6-(1,6),6-(6,6)]
   139       3.352641       3.352641       3.352641    6[1-(0),6-(1,6),6-(6,6)]
   140       3.467518       3.467518       3.467518    6[6-(1,6),6-(1,6),6-(6,6)]
   141       4.130973       4.130973       4.130973    6[1-(0),6-(1,6),6-(6,6)]
   142       4.646372       4.646372       4.646372    6[1-(0),6-(1,6),6-(6,6)]
   143       2.885351       2.885351       2.885351    6[6-(1,6),6-(1,6),6-(6,6)]
   144       1.966415       1.966415       1.966415    6[1-(0),6-(1,6),6-(6,6)]
   145        5.33606        5.33606        5.33606    6[1-(0),6-(1,6),6-(6,6)]
   146       5.653982       5.653982       5.653982    6[6-(1,1,7),6-(1,6),6-(1,6)]
   147       6.512688       6.512688       6.512688    6[1-(0),6-(1,6),6-(6,6)]
   148       7.087141       7.087141       7.087141    6[1-(0),6-(1,6),6-(6,6)]
   149       5.046818       5.046818       5.046818    6[1-(0),1-(0),6-(6,6),7-(6,6)]
   150       2.595492       2.595492       2.595492    6[1-(0),6-(6,8),7-(6,6)]
   151       1.341621       1.341621       1.341621    6[6-(1,6),6-(1,7),8-(30,30)]
   152       1.276353       1.276353       1.276353    6[1-(0),6-(1,6),6-(6,8)]
   153       2.438675       2.438675       2.438675    6[1-(0),6-(1,6),6-(1,7)]
   154       3.644366       3.644366       3.644366    6[1-(0),6-(1,6),7-(6,6)]
   155       9.329689       9.329689       9.329689    6[6-(6,6),8-(30),8-(30)]
   156      10.276503      10.276503      10.276503    6[6-(1,6),6-(1,6),6-(8,8)]
   157      11.588036      11.588036      11.588036    6[1-(0),6-(1,6),6-(6,6)]
   158      12.382437      12.382437      12.382437    6[1-(0),6-(1,6),6-(6,6)]
   159      11.853924      11.853924      11.853924    6[6-(1,6),6-(1,6),6-(8,8)]
   160      12.748422      12.748422      12.748422    6[6-(6,6),8-(30),8-(30)]
   161       10.50945       10.50945       10.50945    6[1-(0),6-(1,6),6-(6,6)]
   162       9.695484       9.695484       9.695484    6[1-(0),6-(1,6),6-(6,6)]
   163       6.209894       6.209894       6.209894    6[6-(6,6),8-(30),8-(30)]
   164      10.830347      10.830347      10.830347    6[1-(0),6-(1,6),6-(6,6)]
   165       7.102192       7.102192       7.102192    6[6-(1,6),6-(1,6),6-(8,8)]
   166       8.108313       8.108313       8.108313    6[1-(0),6-(1,6),6-(6,6)]
   167       8.912922       8.912922       8.912922    6[1-(0),6-(1,6),6-(6,6)]
   168      12.597203      12.597203      12.597203    6[6-(1,6),6-(1,6),6-(8,8)]
   169      11.636102      11.636102      11.636102    6[1-(0),6-(1,6),6-(6,6)]
   170      13.424476      13.424476      13.424476    6[6-(6,6),8-(30),8-(30)]
   171      14.201355      14.201355      14.201355    6[6-(6,6),8-(0),8-(30)]
   172      13.940712      13.940712      13.940712    6[6-(1,6),6-(1,6),6-(8,8)]
   173      12.945044      12.945044      12.945044    6[1-(0),6-(1,6),6-(6,6)]
   174      -0.961551      -0.961551      -0.961551    6[1-(0),6-(1,6),6-(6,6)]
   175      10.294859      10.294859      10.294859    6[1-(0),6-(1,6),7-(6,30)]
   176       9.977938       9.977938       9.977938    6[1-(0),6-(1,6),6-(1,7)]
   177      10.859239      10.859239      10.859239    6[1-(0),6-(1,6),6-(6,8)]
   178      12.281187      12.281187      12.281187    6[6-(1,6),6-(1,7),8-(6)]
   179      12.442325      12.442325      12.442325    6[1-(0),6-(6,8),7-(6,30)]
   180      -1.185261      -1.185261      -1.185261    6[1-(0),1-(0),6-(6,6),8-(6)]
   181      -0.598809      -0.598809      -0.598809    6[6-(1,1,8),6-(1,6),6-(1,6)]
   182       0.042789       0.042789       0.042789    6[1-(0),6-(1,6),6-(6,6)]
   183       0.584391       0.584391       0.584391    6[1-(0),6-(1,6),6-(6,6)]
   184       0.469514       0.469514       0.469514    6[6-(1,6),6-(1,6),6-(6,6)]
   185      -0.193941      -0.193941      -0.193941    6[1-(0),6-(1,6),6-(6,6)]
   186       -0.70934       -0.70934       -0.70934    6[1-(0),6-(1,6),6-(6,6)]
   187       1.051681       1.051681       1.051681    6[6-(1,6),6-(1,6),6-(6,6)]
   188       1.970617       1.970617       1.970617    6[1-(0),6-(1,6),6-(6,6)]
   189      -1.399028      -1.399028      -1.399028    6[1-(0),6-(1,6),6-(6,6)]
   190       -1.71695       -1.71695       -1.71695    6[6-(1,1,7),6-(1,6),6-(1,6)]
   191      -2.575656      -2.575656      -2.575656    6[1-(0),6-(1,6),6-(6,6)]
   192      -3.150109      -3.150109      -3.150109    6[1-(0),6-(1,6),6-(6,6)]
   193      -1.109786      -1.109786      -1.109786    6[1-(0),1-(0),6-(6,6),7-(6,6)]
   194        1.34154        1.34154        1.34154    6[1-(0),6-(6,8),7-(6,6)]
   195       2.595411       2.595411       2.595411    6[6-(1,6),6-(1,7),8-(30,30)]
   196       2.660679       2.660679       2.660679    6[1-(0),6-(1,6),6-(6,8)]
   197       1.498357       1.498357       1.498357    6[1-(0),6-(1,6),6-(1,7)]
   198       0.292666       0.292666       0.292666    6[1-(0),6-(1,6),7-(6,6)]
   199      10.255343      10.255343      10.255343    6[6-(6,6),8-(30),8-(30)]
   200       9.308529       9.308529       9.308529    6[6-(1,6),6-(1,6),6-(8,8)]
   201       7.996996       7.996996       7.996996    6[1-(0),6-(1,6),6-(6,6)]
   202       7.202595       7.202595       7.202595    6[1-(0),6-(1,6),6-(6,6)]
   203       7.731108       7.731108       7.731108    6[6-(1,6),6-(1,6),6-(8,8)]
   204        6.83661        6.83661        6.83661    6[6-(6,6),8-(30),8-(30)]
   205       9.075582       9.075582       9.075582    6[1-(0),6-(1,6),6-(6,6)]
   206       9.889548       9.889548       9.889548    6[1-(0),6-(1,6),6-(6,6)]
   207      13.375138      13.375138      13.375138    6[6-(6,6),8-(30),8-(30)]
   208       8.754685       8.754685       8.754685    6[1-(0),6-(1,6),6-(6,6)]
   209       12.48284       12.48284       12.48284    6[6-(1,6),6-(1,6),6-(8,8)]
   210      11.476719      11.476719      11.476719    6[1-(0),6-(1,6),6-(6,6)]
   211       10.67211       10.67211       10.67211    6[1-(0),6-(1,6),6-(6,6)]
   212       6.987829       6.987829       6.987829    6[6-(1,6),6-(1,6),6-(8,8)]
   213        7.94893        7.94893        7.94893    6[1-(0),6-(1,6),6-(6,6)]
   214       6.160556       6.160556       6.160556    6[6-(6,6),8-(30),8-(30)]
   215       5.383677       5.383677       5.383677    6[6-(6,6),8-(0),8-(30)]
   216        5.64432        5.64432        5.64432    6[6-(1,6),6-(1,6),6-(8,8)]
   217       6.639988       6.639988       6.639988    6[1-(0),6-(1,6),6-(6,6)]
   218       4.898583       4.898583       4.898583    6[1-(0),6-(1,6),6-(6,6)]
   219       2.470859       2.470859       2.470859    6[1-(0),6-(1,6),7-(6,30)]
   220       2.153938       2.153938       2.153938    6[1-(0),6-(1,6),6-(1,7)]
   221       3.035239       3.035239       3.035239    6[1-(0),6-(1,6),6-(6,8)]
   222       4.457187       4.457187       4.457187    6[6-(1,6),6-(1,7),8-(6)]
   223       4.618325       4.618325       4.618325    6[1-(0),6-(6,8),7-(6,30)]
   224       6.638739       6.638739       6.638739    6[1-(0),1-(0),6-(6,6),8-(6)]
   225       7.225191       7.225191       7.225191    6[6-(1,1,8),6-(1,6),6-(1,6)]
   226       7.866789       7.866789       7.866789    6[1-(0),6-(1,6),6-(6,6)]
   227       8.408391       8.408391       8.408391    6[1-(0),6-(1,6),6-(6,6)]
   228       8.293514       8.293514       8.293514    6[6-(1,6),6-(1,6),6-(6,6)]
   229       7.630059       7.630059       7.630059    6[1-(0),6-(1,6),6-(6,6)]
   230        7.11466        7.11466        7.11466    6[1-(0),6-(1,6),6-(6,6)]
   231       8.875681       8.875681       8.875681    6[6-(1,6),6-(1,6),6-(6,6)]
   232       9.794617       9.794617       9.794617    6[1-(0),6-(1,6),6-(6,6)]
   233       6.424972       6.424972       6.424972    6[1-(0),6-(1,6),6-(6,6)]
   234        6.10705        6.10705        6.10705    6[6-(1,1,7),6-(1,6),6-(1,6)]
   235       5.248344       5.248344       5.248344    6[1-(0),6-(1,6),6-(6,6)]
   236       4.673891       4.673891       4.673891    6[1-(0),6-(1,6),6-(6,6)]
   237       6.714214       6.714214       6.714214    6[1-(0),1-(0),6-(6,6),7-(6,6)]
   238        9.16554        9.16554        9.16554    6[1-(0),6-(6,8),7-(6,6)]
   239      10.419411      10.419411      10.419411    6[6-(1,6),6-(1,7),8-(30,30)]
   240      10.484679      10.484679      10.484679    6[1-(0),6-(1,6),6-(6,8)]
   241       9.322357       9.322357       9.322357    6[1-(0),6-(1,6),6-(1,7)]
   242       8.116666       8.116666       8.116666    6[1-(0),6-(1,6),7-(6,6)]
   243       2.431343       2.431343       2.431343    6[6-(6,6),8-(30),8-(30)]
   244       1.484529       1.484529       1.484529    6[6-(1,6),6-(1,6),6-(8,8)]
   245       0.172996       0.172996       0.172996    6[1-(0),6-(1,6),6-(6,6)]
   246      -0.621405      -0.621405      -0.621405    6[1-(0),6-(1,6),6-(6,6)]
   247      -0.092892      -0.092892      -0.092892    6[6-(1,6),6-(1,6),6-(8,8)]
   248       -0.98739       -0.98739       -0.98739    6[6-(6,6),8-(30),8-(30)]
   249       1.251582       1.251582       1.251582    6[1-(0),6-(1,6),6-(6,6)]
   250       2.065548       2.065548       2.065548    6[1-(0),6-(1,6),6-(6,6)]
   251       5.551138       5.551138       5.551138    6[6-(6,6),8-(30),8-(30)]
   252       0.930685       0.930685       0.930685    6[1-(0),6-(1,6),6-(6,6)]
   253        4.65884        4.65884        4.65884    6[6-(1,6),6-(1,6),6-(8,8)]
   254       3.652719       3.652719       3.652719    6[1-(0),6-(1,6),6-(6,6)]
   255        2.84811        2.84811        2.84811    6[1-(0),6-(1,6),6-(6,6)]
   256      -0.836171      -0.836171      -0.836171    6[6-(1,6),6-(1,6),6-(8,8)]
   257        0.12493        0.12493        0.12493    6[1-(0),6-(1,6),6-(6,6)]
   258      -1.663444      -1.663444      -1.663444    6[6-(6,6),8-(30),8-(30)]
   259      -2.440323      -2.440323      -2.440323    6[6-(6,6),8-(0),8-(30)]
   260       -2.17968       -2.17968       -2.17968    6[6-(1,6),6-(1,6),6-(8,8)]
   261      -1.184012      -1.184012      -1.184012    6[1-(0),6-(1,6),6-(6,6)]
   262      12.722583      12.722583      12.722583    6[1-(0),6-(1,6),6-(6,6)]
   263       1.466173       1.466173       1.466173    6[1-(0),6-(1,6),7-(6,30)]
   264       1.783094       1.783094       1.783094    6[1-(0),6-(1,6),6-(1,7)]
   265       0.901793       0.901793       0.901793    6[1-(0),6-(1,6),6-(6,8)]
   266      -0.520155      -0.520155      -0.520155    6[6-(1,6),6-(1,7),8-(6)]
   267      -0.681293      -0.681293      -0.681293    6[1-(0),6-(6,8),7-(6,30)]
   268      12.946293      12.946293      12.946293    6[1-(0),1-(0),6-(6,6),8-(6)]
   269      12.359841      12.359841      12.359841    6[6-(1,1,8),6-(1,6),6-(1,6)]
   270      11.718243      11.718243      11.718243    6[1-(0),6-(1,6),6-(6,6)]
   271      11.176641      11.176641      11.176641    6[1-(0),6-(1,6),6-(6,6)]
   272      11.291518      11.291518      11.291518    6[6-(1,6),6-(1,6),6-(6,6)]
   273      11.954973      11.954973      11.954973    6[1-(0),6-(1,6),6-(6,6)]
   274      12.470372      12.470372      12.470372    6[1-(0),6-(1,6),6-(6,6)]
   275      10.709351      10.709351      10.709351    6[6-(1,6),6-(1,6),6-(6,6)]
   276       9.790415       9.790415       9.790415    6[1-(0),6-(1,6),6-(6,6)]
   277       13.16006       13.16006       13.16006    6[1-(0),6-(1,6),6-(6,6)]
   278      13.477982      13.477982      13.477982    6[6-(1,1,7),6-(1,6),6-(1,6)]
   279      14.336688      14.336688      14.336688    6[1-(0),6-(1,6),6-(6,6)]
   280      14.911141      14.911141      14.911141    6[1-(0),6-(1,6),6-(6,6)]
   281      12.870818      12.870818      12.870818    6[1-(0),1-(0),6-(6,6),7-(6,6)]
   282      10.419492      10.419492      10.419492    6[1-(0),6-(6,8),7-(6,6)]
   283       9.165621       9.165621       9.165621    6[6-(1,6),6-(1,7),8-(30,30)]
   284       9.100353       9.100353       9.100353    6[1-(0),6-(1,6),6-(6,8)]
   285      10.262675      10.262675      10.262675    6[1-(0),6-(1,6),6-(1,7)]
   286      11.468366      11.468366      11.468366    6[1-(0),6-(1,6),7-(6,6)]
   287       1.505689       1.505689       1.505689    6[6-(6,6),8-(30),8-(30)]
   288       2.452503       2.452503       2.452503    6[6-(1,6),6-(1,6),6-(8,8)]
   289       3.764036       3.764036       3.764036    6[1-(0),6-(1,6),6-(6,6)]
   290       4.558437       4.558437       4.558437    6[1-(0),6-(1,6),6-(6,6)]
   291       4.029924       4.029924       4.029924    6[6-(1,6),6-(1,6),6-(8,8)]
   292       4.924422       4.924422       4.924422    6[6-(6,6),8-(30),8-(30)]
   293        2.68545        2.68545        2.68545    6[1-(0),6-(1,6),6-(6,6)]
   294       1.871484       1.871484       1.871484    6[1-(0),6-(1,6),6-(6,6)]
   295      -1.614106      -1.614106      -1.614106    6[6-(6,6),8-(30),8-(30)]
   296       3.006347       3.006347       3.006347    6[1-(0),6-(1,6),6-(6,6)]
   297      -0.721808      -0.721808      -0.721808    6[6-(1,6),6-(1,6),6-(8,8)]
   298       0.284313       0.284313       0.284313    6[1-(0),6-(1,6),6-(6,6)]
   299       1.088922       1.088922       1.088922    6[1-(0),6-(1,6),6-(6,6)]
   300       4.773203       4.773203       4.773203    6[6-(1,6),6-(1,6),6-(8,8)]
   301       3.812102       3.812102       3.812102    6[1-(0),6-(1,6),6-(6,6)]
   302       5.600476       5.600476       5.600476    6[6-(6,6),8-(30),8-(30)]
   303       6.377355       6.377355       6.377355    6[6-(6,6),8-(0),8-(30)]
   304       6.116712       6.116712       6.116712    6[6-(1,6),6-(1,6),6-(8,8)]
   305       5.121044       5.121044       5.121044    6[1-(0),6-(1,6),6-(6,6)]
   306       6.862449       6.862449       6.862449    6[1-(0),6-(1,6),6-(6,6)]
   307       8.181195       8.181195       8.181195    7[6-(1,6),6-(1,6),30-(8,8,8,8)]
   308       3.704242       3.704242       3.704242    7[6-(1,1,6),6-(1,6),6-(1,6)]
   309      11.403837      11.403837      11.403837    7[6-(1,6),6-(1,6),30-(8,8,8,8)]
   310        0.23279        0.23279        0.23279    7[6-(1,1,6),6-(1,6),6-(1,6)]
   311       3.579837       3.579837       3.579837    7[6-(1,6),6-(1,6),30-(8,8,8,8)]
   312        8.05679        8.05679        8.05679    7[6-(1,1,6),6-(1,6),6-(1,6)]
   313       0.357195       0.357195       0.357195    7[6-(1,6),6-(1,6),30-(8,8,8,8)]
   314      11.528242      11.528242      11.528242    7[6-(1,1,6),6-(1,6),6-(1,6)]
   315       9.707086       9.707086       9.707086    8[6-(6,8),30-(7,8,8,8)]
   316       8.154374       8.154374       8.154374    8[6-(6,8),30-(7,8,8,8)]
   317       -1.76932       -1.76932       -1.76932    8[6-(6,8),30-(7,8,8,8)]
   318      12.410512      12.410512      12.410512    8[6-(6,8),30-(7,8,8,8)]
   319      14.257653      14.257653      14.257653    8[6-(6,8),30-(8,8,8,8,8)]
   320      13.222872      13.222872      13.222872    8[6-(6,8),30-(8,8,8)]
   321       6.335821       6.335821       6.335821    8[6-(6,8),30-(8,8,8)]
   322       9.308238       9.308238       9.308238    8[6-(6,8),30-(8,8,8,8,8)]
   323      -0.642261      -0.642261      -0.642261    8[6-(6,8)]
   324      13.638558      13.638558      13.638558    8[6-(6,8),30-(8,8,8)]
   325       0.292478       0.292478       0.292478    8[6-(6,6),30-(8,8,8),30-(8,8,8,8,8)]
   326       6.577429       6.577429       6.577429    8[6-(1,1,6),6-(6,6)]
   327       9.877946       9.877946       9.877946    8[6-(6,8),30-(7,8,8,8)]
   328      11.430658      11.430658      11.430658    8[6-(6,8),30-(7,8,8,8)]
   329       5.706352       5.706352       5.706352    8[6-(6,8),30-(7,8,8,8)]
   330        7.17452        7.17452        7.17452    8[6-(6,8),30-(7,8,8,8)]
   331       5.327379       5.327379       5.327379    8[6-(6,8),30-(8,8,8,8,8)]
   332        6.36216        6.36216        6.36216    8[6-(6,8),30-(8,8,8)]
   333      13.249211      13.249211      13.249211    8[6-(6,8),30-(8,8,8)]
   334      14.163762      14.163762      14.163762    8[6-(6,8),30-(8,8,8,8,8)]
   335       4.579293       4.579293       4.579293    8[6-(6,8)]
   336       5.946474       5.946474       5.946474    8[6-(6,8),30-(8,8,8)]
   337       3.644554       3.644554       3.644554    8[6-(6,6),30-(8,8,8),30-(8,8,8,8,8)]
   338      13.007603      13.007603      13.007603    8[6-(1,1,6),6-(6,6)]
   339       2.053946       2.053946       2.053946    8[6-(6,8),30-(7,8,8,8)]
   340       3.606658       3.606658       3.606658    8[6-(6,8),30-(7,8,8,8)]
   341      13.530352      13.530352      13.530352    8[6-(6,8),30-(7,8,8,8)]
   342       -0.64948       -0.64948       -0.64948    8[6-(6,8),30-(7,8,8,8)]
   343      -2.496621      -2.496621      -2.496621    8[6-(6,8),30-(8,8,8,8,8)]
   344       -1.46184       -1.46184       -1.46184    8[6-(6,8),30-(8,8,8)]
   345       5.425211       5.425211       5.425211    8[6-(6,8),30-(8,8,8)]
   346       6.339762       6.339762       6.339762    8[6-(6,8),30-(8,8,8,8,8)]
   347      12.403293      12.403293      12.403293    8[6-(6,8)]
   348      -1.877526      -1.877526      -1.877526    8[6-(6,8),30-(8,8,8)]
   349      11.468554      11.468554      11.468554    8[6-(6,6),30-(8,8,8),30-(8,8,8,8,8)]
   350       5.183603       5.183603       5.183603    8[6-(1,1,6),6-(6,6)]
   351       1.883086       1.883086       1.883086    8[6-(6,8),30-(7,8,8,8)]
   352       0.330374       0.330374       0.330374    8[6-(6,8),30-(7,8,8,8)]
   353        6.05468        6.05468        6.05468    8[6-(6,8),30-(7,8,8,8)]
   354       4.586512       4.586512       4.586512    8[6-(6,8),30-(7,8,8,8)]
   355       6.433653       6.433653       6.433653    8[6-(6,8),30-(8,8,8,8,8)]
   356       5.398872       5.398872       5.398872    8[6-(6,8),30-(8,8,8)]
   357      -1.488179      -1.488179      -1.488179    8[6-(6,8),30-(8,8,8)]
   358       1.484238       1.484238       1.484238    8[6-(6,8),30-(8,8,8,8,8)]
   359       7.181739       7.181739       7.181739    8[6-(6,8)]
   360       5.814558       5.814558       5.814558    8[6-(6,8),30-(8,8,8)]
   361       8.116478       8.116478       8.116478    8[6-(6,6),30-(8,8,8),30-(8,8,8,8,8)]
   362      -1.246571      -1.246571      -1.246571    8[6-(1,1,6),6-(6,6)]
