# Supplementary material for: A collection of forcefield precursors for metal–organic frameworks
Source: RSC Adv. 2019 Nov 13;9(63):36492–507. doi: 10.1039/c9ra07327b (PMC9075174; doi:10.1039/c9ra07327b)
Supplement: RA-009-C9RA07327B-s1734 [file RA-009-C9RA07327B-s1734.txt]

NISBEX_clean

8.779400    0.000000    0.000000
-0.489460    12.391437    0.000000
0.000000    0.000000    24.897100

     1       2.154146       2.154146       2.154146    57[8-(6),8-(6),8-(6),8-(6),8-(6,57),8-(6,57),8-(6,57),8-(6,57)]
     2       2.235554       2.235554       2.235554    57[8-(6),8-(6),8-(6),8-(6),8-(6,57),8-(6,57),8-(6,57),8-(6,57)]
     3       6.625254       6.625254       6.625254    57[8-(6),8-(6),8-(6),8-(6),8-(6,57),8-(6,57),8-(6,57),8-(6,57)]
     4       6.543846       6.543846       6.543846    57[8-(6),8-(6),8-(6),8-(6),8-(6,57),8-(6,57),8-(6,57),8-(6,57)]
     5       3.190056       3.190056       3.190056    1[6-(1,6,7)]
     6       2.444075       2.444075       2.444075    1[6-(1,6,7)]
     7       0.503639       0.503639       0.503639    1[6-(6,7)]
     8       7.649494       7.649494       7.649494    1[6-(6,6)]
     9        4.67729        4.67729        4.67729    1[6-(6,7)]
    10       5.325388       5.325388       5.325388    1[6-(6,6)]
    11       7.586863       7.586863       7.586863    1[6-(6,6)]
    12       4.388309       4.388309       4.388309    1[6-(6,7)]
    13       3.156254       3.156254       3.156254    1[6-(1,6,7)]
    14       3.744473       3.744473       3.744473    1[6-(1,6,7)]
    15       3.355262       3.355262       3.355262    1[6-(1,6,7)]
    16       3.264227       3.264227       3.264227    1[6-(1,6,7)]
    17       0.710184       0.710184       0.710184    1[6-(1,6,7)]
    18       1.456165       1.456165       1.456165    1[6-(1,6,7)]
    19       3.396601       3.396601       3.396601    1[6-(6,7)]
    20       5.030146       5.030146       5.030146    1[6-(6,6)]
    21        8.00235        8.00235        8.00235    1[6-(6,7)]
    22       7.354252       7.354252       7.354252    1[6-(6,6)]
    23       5.092777       5.092777       5.092777    1[6-(6,6)]
    24       8.291331       8.291331       8.291331    1[6-(6,7)]
    25       0.743986       0.743986       0.743986    1[6-(1,6,7)]
    26       0.155767       0.155767       0.155767    1[6-(1,6,7)]
    27       0.544978       0.544978       0.544978    1[6-(1,6,7)]
    28       0.636013       0.636013       0.636013    1[6-(1,6,7)]
    29       5.099884       5.099884       5.099884    1[6-(1,6,7)]
    30       5.845865       5.845865       5.845865    1[6-(1,6,7)]
    31       7.786301       7.786301       7.786301    1[6-(6,7)]
    32       0.640446       0.640446       0.640446    1[6-(6,6)]
    33        3.61265        3.61265        3.61265    1[6-(6,7)]
    34       2.964552       2.964552       2.964552    1[6-(6,6)]
    35       0.703077       0.703077       0.703077    1[6-(6,6)]
    36       3.901631       3.901631       3.901631    1[6-(6,7)]
    37       5.133686       5.133686       5.133686    1[6-(1,6,7)]
    38       4.545467       4.545467       4.545467    1[6-(1,6,7)]
    39       4.934678       4.934678       4.934678    1[6-(1,6,7)]
    40       5.025713       5.025713       5.025713    1[6-(1,6,7)]
    41       7.579756       7.579756       7.579756    1[6-(1,6,7)]
    42       6.833775       6.833775       6.833775    1[6-(1,6,7)]
    43       4.893339       4.893339       4.893339    1[6-(6,7)]
    44       3.259794       3.259794       3.259794    1[6-(6,6)]
    45        0.28759        0.28759        0.28759    1[6-(6,7)]
    46       0.935688       0.935688       0.935688    1[6-(6,6)]
    47       3.197163       3.197163       3.197163    1[6-(6,6)]
    48      -0.001391      -0.001391      -0.001391    1[6-(6,7)]
    49       7.545954       7.545954       7.545954    1[6-(1,6,7)]
    50       8.134173       8.134173       8.134173    1[6-(1,6,7)]
    51       7.744962       7.744962       7.744962    1[6-(1,6,7)]
    52       7.653927       7.653927       7.653927    1[6-(1,6,7)]
    53       1.944277       1.944277       1.944277    6[6-(1,1,7),8-(57),8-(57)]
    54       2.324003       2.324003       2.324003    6[1-(0),1-(0),6-(8,8),7-(6,7)]
    55      -0.026095      -0.026095      -0.026095    6[6-(1,7),6-(6,6),7-(7)]
    56       0.598817       0.598817       0.598817    6[1-(0),6-(6,7),7-(6,7)]
    57       7.774602       7.774602       7.774602    6[6-(1,6),6-(1,6),6-(6,7)]
    58       7.324158       7.324158       7.324158    6[1-(0),6-(6,6),6-(6,6)]
    59        6.37759        6.37759        6.37759    6[6-(1,6),6-(1,6),6-(6,7)]
    60       5.800626       5.800626       5.800626    6[6-(1,7),6-(6,6),7-(7)]
    61       4.967125       4.967125       4.967125    6[1-(0),6-(6,7),7-(6,7)]
    62        5.93097        5.93097        5.93097    6[1-(0),6-(6,6),6-(6,6)]
    63       6.359074       6.359074       6.359074    6[6-(1,6),6-(1,6),6-(6,7)]
    64       7.288912       7.288912       7.288912    6[1-(0),6-(6,6),6-(6,6)]
    65       5.835975       5.835975       5.835975    6[6-(1,7),6-(6,6),7-(7)]
    66       4.866663       4.866663       4.866663    6[1-(0),6-(6,7),7-(6,7)]
    67       4.815501       4.815501       4.815501    6[6-(1,1,7),8-(57),8-(57,57)]
    68       3.984359       3.984359       3.984359    6[1-(0),1-(0),6-(8,8),7-(6,7)]
    69       4.774024       4.774024       4.774024    6[6-(1,1,7),8-(57),8-(57,57)]
    70       3.884966       3.884966       3.884966    6[1-(0),1-(0),6-(8,8),7-(6,7)]
    71       1.955963       1.955963       1.955963    6[6-(1,1,7),8-(57),8-(57)]
    72       1.576237       1.576237       1.576237    6[1-(0),1-(0),6-(8,8),7-(6,7)]
    73       3.926335       3.926335       3.926335    6[6-(1,7),6-(6,6),7-(7)]
    74       3.301423       3.301423       3.301423    6[1-(0),6-(6,7),7-(6,7)]
    75       4.905038       4.905038       4.905038    6[6-(1,6),6-(1,6),6-(6,7)]
    76       5.355482       5.355482       5.355482    6[1-(0),6-(6,6),6-(6,6)]
    77        6.30205        6.30205        6.30205    6[6-(1,6),6-(1,6),6-(6,7)]
    78       6.879014       6.879014       6.879014    6[6-(1,7),6-(6,6),7-(7)]
    79       7.712515       7.712515       7.712515    6[1-(0),6-(6,7),7-(6,7)]
    80        6.74867        6.74867        6.74867    6[1-(0),6-(6,6),6-(6,6)]
    81       6.320566       6.320566       6.320566    6[6-(1,6),6-(1,6),6-(6,7)]
    82       5.390728       5.390728       5.390728    6[1-(0),6-(6,6),6-(6,6)]
    83       6.843665       6.843665       6.843665    6[6-(1,7),6-(6,6),7-(7)]
    84       7.812977       7.812977       7.812977    6[1-(0),6-(6,7),7-(6,7)]
    85       7.864139       7.864139       7.864139    6[6-(1,1,7),8-(57),8-(57,57)]
    86      -0.084119      -0.084119      -0.084119    6[1-(0),1-(0),6-(8,8),7-(6,7)]
    87       7.905616       7.905616       7.905616    6[6-(1,1,7),8-(57),8-(57,57)]
    88       0.015274       0.015274       0.015274    6[1-(0),1-(0),6-(8,8),7-(6,7)]
    89       6.345663       6.345663       6.345663    6[6-(1,1,7),8-(57),8-(57)]
    90       5.965937       5.965937       5.965937    6[1-(0),1-(0),6-(8,8),7-(6,7)]
    91       8.316035       8.316035       8.316035    6[6-(1,7),6-(6,6),7-(7)]
    92       7.691123       7.691123       7.691123    6[1-(0),6-(6,7),7-(6,7)]
    93       0.515338       0.515338       0.515338    6[6-(1,6),6-(1,6),6-(6,7)]
    94       0.965782       0.965782       0.965782    6[1-(0),6-(6,6),6-(6,6)]
    95        1.91235        1.91235        1.91235    6[6-(1,6),6-(1,6),6-(6,7)]
    96       2.489314       2.489314       2.489314    6[6-(1,7),6-(6,6),7-(7)]
    97       3.322815       3.322815       3.322815    6[1-(0),6-(6,7),7-(6,7)]
    98        2.35897        2.35897        2.35897    6[1-(0),6-(6,6),6-(6,6)]
    99       1.930866       1.930866       1.930866    6[6-(1,6),6-(1,6),6-(6,7)]
   100       1.001028       1.001028       1.001028    6[1-(0),6-(6,6),6-(6,6)]
   101       2.453965       2.453965       2.453965    6[6-(1,7),6-(6,6),7-(7)]
   102       3.423277       3.423277       3.423277    6[1-(0),6-(6,7),7-(6,7)]
   103       3.474439       3.474439       3.474439    6[6-(1,1,7),8-(57),8-(57,57)]
   104       4.305581       4.305581       4.305581    6[1-(0),1-(0),6-(8,8),7-(6,7)]
   105       3.515916       3.515916       3.515916    6[6-(1,1,7),8-(57),8-(57,57)]
   106       4.404974       4.404974       4.404974    6[1-(0),1-(0),6-(8,8),7-(6,7)]
   107       6.333977       6.333977       6.333977    6[6-(1,1,7),8-(57),8-(57)]
   108       6.713703       6.713703       6.713703    6[1-(0),1-(0),6-(8,8),7-(6,7)]
   109       4.363605       4.363605       4.363605    6[6-(1,7),6-(6,6),7-(7)]
   110       4.988517       4.988517       4.988517    6[1-(0),6-(6,7),7-(6,7)]
   111       3.384902       3.384902       3.384902    6[6-(1,6),6-(1,6),6-(6,7)]
   112       2.934458       2.934458       2.934458    6[1-(0),6-(6,6),6-(6,6)]
   113        1.98789        1.98789        1.98789    6[6-(1,6),6-(1,6),6-(6,7)]
   114       1.410926       1.410926       1.410926    6[6-(1,7),6-(6,6),7-(7)]
   115       0.577425       0.577425       0.577425    6[1-(0),6-(6,7),7-(6,7)]
   116        1.54127        1.54127        1.54127    6[1-(0),6-(6,6),6-(6,6)]
   117       1.969374       1.969374       1.969374    6[6-(1,6),6-(1,6),6-(6,7)]
   118       2.899212       2.899212       2.899212    6[1-(0),6-(6,6),6-(6,6)]
   119       1.446275       1.446275       1.446275    6[6-(1,7),6-(6,6),7-(7)]
   120       0.476963       0.476963       0.476963    6[1-(0),6-(6,7),7-(6,7)]
   121       0.425801       0.425801       0.425801    6[6-(1,1,7),8-(57),8-(57,57)]
   122       8.374059       8.374059       8.374059    6[1-(0),1-(0),6-(8,8),7-(6,7)]
   123       0.384324       0.384324       0.384324    6[6-(1,1,7),8-(57),8-(57,57)]
   124       8.274666       8.274666       8.274666    6[1-(0),1-(0),6-(8,8),7-(6,7)]
   125       1.376392       1.376392       1.376392    7[6-(1,1,6),6-(1,6),7-(7)]
   126       1.274845       1.274845       1.274845    7[7-(6),7-(6,6)]
   127       0.422057       0.422057       0.422057    7[6-(6,6),7-(7)]
   128       5.966874       5.966874       5.966874    7[6-(6,6),7-(7)]
   129       5.273694       5.273694       5.273694    7[7-(6),7-(6,6)]
   130       4.668439       4.668439       4.668439    7[6-(1,1,6),6-(1,6),7-(7)]
   131        4.74648        4.74648        4.74648    7[6-(1,1,6),6-(1,6),7-(7)]
   132       5.593569       5.593569       5.593569    7[7-(6),7-(6,6)]
   133       6.249068       6.249068       6.249068    7[6-(6,6),7-(7)]
   134       2.523848       2.523848       2.523848    7[6-(1,1,6),6-(1,6),7-(7)]
   135       2.625395       2.625395       2.625395    7[7-(6),7-(6,6)]
   136       3.478183       3.478183       3.478183    7[6-(6,6),7-(7)]
   137       6.712766       6.712766       6.712766    7[6-(6,6),7-(7)]
   138       7.405946       7.405946       7.405946    7[7-(6),7-(6,6)]
   139       8.011201       8.011201       8.011201    7[6-(1,1,6),6-(1,6),7-(7)]
   140        7.93316        7.93316        7.93316    7[6-(1,1,6),6-(1,6),7-(7)]
   141       7.086071       7.086071       7.086071    7[7-(6),7-(6,6)]
   142       6.430572       6.430572       6.430572    7[6-(6,6),7-(7)]
   143       6.913548       6.913548       6.913548    7[6-(1,1,6),6-(1,6),7-(7)]
   144       7.015095       7.015095       7.015095    7[7-(6),7-(6,6)]
   145       7.867883       7.867883       7.867883    7[6-(6,6),7-(7)]
   146       2.323066       2.323066       2.323066    7[6-(6,6),7-(7)]
   147       3.016246       3.016246       3.016246    7[7-(6),7-(6,6)]
   148       3.621501       3.621501       3.621501    7[6-(1,1,6),6-(1,6),7-(7)]
   149        3.54346        3.54346        3.54346    7[6-(1,1,6),6-(1,6),7-(7)]
   150       2.696371       2.696371       2.696371    7[7-(6),7-(6,6)]
   151       2.040872       2.040872       2.040872    7[6-(6,6),7-(7)]
   152       5.766092       5.766092       5.766092    7[6-(1,1,6),6-(1,6),7-(7)]
   153       5.664545       5.664545       5.664545    7[7-(6),7-(6,6)]
   154       4.811757       4.811757       4.811757    7[6-(6,6),7-(7)]
   155       1.577174       1.577174       1.577174    7[6-(6,6),7-(7)]
   156       0.883994       0.883994       0.883994    7[7-(6),7-(6,6)]
   157       0.278739       0.278739       0.278739    7[6-(1,1,6),6-(1,6),7-(7)]
   158        0.35678        0.35678        0.35678    7[6-(1,1,6),6-(1,6),7-(7)]
   159       1.203869       1.203869       1.203869    7[7-(6),7-(6,6)]
   160       1.859368       1.859368       1.859368    7[6-(6,6),7-(7)]
   161       2.870714       2.870714       2.870714    8[6-(6,8),57-(8,8,8,8,8,8,8)]
   162       0.808293       0.808293       0.808293    8[6-(6,8),57-(8,8,8,8,8,8,8)]
   163       6.054311       6.054311       6.054311    8[6-(6,8),57-(8,8,8,8,8,8,8)]
   164       4.216022       4.216022       4.216022    8[6-(6,8),57-(8,8,8,8,8,8,8),57-(8,8,8,8,8,8,8)]
   165       5.998509       5.998509       5.998509    8[6-(6,8),57-(8,8,8,8,8,8,8)]
   166       4.204701       4.204701       4.204701    8[6-(6,8),57-(8,8,8,8,8,8,8),57-(8,8,8,8,8,8,8)]
   167       1.029526       1.029526       1.029526    8[6-(6,8),57-(8,8,8,8,8,8,8)]
   168       3.091947       3.091947       3.091947    8[6-(6,8),57-(8,8,8,8,8,8,8)]
   169       6.625329       6.625329       6.625329    8[6-(6,8),57-(8,8,8,8,8,8,8)]
   170      -0.315782      -0.315782      -0.315782    8[6-(6,8),57-(8,8,8,8,8,8,8),57-(8,8,8,8,8,8,8)]
   171       6.681131       6.681131       6.681131    8[6-(6,8),57-(8,8,8,8,8,8,8)]
   172      -0.304461      -0.304461      -0.304461    8[6-(6,8),57-(8,8,8,8,8,8,8),57-(8,8,8,8,8,8,8)]
   173       5.419226       5.419226       5.419226    8[6-(6,8),57-(8,8,8,8,8,8,8)]
   174       7.481647       7.481647       7.481647    8[6-(6,8),57-(8,8,8,8,8,8,8)]
   175       2.235629       2.235629       2.235629    8[6-(6,8),57-(8,8,8,8,8,8,8)]
   176       4.073918       4.073918       4.073918    8[6-(6,8),57-(8,8,8,8,8,8,8),57-(8,8,8,8,8,8,8)]
   177       2.291431       2.291431       2.291431    8[6-(6,8),57-(8,8,8,8,8,8,8)]
   178       4.085239       4.085239       4.085239    8[6-(6,8),57-(8,8,8,8,8,8,8),57-(8,8,8,8,8,8,8)]
   179       7.260414       7.260414       7.260414    8[6-(6,8),57-(8,8,8,8,8,8,8)]
   180       5.197993       5.197993       5.197993    8[6-(6,8),57-(8,8,8,8,8,8,8)]
   181       1.664611       1.664611       1.664611    8[6-(6,8),57-(8,8,8,8,8,8,8)]
   182       8.605722       8.605722       8.605722    8[6-(6,8),57-(8,8,8,8,8,8,8),57-(8,8,8,8,8,8,8)]
   183       1.608809       1.608809       1.608809    8[6-(6,8),57-(8,8,8,8,8,8,8)]
   184       8.594401       8.594401       8.594401    8[6-(6,8),57-(8,8,8,8,8,8,8),57-(8,8,8,8,8,8,8)]
