# Supplementary material for: A collection of forcefield precursors for metal–organic frameworks
Source: RSC Adv. 2019 Nov 13;9(63):36492–507. doi: 10.1039/c9ra07327b (PMC9075174; doi:10.1039/c9ra07327b)
Supplement: RA-009-C9RA07327B-s1735 [file RA-009-C9RA07327B-s1735.txt]

NISCOJ_clean

7.846300    0.000000    0.000000
0.000000    18.313900    0.000000
0.000000    0.000000    19.376000

     1       4.122289       4.122289       4.122289    30[7-(6,7),7-(6,7),8-(6),8-(6)]
     2       3.724011       3.724011       3.724011    30[7-(6,7),7-(6,7),8-(6),8-(6)]
     3       3.724011       3.724011       3.724011    30[7-(6,7),7-(6,7),8-(6),8-(6)]
     4       4.122289       4.122289       4.122289    30[7-(6,7),7-(6,7),8-(6),8-(6)]
     5       4.985539       4.985539       4.985539    1[6-(6,6)]
     6       6.782342       6.782342       6.782342    1[6-(6,6)]
     7        1.46412        1.46412        1.46412    1[6-(6,6)]
     8       7.492432       7.492432       7.492432    1[6-(6,6)]
     9       0.342883       0.342883       0.342883    1[6-(1,1,6)]
    10       0.746183       0.746183       0.746183    1[6-(1,1,6)]
    11         1.6642         1.6642         1.6642    1[6-(1,1,6)]
    12       2.818391       2.818391       2.818391    1[6-(1,1,6)]
    13        1.62183        1.62183        1.62183    1[6-(1,1,6)]
    14       3.118904       3.118904       3.118904    1[6-(1,1,6)]
    15       2.147532       2.147532       2.147532    1[6-(6,6)]
    16       0.434685       0.434685       0.434685    1[6-(6,6)]
    17        5.63992        5.63992        5.63992    1[6-(6,6)]
    18       7.355906       7.355906       7.355906    1[6-(6,6)]
    19       5.912972       5.912972       5.912972    1[6-(1,1,6)]
    20       6.481044       6.481044       6.481044    1[6-(1,1,6)]
    21       7.274305       7.274305       7.274305    1[6-(1,1,6)]
    22       4.142062       4.142062       4.142062    1[6-(1,1,6)]
    23       5.647767       5.647767       5.647767    1[6-(1,1,6)]
    24       4.488868       4.488868       4.488868    1[6-(1,1,6)]
    25       2.860761       2.860761       2.860761    1[6-(6,6)]
    26       1.063958       1.063958       1.063958    1[6-(6,6)]
    27        6.38218        6.38218        6.38218    1[6-(6,6)]
    28       0.353868       0.353868       0.353868    1[6-(6,6)]
    29       7.503417       7.503417       7.503417    1[6-(1,1,6)]
    30       7.100117       7.100117       7.100117    1[6-(1,1,6)]
    31         6.1821         6.1821         6.1821    1[6-(1,1,6)]
    32       5.027909       5.027909       5.027909    1[6-(1,1,6)]
    33        6.22447        6.22447        6.22447    1[6-(1,1,6)]
    34       4.727396       4.727396       4.727396    1[6-(1,1,6)]
    35       5.698768       5.698768       5.698768    1[6-(6,6)]
    36       7.411615       7.411615       7.411615    1[6-(6,6)]
    37        2.20638        2.20638        2.20638    1[6-(6,6)]
    38       0.490394       0.490394       0.490394    1[6-(6,6)]
    39       1.933328       1.933328       1.933328    1[6-(1,1,6)]
    40       1.365256       1.365256       1.365256    1[6-(1,1,6)]
    41       0.571995       0.571995       0.571995    1[6-(1,1,6)]
    42       3.704238       3.704238       3.704238    1[6-(1,1,6)]
    43       2.198533       2.198533       2.198533    1[6-(1,1,6)]
    44       3.357432       3.357432       3.357432    1[6-(1,1,6)]
    45       2.860761       2.860761       2.860761    1[6-(6,6)]
    46       1.063958       1.063958       1.063958    1[6-(6,6)]
    47        6.38218        6.38218        6.38218    1[6-(6,6)]
    48       0.353868       0.353868       0.353868    1[6-(6,6)]
    49       7.503417       7.503417       7.503417    1[6-(1,1,6)]
    50       7.100117       7.100117       7.100117    1[6-(1,1,6)]
    51         6.1821         6.1821         6.1821    1[6-(1,1,6)]
    52       5.027909       5.027909       5.027909    1[6-(1,1,6)]
    53        6.22447        6.22447        6.22447    1[6-(1,1,6)]
    54       4.727396       4.727396       4.727396    1[6-(1,1,6)]
    55       5.698768       5.698768       5.698768    1[6-(6,6)]
    56       7.411615       7.411615       7.411615    1[6-(6,6)]
    57        2.20638        2.20638        2.20638    1[6-(6,6)]
    58       0.490394       0.490394       0.490394    1[6-(6,6)]
    59       1.933328       1.933328       1.933328    1[6-(1,1,6)]
    60       1.365256       1.365256       1.365256    1[6-(1,1,6)]
    61       0.571995       0.571995       0.571995    1[6-(1,1,6)]
    62       3.704238       3.704238       3.704238    1[6-(1,1,6)]
    63       2.198533       2.198533       2.198533    1[6-(1,1,6)]
    64       3.357432       3.357432       3.357432    1[6-(1,1,6)]
    65       4.985539       4.985539       4.985539    1[6-(6,6)]
    66       6.782342       6.782342       6.782342    1[6-(6,6)]
    67        1.46412        1.46412        1.46412    1[6-(6,6)]
    68       7.492432       7.492432       7.492432    1[6-(6,6)]
    69       0.342883       0.342883       0.342883    1[6-(1,1,6)]
    70       0.746183       0.746183       0.746183    1[6-(1,1,6)]
    71         1.6642         1.6642         1.6642    1[6-(1,1,6)]
    72       2.818391       2.818391       2.818391    1[6-(1,1,6)]
    73        1.62183        1.62183        1.62183    1[6-(1,1,6)]
    74       3.118904       3.118904       3.118904    1[6-(1,1,6)]
    75       2.147532       2.147532       2.147532    1[6-(6,6)]
    76       0.434685       0.434685       0.434685    1[6-(6,6)]
    77        5.63992        5.63992        5.63992    1[6-(6,6)]
    78       7.355906       7.355906       7.355906    1[6-(6,6)]
    79       5.912972       5.912972       5.912972    1[6-(1,1,6)]
    80       6.481044       6.481044       6.481044    1[6-(1,1,6)]
    81       7.274305       7.274305       7.274305    1[6-(1,1,6)]
    82       4.142062       4.142062       4.142062    1[6-(1,1,6)]
    83       5.647767       5.647767       5.647767    1[6-(1,1,6)]
    84       4.488868       4.488868       4.488868    1[6-(1,1,6)]
    85       4.885891       4.885891       4.885891    6[6-(6,6),8-(0),8-(30)]
    86       6.057344       6.057344       6.057344    6[6-(1,6),6-(1,6),6-(8,8)]
    87       5.857263       5.857263       5.857263    6[1-(0),6-(1,6),6-(6,6)]
    88       6.925144       6.925144       6.925144    6[1-(0),6-(1,6),6-(6,7)]
    89       0.367207       0.367207       0.367207    6[6-(1,6),6-(1,6),7-(6,6)]
    90       0.588473       0.588473       0.588473    6[1-(0),6-(1,6),6-(6,7)]
    91       7.351983       7.351983       7.351983    6[1-(0),6-(1,6),6-(6,6)]
    92       1.085143       1.085143       1.085143    6[1-(0),1-(0),1-(0),6-(7,7)]
    93       1.860358       1.860358       1.860358    6[6-(1,1,1),7-(6,6),7-(7,30)]
    94       2.493554       2.493554       2.493554    6[6-(1,1,1),7-(6,6),7-(7)]
    95       2.515524       2.515524       2.515524    6[1-(0),1-(0),1-(0),6-(7,7)]
    96       2.145178       2.145178       2.145178    6[6-(6,6),8-(0),8-(30)]
    97       0.992557       0.992557       0.992557    6[6-(1,6),6-(1,6),6-(8,8)]
    98       1.271885       1.271885       1.271885    6[1-(0),6-(1,6),6-(6,6)]
    99       0.251866       0.251866       0.251866    6[1-(0),6-(1,6),6-(6,7)]
   100       6.823142       6.823142       6.823142    6[6-(1,6),6-(1,6),7-(6,6)]
   101       6.517921       6.517921       6.517921    6[1-(0),6-(1,6),6-(6,7)]
   102       7.546571       7.546571       7.546571    6[1-(0),6-(1,6),6-(6,6)]
   103       6.392381       6.392381       6.392381    6[1-(0),1-(0),1-(0),6-(7,7)]
   104       5.642274       5.642274       5.642274    6[6-(1,1,1),7-(6,6),7-(7,30)]
   105       4.930615       4.930615       4.930615    6[6-(1,1,1),7-(6,6),7-(7)]
   106       4.790166       4.790166       4.790166    6[1-(0),1-(0),1-(0),6-(7,7)]
   107       2.960409       2.960409       2.960409    6[6-(6,6),8-(0),8-(30)]
   108       1.788956       1.788956       1.788956    6[6-(1,6),6-(1,6),6-(8,8)]
   109       1.989037       1.989037       1.989037    6[1-(0),6-(1,6),6-(6,6)]
   110       0.921156       0.921156       0.921156    6[1-(0),6-(1,6),6-(6,7)]
   111       7.479093       7.479093       7.479093    6[6-(1,6),6-(1,6),7-(6,6)]
   112       7.257828       7.257828       7.257828    6[1-(0),6-(1,6),6-(6,7)]
   113       0.494317       0.494317       0.494317    6[1-(0),6-(1,6),6-(6,6)]
   114       6.761157       6.761157       6.761157    6[1-(0),1-(0),1-(0),6-(7,7)]
   115       5.985942       5.985942       5.985942    6[6-(1,1,1),7-(6,6),7-(7,30)]
   116       5.352746       5.352746       5.352746    6[6-(1,1,1),7-(6,6),7-(7)]
   117       5.330776       5.330776       5.330776    6[1-(0),1-(0),1-(0),6-(7,7)]
   118       5.701122       5.701122       5.701122    6[6-(6,6),8-(0),8-(30)]
   119       6.853743       6.853743       6.853743    6[6-(1,6),6-(1,6),6-(8,8)]
   120       6.574415       6.574415       6.574415    6[1-(0),6-(1,6),6-(6,6)]
   121       7.594434       7.594434       7.594434    6[1-(0),6-(1,6),6-(6,7)]
   122       1.023158       1.023158       1.023158    6[6-(1,6),6-(1,6),7-(6,6)]
   123       1.328379       1.328379       1.328379    6[1-(0),6-(1,6),6-(6,7)]
   124       0.299729       0.299729       0.299729    6[1-(0),6-(1,6),6-(6,6)]
   125       1.453919       1.453919       1.453919    6[1-(0),1-(0),1-(0),6-(7,7)]
   126       2.204026       2.204026       2.204026    6[6-(1,1,1),7-(6,6),7-(7,30)]
   127       2.915685       2.915685       2.915685    6[6-(1,1,1),7-(6,6),7-(7)]
   128       3.056134       3.056134       3.056134    6[1-(0),1-(0),1-(0),6-(7,7)]
   129       2.960409       2.960409       2.960409    6[6-(6,6),8-(0),8-(30)]
   130       1.788956       1.788956       1.788956    6[6-(1,6),6-(1,6),6-(8,8)]
   131       1.989037       1.989037       1.989037    6[1-(0),6-(1,6),6-(6,6)]
   132       0.921156       0.921156       0.921156    6[1-(0),6-(1,6),6-(6,7)]
   133       7.479093       7.479093       7.479093    6[6-(1,6),6-(1,6),7-(6,6)]
   134       7.257828       7.257828       7.257828    6[1-(0),6-(1,6),6-(6,7)]
   135       0.494317       0.494317       0.494317    6[1-(0),6-(1,6),6-(6,6)]
   136       6.761157       6.761157       6.761157    6[1-(0),1-(0),1-(0),6-(7,7)]
   137       5.985942       5.985942       5.985942    6[6-(1,1,1),7-(6,6),7-(7,30)]
   138       5.352746       5.352746       5.352746    6[6-(1,1,1),7-(6,6),7-(7)]
   139       5.330776       5.330776       5.330776    6[1-(0),1-(0),1-(0),6-(7,7)]
   140       5.701122       5.701122       5.701122    6[6-(6,6),8-(0),8-(30)]
   141       6.853743       6.853743       6.853743    6[6-(1,6),6-(1,6),6-(8,8)]
   142       6.574415       6.574415       6.574415    6[1-(0),6-(1,6),6-(6,6)]
   143       7.594434       7.594434       7.594434    6[1-(0),6-(1,6),6-(6,7)]
   144       1.023158       1.023158       1.023158    6[6-(1,6),6-(1,6),7-(6,6)]
   145       1.328379       1.328379       1.328379    6[1-(0),6-(1,6),6-(6,7)]
   146       0.299729       0.299729       0.299729    6[1-(0),6-(1,6),6-(6,6)]
   147       1.453919       1.453919       1.453919    6[1-(0),1-(0),1-(0),6-(7,7)]
   148       2.204026       2.204026       2.204026    6[6-(1,1,1),7-(6,6),7-(7,30)]
   149       2.915685       2.915685       2.915685    6[6-(1,1,1),7-(6,6),7-(7)]
   150       3.056134       3.056134       3.056134    6[1-(0),1-(0),1-(0),6-(7,7)]
   151       4.885891       4.885891       4.885891    6[6-(6,6),8-(0),8-(30)]
   152       6.057344       6.057344       6.057344    6[6-(1,6),6-(1,6),6-(8,8)]
   153       5.857263       5.857263       5.857263    6[1-(0),6-(1,6),6-(6,6)]
   154       6.925144       6.925144       6.925144    6[1-(0),6-(1,6),6-(6,7)]
   155       0.367207       0.367207       0.367207    6[6-(1,6),6-(1,6),7-(6,6)]
   156       0.588473       0.588473       0.588473    6[1-(0),6-(1,6),6-(6,7)]
   157       7.351983       7.351983       7.351983    6[1-(0),6-(1,6),6-(6,6)]
   158       1.085143       1.085143       1.085143    6[1-(0),1-(0),1-(0),6-(7,7)]
   159       1.860358       1.860358       1.860358    6[6-(1,1,1),7-(6,6),7-(7,30)]
   160       2.493554       2.493554       2.493554    6[6-(1,1,1),7-(6,6),7-(7)]
   161       2.515524       2.515524       2.515524    6[1-(0),1-(0),1-(0),6-(7,7)]
   162       2.145178       2.145178       2.145178    6[6-(6,6),8-(0),8-(30)]
   163       0.992557       0.992557       0.992557    6[6-(1,6),6-(1,6),6-(8,8)]
   164       1.271885       1.271885       1.271885    6[1-(0),6-(1,6),6-(6,6)]
   165       0.251866       0.251866       0.251866    6[1-(0),6-(1,6),6-(6,7)]
   166       6.823142       6.823142       6.823142    6[6-(1,6),6-(1,6),7-(6,6)]
   167       6.517921       6.517921       6.517921    6[1-(0),6-(1,6),6-(6,7)]
   168       7.546571       7.546571       7.546571    6[1-(0),6-(1,6),6-(6,6)]
   169       6.392381       6.392381       6.392381    6[1-(0),1-(0),1-(0),6-(7,7)]
   170       5.642274       5.642274       5.642274    6[6-(1,1,1),7-(6,6),7-(7,30)]
   171       4.930615       4.930615       4.930615    6[6-(1,1,1),7-(6,6),7-(7)]
   172       4.790166       4.790166       4.790166    6[1-(0),1-(0),1-(0),6-(7,7)]
   173       3.008271       3.008271       3.008271    7[6-(6,7),7-(6),30-(7,8,8)]
   174       3.405294       3.405294       3.405294    7[6-(6,7),7-(6,30)]
   175       1.499428       1.499428       1.499428    7[6-(6,6),6-(6,7),6-(6,7)]
   176       4.724257       4.724257       4.724257    7[6-(6,7),7-(6),30-(7,8,8)]
   177       4.266033       4.266033       4.266033    7[6-(6,7),7-(6,30)]
   178       5.803908       5.803908       5.803908    7[6-(6,6),6-(6,7),6-(6,7)]
   179       4.838029       4.838029       4.838029    7[6-(6,7),7-(6),30-(7,8,8)]
   180       4.441006       4.441006       4.441006    7[6-(6,7),7-(6,30)]
   181       6.346872       6.346872       6.346872    7[6-(6,6),6-(6,7),6-(6,7)]
   182       3.122043       3.122043       3.122043    7[6-(6,7),7-(6),30-(7,8,8)]
   183       3.580267       3.580267       3.580267    7[6-(6,7),7-(6,30)]
   184       2.042392       2.042392       2.042392    7[6-(6,6),6-(6,7),6-(6,7)]
   185       4.838029       4.838029       4.838029    7[6-(6,7),7-(6),30-(7,8,8)]
   186       4.441006       4.441006       4.441006    7[6-(6,7),7-(6,30)]
   187       6.346872       6.346872       6.346872    7[6-(6,6),6-(6,7),6-(6,7)]
   188       3.122043       3.122043       3.122043    7[6-(6,7),7-(6),30-(7,8,8)]
   189       3.580267       3.580267       3.580267    7[6-(6,7),7-(6,30)]
   190       2.042392       2.042392       2.042392    7[6-(6,6),6-(6,7),6-(6,7)]
   191       3.008271       3.008271       3.008271    7[6-(6,7),7-(6),30-(7,8,8)]
   192       3.405294       3.405294       3.405294    7[6-(6,7),7-(6,30)]
   193       1.499428       1.499428       1.499428    7[6-(6,6),6-(6,7),6-(6,7)]
   194       4.724257       4.724257       4.724257    7[6-(6,7),7-(6),30-(7,8,8)]
   195       4.266033       4.266033       4.266033    7[6-(6,7),7-(6,30)]
   196       5.803908       5.803908       5.803908    7[6-(6,6),6-(6,7),6-(6,7)]
   197       5.172909       5.172909       5.172909    8[6-(6,8),30-(7,7,8)]
   198       3.741116       3.741116       3.741116    8[6-(6,8)]
   199       1.883112       1.883112       1.883112    8[6-(6,8),30-(7,7,8)]
   200       3.293092       3.293092       3.293092    8[6-(6,8)]
   201       2.673391       2.673391       2.673391    8[6-(6,8),30-(7,7,8)]
   202       4.105184       4.105184       4.105184    8[6-(6,8)]
   203       5.963188       5.963188       5.963188    8[6-(6,8),30-(7,7,8)]
   204       4.553208       4.553208       4.553208    8[6-(6,8)]
   205       2.673391       2.673391       2.673391    8[6-(6,8),30-(7,7,8)]
   206       4.105184       4.105184       4.105184    8[6-(6,8)]
   207       5.963188       5.963188       5.963188    8[6-(6,8),30-(7,7,8)]
   208       4.553208       4.553208       4.553208    8[6-(6,8)]
   209       5.172909       5.172909       5.172909    8[6-(6,8),30-(7,7,8)]
   210       3.741116       3.741116       3.741116    8[6-(6,8)]
   211       1.883112       1.883112       1.883112    8[6-(6,8),30-(7,7,8)]
   212       3.293092       3.293092       3.293092    8[6-(6,8)]
