# Supplementary material for: A collection of forcefield precursors for metal–organic frameworks
Source: RSC Adv. 2019 Nov 13;9(63):36492–507. doi: 10.1039/c9ra07327b (PMC9075174; doi:10.1039/c9ra07327b)
Supplement: RA-009-C9RA07327B-s1736 [file RA-009-C9RA07327B-s1736.txt]

NISPEL_charged

8.577000    0.000000    0.000000
-4.288534    12.998523    0.000000
0.000000    -1.092127    25.798894

     1      -0.369264      -0.369264      -0.369264    30[8-(15),8-(15),8-(6),8-(6)]
     2         4.2287         4.2287         4.2287    30[8-(15),8-(15),8-(15),8-(15)]
     3       3.919251       3.919251       3.919251    30[8-(15),8-(15),8-(6),8-(6)]
     4      -0.059797      -0.059797      -0.059797    30[8-(15),8-(15),8-(15),8-(15)]
     5        4.65773        4.65773        4.65773    30[8-(15),8-(15),8-(6),8-(6)]
     6       0.059766       0.059766       0.059766    30[8-(15),8-(15),8-(15),8-(15)]
     7       0.369215       0.369215       0.369215    30[8-(15),8-(15),8-(6),8-(6)]
     8       4.348263       4.348263       4.348263    30[8-(15),8-(15),8-(15),8-(15)]
     9      -1.716538      -1.716538      -1.716538    15[6-(6,6),8-(30),8-(30),8-(30)]
    10        2.03153        2.03153        2.03153    15[6-(6,6),8-(30),8-(30),8-(30)]
    11       2.571974       2.571974       2.571974    15[6-(6,6),8-(30),8-(30),8-(30)]
    12       6.320033       6.320033       6.320033    15[6-(6,6),8-(30),8-(30),8-(30)]
    13       6.005004       6.005004       6.005004    15[6-(6,6),8-(30),8-(30),8-(30)]
    14       2.256936       2.256936       2.256936    15[6-(6,6),8-(30),8-(30),8-(30)]
    15       1.716492       1.716492       1.716492    15[6-(6,6),8-(30),8-(30),8-(30)]
    16      -2.031567      -2.031567      -2.031567    15[6-(6,6),8-(30),8-(30),8-(30)]
    17      -2.728373      -2.728373      -2.728373    1[6-(6,6)]
    18       2.469318       2.469318       2.469318    1[6-(6,6)]
    19       1.821724       1.821724       1.821724    1[6-(6,6)]
    20       0.893698       0.893698       0.893698    1[6-(6,6)]
    21       3.782444       3.782444       3.782444    1[6-(6,6)]
    22        4.25504        4.25504        4.25504    1[6-(6,6)]
    23       1.928094       1.928094       1.928094    1[6-(6,6)]
    24       1.448636       1.448636       1.448636    1[6-(6,6)]
    25       1.560151       1.560151       1.560151    1[6-(6,6)]
    26      -1.819215      -1.819215      -1.819215    1[6-(6,6)]
    27       6.110251       6.110251       6.110251    1[6-(6,6)]
    28       5.182215       5.182215       5.182215    1[6-(6,6)]
    29      -0.506064      -0.506064      -0.506064    1[6-(6,6)]
    30      -0.033475      -0.033475      -0.033475    1[6-(6,6)]
    31       6.216591       6.216591       6.216591    1[6-(6,6)]
    32        5.73714        5.73714        5.73714    1[6-(6,6)]
    33       7.016839       7.016839       7.016839    1[6-(6,6)]
    34       1.819148       1.819148       1.819148    1[6-(6,6)]
    35       2.466742       2.466742       2.466742    1[6-(6,6)]
    36       3.394768       3.394768       3.394768    1[6-(6,6)]
    37       0.506022       0.506022       0.506022    1[6-(6,6)]
    38       0.033426       0.033426       0.033426    1[6-(6,6)]
    39       2.360372       2.360372       2.360372    1[6-(6,6)]
    40        2.83983        2.83983        2.83983    1[6-(6,6)]
    41       2.728315       2.728315       2.728315    1[6-(6,6)]
    42       6.107681       6.107681       6.107681    1[6-(6,6)]
    43      -1.821785      -1.821785      -1.821785    1[6-(6,6)]
    44      -0.893749      -0.893749      -0.893749    1[6-(6,6)]
    45        4.79453        4.79453        4.79453    1[6-(6,6)]
    46       4.321941       4.321941       4.321941    1[6-(6,6)]
    47      -1.928125      -1.928125      -1.928125    1[6-(6,6)]
    48      -1.448674      -1.448674      -1.448674    1[6-(6,6)]
    49       0.030867       0.030867       0.030867    1[7-(1,6,6)]
    50       7.563191       7.563191       7.563191    1[7-(1,6,6)]
    51      -0.417709      -0.417709      -0.417709    1[6-(1,1,7)]
    52      -0.054041      -0.054041      -0.054041    1[6-(1,1,7)]
    53       1.060109       1.060109       1.060109    1[6-(1,1,7)]
    54       0.349078       0.349078       0.349078    1[6-(1,1,7)]
    55       1.550716       1.550716       1.550716    1[6-(1,1,7)]
    56       0.428847       0.428847       0.428847    1[6-(1,1,7)]
    57       4.319353       4.319353       4.319353    1[7-(1,6,6)]
    58       3.274672       3.274672       3.274672    1[7-(1,6,6)]
    59       3.870776       3.870776       3.870776    1[6-(1,1,7)]
    60       4.234436       4.234436       4.234436    1[6-(1,1,7)]
    61      -3.228408      -3.228408      -3.228408    1[6-(1,1,7)]
    62       4.637556       4.637556       4.637556    1[6-(1,1,7)]
    63      -2.737806      -2.737806      -2.737806    1[6-(1,1,7)]
    64      -3.859681      -3.859681      -3.859681    1[6-(1,1,7)]
    65       4.257599       4.257599       4.257599    1[7-(1,6,6)]
    66      -3.274725      -3.274725      -3.274725    1[7-(1,6,6)]
    67       4.706175       4.706175       4.706175    1[6-(1,1,7)]
    68       4.342507       4.342507       4.342507    1[6-(1,1,7)]
    69       3.228357       3.228357       3.228357    1[6-(1,1,7)]
    70       3.939388       3.939388       3.939388    1[6-(1,1,7)]
    71        2.73775        2.73775        2.73775    1[6-(1,1,7)]
    72       3.859619       3.859619       3.859619    1[6-(1,1,7)]
    73      -0.030887      -0.030887      -0.030887    1[7-(1,6,6)]
    74       1.013794       1.013794       1.013794    1[7-(1,6,6)]
    75        0.41769        0.41769        0.41769    1[6-(1,1,7)]
    76        0.05403        0.05403        0.05403    1[6-(1,1,7)]
    77      -1.060126      -1.060126      -1.060126    1[6-(1,1,7)]
    78       -0.34909       -0.34909       -0.34909    1[6-(1,1,7)]
    79       7.026272       7.026272       7.026272    1[6-(1,1,7)]
    80      -0.428853      -0.428853      -0.428853    1[6-(1,1,7)]
    81       -1.02069       -1.02069       -1.02069    6[6-(1,6),6-(1,6),15-(8,8,8)]
    82      -1.803772      -1.803772      -1.803772    6[1-(0),6-(1,6),6-(6,15)]
    83      -1.257421      -1.257421      -1.257421    6[1-(0),6-(1,6),6-(6,6)]
    84       0.097745       0.097745       0.097745    6[6-(1,6),6-(1,6),6-(8,8)]
    85       0.896266       0.896266       0.896266    6[1-(0),6-(1,6),6-(6,6)]
    86       0.336191       0.336191       0.336191    6[1-(0),6-(1,6),6-(6,15)]
    87       4.950642       4.950642       4.950642    6[6-(6,6),8-(0),8-(30)]
    88       2.500179       2.500179       2.500179    6[6-(1,6),6-(1,6),15-(8,8,8)]
    89       3.380182       3.380182       3.380182    6[1-(0),6-(1,6),6-(6,15)]
    90       3.688098       3.688098       3.688098    6[1-(0),6-(1,6),6-(6,6)]
    91       3.182055       3.182055       3.182055    6[6-(1,6),6-(1,6),6-(8,8)]
    92       2.321779       2.321779       2.321779    6[1-(0),6-(1,6),6-(6,6)]
    93       2.007001       2.007001       2.007001    6[1-(0),6-(1,6),6-(6,15)]
    94       3.614337       3.614337       3.614337    6[6-(6,6),8-(0),8-(30)]
    95        3.26783        3.26783        3.26783    6[6-(1,6),6-(1,6),15-(8,8,8)]
    96       2.484752       2.484752       2.484752    6[1-(0),6-(1,6),6-(6,15)]
    97        3.03111        3.03111        3.03111    6[1-(0),6-(1,6),6-(6,6)]
    98       4.386277       4.386277       4.386277    6[6-(1,6),6-(1,6),6-(8,8)]
    99       5.184793       5.184793       5.184793    6[1-(0),6-(1,6),6-(6,6)]
   100       4.624711       4.624711       4.624711    6[1-(0),6-(1,6),6-(6,15)]
   101       0.662113       0.662113       0.662113    6[6-(6,6),8-(0),8-(30)]
   102      -1.788322      -1.788322      -1.788322    6[6-(1,6),6-(1,6),15-(8,8,8)]
   103      -0.908325      -0.908325      -0.908325    6[1-(0),6-(1,6),6-(6,15)]
   104      -0.600412      -0.600412      -0.600412    6[1-(0),6-(1,6),6-(6,6)]
   105      -1.106455      -1.106455      -1.106455    6[6-(1,6),6-(1,6),6-(8,8)]
   106      -1.966725      -1.966725      -1.966725    6[1-(0),6-(1,6),6-(6,6)]
   107       6.295501       6.295501       6.295501    6[1-(0),6-(1,6),6-(6,15)]
   108      -0.674176      -0.674176      -0.674176    6[6-(6,6),8-(0),8-(30)]
   109       5.309156       5.309156       5.309156    6[6-(1,6),6-(1,6),15-(8,8,8)]
   110       6.092238       6.092238       6.092238    6[1-(0),6-(1,6),6-(6,15)]
   111       5.545887       5.545887       5.545887    6[1-(0),6-(1,6),6-(6,6)]
   112       4.190721       4.190721       4.190721    6[6-(1,6),6-(1,6),6-(8,8)]
   113         3.3922         3.3922         3.3922    6[1-(0),6-(1,6),6-(6,6)]
   114       3.952275       3.952275       3.952275    6[1-(0),6-(1,6),6-(6,15)]
   115      -0.662176      -0.662176      -0.662176    6[6-(6,6),8-(0),8-(30)]
   116       1.788287       1.788287       1.788287    6[6-(1,6),6-(1,6),15-(8,8,8)]
   117       0.908284       0.908284       0.908284    6[1-(0),6-(1,6),6-(6,15)]
   118       0.600368       0.600368       0.600368    6[1-(0),6-(1,6),6-(6,6)]
   119       1.106411       1.106411       1.106411    6[6-(1,6),6-(1,6),6-(8,8)]
   120       1.966687       1.966687       1.966687    6[1-(0),6-(1,6),6-(6,6)]
   121       2.281465       2.281465       2.281465    6[1-(0),6-(1,6),6-(6,15)]
   122       0.674129       0.674129       0.674129    6[6-(6,6),8-(0),8-(30)]
   123       1.020636       1.020636       1.020636    6[6-(1,6),6-(1,6),15-(8,8,8)]
   124       1.803714       1.803714       1.803714    6[1-(0),6-(1,6),6-(6,15)]
   125       1.257356       1.257356       1.257356    6[1-(0),6-(1,6),6-(6,6)]
   126      -0.097811      -0.097811      -0.097811    6[6-(1,6),6-(1,6),6-(8,8)]
   127      -0.896327      -0.896327      -0.896327    6[1-(0),6-(1,6),6-(6,6)]
   128      -0.336245      -0.336245      -0.336245    6[1-(0),6-(1,6),6-(6,15)]
   129       3.626353       3.626353       3.626353    6[6-(6,6),8-(0),8-(30)]
   130       6.076788       6.076788       6.076788    6[6-(1,6),6-(1,6),15-(8,8,8)]
   131       5.196791       5.196791       5.196791    6[1-(0),6-(1,6),6-(6,15)]
   132       4.888878       4.888878       4.888878    6[1-(0),6-(1,6),6-(6,6)]
   133       5.394921       5.394921       5.394921    6[6-(1,6),6-(1,6),6-(8,8)]
   134       6.255191       6.255191       6.255191    6[1-(0),6-(1,6),6-(6,6)]
   135      -2.007035      -2.007035      -2.007035    6[1-(0),6-(1,6),6-(6,15)]
   136       4.962642       4.962642       4.962642    6[6-(6,6),8-(0),8-(30)]
   137       0.136366       0.136366       0.136366    6[1-(0),1-(0),1-(0),7-(1,1,6)]
   138       0.611535       0.611535       0.611535    6[1-(0),1-(0),1-(0),7-(1,1,6)]
   139       4.424848       4.424848       4.424848    6[1-(0),1-(0),1-(0),7-(1,1,6)]
   140       4.900012       4.900012       4.900012    6[1-(0),1-(0),1-(0),7-(1,1,6)]
   141         4.1521         4.1521         4.1521    6[1-(0),1-(0),1-(0),7-(1,1,6)]
   142       3.676931       3.676931       3.676931    6[1-(0),1-(0),1-(0),7-(1,1,6)]
   143      -0.136382      -0.136382      -0.136382    6[1-(0),1-(0),1-(0),7-(1,1,6)]
   144      -0.611546      -0.611546      -0.611546    6[1-(0),1-(0),1-(0),7-(1,1,6)]
   145      -1.665676      -1.665676      -1.665676    8[15-(6,8,8),30-(8,8,8)]
   146       5.405203       5.405203       5.405203    8[15-(6,8,8),30-(8,8,8)]
   147      -0.877447      -0.877447      -0.877447    8[15-(6,8,8),30-(8,8,8)]
   148       4.111809       4.111809       4.111809    8[6-(6,8),30-(8,8,8)]
   149       6.193449       6.193449       6.193449    8[6-(6,8)]
   150       3.319279       3.319279       3.319279    8[15-(6,8,8),30-(8,8,8)]
   151       1.244507       1.244507       1.244507    8[15-(6,8,8),30-(8,8,8)]
   152       1.277093       1.277093       1.277093    8[15-(6,8,8),30-(8,8,8)]
   153       4.515782       4.515782       4.515782    8[6-(6,8)]
   154       3.064551       3.064551       3.064551    8[6-(6,8),30-(8,8,8)]
   155       2.622835       2.622835       2.622835    8[15-(6,8,8),30-(8,8,8)]
   156       1.116714       1.116714       1.116714    8[15-(6,8,8),30-(8,8,8)]
   157       3.411059       3.411059       3.411059    8[15-(6,8,8),30-(8,8,8)]
   158      -0.176715      -0.176715      -0.176715    8[6-(6,8),30-(8,8,8)]
   159        1.90492        1.90492        1.90492    8[6-(6,8)]
   160      -0.969215      -0.969215      -0.969215    8[15-(6,8,8),30-(8,8,8)]
   161       5.533005       5.533005       5.533005    8[15-(6,8,8),30-(8,8,8)]
   162       5.565603       5.565603       5.565603    8[15-(6,8,8),30-(8,8,8)]
   163       0.227265       0.227265       0.227265    8[6-(6,8)]
   164      -1.223961      -1.223961      -1.223961    8[6-(6,8),30-(8,8,8)]
   165       5.954142       5.954142       5.954142    8[15-(6,8,8),30-(8,8,8)]
   166      -1.116737      -1.116737      -1.116737    8[15-(6,8,8),30-(8,8,8)]
   167       5.165913       5.165913       5.165913    8[15-(6,8,8),30-(8,8,8)]
   168       0.176657       0.176657       0.176657    8[6-(6,8),30-(8,8,8)]
   169      -1.904983      -1.904983      -1.904983    8[6-(6,8)]
   170       0.969187       0.969187       0.969187    8[15-(6,8,8),30-(8,8,8)]
   171       3.043959       3.043959       3.043959    8[15-(6,8,8),30-(8,8,8)]
   172       3.011373       3.011373       3.011373    8[15-(6,8,8),30-(8,8,8)]
   173      -0.227316      -0.227316      -0.227316    8[6-(6,8)]
   174       1.223915       1.223915       1.223915    8[6-(6,8),30-(8,8,8)]
   175       1.665631       1.665631       1.665631    8[15-(6,8,8),30-(8,8,8)]
   176       3.171752       3.171752       3.171752    8[15-(6,8,8),30-(8,8,8)]
   177       0.877407       0.877407       0.877407    8[15-(6,8,8),30-(8,8,8)]
   178       4.465181       4.465181       4.465181    8[6-(6,8),30-(8,8,8)]
   179       2.383546       2.383546       2.383546    8[6-(6,8)]
   180       5.257681       5.257681       5.257681    8[15-(6,8,8),30-(8,8,8)]
   181      -1.244539      -1.244539      -1.244539    8[15-(6,8,8),30-(8,8,8)]
   182      -1.277137      -1.277137      -1.277137    8[15-(6,8,8),30-(8,8,8)]
   183       4.061201       4.061201       4.061201    8[6-(6,8)]
   184       5.512427       5.512427       5.512427    8[6-(6,8),30-(8,8,8)]
   185      -0.136382      -0.136382      -0.136382    7[1-(0),1-(0),6-(1,1,1),6-(1,1,1)]
   186         4.1521         4.1521         4.1521    7[1-(0),1-(0),6-(1,1,1),6-(1,1,1)]
   187       4.424848       4.424848       4.424848    7[1-(0),1-(0),6-(1,1,1),6-(1,1,1)]
   188       0.136366       0.136366       0.136366    7[1-(0),1-(0),6-(1,1,1),6-(1,1,1)]
