# Supplementary material for: A collection of forcefield precursors for metal–organic frameworks
Source: RSC Adv. 2019 Nov 13;9(63):36492–507. doi: 10.1039/c9ra07327b (PMC9075174; doi:10.1039/c9ra07327b)
Supplement: RA-009-C9RA07327B-s1737 [file RA-009-C9RA07327B-s1737.txt]

NIVNOW_clean

11.512000    0.000000    0.000000
0.000000    14.780000    0.000000
-4.174539    -7.390125    12.578862

     1        3.66873        3.66873        3.66873    29[7-(6),7-(6),7-(6,6),7-(6,6)]
     2        3.66873        3.66873        3.66873    29[7-(6),7-(6),7-(6,6),7-(6,6)]
     3      -2.087269      -2.087269      -2.087269    29[7-(6),7-(6),7-(6,6),7-(6,6)]
     4      -2.087269      -2.087269      -2.087269    29[7-(6),7-(6),7-(6,6),7-(6,6)]
     5            0.0            0.0            0.0    29[7-(6),7-(6),7-(6),7-(6)]
     6            0.0            0.0            0.0    29[7-(6),7-(6),7-(6),7-(6)]
     7       2.767993       2.767993       2.767993    1[6-(6,7)]
     8       0.781351       0.781351       0.781351    1[6-(6,6)]
     9       -1.19464       -1.19464       -1.19464    1[6-(6,7)]
    10       0.790663       0.790663       0.790663    1[6-(7,7)]
    11       4.569468       4.569468       4.569468    1[6-(6,7)]
    12        6.55611        6.55611        6.55611    1[6-(6,6)]
    13       8.532101       8.532101       8.532101    1[6-(6,7)]
    14       6.546798       6.546798       6.546798    1[6-(7,7)]
    15       4.569468       4.569468       4.569468    1[6-(6,7)]
    16        6.55611        6.55611        6.55611    1[6-(6,6)]
    17       8.532101       8.532101       8.532101    1[6-(6,7)]
    18       6.546798       6.546798       6.546798    1[6-(7,7)]
    19       2.767993       2.767993       2.767993    1[6-(6,7)]
    20       0.781351       0.781351       0.781351    1[6-(6,6)]
    21       -1.19464       -1.19464       -1.19464    1[6-(6,7)]
    22       0.790663       0.790663       0.790663    1[6-(7,7)]
    23       1.054484       1.054484       1.054484    74[6-(7),6-(7),6-(7),6-(7),6-(7),6-(7),6-(7),6-(7)]
    24       6.282977       6.282977       6.282977    74[6-(7),6-(7),6-(7),6-(7),6-(7),6-(7),6-(7),6-(7)]
    25       0.478248       0.478248       0.478248    74[6-(7),6-(7),6-(7),6-(7),6-(7),6-(7),6-(7),6-(7)]
    26       6.859213       6.859213       6.859213    74[6-(7),6-(7),6-(7),6-(7),6-(7),6-(7),6-(7),6-(7)]
    27       2.330408       2.330408       2.330408    6[7-(29),74-(6,6,6,6,6,6,6)]
    28       0.618153       0.618153       0.618153    6[7-(29),74-(6,6,6,6,6,6,6)]
    29      -0.498109      -0.498109      -0.498109    6[7-(0),74-(6,6,6,6,6,6,6)]
    30       0.365536       0.365536       0.365536    6[7-(29),74-(6,6,6,6,6,6,6)]
    31       1.840602       1.840602       1.840602    6[7-(0),74-(6,6,6,6,6,6,6)]
    32      -0.653618      -0.653618      -0.653618    6[7-(29),74-(6,6,6,6,6,6,6)]
    33       1.958492       1.958492       1.958492    6[1-(0),6-(1,6),7-(6,29)]
    34       0.781771       0.781771       0.781771    6[1-(0),6-(1,7),6-(1,7)]
    35      -0.387021      -0.387021      -0.387021    6[1-(0),6-(1,6),7-(6,29)]
    36       0.789122       0.789122       0.789122    6[1-(0),7-(6,29),7-(6,29)]
    37       5.007053       5.007053       5.007053    6[7-(29),74-(6,6,6,6,6,6,6)]
    38       6.719308       6.719308       6.719308    6[7-(29),74-(6,6,6,6,6,6,6)]
    39        7.83557        7.83557        7.83557    6[7-(0),74-(6,6,6,6,6,6,6)]
    40       6.971925       6.971925       6.971925    6[7-(29),74-(6,6,6,6,6,6,6)]
    41       5.496859       5.496859       5.496859    6[7-(0),74-(6,6,6,6,6,6,6)]
    42       7.991079       7.991079       7.991079    6[7-(29),74-(6,6,6,6,6,6,6)]
    43       5.378969       5.378969       5.378969    6[1-(0),6-(1,6),7-(6,29)]
    44        6.55569        6.55569        6.55569    6[1-(0),6-(1,7),6-(1,7)]
    45       7.724482       7.724482       7.724482    6[1-(0),6-(1,6),7-(6,29)]
    46       6.548339       6.548339       6.548339    6[1-(0),7-(6,29),7-(6,29)]
    47       5.007053       5.007053       5.007053    6[7-(29),74-(6,6,6,6,6,6,6)]
    48       6.719308       6.719308       6.719308    6[7-(29),74-(6,6,6,6,6,6,6)]
    49        7.83557        7.83557        7.83557    6[7-(0),74-(6,6,6,6,6,6,6)]
    50       6.971925       6.971925       6.971925    6[7-(29),74-(6,6,6,6,6,6,6)]
    51       5.496859       5.496859       5.496859    6[7-(0),74-(6,6,6,6,6,6,6)]
    52       7.991079       7.991079       7.991079    6[7-(29),74-(6,6,6,6,6,6,6)]
    53       5.378969       5.378969       5.378969    6[1-(0),6-(1,6),7-(6,29)]
    54        6.55569        6.55569        6.55569    6[1-(0),6-(1,7),6-(1,7)]
    55       7.724482       7.724482       7.724482    6[1-(0),6-(1,6),7-(6,29)]
    56       6.548339       6.548339       6.548339    6[1-(0),7-(6,29),7-(6,29)]
    57       2.330408       2.330408       2.330408    6[7-(29),74-(6,6,6,6,6,6,6)]
    58       0.618153       0.618153       0.618153    6[7-(29),74-(6,6,6,6,6,6,6)]
    59      -0.498109      -0.498109      -0.498109    6[7-(0),74-(6,6,6,6,6,6,6)]
    60       0.365536       0.365536       0.365536    6[7-(29),74-(6,6,6,6,6,6,6)]
    61       1.840602       1.840602       1.840602    6[7-(0),74-(6,6,6,6,6,6,6)]
    62      -0.653618      -0.653618      -0.653618    6[7-(29),74-(6,6,6,6,6,6,6)]
    63       1.958492       1.958492       1.958492    6[1-(0),6-(1,6),7-(6,29)]
    64       0.781771       0.781771       0.781771    6[1-(0),6-(1,7),6-(1,7)]
    65      -0.387021      -0.387021      -0.387021    6[1-(0),6-(1,6),7-(6,29)]
    66       0.789122       0.789122       0.789122    6[1-(0),7-(6,29),7-(6,29)]
    67       2.808931       2.808931       2.808931    6[7-(0),74-(6,6,6,6,6,6,6)]
    68        0.98915        0.98915        0.98915    6[7-(0),74-(6,6,6,6,6,6,6)]
    69        4.52853        4.52853        4.52853    6[7-(0),74-(6,6,6,6,6,6,6)]
    70       6.348311       6.348311       6.348311    6[7-(0),74-(6,6,6,6,6,6,6)]
    71       2.293154       2.293154       2.293154    6[7-(0),74-(6,6,6,6,6,6,6)]
    72       9.971535       9.971535       9.971535    6[7-(0),74-(6,6,6,6,6,6,6)]
    73       5.044307       5.044307       5.044307    6[7-(0),74-(6,6,6,6,6,6,6)]
    74      -2.634074      -2.634074      -2.634074    6[7-(0),74-(6,6,6,6,6,6,6)]
    75       2.962703       2.962703       2.962703    7[6-(74),29-(7,7,7)]
    76       0.398877       0.398877       0.398877    7[6-(74),29-(7,7,7)]
    77      -1.245366      -1.245366      -1.245366    7[6-(74)]
    78       0.288782       0.288782       0.288782    7[6-(74),29-(7,7,7)]
    79       2.561169       2.561169       2.561169    7[6-(74)]
    80      -1.216404      -1.216404      -1.216404    7[6-(74),29-(7,7,7)]
    81       1.959924       1.959924       1.959924    7[6-(1,6),6-(1,7),29-(7,7,7)]
    82      -0.393963      -0.393963      -0.393963    7[6-(1,6),6-(1,7),29-(7,7,7)]
    83       4.374758       4.374758       4.374758    7[6-(74),29-(7,7,7)]
    84       6.938584       6.938584       6.938584    7[6-(74),29-(7,7,7)]
    85       8.582827       8.582827       8.582827    7[6-(74)]
    86       7.048679       7.048679       7.048679    7[6-(74),29-(7,7,7)]
    87       4.776292       4.776292       4.776292    7[6-(74)]
    88       8.553865       8.553865       8.553865    7[6-(74),29-(7,7,7)]
    89       5.377537       5.377537       5.377537    7[6-(1,6),6-(1,7),29-(7,7,7)]
    90       7.731424       7.731424       7.731424    7[6-(1,6),6-(1,7),29-(7,7,7)]
    91       4.374758       4.374758       4.374758    7[6-(74),29-(7,7,7)]
    92       6.938584       6.938584       6.938584    7[6-(74),29-(7,7,7)]
    93       8.582827       8.582827       8.582827    7[6-(74)]
    94       7.048679       7.048679       7.048679    7[6-(74),29-(7,7,7)]
    95       4.776292       4.776292       4.776292    7[6-(74)]
    96       8.553865       8.553865       8.553865    7[6-(74),29-(7,7,7)]
    97       5.377537       5.377537       5.377537    7[6-(1,6),6-(1,7),29-(7,7,7)]
    98       7.731424       7.731424       7.731424    7[6-(1,6),6-(1,7),29-(7,7,7)]
    99       2.962703       2.962703       2.962703    7[6-(74),29-(7,7,7)]
   100       0.398877       0.398877       0.398877    7[6-(74),29-(7,7,7)]
   101      -1.245366      -1.245366      -1.245366    7[6-(74)]
   102       0.288782       0.288782       0.288782    7[6-(74),29-(7,7,7)]
   103       2.561169       2.561169       2.561169    7[6-(74)]
   104      -1.216404      -1.216404      -1.216404    7[6-(74),29-(7,7,7)]
   105       1.959924       1.959924       1.959924    7[6-(1,6),6-(1,7),29-(7,7,7)]
   106      -0.393963      -0.393963      -0.393963    7[6-(1,6),6-(1,7),29-(7,7,7)]
   107       3.716841       3.716841       3.716841    7[6-(74)]
   108       0.957562       0.957562       0.957562    7[6-(74)]
   109        3.62062        3.62062        3.62062    7[6-(74)]
   110       6.379899       6.379899       6.379899    7[6-(74)]
   111       3.256663       3.256663       3.256663    7[6-(74)]
   112       8.934729       8.934729       8.934729    7[6-(74)]
   113       4.080798       4.080798       4.080798    7[6-(74)]
   114      -1.597268      -1.597268      -1.597268    7[6-(74)]
