# Supplementary material for: A collection of forcefield precursors for metal–organic frameworks
Source: RSC Adv. 2019 Nov 13;9(63):36492–507. doi: 10.1039/c9ra07327b (PMC9075174; doi:10.1039/c9ra07327b)
Supplement: RA-009-C9RA07327B-s1738 [file RA-009-C9RA07327B-s1738.txt]

NIVNUC_clean

11.516000    0.000000    0.000000
0.000000    14.777600    0.000000
-4.285109    -7.388858    12.663538

     1       3.615445       3.615445       3.615445    29[7-(6),7-(6),7-(6,6),7-(6,6)]
     2       3.615445       3.615445       3.615445    29[7-(6),7-(6),7-(6,6),7-(6,6)]
     3      -2.142555      -2.142555      -2.142555    29[7-(6),7-(6),7-(6,6),7-(6,6)]
     4      -2.142555      -2.142555      -2.142555    29[7-(6),7-(6),7-(6,6),7-(6,6)]
     5            0.0            0.0            0.0    29[7-(6),7-(6),7-(6),7-(6)]
     6            0.0            0.0            0.0    29[7-(6),7-(6),7-(6),7-(6)]
     7       2.718678       2.718678       2.718678    1[6-(6,7)]
     8       0.722572       0.722572       0.722572    1[6-(6,6)]
     9      -1.258922      -1.258922      -1.258922    1[6-(6,7)]
    10       0.727316       0.727316       0.727316    1[6-(7,7)]
    11       4.512213       4.512213       4.512213    1[6-(6,7)]
    12       6.508319       6.508319       6.508319    1[6-(6,6)]
    13       8.489813       8.489813       8.489813    1[6-(6,7)]
    14       6.503575       6.503575       6.503575    1[6-(7,7)]
    15       4.512213       4.512213       4.512213    1[6-(6,7)]
    16       6.508319       6.508319       6.508319    1[6-(6,6)]
    17       8.489813       8.489813       8.489813    1[6-(6,7)]
    18       6.503575       6.503575       6.503575    1[6-(7,7)]
    19       2.718678       2.718678       2.718678    1[6-(6,7)]
    20       0.722572       0.722572       0.722572    1[6-(6,6)]
    21      -1.258922      -1.258922      -1.258922    1[6-(6,7)]
    22       0.727316       0.727316       0.727316    1[6-(7,7)]
    23       0.995792       0.995792       0.995792    74[6-(7),6-(7),6-(7),6-(7),6-(7),6-(7),6-(7),6-(7)]
    24       6.235099       6.235099       6.235099    74[6-(7),6-(7),6-(7),6-(7),6-(7),6-(7),6-(7),6-(7)]
    25       0.428023       0.428023       0.428023    74[6-(7),6-(7),6-(7),6-(7),6-(7),6-(7),6-(7),6-(7)]
    26       6.802868       6.802868       6.802868    74[6-(7),6-(7),6-(7),6-(7),6-(7),6-(7),6-(7),6-(7)]
    27       2.272971       2.272971       2.272971    6[7-(29),74-(6,6,6,6,6,6,6)]
    28       0.574146       0.574146       0.574146    6[7-(29),74-(6,6,6,6,6,6,6)]
    29       -0.55802       -0.55802       -0.55802    6[7-(0),74-(6,6,6,6,6,6,6)]
    30       0.311507       0.311507       0.311507    6[7-(29),74-(6,6,6,6,6,6,6)]
    31       1.787381       1.787381       1.787381    6[7-(0),74-(6,6,6,6,6,6,6)]
    32      -0.704811      -0.704811      -0.704811    6[7-(29),74-(6,6,6,6,6,6,6)]
    33       1.909422       1.909422       1.909422    6[1-(0),6-(1,6),7-(6,29)]
    34       0.724432       0.724432       0.724432    6[1-(0),6-(1,7),6-(1,7)]
    35      -0.449408      -0.449408      -0.449408    6[1-(0),6-(1,6),7-(6,29)]
    36       0.728177       0.728177       0.728177    6[1-(0),7-(6,29),7-(6,29)]
    37        4.95792        4.95792        4.95792    6[7-(29),74-(6,6,6,6,6,6,6)]
    38       6.656745       6.656745       6.656745    6[7-(29),74-(6,6,6,6,6,6,6)]
    39       7.788911       7.788911       7.788911    6[7-(0),74-(6,6,6,6,6,6,6)]
    40       6.919384       6.919384       6.919384    6[7-(29),74-(6,6,6,6,6,6,6)]
    41        5.44351        5.44351        5.44351    6[7-(0),74-(6,6,6,6,6,6,6)]
    42       7.935702       7.935702       7.935702    6[7-(29),74-(6,6,6,6,6,6,6)]
    43       5.321469       5.321469       5.321469    6[1-(0),6-(1,6),7-(6,29)]
    44       6.506459       6.506459       6.506459    6[1-(0),6-(1,7),6-(1,7)]
    45       7.680299       7.680299       7.680299    6[1-(0),6-(1,6),7-(6,29)]
    46       6.502714       6.502714       6.502714    6[1-(0),7-(6,29),7-(6,29)]
    47        4.95792        4.95792        4.95792    6[7-(29),74-(6,6,6,6,6,6,6)]
    48       6.656745       6.656745       6.656745    6[7-(29),74-(6,6,6,6,6,6,6)]
    49       7.788911       7.788911       7.788911    6[7-(0),74-(6,6,6,6,6,6,6)]
    50       6.919384       6.919384       6.919384    6[7-(29),74-(6,6,6,6,6,6,6)]
    51        5.44351        5.44351        5.44351    6[7-(0),74-(6,6,6,6,6,6,6)]
    52       7.935702       7.935702       7.935702    6[7-(29),74-(6,6,6,6,6,6,6)]
    53       5.321469       5.321469       5.321469    6[1-(0),6-(1,6),7-(6,29)]
    54       6.506459       6.506459       6.506459    6[1-(0),6-(1,7),6-(1,7)]
    55       7.680299       7.680299       7.680299    6[1-(0),6-(1,6),7-(6,29)]
    56       6.502714       6.502714       6.502714    6[1-(0),7-(6,29),7-(6,29)]
    57       2.272971       2.272971       2.272971    6[7-(29),74-(6,6,6,6,6,6,6)]
    58       0.574146       0.574146       0.574146    6[7-(29),74-(6,6,6,6,6,6,6)]
    59       -0.55802       -0.55802       -0.55802    6[7-(0),74-(6,6,6,6,6,6,6)]
    60       0.311507       0.311507       0.311507    6[7-(29),74-(6,6,6,6,6,6,6)]
    61       1.787381       1.787381       1.787381    6[7-(0),74-(6,6,6,6,6,6,6)]
    62      -0.704811      -0.704811      -0.704811    6[7-(29),74-(6,6,6,6,6,6,6)]
    63       1.909422       1.909422       1.909422    6[1-(0),6-(1,6),7-(6,29)]
    64       0.724432       0.724432       0.724432    6[1-(0),6-(1,7),6-(1,7)]
    65      -0.449408      -0.449408      -0.449408    6[1-(0),6-(1,6),7-(6,29)]
    66       0.728177       0.728177       0.728177    6[1-(0),7-(6,29),7-(6,29)]
    67       2.730775       2.730775       2.730775    6[7-(0),74-(6,6,6,6,6,6,6)]
    68       0.925525       0.925525       0.925525    6[7-(0),74-(6,6,6,6,6,6,6)]
    69       4.500116       4.500116       4.500116    6[7-(0),74-(6,6,6,6,6,6,6)]
    70       6.305366       6.305366       6.305366    6[7-(0),74-(6,6,6,6,6,6,6)]
    71       2.252969       2.252969       2.252969    6[7-(0),74-(6,6,6,6,6,6,6)]
    72       9.943352       9.943352       9.943352    6[7-(0),74-(6,6,6,6,6,6,6)]
    73       4.977922       4.977922       4.977922    6[7-(0),74-(6,6,6,6,6,6,6)]
    74      -2.712461      -2.712461      -2.712461    6[7-(0),74-(6,6,6,6,6,6,6)]
    75       2.916964       2.916964       2.916964    7[6-(74),29-(7,7,7)]
    76       0.359215       0.359215       0.359215    7[6-(74),29-(7,7,7)]
    77      -1.308362      -1.308362      -1.308362    7[6-(74)]
    78       0.242357       0.242357       0.242357    7[6-(74),29-(7,7,7)]
    79       2.510191       2.510191       2.510191    7[6-(74)]
    80      -1.262592      -1.262592      -1.262592    7[6-(74),29-(7,7,7)]
    81       1.911381       1.911381       1.911381    7[6-(1,6),6-(1,7),29-(7,7,7)]
    82      -0.445907      -0.445907      -0.445907    7[6-(1,6),6-(1,7),29-(7,7,7)]
    83       4.313927       4.313927       4.313927    7[6-(74),29-(7,7,7)]
    84       6.871676       6.871676       6.871676    7[6-(74),29-(7,7,7)]
    85       8.539253       8.539253       8.539253    7[6-(74)]
    86       6.988534       6.988534       6.988534    7[6-(74),29-(7,7,7)]
    87         4.7207         4.7207         4.7207    7[6-(74)]
    88       8.493483       8.493483       8.493483    7[6-(74),29-(7,7,7)]
    89        5.31951        5.31951        5.31951    7[6-(1,6),6-(1,7),29-(7,7,7)]
    90       7.676798       7.676798       7.676798    7[6-(1,6),6-(1,7),29-(7,7,7)]
    91       4.313927       4.313927       4.313927    7[6-(74),29-(7,7,7)]
    92       6.871676       6.871676       6.871676    7[6-(74),29-(7,7,7)]
    93       8.539253       8.539253       8.539253    7[6-(74)]
    94       6.988534       6.988534       6.988534    7[6-(74),29-(7,7,7)]
    95         4.7207         4.7207         4.7207    7[6-(74)]
    96       8.493483       8.493483       8.493483    7[6-(74),29-(7,7,7)]
    97        5.31951        5.31951        5.31951    7[6-(1,6),6-(1,7),29-(7,7,7)]
    98       7.676798       7.676798       7.676798    7[6-(1,6),6-(1,7),29-(7,7,7)]
    99       2.916964       2.916964       2.916964    7[6-(74),29-(7,7,7)]
   100       0.359215       0.359215       0.359215    7[6-(74),29-(7,7,7)]
   101      -1.308362      -1.308362      -1.308362    7[6-(74)]
   102       0.242357       0.242357       0.242357    7[6-(74),29-(7,7,7)]
   103       2.510191       2.510191       2.510191    7[6-(74)]
   104      -1.262592      -1.262592      -1.262592    7[6-(74),29-(7,7,7)]
   105       1.911381       1.911381       1.911381    7[6-(1,6),6-(1,7),29-(7,7,7)]
   106      -0.445907      -0.445907      -0.445907    7[6-(1,6),6-(1,7),29-(7,7,7)]
   107       3.631518       3.631518       3.631518    7[6-(74)]
   108        0.89647        0.89647        0.89647    7[6-(74)]
   109       3.599373       3.599373       3.599373    7[6-(74)]
   110       6.334421       6.334421       6.334421    7[6-(74)]
   111       3.230574       3.230574       3.230574    7[6-(74)]
   112       8.880454       8.880454       8.880454    7[6-(74)]
   113       4.000317       4.000317       4.000317    7[6-(74)]
   114      -1.649563      -1.649563      -1.649563    7[6-(74)]
