# Supplementary material for: A collection of forcefield precursors for metal–organic frameworks
Source: RSC Adv. 2019 Nov 13;9(63):36492–507. doi: 10.1039/c9ra07327b (PMC9075174; doi:10.1039/c9ra07327b)
Supplement: RA-009-C9RA07327B-s1739 [file RA-009-C9RA07327B-s1739.txt]

NIVWIY_clean

4.793100    0.000000    0.000000
0.000000    7.894100    0.000000
0.000000    -3.947067    7.563541

     1        2.39655        2.39655        2.39655    64[8-(6),8-(6),8-(6),8-(6,64),8-(6,64),8-(6,64),8-(6,64)]
     2        2.39655        2.39655        2.39655    64[8-(6),8-(6),8-(6),8-(6,64),8-(6,64),8-(6,64),8-(6,64)]
     3            0.0            0.0            0.0    6[8-(64),8-(64,64),8-(64,64)]
     4            0.0            0.0            0.0    6[8-(64),8-(64,64),8-(64,64)]
     5        2.39655        2.39655        2.39655    6[6-(8,8),8-(64),8-(64)]
     6        2.39655        2.39655        2.39655    6[6-(8,8),8-(64),8-(64)]
     7       3.663846       3.663846       3.663846    8[6-(8,8),64-(8,8,8,8,8,8),64-(8,8,8,8,8,8)]
     8       1.129254       1.129254       1.129254    8[6-(8,8),64-(8,8,8,8,8,8),64-(8,8,8,8,8,8)]
     9       3.663846       3.663846       3.663846    8[6-(8,8),64-(8,8,8,8,8,8),64-(8,8,8,8,8,8)]
    10       1.129254       1.129254       1.129254    8[6-(8,8),64-(8,8,8,8,8,8),64-(8,8,8,8,8,8)]
    11        2.39655        2.39655        2.39655    8[6-(6,8),64-(8,8,8,8,8,8)]
    12        2.39655        2.39655        2.39655    8[6-(6,8),64-(8,8,8,8,8,8)]
    13        2.39655        2.39655        2.39655    8[6-(6,8),64-(8,8,8,8,8,8)]
    14        2.39655        2.39655        2.39655    8[6-(6,8),64-(8,8,8,8,8,8)]
    15            0.0            0.0            0.0    8[6-(8,8),64-(8,8,8,8,8,8)]
    16            0.0            0.0            0.0    8[6-(8,8),64-(8,8,8,8,8,8)]
