# Supplementary material for: A collection of forcefield precursors for metal–organic frameworks
Source: RSC Adv. 2019 Nov 13;9(63):36492–507. doi: 10.1039/c9ra07327b (PMC9075174; doi:10.1039/c9ra07327b)
Supplement: RA-009-C9RA07327B-s1740 [file RA-009-C9RA07327B-s1740.txt]

NIZZAY_clean

13.839000    0.000000    0.000000
0.000000    27.910000    0.000000
0.000000    0.000000    44.930000

     1      11.596805      11.596805      11.596805    30[7-(6,6),7-(6,6),53-(0),53-(0)]
     2       8.660446       8.660446       8.660446    30[7-(6,6),7-(6,6),53-(0),53-(0)]
     3      11.809095      11.809095      11.809095    30[7-(6,6),7-(6,6),53-(0),53-(0)]
     4       2.242195       2.242195       2.242195    30[7-(6,6),7-(6,6),53-(0),53-(0)]
     5       5.178554       5.178554       5.178554    30[7-(6,6),7-(6,6),53-(0),53-(0)]
     6       2.029905       2.029905       2.029905    30[7-(6,6),7-(6,6),53-(0),53-(0)]
     7       4.677305       4.677305       4.677305    30[7-(6,6),7-(6,6),53-(0),53-(0)]
     8       1.740946       1.740946       1.740946    30[7-(6,6),7-(6,6),53-(0),53-(0)]
     9       4.889595       4.889595       4.889595    30[7-(6,6),7-(6,6),53-(0),53-(0)]
    10       9.161695       9.161695       9.161695    30[7-(6,6),7-(6,6),53-(0),53-(0)]
    11      12.098054      12.098054      12.098054    30[7-(6,6),7-(6,6),53-(0),53-(0)]
    12       8.949405       8.949405       8.949405    30[7-(6,6),7-(6,6),53-(0),53-(0)]
    13       2.242195       2.242195       2.242195    30[7-(6,6),7-(6,6),53-(0),53-(0)]
    14       5.178554       5.178554       5.178554    30[7-(6,6),7-(6,6),53-(0),53-(0)]
    15       2.029905       2.029905       2.029905    30[7-(6,6),7-(6,6),53-(0),53-(0)]
    16      11.596805      11.596805      11.596805    30[7-(6,6),7-(6,6),53-(0),53-(0)]
    17       8.660446       8.660446       8.660446    30[7-(6,6),7-(6,6),53-(0),53-(0)]
    18      11.809095      11.809095      11.809095    30[7-(6,6),7-(6,6),53-(0),53-(0)]
    19       9.161695       9.161695       9.161695    30[7-(6,6),7-(6,6),53-(0),53-(0)]
    20      12.098054      12.098054      12.098054    30[7-(6,6),7-(6,6),53-(0),53-(0)]
    21       8.949405       8.949405       8.949405    30[7-(6,6),7-(6,6),53-(0),53-(0)]
    22       4.677305       4.677305       4.677305    30[7-(6,6),7-(6,6),53-(0),53-(0)]
    23       1.740946       1.740946       1.740946    30[7-(6,6),7-(6,6),53-(0),53-(0)]
    24       4.889595       4.889595       4.889595    30[7-(6,6),7-(6,6),53-(0),53-(0)]
    25       0.637978       0.637978       0.637978    1[6-(6,7)]
    26       1.861345       1.861345       1.861345    1[6-(6,6)]
    27      12.233676      12.233676      12.233676    1[6-(6,6)]
    28       11.09611       11.09611       11.09611    1[6-(6,7)]
    29       6.587364       6.587364       6.587364    1[6-(6,7)]
    30       4.409105       4.409105       4.409105    1[6-(6,6)]
    31       4.555799       4.555799       4.555799    1[6-(6,6)]
    32       6.706379       6.706379       6.706379    1[6-(6,7)]
    33       0.643513       0.643513       0.643513    1[6-(6,7)]
    34        1.79215        1.79215        1.79215    1[6-(6,6)]
    35      12.204614      12.204614      12.204614    1[6-(6,6)]
    36      11.097494      11.097494      11.097494    1[6-(6,7)]
    37       1.098817       1.098817       1.098817    1[6-(6,7)]
    38       0.795743       0.795743       0.795743    1[6-(6,6)]
    39       1.058683       1.058683       1.058683    1[6-(6,6)]
    40       1.323008       1.323008       1.323008    1[6-(6,7)]
    41      12.445413      12.445413      12.445413    1[6-(6,7)]
    42      13.259146      13.259146      13.259146    1[6-(6,6)]
    43       0.107944       0.107944       0.107944    1[6-(6,6)]
    44      13.160889      13.160889      13.160889    1[6-(6,7)]
    45       1.801838       1.801838       1.801838    1[6-(6,7)]
    46       1.458631       1.458631       1.458631    1[6-(6,6)]
    47       0.509275       0.509275       0.509275    1[6-(6,6)]
    48       0.952123       0.952123       0.952123    1[6-(6,7)]
    49      13.201022      13.201022      13.201022    1[6-(6,7)]
    50      11.977654      11.977654      11.977654    1[6-(6,6)]
    51       1.605324       1.605324       1.605324    1[6-(6,6)]
    52        2.74289        2.74289        2.74289    1[6-(6,7)]
    53       7.251636       7.251636       7.251636    1[6-(6,7)]
    54       9.429895       9.429895       9.429895    1[6-(6,6)]
    55       9.283201       9.283201       9.283201    1[6-(6,6)]
    56       7.132621       7.132621       7.132621    1[6-(6,7)]
    57      13.195486      13.195486      13.195486    1[6-(6,7)]
    58      12.046849      12.046849      12.046849    1[6-(6,6)]
    59       1.634386       1.634386       1.634386    1[6-(6,6)]
    60       2.741506       2.741506       2.741506    1[6-(6,7)]
    61      12.740183      12.740183      12.740183    1[6-(6,7)]
    62      13.043257      13.043257      13.043257    1[6-(6,6)]
    63      12.780316      12.780316      12.780316    1[6-(6,6)]
    64      12.515992      12.515992      12.515992    1[6-(6,7)]
    65       1.393587       1.393587       1.393587    1[6-(6,7)]
    66       0.579854       0.579854       0.579854    1[6-(6,6)]
    67      13.731056      13.731056      13.731056    1[6-(6,6)]
    68       0.678111       0.678111       0.678111    1[6-(6,7)]
    69      12.037162      12.037162      12.037162    1[6-(6,7)]
    70      12.380369      12.380369      12.380369    1[6-(6,6)]
    71      13.329725      13.329725      13.329725    1[6-(6,6)]
    72      12.886877      12.886877      12.886877    1[6-(6,7)]
    73       7.557478       7.557478       7.557478    1[6-(6,7)]
    74       8.780845       8.780845       8.780845    1[6-(6,6)]
    75       5.314176       5.314176       5.314176    1[6-(6,6)]
    76        4.17661        4.17661        4.17661    1[6-(6,7)]
    77      13.506864      13.506864      13.506864    1[6-(6,7)]
    78      11.328605      11.328605      11.328605    1[6-(6,6)]
    79      11.475299      11.475299      11.475299    1[6-(6,6)]
    80      13.625879      13.625879      13.625879    1[6-(6,7)]
    81       7.563013       7.563013       7.563013    1[6-(6,7)]
    82        8.71165        8.71165        8.71165    1[6-(6,6)]
    83       5.285114       5.285114       5.285114    1[6-(6,6)]
    84       4.177994       4.177994       4.177994    1[6-(6,7)]
    85       8.018317       8.018317       8.018317    1[6-(6,7)]
    86       7.715242       7.715242       7.715242    1[6-(6,6)]
    87       7.978183       7.978183       7.978183    1[6-(6,6)]
    88       8.242508       8.242508       8.242508    1[6-(6,7)]
    89       5.525913       5.525913       5.525913    1[6-(6,7)]
    90       6.339646       6.339646       6.339646    1[6-(6,6)]
    91       7.027444       7.027444       7.027444    1[6-(6,6)]
    92       6.241389       6.241389       6.241389    1[6-(6,7)]
    93       8.721338       8.721338       8.721338    1[6-(6,7)]
    94       8.378131       8.378131       8.378131    1[6-(6,6)]
    95       7.428775       7.428775       7.428775    1[6-(6,6)]
    96       7.871623       7.871623       7.871623    1[6-(6,7)]
    97       6.281522       6.281522       6.281522    1[6-(6,7)]
    98       5.058154       5.058154       5.058154    1[6-(6,6)]
    99       8.524824       8.524824       8.524824    1[6-(6,6)]
   100        9.66239        9.66239        9.66239    1[6-(6,7)]
   101       0.332136       0.332136       0.332136    1[6-(6,7)]
   102       2.510395       2.510395       2.510395    1[6-(6,6)]
   103       2.363701       2.363701       2.363701    1[6-(6,6)]
   104       0.213121       0.213121       0.213121    1[6-(6,7)]
   105       6.275987       6.275987       6.275987    1[6-(6,7)]
   106       5.127349       5.127349       5.127349    1[6-(6,6)]
   107       8.553886       8.553886       8.553886    1[6-(6,6)]
   108       9.661006       9.661006       9.661006    1[6-(6,7)]
   109       5.820683       5.820683       5.820683    1[6-(6,7)]
   110       6.123757       6.123757       6.123757    1[6-(6,6)]
   111       5.860817       5.860817       5.860817    1[6-(6,6)]
   112       5.596492       5.596492       5.596492    1[6-(6,7)]
   113       8.313087       8.313087       8.313087    1[6-(6,7)]
   114       7.499354       7.499354       7.499354    1[6-(6,6)]
   115       6.811556       6.811556       6.811556    1[6-(6,6)]
   116       7.597611       7.597611       7.597611    1[6-(6,7)]
   117       5.117662       5.117662       5.117662    1[6-(6,7)]
   118       5.460869       5.460869       5.460869    1[6-(6,6)]
   119       6.410225       6.410225       6.410225    1[6-(6,6)]
   120       5.967377       5.967377       5.967377    1[6-(6,7)]
   121      13.201022      13.201022      13.201022    1[6-(6,7)]
   122      11.977654      11.977654      11.977654    1[6-(6,6)]
   123       1.605324       1.605324       1.605324    1[6-(6,6)]
   124        2.74289        2.74289        2.74289    1[6-(6,7)]
   125       7.251636       7.251636       7.251636    1[6-(6,7)]
   126       9.429895       9.429895       9.429895    1[6-(6,6)]
   127       9.283201       9.283201       9.283201    1[6-(6,6)]
   128       7.132621       7.132621       7.132621    1[6-(6,7)]
   129      13.195486      13.195486      13.195486    1[6-(6,7)]
   130      12.046849      12.046849      12.046849    1[6-(6,6)]
   131       1.634386       1.634386       1.634386    1[6-(6,6)]
   132       2.741506       2.741506       2.741506    1[6-(6,7)]
   133      12.740183      12.740183      12.740183    1[6-(6,7)]
   134      13.043257      13.043257      13.043257    1[6-(6,6)]
   135      12.780316      12.780316      12.780316    1[6-(6,6)]
   136      12.515992      12.515992      12.515992    1[6-(6,7)]
   137       1.393587       1.393587       1.393587    1[6-(6,7)]
   138       0.579854       0.579854       0.579854    1[6-(6,6)]
   139      13.731056      13.731056      13.731056    1[6-(6,6)]
   140       0.678111       0.678111       0.678111    1[6-(6,7)]
   141      12.037162      12.037162      12.037162    1[6-(6,7)]
   142      12.380369      12.380369      12.380369    1[6-(6,6)]
   143      13.329725      13.329725      13.329725    1[6-(6,6)]
   144      12.886877      12.886877      12.886877    1[6-(6,7)]
   145       0.637978       0.637978       0.637978    1[6-(6,7)]
   146       1.861345       1.861345       1.861345    1[6-(6,6)]
   147      12.233676      12.233676      12.233676    1[6-(6,6)]
   148       11.09611       11.09611       11.09611    1[6-(6,7)]
   149       6.587364       6.587364       6.587364    1[6-(6,7)]
   150       4.409105       4.409105       4.409105    1[6-(6,6)]
   151       4.555799       4.555799       4.555799    1[6-(6,6)]
   152       6.706379       6.706379       6.706379    1[6-(6,7)]
   153       0.643513       0.643513       0.643513    1[6-(6,7)]
   154        1.79215        1.79215        1.79215    1[6-(6,6)]
   155      12.204614      12.204614      12.204614    1[6-(6,6)]
   156      11.097494      11.097494      11.097494    1[6-(6,7)]
   157       1.098817       1.098817       1.098817    1[6-(6,7)]
   158       0.795743       0.795743       0.795743    1[6-(6,6)]
   159       1.058683       1.058683       1.058683    1[6-(6,6)]
   160       1.323008       1.323008       1.323008    1[6-(6,7)]
   161      12.445413      12.445413      12.445413    1[6-(6,7)]
   162      13.259146      13.259146      13.259146    1[6-(6,6)]
   163       0.107944       0.107944       0.107944    1[6-(6,6)]
   164      13.160889      13.160889      13.160889    1[6-(6,7)]
   165       1.801838       1.801838       1.801838    1[6-(6,7)]
   166       1.458631       1.458631       1.458631    1[6-(6,6)]
   167       0.509275       0.509275       0.509275    1[6-(6,6)]
   168       0.952123       0.952123       0.952123    1[6-(6,7)]
   169       6.281522       6.281522       6.281522    1[6-(6,7)]
   170       5.058154       5.058154       5.058154    1[6-(6,6)]
   171       8.524824       8.524824       8.524824    1[6-(6,6)]
   172        9.66239        9.66239        9.66239    1[6-(6,7)]
   173       0.332136       0.332136       0.332136    1[6-(6,7)]
   174       2.510395       2.510395       2.510395    1[6-(6,6)]
   175       2.363701       2.363701       2.363701    1[6-(6,6)]
   176       0.213121       0.213121       0.213121    1[6-(6,7)]
   177       6.275987       6.275987       6.275987    1[6-(6,7)]
   178       5.127349       5.127349       5.127349    1[6-(6,6)]
   179       8.553886       8.553886       8.553886    1[6-(6,6)]
   180       9.661006       9.661006       9.661006    1[6-(6,7)]
   181       5.820683       5.820683       5.820683    1[6-(6,7)]
   182       6.123757       6.123757       6.123757    1[6-(6,6)]
   183       5.860817       5.860817       5.860817    1[6-(6,6)]
   184       5.596492       5.596492       5.596492    1[6-(6,7)]
   185       8.313087       8.313087       8.313087    1[6-(6,7)]
   186       7.499354       7.499354       7.499354    1[6-(6,6)]
   187       6.811556       6.811556       6.811556    1[6-(6,6)]
   188       7.597611       7.597611       7.597611    1[6-(6,7)]
   189       5.117662       5.117662       5.117662    1[6-(6,7)]
   190       5.460869       5.460869       5.460869    1[6-(6,6)]
   191       6.410225       6.410225       6.410225    1[6-(6,6)]
   192       5.967377       5.967377       5.967377    1[6-(6,7)]
   193       7.557478       7.557478       7.557478    1[6-(6,7)]
   194       8.780845       8.780845       8.780845    1[6-(6,6)]
   195       5.314176       5.314176       5.314176    1[6-(6,6)]
   196        4.17661        4.17661        4.17661    1[6-(6,7)]
   197      13.506864      13.506864      13.506864    1[6-(6,7)]
   198      11.328605      11.328605      11.328605    1[6-(6,6)]
   199      11.475299      11.475299      11.475299    1[6-(6,6)]
   200      13.625879      13.625879      13.625879    1[6-(6,7)]
   201       7.563013       7.563013       7.563013    1[6-(6,7)]
   202        8.71165        8.71165        8.71165    1[6-(6,6)]
   203       5.285114       5.285114       5.285114    1[6-(6,6)]
   204       4.177994       4.177994       4.177994    1[6-(6,7)]
   205       8.018317       8.018317       8.018317    1[6-(6,7)]
   206       7.715242       7.715242       7.715242    1[6-(6,6)]
   207       7.978183       7.978183       7.978183    1[6-(6,6)]
   208       8.242508       8.242508       8.242508    1[6-(6,7)]
   209       5.525913       5.525913       5.525913    1[6-(6,7)]
   210       6.339646       6.339646       6.339646    1[6-(6,6)]
   211       7.027444       7.027444       7.027444    1[6-(6,6)]
   212       6.241389       6.241389       6.241389    1[6-(6,7)]
   213       8.721338       8.721338       8.721338    1[6-(6,7)]
   214       8.378131       8.378131       8.378131    1[6-(6,6)]
   215       7.428775       7.428775       7.428775    1[6-(6,6)]
   216       7.871623       7.871623       7.871623    1[6-(6,7)]
   217       0.174371       0.174371       0.174371    6[1-(0),6-(1,6),7-(6,30)]
   218       0.913374       0.913374       0.913374    6[1-(0),6-(1,7),6-(6,6)]
   219       0.249102       0.249102       0.249102    6[6-(1,6),6-(1,6),6-(7,7)]
   220      12.720809      12.720809      12.720809    6[1-(0),6-(1,7),6-(6,6)]
   221      12.046849      12.046849      12.046849    6[1-(0),6-(1,6),7-(6,30)]
   222       0.977033       0.977033       0.977033    6[6-(6,6),7-(6),7-(6)]
   223       2.846682       2.846682       2.846682    6[6-(6,6),7-(6),7-(6)]
   224       0.950739       0.950739       0.950739    6[6-(6,6),7-(6),7-(6)]
   225       6.158355       6.158355       6.158355    6[1-(0),6-(1,6),7-(6,30)]
   226        4.86856        4.86856        4.86856    6[1-(0),6-(1,7),6-(6,6)]
   227       4.255492       4.255492       4.255492    6[6-(1,6),6-(1,6),6-(7,7)]
   228       4.947442       4.947442       4.947442    6[1-(0),6-(1,7),6-(6,6)]
   229        6.23447        6.23447        6.23447    6[1-(0),6-(1,6),7-(6,30)]
   230       0.175755       0.175755       0.175755    6[1-(0),6-(1,6),7-(6,30)]
   231       0.858018       0.858018       0.858018    6[1-(0),6-(1,7),6-(6,6)]
   232       0.199282       0.199282       0.199282    6[6-(1,6),6-(1,6),6-(7,7)]
   233       12.70005       12.70005       12.70005    6[1-(0),6-(1,7),6-(6,6)]
   234      12.042698      12.042698      12.042698    6[1-(0),6-(1,6),7-(6,30)]
   235       1.102968       1.102968       1.102968    6[1-(0),6-(1,6),7-(6,30)]
   236       0.914758       0.914758       0.914758    6[1-(0),6-(1,7),6-(6,6)]
   237       0.903687       0.903687       0.903687    6[6-(1,6),6-(1,6),6-(7,7)]
   238       1.065603       1.065603       1.065603    6[1-(0),6-(1,7),6-(6,6)]
   239       1.237207       1.237207       1.237207    6[1-(0),6-(1,6),7-(6,30)]
   240       0.745922       0.745922       0.745922    6[6-(6,6),7-(6),7-(6)]
   241       0.264325       0.264325       0.264325    6[6-(6,6),7-(6),7-(6)]
   242       0.768064       0.768064       0.768064    6[6-(6,6),7-(6),7-(6)]
   243      12.740183      12.740183      12.740183    6[1-(0),6-(1,6),7-(6,30)]
   244      13.227316      13.227316      13.227316    6[1-(0),6-(1,7),6-(6,6)]
   245       13.66878       13.66878       13.66878    6[6-(1,6),6-(1,6),6-(7,7)]
   246      13.636951      13.636951      13.636951    6[1-(0),6-(1,7),6-(6,6)]
   247      13.155353      13.155353      13.155353    6[1-(0),6-(1,6),7-(6,30)]
   248       1.556887       1.556887       1.556887    6[1-(0),6-(1,6),7-(6,30)]
   249       1.346535       1.346535       1.346535    6[1-(0),6-(1,7),6-(6,6)]
   250        0.96873        0.96873        0.96873    6[6-(1,6),6-(1,6),6-(7,7)]
   251       0.797126       0.797126       0.797126    6[1-(0),6-(1,7),6-(6,6)]
   252       1.051764       1.051764       1.051764    6[1-(0),6-(1,6),7-(6,30)]
   253      13.664629      13.664629      13.664629    6[1-(0),6-(1,6),7-(6,30)]
   254      12.925626      12.925626      12.925626    6[1-(0),6-(1,7),6-(6,6)]
   255      13.589898      13.589898      13.589898    6[6-(1,6),6-(1,6),6-(7,7)]
   256       1.118191       1.118191       1.118191    6[1-(0),6-(1,7),6-(6,6)]
   257        1.79215        1.79215        1.79215    6[1-(0),6-(1,6),7-(6,30)]
   258      12.861967      12.861967      12.861967    6[6-(6,6),7-(6),7-(6)]
   259      10.992318      10.992318      10.992318    6[6-(6,6),7-(6),7-(6)]
   260      12.888261      12.888261      12.888261    6[6-(6,6),7-(6),7-(6)]
   261       7.680645       7.680645       7.680645    6[1-(0),6-(1,6),7-(6,30)]
   262        8.97044        8.97044        8.97044    6[1-(0),6-(1,7),6-(6,6)]
   263       9.583508       9.583508       9.583508    6[6-(1,6),6-(1,6),6-(7,7)]
   264       8.891557       8.891557       8.891557    6[1-(0),6-(1,7),6-(6,6)]
   265        7.60453        7.60453        7.60453    6[1-(0),6-(1,6),7-(6,30)]
   266      13.663245      13.663245      13.663245    6[1-(0),6-(1,6),7-(6,30)]
   267      12.980982      12.980982      12.980982    6[1-(0),6-(1,7),6-(6,6)]
   268      13.639718      13.639718      13.639718    6[6-(1,6),6-(1,6),6-(7,7)]
   269        1.13895        1.13895        1.13895    6[1-(0),6-(1,7),6-(6,6)]
   270       1.796302       1.796302       1.796302    6[1-(0),6-(1,6),7-(6,30)]
   271      12.736032      12.736032      12.736032    6[1-(0),6-(1,6),7-(6,30)]
   272      12.924242      12.924242      12.924242    6[1-(0),6-(1,7),6-(6,6)]
   273      12.935313      12.935313      12.935313    6[6-(1,6),6-(1,6),6-(7,7)]
   274      12.773397      12.773397      12.773397    6[1-(0),6-(1,7),6-(6,6)]
   275      12.601793      12.601793      12.601793    6[1-(0),6-(1,6),7-(6,30)]
   276      13.093078      13.093078      13.093078    6[6-(6,6),7-(6),7-(6)]
   277      13.574675      13.574675      13.574675    6[6-(6,6),7-(6),7-(6)]
   278      13.070935      13.070935      13.070935    6[6-(6,6),7-(6),7-(6)]
   279       1.098817       1.098817       1.098817    6[1-(0),6-(1,6),7-(6,30)]
   280       0.611684       0.611684       0.611684    6[1-(0),6-(1,7),6-(6,6)]
   281        0.17022        0.17022        0.17022    6[6-(1,6),6-(1,6),6-(7,7)]
   282       0.202049       0.202049       0.202049    6[1-(0),6-(1,7),6-(6,6)]
   283       0.683647       0.683647       0.683647    6[1-(0),6-(1,6),7-(6,30)]
   284      12.282112      12.282112      12.282112    6[1-(0),6-(1,6),7-(6,30)]
   285      12.492465      12.492465      12.492465    6[1-(0),6-(1,7),6-(6,6)]
   286       12.87027       12.87027       12.87027    6[6-(1,6),6-(1,6),6-(7,7)]
   287      13.041874      13.041874      13.041874    6[1-(0),6-(1,7),6-(6,6)]
   288      12.787236      12.787236      12.787236    6[1-(0),6-(1,6),7-(6,30)]
   289       7.093871       7.093871       7.093871    6[1-(0),6-(1,6),7-(6,30)]
   290       7.832874       7.832874       7.832874    6[1-(0),6-(1,7),6-(6,6)]
   291       7.168602       7.168602       7.168602    6[6-(1,6),6-(1,6),6-(7,7)]
   292       5.801309       5.801309       5.801309    6[1-(0),6-(1,7),6-(6,6)]
   293       5.127349       5.127349       5.127349    6[1-(0),6-(1,6),7-(6,30)]
   294       7.896533       7.896533       7.896533    6[6-(6,6),7-(6),7-(6)]
   295       9.766182       9.766182       9.766182    6[6-(6,6),7-(6),7-(6)]
   296       7.870239       7.870239       7.870239    6[6-(6,6),7-(6),7-(6)]
   297      13.077855      13.077855      13.077855    6[1-(0),6-(1,6),7-(6,30)]
   298       11.78806       11.78806       11.78806    6[1-(0),6-(1,7),6-(6,6)]
   299      11.174992      11.174992      11.174992    6[6-(1,6),6-(1,6),6-(7,7)]
   300      11.866942      11.866942      11.866942    6[1-(0),6-(1,7),6-(6,6)]
   301      13.153969      13.153969      13.153969    6[1-(0),6-(1,6),7-(6,30)]
   302       7.095255       7.095255       7.095255    6[1-(0),6-(1,6),7-(6,30)]
   303       7.777518       7.777518       7.777518    6[1-(0),6-(1,7),6-(6,6)]
   304       7.118782       7.118782       7.118782    6[6-(1,6),6-(1,6),6-(7,7)]
   305        5.78055        5.78055        5.78055    6[1-(0),6-(1,7),6-(6,6)]
   306       5.123198       5.123198       5.123198    6[1-(0),6-(1,6),7-(6,30)]
   307       8.022468       8.022468       8.022468    6[1-(0),6-(1,6),7-(6,30)]
   308       7.834258       7.834258       7.834258    6[1-(0),6-(1,7),6-(6,6)]
   309       7.823187       7.823187       7.823187    6[6-(1,6),6-(1,6),6-(7,7)]
   310       7.985103       7.985103       7.985103    6[1-(0),6-(1,7),6-(6,6)]
   311       8.156707       8.156707       8.156707    6[1-(0),6-(1,6),7-(6,30)]
   312       7.665422       7.665422       7.665422    6[6-(6,6),7-(6),7-(6)]
   313       7.183825       7.183825       7.183825    6[6-(6,6),7-(6),7-(6)]
   314       7.687564       7.687564       7.687564    6[6-(6,6),7-(6),7-(6)]
   315       5.820683       5.820683       5.820683    6[1-(0),6-(1,6),7-(6,30)]
   316       6.307816       6.307816       6.307816    6[1-(0),6-(1,7),6-(6,6)]
   317        6.74928        6.74928        6.74928    6[6-(1,6),6-(1,6),6-(7,7)]
   318       6.717451       6.717451       6.717451    6[1-(0),6-(1,7),6-(6,6)]
   319       6.235853       6.235853       6.235853    6[1-(0),6-(1,6),7-(6,30)]
   320       8.476387       8.476387       8.476387    6[1-(0),6-(1,6),7-(6,30)]
   321       8.266035       8.266035       8.266035    6[1-(0),6-(1,7),6-(6,6)]
   322        7.88823        7.88823        7.88823    6[6-(1,6),6-(1,6),6-(7,7)]
   323       7.716626       7.716626       7.716626    6[1-(0),6-(1,7),6-(6,6)]
   324       7.971264       7.971264       7.971264    6[1-(0),6-(1,6),7-(6,30)]
   325       6.745129       6.745129       6.745129    6[1-(0),6-(1,6),7-(6,30)]
   326       6.006126       6.006126       6.006126    6[1-(0),6-(1,7),6-(6,6)]
   327       6.670398       6.670398       6.670398    6[6-(1,6),6-(1,6),6-(7,7)]
   328       8.037691       8.037691       8.037691    6[1-(0),6-(1,7),6-(6,6)]
   329        8.71165        8.71165        8.71165    6[1-(0),6-(1,6),7-(6,30)]
   330       5.942467       5.942467       5.942467    6[6-(6,6),7-(6),7-(6)]
   331       4.072818       4.072818       4.072818    6[6-(6,6),7-(6),7-(6)]
   332       5.968761       5.968761       5.968761    6[6-(6,6),7-(6),7-(6)]
   333       0.761145       0.761145       0.761145    6[1-(0),6-(1,6),7-(6,30)]
   334        2.05094        2.05094        2.05094    6[1-(0),6-(1,7),6-(6,6)]
   335       2.664007       2.664007       2.664007    6[6-(1,6),6-(1,6),6-(7,7)]
   336       1.972057       1.972057       1.972057    6[1-(0),6-(1,7),6-(6,6)]
   337        0.68503        0.68503        0.68503    6[1-(0),6-(1,6),7-(6,30)]
   338       6.743745       6.743745       6.743745    6[1-(0),6-(1,6),7-(6,30)]
   339       6.061482       6.061482       6.061482    6[1-(0),6-(1,7),6-(6,6)]
   340       6.720218       6.720218       6.720218    6[6-(1,6),6-(1,6),6-(7,7)]
   341        8.05845        8.05845        8.05845    6[1-(0),6-(1,7),6-(6,6)]
   342       8.715802       8.715802       8.715802    6[1-(0),6-(1,6),7-(6,30)]
   343       5.816532       5.816532       5.816532    6[1-(0),6-(1,6),7-(6,30)]
   344       6.004742       6.004742       6.004742    6[1-(0),6-(1,7),6-(6,6)]
   345       6.015813       6.015813       6.015813    6[6-(1,6),6-(1,6),6-(7,7)]
   346       5.853897       5.853897       5.853897    6[1-(0),6-(1,7),6-(6,6)]
   347       5.682293       5.682293       5.682293    6[1-(0),6-(1,6),7-(6,30)]
   348       6.173578       6.173578       6.173578    6[6-(6,6),7-(6),7-(6)]
   349       6.655175       6.655175       6.655175    6[6-(6,6),7-(6),7-(6)]
   350       6.151435       6.151435       6.151435    6[6-(6,6),7-(6),7-(6)]
   351       8.018317       8.018317       8.018317    6[1-(0),6-(1,6),7-(6,30)]
   352       7.531184       7.531184       7.531184    6[1-(0),6-(1,7),6-(6,6)]
   353        7.08972        7.08972        7.08972    6[6-(1,6),6-(1,6),6-(7,7)]
   354       7.121549       7.121549       7.121549    6[1-(0),6-(1,7),6-(6,6)]
   355       7.603147       7.603147       7.603147    6[1-(0),6-(1,6),7-(6,30)]
   356       5.362612       5.362612       5.362612    6[1-(0),6-(1,6),7-(6,30)]
   357       5.572965       5.572965       5.572965    6[1-(0),6-(1,7),6-(6,6)]
   358        5.95077        5.95077        5.95077    6[6-(1,6),6-(1,6),6-(7,7)]
   359       6.122374       6.122374       6.122374    6[1-(0),6-(1,7),6-(6,6)]
   360       5.867736       5.867736       5.867736    6[1-(0),6-(1,6),7-(6,30)]
   361      13.664629      13.664629      13.664629    6[1-(0),6-(1,6),7-(6,30)]
   362      12.925626      12.925626      12.925626    6[1-(0),6-(1,7),6-(6,6)]
   363      13.589898      13.589898      13.589898    6[6-(1,6),6-(1,6),6-(7,7)]
   364       1.118191       1.118191       1.118191    6[1-(0),6-(1,7),6-(6,6)]
   365        1.79215        1.79215        1.79215    6[1-(0),6-(1,6),7-(6,30)]
   366      12.861967      12.861967      12.861967    6[6-(6,6),7-(6),7-(6)]
   367      10.992318      10.992318      10.992318    6[6-(6,6),7-(6),7-(6)]
   368      12.888261      12.888261      12.888261    6[6-(6,6),7-(6),7-(6)]
   369       7.680645       7.680645       7.680645    6[1-(0),6-(1,6),7-(6,30)]
   370        8.97044        8.97044        8.97044    6[1-(0),6-(1,7),6-(6,6)]
   371       9.583508       9.583508       9.583508    6[6-(1,6),6-(1,6),6-(7,7)]
   372       8.891557       8.891557       8.891557    6[1-(0),6-(1,7),6-(6,6)]
   373        7.60453        7.60453        7.60453    6[1-(0),6-(1,6),7-(6,30)]
   374      13.663245      13.663245      13.663245    6[1-(0),6-(1,6),7-(6,30)]
   375      12.980982      12.980982      12.980982    6[1-(0),6-(1,7),6-(6,6)]
   376      13.639718      13.639718      13.639718    6[6-(1,6),6-(1,6),6-(7,7)]
   377        1.13895        1.13895        1.13895    6[1-(0),6-(1,7),6-(6,6)]
   378       1.796302       1.796302       1.796302    6[1-(0),6-(1,6),7-(6,30)]
   379      12.736032      12.736032      12.736032    6[1-(0),6-(1,6),7-(6,30)]
   380      12.924242      12.924242      12.924242    6[1-(0),6-(1,7),6-(6,6)]
   381      12.935313      12.935313      12.935313    6[6-(1,6),6-(1,6),6-(7,7)]
   382      12.773397      12.773397      12.773397    6[1-(0),6-(1,7),6-(6,6)]
   383      12.601793      12.601793      12.601793    6[1-(0),6-(1,6),7-(6,30)]
   384      13.093078      13.093078      13.093078    6[6-(6,6),7-(6),7-(6)]
   385      13.574675      13.574675      13.574675    6[6-(6,6),7-(6),7-(6)]
   386      13.070935      13.070935      13.070935    6[6-(6,6),7-(6),7-(6)]
   387       1.098817       1.098817       1.098817    6[1-(0),6-(1,6),7-(6,30)]
   388       0.611684       0.611684       0.611684    6[1-(0),6-(1,7),6-(6,6)]
   389        0.17022        0.17022        0.17022    6[6-(1,6),6-(1,6),6-(7,7)]
   390       0.202049       0.202049       0.202049    6[1-(0),6-(1,7),6-(6,6)]
   391       0.683647       0.683647       0.683647    6[1-(0),6-(1,6),7-(6,30)]
   392      12.282112      12.282112      12.282112    6[1-(0),6-(1,6),7-(6,30)]
   393      12.492465      12.492465      12.492465    6[1-(0),6-(1,7),6-(6,6)]
   394       12.87027       12.87027       12.87027    6[6-(1,6),6-(1,6),6-(7,7)]
   395      13.041874      13.041874      13.041874    6[1-(0),6-(1,7),6-(6,6)]
   396      12.787236      12.787236      12.787236    6[1-(0),6-(1,6),7-(6,30)]
   397       0.174371       0.174371       0.174371    6[1-(0),6-(1,6),7-(6,30)]
   398       0.913374       0.913374       0.913374    6[1-(0),6-(1,7),6-(6,6)]
   399       0.249102       0.249102       0.249102    6[6-(1,6),6-(1,6),6-(7,7)]
   400      12.720809      12.720809      12.720809    6[1-(0),6-(1,7),6-(6,6)]
   401      12.046849      12.046849      12.046849    6[1-(0),6-(1,6),7-(6,30)]
   402       0.977033       0.977033       0.977033    6[6-(6,6),7-(6),7-(6)]
   403       2.846682       2.846682       2.846682    6[6-(6,6),7-(6),7-(6)]
   404       0.950739       0.950739       0.950739    6[6-(6,6),7-(6),7-(6)]
   405       6.158355       6.158355       6.158355    6[1-(0),6-(1,6),7-(6,30)]
   406        4.86856        4.86856        4.86856    6[1-(0),6-(1,7),6-(6,6)]
   407       4.255492       4.255492       4.255492    6[6-(1,6),6-(1,6),6-(7,7)]
   408       4.947442       4.947442       4.947442    6[1-(0),6-(1,7),6-(6,6)]
   409        6.23447        6.23447        6.23447    6[1-(0),6-(1,6),7-(6,30)]
   410       0.175755       0.175755       0.175755    6[1-(0),6-(1,6),7-(6,30)]
   411       0.858018       0.858018       0.858018    6[1-(0),6-(1,7),6-(6,6)]
   412       0.199282       0.199282       0.199282    6[6-(1,6),6-(1,6),6-(7,7)]
   413       12.70005       12.70005       12.70005    6[1-(0),6-(1,7),6-(6,6)]
   414      12.042698      12.042698      12.042698    6[1-(0),6-(1,6),7-(6,30)]
   415       1.102968       1.102968       1.102968    6[1-(0),6-(1,6),7-(6,30)]
   416       0.914758       0.914758       0.914758    6[1-(0),6-(1,7),6-(6,6)]
   417       0.903687       0.903687       0.903687    6[6-(1,6),6-(1,6),6-(7,7)]
   418       1.065603       1.065603       1.065603    6[1-(0),6-(1,7),6-(6,6)]
   419       1.237207       1.237207       1.237207    6[1-(0),6-(1,6),7-(6,30)]
   420       0.745922       0.745922       0.745922    6[6-(6,6),7-(6),7-(6)]
   421       0.264325       0.264325       0.264325    6[6-(6,6),7-(6),7-(6)]
   422       0.768064       0.768064       0.768064    6[6-(6,6),7-(6),7-(6)]
   423      12.740183      12.740183      12.740183    6[1-(0),6-(1,6),7-(6,30)]
   424      13.227316      13.227316      13.227316    6[1-(0),6-(1,7),6-(6,6)]
   425       13.66878       13.66878       13.66878    6[6-(1,6),6-(1,6),6-(7,7)]
   426      13.636951      13.636951      13.636951    6[1-(0),6-(1,7),6-(6,6)]
   427      13.155353      13.155353      13.155353    6[1-(0),6-(1,6),7-(6,30)]
   428       1.556887       1.556887       1.556887    6[1-(0),6-(1,6),7-(6,30)]
   429       1.346535       1.346535       1.346535    6[1-(0),6-(1,7),6-(6,6)]
   430        0.96873        0.96873        0.96873    6[6-(1,6),6-(1,6),6-(7,7)]
   431       0.797126       0.797126       0.797126    6[1-(0),6-(1,7),6-(6,6)]
   432       1.051764       1.051764       1.051764    6[1-(0),6-(1,6),7-(6,30)]
   433       6.745129       6.745129       6.745129    6[1-(0),6-(1,6),7-(6,30)]
   434       6.006126       6.006126       6.006126    6[1-(0),6-(1,7),6-(6,6)]
   435       6.670398       6.670398       6.670398    6[6-(1,6),6-(1,6),6-(7,7)]
   436       8.037691       8.037691       8.037691    6[1-(0),6-(1,7),6-(6,6)]
   437        8.71165        8.71165        8.71165    6[1-(0),6-(1,6),7-(6,30)]
   438       5.942467       5.942467       5.942467    6[6-(6,6),7-(6),7-(6)]
   439       4.072818       4.072818       4.072818    6[6-(6,6),7-(6),7-(6)]
   440       5.968761       5.968761       5.968761    6[6-(6,6),7-(6),7-(6)]
   441       0.761145       0.761145       0.761145    6[1-(0),6-(1,6),7-(6,30)]
   442        2.05094        2.05094        2.05094    6[1-(0),6-(1,7),6-(6,6)]
   443       2.664007       2.664007       2.664007    6[6-(1,6),6-(1,6),6-(7,7)]
   444       1.972057       1.972057       1.972057    6[1-(0),6-(1,7),6-(6,6)]
   445        0.68503        0.68503        0.68503    6[1-(0),6-(1,6),7-(6,30)]
   446       6.743745       6.743745       6.743745    6[1-(0),6-(1,6),7-(6,30)]
   447       6.061482       6.061482       6.061482    6[1-(0),6-(1,7),6-(6,6)]
   448       6.720218       6.720218       6.720218    6[6-(1,6),6-(1,6),6-(7,7)]
   449        8.05845        8.05845        8.05845    6[1-(0),6-(1,7),6-(6,6)]
   450       8.715802       8.715802       8.715802    6[1-(0),6-(1,6),7-(6,30)]
   451       5.816532       5.816532       5.816532    6[1-(0),6-(1,6),7-(6,30)]
   452       6.004742       6.004742       6.004742    6[1-(0),6-(1,7),6-(6,6)]
   453       6.015813       6.015813       6.015813    6[6-(1,6),6-(1,6),6-(7,7)]
   454       5.853897       5.853897       5.853897    6[1-(0),6-(1,7),6-(6,6)]
   455       5.682293       5.682293       5.682293    6[1-(0),6-(1,6),7-(6,30)]
   456       6.173578       6.173578       6.173578    6[6-(6,6),7-(6),7-(6)]
   457       6.655175       6.655175       6.655175    6[6-(6,6),7-(6),7-(6)]
   458       6.151435       6.151435       6.151435    6[6-(6,6),7-(6),7-(6)]
   459       8.018317       8.018317       8.018317    6[1-(0),6-(1,6),7-(6,30)]
   460       7.531184       7.531184       7.531184    6[1-(0),6-(1,7),6-(6,6)]
   461        7.08972        7.08972        7.08972    6[6-(1,6),6-(1,6),6-(7,7)]
   462       7.121549       7.121549       7.121549    6[1-(0),6-(1,7),6-(6,6)]
   463       7.603147       7.603147       7.603147    6[1-(0),6-(1,6),7-(6,30)]
   464       5.362612       5.362612       5.362612    6[1-(0),6-(1,6),7-(6,30)]
   465       5.572965       5.572965       5.572965    6[1-(0),6-(1,7),6-(6,6)]
   466        5.95077        5.95077        5.95077    6[6-(1,6),6-(1,6),6-(7,7)]
   467       6.122374       6.122374       6.122374    6[1-(0),6-(1,7),6-(6,6)]
   468       5.867736       5.867736       5.867736    6[1-(0),6-(1,6),7-(6,30)]
   469       7.093871       7.093871       7.093871    6[1-(0),6-(1,6),7-(6,30)]
   470       7.832874       7.832874       7.832874    6[1-(0),6-(1,7),6-(6,6)]
   471       7.168602       7.168602       7.168602    6[6-(1,6),6-(1,6),6-(7,7)]
   472       5.801309       5.801309       5.801309    6[1-(0),6-(1,7),6-(6,6)]
   473       5.127349       5.127349       5.127349    6[1-(0),6-(1,6),7-(6,30)]
   474       7.896533       7.896533       7.896533    6[6-(6,6),7-(6),7-(6)]
   475       9.766182       9.766182       9.766182    6[6-(6,6),7-(6),7-(6)]
   476       7.870239       7.870239       7.870239    6[6-(6,6),7-(6),7-(6)]
   477      13.077855      13.077855      13.077855    6[1-(0),6-(1,6),7-(6,30)]
   478       11.78806       11.78806       11.78806    6[1-(0),6-(1,7),6-(6,6)]
   479      11.174992      11.174992      11.174992    6[6-(1,6),6-(1,6),6-(7,7)]
   480      11.866942      11.866942      11.866942    6[1-(0),6-(1,7),6-(6,6)]
   481      13.153969      13.153969      13.153969    6[1-(0),6-(1,6),7-(6,30)]
   482       7.095255       7.095255       7.095255    6[1-(0),6-(1,6),7-(6,30)]
   483       7.777518       7.777518       7.777518    6[1-(0),6-(1,7),6-(6,6)]
   484       7.118782       7.118782       7.118782    6[6-(1,6),6-(1,6),6-(7,7)]
   485        5.78055        5.78055        5.78055    6[1-(0),6-(1,7),6-(6,6)]
   486       5.123198       5.123198       5.123198    6[1-(0),6-(1,6),7-(6,30)]
   487       8.022468       8.022468       8.022468    6[1-(0),6-(1,6),7-(6,30)]
   488       7.834258       7.834258       7.834258    6[1-(0),6-(1,7),6-(6,6)]
   489       7.823187       7.823187       7.823187    6[6-(1,6),6-(1,6),6-(7,7)]
   490       7.985103       7.985103       7.985103    6[1-(0),6-(1,7),6-(6,6)]
   491       8.156707       8.156707       8.156707    6[1-(0),6-(1,6),7-(6,30)]
   492       7.665422       7.665422       7.665422    6[6-(6,6),7-(6),7-(6)]
   493       7.183825       7.183825       7.183825    6[6-(6,6),7-(6),7-(6)]
   494       7.687564       7.687564       7.687564    6[6-(6,6),7-(6),7-(6)]
   495       5.820683       5.820683       5.820683    6[1-(0),6-(1,6),7-(6,30)]
   496       6.307816       6.307816       6.307816    6[1-(0),6-(1,7),6-(6,6)]
   497        6.74928        6.74928        6.74928    6[6-(1,6),6-(1,6),6-(7,7)]
   498       6.717451       6.717451       6.717451    6[1-(0),6-(1,7),6-(6,6)]
   499       6.235853       6.235853       6.235853    6[1-(0),6-(1,6),7-(6,30)]
   500       8.476387       8.476387       8.476387    6[1-(0),6-(1,6),7-(6,30)]
   501       8.266035       8.266035       8.266035    6[1-(0),6-(1,7),6-(6,6)]
   502        7.88823        7.88823        7.88823    6[6-(1,6),6-(1,6),6-(7,7)]
   503       7.716626       7.716626       7.716626    6[1-(0),6-(1,7),6-(6,6)]
   504       7.971264       7.971264       7.971264    6[1-(0),6-(1,6),7-(6,30)]
   505      11.471285      11.471285      11.471285    53[30-(7,7,53)]
   506       9.405953       9.405953       9.405953    53[30-(7,7,53)]
   507       9.822369       9.822369       9.822369    53[30-(7,7,53)]
   508        9.70017        9.70017        9.70017    53[30-(7,7,53)]
   509       9.303683       9.303683       9.303683    53[30-(7,7,53)]
   510      13.003678      13.003678      13.003678    53[30-(7,7,53)]
   511       2.367715       2.367715       2.367715    53[30-(7,7,53)]
   512       4.433047       4.433047       4.433047    53[30-(7,7,53)]
   513       4.016631       4.016631       4.016631    53[30-(7,7,53)]
   514        4.13883        4.13883        4.13883    53[30-(7,7,53)]
   515       4.535317       4.535317       4.535317    53[30-(7,7,53)]
   516       0.835322       0.835322       0.835322    53[30-(7,7,53)]
   517       4.551785       4.551785       4.551785    53[30-(7,7,53)]
   518       2.486453       2.486453       2.486453    53[30-(7,7,53)]
   519       2.902869       2.902869       2.902869    53[30-(7,7,53)]
   520        2.78067        2.78067        2.78067    53[30-(7,7,53)]
   521       2.384183       2.384183       2.384183    53[30-(7,7,53)]
   522       6.084178       6.084178       6.084178    53[30-(7,7,53)]
   523       9.287215       9.287215       9.287215    53[30-(7,7,53)]
   524      11.352547      11.352547      11.352547    53[30-(7,7,53)]
   525      10.936131      10.936131      10.936131    53[30-(7,7,53)]
   526       11.05833       11.05833       11.05833    53[30-(7,7,53)]
   527      11.454817      11.454817      11.454817    53[30-(7,7,53)]
   528       7.754822       7.754822       7.754822    53[30-(7,7,53)]
   529       2.367715       2.367715       2.367715    53[30-(7,7,53)]
   530       4.433047       4.433047       4.433047    53[30-(7,7,53)]
   531       4.016631       4.016631       4.016631    53[30-(7,7,53)]
   532        4.13883        4.13883        4.13883    53[30-(7,7,53)]
   533       4.535317       4.535317       4.535317    53[30-(7,7,53)]
   534       0.835322       0.835322       0.835322    53[30-(7,7,53)]
   535      11.471285      11.471285      11.471285    53[30-(7,7,53)]
   536       9.405953       9.405953       9.405953    53[30-(7,7,53)]
   537       9.822369       9.822369       9.822369    53[30-(7,7,53)]
   538        9.70017        9.70017        9.70017    53[30-(7,7,53)]
   539       9.303683       9.303683       9.303683    53[30-(7,7,53)]
   540      13.003678      13.003678      13.003678    53[30-(7,7,53)]
   541       9.287215       9.287215       9.287215    53[30-(7,7,53)]
   542      11.352547      11.352547      11.352547    53[30-(7,7,53)]
   543      10.936131      10.936131      10.936131    53[30-(7,7,53)]
   544       11.05833       11.05833       11.05833    53[30-(7,7,53)]
   545      11.454817      11.454817      11.454817    53[30-(7,7,53)]
   546       7.754822       7.754822       7.754822    53[30-(7,7,53)]
   547       4.551785       4.551785       4.551785    53[30-(7,7,53)]
   548       2.486453       2.486453       2.486453    53[30-(7,7,53)]
   549       2.902869       2.902869       2.902869    53[30-(7,7,53)]
   550        2.78067        2.78067        2.78067    53[30-(7,7,53)]
   551       2.384183       2.384183       2.384183    53[30-(7,7,53)]
   552       6.084178       6.084178       6.084178    53[30-(7,7,53)]
   553      12.686211      12.686211      12.686211    7[6-(1,6),6-(1,6),30-(7,53,53)]
   554       2.275132       2.275132       2.275132    7[6-(6,7),6-(6,7)]
   555       2.237766       2.237766       2.237766    7[6-(6,7),6-(6,7)]
   556       0.256021       0.256021       0.256021    7[6-(6,7),6-(6,7)]
   557        6.83093        6.83093        6.83093    7[6-(1,6),6-(1,6),30-(7,53,53)]
   558      12.688979      12.688979      12.688979    7[6-(1,6),6-(1,6),30-(7,53,53)]
   559       1.289795       1.289795       1.289795    7[6-(1,6),6-(1,6),30-(7,53,53)]
   560       0.417938       0.417938       0.417938    7[6-(6,7),6-(6,7)]
   561       0.430393       0.430393       0.430393    7[6-(6,7),6-(6,7)]
   562       0.917526       0.917526       0.917526    7[6-(6,7),6-(6,7)]
   563      12.676524      12.676524      12.676524    7[6-(1,6),6-(1,6),30-(7,53,53)]
   564       1.435104       1.435104       1.435104    7[6-(1,6),6-(1,6),30-(7,53,53)]
   565       1.152789       1.152789       1.152789    7[6-(1,6),6-(1,6),30-(7,53,53)]
   566      11.563868      11.563868      11.563868    7[6-(6,7),6-(6,7)]
   567      11.601234      11.601234      11.601234    7[6-(6,7),6-(6,7)]
   568      13.582978      13.582978      13.582978    7[6-(6,7),6-(6,7)]
   569        7.00807        7.00807        7.00807    7[6-(1,6),6-(1,6),30-(7,53,53)]
   570       1.150021       1.150021       1.150021    7[6-(1,6),6-(1,6),30-(7,53,53)]
   571      12.549205      12.549205      12.549205    7[6-(1,6),6-(1,6),30-(7,53,53)]
   572      13.421062      13.421062      13.421062    7[6-(6,7),6-(6,7)]
   573      13.408607      13.408607      13.408607    7[6-(6,7),6-(6,7)]
   574      12.921474      12.921474      12.921474    7[6-(6,7),6-(6,7)]
   575       1.162476       1.162476       1.162476    7[6-(1,6),6-(1,6),30-(7,53,53)]
   576      12.403896      12.403896      12.403896    7[6-(1,6),6-(1,6),30-(7,53,53)]
   577       5.766711       5.766711       5.766711    7[6-(1,6),6-(1,6),30-(7,53,53)]
   578       9.194632       9.194632       9.194632    7[6-(6,7),6-(6,7)]
   579       9.157266       9.157266       9.157266    7[6-(6,7),6-(6,7)]
   580       7.175521       7.175521       7.175521    7[6-(6,7),6-(6,7)]
   581       13.75043       13.75043       13.75043    7[6-(1,6),6-(1,6),30-(7,53,53)]
   582       5.769479       5.769479       5.769479    7[6-(1,6),6-(1,6),30-(7,53,53)]
   583       8.209295       8.209295       8.209295    7[6-(1,6),6-(1,6),30-(7,53,53)]
   584       7.337438       7.337438       7.337438    7[6-(6,7),6-(6,7)]
   585       7.349893       7.349893       7.349893    7[6-(6,7),6-(6,7)]
   586       7.837026       7.837026       7.837026    7[6-(6,7),6-(6,7)]
   587       5.757024       5.757024       5.757024    7[6-(1,6),6-(1,6),30-(7,53,53)]
   588       8.354604       8.354604       8.354604    7[6-(1,6),6-(1,6),30-(7,53,53)]
   589       8.072289       8.072289       8.072289    7[6-(1,6),6-(1,6),30-(7,53,53)]
   590       4.644368       4.644368       4.644368    7[6-(6,7),6-(6,7)]
   591       4.681734       4.681734       4.681734    7[6-(6,7),6-(6,7)]
   592       6.663478       6.663478       6.663478    7[6-(6,7),6-(6,7)]
   593        0.08857        0.08857        0.08857    7[6-(1,6),6-(1,6),30-(7,53,53)]
   594       8.069521       8.069521       8.069521    7[6-(1,6),6-(1,6),30-(7,53,53)]
   595       5.629705       5.629705       5.629705    7[6-(1,6),6-(1,6),30-(7,53,53)]
   596       6.501562       6.501562       6.501562    7[6-(6,7),6-(6,7)]
   597       6.489107       6.489107       6.489107    7[6-(6,7),6-(6,7)]
   598       6.001974       6.001974       6.001974    7[6-(6,7),6-(6,7)]
   599       8.081976       8.081976       8.081976    7[6-(1,6),6-(1,6),30-(7,53,53)]
   600       5.484396       5.484396       5.484396    7[6-(1,6),6-(1,6),30-(7,53,53)]
   601       1.152789       1.152789       1.152789    7[6-(1,6),6-(1,6),30-(7,53,53)]
   602      11.563868      11.563868      11.563868    7[6-(6,7),6-(6,7)]
   603      11.601234      11.601234      11.601234    7[6-(6,7),6-(6,7)]
   604      13.582978      13.582978      13.582978    7[6-(6,7),6-(6,7)]
   605        7.00807        7.00807        7.00807    7[6-(1,6),6-(1,6),30-(7,53,53)]
   606       1.150021       1.150021       1.150021    7[6-(1,6),6-(1,6),30-(7,53,53)]
   607      12.549205      12.549205      12.549205    7[6-(1,6),6-(1,6),30-(7,53,53)]
   608      13.421062      13.421062      13.421062    7[6-(6,7),6-(6,7)]
   609      13.408607      13.408607      13.408607    7[6-(6,7),6-(6,7)]
   610      12.921474      12.921474      12.921474    7[6-(6,7),6-(6,7)]
   611       1.162476       1.162476       1.162476    7[6-(1,6),6-(1,6),30-(7,53,53)]
   612      12.403896      12.403896      12.403896    7[6-(1,6),6-(1,6),30-(7,53,53)]
   613      12.686211      12.686211      12.686211    7[6-(1,6),6-(1,6),30-(7,53,53)]
   614       2.275132       2.275132       2.275132    7[6-(6,7),6-(6,7)]
   615       2.237766       2.237766       2.237766    7[6-(6,7),6-(6,7)]
   616       0.256021       0.256021       0.256021    7[6-(6,7),6-(6,7)]
   617        6.83093        6.83093        6.83093    7[6-(1,6),6-(1,6),30-(7,53,53)]
   618      12.688979      12.688979      12.688979    7[6-(1,6),6-(1,6),30-(7,53,53)]
   619       1.289795       1.289795       1.289795    7[6-(1,6),6-(1,6),30-(7,53,53)]
   620       0.417938       0.417938       0.417938    7[6-(6,7),6-(6,7)]
   621       0.430393       0.430393       0.430393    7[6-(6,7),6-(6,7)]
   622       0.917526       0.917526       0.917526    7[6-(6,7),6-(6,7)]
   623      12.676524      12.676524      12.676524    7[6-(1,6),6-(1,6),30-(7,53,53)]
   624       1.435104       1.435104       1.435104    7[6-(1,6),6-(1,6),30-(7,53,53)]
   625       8.072289       8.072289       8.072289    7[6-(1,6),6-(1,6),30-(7,53,53)]
   626       4.644368       4.644368       4.644368    7[6-(6,7),6-(6,7)]
   627       4.681734       4.681734       4.681734    7[6-(6,7),6-(6,7)]
   628       6.663478       6.663478       6.663478    7[6-(6,7),6-(6,7)]
   629        0.08857        0.08857        0.08857    7[6-(1,6),6-(1,6),30-(7,53,53)]
   630       8.069521       8.069521       8.069521    7[6-(1,6),6-(1,6),30-(7,53,53)]
   631       5.629705       5.629705       5.629705    7[6-(1,6),6-(1,6),30-(7,53,53)]
   632       6.501562       6.501562       6.501562    7[6-(6,7),6-(6,7)]
   633       6.489107       6.489107       6.489107    7[6-(6,7),6-(6,7)]
   634       6.001974       6.001974       6.001974    7[6-(6,7),6-(6,7)]
   635       8.081976       8.081976       8.081976    7[6-(1,6),6-(1,6),30-(7,53,53)]
   636       5.484396       5.484396       5.484396    7[6-(1,6),6-(1,6),30-(7,53,53)]
   637       5.766711       5.766711       5.766711    7[6-(1,6),6-(1,6),30-(7,53,53)]
   638       9.194632       9.194632       9.194632    7[6-(6,7),6-(6,7)]
   639       9.157266       9.157266       9.157266    7[6-(6,7),6-(6,7)]
   640       7.175521       7.175521       7.175521    7[6-(6,7),6-(6,7)]
   641       13.75043       13.75043       13.75043    7[6-(1,6),6-(1,6),30-(7,53,53)]
   642       5.769479       5.769479       5.769479    7[6-(1,6),6-(1,6),30-(7,53,53)]
   643       8.209295       8.209295       8.209295    7[6-(1,6),6-(1,6),30-(7,53,53)]
   644       7.337438       7.337438       7.337438    7[6-(6,7),6-(6,7)]
   645       7.349893       7.349893       7.349893    7[6-(6,7),6-(6,7)]
   646       7.837026       7.837026       7.837026    7[6-(6,7),6-(6,7)]
   647       5.757024       5.757024       5.757024    7[6-(1,6),6-(1,6),30-(7,53,53)]
   648       8.354604       8.354604       8.354604    7[6-(1,6),6-(1,6),30-(7,53,53)]
