# Supplementary material for: A collection of forcefield precursors for metal–organic frameworks
Source: RSC Adv. 2019 Nov 13;9(63):36492–507. doi: 10.1039/c9ra07327b (PMC9075174; doi:10.1039/c9ra07327b)
Supplement: RA-009-C9RA07327B-s1741 [file RA-009-C9RA07327B-s1741.txt]

NIZZEC_clean

13.872000    0.000000    0.000000
0.000000    28.400000    0.000000
0.000000    0.000000    44.180000

     1       1.608042       1.608042       1.608042    30[7-(6,6),7-(6,6),53-(0),53-(0)]
     2       1.921133       1.921133       1.921133    30[7-(6,6),7-(6,6),53-(0),53-(0)]
     3       11.35229       11.35229       11.35229    30[7-(6,6),7-(6,6),53-(0),53-(0)]
     4      12.263958      12.263958      12.263958    30[7-(6,6),7-(6,6),53-(0),53-(0)]
     5      11.950867      11.950867      11.950867    30[7-(6,6),7-(6,6),53-(0),53-(0)]
     6        2.51971        2.51971        2.51971    30[7-(6,6),7-(6,6),53-(0),53-(0)]
     7       8.544042       8.544042       8.544042    30[7-(6,6),7-(6,6),53-(0),53-(0)]
     8       8.857133       8.857133       8.857133    30[7-(6,6),7-(6,6),53-(0),53-(0)]
     9        4.41629        4.41629        4.41629    30[7-(6,6),7-(6,6),53-(0),53-(0)]
    10       5.327958       5.327958       5.327958    30[7-(6,6),7-(6,6),53-(0),53-(0)]
    11       5.014867       5.014867       5.014867    30[7-(6,6),7-(6,6),53-(0),53-(0)]
    12        9.45571        9.45571        9.45571    30[7-(6,6),7-(6,6),53-(0),53-(0)]
    13      12.263958      12.263958      12.263958    30[7-(6,6),7-(6,6),53-(0),53-(0)]
    14      11.950867      11.950867      11.950867    30[7-(6,6),7-(6,6),53-(0),53-(0)]
    15        2.51971        2.51971        2.51971    30[7-(6,6),7-(6,6),53-(0),53-(0)]
    16       1.608042       1.608042       1.608042    30[7-(6,6),7-(6,6),53-(0),53-(0)]
    17       1.921133       1.921133       1.921133    30[7-(6,6),7-(6,6),53-(0),53-(0)]
    18       11.35229       11.35229       11.35229    30[7-(6,6),7-(6,6),53-(0),53-(0)]
    19       5.327958       5.327958       5.327958    30[7-(6,6),7-(6,6),53-(0),53-(0)]
    20       5.014867       5.014867       5.014867    30[7-(6,6),7-(6,6),53-(0),53-(0)]
    21        9.45571        9.45571        9.45571    30[7-(6,6),7-(6,6),53-(0),53-(0)]
    22       8.544042       8.544042       8.544042    30[7-(6,6),7-(6,6),53-(0),53-(0)]
    23       8.857133       8.857133       8.857133    30[7-(6,6),7-(6,6),53-(0),53-(0)]
    24        4.41629        4.41629        4.41629    30[7-(6,6),7-(6,6),53-(0),53-(0)]
    25       0.840643       0.840643       0.840643    1[6-(6,7)]
    26       0.521587       0.521587       0.521587    1[6-(6,6)]
    27       1.061208       1.061208       1.061208    1[6-(6,6)]
    28       1.353907       1.353907       1.353907    1[6-(6,7)]
    29      11.988182      11.988182      11.988182    1[6-(6,7)]
    30      12.909283      12.909283      12.909283    1[6-(6,6)]
    31      -0.019421      -0.019421      -0.019421    1[6-(6,6)]
    32      12.996677      12.996677      12.996677    1[6-(6,7)]
    33       0.625627       0.625627       0.625627    1[6-(6,7)]
    34        0.23305        0.23305        0.23305    1[6-(6,6)]
    35         1.3872         1.3872         1.3872    1[6-(6,6)]
    36       1.775616       1.775616       1.775616    1[6-(6,7)]
    37       4.192118       4.192118       4.192118    1[6-(6,7)]
    38       5.160384       5.160384       5.160384    1[6-(6,6)]
    39       8.724101       8.724101       8.724101    1[6-(6,6)]
    40       7.615728       7.615728       7.615728    1[6-(6,7)]
    41       3.999298       3.999298       3.999298    1[6-(6,7)]
    42       5.161771       5.161771       5.161771    1[6-(6,6)]
    43       8.595091       8.595091       8.595091    1[6-(6,6)]
    44       7.314706       7.314706       7.314706    1[6-(6,7)]
    45      13.533523      13.533523      13.533523    1[6-(6,7)]
    46      11.391686      11.391686      11.391686    1[6-(6,6)]
    47      11.212738      11.212738      11.212738    1[6-(6,6)]
    48      13.390642      13.390642      13.390642    1[6-(6,7)]
    49      13.031357      13.031357      13.031357    1[6-(6,7)]
    50      13.350413      13.350413      13.350413    1[6-(6,6)]
    51      12.810792      12.810792      12.810792    1[6-(6,6)]
    52      12.518093      12.518093      12.518093    1[6-(6,7)]
    53       1.883818       1.883818       1.883818    1[6-(6,7)]
    54       0.962717       0.962717       0.962717    1[6-(6,6)]
    55       0.019421       0.019421       0.019421    1[6-(6,6)]
    56       0.875323       0.875323       0.875323    1[6-(6,7)]
    57      13.246373      13.246373      13.246373    1[6-(6,7)]
    58       13.63895       13.63895       13.63895    1[6-(6,6)]
    59        12.4848        12.4848        12.4848    1[6-(6,6)]
    60      12.096384      12.096384      12.096384    1[6-(6,7)]
    61       9.679882       9.679882       9.679882    1[6-(6,7)]
    62       8.711616       8.711616       8.711616    1[6-(6,6)]
    63       5.147899       5.147899       5.147899    1[6-(6,6)]
    64       6.256272       6.256272       6.256272    1[6-(6,7)]
    65       9.872702       9.872702       9.872702    1[6-(6,7)]
    66       8.710229       8.710229       8.710229    1[6-(6,6)]
    67       5.276909       5.276909       5.276909    1[6-(6,6)]
    68       6.557294       6.557294       6.557294    1[6-(6,7)]
    69       0.338477       0.338477       0.338477    1[6-(6,7)]
    70       2.480314       2.480314       2.480314    1[6-(6,6)]
    71       2.659262       2.659262       2.659262    1[6-(6,6)]
    72       0.481358       0.481358       0.481358    1[6-(6,7)]
    73       7.776643       7.776643       7.776643    1[6-(6,7)]
    74       7.457587       7.457587       7.457587    1[6-(6,6)]
    75       7.997208       7.997208       7.997208    1[6-(6,6)]
    76       8.289907       8.289907       8.289907    1[6-(6,7)]
    77       5.052182       5.052182       5.052182    1[6-(6,7)]
    78       5.973283       5.973283       5.973283    1[6-(6,6)]
    79       6.916579       6.916579       6.916579    1[6-(6,6)]
    80       6.060677       6.060677       6.060677    1[6-(6,7)]
    81       7.561627       7.561627       7.561627    1[6-(6,7)]
    82        7.16905        7.16905        7.16905    1[6-(6,6)]
    83         8.3232         8.3232         8.3232    1[6-(6,6)]
    84       8.711616       8.711616       8.711616    1[6-(6,7)]
    85      11.128118      11.128118      11.128118    1[6-(6,7)]
    86      12.096384      12.096384      12.096384    1[6-(6,6)]
    87       1.788101       1.788101       1.788101    1[6-(6,6)]
    88       0.679728       0.679728       0.679728    1[6-(6,7)]
    89      10.935298      10.935298      10.935298    1[6-(6,7)]
    90      12.097771      12.097771      12.097771    1[6-(6,6)]
    91       1.659091       1.659091       1.659091    1[6-(6,6)]
    92       0.378706       0.378706       0.378706    1[6-(6,7)]
    93       6.597523       6.597523       6.597523    1[6-(6,7)]
    94       4.455686       4.455686       4.455686    1[6-(6,6)]
    95       4.276738       4.276738       4.276738    1[6-(6,6)]
    96       6.454642       6.454642       6.454642    1[6-(6,7)]
    97       6.095357       6.095357       6.095357    1[6-(6,7)]
    98       6.414413       6.414413       6.414413    1[6-(6,6)]
    99       5.874792       5.874792       5.874792    1[6-(6,6)]
   100       5.582093       5.582093       5.582093    1[6-(6,7)]
   101       8.819818       8.819818       8.819818    1[6-(6,7)]
   102       7.898717       7.898717       7.898717    1[6-(6,6)]
   103       6.955421       6.955421       6.955421    1[6-(6,6)]
   104       7.811323       7.811323       7.811323    1[6-(6,7)]
   105       6.310373       6.310373       6.310373    1[6-(6,7)]
   106        6.70295        6.70295        6.70295    1[6-(6,6)]
   107         5.5488         5.5488         5.5488    1[6-(6,6)]
   108       5.160384       5.160384       5.160384    1[6-(6,7)]
   109       2.743882       2.743882       2.743882    1[6-(6,7)]
   110       1.775616       1.775616       1.775616    1[6-(6,6)]
   111      12.083899      12.083899      12.083899    1[6-(6,6)]
   112      13.192272      13.192272      13.192272    1[6-(6,7)]
   113       2.936702       2.936702       2.936702    1[6-(6,7)]
   114       1.774229       1.774229       1.774229    1[6-(6,6)]
   115      12.212909      12.212909      12.212909    1[6-(6,6)]
   116      13.493294      13.493294      13.493294    1[6-(6,7)]
   117       7.274477       7.274477       7.274477    1[6-(6,7)]
   118       9.416314       9.416314       9.416314    1[6-(6,6)]
   119       9.595262       9.595262       9.595262    1[6-(6,6)]
   120       7.417358       7.417358       7.417358    1[6-(6,7)]
   121      13.031357      13.031357      13.031357    1[6-(6,7)]
   122      13.350413      13.350413      13.350413    1[6-(6,6)]
   123      12.810792      12.810792      12.810792    1[6-(6,6)]
   124      12.518093      12.518093      12.518093    1[6-(6,7)]
   125       1.883818       1.883818       1.883818    1[6-(6,7)]
   126       0.962717       0.962717       0.962717    1[6-(6,6)]
   127       0.019421       0.019421       0.019421    1[6-(6,6)]
   128       0.875323       0.875323       0.875323    1[6-(6,7)]
   129      13.246373      13.246373      13.246373    1[6-(6,7)]
   130       13.63895       13.63895       13.63895    1[6-(6,6)]
   131        12.4848        12.4848        12.4848    1[6-(6,6)]
   132      12.096384      12.096384      12.096384    1[6-(6,7)]
   133       9.679882       9.679882       9.679882    1[6-(6,7)]
   134       8.711616       8.711616       8.711616    1[6-(6,6)]
   135       5.147899       5.147899       5.147899    1[6-(6,6)]
   136       6.256272       6.256272       6.256272    1[6-(6,7)]
   137       9.872702       9.872702       9.872702    1[6-(6,7)]
   138       8.710229       8.710229       8.710229    1[6-(6,6)]
   139       5.276909       5.276909       5.276909    1[6-(6,6)]
   140       6.557294       6.557294       6.557294    1[6-(6,7)]
   141       0.338477       0.338477       0.338477    1[6-(6,7)]
   142       2.480314       2.480314       2.480314    1[6-(6,6)]
   143       2.659262       2.659262       2.659262    1[6-(6,6)]
   144       0.481358       0.481358       0.481358    1[6-(6,7)]
   145       0.840643       0.840643       0.840643    1[6-(6,7)]
   146       0.521587       0.521587       0.521587    1[6-(6,6)]
   147       1.061208       1.061208       1.061208    1[6-(6,6)]
   148       1.353907       1.353907       1.353907    1[6-(6,7)]
   149      11.988182      11.988182      11.988182    1[6-(6,7)]
   150      12.909283      12.909283      12.909283    1[6-(6,6)]
   151      -0.019421      -0.019421      -0.019421    1[6-(6,6)]
   152      12.996677      12.996677      12.996677    1[6-(6,7)]
   153       0.625627       0.625627       0.625627    1[6-(6,7)]
   154        0.23305        0.23305        0.23305    1[6-(6,6)]
   155         1.3872         1.3872         1.3872    1[6-(6,6)]
   156       1.775616       1.775616       1.775616    1[6-(6,7)]
   157       4.192118       4.192118       4.192118    1[6-(6,7)]
   158       5.160384       5.160384       5.160384    1[6-(6,6)]
   159       8.724101       8.724101       8.724101    1[6-(6,6)]
   160       7.615728       7.615728       7.615728    1[6-(6,7)]
   161       3.999298       3.999298       3.999298    1[6-(6,7)]
   162       5.161771       5.161771       5.161771    1[6-(6,6)]
   163       8.595091       8.595091       8.595091    1[6-(6,6)]
   164       7.314706       7.314706       7.314706    1[6-(6,7)]
   165      13.533523      13.533523      13.533523    1[6-(6,7)]
   166      11.391686      11.391686      11.391686    1[6-(6,6)]
   167      11.212738      11.212738      11.212738    1[6-(6,6)]
   168      13.390642      13.390642      13.390642    1[6-(6,7)]
   169       6.095357       6.095357       6.095357    1[6-(6,7)]
   170       6.414413       6.414413       6.414413    1[6-(6,6)]
   171       5.874792       5.874792       5.874792    1[6-(6,6)]
   172       5.582093       5.582093       5.582093    1[6-(6,7)]
   173       8.819818       8.819818       8.819818    1[6-(6,7)]
   174       7.898717       7.898717       7.898717    1[6-(6,6)]
   175       6.955421       6.955421       6.955421    1[6-(6,6)]
   176       7.811323       7.811323       7.811323    1[6-(6,7)]
   177       6.310373       6.310373       6.310373    1[6-(6,7)]
   178        6.70295        6.70295        6.70295    1[6-(6,6)]
   179         5.5488         5.5488         5.5488    1[6-(6,6)]
   180       5.160384       5.160384       5.160384    1[6-(6,7)]
   181       2.743882       2.743882       2.743882    1[6-(6,7)]
   182       1.775616       1.775616       1.775616    1[6-(6,6)]
   183      12.083899      12.083899      12.083899    1[6-(6,6)]
   184      13.192272      13.192272      13.192272    1[6-(6,7)]
   185       2.936702       2.936702       2.936702    1[6-(6,7)]
   186       1.774229       1.774229       1.774229    1[6-(6,6)]
   187      12.212909      12.212909      12.212909    1[6-(6,6)]
   188      13.493294      13.493294      13.493294    1[6-(6,7)]
   189       7.274477       7.274477       7.274477    1[6-(6,7)]
   190       9.416314       9.416314       9.416314    1[6-(6,6)]
   191       9.595262       9.595262       9.595262    1[6-(6,6)]
   192       7.417358       7.417358       7.417358    1[6-(6,7)]
   193       7.776643       7.776643       7.776643    1[6-(6,7)]
   194       7.457587       7.457587       7.457587    1[6-(6,6)]
   195       7.997208       7.997208       7.997208    1[6-(6,6)]
   196       8.289907       8.289907       8.289907    1[6-(6,7)]
   197       5.052182       5.052182       5.052182    1[6-(6,7)]
   198       5.973283       5.973283       5.973283    1[6-(6,6)]
   199       6.916579       6.916579       6.916579    1[6-(6,6)]
   200       6.060677       6.060677       6.060677    1[6-(6,7)]
   201       7.561627       7.561627       7.561627    1[6-(6,7)]
   202        7.16905        7.16905        7.16905    1[6-(6,6)]
   203         8.3232         8.3232         8.3232    1[6-(6,6)]
   204       8.711616       8.711616       8.711616    1[6-(6,7)]
   205      11.128118      11.128118      11.128118    1[6-(6,7)]
   206      12.096384      12.096384      12.096384    1[6-(6,6)]
   207       1.788101       1.788101       1.788101    1[6-(6,6)]
   208       0.679728       0.679728       0.679728    1[6-(6,7)]
   209      10.935298      10.935298      10.935298    1[6-(6,7)]
   210      12.097771      12.097771      12.097771    1[6-(6,6)]
   211       1.659091       1.659091       1.659091    1[6-(6,6)]
   212       0.378706       0.378706       0.378706    1[6-(6,7)]
   213       6.597523       6.597523       6.597523    1[6-(6,7)]
   214       4.455686       4.455686       4.455686    1[6-(6,6)]
   215       4.276738       4.276738       4.276738    1[6-(6,6)]
   216       6.454642       6.454642       6.454642    1[6-(6,7)]
   217       0.896131       0.896131       0.896131    6[1-(0),6-(1,6),7-(6,30)]
   218       0.701923       0.701923       0.701923    6[1-(0),6-(1,7),6-(6,6)]
   219        0.77267        0.77267        0.77267    6[6-(1,6),6-(1,6),6-(7,7)]
   220       1.016818       1.016818       1.016818    6[1-(0),6-(1,7),6-(6,6)]
   221       1.197154       1.197154       1.197154    6[1-(0),6-(1,6),7-(6,30)]
   222       0.595109       0.595109       0.595109    6[6-(6,6),7-(6),7-(6)]
   223       0.062424       0.062424       0.062424    6[6-(6,6),7-(6),7-(6)]
   224       0.602045       0.602045       0.602045    6[6-(6,6),7-(6),7-(6)]
   225      12.376598      12.376598      12.376598    6[1-(0),6-(1,6),7-(6,30)]
   226      12.914832      12.914832      12.914832    6[1-(0),6-(1,7),6-(6,6)]
   227      13.453066      13.453066      13.453066    6[6-(1,6),6-(1,6),6-(7,7)]
   228      13.479422      13.479422      13.479422    6[1-(0),6-(1,7),6-(6,6)]
   229      12.953674      12.953674      12.953674    6[1-(0),6-(1,6),7-(6,30)]
   230       0.808738       0.808738       0.808738    6[1-(0),6-(1,6),7-(6,30)]
   231       0.565978       0.565978       0.565978    6[1-(0),6-(1,7),6-(6,6)]
   232       0.810125       0.810125       0.810125    6[6-(1,6),6-(1,6),6-(7,7)]
   233       1.245706       1.245706       1.245706    6[1-(0),6-(1,7),6-(6,6)]
   234       1.474594       1.474594       1.474594    6[1-(0),6-(1,6),7-(6,30)]
   235       5.129866       5.129866       5.129866    6[1-(0),6-(1,6),7-(6,30)]
   236       5.695843       5.695843       5.695843    6[1-(0),6-(1,7),6-(6,6)]
   237       7.063622       7.063622       7.063622    6[6-(1,6),6-(1,6),6-(7,7)]
   238       7.787741       7.787741       7.787741    6[1-(0),6-(1,7),6-(6,6)]
   239       7.123272       7.123272       7.123272    6[1-(0),6-(1,6),7-(6,30)]
   240       7.766933       7.766933       7.766933    6[6-(6,6),7-(6),7-(6)]
   241       7.753061       7.753061       7.753061    6[6-(6,6),7-(6),7-(6)]
   242       9.646589       9.646589       9.646589    6[6-(6,6),7-(6),7-(6)]
   243       4.948142       4.948142       4.948142    6[1-(0),6-(1,6),7-(6,30)]
   244        5.62787        5.62787        5.62787    6[1-(0),6-(1,7),6-(6,6)]
   245       6.999811       6.999811       6.999811    6[6-(1,6),6-(1,6),6-(7,7)]
   246       7.646246       7.646246       7.646246    6[1-(0),6-(1,7),6-(6,6)]
   247       6.873576       6.873576       6.873576    6[1-(0),6-(1,6),7-(6,30)]
   248      13.048003      13.048003      13.048003    6[1-(0),6-(1,6),7-(6,30)]
   249       11.78149       11.78149       11.78149    6[1-(0),6-(1,7),6-(6,6)]
   250      11.057371      11.057371      11.057371    6[6-(1,6),6-(1,6),6-(7,7)]
   251      11.676062      11.676062      11.676062    6[1-(0),6-(1,7),6-(6,6)]
   252      12.964771      12.964771      12.964771    6[1-(0),6-(1,6),7-(6,30)]
   253      12.975869      12.975869      12.975869    6[1-(0),6-(1,6),7-(6,30)]
   254      13.170077      13.170077      13.170077    6[1-(0),6-(1,7),6-(6,6)]
   255       13.09933       13.09933       13.09933    6[6-(1,6),6-(1,6),6-(7,7)]
   256      12.855182      12.855182      12.855182    6[1-(0),6-(1,7),6-(6,6)]
   257      12.674846      12.674846      12.674846    6[1-(0),6-(1,6),7-(6,30)]
   258      13.276891      13.276891      13.276891    6[6-(6,6),7-(6),7-(6)]
   259      13.809576      13.809576      13.809576    6[6-(6,6),7-(6),7-(6)]
   260      13.269955      13.269955      13.269955    6[6-(6,6),7-(6),7-(6)]
   261       1.495402       1.495402       1.495402    6[1-(0),6-(1,6),7-(6,30)]
   262       0.957168       0.957168       0.957168    6[1-(0),6-(1,7),6-(6,6)]
   263       0.418934       0.418934       0.418934    6[6-(1,6),6-(1,6),6-(7,7)]
   264       0.392578       0.392578       0.392578    6[1-(0),6-(1,7),6-(6,6)]
   265       0.918326       0.918326       0.918326    6[1-(0),6-(1,6),7-(6,30)]
   266      13.063262      13.063262      13.063262    6[1-(0),6-(1,6),7-(6,30)]
   267      13.306022      13.306022      13.306022    6[1-(0),6-(1,7),6-(6,6)]
   268      13.061875      13.061875      13.061875    6[6-(1,6),6-(1,6),6-(7,7)]
   269      12.626294      12.626294      12.626294    6[1-(0),6-(1,7),6-(6,6)]
   270      12.397406      12.397406      12.397406    6[1-(0),6-(1,6),7-(6,30)]
   271       8.742134       8.742134       8.742134    6[1-(0),6-(1,6),7-(6,30)]
   272       8.176157       8.176157       8.176157    6[1-(0),6-(1,7),6-(6,6)]
   273       6.808378       6.808378       6.808378    6[6-(1,6),6-(1,6),6-(7,7)]
   274       6.084259       6.084259       6.084259    6[1-(0),6-(1,7),6-(6,6)]
   275       6.748728       6.748728       6.748728    6[1-(0),6-(1,6),7-(6,30)]
   276       6.105067       6.105067       6.105067    6[6-(6,6),7-(6),7-(6)]
   277       6.118939       6.118939       6.118939    6[6-(6,6),7-(6),7-(6)]
   278       4.225411       4.225411       4.225411    6[6-(6,6),7-(6),7-(6)]
   279       8.923858       8.923858       8.923858    6[1-(0),6-(1,6),7-(6,30)]
   280        8.24413        8.24413        8.24413    6[1-(0),6-(1,7),6-(6,6)]
   281       6.872189       6.872189       6.872189    6[6-(1,6),6-(1,6),6-(7,7)]
   282       6.225754       6.225754       6.225754    6[1-(0),6-(1,7),6-(6,6)]
   283       6.998424       6.998424       6.998424    6[1-(0),6-(1,6),7-(6,30)]
   284       0.823997       0.823997       0.823997    6[1-(0),6-(1,6),7-(6,30)]
   285        2.09051        2.09051        2.09051    6[1-(0),6-(1,7),6-(6,6)]
   286       2.814629       2.814629       2.814629    6[6-(1,6),6-(1,6),6-(7,7)]
   287       2.195938       2.195938       2.195938    6[1-(0),6-(1,7),6-(6,6)]
   288       0.907229       0.907229       0.907229    6[1-(0),6-(1,6),7-(6,30)]
   289       7.832131       7.832131       7.832131    6[1-(0),6-(1,6),7-(6,30)]
   290       7.637923       7.637923       7.637923    6[1-(0),6-(1,7),6-(6,6)]
   291        7.70867        7.70867        7.70867    6[6-(1,6),6-(1,6),6-(7,7)]
   292       7.952818       7.952818       7.952818    6[1-(0),6-(1,7),6-(6,6)]
   293       8.133154       8.133154       8.133154    6[1-(0),6-(1,6),7-(6,30)]
   294       7.531109       7.531109       7.531109    6[6-(6,6),7-(6),7-(6)]
   295       6.998424       6.998424       6.998424    6[6-(6,6),7-(6),7-(6)]
   296       7.538045       7.538045       7.538045    6[6-(6,6),7-(6),7-(6)]
   297       5.440598       5.440598       5.440598    6[1-(0),6-(1,6),7-(6,30)]
   298       5.978832       5.978832       5.978832    6[1-(0),6-(1,7),6-(6,6)]
   299       6.517066       6.517066       6.517066    6[6-(1,6),6-(1,6),6-(7,7)]
   300       6.543422       6.543422       6.543422    6[1-(0),6-(1,7),6-(6,6)]
   301       6.017674       6.017674       6.017674    6[1-(0),6-(1,6),7-(6,30)]
   302       7.744738       7.744738       7.744738    6[1-(0),6-(1,6),7-(6,30)]
   303       7.501978       7.501978       7.501978    6[1-(0),6-(1,7),6-(6,6)]
   304       7.746125       7.746125       7.746125    6[6-(1,6),6-(1,6),6-(7,7)]
   305       8.181706       8.181706       8.181706    6[1-(0),6-(1,7),6-(6,6)]
   306       8.410594       8.410594       8.410594    6[1-(0),6-(1,6),7-(6,30)]
   307      12.065866      12.065866      12.065866    6[1-(0),6-(1,6),7-(6,30)]
   308      12.631843      12.631843      12.631843    6[1-(0),6-(1,7),6-(6,6)]
   309       0.127622       0.127622       0.127622    6[6-(1,6),6-(1,6),6-(7,7)]
   310       0.851741       0.851741       0.851741    6[1-(0),6-(1,7),6-(6,6)]
   311       0.187272       0.187272       0.187272    6[1-(0),6-(1,6),7-(6,30)]
   312       0.830933       0.830933       0.830933    6[6-(6,6),7-(6),7-(6)]
   313       0.817061       0.817061       0.817061    6[6-(6,6),7-(6),7-(6)]
   314       2.710589       2.710589       2.710589    6[6-(6,6),7-(6),7-(6)]
   315      11.884142      11.884142      11.884142    6[1-(0),6-(1,6),7-(6,30)]
   316       12.56387       12.56387       12.56387    6[1-(0),6-(1,7),6-(6,6)]
   317       0.063811       0.063811       0.063811    6[6-(1,6),6-(1,6),6-(7,7)]
   318       0.710246       0.710246       0.710246    6[1-(0),6-(1,7),6-(6,6)]
   319      13.809576      13.809576      13.809576    6[1-(0),6-(1,6),7-(6,30)]
   320       6.112003       6.112003       6.112003    6[1-(0),6-(1,6),7-(6,30)]
   321        4.84549        4.84549        4.84549    6[1-(0),6-(1,7),6-(6,6)]
   322       4.121371       4.121371       4.121371    6[6-(1,6),6-(1,6),6-(7,7)]
   323       4.740062       4.740062       4.740062    6[1-(0),6-(1,7),6-(6,6)]
   324       6.028771       6.028771       6.028771    6[1-(0),6-(1,6),7-(6,30)]
   325       6.039869       6.039869       6.039869    6[1-(0),6-(1,6),7-(6,30)]
   326       6.234077       6.234077       6.234077    6[1-(0),6-(1,7),6-(6,6)]
   327        6.16333        6.16333        6.16333    6[6-(1,6),6-(1,6),6-(7,7)]
   328       5.919182       5.919182       5.919182    6[1-(0),6-(1,7),6-(6,6)]
   329       5.738846       5.738846       5.738846    6[1-(0),6-(1,6),7-(6,30)]
   330       6.340891       6.340891       6.340891    6[6-(6,6),7-(6),7-(6)]
   331       6.873576       6.873576       6.873576    6[6-(6,6),7-(6),7-(6)]
   332       6.333955       6.333955       6.333955    6[6-(6,6),7-(6),7-(6)]
   333       8.431402       8.431402       8.431402    6[1-(0),6-(1,6),7-(6,30)]
   334       7.893168       7.893168       7.893168    6[1-(0),6-(1,7),6-(6,6)]
   335       7.354934       7.354934       7.354934    6[6-(1,6),6-(1,6),6-(7,7)]
   336       7.328578       7.328578       7.328578    6[1-(0),6-(1,7),6-(6,6)]
   337       7.854326       7.854326       7.854326    6[1-(0),6-(1,6),7-(6,30)]
   338       6.127262       6.127262       6.127262    6[1-(0),6-(1,6),7-(6,30)]
   339       6.370022       6.370022       6.370022    6[1-(0),6-(1,7),6-(6,6)]
   340       6.125875       6.125875       6.125875    6[6-(1,6),6-(1,6),6-(7,7)]
   341       5.690294       5.690294       5.690294    6[1-(0),6-(1,7),6-(6,6)]
   342       5.461406       5.461406       5.461406    6[1-(0),6-(1,6),7-(6,30)]
   343       1.806134       1.806134       1.806134    6[1-(0),6-(1,6),7-(6,30)]
   344       1.240157       1.240157       1.240157    6[1-(0),6-(1,7),6-(6,6)]
   345      13.744378      13.744378      13.744378    6[6-(1,6),6-(1,6),6-(7,7)]
   346      13.020259      13.020259      13.020259    6[1-(0),6-(1,7),6-(6,6)]
   347      13.684728      13.684728      13.684728    6[1-(0),6-(1,6),7-(6,30)]
   348      13.041067      13.041067      13.041067    6[6-(6,6),7-(6),7-(6)]
   349      13.054939      13.054939      13.054939    6[6-(6,6),7-(6),7-(6)]
   350      11.161411      11.161411      11.161411    6[6-(6,6),7-(6),7-(6)]
   351       1.987858       1.987858       1.987858    6[1-(0),6-(1,6),7-(6,30)]
   352        1.30813        1.30813        1.30813    6[1-(0),6-(1,7),6-(6,6)]
   353      13.808189      13.808189      13.808189    6[6-(1,6),6-(1,6),6-(7,7)]
   354      13.161754      13.161754      13.161754    6[1-(0),6-(1,7),6-(6,6)]
   355       0.062424       0.062424       0.062424    6[1-(0),6-(1,6),7-(6,30)]
   356       7.759997       7.759997       7.759997    6[1-(0),6-(1,6),7-(6,30)]
   357        9.02651        9.02651        9.02651    6[1-(0),6-(1,7),6-(6,6)]
   358       9.750629       9.750629       9.750629    6[6-(1,6),6-(1,6),6-(7,7)]
   359       9.131938       9.131938       9.131938    6[1-(0),6-(1,7),6-(6,6)]
   360       7.843229       7.843229       7.843229    6[1-(0),6-(1,6),7-(6,30)]
   361      12.975869      12.975869      12.975869    6[1-(0),6-(1,6),7-(6,30)]
   362      13.170077      13.170077      13.170077    6[1-(0),6-(1,7),6-(6,6)]
   363       13.09933       13.09933       13.09933    6[6-(1,6),6-(1,6),6-(7,7)]
   364      12.855182      12.855182      12.855182    6[1-(0),6-(1,7),6-(6,6)]
   365      12.674846      12.674846      12.674846    6[1-(0),6-(1,6),7-(6,30)]
   366      13.276891      13.276891      13.276891    6[6-(6,6),7-(6),7-(6)]
   367      13.809576      13.809576      13.809576    6[6-(6,6),7-(6),7-(6)]
   368      13.269955      13.269955      13.269955    6[6-(6,6),7-(6),7-(6)]
   369       1.495402       1.495402       1.495402    6[1-(0),6-(1,6),7-(6,30)]
   370       0.957168       0.957168       0.957168    6[1-(0),6-(1,7),6-(6,6)]
   371       0.418934       0.418934       0.418934    6[6-(1,6),6-(1,6),6-(7,7)]
   372       0.392578       0.392578       0.392578    6[1-(0),6-(1,7),6-(6,6)]
   373       0.918326       0.918326       0.918326    6[1-(0),6-(1,6),7-(6,30)]
   374      13.063262      13.063262      13.063262    6[1-(0),6-(1,6),7-(6,30)]
   375      13.306022      13.306022      13.306022    6[1-(0),6-(1,7),6-(6,6)]
   376      13.061875      13.061875      13.061875    6[6-(1,6),6-(1,6),6-(7,7)]
   377      12.626294      12.626294      12.626294    6[1-(0),6-(1,7),6-(6,6)]
   378      12.397406      12.397406      12.397406    6[1-(0),6-(1,6),7-(6,30)]
   379       8.742134       8.742134       8.742134    6[1-(0),6-(1,6),7-(6,30)]
   380       8.176157       8.176157       8.176157    6[1-(0),6-(1,7),6-(6,6)]
   381       6.808378       6.808378       6.808378    6[6-(1,6),6-(1,6),6-(7,7)]
   382       6.084259       6.084259       6.084259    6[1-(0),6-(1,7),6-(6,6)]
   383       6.748728       6.748728       6.748728    6[1-(0),6-(1,6),7-(6,30)]
   384       6.105067       6.105067       6.105067    6[6-(6,6),7-(6),7-(6)]
   385       6.118939       6.118939       6.118939    6[6-(6,6),7-(6),7-(6)]
   386       4.225411       4.225411       4.225411    6[6-(6,6),7-(6),7-(6)]
   387       8.923858       8.923858       8.923858    6[1-(0),6-(1,6),7-(6,30)]
   388        8.24413        8.24413        8.24413    6[1-(0),6-(1,7),6-(6,6)]
   389       6.872189       6.872189       6.872189    6[6-(1,6),6-(1,6),6-(7,7)]
   390       6.225754       6.225754       6.225754    6[1-(0),6-(1,7),6-(6,6)]
   391       6.998424       6.998424       6.998424    6[1-(0),6-(1,6),7-(6,30)]
   392       0.823997       0.823997       0.823997    6[1-(0),6-(1,6),7-(6,30)]
   393        2.09051        2.09051        2.09051    6[1-(0),6-(1,7),6-(6,6)]
   394       2.814629       2.814629       2.814629    6[6-(1,6),6-(1,6),6-(7,7)]
   395       2.195938       2.195938       2.195938    6[1-(0),6-(1,7),6-(6,6)]
   396       0.907229       0.907229       0.907229    6[1-(0),6-(1,6),7-(6,30)]
   397       0.896131       0.896131       0.896131    6[1-(0),6-(1,6),7-(6,30)]
   398       0.701923       0.701923       0.701923    6[1-(0),6-(1,7),6-(6,6)]
   399        0.77267        0.77267        0.77267    6[6-(1,6),6-(1,6),6-(7,7)]
   400       1.016818       1.016818       1.016818    6[1-(0),6-(1,7),6-(6,6)]
   401       1.197154       1.197154       1.197154    6[1-(0),6-(1,6),7-(6,30)]
   402       0.595109       0.595109       0.595109    6[6-(6,6),7-(6),7-(6)]
   403       0.062424       0.062424       0.062424    6[6-(6,6),7-(6),7-(6)]
   404       0.602045       0.602045       0.602045    6[6-(6,6),7-(6),7-(6)]
   405      12.376598      12.376598      12.376598    6[1-(0),6-(1,6),7-(6,30)]
   406      12.914832      12.914832      12.914832    6[1-(0),6-(1,7),6-(6,6)]
   407      13.453066      13.453066      13.453066    6[6-(1,6),6-(1,6),6-(7,7)]
   408      13.479422      13.479422      13.479422    6[1-(0),6-(1,7),6-(6,6)]
   409      12.953674      12.953674      12.953674    6[1-(0),6-(1,6),7-(6,30)]
   410       0.808738       0.808738       0.808738    6[1-(0),6-(1,6),7-(6,30)]
   411       0.565978       0.565978       0.565978    6[1-(0),6-(1,7),6-(6,6)]
   412       0.810125       0.810125       0.810125    6[6-(1,6),6-(1,6),6-(7,7)]
   413       1.245706       1.245706       1.245706    6[1-(0),6-(1,7),6-(6,6)]
   414       1.474594       1.474594       1.474594    6[1-(0),6-(1,6),7-(6,30)]
   415       5.129866       5.129866       5.129866    6[1-(0),6-(1,6),7-(6,30)]
   416       5.695843       5.695843       5.695843    6[1-(0),6-(1,7),6-(6,6)]
   417       7.063622       7.063622       7.063622    6[6-(1,6),6-(1,6),6-(7,7)]
   418       7.787741       7.787741       7.787741    6[1-(0),6-(1,7),6-(6,6)]
   419       7.123272       7.123272       7.123272    6[1-(0),6-(1,6),7-(6,30)]
   420       7.766933       7.766933       7.766933    6[6-(6,6),7-(6),7-(6)]
   421       7.753061       7.753061       7.753061    6[6-(6,6),7-(6),7-(6)]
   422       9.646589       9.646589       9.646589    6[6-(6,6),7-(6),7-(6)]
   423       4.948142       4.948142       4.948142    6[1-(0),6-(1,6),7-(6,30)]
   424        5.62787        5.62787        5.62787    6[1-(0),6-(1,7),6-(6,6)]
   425       6.999811       6.999811       6.999811    6[6-(1,6),6-(1,6),6-(7,7)]
   426       7.646246       7.646246       7.646246    6[1-(0),6-(1,7),6-(6,6)]
   427       6.873576       6.873576       6.873576    6[1-(0),6-(1,6),7-(6,30)]
   428      13.048003      13.048003      13.048003    6[1-(0),6-(1,6),7-(6,30)]
   429       11.78149       11.78149       11.78149    6[1-(0),6-(1,7),6-(6,6)]
   430      11.057371      11.057371      11.057371    6[6-(1,6),6-(1,6),6-(7,7)]
   431      11.676062      11.676062      11.676062    6[1-(0),6-(1,7),6-(6,6)]
   432      12.964771      12.964771      12.964771    6[1-(0),6-(1,6),7-(6,30)]
   433       6.039869       6.039869       6.039869    6[1-(0),6-(1,6),7-(6,30)]
   434       6.234077       6.234077       6.234077    6[1-(0),6-(1,7),6-(6,6)]
   435        6.16333        6.16333        6.16333    6[6-(1,6),6-(1,6),6-(7,7)]
   436       5.919182       5.919182       5.919182    6[1-(0),6-(1,7),6-(6,6)]
   437       5.738846       5.738846       5.738846    6[1-(0),6-(1,6),7-(6,30)]
   438       6.340891       6.340891       6.340891    6[6-(6,6),7-(6),7-(6)]
   439       6.873576       6.873576       6.873576    6[6-(6,6),7-(6),7-(6)]
   440       6.333955       6.333955       6.333955    6[6-(6,6),7-(6),7-(6)]
   441       8.431402       8.431402       8.431402    6[1-(0),6-(1,6),7-(6,30)]
   442       7.893168       7.893168       7.893168    6[1-(0),6-(1,7),6-(6,6)]
   443       7.354934       7.354934       7.354934    6[6-(1,6),6-(1,6),6-(7,7)]
   444       7.328578       7.328578       7.328578    6[1-(0),6-(1,7),6-(6,6)]
   445       7.854326       7.854326       7.854326    6[1-(0),6-(1,6),7-(6,30)]
   446       6.127262       6.127262       6.127262    6[1-(0),6-(1,6),7-(6,30)]
   447       6.370022       6.370022       6.370022    6[1-(0),6-(1,7),6-(6,6)]
   448       6.125875       6.125875       6.125875    6[6-(1,6),6-(1,6),6-(7,7)]
   449       5.690294       5.690294       5.690294    6[1-(0),6-(1,7),6-(6,6)]
   450       5.461406       5.461406       5.461406    6[1-(0),6-(1,6),7-(6,30)]
   451       1.806134       1.806134       1.806134    6[1-(0),6-(1,6),7-(6,30)]
   452       1.240157       1.240157       1.240157    6[1-(0),6-(1,7),6-(6,6)]
   453      13.744378      13.744378      13.744378    6[6-(1,6),6-(1,6),6-(7,7)]
   454      13.020259      13.020259      13.020259    6[1-(0),6-(1,7),6-(6,6)]
   455      13.684728      13.684728      13.684728    6[1-(0),6-(1,6),7-(6,30)]
   456      13.041067      13.041067      13.041067    6[6-(6,6),7-(6),7-(6)]
   457      13.054939      13.054939      13.054939    6[6-(6,6),7-(6),7-(6)]
   458      11.161411      11.161411      11.161411    6[6-(6,6),7-(6),7-(6)]
   459       1.987858       1.987858       1.987858    6[1-(0),6-(1,6),7-(6,30)]
   460        1.30813        1.30813        1.30813    6[1-(0),6-(1,7),6-(6,6)]
   461      13.808189      13.808189      13.808189    6[6-(1,6),6-(1,6),6-(7,7)]
   462      13.161754      13.161754      13.161754    6[1-(0),6-(1,7),6-(6,6)]
   463       0.062424       0.062424       0.062424    6[1-(0),6-(1,6),7-(6,30)]
   464       7.759997       7.759997       7.759997    6[1-(0),6-(1,6),7-(6,30)]
   465        9.02651        9.02651        9.02651    6[1-(0),6-(1,7),6-(6,6)]
   466       9.750629       9.750629       9.750629    6[6-(1,6),6-(1,6),6-(7,7)]
   467       9.131938       9.131938       9.131938    6[1-(0),6-(1,7),6-(6,6)]
   468       7.843229       7.843229       7.843229    6[1-(0),6-(1,6),7-(6,30)]
   469       7.832131       7.832131       7.832131    6[1-(0),6-(1,6),7-(6,30)]
   470       7.637923       7.637923       7.637923    6[1-(0),6-(1,7),6-(6,6)]
   471        7.70867        7.70867        7.70867    6[6-(1,6),6-(1,6),6-(7,7)]
   472       7.952818       7.952818       7.952818    6[1-(0),6-(1,7),6-(6,6)]
   473       8.133154       8.133154       8.133154    6[1-(0),6-(1,6),7-(6,30)]
   474       7.531109       7.531109       7.531109    6[6-(6,6),7-(6),7-(6)]
   475       6.998424       6.998424       6.998424    6[6-(6,6),7-(6),7-(6)]
   476       7.538045       7.538045       7.538045    6[6-(6,6),7-(6),7-(6)]
   477       5.440598       5.440598       5.440598    6[1-(0),6-(1,6),7-(6,30)]
   478       5.978832       5.978832       5.978832    6[1-(0),6-(1,7),6-(6,6)]
   479       6.517066       6.517066       6.517066    6[6-(1,6),6-(1,6),6-(7,7)]
   480       6.543422       6.543422       6.543422    6[1-(0),6-(1,7),6-(6,6)]
   481       6.017674       6.017674       6.017674    6[1-(0),6-(1,6),7-(6,30)]
   482       7.744738       7.744738       7.744738    6[1-(0),6-(1,6),7-(6,30)]
   483       7.501978       7.501978       7.501978    6[1-(0),6-(1,7),6-(6,6)]
   484       7.746125       7.746125       7.746125    6[6-(1,6),6-(1,6),6-(7,7)]
   485       8.181706       8.181706       8.181706    6[1-(0),6-(1,7),6-(6,6)]
   486       8.410594       8.410594       8.410594    6[1-(0),6-(1,6),7-(6,30)]
   487      12.065866      12.065866      12.065866    6[1-(0),6-(1,6),7-(6,30)]
   488      12.631843      12.631843      12.631843    6[1-(0),6-(1,7),6-(6,6)]
   489       0.127622       0.127622       0.127622    6[6-(1,6),6-(1,6),6-(7,7)]
   490       0.851741       0.851741       0.851741    6[1-(0),6-(1,7),6-(6,6)]
   491       0.187272       0.187272       0.187272    6[1-(0),6-(1,6),7-(6,30)]
   492       0.830933       0.830933       0.830933    6[6-(6,6),7-(6),7-(6)]
   493       0.817061       0.817061       0.817061    6[6-(6,6),7-(6),7-(6)]
   494       2.710589       2.710589       2.710589    6[6-(6,6),7-(6),7-(6)]
   495      11.884142      11.884142      11.884142    6[1-(0),6-(1,6),7-(6,30)]
   496       12.56387       12.56387       12.56387    6[1-(0),6-(1,7),6-(6,6)]
   497       0.063811       0.063811       0.063811    6[6-(1,6),6-(1,6),6-(7,7)]
   498       0.710246       0.710246       0.710246    6[1-(0),6-(1,7),6-(6,6)]
   499      13.809576      13.809576      13.809576    6[1-(0),6-(1,6),7-(6,30)]
   500       6.112003       6.112003       6.112003    6[1-(0),6-(1,6),7-(6,30)]
   501        4.84549        4.84549        4.84549    6[1-(0),6-(1,7),6-(6,6)]
   502       4.121371       4.121371       4.121371    6[6-(1,6),6-(1,6),6-(7,7)]
   503       4.740062       4.740062       4.740062    6[1-(0),6-(1,7),6-(6,6)]
   504       6.028771       6.028771       6.028771    6[1-(0),6-(1,6),7-(6,30)]
   505       2.761222       2.761222       2.761222    53[30-(7,7,53)]
   506        2.68118        2.68118        2.68118    53[30-(7,7,53)]
   507       4.433907       4.433907       4.433907    53[30-(7,7,53)]
   508       0.719124       0.719124       0.719124    53[30-(7,7,53)]
   509       9.115707       9.115707       9.115707    53[30-(7,7,53)]
   510      11.385999      11.385999      11.385999    53[30-(7,7,53)]
   511      11.110778      11.110778      11.110778    53[30-(7,7,53)]
   512       11.19082       11.19082       11.19082    53[30-(7,7,53)]
   513       9.438093       9.438093       9.438093    53[30-(7,7,53)]
   514      13.152876      13.152876      13.152876    53[30-(7,7,53)]
   515       4.756293       4.756293       4.756293    53[30-(7,7,53)]
   516       2.486001       2.486001       2.486001    53[30-(7,7,53)]
   517       9.697222       9.697222       9.697222    53[30-(7,7,53)]
   518        9.61718        9.61718        9.61718    53[30-(7,7,53)]
   519      11.369907      11.369907      11.369907    53[30-(7,7,53)]
   520       7.655124       7.655124       7.655124    53[30-(7,7,53)]
   521       2.179707       2.179707       2.179707    53[30-(7,7,53)]
   522       4.449999       4.449999       4.449999    53[30-(7,7,53)]
   523       4.174778       4.174778       4.174778    53[30-(7,7,53)]
   524        4.25482        4.25482        4.25482    53[30-(7,7,53)]
   525       2.502093       2.502093       2.502093    53[30-(7,7,53)]
   526       6.216876       6.216876       6.216876    53[30-(7,7,53)]
   527      11.692293      11.692293      11.692293    53[30-(7,7,53)]
   528       9.422001       9.422001       9.422001    53[30-(7,7,53)]
   529      11.110778      11.110778      11.110778    53[30-(7,7,53)]
   530       11.19082       11.19082       11.19082    53[30-(7,7,53)]
   531       9.438093       9.438093       9.438093    53[30-(7,7,53)]
   532      13.152876      13.152876      13.152876    53[30-(7,7,53)]
   533       4.756293       4.756293       4.756293    53[30-(7,7,53)]
   534       2.486001       2.486001       2.486001    53[30-(7,7,53)]
   535       2.761222       2.761222       2.761222    53[30-(7,7,53)]
   536        2.68118        2.68118        2.68118    53[30-(7,7,53)]
   537       4.433907       4.433907       4.433907    53[30-(7,7,53)]
   538       0.719124       0.719124       0.719124    53[30-(7,7,53)]
   539       9.115707       9.115707       9.115707    53[30-(7,7,53)]
   540      11.385999      11.385999      11.385999    53[30-(7,7,53)]
   541       4.174778       4.174778       4.174778    53[30-(7,7,53)]
   542        4.25482        4.25482        4.25482    53[30-(7,7,53)]
   543       2.502093       2.502093       2.502093    53[30-(7,7,53)]
   544       6.216876       6.216876       6.216876    53[30-(7,7,53)]
   545      11.692293      11.692293      11.692293    53[30-(7,7,53)]
   546       9.422001       9.422001       9.422001    53[30-(7,7,53)]
   547       9.697222       9.697222       9.697222    53[30-(7,7,53)]
   548        9.61718        9.61718        9.61718    53[30-(7,7,53)]
   549      11.369907      11.369907      11.369907    53[30-(7,7,53)]
   550       7.655124       7.655124       7.655124    53[30-(7,7,53)]
   551       2.179707       2.179707       2.179707    53[30-(7,7,53)]
   552       4.449999       4.449999       4.449999    53[30-(7,7,53)]
   553       1.158312       1.158312       1.158312    7[6-(1,6),6-(1,6),30-(7,53,53)]
   554       0.230275       0.230275       0.230275    7[6-(6,7),6-(6,7)]
   555       0.794866       0.794866       0.794866    7[6-(6,7),6-(6,7)]
   556       0.235824       0.235824       0.235824    7[6-(6,7),6-(6,7)]
   557      12.386309      12.386309      12.386309    7[6-(1,6),6-(1,6),30-(7,53,53)]
   558       1.287322       1.287322       1.287322    7[6-(1,6),6-(1,6),30-(7,53,53)]
   559       5.808206       5.808206       5.808206    7[6-(1,6),6-(1,6),30-(7,53,53)]
   560       7.052525       7.052525       7.052525    7[6-(6,7),6-(6,7)]
   561        9.05148        9.05148        9.05148    7[6-(6,7),6-(6,7)]
   562       9.055642       9.055642       9.055642    7[6-(6,7),6-(6,7)]
   563       5.546026       5.546026       5.546026    7[6-(1,6),6-(1,6),30-(7,53,53)]
   564      13.652822      13.652822      13.652822    7[6-(1,6),6-(1,6),30-(7,53,53)]
   565      12.713688      12.713688      12.713688    7[6-(1,6),6-(1,6),30-(7,53,53)]
   566      13.641725      13.641725      13.641725    7[6-(6,7),6-(6,7)]
   567      13.077134      13.077134      13.077134    7[6-(6,7),6-(6,7)]
   568      13.636176      13.636176      13.636176    7[6-(6,7),6-(6,7)]
   569       1.485691       1.485691       1.485691    7[6-(1,6),6-(1,6),30-(7,53,53)]
   570      12.584678      12.584678      12.584678    7[6-(1,6),6-(1,6),30-(7,53,53)]
   571       8.063794       8.063794       8.063794    7[6-(1,6),6-(1,6),30-(7,53,53)]
   572       6.819475       6.819475       6.819475    7[6-(6,7),6-(6,7)]
   573        4.82052        4.82052        4.82052    7[6-(6,7),6-(6,7)]
   574       4.816358       4.816358       4.816358    7[6-(6,7),6-(6,7)]
   575       8.325974       8.325974       8.325974    7[6-(1,6),6-(1,6),30-(7,53,53)]
   576       0.219178       0.219178       0.219178    7[6-(1,6),6-(1,6),30-(7,53,53)]
   577       8.094312       8.094312       8.094312    7[6-(1,6),6-(1,6),30-(7,53,53)]
   578       7.166275       7.166275       7.166275    7[6-(6,7),6-(6,7)]
   579       7.730866       7.730866       7.730866    7[6-(6,7),6-(6,7)]
   580       7.171824       7.171824       7.171824    7[6-(6,7),6-(6,7)]
   581       5.450309       5.450309       5.450309    7[6-(1,6),6-(1,6),30-(7,53,53)]
   582       8.223322       8.223322       8.223322    7[6-(1,6),6-(1,6),30-(7,53,53)]
   583      12.744206      12.744206      12.744206    7[6-(1,6),6-(1,6),30-(7,53,53)]
   584       0.116525       0.116525       0.116525    7[6-(6,7),6-(6,7)]
   585        2.11548        2.11548        2.11548    7[6-(6,7),6-(6,7)]
   586       2.119642       2.119642       2.119642    7[6-(6,7),6-(6,7)]
   587      12.482026      12.482026      12.482026    7[6-(1,6),6-(1,6),30-(7,53,53)]
   588       6.716822       6.716822       6.716822    7[6-(1,6),6-(1,6),30-(7,53,53)]
   589       5.777688       5.777688       5.777688    7[6-(1,6),6-(1,6),30-(7,53,53)]
   590       6.705725       6.705725       6.705725    7[6-(6,7),6-(6,7)]
   591       6.141134       6.141134       6.141134    7[6-(6,7),6-(6,7)]
   592       6.700176       6.700176       6.700176    7[6-(6,7),6-(6,7)]
   593       8.421691       8.421691       8.421691    7[6-(1,6),6-(1,6),30-(7,53,53)]
   594       5.648678       5.648678       5.648678    7[6-(1,6),6-(1,6),30-(7,53,53)]
   595       1.127794       1.127794       1.127794    7[6-(1,6),6-(1,6),30-(7,53,53)]
   596      13.755475      13.755475      13.755475    7[6-(6,7),6-(6,7)]
   597       11.75652       11.75652       11.75652    7[6-(6,7),6-(6,7)]
   598      11.752358      11.752358      11.752358    7[6-(6,7),6-(6,7)]
   599       1.389974       1.389974       1.389974    7[6-(1,6),6-(1,6),30-(7,53,53)]
   600       7.155178       7.155178       7.155178    7[6-(1,6),6-(1,6),30-(7,53,53)]
   601      12.713688      12.713688      12.713688    7[6-(1,6),6-(1,6),30-(7,53,53)]
   602      13.641725      13.641725      13.641725    7[6-(6,7),6-(6,7)]
   603      13.077134      13.077134      13.077134    7[6-(6,7),6-(6,7)]
   604      13.636176      13.636176      13.636176    7[6-(6,7),6-(6,7)]
   605       1.485691       1.485691       1.485691    7[6-(1,6),6-(1,6),30-(7,53,53)]
   606      12.584678      12.584678      12.584678    7[6-(1,6),6-(1,6),30-(7,53,53)]
   607       8.063794       8.063794       8.063794    7[6-(1,6),6-(1,6),30-(7,53,53)]
   608       6.819475       6.819475       6.819475    7[6-(6,7),6-(6,7)]
   609        4.82052        4.82052        4.82052    7[6-(6,7),6-(6,7)]
   610       4.816358       4.816358       4.816358    7[6-(6,7),6-(6,7)]
   611       8.325974       8.325974       8.325974    7[6-(1,6),6-(1,6),30-(7,53,53)]
   612       0.219178       0.219178       0.219178    7[6-(1,6),6-(1,6),30-(7,53,53)]
   613       1.158312       1.158312       1.158312    7[6-(1,6),6-(1,6),30-(7,53,53)]
   614       0.230275       0.230275       0.230275    7[6-(6,7),6-(6,7)]
   615       0.794866       0.794866       0.794866    7[6-(6,7),6-(6,7)]
   616       0.235824       0.235824       0.235824    7[6-(6,7),6-(6,7)]
   617      12.386309      12.386309      12.386309    7[6-(1,6),6-(1,6),30-(7,53,53)]
   618       1.287322       1.287322       1.287322    7[6-(1,6),6-(1,6),30-(7,53,53)]
   619       5.808206       5.808206       5.808206    7[6-(1,6),6-(1,6),30-(7,53,53)]
   620       7.052525       7.052525       7.052525    7[6-(6,7),6-(6,7)]
   621        9.05148        9.05148        9.05148    7[6-(6,7),6-(6,7)]
   622       9.055642       9.055642       9.055642    7[6-(6,7),6-(6,7)]
   623       5.546026       5.546026       5.546026    7[6-(1,6),6-(1,6),30-(7,53,53)]
   624      13.652822      13.652822      13.652822    7[6-(1,6),6-(1,6),30-(7,53,53)]
   625       5.777688       5.777688       5.777688    7[6-(1,6),6-(1,6),30-(7,53,53)]
   626       6.705725       6.705725       6.705725    7[6-(6,7),6-(6,7)]
   627       6.141134       6.141134       6.141134    7[6-(6,7),6-(6,7)]
   628       6.700176       6.700176       6.700176    7[6-(6,7),6-(6,7)]
   629       8.421691       8.421691       8.421691    7[6-(1,6),6-(1,6),30-(7,53,53)]
   630       5.648678       5.648678       5.648678    7[6-(1,6),6-(1,6),30-(7,53,53)]
   631       1.127794       1.127794       1.127794    7[6-(1,6),6-(1,6),30-(7,53,53)]
   632      13.755475      13.755475      13.755475    7[6-(6,7),6-(6,7)]
   633       11.75652       11.75652       11.75652    7[6-(6,7),6-(6,7)]
   634      11.752358      11.752358      11.752358    7[6-(6,7),6-(6,7)]
   635       1.389974       1.389974       1.389974    7[6-(1,6),6-(1,6),30-(7,53,53)]
   636       7.155178       7.155178       7.155178    7[6-(1,6),6-(1,6),30-(7,53,53)]
   637       8.094312       8.094312       8.094312    7[6-(1,6),6-(1,6),30-(7,53,53)]
   638       7.166275       7.166275       7.166275    7[6-(6,7),6-(6,7)]
   639       7.730866       7.730866       7.730866    7[6-(6,7),6-(6,7)]
   640       7.171824       7.171824       7.171824    7[6-(6,7),6-(6,7)]
   641       5.450309       5.450309       5.450309    7[6-(1,6),6-(1,6),30-(7,53,53)]
   642       8.223322       8.223322       8.223322    7[6-(1,6),6-(1,6),30-(7,53,53)]
   643      12.744206      12.744206      12.744206    7[6-(1,6),6-(1,6),30-(7,53,53)]
   644       0.116525       0.116525       0.116525    7[6-(6,7),6-(6,7)]
   645        2.11548        2.11548        2.11548    7[6-(6,7),6-(6,7)]
   646       2.119642       2.119642       2.119642    7[6-(6,7),6-(6,7)]
   647      12.482026      12.482026      12.482026    7[6-(1,6),6-(1,6),30-(7,53,53)]
   648       6.716822       6.716822       6.716822    7[6-(1,6),6-(1,6),30-(7,53,53)]
