# Supplementary material for: A collection of forcefield precursors for metal–organic frameworks
Source: RSC Adv. 2019 Nov 13;9(63):36492–507. doi: 10.1039/c9ra07327b (PMC9075174; doi:10.1039/c9ra07327b)
Supplement: RA-009-C9RA07327B-s1742 [file RA-009-C9RA07327B-s1742.txt]

NIZZIG_clean

14.022000    0.000000    0.000000
0.000000    28.140000    0.000000
0.000000    0.000000    44.480000

     1       1.990283       1.990283       1.990283    30[7-(6,6),7-(6,6),53-(0),53-(0)]
     2       5.369444       5.369444       5.369444    30[7-(6,6),7-(6,6),53-(0),53-(0)]
     3        2.37743        2.37743        2.37743    30[7-(6,6),7-(6,6),53-(0),53-(0)]
     4      12.031717      12.031717      12.031717    30[7-(6,6),7-(6,6),53-(0),53-(0)]
     5       8.652556       8.652556       8.652556    30[7-(6,6),7-(6,6),53-(0),53-(0)]
     6       11.64457       11.64457       11.64457    30[7-(6,6),7-(6,6),53-(0),53-(0)]
     7       9.001283       9.001283       9.001283    30[7-(6,6),7-(6,6),53-(0),53-(0)]
     8      12.380444      12.380444      12.380444    30[7-(6,6),7-(6,6),53-(0),53-(0)]
     9        9.38843        9.38843        9.38843    30[7-(6,6),7-(6,6),53-(0),53-(0)]
    10       5.020717       5.020717       5.020717    30[7-(6,6),7-(6,6),53-(0),53-(0)]
    11       1.641556       1.641556       1.641556    30[7-(6,6),7-(6,6),53-(0),53-(0)]
    12        4.63357        4.63357        4.63357    30[7-(6,6),7-(6,6),53-(0),53-(0)]
    13      12.031717      12.031717      12.031717    30[7-(6,6),7-(6,6),53-(0),53-(0)]
    14       8.652556       8.652556       8.652556    30[7-(6,6),7-(6,6),53-(0),53-(0)]
    15       11.64457       11.64457       11.64457    30[7-(6,6),7-(6,6),53-(0),53-(0)]
    16       1.990283       1.990283       1.990283    30[7-(6,6),7-(6,6),53-(0),53-(0)]
    17       5.369444       5.369444       5.369444    30[7-(6,6),7-(6,6),53-(0),53-(0)]
    18        2.37743        2.37743        2.37743    30[7-(6,6),7-(6,6),53-(0),53-(0)]
    19       5.020717       5.020717       5.020717    30[7-(6,6),7-(6,6),53-(0),53-(0)]
    20       1.641556       1.641556       1.641556    30[7-(6,6),7-(6,6),53-(0),53-(0)]
    21        4.63357        4.63357        4.63357    30[7-(6,6),7-(6,6),53-(0),53-(0)]
    22       9.001283       9.001283       9.001283    30[7-(6,6),7-(6,6),53-(0),53-(0)]
    23      12.380444      12.380444      12.380444    30[7-(6,6),7-(6,6),53-(0),53-(0)]
    24        9.38843        9.38843        9.38843    30[7-(6,6),7-(6,6),53-(0),53-(0)]
    25      13.374184      13.374184      13.374184    1[6-(6,7)]
    26      12.280468      12.280468      12.280468    1[6-(6,6)]
    27       1.741532       1.741532       1.741532    1[6-(6,6)]
    28       2.752519       2.752519       2.752519    1[6-(6,7)]
    29       7.318082       7.318082       7.318082    1[6-(6,7)]
    30        9.52234        9.52234        9.52234    1[6-(6,6)]
    31       9.680789       9.680789       9.680789    1[6-(6,6)]
    32       7.517194       7.517194       7.517194    1[6-(6,7)]
    33       13.54385       13.54385       13.54385    1[6-(6,7)]
    34      12.286076      12.286076      12.286076    1[6-(6,6)]
    35       1.738728       1.738728       1.738728    1[6-(6,6)]
    36       2.867499       2.867499       2.867499    1[6-(6,7)]
    37       0.781025       0.781025       0.781025    1[6-(6,7)]
    38        0.43328        0.43328        0.43328    1[6-(6,6)]
    39       1.409211       1.409211       1.409211    1[6-(6,6)]
    40       1.855111       1.855111       1.855111    1[6-(6,7)]
    41      13.236768      13.236768      13.236768    1[6-(6,7)]
    42      -0.036457      -0.036457      -0.036457    1[6-(6,6)]
    43      13.200311      13.200311      13.200311    1[6-(6,6)]
    44      12.276261      12.276261      12.276261    1[6-(6,7)]
    45       1.560649       1.560649       1.560649    1[6-(6,7)]
    46       1.190468       1.190468       1.190468    1[6-(6,6)]
    47       0.489368       0.489368       0.489368    1[6-(6,6)]
    48        0.85394        0.85394        0.85394    1[6-(6,7)]
    49       0.647816       0.647816       0.647816    1[6-(6,7)]
    50       1.741532       1.741532       1.741532    1[6-(6,6)]
    51      12.280468      12.280468      12.280468    1[6-(6,6)]
    52      11.269481      11.269481      11.269481    1[6-(6,7)]
    53       6.703918       6.703918       6.703918    1[6-(6,7)]
    54        4.49966        4.49966        4.49966    1[6-(6,6)]
    55       4.341211       4.341211       4.341211    1[6-(6,6)]
    56       6.504806       6.504806       6.504806    1[6-(6,7)]
    57        0.47815        0.47815        0.47815    1[6-(6,7)]
    58       1.735924       1.735924       1.735924    1[6-(6,6)]
    59      12.283272      12.283272      12.283272    1[6-(6,6)]
    60      11.154501      11.154501      11.154501    1[6-(6,7)]
    61      13.240975      13.240975      13.240975    1[6-(6,7)]
    62       13.58872       13.58872       13.58872    1[6-(6,6)]
    63      12.612789      12.612789      12.612789    1[6-(6,6)]
    64      12.166889      12.166889      12.166889    1[6-(6,7)]
    65       0.785232       0.785232       0.785232    1[6-(6,7)]
    66       0.036457       0.036457       0.036457    1[6-(6,6)]
    67       0.821689       0.821689       0.821689    1[6-(6,6)]
    68       1.745739       1.745739       1.745739    1[6-(6,7)]
    69      12.461351      12.461351      12.461351    1[6-(6,7)]
    70      12.831532      12.831532      12.831532    1[6-(6,6)]
    71      13.532632      13.532632      13.532632    1[6-(6,6)]
    72       13.16806       13.16806       13.16806    1[6-(6,7)]
    73       6.363184       6.363184       6.363184    1[6-(6,7)]
    74       5.269468       5.269468       5.269468    1[6-(6,6)]
    75       8.752532       8.752532       8.752532    1[6-(6,6)]
    76       9.763519       9.763519       9.763519    1[6-(6,7)]
    77       0.307082       0.307082       0.307082    1[6-(6,7)]
    78        2.51134        2.51134        2.51134    1[6-(6,6)]
    79       2.669789       2.669789       2.669789    1[6-(6,6)]
    80       0.506194       0.506194       0.506194    1[6-(6,7)]
    81        6.53285        6.53285        6.53285    1[6-(6,7)]
    82       5.275076       5.275076       5.275076    1[6-(6,6)]
    83       8.749728       8.749728       8.749728    1[6-(6,6)]
    84       9.878499       9.878499       9.878499    1[6-(6,7)]
    85       7.792025       7.792025       7.792025    1[6-(6,7)]
    86        7.44428        7.44428        7.44428    1[6-(6,6)]
    87       8.420211       8.420211       8.420211    1[6-(6,6)]
    88       8.866111       8.866111       8.866111    1[6-(6,7)]
    89       6.225768       6.225768       6.225768    1[6-(6,7)]
    90       6.974543       6.974543       6.974543    1[6-(6,6)]
    91       6.189311       6.189311       6.189311    1[6-(6,6)]
    92       5.265261       5.265261       5.265261    1[6-(6,7)]
    93       8.571649       8.571649       8.571649    1[6-(6,7)]
    94       8.201468       8.201468       8.201468    1[6-(6,6)]
    95       7.500368       7.500368       7.500368    1[6-(6,6)]
    96        7.86494        7.86494        7.86494    1[6-(6,7)]
    97       7.658816       7.658816       7.658816    1[6-(6,7)]
    98       8.752532       8.752532       8.752532    1[6-(6,6)]
    99       5.269468       5.269468       5.269468    1[6-(6,6)]
   100       4.258481       4.258481       4.258481    1[6-(6,7)]
   101      13.714918      13.714918      13.714918    1[6-(6,7)]
   102       11.51066       11.51066       11.51066    1[6-(6,6)]
   103      11.352211      11.352211      11.352211    1[6-(6,6)]
   104      13.515806      13.515806      13.515806    1[6-(6,7)]
   105        7.48915        7.48915        7.48915    1[6-(6,7)]
   106       8.746924       8.746924       8.746924    1[6-(6,6)]
   107       5.272272       5.272272       5.272272    1[6-(6,6)]
   108       4.143501       4.143501       4.143501    1[6-(6,7)]
   109       6.229975       6.229975       6.229975    1[6-(6,7)]
   110        6.57772        6.57772        6.57772    1[6-(6,6)]
   111       5.601789       5.601789       5.601789    1[6-(6,6)]
   112       5.155889       5.155889       5.155889    1[6-(6,7)]
   113       7.796232       7.796232       7.796232    1[6-(6,7)]
   114       7.047457       7.047457       7.047457    1[6-(6,6)]
   115       7.832689       7.832689       7.832689    1[6-(6,6)]
   116       8.756739       8.756739       8.756739    1[6-(6,7)]
   117       5.450351       5.450351       5.450351    1[6-(6,7)]
   118       5.820532       5.820532       5.820532    1[6-(6,6)]
   119       6.521632       6.521632       6.521632    1[6-(6,6)]
   120        6.15706        6.15706        6.15706    1[6-(6,7)]
   121       0.647816       0.647816       0.647816    1[6-(6,7)]
   122       1.741532       1.741532       1.741532    1[6-(6,6)]
   123      12.280468      12.280468      12.280468    1[6-(6,6)]
   124      11.269481      11.269481      11.269481    1[6-(6,7)]
   125       6.703918       6.703918       6.703918    1[6-(6,7)]
   126        4.49966        4.49966        4.49966    1[6-(6,6)]
   127       4.341211       4.341211       4.341211    1[6-(6,6)]
   128       6.504806       6.504806       6.504806    1[6-(6,7)]
   129        0.47815        0.47815        0.47815    1[6-(6,7)]
   130       1.735924       1.735924       1.735924    1[6-(6,6)]
   131      12.283272      12.283272      12.283272    1[6-(6,6)]
   132      11.154501      11.154501      11.154501    1[6-(6,7)]
   133      13.240975      13.240975      13.240975    1[6-(6,7)]
   134       13.58872       13.58872       13.58872    1[6-(6,6)]
   135      12.612789      12.612789      12.612789    1[6-(6,6)]
   136      12.166889      12.166889      12.166889    1[6-(6,7)]
   137       0.785232       0.785232       0.785232    1[6-(6,7)]
   138       0.036457       0.036457       0.036457    1[6-(6,6)]
   139       0.821689       0.821689       0.821689    1[6-(6,6)]
   140       1.745739       1.745739       1.745739    1[6-(6,7)]
   141      12.461351      12.461351      12.461351    1[6-(6,7)]
   142      12.831532      12.831532      12.831532    1[6-(6,6)]
   143      13.532632      13.532632      13.532632    1[6-(6,6)]
   144       13.16806       13.16806       13.16806    1[6-(6,7)]
   145      13.374184      13.374184      13.374184    1[6-(6,7)]
   146      12.280468      12.280468      12.280468    1[6-(6,6)]
   147       1.741532       1.741532       1.741532    1[6-(6,6)]
   148       2.752519       2.752519       2.752519    1[6-(6,7)]
   149       7.318082       7.318082       7.318082    1[6-(6,7)]
   150        9.52234        9.52234        9.52234    1[6-(6,6)]
   151       9.680789       9.680789       9.680789    1[6-(6,6)]
   152       7.517194       7.517194       7.517194    1[6-(6,7)]
   153       13.54385       13.54385       13.54385    1[6-(6,7)]
   154      12.286076      12.286076      12.286076    1[6-(6,6)]
   155       1.738728       1.738728       1.738728    1[6-(6,6)]
   156       2.867499       2.867499       2.867499    1[6-(6,7)]
   157       0.781025       0.781025       0.781025    1[6-(6,7)]
   158        0.43328        0.43328        0.43328    1[6-(6,6)]
   159       1.409211       1.409211       1.409211    1[6-(6,6)]
   160       1.855111       1.855111       1.855111    1[6-(6,7)]
   161      13.236768      13.236768      13.236768    1[6-(6,7)]
   162      -0.036457      -0.036457      -0.036457    1[6-(6,6)]
   163      13.200311      13.200311      13.200311    1[6-(6,6)]
   164      12.276261      12.276261      12.276261    1[6-(6,7)]
   165       1.560649       1.560649       1.560649    1[6-(6,7)]
   166       1.190468       1.190468       1.190468    1[6-(6,6)]
   167       0.489368       0.489368       0.489368    1[6-(6,6)]
   168        0.85394        0.85394        0.85394    1[6-(6,7)]
   169       7.658816       7.658816       7.658816    1[6-(6,7)]
   170       8.752532       8.752532       8.752532    1[6-(6,6)]
   171       5.269468       5.269468       5.269468    1[6-(6,6)]
   172       4.258481       4.258481       4.258481    1[6-(6,7)]
   173      13.714918      13.714918      13.714918    1[6-(6,7)]
   174       11.51066       11.51066       11.51066    1[6-(6,6)]
   175      11.352211      11.352211      11.352211    1[6-(6,6)]
   176      13.515806      13.515806      13.515806    1[6-(6,7)]
   177        7.48915        7.48915        7.48915    1[6-(6,7)]
   178       8.746924       8.746924       8.746924    1[6-(6,6)]
   179       5.272272       5.272272       5.272272    1[6-(6,6)]
   180       4.143501       4.143501       4.143501    1[6-(6,7)]
   181       6.229975       6.229975       6.229975    1[6-(6,7)]
   182        6.57772        6.57772        6.57772    1[6-(6,6)]
   183       5.601789       5.601789       5.601789    1[6-(6,6)]
   184       5.155889       5.155889       5.155889    1[6-(6,7)]
   185       7.796232       7.796232       7.796232    1[6-(6,7)]
   186       7.047457       7.047457       7.047457    1[6-(6,6)]
   187       7.832689       7.832689       7.832689    1[6-(6,6)]
   188       8.756739       8.756739       8.756739    1[6-(6,7)]
   189       5.450351       5.450351       5.450351    1[6-(6,7)]
   190       5.820532       5.820532       5.820532    1[6-(6,6)]
   191       6.521632       6.521632       6.521632    1[6-(6,6)]
   192        6.15706        6.15706        6.15706    1[6-(6,7)]
   193       6.363184       6.363184       6.363184    1[6-(6,7)]
   194       5.269468       5.269468       5.269468    1[6-(6,6)]
   195       8.752532       8.752532       8.752532    1[6-(6,6)]
   196       9.763519       9.763519       9.763519    1[6-(6,7)]
   197       0.307082       0.307082       0.307082    1[6-(6,7)]
   198        2.51134        2.51134        2.51134    1[6-(6,6)]
   199       2.669789       2.669789       2.669789    1[6-(6,6)]
   200       0.506194       0.506194       0.506194    1[6-(6,7)]
   201        6.53285        6.53285        6.53285    1[6-(6,7)]
   202       5.275076       5.275076       5.275076    1[6-(6,6)]
   203       8.749728       8.749728       8.749728    1[6-(6,6)]
   204       9.878499       9.878499       9.878499    1[6-(6,7)]
   205       7.792025       7.792025       7.792025    1[6-(6,7)]
   206        7.44428        7.44428        7.44428    1[6-(6,6)]
   207       8.420211       8.420211       8.420211    1[6-(6,6)]
   208       8.866111       8.866111       8.866111    1[6-(6,7)]
   209       6.225768       6.225768       6.225768    1[6-(6,7)]
   210       6.974543       6.974543       6.974543    1[6-(6,6)]
   211       6.189311       6.189311       6.189311    1[6-(6,6)]
   212       5.265261       5.265261       5.265261    1[6-(6,7)]
   213       8.571649       8.571649       8.571649    1[6-(6,7)]
   214       8.201468       8.201468       8.201468    1[6-(6,6)]
   215       7.500368       7.500368       7.500368    1[6-(6,6)]
   216        7.86494        7.86494        7.86494    1[6-(6,7)]
   217       13.85654       13.85654       13.85654    6[1-(0),6-(1,6),7-(6,30)]
   218      13.207322      13.207322      13.207322    6[1-(0),6-(1,7),6-(6,6)]
   219      13.885987      13.885987      13.885987    6[6-(1,6),6-(1,6),6-(7,7)]
   220       1.233936       1.233936       1.233936    6[1-(0),6-(1,7),6-(6,6)]
   221       1.824262       1.824262       1.824262    6[1-(0),6-(1,6),7-(6,30)]
   222      13.172267      13.172267      13.172267    6[6-(6,6),7-(6),7-(6)]
   223      11.279297      11.279297      11.279297    6[6-(6,6),7-(6),7-(6)]
   224      13.151234      13.151234      13.151234    6[6-(6,6),7-(6),7-(6)]
   225       7.810254       7.810254       7.810254    6[1-(0),6-(1,6),7-(6,30)]
   226       9.132529       9.132529       9.132529    6[1-(0),6-(1,7),6-(6,6)]
   227       9.847651       9.847651       9.847651    6[6-(1,6),6-(1,6),6-(7,7)]
   228       9.219465       9.219465       9.219465    6[1-(0),6-(1,7),6-(6,6)]
   229       7.930843       7.930843       7.930843    6[1-(0),6-(1,6),7-(6,30)]
   230      -0.028044      -0.028044      -0.028044    6[1-(0),6-(1,6),7-(6,30)]
   231      13.233964      13.233964      13.233964    6[1-(0),6-(1,7),6-(6,6)]
   232       13.88178       13.88178       13.88178    6[6-(1,6),6-(1,6),6-(7,7)]
   233       1.253567       1.253567       1.253567    6[1-(0),6-(1,7),6-(6,6)]
   234       1.916807       1.916807       1.916807    6[1-(0),6-(1,6),7-(6,30)]
   235        0.93667        0.93667        0.93667    6[1-(0),6-(1,6),7-(6,30)]
   236       0.712318       0.712318       0.712318    6[1-(0),6-(1,7),6-(6,6)]
   237       0.891799       0.891799       0.891799    6[6-(1,6),6-(1,6),6-(7,7)]
   238       1.301242       1.301242       1.301242    6[1-(0),6-(1,7),6-(6,6)]
   239       1.543822       1.543822       1.543822    6[1-(0),6-(1,6),7-(6,30)]
   240       0.664643       0.664643       0.664643    6[6-(6,6),7-(6),7-(6)]
   241       0.089741       0.089741       0.089741    6[6-(6,6),7-(6),7-(6)]
   242       0.633794       0.633794       0.633794    6[6-(6,6),7-(6),7-(6)]
   243      13.183484      13.183484      13.183484    6[1-(0),6-(1,6),7-(6,30)]
   244      13.653221      13.653221      13.653221    6[1-(0),6-(1,7),6-(6,6)]
   245       13.64621       13.64621       13.64621    6[6-(1,6),6-(1,6),6-(7,7)]
   246      13.169462      13.169462      13.169462    6[1-(0),6-(1,7),6-(6,6)]
   247      12.646442      12.646442      12.646442    6[1-(0),6-(1,6),7-(6,30)]
   248        1.33209        1.33209        1.33209    6[1-(0),6-(1,6),7-(6,30)]
   249       1.118956       1.118956       1.118956    6[1-(0),6-(1,7),6-(6,6)]
   250       0.807667       0.807667       0.807667    6[6-(1,6),6-(1,6),6-(7,7)]
   251       0.705307       0.705307       0.705307    6[1-(0),6-(1,7),6-(6,6)]
   252        0.92405        0.92405        0.92405    6[1-(0),6-(1,6),7-(6,30)]
   253        0.16546        0.16546        0.16546    6[1-(0),6-(1,6),7-(6,30)]
   254       0.814678       0.814678       0.814678    6[1-(0),6-(1,7),6-(6,6)]
   255       0.136013       0.136013       0.136013    6[6-(1,6),6-(1,6),6-(7,7)]
   256      12.788064      12.788064      12.788064    6[1-(0),6-(1,7),6-(6,6)]
   257      12.197738      12.197738      12.197738    6[1-(0),6-(1,6),7-(6,30)]
   258       0.849733       0.849733       0.849733    6[6-(6,6),7-(6),7-(6)]
   259       2.742703       2.742703       2.742703    6[6-(6,6),7-(6),7-(6)]
   260       0.870766       0.870766       0.870766    6[6-(6,6),7-(6),7-(6)]
   261       6.211746       6.211746       6.211746    6[1-(0),6-(1,6),7-(6,30)]
   262       4.889471       4.889471       4.889471    6[1-(0),6-(1,7),6-(6,6)]
   263       4.174349       4.174349       4.174349    6[6-(1,6),6-(1,6),6-(7,7)]
   264       4.802535       4.802535       4.802535    6[1-(0),6-(1,7),6-(6,6)]
   265       6.091157       6.091157       6.091157    6[1-(0),6-(1,6),7-(6,30)]
   266       0.028044       0.028044       0.028044    6[1-(0),6-(1,6),7-(6,30)]
   267       0.788036       0.788036       0.788036    6[1-(0),6-(1,7),6-(6,6)]
   268        0.14022        0.14022        0.14022    6[6-(1,6),6-(1,6),6-(7,7)]
   269      12.768433      12.768433      12.768433    6[1-(0),6-(1,7),6-(6,6)]
   270      12.105193      12.105193      12.105193    6[1-(0),6-(1,6),7-(6,30)]
   271       13.08533       13.08533       13.08533    6[1-(0),6-(1,6),7-(6,30)]
   272      13.309682      13.309682      13.309682    6[1-(0),6-(1,7),6-(6,6)]
   273      13.130201      13.130201      13.130201    6[6-(1,6),6-(1,6),6-(7,7)]
   274      12.720758      12.720758      12.720758    6[1-(0),6-(1,7),6-(6,6)]
   275      12.478178      12.478178      12.478178    6[1-(0),6-(1,6),7-(6,30)]
   276      13.357357      13.357357      13.357357    6[6-(6,6),7-(6),7-(6)]
   277      13.932259      13.932259      13.932259    6[6-(6,6),7-(6),7-(6)]
   278      13.388206      13.388206      13.388206    6[6-(6,6),7-(6),7-(6)]
   279       0.838516       0.838516       0.838516    6[1-(0),6-(1,6),7-(6,30)]
   280       0.368779       0.368779       0.368779    6[1-(0),6-(1,7),6-(6,6)]
   281        0.37579        0.37579        0.37579    6[6-(1,6),6-(1,6),6-(7,7)]
   282       0.852538       0.852538       0.852538    6[1-(0),6-(1,7),6-(6,6)]
   283       1.375558       1.375558       1.375558    6[1-(0),6-(1,6),7-(6,30)]
   284       12.68991       12.68991       12.68991    6[1-(0),6-(1,6),7-(6,30)]
   285      12.903044      12.903044      12.903044    6[1-(0),6-(1,7),6-(6,6)]
   286      13.214333      13.214333      13.214333    6[6-(1,6),6-(1,6),6-(7,7)]
   287      13.316693      13.316693      13.316693    6[1-(0),6-(1,7),6-(6,6)]
   288       13.09795       13.09795       13.09795    6[1-(0),6-(1,6),7-(6,30)]
   289        6.84554        6.84554        6.84554    6[1-(0),6-(1,6),7-(6,30)]
   290       6.196322       6.196322       6.196322    6[1-(0),6-(1,7),6-(6,6)]
   291       6.874987       6.874987       6.874987    6[6-(1,6),6-(1,6),6-(7,7)]
   292       8.244936       8.244936       8.244936    6[1-(0),6-(1,7),6-(6,6)]
   293       8.835262       8.835262       8.835262    6[1-(0),6-(1,6),7-(6,30)]
   294       6.161267       6.161267       6.161267    6[6-(6,6),7-(6),7-(6)]
   295       4.268297       4.268297       4.268297    6[6-(6,6),7-(6),7-(6)]
   296       6.140234       6.140234       6.140234    6[6-(6,6),7-(6),7-(6)]
   297       0.799254       0.799254       0.799254    6[1-(0),6-(1,6),7-(6,30)]
   298       2.121529       2.121529       2.121529    6[1-(0),6-(1,7),6-(6,6)]
   299       2.836651       2.836651       2.836651    6[6-(1,6),6-(1,6),6-(7,7)]
   300       2.208465       2.208465       2.208465    6[1-(0),6-(1,7),6-(6,6)]
   301       0.919843       0.919843       0.919843    6[1-(0),6-(1,6),7-(6,30)]
   302       6.982956       6.982956       6.982956    6[1-(0),6-(1,6),7-(6,30)]
   303       6.222964       6.222964       6.222964    6[1-(0),6-(1,7),6-(6,6)]
   304        6.87078        6.87078        6.87078    6[6-(1,6),6-(1,6),6-(7,7)]
   305       8.264567       8.264567       8.264567    6[1-(0),6-(1,7),6-(6,6)]
   306       8.927807       8.927807       8.927807    6[1-(0),6-(1,6),7-(6,30)]
   307        7.94767        7.94767        7.94767    6[1-(0),6-(1,6),7-(6,30)]
   308       7.723318       7.723318       7.723318    6[1-(0),6-(1,7),6-(6,6)]
   309       7.902799       7.902799       7.902799    6[6-(1,6),6-(1,6),6-(7,7)]
   310       8.312242       8.312242       8.312242    6[1-(0),6-(1,7),6-(6,6)]
   311       8.554822       8.554822       8.554822    6[1-(0),6-(1,6),7-(6,30)]
   312       7.675643       7.675643       7.675643    6[6-(6,6),7-(6),7-(6)]
   313       7.100741       7.100741       7.100741    6[6-(6,6),7-(6),7-(6)]
   314       7.644794       7.644794       7.644794    6[6-(6,6),7-(6),7-(6)]
   315       6.172484       6.172484       6.172484    6[1-(0),6-(1,6),7-(6,30)]
   316       6.642221       6.642221       6.642221    6[1-(0),6-(1,7),6-(6,6)]
   317        6.63521        6.63521        6.63521    6[6-(1,6),6-(1,6),6-(7,7)]
   318       6.158462       6.158462       6.158462    6[1-(0),6-(1,7),6-(6,6)]
   319       5.635442       5.635442       5.635442    6[1-(0),6-(1,6),7-(6,30)]
   320        8.34309        8.34309        8.34309    6[1-(0),6-(1,6),7-(6,30)]
   321       8.129956       8.129956       8.129956    6[1-(0),6-(1,7),6-(6,6)]
   322       7.818667       7.818667       7.818667    6[6-(1,6),6-(1,6),6-(7,7)]
   323       7.716307       7.716307       7.716307    6[1-(0),6-(1,7),6-(6,6)]
   324        7.93505        7.93505        7.93505    6[1-(0),6-(1,6),7-(6,30)]
   325        7.17646        7.17646        7.17646    6[1-(0),6-(1,6),7-(6,30)]
   326       7.825678       7.825678       7.825678    6[1-(0),6-(1,7),6-(6,6)]
   327       7.147013       7.147013       7.147013    6[6-(1,6),6-(1,6),6-(7,7)]
   328       5.777064       5.777064       5.777064    6[1-(0),6-(1,7),6-(6,6)]
   329       5.186738       5.186738       5.186738    6[1-(0),6-(1,6),7-(6,30)]
   330       7.860733       7.860733       7.860733    6[6-(6,6),7-(6),7-(6)]
   331       9.753703       9.753703       9.753703    6[6-(6,6),7-(6),7-(6)]
   332       7.881766       7.881766       7.881766    6[6-(6,6),7-(6),7-(6)]
   333      13.222746      13.222746      13.222746    6[1-(0),6-(1,6),7-(6,30)]
   334      11.900471      11.900471      11.900471    6[1-(0),6-(1,7),6-(6,6)]
   335      11.185349      11.185349      11.185349    6[6-(1,6),6-(1,6),6-(7,7)]
   336      11.813535      11.813535      11.813535    6[1-(0),6-(1,7),6-(6,6)]
   337      13.102157      13.102157      13.102157    6[1-(0),6-(1,6),7-(6,30)]
   338       7.039044       7.039044       7.039044    6[1-(0),6-(1,6),7-(6,30)]
   339       7.799036       7.799036       7.799036    6[1-(0),6-(1,7),6-(6,6)]
   340        7.15122        7.15122        7.15122    6[6-(1,6),6-(1,6),6-(7,7)]
   341       5.757433       5.757433       5.757433    6[1-(0),6-(1,7),6-(6,6)]
   342       5.094193       5.094193       5.094193    6[1-(0),6-(1,6),7-(6,30)]
   343        6.07433        6.07433        6.07433    6[1-(0),6-(1,6),7-(6,30)]
   344       6.298682       6.298682       6.298682    6[1-(0),6-(1,7),6-(6,6)]
   345       6.119201       6.119201       6.119201    6[6-(1,6),6-(1,6),6-(7,7)]
   346       5.709758       5.709758       5.709758    6[1-(0),6-(1,7),6-(6,6)]
   347       5.467178       5.467178       5.467178    6[1-(0),6-(1,6),7-(6,30)]
   348       6.346357       6.346357       6.346357    6[6-(6,6),7-(6),7-(6)]
   349       6.921259       6.921259       6.921259    6[6-(6,6),7-(6),7-(6)]
   350       6.377206       6.377206       6.377206    6[6-(6,6),7-(6),7-(6)]
   351       7.849516       7.849516       7.849516    6[1-(0),6-(1,6),7-(6,30)]
   352       7.379779       7.379779       7.379779    6[1-(0),6-(1,7),6-(6,6)]
   353        7.38679        7.38679        7.38679    6[6-(1,6),6-(1,6),6-(7,7)]
   354       7.863538       7.863538       7.863538    6[1-(0),6-(1,7),6-(6,6)]
   355       8.386558       8.386558       8.386558    6[1-(0),6-(1,6),7-(6,30)]
   356        5.67891        5.67891        5.67891    6[1-(0),6-(1,6),7-(6,30)]
   357       5.892044       5.892044       5.892044    6[1-(0),6-(1,7),6-(6,6)]
   358       6.203333       6.203333       6.203333    6[6-(1,6),6-(1,6),6-(7,7)]
   359       6.305693       6.305693       6.305693    6[1-(0),6-(1,7),6-(6,6)]
   360        6.08695        6.08695        6.08695    6[1-(0),6-(1,6),7-(6,30)]
   361        0.16546        0.16546        0.16546    6[1-(0),6-(1,6),7-(6,30)]
   362       0.814678       0.814678       0.814678    6[1-(0),6-(1,7),6-(6,6)]
   363       0.136013       0.136013       0.136013    6[6-(1,6),6-(1,6),6-(7,7)]
   364      12.788064      12.788064      12.788064    6[1-(0),6-(1,7),6-(6,6)]
   365      12.197738      12.197738      12.197738    6[1-(0),6-(1,6),7-(6,30)]
   366       0.849733       0.849733       0.849733    6[6-(6,6),7-(6),7-(6)]
   367       2.742703       2.742703       2.742703    6[6-(6,6),7-(6),7-(6)]
   368       0.870766       0.870766       0.870766    6[6-(6,6),7-(6),7-(6)]
   369       6.211746       6.211746       6.211746    6[1-(0),6-(1,6),7-(6,30)]
   370       4.889471       4.889471       4.889471    6[1-(0),6-(1,7),6-(6,6)]
   371       4.174349       4.174349       4.174349    6[6-(1,6),6-(1,6),6-(7,7)]
   372       4.802535       4.802535       4.802535    6[1-(0),6-(1,7),6-(6,6)]
   373       6.091157       6.091157       6.091157    6[1-(0),6-(1,6),7-(6,30)]
   374       0.028044       0.028044       0.028044    6[1-(0),6-(1,6),7-(6,30)]
   375       0.788036       0.788036       0.788036    6[1-(0),6-(1,7),6-(6,6)]
   376        0.14022        0.14022        0.14022    6[6-(1,6),6-(1,6),6-(7,7)]
   377      12.768433      12.768433      12.768433    6[1-(0),6-(1,7),6-(6,6)]
   378      12.105193      12.105193      12.105193    6[1-(0),6-(1,6),7-(6,30)]
   379       13.08533       13.08533       13.08533    6[1-(0),6-(1,6),7-(6,30)]
   380      13.309682      13.309682      13.309682    6[1-(0),6-(1,7),6-(6,6)]
   381      13.130201      13.130201      13.130201    6[6-(1,6),6-(1,6),6-(7,7)]
   382      12.720758      12.720758      12.720758    6[1-(0),6-(1,7),6-(6,6)]
   383      12.478178      12.478178      12.478178    6[1-(0),6-(1,6),7-(6,30)]
   384      13.357357      13.357357      13.357357    6[6-(6,6),7-(6),7-(6)]
   385      13.932259      13.932259      13.932259    6[6-(6,6),7-(6),7-(6)]
   386      13.388206      13.388206      13.388206    6[6-(6,6),7-(6),7-(6)]
   387       0.838516       0.838516       0.838516    6[1-(0),6-(1,6),7-(6,30)]
   388       0.368779       0.368779       0.368779    6[1-(0),6-(1,7),6-(6,6)]
   389        0.37579        0.37579        0.37579    6[6-(1,6),6-(1,6),6-(7,7)]
   390       0.852538       0.852538       0.852538    6[1-(0),6-(1,7),6-(6,6)]
   391       1.375558       1.375558       1.375558    6[1-(0),6-(1,6),7-(6,30)]
   392       12.68991       12.68991       12.68991    6[1-(0),6-(1,6),7-(6,30)]
   393      12.903044      12.903044      12.903044    6[1-(0),6-(1,7),6-(6,6)]
   394      13.214333      13.214333      13.214333    6[6-(1,6),6-(1,6),6-(7,7)]
   395      13.316693      13.316693      13.316693    6[1-(0),6-(1,7),6-(6,6)]
   396       13.09795       13.09795       13.09795    6[1-(0),6-(1,6),7-(6,30)]
   397       13.85654       13.85654       13.85654    6[1-(0),6-(1,6),7-(6,30)]
   398      13.207322      13.207322      13.207322    6[1-(0),6-(1,7),6-(6,6)]
   399      13.885987      13.885987      13.885987    6[6-(1,6),6-(1,6),6-(7,7)]
   400       1.233936       1.233936       1.233936    6[1-(0),6-(1,7),6-(6,6)]
   401       1.824262       1.824262       1.824262    6[1-(0),6-(1,6),7-(6,30)]
   402      13.172267      13.172267      13.172267    6[6-(6,6),7-(6),7-(6)]
   403      11.279297      11.279297      11.279297    6[6-(6,6),7-(6),7-(6)]
   404      13.151234      13.151234      13.151234    6[6-(6,6),7-(6),7-(6)]
   405       7.810254       7.810254       7.810254    6[1-(0),6-(1,6),7-(6,30)]
   406       9.132529       9.132529       9.132529    6[1-(0),6-(1,7),6-(6,6)]
   407       9.847651       9.847651       9.847651    6[6-(1,6),6-(1,6),6-(7,7)]
   408       9.219465       9.219465       9.219465    6[1-(0),6-(1,7),6-(6,6)]
   409       7.930843       7.930843       7.930843    6[1-(0),6-(1,6),7-(6,30)]
   410      -0.028044      -0.028044      -0.028044    6[1-(0),6-(1,6),7-(6,30)]
   411      13.233964      13.233964      13.233964    6[1-(0),6-(1,7),6-(6,6)]
   412       13.88178       13.88178       13.88178    6[6-(1,6),6-(1,6),6-(7,7)]
   413       1.253567       1.253567       1.253567    6[1-(0),6-(1,7),6-(6,6)]
   414       1.916807       1.916807       1.916807    6[1-(0),6-(1,6),7-(6,30)]
   415        0.93667        0.93667        0.93667    6[1-(0),6-(1,6),7-(6,30)]
   416       0.712318       0.712318       0.712318    6[1-(0),6-(1,7),6-(6,6)]
   417       0.891799       0.891799       0.891799    6[6-(1,6),6-(1,6),6-(7,7)]
   418       1.301242       1.301242       1.301242    6[1-(0),6-(1,7),6-(6,6)]
   419       1.543822       1.543822       1.543822    6[1-(0),6-(1,6),7-(6,30)]
   420       0.664643       0.664643       0.664643    6[6-(6,6),7-(6),7-(6)]
   421       0.089741       0.089741       0.089741    6[6-(6,6),7-(6),7-(6)]
   422       0.633794       0.633794       0.633794    6[6-(6,6),7-(6),7-(6)]
   423      13.183484      13.183484      13.183484    6[1-(0),6-(1,6),7-(6,30)]
   424      13.653221      13.653221      13.653221    6[1-(0),6-(1,7),6-(6,6)]
   425       13.64621       13.64621       13.64621    6[6-(1,6),6-(1,6),6-(7,7)]
   426      13.169462      13.169462      13.169462    6[1-(0),6-(1,7),6-(6,6)]
   427      12.646442      12.646442      12.646442    6[1-(0),6-(1,6),7-(6,30)]
   428        1.33209        1.33209        1.33209    6[1-(0),6-(1,6),7-(6,30)]
   429       1.118956       1.118956       1.118956    6[1-(0),6-(1,7),6-(6,6)]
   430       0.807667       0.807667       0.807667    6[6-(1,6),6-(1,6),6-(7,7)]
   431       0.705307       0.705307       0.705307    6[1-(0),6-(1,7),6-(6,6)]
   432        0.92405        0.92405        0.92405    6[1-(0),6-(1,6),7-(6,30)]
   433        7.17646        7.17646        7.17646    6[1-(0),6-(1,6),7-(6,30)]
   434       7.825678       7.825678       7.825678    6[1-(0),6-(1,7),6-(6,6)]
   435       7.147013       7.147013       7.147013    6[6-(1,6),6-(1,6),6-(7,7)]
   436       5.777064       5.777064       5.777064    6[1-(0),6-(1,7),6-(6,6)]
   437       5.186738       5.186738       5.186738    6[1-(0),6-(1,6),7-(6,30)]
   438       7.860733       7.860733       7.860733    6[6-(6,6),7-(6),7-(6)]
   439       9.753703       9.753703       9.753703    6[6-(6,6),7-(6),7-(6)]
   440       7.881766       7.881766       7.881766    6[6-(6,6),7-(6),7-(6)]
   441      13.222746      13.222746      13.222746    6[1-(0),6-(1,6),7-(6,30)]
   442      11.900471      11.900471      11.900471    6[1-(0),6-(1,7),6-(6,6)]
   443      11.185349      11.185349      11.185349    6[6-(1,6),6-(1,6),6-(7,7)]
   444      11.813535      11.813535      11.813535    6[1-(0),6-(1,7),6-(6,6)]
   445      13.102157      13.102157      13.102157    6[1-(0),6-(1,6),7-(6,30)]
   446       7.039044       7.039044       7.039044    6[1-(0),6-(1,6),7-(6,30)]
   447       7.799036       7.799036       7.799036    6[1-(0),6-(1,7),6-(6,6)]
   448        7.15122        7.15122        7.15122    6[6-(1,6),6-(1,6),6-(7,7)]
   449       5.757433       5.757433       5.757433    6[1-(0),6-(1,7),6-(6,6)]
   450       5.094193       5.094193       5.094193    6[1-(0),6-(1,6),7-(6,30)]
   451        6.07433        6.07433        6.07433    6[1-(0),6-(1,6),7-(6,30)]
   452       6.298682       6.298682       6.298682    6[1-(0),6-(1,7),6-(6,6)]
   453       6.119201       6.119201       6.119201    6[6-(1,6),6-(1,6),6-(7,7)]
   454       5.709758       5.709758       5.709758    6[1-(0),6-(1,7),6-(6,6)]
   455       5.467178       5.467178       5.467178    6[1-(0),6-(1,6),7-(6,30)]
   456       6.346357       6.346357       6.346357    6[6-(6,6),7-(6),7-(6)]
   457       6.921259       6.921259       6.921259    6[6-(6,6),7-(6),7-(6)]
   458       6.377206       6.377206       6.377206    6[6-(6,6),7-(6),7-(6)]
   459       7.849516       7.849516       7.849516    6[1-(0),6-(1,6),7-(6,30)]
   460       7.379779       7.379779       7.379779    6[1-(0),6-(1,7),6-(6,6)]
   461        7.38679        7.38679        7.38679    6[6-(1,6),6-(1,6),6-(7,7)]
   462       7.863538       7.863538       7.863538    6[1-(0),6-(1,7),6-(6,6)]
   463       8.386558       8.386558       8.386558    6[1-(0),6-(1,6),7-(6,30)]
   464        5.67891        5.67891        5.67891    6[1-(0),6-(1,6),7-(6,30)]
   465       5.892044       5.892044       5.892044    6[1-(0),6-(1,7),6-(6,6)]
   466       6.203333       6.203333       6.203333    6[6-(1,6),6-(1,6),6-(7,7)]
   467       6.305693       6.305693       6.305693    6[1-(0),6-(1,7),6-(6,6)]
   468        6.08695        6.08695        6.08695    6[1-(0),6-(1,6),7-(6,30)]
   469        6.84554        6.84554        6.84554    6[1-(0),6-(1,6),7-(6,30)]
   470       6.196322       6.196322       6.196322    6[1-(0),6-(1,7),6-(6,6)]
   471       6.874987       6.874987       6.874987    6[6-(1,6),6-(1,6),6-(7,7)]
   472       8.244936       8.244936       8.244936    6[1-(0),6-(1,7),6-(6,6)]
   473       8.835262       8.835262       8.835262    6[1-(0),6-(1,6),7-(6,30)]
   474       6.161267       6.161267       6.161267    6[6-(6,6),7-(6),7-(6)]
   475       4.268297       4.268297       4.268297    6[6-(6,6),7-(6),7-(6)]
   476       6.140234       6.140234       6.140234    6[6-(6,6),7-(6),7-(6)]
   477       0.799254       0.799254       0.799254    6[1-(0),6-(1,6),7-(6,30)]
   478       2.121529       2.121529       2.121529    6[1-(0),6-(1,7),6-(6,6)]
   479       2.836651       2.836651       2.836651    6[6-(1,6),6-(1,6),6-(7,7)]
   480       2.208465       2.208465       2.208465    6[1-(0),6-(1,7),6-(6,6)]
   481       0.919843       0.919843       0.919843    6[1-(0),6-(1,6),7-(6,30)]
   482       6.982956       6.982956       6.982956    6[1-(0),6-(1,6),7-(6,30)]
   483       6.222964       6.222964       6.222964    6[1-(0),6-(1,7),6-(6,6)]
   484        6.87078        6.87078        6.87078    6[6-(1,6),6-(1,6),6-(7,7)]
   485       8.264567       8.264567       8.264567    6[1-(0),6-(1,7),6-(6,6)]
   486       8.927807       8.927807       8.927807    6[1-(0),6-(1,6),7-(6,30)]
   487        7.94767        7.94767        7.94767    6[1-(0),6-(1,6),7-(6,30)]
   488       7.723318       7.723318       7.723318    6[1-(0),6-(1,7),6-(6,6)]
   489       7.902799       7.902799       7.902799    6[6-(1,6),6-(1,6),6-(7,7)]
   490       8.312242       8.312242       8.312242    6[1-(0),6-(1,7),6-(6,6)]
   491       8.554822       8.554822       8.554822    6[1-(0),6-(1,6),7-(6,30)]
   492       7.675643       7.675643       7.675643    6[6-(6,6),7-(6),7-(6)]
   493       7.100741       7.100741       7.100741    6[6-(6,6),7-(6),7-(6)]
   494       7.644794       7.644794       7.644794    6[6-(6,6),7-(6),7-(6)]
   495       6.172484       6.172484       6.172484    6[1-(0),6-(1,6),7-(6,30)]
   496       6.642221       6.642221       6.642221    6[1-(0),6-(1,7),6-(6,6)]
   497        6.63521        6.63521        6.63521    6[6-(1,6),6-(1,6),6-(7,7)]
   498       6.158462       6.158462       6.158462    6[1-(0),6-(1,7),6-(6,6)]
   499       5.635442       5.635442       5.635442    6[1-(0),6-(1,6),7-(6,30)]
   500        8.34309        8.34309        8.34309    6[1-(0),6-(1,6),7-(6,30)]
   501       8.129956       8.129956       8.129956    6[1-(0),6-(1,7),6-(6,6)]
   502       7.818667       7.818667       7.818667    6[6-(1,6),6-(1,6),6-(7,7)]
   503       7.716307       7.716307       7.716307    6[1-(0),6-(1,7),6-(6,6)]
   504        7.93505        7.93505        7.93505    6[1-(0),6-(1,6),7-(6,30)]
   505        4.51915        4.51915        4.51915    53[30-(7,7,53)]
   506       0.792383       0.792383       0.792383    53[30-(7,7,53)]
   507       4.271522       4.271522       4.271522    53[30-(7,7,53)]
   508       4.262828       4.262828       4.262828    53[30-(7,7,53)]
   509       2.210007       2.210007       2.210007    53[30-(7,7,53)]
   510       4.684189       4.684189       4.684189    53[30-(7,7,53)]
   511        9.50285        9.50285        9.50285    53[30-(7,7,53)]
   512      13.229617      13.229617      13.229617    53[30-(7,7,53)]
   513       9.750478       9.750478       9.750478    53[30-(7,7,53)]
   514       9.759172       9.759172       9.759172    53[30-(7,7,53)]
   515      11.811993      11.811993      11.811993    53[30-(7,7,53)]
   516       9.337811       9.337811       9.337811    53[30-(7,7,53)]
   517       11.53015       11.53015       11.53015    53[30-(7,7,53)]
   518       7.803383       7.803383       7.803383    53[30-(7,7,53)]
   519      11.282522      11.282522      11.282522    53[30-(7,7,53)]
   520      11.273828      11.273828      11.273828    53[30-(7,7,53)]
   521       9.221007       9.221007       9.221007    53[30-(7,7,53)]
   522      11.695189      11.695189      11.695189    53[30-(7,7,53)]
   523        2.49185        2.49185        2.49185    53[30-(7,7,53)]
   524       6.218617       6.218617       6.218617    53[30-(7,7,53)]
   525       2.739478       2.739478       2.739478    53[30-(7,7,53)]
   526       2.748172       2.748172       2.748172    53[30-(7,7,53)]
   527       4.800993       4.800993       4.800993    53[30-(7,7,53)]
   528       2.326811       2.326811       2.326811    53[30-(7,7,53)]
   529        9.50285        9.50285        9.50285    53[30-(7,7,53)]
   530      13.229617      13.229617      13.229617    53[30-(7,7,53)]
   531       9.750478       9.750478       9.750478    53[30-(7,7,53)]
   532       9.759172       9.759172       9.759172    53[30-(7,7,53)]
   533      11.811993      11.811993      11.811993    53[30-(7,7,53)]
   534       9.337811       9.337811       9.337811    53[30-(7,7,53)]
   535        4.51915        4.51915        4.51915    53[30-(7,7,53)]
   536       0.792383       0.792383       0.792383    53[30-(7,7,53)]
   537       4.271522       4.271522       4.271522    53[30-(7,7,53)]
   538       4.262828       4.262828       4.262828    53[30-(7,7,53)]
   539       2.210007       2.210007       2.210007    53[30-(7,7,53)]
   540       4.684189       4.684189       4.684189    53[30-(7,7,53)]
   541        2.49185        2.49185        2.49185    53[30-(7,7,53)]
   542       6.218617       6.218617       6.218617    53[30-(7,7,53)]
   543       2.739478       2.739478       2.739478    53[30-(7,7,53)]
   544       2.748172       2.748172       2.748172    53[30-(7,7,53)]
   545       4.800993       4.800993       4.800993    53[30-(7,7,53)]
   546       2.326811       2.326811       2.326811    53[30-(7,7,53)]
   547       11.53015       11.53015       11.53015    53[30-(7,7,53)]
   548       7.803383       7.803383       7.803383    53[30-(7,7,53)]
   549      11.282522      11.282522      11.282522    53[30-(7,7,53)]
   550      11.273828      11.273828      11.273828    53[30-(7,7,53)]
   551       9.221007       9.221007       9.221007    53[30-(7,7,53)]
   552      11.695189      11.695189      11.695189    53[30-(7,7,53)]
   553       1.158217       1.158217       1.158217    7[6-(1,6),6-(1,6),30-(7,53,53)]
   554      11.869623      11.869623      11.869623    7[6-(6,7),6-(6,7)]
   555      11.840177      11.840177      11.840177    7[6-(6,7),6-(6,7)]
   556      13.885987      13.885987      13.885987    7[6-(6,7),6-(6,7)]
   557       7.232548       7.232548       7.232548    7[6-(1,6),6-(1,6),30-(7,53,53)]
   558       1.292828       1.292828       1.292828    7[6-(1,6),6-(1,6),30-(7,53,53)]
   559       1.362938       1.362938       1.362938    7[6-(1,6),6-(1,6),30-(7,53,53)]
   560       0.298669       0.298669       0.298669    7[6-(6,7),6-(6,7)]
   561       0.858146       0.858146       0.858146    7[6-(6,7),6-(6,7)]
   562       0.234167       0.234167       0.234167    7[6-(6,7),6-(6,7)]
   563      12.654855      12.654855      12.654855    7[6-(1,6),6-(1,6),30-(7,53,53)]
   564       1.228327       1.228327       1.228327    7[6-(1,6),6-(1,6),30-(7,53,53)]
   565      12.863783      12.863783      12.863783    7[6-(1,6),6-(1,6),30-(7,53,53)]
   566       2.152377       2.152377       2.152377    7[6-(6,7),6-(6,7)]
   567       2.181823       2.181823       2.181823    7[6-(6,7),6-(6,7)]
   568       0.136013       0.136013       0.136013    7[6-(6,7),6-(6,7)]
   569       6.789452       6.789452       6.789452    7[6-(1,6),6-(1,6),30-(7,53,53)]
   570      12.729172      12.729172      12.729172    7[6-(1,6),6-(1,6),30-(7,53,53)]
   571      12.659062      12.659062      12.659062    7[6-(1,6),6-(1,6),30-(7,53,53)]
   572      13.723331      13.723331      13.723331    7[6-(6,7),6-(6,7)]
   573      13.163854      13.163854      13.163854    7[6-(6,7),6-(6,7)]
   574      13.787833      13.787833      13.787833    7[6-(6,7),6-(6,7)]
   575       1.367145       1.367145       1.367145    7[6-(1,6),6-(1,6),30-(7,53,53)]
   576      12.793673      12.793673      12.793673    7[6-(1,6),6-(1,6),30-(7,53,53)]
   577       8.169217       8.169217       8.169217    7[6-(1,6),6-(1,6),30-(7,53,53)]
   578       4.858623       4.858623       4.858623    7[6-(6,7),6-(6,7)]
   579       4.829177       4.829177       4.829177    7[6-(6,7),6-(6,7)]
   580       6.874987       6.874987       6.874987    7[6-(6,7),6-(6,7)]
   581       0.221548       0.221548       0.221548    7[6-(1,6),6-(1,6),30-(7,53,53)]
   582       8.303828       8.303828       8.303828    7[6-(1,6),6-(1,6),30-(7,53,53)]
   583       8.373938       8.373938       8.373938    7[6-(1,6),6-(1,6),30-(7,53,53)]
   584       7.309669       7.309669       7.309669    7[6-(6,7),6-(6,7)]
   585       7.869146       7.869146       7.869146    7[6-(6,7),6-(6,7)]
   586       7.245167       7.245167       7.245167    7[6-(6,7),6-(6,7)]
   587       5.643855       5.643855       5.643855    7[6-(1,6),6-(1,6),30-(7,53,53)]
   588       8.239327       8.239327       8.239327    7[6-(1,6),6-(1,6),30-(7,53,53)]
   589       5.852783       5.852783       5.852783    7[6-(1,6),6-(1,6),30-(7,53,53)]
   590       9.163377       9.163377       9.163377    7[6-(6,7),6-(6,7)]
   591       9.192823       9.192823       9.192823    7[6-(6,7),6-(6,7)]
   592       7.147013       7.147013       7.147013    7[6-(6,7),6-(6,7)]
   593      13.800452      13.800452      13.800452    7[6-(1,6),6-(1,6),30-(7,53,53)]
   594       5.718172       5.718172       5.718172    7[6-(1,6),6-(1,6),30-(7,53,53)]
   595       5.648062       5.648062       5.648062    7[6-(1,6),6-(1,6),30-(7,53,53)]
   596       6.712331       6.712331       6.712331    7[6-(6,7),6-(6,7)]
   597       6.152854       6.152854       6.152854    7[6-(6,7),6-(6,7)]
   598       6.776833       6.776833       6.776833    7[6-(6,7),6-(6,7)]
   599       8.378145       8.378145       8.378145    7[6-(1,6),6-(1,6),30-(7,53,53)]
   600       5.782673       5.782673       5.782673    7[6-(1,6),6-(1,6),30-(7,53,53)]
   601      12.863783      12.863783      12.863783    7[6-(1,6),6-(1,6),30-(7,53,53)]
   602       2.152377       2.152377       2.152377    7[6-(6,7),6-(6,7)]
   603       2.181823       2.181823       2.181823    7[6-(6,7),6-(6,7)]
   604       0.136013       0.136013       0.136013    7[6-(6,7),6-(6,7)]
   605       6.789452       6.789452       6.789452    7[6-(1,6),6-(1,6),30-(7,53,53)]
   606      12.729172      12.729172      12.729172    7[6-(1,6),6-(1,6),30-(7,53,53)]
   607      12.659062      12.659062      12.659062    7[6-(1,6),6-(1,6),30-(7,53,53)]
   608      13.723331      13.723331      13.723331    7[6-(6,7),6-(6,7)]
   609      13.163854      13.163854      13.163854    7[6-(6,7),6-(6,7)]
   610      13.787833      13.787833      13.787833    7[6-(6,7),6-(6,7)]
   611       1.367145       1.367145       1.367145    7[6-(1,6),6-(1,6),30-(7,53,53)]
   612      12.793673      12.793673      12.793673    7[6-(1,6),6-(1,6),30-(7,53,53)]
   613       1.158217       1.158217       1.158217    7[6-(1,6),6-(1,6),30-(7,53,53)]
   614      11.869623      11.869623      11.869623    7[6-(6,7),6-(6,7)]
   615      11.840177      11.840177      11.840177    7[6-(6,7),6-(6,7)]
   616      13.885987      13.885987      13.885987    7[6-(6,7),6-(6,7)]
   617       7.232548       7.232548       7.232548    7[6-(1,6),6-(1,6),30-(7,53,53)]
   618       1.292828       1.292828       1.292828    7[6-(1,6),6-(1,6),30-(7,53,53)]
   619       1.362938       1.362938       1.362938    7[6-(1,6),6-(1,6),30-(7,53,53)]
   620       0.298669       0.298669       0.298669    7[6-(6,7),6-(6,7)]
   621       0.858146       0.858146       0.858146    7[6-(6,7),6-(6,7)]
   622       0.234167       0.234167       0.234167    7[6-(6,7),6-(6,7)]
   623      12.654855      12.654855      12.654855    7[6-(1,6),6-(1,6),30-(7,53,53)]
   624       1.228327       1.228327       1.228327    7[6-(1,6),6-(1,6),30-(7,53,53)]
   625       5.852783       5.852783       5.852783    7[6-(1,6),6-(1,6),30-(7,53,53)]
   626       9.163377       9.163377       9.163377    7[6-(6,7),6-(6,7)]
   627       9.192823       9.192823       9.192823    7[6-(6,7),6-(6,7)]
   628       7.147013       7.147013       7.147013    7[6-(6,7),6-(6,7)]
   629      13.800452      13.800452      13.800452    7[6-(1,6),6-(1,6),30-(7,53,53)]
   630       5.718172       5.718172       5.718172    7[6-(1,6),6-(1,6),30-(7,53,53)]
   631       5.648062       5.648062       5.648062    7[6-(1,6),6-(1,6),30-(7,53,53)]
   632       6.712331       6.712331       6.712331    7[6-(6,7),6-(6,7)]
   633       6.152854       6.152854       6.152854    7[6-(6,7),6-(6,7)]
   634       6.776833       6.776833       6.776833    7[6-(6,7),6-(6,7)]
   635       8.378145       8.378145       8.378145    7[6-(1,6),6-(1,6),30-(7,53,53)]
   636       5.782673       5.782673       5.782673    7[6-(1,6),6-(1,6),30-(7,53,53)]
   637       8.169217       8.169217       8.169217    7[6-(1,6),6-(1,6),30-(7,53,53)]
   638       4.858623       4.858623       4.858623    7[6-(6,7),6-(6,7)]
   639       4.829177       4.829177       4.829177    7[6-(6,7),6-(6,7)]
   640       6.874987       6.874987       6.874987    7[6-(6,7),6-(6,7)]
   641       0.221548       0.221548       0.221548    7[6-(1,6),6-(1,6),30-(7,53,53)]
   642       8.303828       8.303828       8.303828    7[6-(1,6),6-(1,6),30-(7,53,53)]
   643       8.373938       8.373938       8.373938    7[6-(1,6),6-(1,6),30-(7,53,53)]
   644       7.309669       7.309669       7.309669    7[6-(6,7),6-(6,7)]
   645       7.869146       7.869146       7.869146    7[6-(6,7),6-(6,7)]
   646       7.245167       7.245167       7.245167    7[6-(6,7),6-(6,7)]
   647       5.643855       5.643855       5.643855    7[6-(1,6),6-(1,6),30-(7,53,53)]
   648       8.239327       8.239327       8.239327    7[6-(1,6),6-(1,6),30-(7,53,53)]
