# Supplementary material for: A collection of forcefield precursors for metal–organic frameworks
Source: RSC Adv. 2019 Nov 13;9(63):36492–507. doi: 10.1039/c9ra07327b (PMC9075174; doi:10.1039/c9ra07327b)
Supplement: RA-009-C9RA07327B-s1743 [file RA-009-C9RA07327B-s1743.txt]

NIZZOM_clean

14.012000    0.000000    0.000000
0.000000    28.280000    0.000000
0.000000    0.000000    44.907000

     1       4.642316       4.642316       4.642316    30[7-(6,6),7-(6,6),53-(0),53-(0)]
     2       5.144085       5.144085       5.144085    30[7-(6,6),7-(6,6),53-(0),53-(0)]
     3       1.638283       1.638283       1.638283    30[7-(6,6),7-(6,6),53-(0),53-(0)]
     4       9.369684       9.369684       9.369684    30[7-(6,6),7-(6,6),53-(0),53-(0)]
     5       8.867915       8.867915       8.867915    30[7-(6,6),7-(6,6),53-(0),53-(0)]
     6      12.373717      12.373717      12.373717    30[7-(6,6),7-(6,6),53-(0),53-(0)]
     7      11.648316      11.648316      11.648316    30[7-(6,6),7-(6,6),53-(0),53-(0)]
     8      12.150085      12.150085      12.150085    30[7-(6,6),7-(6,6),53-(0),53-(0)]
     9       8.644283       8.644283       8.644283    30[7-(6,6),7-(6,6),53-(0),53-(0)]
    10       2.363684       2.363684       2.363684    30[7-(6,6),7-(6,6),53-(0),53-(0)]
    11       1.861915       1.861915       1.861915    30[7-(6,6),7-(6,6),53-(0),53-(0)]
    12       5.367717       5.367717       5.367717    30[7-(6,6),7-(6,6),53-(0),53-(0)]
    13       9.369684       9.369684       9.369684    30[7-(6,6),7-(6,6),53-(0),53-(0)]
    14       8.867915       8.867915       8.867915    30[7-(6,6),7-(6,6),53-(0),53-(0)]
    15      12.373717      12.373717      12.373717    30[7-(6,6),7-(6,6),53-(0),53-(0)]
    16       4.642316       4.642316       4.642316    30[7-(6,6),7-(6,6),53-(0),53-(0)]
    17       5.144085       5.144085       5.144085    30[7-(6,6),7-(6,6),53-(0),53-(0)]
    18       1.638283       1.638283       1.638283    30[7-(6,6),7-(6,6),53-(0),53-(0)]
    19       2.363684       2.363684       2.363684    30[7-(6,6),7-(6,6),53-(0),53-(0)]
    20       1.861915       1.861915       1.861915    30[7-(6,6),7-(6,6),53-(0),53-(0)]
    21       5.367717       5.367717       5.367717    30[7-(6,6),7-(6,6),53-(0),53-(0)]
    22      11.648316      11.648316      11.648316    30[7-(6,6),7-(6,6),53-(0),53-(0)]
    23      12.150085      12.150085      12.150085    30[7-(6,6),7-(6,6),53-(0),53-(0)]
    24       8.644283       8.644283       8.644283    30[7-(6,6),7-(6,6),53-(0),53-(0)]
    25       4.162965       4.162965       4.162965    1[6-(6,7)]
    26       5.295135       5.295135       5.295135    1[6-(6,6)]
    27       8.767308       8.767308       8.767308    1[6-(6,6)]
    28        7.53145        7.53145        7.53145    1[6-(6,7)]
    29      13.607053      13.607053      13.607053    1[6-(6,7)]
    30      11.432391      11.432391      11.432391    1[6-(6,6)]
    31       11.47863       11.47863       11.47863    1[6-(6,6)]
    32      13.647688      13.647688      13.647688    1[6-(6,7)]
    33       4.293277       4.293277       4.293277    1[6-(6,7)]
    34       5.288129       5.288129       5.288129    1[6-(6,6)]
    35       8.863991       8.863991       8.863991    1[6-(6,6)]
    36       7.775259       7.775259       7.775259    1[6-(6,7)]
    37       8.684638       8.684638       8.684638    1[6-(6,7)]
    38       8.306314       8.306314       8.306314    1[6-(6,6)]
    39       7.317066       7.317066       7.317066    1[6-(6,6)]
    40       7.663163       7.663163       7.663163    1[6-(6,7)]
    41       8.283894       8.283894       8.283894    1[6-(6,7)]
    42       7.925187       7.925187       7.925187    1[6-(6,6)]
    43        7.62533        7.62533        7.62533    1[6-(6,6)]
    44       7.993846       7.993846       7.993846    1[6-(6,7)]
    45       5.480093       5.480093       5.480093    1[6-(6,7)]
    46       6.337628       6.337628       6.337628    1[6-(6,6)]
    47        6.84206        6.84206        6.84206    1[6-(6,6)]
    48       6.034968       6.034968       6.034968    1[6-(6,7)]
    49       9.849035       9.849035       9.849035    1[6-(6,7)]
    50       8.716865       8.716865       8.716865    1[6-(6,6)]
    51       5.244692       5.244692       5.244692    1[6-(6,6)]
    52        6.48055        6.48055        6.48055    1[6-(6,7)]
    53       0.404947       0.404947       0.404947    1[6-(6,7)]
    54       2.579609       2.579609       2.579609    1[6-(6,6)]
    55        2.53337        2.53337        2.53337    1[6-(6,6)]
    56       0.364312       0.364312       0.364312    1[6-(6,7)]
    57       9.718723       9.718723       9.718723    1[6-(6,7)]
    58       8.723871       8.723871       8.723871    1[6-(6,6)]
    59       5.148009       5.148009       5.148009    1[6-(6,6)]
    60       6.236741       6.236741       6.236741    1[6-(6,7)]
    61       5.327362       5.327362       5.327362    1[6-(6,7)]
    62       5.705686       5.705686       5.705686    1[6-(6,6)]
    63       6.694934       6.694934       6.694934    1[6-(6,6)]
    64       6.348837       6.348837       6.348837    1[6-(6,7)]
    65       5.728106       5.728106       5.728106    1[6-(6,7)]
    66       6.086813       6.086813       6.086813    1[6-(6,6)]
    67        6.38667        6.38667        6.38667    1[6-(6,6)]
    68       6.018154       6.018154       6.018154    1[6-(6,7)]
    69       8.531907       8.531907       8.531907    1[6-(6,7)]
    70       7.674372       7.674372       7.674372    1[6-(6,6)]
    71        7.16994        7.16994        7.16994    1[6-(6,6)]
    72       7.977032       7.977032       7.977032    1[6-(6,7)]
    73      11.168965      11.168965      11.168965    1[6-(6,7)]
    74      12.301135      12.301135      12.301135    1[6-(6,6)]
    75       1.761308       1.761308       1.761308    1[6-(6,6)]
    76        0.52545        0.52545        0.52545    1[6-(6,7)]
    77       6.601053       6.601053       6.601053    1[6-(6,7)]
    78       4.426391       4.426391       4.426391    1[6-(6,6)]
    79        4.47263        4.47263        4.47263    1[6-(6,6)]
    80       6.641688       6.641688       6.641688    1[6-(6,7)]
    81      11.299277      11.299277      11.299277    1[6-(6,7)]
    82      12.294129      12.294129      12.294129    1[6-(6,6)]
    83       1.857991       1.857991       1.857991    1[6-(6,6)]
    84       0.769259       0.769259       0.769259    1[6-(6,7)]
    85       1.678638       1.678638       1.678638    1[6-(6,7)]
    86       1.300314       1.300314       1.300314    1[6-(6,6)]
    87       0.311066       0.311066       0.311066    1[6-(6,6)]
    88       0.657163       0.657163       0.657163    1[6-(6,7)]
    89       1.277894       1.277894       1.277894    1[6-(6,7)]
    90       0.919187       0.919187       0.919187    1[6-(6,6)]
    91        0.61933        0.61933        0.61933    1[6-(6,6)]
    92       0.987846       0.987846       0.987846    1[6-(6,7)]
    93      12.486093      12.486093      12.486093    1[6-(6,7)]
    94      13.343628      13.343628      13.343628    1[6-(6,6)]
    95       13.84806       13.84806       13.84806    1[6-(6,6)]
    96      13.040968      13.040968      13.040968    1[6-(6,7)]
    97       2.843035       2.843035       2.843035    1[6-(6,7)]
    98       1.710865       1.710865       1.710865    1[6-(6,6)]
    99      12.250692      12.250692      12.250692    1[6-(6,6)]
   100       13.48655       13.48655       13.48655    1[6-(6,7)]
   101       7.410947       7.410947       7.410947    1[6-(6,7)]
   102       9.585609       9.585609       9.585609    1[6-(6,6)]
   103        9.53937        9.53937        9.53937    1[6-(6,6)]
   104       7.370312       7.370312       7.370312    1[6-(6,7)]
   105       2.712723       2.712723       2.712723    1[6-(6,7)]
   106       1.717871       1.717871       1.717871    1[6-(6,6)]
   107      12.154009      12.154009      12.154009    1[6-(6,6)]
   108      13.242741      13.242741      13.242741    1[6-(6,7)]
   109      12.333362      12.333362      12.333362    1[6-(6,7)]
   110      12.711686      12.711686      12.711686    1[6-(6,6)]
   111      13.700934      13.700934      13.700934    1[6-(6,6)]
   112      13.354837      13.354837      13.354837    1[6-(6,7)]
   113      12.734106      12.734106      12.734106    1[6-(6,7)]
   114      13.092813      13.092813      13.092813    1[6-(6,6)]
   115       13.39267       13.39267       13.39267    1[6-(6,6)]
   116      13.024154      13.024154      13.024154    1[6-(6,7)]
   117       1.525907       1.525907       1.525907    1[6-(6,7)]
   118       0.668372       0.668372       0.668372    1[6-(6,6)]
   119        0.16394        0.16394        0.16394    1[6-(6,6)]
   120       0.971032       0.971032       0.971032    1[6-(6,7)]
   121       9.849035       9.849035       9.849035    1[6-(6,7)]
   122       8.716865       8.716865       8.716865    1[6-(6,6)]
   123       5.244692       5.244692       5.244692    1[6-(6,6)]
   124        6.48055        6.48055        6.48055    1[6-(6,7)]
   125       0.404947       0.404947       0.404947    1[6-(6,7)]
   126       2.579609       2.579609       2.579609    1[6-(6,6)]
   127        2.53337        2.53337        2.53337    1[6-(6,6)]
   128       0.364312       0.364312       0.364312    1[6-(6,7)]
   129       9.718723       9.718723       9.718723    1[6-(6,7)]
   130       8.723871       8.723871       8.723871    1[6-(6,6)]
   131       5.148009       5.148009       5.148009    1[6-(6,6)]
   132       6.236741       6.236741       6.236741    1[6-(6,7)]
   133       5.327362       5.327362       5.327362    1[6-(6,7)]
   134       5.705686       5.705686       5.705686    1[6-(6,6)]
   135       6.694934       6.694934       6.694934    1[6-(6,6)]
   136       6.348837       6.348837       6.348837    1[6-(6,7)]
   137       5.728106       5.728106       5.728106    1[6-(6,7)]
   138       6.086813       6.086813       6.086813    1[6-(6,6)]
   139        6.38667        6.38667        6.38667    1[6-(6,6)]
   140       6.018154       6.018154       6.018154    1[6-(6,7)]
   141       8.531907       8.531907       8.531907    1[6-(6,7)]
   142       7.674372       7.674372       7.674372    1[6-(6,6)]
   143        7.16994        7.16994        7.16994    1[6-(6,6)]
   144       7.977032       7.977032       7.977032    1[6-(6,7)]
   145       4.162965       4.162965       4.162965    1[6-(6,7)]
   146       5.295135       5.295135       5.295135    1[6-(6,6)]
   147       8.767308       8.767308       8.767308    1[6-(6,6)]
   148        7.53145        7.53145        7.53145    1[6-(6,7)]
   149      13.607053      13.607053      13.607053    1[6-(6,7)]
   150      11.432391      11.432391      11.432391    1[6-(6,6)]
   151       11.47863       11.47863       11.47863    1[6-(6,6)]
   152      13.647688      13.647688      13.647688    1[6-(6,7)]
   153       4.293277       4.293277       4.293277    1[6-(6,7)]
   154       5.288129       5.288129       5.288129    1[6-(6,6)]
   155       8.863991       8.863991       8.863991    1[6-(6,6)]
   156       7.775259       7.775259       7.775259    1[6-(6,7)]
   157       8.684638       8.684638       8.684638    1[6-(6,7)]
   158       8.306314       8.306314       8.306314    1[6-(6,6)]
   159       7.317066       7.317066       7.317066    1[6-(6,6)]
   160       7.663163       7.663163       7.663163    1[6-(6,7)]
   161       8.283894       8.283894       8.283894    1[6-(6,7)]
   162       7.925187       7.925187       7.925187    1[6-(6,6)]
   163        7.62533        7.62533        7.62533    1[6-(6,6)]
   164       7.993846       7.993846       7.993846    1[6-(6,7)]
   165       5.480093       5.480093       5.480093    1[6-(6,7)]
   166       6.337628       6.337628       6.337628    1[6-(6,6)]
   167        6.84206        6.84206        6.84206    1[6-(6,6)]
   168       6.034968       6.034968       6.034968    1[6-(6,7)]
   169       2.843035       2.843035       2.843035    1[6-(6,7)]
   170       1.710865       1.710865       1.710865    1[6-(6,6)]
   171      12.250692      12.250692      12.250692    1[6-(6,6)]
   172       13.48655       13.48655       13.48655    1[6-(6,7)]
   173       7.410947       7.410947       7.410947    1[6-(6,7)]
   174       9.585609       9.585609       9.585609    1[6-(6,6)]
   175        9.53937        9.53937        9.53937    1[6-(6,6)]
   176       7.370312       7.370312       7.370312    1[6-(6,7)]
   177       2.712723       2.712723       2.712723    1[6-(6,7)]
   178       1.717871       1.717871       1.717871    1[6-(6,6)]
   179      12.154009      12.154009      12.154009    1[6-(6,6)]
   180      13.242741      13.242741      13.242741    1[6-(6,7)]
   181      12.333362      12.333362      12.333362    1[6-(6,7)]
   182      12.711686      12.711686      12.711686    1[6-(6,6)]
   183      13.700934      13.700934      13.700934    1[6-(6,6)]
   184      13.354837      13.354837      13.354837    1[6-(6,7)]
   185      12.734106      12.734106      12.734106    1[6-(6,7)]
   186      13.092813      13.092813      13.092813    1[6-(6,6)]
   187       13.39267       13.39267       13.39267    1[6-(6,6)]
   188      13.024154      13.024154      13.024154    1[6-(6,7)]
   189       1.525907       1.525907       1.525907    1[6-(6,7)]
   190       0.668372       0.668372       0.668372    1[6-(6,6)]
   191        0.16394        0.16394        0.16394    1[6-(6,6)]
   192       0.971032       0.971032       0.971032    1[6-(6,7)]
   193      11.168965      11.168965      11.168965    1[6-(6,7)]
   194      12.301135      12.301135      12.301135    1[6-(6,6)]
   195       1.761308       1.761308       1.761308    1[6-(6,6)]
   196        0.52545        0.52545        0.52545    1[6-(6,7)]
   197       6.601053       6.601053       6.601053    1[6-(6,7)]
   198       4.426391       4.426391       4.426391    1[6-(6,6)]
   199        4.47263        4.47263        4.47263    1[6-(6,6)]
   200       6.641688       6.641688       6.641688    1[6-(6,7)]
   201      11.299277      11.299277      11.299277    1[6-(6,7)]
   202      12.294129      12.294129      12.294129    1[6-(6,6)]
   203       1.857991       1.857991       1.857991    1[6-(6,6)]
   204       0.769259       0.769259       0.769259    1[6-(6,7)]
   205       1.678638       1.678638       1.678638    1[6-(6,7)]
   206       1.300314       1.300314       1.300314    1[6-(6,6)]
   207       0.311066       0.311066       0.311066    1[6-(6,6)]
   208       0.657163       0.657163       0.657163    1[6-(6,7)]
   209       1.277894       1.277894       1.277894    1[6-(6,7)]
   210       0.919187       0.919187       0.919187    1[6-(6,6)]
   211        0.61933        0.61933        0.61933    1[6-(6,6)]
   212       0.987846       0.987846       0.987846    1[6-(6,7)]
   213      12.486093      12.486093      12.486093    1[6-(6,7)]
   214      13.343628      13.343628      13.343628    1[6-(6,6)]
   215       13.84806       13.84806       13.84806    1[6-(6,6)]
   216      13.040968      13.040968      13.040968    1[6-(6,7)]
   217       5.112979       5.112979       5.112979    6[1-(0),6-(1,6),7-(6,30)]
   218       5.778549       5.778549       5.778549    6[1-(0),6-(1,7),6-(6,6)]
   219       7.162934       7.162934       7.162934    6[6-(1,6),6-(1,6),6-(7,7)]
   220       7.818696       7.818696       7.818696    6[1-(0),6-(1,7),6-(6,6)]
   221        7.07606        7.07606        7.07606    6[1-(0),6-(1,6),7-(6,30)]
   222        7.90557        7.90557        7.90557    6[6-(6,6),7-(6),7-(6)]
   223       9.787382       9.787382       9.787382    6[6-(6,6),7-(6),7-(6)]
   224       7.895762       7.895762       7.895762    6[6-(6,6),7-(6),7-(6)]
   225       13.16007       13.16007       13.16007    6[1-(0),6-(1,6),7-(6,30)]
   226      11.868164      11.868164      11.868164    6[1-(0),6-(1,7),6-(6,6)]
   227      11.208199      11.208199      11.208199    6[6-(1,6),6-(1,6),6-(7,7)]
   228      11.894787      11.894787      11.894787    6[1-(0),6-(1,7),6-(6,6)]
   229      13.185292      13.185292      13.185292    6[1-(0),6-(1,6),7-(6,30)]
   230       5.239087       5.239087       5.239087    6[1-(0),6-(1,6),7-(6,30)]
   231       5.823387       5.823387       5.823387    6[1-(0),6-(1,7),6-(6,6)]
   232       7.195162       7.195162       7.195162    6[6-(1,6),6-(1,6),6-(7,7)]
   233       7.919582       7.919582       7.919582    6[1-(0),6-(1,7),6-(6,6)]
   234       7.263821       7.263821       7.263821    6[1-(0),6-(1,6),7-(6,30)]
   235       8.404398       8.404398       8.404398    6[1-(0),6-(1,6),7-(6,30)]
   236       8.191415       8.191415       8.191415    6[1-(0),6-(1,7),6-(6,6)]
   237        7.81169        7.81169        7.81169    6[6-(1,6),6-(1,6),6-(7,7)]
   238       7.605714       7.605714       7.605714    6[1-(0),6-(1,7),6-(6,6)]
   239       7.818696       7.818696       7.818696    6[1-(0),6-(1,6),7-(6,30)]
   240       7.609917       7.609917       7.609917    6[6-(6,6),7-(6),7-(6)]
   241       7.611318       7.611318       7.611318    6[6-(6,6),7-(6),7-(6)]
   242       7.085868       7.085868       7.085868    6[6-(6,6),7-(6),7-(6)]
   243       8.164792       8.164792       8.164792    6[1-(0),6-(1,6),7-(6,30)]
   244       7.953211       7.953211       7.953211    6[1-(0),6-(1,7),6-(6,6)]
   245       7.785067       7.785067       7.785067    6[6-(1,6),6-(1,6),6-(7,7)]
   246        7.77666        7.77666        7.77666    6[1-(0),6-(1,7),6-(6,6)]
   247       7.993846       7.993846       7.993846    6[1-(0),6-(1,6),7-(6,30)]
   248       5.761734       5.761734       5.761734    6[1-(0),6-(1,6),7-(6,30)]
   249       6.261963       6.261963       6.261963    6[1-(0),6-(1,7),6-(6,6)]
   250        6.64449        6.64449        6.64449    6[6-(1,6),6-(1,6),6-(7,7)]
   251        6.56182        6.56182        6.56182    6[1-(0),6-(1,7),6-(6,6)]
   252       6.078406       6.078406       6.078406    6[1-(0),6-(1,6),7-(6,30)]
   253       8.899021       8.899021       8.899021    6[1-(0),6-(1,6),7-(6,30)]
   254       8.233451       8.233451       8.233451    6[1-(0),6-(1,7),6-(6,6)]
   255       6.849066       6.849066       6.849066    6[6-(1,6),6-(1,6),6-(7,7)]
   256       6.193304       6.193304       6.193304    6[1-(0),6-(1,7),6-(6,6)]
   257        6.93594        6.93594        6.93594    6[1-(0),6-(1,6),7-(6,30)]
   258        6.10643        6.10643        6.10643    6[6-(6,6),7-(6),7-(6)]
   259       4.224618       4.224618       4.224618    6[6-(6,6),7-(6),7-(6)]
   260       6.116238       6.116238       6.116238    6[6-(6,6),7-(6),7-(6)]
   261        0.85193        0.85193        0.85193    6[1-(0),6-(1,6),7-(6,30)]
   262       2.143836       2.143836       2.143836    6[1-(0),6-(1,7),6-(6,6)]
   263       2.803801       2.803801       2.803801    6[6-(1,6),6-(1,6),6-(7,7)]
   264       2.117213       2.117213       2.117213    6[1-(0),6-(1,7),6-(6,6)]
   265       0.826708       0.826708       0.826708    6[1-(0),6-(1,6),7-(6,30)]
   266       8.772913       8.772913       8.772913    6[1-(0),6-(1,6),7-(6,30)]
   267       8.188613       8.188613       8.188613    6[1-(0),6-(1,7),6-(6,6)]
   268       6.816838       6.816838       6.816838    6[6-(1,6),6-(1,6),6-(7,7)]
   269       6.092418       6.092418       6.092418    6[1-(0),6-(1,7),6-(6,6)]
   270       6.748179       6.748179       6.748179    6[1-(0),6-(1,6),7-(6,30)]
   271       5.607602       5.607602       5.607602    6[1-(0),6-(1,6),7-(6,30)]
   272       5.820585       5.820585       5.820585    6[1-(0),6-(1,7),6-(6,6)]
   273        6.20031        6.20031        6.20031    6[6-(1,6),6-(1,6),6-(7,7)]
   274       6.406286       6.406286       6.406286    6[1-(0),6-(1,7),6-(6,6)]
   275       6.193304       6.193304       6.193304    6[1-(0),6-(1,6),7-(6,30)]
   276       6.402083       6.402083       6.402083    6[6-(6,6),7-(6),7-(6)]
   277       6.400682       6.400682       6.400682    6[6-(6,6),7-(6),7-(6)]
   278       6.926132       6.926132       6.926132    6[6-(6,6),7-(6),7-(6)]
   279       5.847208       5.847208       5.847208    6[1-(0),6-(1,6),7-(6,30)]
   280       6.058789       6.058789       6.058789    6[1-(0),6-(1,7),6-(6,6)]
   281       6.226933       6.226933       6.226933    6[6-(1,6),6-(1,6),6-(7,7)]
   282        6.23534        6.23534        6.23534    6[1-(0),6-(1,7),6-(6,6)]
   283       6.018154       6.018154       6.018154    6[1-(0),6-(1,6),7-(6,30)]
   284       8.250266       8.250266       8.250266    6[1-(0),6-(1,6),7-(6,30)]
   285       7.750037       7.750037       7.750037    6[1-(0),6-(1,7),6-(6,6)]
   286        7.36751        7.36751        7.36751    6[6-(1,6),6-(1,6),6-(7,7)]
   287        7.45018        7.45018        7.45018    6[1-(0),6-(1,7),6-(6,6)]
   288       7.933594       7.933594       7.933594    6[1-(0),6-(1,6),7-(6,30)]
   289      12.118979      12.118979      12.118979    6[1-(0),6-(1,6),7-(6,30)]
   290      12.784549      12.784549      12.784549    6[1-(0),6-(1,7),6-(6,6)]
   291       0.156934       0.156934       0.156934    6[6-(1,6),6-(1,6),6-(7,7)]
   292       0.812696       0.812696       0.812696    6[1-(0),6-(1,7),6-(6,6)]
   293        0.07006        0.07006        0.07006    6[1-(0),6-(1,6),7-(6,30)]
   294        0.89957        0.89957        0.89957    6[6-(6,6),7-(6),7-(6)]
   295       2.781382       2.781382       2.781382    6[6-(6,6),7-(6),7-(6)]
   296       0.889762       0.889762       0.889762    6[6-(6,6),7-(6),7-(6)]
   297        6.15407        6.15407        6.15407    6[1-(0),6-(1,6),7-(6,30)]
   298       4.862164       4.862164       4.862164    6[1-(0),6-(1,7),6-(6,6)]
   299       4.202199       4.202199       4.202199    6[6-(1,6),6-(1,6),6-(7,7)]
   300       4.888787       4.888787       4.888787    6[1-(0),6-(1,7),6-(6,6)]
   301       6.179292       6.179292       6.179292    6[1-(0),6-(1,6),7-(6,30)]
   302      12.245087      12.245087      12.245087    6[1-(0),6-(1,6),7-(6,30)]
   303      12.829387      12.829387      12.829387    6[1-(0),6-(1,7),6-(6,6)]
   304       0.189162       0.189162       0.189162    6[6-(1,6),6-(1,6),6-(7,7)]
   305       0.913582       0.913582       0.913582    6[1-(0),6-(1,7),6-(6,6)]
   306       0.257821       0.257821       0.257821    6[1-(0),6-(1,6),7-(6,30)]
   307       1.398398       1.398398       1.398398    6[1-(0),6-(1,6),7-(6,30)]
   308       1.185415       1.185415       1.185415    6[1-(0),6-(1,7),6-(6,6)]
   309        0.80569        0.80569        0.80569    6[6-(1,6),6-(1,6),6-(7,7)]
   310       0.599714       0.599714       0.599714    6[1-(0),6-(1,7),6-(6,6)]
   311       0.812696       0.812696       0.812696    6[1-(0),6-(1,6),7-(6,30)]
   312       0.603917       0.603917       0.603917    6[6-(6,6),7-(6),7-(6)]
   313       0.605318       0.605318       0.605318    6[6-(6,6),7-(6),7-(6)]
   314       0.079868       0.079868       0.079868    6[6-(6,6),7-(6),7-(6)]
   315       1.158792       1.158792       1.158792    6[1-(0),6-(1,6),7-(6,30)]
   316       0.947211       0.947211       0.947211    6[1-(0),6-(1,7),6-(6,6)]
   317       0.779067       0.779067       0.779067    6[6-(1,6),6-(1,6),6-(7,7)]
   318        0.77066        0.77066        0.77066    6[1-(0),6-(1,7),6-(6,6)]
   319       0.987846       0.987846       0.987846    6[1-(0),6-(1,6),7-(6,30)]
   320      12.767734      12.767734      12.767734    6[1-(0),6-(1,6),7-(6,30)]
   321      13.267963      13.267963      13.267963    6[1-(0),6-(1,7),6-(6,6)]
   322       13.65049       13.65049       13.65049    6[6-(1,6),6-(1,6),6-(7,7)]
   323       13.56782       13.56782       13.56782    6[1-(0),6-(1,7),6-(6,6)]
   324      13.084406      13.084406      13.084406    6[1-(0),6-(1,6),7-(6,30)]
   325       1.893021       1.893021       1.893021    6[1-(0),6-(1,6),7-(6,30)]
   326       1.227451       1.227451       1.227451    6[1-(0),6-(1,7),6-(6,6)]
   327      13.855066      13.855066      13.855066    6[6-(1,6),6-(1,6),6-(7,7)]
   328      13.199304      13.199304      13.199304    6[1-(0),6-(1,7),6-(6,6)]
   329       13.94194       13.94194       13.94194    6[1-(0),6-(1,6),7-(6,30)]
   330       13.11243       13.11243       13.11243    6[6-(6,6),7-(6),7-(6)]
   331      11.230618      11.230618      11.230618    6[6-(6,6),7-(6),7-(6)]
   332      13.122238      13.122238      13.122238    6[6-(6,6),7-(6),7-(6)]
   333        7.85793        7.85793        7.85793    6[1-(0),6-(1,6),7-(6,30)]
   334       9.149836       9.149836       9.149836    6[1-(0),6-(1,7),6-(6,6)]
   335       9.809801       9.809801       9.809801    6[6-(1,6),6-(1,6),6-(7,7)]
   336       9.123213       9.123213       9.123213    6[1-(0),6-(1,7),6-(6,6)]
   337       7.832708       7.832708       7.832708    6[1-(0),6-(1,6),7-(6,30)]
   338       1.766913       1.766913       1.766913    6[1-(0),6-(1,6),7-(6,30)]
   339       1.182613       1.182613       1.182613    6[1-(0),6-(1,7),6-(6,6)]
   340      13.822838      13.822838      13.822838    6[6-(1,6),6-(1,6),6-(7,7)]
   341      13.098418      13.098418      13.098418    6[1-(0),6-(1,7),6-(6,6)]
   342      13.754179      13.754179      13.754179    6[1-(0),6-(1,6),7-(6,30)]
   343      12.613602      12.613602      12.613602    6[1-(0),6-(1,6),7-(6,30)]
   344      12.826585      12.826585      12.826585    6[1-(0),6-(1,7),6-(6,6)]
   345       13.20631       13.20631       13.20631    6[6-(1,6),6-(1,6),6-(7,7)]
   346      13.412286      13.412286      13.412286    6[1-(0),6-(1,7),6-(6,6)]
   347      13.199304      13.199304      13.199304    6[1-(0),6-(1,6),7-(6,30)]
   348      13.408083      13.408083      13.408083    6[6-(6,6),7-(6),7-(6)]
   349      13.406682      13.406682      13.406682    6[6-(6,6),7-(6),7-(6)]
   350      13.932132      13.932132      13.932132    6[6-(6,6),7-(6),7-(6)]
   351      12.853208      12.853208      12.853208    6[1-(0),6-(1,6),7-(6,30)]
   352      13.064789      13.064789      13.064789    6[1-(0),6-(1,7),6-(6,6)]
   353      13.232933      13.232933      13.232933    6[6-(1,6),6-(1,6),6-(7,7)]
   354       13.24134       13.24134       13.24134    6[1-(0),6-(1,7),6-(6,6)]
   355      13.024154      13.024154      13.024154    6[1-(0),6-(1,6),7-(6,30)]
   356       1.244266       1.244266       1.244266    6[1-(0),6-(1,6),7-(6,30)]
   357       0.744037       0.744037       0.744037    6[1-(0),6-(1,7),6-(6,6)]
   358        0.36151        0.36151        0.36151    6[6-(1,6),6-(1,6),6-(7,7)]
   359        0.44418        0.44418        0.44418    6[1-(0),6-(1,7),6-(6,6)]
   360       0.927594       0.927594       0.927594    6[1-(0),6-(1,6),7-(6,30)]
   361       8.899021       8.899021       8.899021    6[1-(0),6-(1,6),7-(6,30)]
   362       8.233451       8.233451       8.233451    6[1-(0),6-(1,7),6-(6,6)]
   363       6.849066       6.849066       6.849066    6[6-(1,6),6-(1,6),6-(7,7)]
   364       6.193304       6.193304       6.193304    6[1-(0),6-(1,7),6-(6,6)]
   365        6.93594        6.93594        6.93594    6[1-(0),6-(1,6),7-(6,30)]
   366        6.10643        6.10643        6.10643    6[6-(6,6),7-(6),7-(6)]
   367       4.224618       4.224618       4.224618    6[6-(6,6),7-(6),7-(6)]
   368       6.116238       6.116238       6.116238    6[6-(6,6),7-(6),7-(6)]
   369        0.85193        0.85193        0.85193    6[1-(0),6-(1,6),7-(6,30)]
   370       2.143836       2.143836       2.143836    6[1-(0),6-(1,7),6-(6,6)]
   371       2.803801       2.803801       2.803801    6[6-(1,6),6-(1,6),6-(7,7)]
   372       2.117213       2.117213       2.117213    6[1-(0),6-(1,7),6-(6,6)]
   373       0.826708       0.826708       0.826708    6[1-(0),6-(1,6),7-(6,30)]
   374       8.772913       8.772913       8.772913    6[1-(0),6-(1,6),7-(6,30)]
   375       8.188613       8.188613       8.188613    6[1-(0),6-(1,7),6-(6,6)]
   376       6.816838       6.816838       6.816838    6[6-(1,6),6-(1,6),6-(7,7)]
   377       6.092418       6.092418       6.092418    6[1-(0),6-(1,7),6-(6,6)]
   378       6.748179       6.748179       6.748179    6[1-(0),6-(1,6),7-(6,30)]
   379       5.607602       5.607602       5.607602    6[1-(0),6-(1,6),7-(6,30)]
   380       5.820585       5.820585       5.820585    6[1-(0),6-(1,7),6-(6,6)]
   381        6.20031        6.20031        6.20031    6[6-(1,6),6-(1,6),6-(7,7)]
   382       6.406286       6.406286       6.406286    6[1-(0),6-(1,7),6-(6,6)]
   383       6.193304       6.193304       6.193304    6[1-(0),6-(1,6),7-(6,30)]
   384       6.402083       6.402083       6.402083    6[6-(6,6),7-(6),7-(6)]
   385       6.400682       6.400682       6.400682    6[6-(6,6),7-(6),7-(6)]
   386       6.926132       6.926132       6.926132    6[6-(6,6),7-(6),7-(6)]
   387       5.847208       5.847208       5.847208    6[1-(0),6-(1,6),7-(6,30)]
   388       6.058789       6.058789       6.058789    6[1-(0),6-(1,7),6-(6,6)]
   389       6.226933       6.226933       6.226933    6[6-(1,6),6-(1,6),6-(7,7)]
   390        6.23534        6.23534        6.23534    6[1-(0),6-(1,7),6-(6,6)]
   391       6.018154       6.018154       6.018154    6[1-(0),6-(1,6),7-(6,30)]
   392       8.250266       8.250266       8.250266    6[1-(0),6-(1,6),7-(6,30)]
   393       7.750037       7.750037       7.750037    6[1-(0),6-(1,7),6-(6,6)]
   394        7.36751        7.36751        7.36751    6[6-(1,6),6-(1,6),6-(7,7)]
   395        7.45018        7.45018        7.45018    6[1-(0),6-(1,7),6-(6,6)]
   396       7.933594       7.933594       7.933594    6[1-(0),6-(1,6),7-(6,30)]
   397       5.112979       5.112979       5.112979    6[1-(0),6-(1,6),7-(6,30)]
   398       5.778549       5.778549       5.778549    6[1-(0),6-(1,7),6-(6,6)]
   399       7.162934       7.162934       7.162934    6[6-(1,6),6-(1,6),6-(7,7)]
   400       7.818696       7.818696       7.818696    6[1-(0),6-(1,7),6-(6,6)]
   401        7.07606        7.07606        7.07606    6[1-(0),6-(1,6),7-(6,30)]
   402        7.90557        7.90557        7.90557    6[6-(6,6),7-(6),7-(6)]
   403       9.787382       9.787382       9.787382    6[6-(6,6),7-(6),7-(6)]
   404       7.895762       7.895762       7.895762    6[6-(6,6),7-(6),7-(6)]
   405       13.16007       13.16007       13.16007    6[1-(0),6-(1,6),7-(6,30)]
   406      11.868164      11.868164      11.868164    6[1-(0),6-(1,7),6-(6,6)]
   407      11.208199      11.208199      11.208199    6[6-(1,6),6-(1,6),6-(7,7)]
   408      11.894787      11.894787      11.894787    6[1-(0),6-(1,7),6-(6,6)]
   409      13.185292      13.185292      13.185292    6[1-(0),6-(1,6),7-(6,30)]
   410       5.239087       5.239087       5.239087    6[1-(0),6-(1,6),7-(6,30)]
   411       5.823387       5.823387       5.823387    6[1-(0),6-(1,7),6-(6,6)]
   412       7.195162       7.195162       7.195162    6[6-(1,6),6-(1,6),6-(7,7)]
   413       7.919582       7.919582       7.919582    6[1-(0),6-(1,7),6-(6,6)]
   414       7.263821       7.263821       7.263821    6[1-(0),6-(1,6),7-(6,30)]
   415       8.404398       8.404398       8.404398    6[1-(0),6-(1,6),7-(6,30)]
   416       8.191415       8.191415       8.191415    6[1-(0),6-(1,7),6-(6,6)]
   417        7.81169        7.81169        7.81169    6[6-(1,6),6-(1,6),6-(7,7)]
   418       7.605714       7.605714       7.605714    6[1-(0),6-(1,7),6-(6,6)]
   419       7.818696       7.818696       7.818696    6[1-(0),6-(1,6),7-(6,30)]
   420       7.609917       7.609917       7.609917    6[6-(6,6),7-(6),7-(6)]
   421       7.611318       7.611318       7.611318    6[6-(6,6),7-(6),7-(6)]
   422       7.085868       7.085868       7.085868    6[6-(6,6),7-(6),7-(6)]
   423       8.164792       8.164792       8.164792    6[1-(0),6-(1,6),7-(6,30)]
   424       7.953211       7.953211       7.953211    6[1-(0),6-(1,7),6-(6,6)]
   425       7.785067       7.785067       7.785067    6[6-(1,6),6-(1,6),6-(7,7)]
   426        7.77666        7.77666        7.77666    6[1-(0),6-(1,7),6-(6,6)]
   427       7.993846       7.993846       7.993846    6[1-(0),6-(1,6),7-(6,30)]
   428       5.761734       5.761734       5.761734    6[1-(0),6-(1,6),7-(6,30)]
   429       6.261963       6.261963       6.261963    6[1-(0),6-(1,7),6-(6,6)]
   430        6.64449        6.64449        6.64449    6[6-(1,6),6-(1,6),6-(7,7)]
   431        6.56182        6.56182        6.56182    6[1-(0),6-(1,7),6-(6,6)]
   432       6.078406       6.078406       6.078406    6[1-(0),6-(1,6),7-(6,30)]
   433       1.893021       1.893021       1.893021    6[1-(0),6-(1,6),7-(6,30)]
   434       1.227451       1.227451       1.227451    6[1-(0),6-(1,7),6-(6,6)]
   435      13.855066      13.855066      13.855066    6[6-(1,6),6-(1,6),6-(7,7)]
   436      13.199304      13.199304      13.199304    6[1-(0),6-(1,7),6-(6,6)]
   437       13.94194       13.94194       13.94194    6[1-(0),6-(1,6),7-(6,30)]
   438       13.11243       13.11243       13.11243    6[6-(6,6),7-(6),7-(6)]
   439      11.230618      11.230618      11.230618    6[6-(6,6),7-(6),7-(6)]
   440      13.122238      13.122238      13.122238    6[6-(6,6),7-(6),7-(6)]
   441        7.85793        7.85793        7.85793    6[1-(0),6-(1,6),7-(6,30)]
   442       9.149836       9.149836       9.149836    6[1-(0),6-(1,7),6-(6,6)]
   443       9.809801       9.809801       9.809801    6[6-(1,6),6-(1,6),6-(7,7)]
   444       9.123213       9.123213       9.123213    6[1-(0),6-(1,7),6-(6,6)]
   445       7.832708       7.832708       7.832708    6[1-(0),6-(1,6),7-(6,30)]
   446       1.766913       1.766913       1.766913    6[1-(0),6-(1,6),7-(6,30)]
   447       1.182613       1.182613       1.182613    6[1-(0),6-(1,7),6-(6,6)]
   448      13.822838      13.822838      13.822838    6[6-(1,6),6-(1,6),6-(7,7)]
   449      13.098418      13.098418      13.098418    6[1-(0),6-(1,7),6-(6,6)]
   450      13.754179      13.754179      13.754179    6[1-(0),6-(1,6),7-(6,30)]
   451      12.613602      12.613602      12.613602    6[1-(0),6-(1,6),7-(6,30)]
   452      12.826585      12.826585      12.826585    6[1-(0),6-(1,7),6-(6,6)]
   453       13.20631       13.20631       13.20631    6[6-(1,6),6-(1,6),6-(7,7)]
   454      13.412286      13.412286      13.412286    6[1-(0),6-(1,7),6-(6,6)]
   455      13.199304      13.199304      13.199304    6[1-(0),6-(1,6),7-(6,30)]
   456      13.408083      13.408083      13.408083    6[6-(6,6),7-(6),7-(6)]
   457      13.406682      13.406682      13.406682    6[6-(6,6),7-(6),7-(6)]
   458      13.932132      13.932132      13.932132    6[6-(6,6),7-(6),7-(6)]
   459      12.853208      12.853208      12.853208    6[1-(0),6-(1,6),7-(6,30)]
   460      13.064789      13.064789      13.064789    6[1-(0),6-(1,7),6-(6,6)]
   461      13.232933      13.232933      13.232933    6[6-(1,6),6-(1,6),6-(7,7)]
   462       13.24134       13.24134       13.24134    6[1-(0),6-(1,7),6-(6,6)]
   463      13.024154      13.024154      13.024154    6[1-(0),6-(1,6),7-(6,30)]
   464       1.244266       1.244266       1.244266    6[1-(0),6-(1,6),7-(6,30)]
   465       0.744037       0.744037       0.744037    6[1-(0),6-(1,7),6-(6,6)]
   466        0.36151        0.36151        0.36151    6[6-(1,6),6-(1,6),6-(7,7)]
   467        0.44418        0.44418        0.44418    6[1-(0),6-(1,7),6-(6,6)]
   468       0.927594       0.927594       0.927594    6[1-(0),6-(1,6),7-(6,30)]
   469      12.118979      12.118979      12.118979    6[1-(0),6-(1,6),7-(6,30)]
   470      12.784549      12.784549      12.784549    6[1-(0),6-(1,7),6-(6,6)]
   471       0.156934       0.156934       0.156934    6[6-(1,6),6-(1,6),6-(7,7)]
   472       0.812696       0.812696       0.812696    6[1-(0),6-(1,7),6-(6,6)]
   473        0.07006        0.07006        0.07006    6[1-(0),6-(1,6),7-(6,30)]
   474        0.89957        0.89957        0.89957    6[6-(6,6),7-(6),7-(6)]
   475       2.781382       2.781382       2.781382    6[6-(6,6),7-(6),7-(6)]
   476       0.889762       0.889762       0.889762    6[6-(6,6),7-(6),7-(6)]
   477        6.15407        6.15407        6.15407    6[1-(0),6-(1,6),7-(6,30)]
   478       4.862164       4.862164       4.862164    6[1-(0),6-(1,7),6-(6,6)]
   479       4.202199       4.202199       4.202199    6[6-(1,6),6-(1,6),6-(7,7)]
   480       4.888787       4.888787       4.888787    6[1-(0),6-(1,7),6-(6,6)]
   481       6.179292       6.179292       6.179292    6[1-(0),6-(1,6),7-(6,30)]
   482      12.245087      12.245087      12.245087    6[1-(0),6-(1,6),7-(6,30)]
   483      12.829387      12.829387      12.829387    6[1-(0),6-(1,7),6-(6,6)]
   484       0.189162       0.189162       0.189162    6[6-(1,6),6-(1,6),6-(7,7)]
   485       0.913582       0.913582       0.913582    6[1-(0),6-(1,7),6-(6,6)]
   486       0.257821       0.257821       0.257821    6[1-(0),6-(1,6),7-(6,30)]
   487       1.398398       1.398398       1.398398    6[1-(0),6-(1,6),7-(6,30)]
   488       1.185415       1.185415       1.185415    6[1-(0),6-(1,7),6-(6,6)]
   489        0.80569        0.80569        0.80569    6[6-(1,6),6-(1,6),6-(7,7)]
   490       0.599714       0.599714       0.599714    6[1-(0),6-(1,7),6-(6,6)]
   491       0.812696       0.812696       0.812696    6[1-(0),6-(1,6),7-(6,30)]
   492       0.603917       0.603917       0.603917    6[6-(6,6),7-(6),7-(6)]
   493       0.605318       0.605318       0.605318    6[6-(6,6),7-(6),7-(6)]
   494       0.079868       0.079868       0.079868    6[6-(6,6),7-(6),7-(6)]
   495       1.158792       1.158792       1.158792    6[1-(0),6-(1,6),7-(6,30)]
   496       0.947211       0.947211       0.947211    6[1-(0),6-(1,7),6-(6,6)]
   497       0.779067       0.779067       0.779067    6[6-(1,6),6-(1,6),6-(7,7)]
   498        0.77066        0.77066        0.77066    6[1-(0),6-(1,7),6-(6,6)]
   499       0.987846       0.987846       0.987846    6[1-(0),6-(1,6),7-(6,30)]
   500      12.767734      12.767734      12.767734    6[1-(0),6-(1,6),7-(6,30)]
   501      13.267963      13.267963      13.267963    6[1-(0),6-(1,7),6-(6,6)]
   502       13.65049       13.65049       13.65049    6[6-(1,6),6-(1,6),6-(7,7)]
   503       13.56782       13.56782       13.56782    6[1-(0),6-(1,7),6-(6,6)]
   504      13.084406      13.084406      13.084406    6[1-(0),6-(1,6),7-(6,30)]
   505       2.367327       2.367327       2.367327    53[30-(7,7,53)]
   506       4.699064       4.699064       4.699064    53[30-(7,7,53)]
   507       2.622066       2.622066       2.622066    53[30-(7,7,53)]
   508       6.372377       6.372377       6.372377    53[30-(7,7,53)]
   509        2.69787        2.69787        2.69787    53[30-(7,7,53)]
   510       2.841073       2.841073       2.841073    53[30-(7,7,53)]
   511      11.644673      11.644673      11.644673    53[30-(7,7,53)]
   512       9.312936       9.312936       9.312936    53[30-(7,7,53)]
   513      11.389934      11.389934      11.389934    53[30-(7,7,53)]
   514       7.639623       7.639623       7.639623    53[30-(7,7,53)]
   515       11.31413       11.31413       11.31413    53[30-(7,7,53)]
   516      11.170927      11.170927      11.170927    53[30-(7,7,53)]
   517       9.373327       9.373327       9.373327    53[30-(7,7,53)]
   518      11.705064      11.705064      11.705064    53[30-(7,7,53)]
   519       9.628066       9.628066       9.628066    53[30-(7,7,53)]
   520      13.378377      13.378377      13.378377    53[30-(7,7,53)]
   521        9.70387        9.70387        9.70387    53[30-(7,7,53)]
   522       9.847073       9.847073       9.847073    53[30-(7,7,53)]
   523       4.638673       4.638673       4.638673    53[30-(7,7,53)]
   524       2.306936       2.306936       2.306936    53[30-(7,7,53)]
   525       4.383934       4.383934       4.383934    53[30-(7,7,53)]
   526       0.633623       0.633623       0.633623    53[30-(7,7,53)]
   527        4.30813        4.30813        4.30813    53[30-(7,7,53)]
   528       4.164927       4.164927       4.164927    53[30-(7,7,53)]
   529      11.644673      11.644673      11.644673    53[30-(7,7,53)]
   530       9.312936       9.312936       9.312936    53[30-(7,7,53)]
   531      11.389934      11.389934      11.389934    53[30-(7,7,53)]
   532       7.639623       7.639623       7.639623    53[30-(7,7,53)]
   533       11.31413       11.31413       11.31413    53[30-(7,7,53)]
   534      11.170927      11.170927      11.170927    53[30-(7,7,53)]
   535       2.367327       2.367327       2.367327    53[30-(7,7,53)]
   536       4.699064       4.699064       4.699064    53[30-(7,7,53)]
   537       2.622066       2.622066       2.622066    53[30-(7,7,53)]
   538       6.372377       6.372377       6.372377    53[30-(7,7,53)]
   539        2.69787        2.69787        2.69787    53[30-(7,7,53)]
   540       2.841073       2.841073       2.841073    53[30-(7,7,53)]
   541       4.638673       4.638673       4.638673    53[30-(7,7,53)]
   542       2.306936       2.306936       2.306936    53[30-(7,7,53)]
   543       4.383934       4.383934       4.383934    53[30-(7,7,53)]
   544       0.633623       0.633623       0.633623    53[30-(7,7,53)]
   545        4.30813        4.30813        4.30813    53[30-(7,7,53)]
   546       4.164927       4.164927       4.164927    53[30-(7,7,53)]
   547       9.373327       9.373327       9.373327    53[30-(7,7,53)]
   548      11.705064      11.705064      11.705064    53[30-(7,7,53)]
   549       9.628066       9.628066       9.628066    53[30-(7,7,53)]
   550      13.378377      13.378377      13.378377    53[30-(7,7,53)]
   551        9.70387        9.70387        9.70387    53[30-(7,7,53)]
   552       9.847073       9.847073       9.847073    53[30-(7,7,53)]
   553        5.73371        5.73371        5.73371    7[6-(1,6),6-(1,6),30-(7,53,53)]
   554       7.196563       7.196563       7.196563    7[6-(6,7),6-(6,7)]
   555       9.208686       9.208686       9.208686    7[6-(6,7),6-(6,7)]
   556       9.175058       9.175058       9.175058    7[6-(6,7),6-(6,7)]
   557      13.818634      13.818634      13.818634    7[6-(1,6),6-(1,6),30-(7,53,53)]
   558       5.941088       5.941088       5.941088    7[6-(1,6),6-(1,6),30-(7,53,53)]
   559       8.234852       8.234852       8.234852    7[6-(1,6),6-(1,6),30-(7,53,53)]
   560       7.794876       7.794876       7.794876    7[6-(6,7),6-(6,7)]
   561       7.249809       7.249809       7.249809    7[6-(6,7),6-(6,7)]
   562       7.247006       7.247006       7.247006    7[6-(6,7),6-(6,7)]
   563       8.205427       8.205427       8.205427    7[6-(1,6),6-(1,6),30-(7,53,53)]
   564       5.665052       5.665052       5.665052    7[6-(1,6),6-(1,6),30-(7,53,53)]
   565        8.27829        8.27829        8.27829    7[6-(1,6),6-(1,6),30-(7,53,53)]
   566       6.815437       6.815437       6.815437    7[6-(6,7),6-(6,7)]
   567       4.803314       4.803314       4.803314    7[6-(6,7),6-(6,7)]
   568       4.836942       4.836942       4.836942    7[6-(6,7),6-(6,7)]
   569       0.193366       0.193366       0.193366    7[6-(1,6),6-(1,6),30-(7,53,53)]
   570       8.070912       8.070912       8.070912    7[6-(1,6),6-(1,6),30-(7,53,53)]
   571       5.777148       5.777148       5.777148    7[6-(1,6),6-(1,6),30-(7,53,53)]
   572       6.217124       6.217124       6.217124    7[6-(6,7),6-(6,7)]
   573       6.762191       6.762191       6.762191    7[6-(6,7),6-(6,7)]
   574       6.764994       6.764994       6.764994    7[6-(6,7),6-(6,7)]
   575       5.806573       5.806573       5.806573    7[6-(1,6),6-(1,6),30-(7,53,53)]
   576       8.346948       8.346948       8.346948    7[6-(1,6),6-(1,6),30-(7,53,53)]
   577       12.73971       12.73971       12.73971    7[6-(1,6),6-(1,6),30-(7,53,53)]
   578       0.190563       0.190563       0.190563    7[6-(6,7),6-(6,7)]
   579       2.202686       2.202686       2.202686    7[6-(6,7),6-(6,7)]
   580       2.169058       2.169058       2.169058    7[6-(6,7),6-(6,7)]
   581       6.812634       6.812634       6.812634    7[6-(1,6),6-(1,6),30-(7,53,53)]
   582      12.947088      12.947088      12.947088    7[6-(1,6),6-(1,6),30-(7,53,53)]
   583       1.228852       1.228852       1.228852    7[6-(1,6),6-(1,6),30-(7,53,53)]
   584       0.788876       0.788876       0.788876    7[6-(6,7),6-(6,7)]
   585       0.243809       0.243809       0.243809    7[6-(6,7),6-(6,7)]
   586       0.241006       0.241006       0.241006    7[6-(6,7),6-(6,7)]
   587       1.199427       1.199427       1.199427    7[6-(1,6),6-(1,6),30-(7,53,53)]
   588      12.671052      12.671052      12.671052    7[6-(1,6),6-(1,6),30-(7,53,53)]
   589        1.27229        1.27229        1.27229    7[6-(1,6),6-(1,6),30-(7,53,53)]
   590      13.821437      13.821437      13.821437    7[6-(6,7),6-(6,7)]
   591      11.809314      11.809314      11.809314    7[6-(6,7),6-(6,7)]
   592      11.842942      11.842942      11.842942    7[6-(6,7),6-(6,7)]
   593       7.199366       7.199366       7.199366    7[6-(1,6),6-(1,6),30-(7,53,53)]
   594       1.064912       1.064912       1.064912    7[6-(1,6),6-(1,6),30-(7,53,53)]
   595      12.783148      12.783148      12.783148    7[6-(1,6),6-(1,6),30-(7,53,53)]
   596      13.223124      13.223124      13.223124    7[6-(6,7),6-(6,7)]
   597      13.768191      13.768191      13.768191    7[6-(6,7),6-(6,7)]
   598      13.770994      13.770994      13.770994    7[6-(6,7),6-(6,7)]
   599      12.812573      12.812573      12.812573    7[6-(1,6),6-(1,6),30-(7,53,53)]
   600       1.340948       1.340948       1.340948    7[6-(1,6),6-(1,6),30-(7,53,53)]
   601        8.27829        8.27829        8.27829    7[6-(1,6),6-(1,6),30-(7,53,53)]
   602       6.815437       6.815437       6.815437    7[6-(6,7),6-(6,7)]
   603       4.803314       4.803314       4.803314    7[6-(6,7),6-(6,7)]
   604       4.836942       4.836942       4.836942    7[6-(6,7),6-(6,7)]
   605       0.193366       0.193366       0.193366    7[6-(1,6),6-(1,6),30-(7,53,53)]
   606       8.070912       8.070912       8.070912    7[6-(1,6),6-(1,6),30-(7,53,53)]
   607       5.777148       5.777148       5.777148    7[6-(1,6),6-(1,6),30-(7,53,53)]
   608       6.217124       6.217124       6.217124    7[6-(6,7),6-(6,7)]
   609       6.762191       6.762191       6.762191    7[6-(6,7),6-(6,7)]
   610       6.764994       6.764994       6.764994    7[6-(6,7),6-(6,7)]
   611       5.806573       5.806573       5.806573    7[6-(1,6),6-(1,6),30-(7,53,53)]
   612       8.346948       8.346948       8.346948    7[6-(1,6),6-(1,6),30-(7,53,53)]
   613        5.73371        5.73371        5.73371    7[6-(1,6),6-(1,6),30-(7,53,53)]
   614       7.196563       7.196563       7.196563    7[6-(6,7),6-(6,7)]
   615       9.208686       9.208686       9.208686    7[6-(6,7),6-(6,7)]
   616       9.175058       9.175058       9.175058    7[6-(6,7),6-(6,7)]
   617      13.818634      13.818634      13.818634    7[6-(1,6),6-(1,6),30-(7,53,53)]
   618       5.941088       5.941088       5.941088    7[6-(1,6),6-(1,6),30-(7,53,53)]
   619       8.234852       8.234852       8.234852    7[6-(1,6),6-(1,6),30-(7,53,53)]
   620       7.794876       7.794876       7.794876    7[6-(6,7),6-(6,7)]
   621       7.249809       7.249809       7.249809    7[6-(6,7),6-(6,7)]
   622       7.247006       7.247006       7.247006    7[6-(6,7),6-(6,7)]
   623       8.205427       8.205427       8.205427    7[6-(1,6),6-(1,6),30-(7,53,53)]
   624       5.665052       5.665052       5.665052    7[6-(1,6),6-(1,6),30-(7,53,53)]
   625        1.27229        1.27229        1.27229    7[6-(1,6),6-(1,6),30-(7,53,53)]
   626      13.821437      13.821437      13.821437    7[6-(6,7),6-(6,7)]
   627      11.809314      11.809314      11.809314    7[6-(6,7),6-(6,7)]
   628      11.842942      11.842942      11.842942    7[6-(6,7),6-(6,7)]
   629       7.199366       7.199366       7.199366    7[6-(1,6),6-(1,6),30-(7,53,53)]
   630       1.064912       1.064912       1.064912    7[6-(1,6),6-(1,6),30-(7,53,53)]
   631      12.783148      12.783148      12.783148    7[6-(1,6),6-(1,6),30-(7,53,53)]
   632      13.223124      13.223124      13.223124    7[6-(6,7),6-(6,7)]
   633      13.768191      13.768191      13.768191    7[6-(6,7),6-(6,7)]
   634      13.770994      13.770994      13.770994    7[6-(6,7),6-(6,7)]
   635      12.812573      12.812573      12.812573    7[6-(1,6),6-(1,6),30-(7,53,53)]
   636       1.340948       1.340948       1.340948    7[6-(1,6),6-(1,6),30-(7,53,53)]
   637       12.73971       12.73971       12.73971    7[6-(1,6),6-(1,6),30-(7,53,53)]
   638       0.190563       0.190563       0.190563    7[6-(6,7),6-(6,7)]
   639       2.202686       2.202686       2.202686    7[6-(6,7),6-(6,7)]
   640       2.169058       2.169058       2.169058    7[6-(6,7),6-(6,7)]
   641       6.812634       6.812634       6.812634    7[6-(1,6),6-(1,6),30-(7,53,53)]
   642      12.947088      12.947088      12.947088    7[6-(1,6),6-(1,6),30-(7,53,53)]
   643       1.228852       1.228852       1.228852    7[6-(1,6),6-(1,6),30-(7,53,53)]
   644       0.788876       0.788876       0.788876    7[6-(6,7),6-(6,7)]
   645       0.243809       0.243809       0.243809    7[6-(6,7),6-(6,7)]
   646       0.241006       0.241006       0.241006    7[6-(6,7),6-(6,7)]
   647       1.199427       1.199427       1.199427    7[6-(1,6),6-(1,6),30-(7,53,53)]
   648      12.671052      12.671052      12.671052    7[6-(1,6),6-(1,6),30-(7,53,53)]
