# Supplementary material for: A collection of forcefield precursors for metal–organic frameworks
Source: RSC Adv. 2019 Nov 13;9(63):36492–507. doi: 10.1039/c9ra07327b (PMC9075174; doi:10.1039/c9ra07327b)
Supplement: RA-009-C9RA07327B-s1744 [file RA-009-C9RA07327B-s1744.txt]

NOCKOG_clean

9.941000    0.000000    0.000000
0.000000    13.627000    0.000000
0.000000    -0.842991    17.665898

     1       0.683146       0.683146       0.683146    12[8-(6),8-(6),8-(6),8-(6)]
     2       9.241054       9.241054       9.241054    12[8-(6),8-(6),8-(6),8-(6)]
     3       5.653646       5.653646       5.653646    12[8-(6),8-(6),8-(6),8-(6)]
     4       4.270554       4.270554       4.270554    12[8-(6),8-(6),8-(6),8-(6)]
     5       9.257854       9.257854       9.257854    12[8-(6),8-(6),8-(6),8-(6)]
     6       0.699946       0.699946       0.699946    12[8-(6),8-(6),8-(6),8-(6)]
     7       4.287354       4.287354       4.287354    12[8-(6),8-(6),8-(6),8-(6)]
     8       5.670446       5.670446       5.670446    12[8-(6),8-(6),8-(6),8-(6)]
     9       8.029346       8.029346       8.029346    1[6-(6,6)]
    10       6.935836       6.935836       6.935836    1[6-(6,6)]
    11       6.221078       6.221078       6.221078    1[6-(6,6)]
    12       7.162491       7.162491       7.162491    1[6-(6,6)]
    13       2.810321       2.810321       2.810321    1[6-(6,6)]
    14       3.751733       3.751733       3.751733    1[6-(6,6)]
    15       2.871955       2.871955       2.871955    1[6-(6,6)]
    16       1.969312       1.969312       1.969312    1[6-(6,6)]
    17       3.058846       3.058846       3.058846    1[6-(6,6)]
    18       1.965336       1.965336       1.965336    1[6-(6,6)]
    19       1.250578       1.250578       1.250578    1[6-(6,6)]
    20       2.191991       2.191991       2.191991    1[6-(6,6)]
    21       7.780821       7.780821       7.780821    1[6-(6,6)]
    22       8.722233       8.722233       8.722233    1[6-(6,6)]
    23       7.842455       7.842455       7.842455    1[6-(6,6)]
    24       6.939812       6.939812       6.939812    1[6-(6,6)]
    25       1.911654       1.911654       1.911654    1[6-(6,6)]
    26       3.005164       3.005164       3.005164    1[6-(6,6)]
    27       3.719922       3.719922       3.719922    1[6-(6,6)]
    28        2.77851        2.77851        2.77851    1[6-(6,6)]
    29       7.130679       7.130679       7.130679    1[6-(6,6)]
    30       6.189267       6.189267       6.189267    1[6-(6,6)]
    31       7.069045       7.069045       7.069045    1[6-(6,6)]
    32       7.971688       7.971688       7.971688    1[6-(6,6)]
    33       6.882154       6.882154       6.882154    1[6-(6,6)]
    34       7.975664       7.975664       7.975664    1[6-(6,6)]
    35       8.690422       8.690422       8.690422    1[6-(6,6)]
    36       7.749009       7.749009       7.749009    1[6-(6,6)]
    37       2.160179       2.160179       2.160179    1[6-(6,6)]
    38       1.218767       1.218767       1.218767    1[6-(6,6)]
    39       2.098545       2.098545       2.098545    1[6-(6,6)]
    40       3.001188       3.001188       3.001188    1[6-(6,6)]
    41       8.407104       8.407104       8.407104    6[6-(6,6),8-(12),8-(12)]
    42       7.703281       7.703281       7.703281    6[6-(1,6),6-(1,6),6-(8,8)]
    43       7.640653       7.640653       7.640653    6[1-(0),6-(1,6),6-(6,6)]
    44       7.008405       7.008405       7.008405    6[1-(0),6-(1,6),6-(6,6)]
    45       6.479544       6.479544       6.479544    6[6-(1,6),6-(1,6),6-(8,8)]
    46       6.563048       6.563048       6.563048    6[1-(0),6-(1,6),6-(6,6)]
    47       7.144597       7.144597       7.144597    6[1-(0),6-(1,6),6-(6,6)]
    48       5.819461       5.819461       5.819461    6[6-(6,6),8-(12),8-(12)]
    49       1.690964       1.690964       1.690964    6[6-(6,6),8-(12),8-(12)]
    50         2.3083         2.3083         2.3083    6[6-(1,6),6-(1,6),6-(8,8)]
    51       2.833185       2.833185       2.833185    6[1-(0),6-(1,6),6-(6,6)]
    52       3.388887       3.388887       3.388887    6[1-(0),6-(1,6),6-(6,6)]
    53       3.406781       3.406781       3.406781    6[6-(1,6),6-(1,6),6-(8,8)]
    54       2.866984       2.866984       2.866984    6[1-(0),6-(1,6),6-(6,6)]
    55         2.3252         2.3252         2.3252    6[1-(0),6-(1,6),6-(6,6)]
    56       4.003241       4.003241       4.003241    6[6-(6,6),8-(12),8-(12)]
    57       3.436604       3.436604       3.436604    6[6-(6,6),8-(12),8-(12)]
    58       2.732781       2.732781       2.732781    6[6-(1,6),6-(1,6),6-(8,8)]
    59       2.670153       2.670153       2.670153    6[1-(0),6-(1,6),6-(6,6)]
    60       2.037905       2.037905       2.037905    6[1-(0),6-(1,6),6-(6,6)]
    61       1.509044       1.509044       1.509044    6[6-(1,6),6-(1,6),6-(8,8)]
    62       1.592548       1.592548       1.592548    6[1-(0),6-(1,6),6-(6,6)]
    63       2.174097       2.174097       2.174097    6[1-(0),6-(1,6),6-(6,6)]
    64       0.848961       0.848961       0.848961    6[6-(6,6),8-(12),8-(12)]
    65       6.661464       6.661464       6.661464    6[6-(6,6),8-(12),8-(12)]
    66         7.2788         7.2788         7.2788    6[6-(1,6),6-(1,6),6-(8,8)]
    67       7.803685       7.803685       7.803685    6[1-(0),6-(1,6),6-(6,6)]
    68       8.359387       8.359387       8.359387    6[1-(0),6-(1,6),6-(6,6)]
    69       8.377281       8.377281       8.377281    6[6-(1,6),6-(1,6),6-(8,8)]
    70       7.837484       7.837484       7.837484    6[1-(0),6-(1,6),6-(6,6)]
    71         7.2957         7.2957         7.2957    6[1-(0),6-(1,6),6-(6,6)]
    72       8.973741       8.973741       8.973741    6[6-(6,6),8-(12),8-(12)]
    73       1.533896       1.533896       1.533896    6[6-(6,6),8-(12),8-(12)]
    74       2.237719       2.237719       2.237719    6[6-(1,6),6-(1,6),6-(8,8)]
    75       2.300347       2.300347       2.300347    6[1-(0),6-(1,6),6-(6,6)]
    76       2.932595       2.932595       2.932595    6[1-(0),6-(1,6),6-(6,6)]
    77       3.461456       3.461456       3.461456    6[6-(1,6),6-(1,6),6-(8,8)]
    78       3.377952       3.377952       3.377952    6[1-(0),6-(1,6),6-(6,6)]
    79       2.796403       2.796403       2.796403    6[1-(0),6-(1,6),6-(6,6)]
    80       4.121539       4.121539       4.121539    6[6-(6,6),8-(12),8-(12)]
    81       8.250036       8.250036       8.250036    6[6-(6,6),8-(12),8-(12)]
    82         7.6327         7.6327         7.6327    6[6-(1,6),6-(1,6),6-(8,8)]
    83       7.107815       7.107815       7.107815    6[1-(0),6-(1,6),6-(6,6)]
    84       6.552113       6.552113       6.552113    6[1-(0),6-(1,6),6-(6,6)]
    85       6.534219       6.534219       6.534219    6[6-(1,6),6-(1,6),6-(8,8)]
    86       7.074016       7.074016       7.074016    6[1-(0),6-(1,6),6-(6,6)]
    87         7.6158         7.6158         7.6158    6[1-(0),6-(1,6),6-(6,6)]
    88       5.937759       5.937759       5.937759    6[6-(6,6),8-(12),8-(12)]
    89       6.504396       6.504396       6.504396    6[6-(6,6),8-(12),8-(12)]
    90       7.208219       7.208219       7.208219    6[6-(1,6),6-(1,6),6-(8,8)]
    91       7.270847       7.270847       7.270847    6[1-(0),6-(1,6),6-(6,6)]
    92       7.903095       7.903095       7.903095    6[1-(0),6-(1,6),6-(6,6)]
    93       8.431956       8.431956       8.431956    6[6-(1,6),6-(1,6),6-(8,8)]
    94       8.348452       8.348452       8.348452    6[1-(0),6-(1,6),6-(6,6)]
    95       7.766903       7.766903       7.766903    6[1-(0),6-(1,6),6-(6,6)]
    96       9.092039       9.092039       9.092039    6[6-(6,6),8-(12),8-(12)]
    97       3.279536       3.279536       3.279536    6[6-(6,6),8-(12),8-(12)]
    98         2.6622         2.6622         2.6622    6[6-(1,6),6-(1,6),6-(8,8)]
    99       2.137315       2.137315       2.137315    6[1-(0),6-(1,6),6-(6,6)]
   100       1.581613       1.581613       1.581613    6[1-(0),6-(1,6),6-(6,6)]
   101       1.563719       1.563719       1.563719    6[6-(1,6),6-(1,6),6-(8,8)]
   102       2.103516       2.103516       2.103516    6[1-(0),6-(1,6),6-(6,6)]
   103         2.6453         2.6453         2.6453    6[1-(0),6-(1,6),6-(6,6)]
   104       0.967259       0.967259       0.967259    6[6-(6,6),8-(12),8-(12)]
   105       9.126832       9.126832       9.126832    8[6-(6,8),12-(8,8,8)]
   106       8.213254       8.213254       8.213254    8[6-(6,8),12-(8,8,8)]
   107       5.767768       5.767768       5.767768    8[6-(6,8),12-(8,8,8)]
   108       5.286624       5.286624       5.286624    8[6-(6,8),12-(8,8,8)]
   109       1.881831       1.881831       1.881831    8[6-(6,8),12-(8,8,8)]
   110       1.029888       1.029888       1.029888    8[6-(6,8),12-(8,8,8)]
   111       3.739804       3.739804       3.739804    8[6-(6,8),12-(8,8,8)]
   112       4.750804       4.750804       4.750804    8[6-(6,8),12-(8,8,8)]
   113       4.156332       4.156332       4.156332    8[6-(6,8),12-(8,8,8)]
   114       3.242754       3.242754       3.242754    8[6-(6,8),12-(8,8,8)]
   115       0.797268       0.797268       0.797268    8[6-(6,8),12-(8,8,8)]
   116       0.316124       0.316124       0.316124    8[6-(6,8),12-(8,8,8)]
   117       6.852331       6.852331       6.852331    8[6-(6,8),12-(8,8,8)]
   118       6.000388       6.000388       6.000388    8[6-(6,8),12-(8,8,8)]
   119       8.710304       8.710304       8.710304    8[6-(6,8),12-(8,8,8)]
   120       9.721304       9.721304       9.721304    8[6-(6,8),12-(8,8,8)]
   121       0.814168       0.814168       0.814168    8[6-(6,8),12-(8,8,8)]
   122       1.727746       1.727746       1.727746    8[6-(6,8),12-(8,8,8)]
   123       4.173232       4.173232       4.173232    8[6-(6,8),12-(8,8,8)]
   124       4.654376       4.654376       4.654376    8[6-(6,8),12-(8,8,8)]
   125       8.059169       8.059169       8.059169    8[6-(6,8),12-(8,8,8)]
   126       8.911112       8.911112       8.911112    8[6-(6,8),12-(8,8,8)]
   127       6.201196       6.201196       6.201196    8[6-(6,8),12-(8,8,8)]
   128       5.190196       5.190196       5.190196    8[6-(6,8),12-(8,8,8)]
   129       5.784668       5.784668       5.784668    8[6-(6,8),12-(8,8,8)]
   130       6.698246       6.698246       6.698246    8[6-(6,8),12-(8,8,8)]
   131       9.143732       9.143732       9.143732    8[6-(6,8),12-(8,8,8)]
   132       9.624876       9.624876       9.624876    8[6-(6,8),12-(8,8,8)]
   133       3.088669       3.088669       3.088669    8[6-(6,8),12-(8,8,8)]
   134       3.940612       3.940612       3.940612    8[6-(6,8),12-(8,8,8)]
   135       1.230696       1.230696       1.230696    8[6-(6,8),12-(8,8,8)]
   136       0.219696       0.219696       0.219696    8[6-(6,8),12-(8,8,8)]
