# Supplementary material for: A collection of forcefield precursors for metal–organic frameworks
Source: RSC Adv. 2019 Nov 13;9(63):36492–507. doi: 10.1039/c9ra07327b (PMC9075174; doi:10.1039/c9ra07327b)
Supplement: RA-009-C9RA07327B-s1745 [file RA-009-C9RA07327B-s1745.txt]

NOFHOG_clean

10.429900    0.000000    0.000000
0.000000    13.521900    0.000000
-4.199187    0.000000    31.384525

     1        7.28542        7.28542        7.28542    63[8-(6),8-(6),8-(6),8-(6),8-(6),8-(6)]
     2      -3.154301      -3.154301      -3.154301    63[8-(6),8-(6),8-(6),8-(6),8-(6),8-(6)]
     3      -1.054707      -1.054707      -1.054707    63[8-(6),8-(6),8-(6),8-(6),8-(6),8-(6)]
     4       9.385014       9.385014       9.385014    63[8-(6),8-(6),8-(6),8-(6),8-(6),8-(6)]
     5       6.646493       6.646493       6.646493    1[6-(6,6)]
     6       5.378971       5.378971       5.378971    1[6-(6,6)]
     7       3.245098       3.245098       3.245098    1[6-(6,6)]
     8       4.534889       4.534889       4.534889    1[6-(6,6)]
     9       4.216486       4.216486       4.216486    1[6-(6,6)]
    10       3.083319       3.083319       3.083319    1[6-(6,6)]
    11       5.506398       5.506398       5.506398    1[6-(6,6)]
    12       6.734491       6.734491       6.734491    1[6-(6,6)]
    13      -0.660067      -0.660067      -0.660067    1[6-(6,6)]
    14       0.557006       0.557006       0.557006    1[6-(6,6)]
    15       3.019234       3.019234       3.019234    1[6-(6,6)]
    16       1.777454       1.777454       1.777454    1[6-(6,6)]
    17       1.683813       1.683813       1.683813    1[6-(6,6)]
    18       2.951336       2.951336       2.951336    1[6-(6,6)]
    19       5.085209       5.085209       5.085209    1[6-(6,6)]
    20       3.795418       3.795418       3.795418    1[6-(6,6)]
    21      -0.085366      -0.085366      -0.085366    1[6-(6,6)]
    22         1.0478         1.0478         1.0478    1[6-(6,6)]
    23      -1.375279      -1.375279      -1.375279    1[6-(6,6)]
    24      -2.603371      -2.603371      -2.603371    1[6-(6,6)]
    25       4.791187       4.791187       4.791187    1[6-(6,6)]
    26       3.574114       3.574114       3.574114    1[6-(6,6)]
    27       5.311073       5.311073       5.311073    1[6-(6,6)]
    28       6.552853       6.552853       6.552853    1[6-(6,6)]
    29       -0.41578       -0.41578       -0.41578    1[6-(6,6)]
    30       0.851742       0.851742       0.851742    1[6-(6,6)]
    31       2.985615       2.985615       2.985615    1[6-(6,6)]
    32       1.695824       1.695824       1.695824    1[6-(6,6)]
    33       2.014227       2.014227       2.014227    1[6-(6,6)]
    34       3.147394       3.147394       3.147394    1[6-(6,6)]
    35       0.724315       0.724315       0.724315    1[6-(6,6)]
    36      -0.503778      -0.503778      -0.503778    1[6-(6,6)]
    37        6.89078        6.89078        6.89078    1[6-(6,6)]
    38       5.673707       5.673707       5.673707    1[6-(6,6)]
    39       3.211479       3.211479       3.211479    1[6-(6,6)]
    40       4.453259       4.453259       4.453259    1[6-(6,6)]
    41         4.5469         4.5469         4.5469    1[6-(6,6)]
    42       3.279377       3.279377       3.279377    1[6-(6,6)]
    43       1.145504       1.145504       1.145504    1[6-(6,6)]
    44       2.435295       2.435295       2.435295    1[6-(6,6)]
    45       6.316079       6.316079       6.316079    1[6-(6,6)]
    46       5.182913       5.182913       5.182913    1[6-(6,6)]
    47       7.605992       7.605992       7.605992    1[6-(6,6)]
    48       8.834084       8.834084       8.834084    1[6-(6,6)]
    49       1.439526       1.439526       1.439526    1[6-(6,6)]
    50       2.656599       2.656599       2.656599    1[6-(6,6)]
    51        0.91964        0.91964        0.91964    1[6-(6,6)]
    52       -0.32214       -0.32214       -0.32214    1[6-(6,6)]
    53       -0.30509       -0.30509       -0.30509    6[6-(6,6),8-(63),8-(63)]
    54       0.536814       0.536814       0.536814    6[6-(1,6),6-(1,6),6-(8,8)]
    55       0.271225       0.271225       0.271225    6[1-(0),6-(1,6),6-(6,6)]
    56       1.026454       1.026454       1.026454    6[1-(0),6-(1,6),6-(6,6)]
    57       2.004061       2.004061       2.004061    6[6-(1,6),6-(1,6),6-(6)]
    58       3.947112       3.947112       3.947112    6[1-(0),6-(1,6),6-(6,6)]
    59       4.713772       4.713772       4.713772    6[1-(0),6-(1,6),6-(6,6)]
    60       2.760048       2.760048       2.760048    6[6-(6),6-(6,6)]
    61       6.462936       6.462936       6.462936    6[6-(6,6),8-(63),8-(63)]
    62       5.665257       5.665257       5.665257    6[6-(1,6),6-(1,6),6-(8,8)]
    63       4.516789       4.516789       4.516789    6[1-(0),6-(1,6),6-(6,6)]
    64       3.813927       3.813927       3.813927    6[1-(0),6-(1,6),6-(6,6)]
    65       4.184465       4.184465       4.184465    6[6-(1,6),6-(1,6),6-(6)]
    66       5.258244       5.258244       5.258244    6[1-(0),6-(1,6),6-(6,6)]
    67       6.004709       6.004709       6.004709    6[1-(0),6-(1,6),6-(6,6)]
    68       3.433246       3.433246       3.433246    6[6-(6),6-(6,6)]
    69      -0.292724      -0.292724      -0.292724    6[6-(6,6),8-(63),8-(63)]
    70       0.462223       0.462223       0.462223    6[6-(1,6),6-(1,6),6-(8,8)]
    71       0.101155       0.101155       0.101155    6[1-(0),6-(1,6),6-(6,6)]
    72       0.839185       0.839185       0.839185    6[1-(0),6-(1,6),6-(6,6)]
    73       1.934544       1.934544       1.934544    6[6-(1,6),6-(1,6),6-(6)]
    74       2.295518       2.295518       2.295518    6[1-(0),6-(1,6),6-(6,6)]
    75       1.536561       1.536561       1.536561    6[1-(0),6-(1,6),6-(6,6)]
    76       2.763937       2.763937       2.763937    6[6-(6),6-(6,6)]
    77        4.43621        4.43621        4.43621    6[6-(6,6),8-(63),8-(63)]
    78       3.594306       3.594306       3.594306    6[6-(1,6),6-(1,6),6-(8,8)]
    79       3.859894       3.859894       3.859894    6[1-(0),6-(1,6),6-(6,6)]
    80       3.104666       3.104666       3.104666    6[1-(0),6-(1,6),6-(6,6)]
    81       2.127058       2.127058       2.127058    6[6-(1,6),6-(1,6),6-(6)]
    82       4.383195       4.383195       4.383195    6[1-(0),6-(1,6),6-(6,6)]
    83       3.616534       3.616534       3.616534    6[1-(0),6-(1,6),6-(6,6)]
    84       1.371072       1.371072       1.371072    6[6-(6),6-(6,6)]
    85      -2.331817      -2.331817      -2.331817    6[6-(6,6),8-(63),8-(63)]
    86      -1.534138      -1.534138      -1.534138    6[6-(1,6),6-(1,6),6-(8,8)]
    87       -0.38567       -0.38567       -0.38567    6[1-(0),6-(1,6),6-(6,6)]
    88       0.317192       0.317192       0.317192    6[1-(0),6-(1,6),6-(6,6)]
    89      -0.053346      -0.053346      -0.053346    6[6-(1,6),6-(1,6),6-(6)]
    90      -1.127125      -1.127125      -1.127125    6[1-(0),6-(1,6),6-(6,6)]
    91      -1.873589      -1.873589      -1.873589    6[1-(0),6-(1,6),6-(6,6)]
    92       0.697873       0.697873       0.697873    6[6-(6),6-(6,6)]
    93       8.623031       8.623031       8.623031    6[6-(6,6),8-(63),8-(63)]
    94       7.868083       7.868083       7.868083    6[6-(1,6),6-(1,6),6-(8,8)]
    95       4.029964       4.029964       4.029964    6[1-(0),6-(1,6),6-(6,6)]
    96       3.291935       3.291935       3.291935    6[1-(0),6-(1,6),6-(6,6)]
    97       6.395762       6.395762       6.395762    6[6-(1,6),6-(1,6),6-(6)]
    98       6.034788       6.034788       6.034788    6[1-(0),6-(1,6),6-(6,6)]
    99       6.793746       6.793746       6.793746    6[1-(0),6-(1,6),6-(6,6)]
   100        5.56637        5.56637        5.56637    6[6-(6),6-(6,6)]
   101       6.535803       6.535803       6.535803    6[6-(6,6),8-(63),8-(63)]
   102       5.693899       5.693899       5.693899    6[6-(1,6),6-(1,6),6-(8,8)]
   103       5.959488       5.959488       5.959488    6[1-(0),6-(1,6),6-(6,6)]
   104       5.204259       5.204259       5.204259    6[1-(0),6-(1,6),6-(6,6)]
   105       4.226652       4.226652       4.226652    6[6-(1,6),6-(1,6),6-(6)]
   106       2.283601       2.283601       2.283601    6[1-(0),6-(1,6),6-(6,6)]
   107       1.516941       1.516941       1.516941    6[1-(0),6-(1,6),6-(6,6)]
   108       3.470665       3.470665       3.470665    6[6-(6),6-(6,6)]
   109      -0.232223      -0.232223      -0.232223    6[6-(6,6),8-(63),8-(63)]
   110       0.565456       0.565456       0.565456    6[6-(1,6),6-(1,6),6-(8,8)]
   111       1.713924       1.713924       1.713924    6[1-(0),6-(1,6),6-(6,6)]
   112       2.416786       2.416786       2.416786    6[1-(0),6-(1,6),6-(6,6)]
   113       2.046248       2.046248       2.046248    6[6-(1,6),6-(1,6),6-(6)]
   114       0.972469       0.972469       0.972469    6[1-(0),6-(1,6),6-(6,6)]
   115       0.226004       0.226004       0.226004    6[1-(0),6-(1,6),6-(6,6)]
   116       2.797467       2.797467       2.797467    6[6-(6),6-(6,6)]
   117       6.523437       6.523437       6.523437    6[6-(6,6),8-(63),8-(63)]
   118        5.76849        5.76849        5.76849    6[6-(1,6),6-(1,6),6-(8,8)]
   119       6.129558       6.129558       6.129558    6[1-(0),6-(1,6),6-(6,6)]
   120       5.391528       5.391528       5.391528    6[1-(0),6-(1,6),6-(6,6)]
   121       4.296169       4.296169       4.296169    6[6-(1,6),6-(1,6),6-(6)]
   122       3.935195       3.935195       3.935195    6[1-(0),6-(1,6),6-(6,6)]
   123       4.694152       4.694152       4.694152    6[1-(0),6-(1,6),6-(6,6)]
   124       3.466776       3.466776       3.466776    6[6-(6),6-(6,6)]
   125       1.794503       1.794503       1.794503    6[6-(6,6),8-(63),8-(63)]
   126       2.636407       2.636407       2.636407    6[6-(1,6),6-(1,6),6-(8,8)]
   127       2.370819       2.370819       2.370819    6[1-(0),6-(1,6),6-(6,6)]
   128       3.126047       3.126047       3.126047    6[1-(0),6-(1,6),6-(6,6)]
   129       4.103655       4.103655       4.103655    6[6-(1,6),6-(1,6),6-(6)]
   130       1.847518       1.847518       1.847518    6[1-(0),6-(1,6),6-(6,6)]
   131       2.614179       2.614179       2.614179    6[1-(0),6-(1,6),6-(6,6)]
   132       4.859641       4.859641       4.859641    6[6-(6),6-(6,6)]
   133        8.56253        8.56253        8.56253    6[6-(6,6),8-(63),8-(63)]
   134       7.764851       7.764851       7.764851    6[6-(1,6),6-(1,6),6-(8,8)]
   135       6.616383       6.616383       6.616383    6[1-(0),6-(1,6),6-(6,6)]
   136       5.913521       5.913521       5.913521    6[1-(0),6-(1,6),6-(6,6)]
   137       6.284059       6.284059       6.284059    6[6-(1,6),6-(1,6),6-(6)]
   138       7.357838       7.357838       7.357838    6[1-(0),6-(1,6),6-(6,6)]
   139       8.104302       8.104302       8.104302    6[1-(0),6-(1,6),6-(6,6)]
   140        5.53284        5.53284        5.53284    6[6-(6),6-(6,6)]
   141      -2.392318      -2.392318      -2.392318    6[6-(6,6),8-(63),8-(63)]
   142       -1.63737       -1.63737       -1.63737    6[6-(1,6),6-(1,6),6-(8,8)]
   143       2.200749       2.200749       2.200749    6[1-(0),6-(1,6),6-(6,6)]
   144       2.938778       2.938778       2.938778    6[1-(0),6-(1,6),6-(6,6)]
   145      -0.165049      -0.165049      -0.165049    6[6-(1,6),6-(1,6),6-(6)]
   146       0.195925       0.195925       0.195925    6[1-(0),6-(1,6),6-(6,6)]
   147      -0.563033      -0.563033      -0.563033    6[1-(0),6-(1,6),6-(6,6)]
   148       0.664343       0.664343       0.664343    6[6-(6),6-(6,6)]
   149      -1.350608      -1.350608      -1.350608    8[6-(6,8),63-(8,8,8,8,8)]
   150       6.185638       6.185638       6.185638    8[6-(6,8),63-(8,8,8,8,8)]
   151      -3.066551      -3.066551      -3.066551    8[6-(6,8),63-(8,8,8,8,8)]
   152       6.134065       6.134065       6.134065    8[6-(6,8),63-(8,8,8,8,8)]
   153      -1.340052      -1.340052      -1.340052    8[6-(6,8),63-(8,8,8,8,8)]
   154       0.148776       0.148776       0.148776    8[6-(6,8),63-(8,8,8,8,8)]
   155       5.481727       5.481727       5.481727    8[6-(6,8),63-(8,8,8,8,8)]
   156       2.144668       2.144668       2.144668    8[6-(6,8),63-(8,8,8,8,8)]
   157       7.197671       7.197671       7.197671    8[6-(6,8),63-(8,8,8,8,8)]
   158      -2.002945      -2.002945      -2.002945    8[6-(6,8),63-(8,8,8,8,8)]
   159       9.670358       9.670358       9.670358    8[6-(6,8),63-(8,8,8,8,8)]
   160       8.181531       8.181531       8.181531    8[6-(6,8),63-(8,8,8,8,8)]
   161       7.581321       7.581321       7.581321    8[6-(6,8),63-(8,8,8,8,8)]
   162       0.045075       0.045075       0.045075    8[6-(6,8),63-(8,8,8,8,8)]
   163       9.297264       9.297264       9.297264    8[6-(6,8),63-(8,8,8,8,8)]
   164       0.096648       0.096648       0.096648    8[6-(6,8),63-(8,8,8,8,8)]
   165       7.570765       7.570765       7.570765    8[6-(6,8),63-(8,8,8,8,8)]
   166       6.081937       6.081937       6.081937    8[6-(6,8),63-(8,8,8,8,8)]
   167       0.748986       0.748986       0.748986    8[6-(6,8),63-(8,8,8,8,8)]
   168       4.086045       4.086045       4.086045    8[6-(6,8),63-(8,8,8,8,8)]
   169      -0.966958      -0.966958      -0.966958    8[6-(6,8),63-(8,8,8,8,8)]
   170       8.233658       8.233658       8.233658    8[6-(6,8),63-(8,8,8,8,8)]
   171      -3.439645      -3.439645      -3.439645    8[6-(6,8),63-(8,8,8,8,8)]
   172      -1.950818      -1.950818      -1.950818    8[6-(6,8),63-(8,8,8,8,8)]
