# Supplementary material for: A collection of forcefield precursors for metal–organic frameworks
Source: RSC Adv. 2019 Nov 13;9(63):36492–507. doi: 10.1039/c9ra07327b (PMC9075174; doi:10.1039/c9ra07327b)
Supplement: RA-009-C9RA07327B-s1746 [file RA-009-C9RA07327B-s1746.txt]

NOFHUM_clean

9.297400    0.000000    0.000000
0.000000    15.881600    0.000000
0.000000    0.000000    25.287000

     1        0.96256        0.96256        0.96256    30[8-(6),8-(6),8-(6),8-(6)]
     2        8.33484        8.33484        8.33484    30[8-(6),8-(6),8-(6),8-(6)]
     3        8.33484        8.33484        8.33484    30[8-(6),8-(6),8-(6),8-(6)]
     4        0.96256        0.96256        0.96256    30[8-(6),8-(6),8-(6),8-(6)]
     5        5.61126        5.61126        5.61126    30[8-(6),8-(6),8-(6),8-(6)]
     6        3.68614        3.68614        3.68614    30[8-(6),8-(6),8-(6),8-(6)]
     7        3.68614        3.68614        3.68614    30[8-(6),8-(6),8-(6),8-(6)]
     8        5.61126        5.61126        5.61126    30[8-(6),8-(6),8-(6),8-(6)]
     9       5.744863       5.744863       5.744863    1[6-(6,6)]
    10       4.478558       4.478558       4.478558    1[6-(6,6)]
    11       7.190609       7.190609       7.190609    1[6-(6,6)]
    12       8.471791       8.471791       8.471791    1[6-(6,6)]
    13       3.087667       3.087667       3.087667    1[6-(6,6)]
    14       4.288891       4.288891       4.288891    1[6-(6,6)]
    15       2.630234       2.630234       2.630234    1[6-(6,6)]
    16       1.362069       1.362069       1.362069    1[6-(6,6)]
    17       3.552537       3.552537       3.552537    1[6-(6,6)]
    18       4.818842       4.818842       4.818842    1[6-(6,6)]
    19       2.106791       2.106791       2.106791    1[6-(6,6)]
    20       0.825609       0.825609       0.825609    1[6-(6,6)]
    21       6.209733       6.209733       6.209733    1[6-(6,6)]
    22       5.008509       5.008509       5.008509    1[6-(6,6)]
    23       6.667166       6.667166       6.667166    1[6-(6,6)]
    24       7.935331       7.935331       7.935331    1[6-(6,6)]
    25       3.552537       3.552537       3.552537    1[6-(6,6)]
    26       4.818842       4.818842       4.818842    1[6-(6,6)]
    27       2.106791       2.106791       2.106791    1[6-(6,6)]
    28       0.825609       0.825609       0.825609    1[6-(6,6)]
    29       6.209733       6.209733       6.209733    1[6-(6,6)]
    30       5.008509       5.008509       5.008509    1[6-(6,6)]
    31       6.667166       6.667166       6.667166    1[6-(6,6)]
    32       7.935331       7.935331       7.935331    1[6-(6,6)]
    33       5.744863       5.744863       5.744863    1[6-(6,6)]
    34       4.478558       4.478558       4.478558    1[6-(6,6)]
    35       7.190609       7.190609       7.190609    1[6-(6,6)]
    36       8.471791       8.471791       8.471791    1[6-(6,6)]
    37       3.087667       3.087667       3.087667    1[6-(6,6)]
    38       4.288891       4.288891       4.288891    1[6-(6,6)]
    39       2.630234       2.630234       2.630234    1[6-(6,6)]
    40       1.362069       1.362069       1.362069    1[6-(6,6)]
    41       1.096163       1.096163       1.096163    1[6-(6,6)]
    42       9.127258       9.127258       9.127258    1[6-(6,6)]
    43       2.541909       2.541909       2.541909    1[6-(6,6)]
    44       3.823091       3.823091       3.823091    1[6-(6,6)]
    45       7.736367       7.736367       7.736367    1[6-(6,6)]
    46       8.937591       8.937591       8.937591    1[6-(6,6)]
    47       7.278934       7.278934       7.278934    1[6-(6,6)]
    48       6.010769       6.010769       6.010769    1[6-(6,6)]
    49       8.201237       8.201237       8.201237    1[6-(6,6)]
    50       0.170142       0.170142       0.170142    1[6-(6,6)]
    51       6.755491       6.755491       6.755491    1[6-(6,6)]
    52       5.474309       5.474309       5.474309    1[6-(6,6)]
    53       1.561033       1.561033       1.561033    1[6-(6,6)]
    54       0.359809       0.359809       0.359809    1[6-(6,6)]
    55       2.018466       2.018466       2.018466    1[6-(6,6)]
    56       3.286631       3.286631       3.286631    1[6-(6,6)]
    57       8.201237       8.201237       8.201237    1[6-(6,6)]
    58       0.170142       0.170142       0.170142    1[6-(6,6)]
    59       6.755491       6.755491       6.755491    1[6-(6,6)]
    60       5.474309       5.474309       5.474309    1[6-(6,6)]
    61       1.561033       1.561033       1.561033    1[6-(6,6)]
    62       0.359809       0.359809       0.359809    1[6-(6,6)]
    63       2.018466       2.018466       2.018466    1[6-(6,6)]
    64       3.286631       3.286631       3.286631    1[6-(6,6)]
    65       1.096163       1.096163       1.096163    1[6-(6,6)]
    66       9.127258       9.127258       9.127258    1[6-(6,6)]
    67       2.541909       2.541909       2.541909    1[6-(6,6)]
    68       3.823091       3.823091       3.823091    1[6-(6,6)]
    69       7.736367       7.736367       7.736367    1[6-(6,6)]
    70       8.937591       8.937591       8.937591    1[6-(6,6)]
    71       7.278934       7.278934       7.278934    1[6-(6,6)]
    72       6.010769       6.010769       6.010769    1[6-(6,6)]
    73       7.989256       7.989256       7.989256    6[6-(6,6),8-(30),8-(30)]
    74       7.202696       7.202696       7.202696    6[6-(1,6),6-(1,6),6-(8,8)]
    75       6.037732       6.037732       6.037732    6[1-(0),6-(1,6),6-(6,6)]
    76       5.281853       5.281853       5.281853    6[1-(0),6-(1,6),6-(6,6)]
    77       5.690939       5.690939       5.690939    6[6-(1,6),6-(1,6),6-(6)]
    78       6.887514       6.887514       6.887514    6[1-(0),6-(1,6),6-(6,6)]
    79       7.644322       7.644322       7.644322    6[1-(0),6-(1,6),6-(6,6)]
    80       4.914606       4.914606       4.914606    6[6-(6),6-(6,6)]
    81       1.290479       1.290479       1.290479    6[6-(6,6),8-(30),8-(30)]
    82       2.090056       2.090056       2.090056    6[6-(1,6),6-(1,6),6-(8,8)]
    83       2.976098       2.976098       2.976098    6[1-(0),6-(1,6),6-(6,6)]
    84       3.695717       3.695717       3.695717    6[1-(0),6-(1,6),6-(6,6)]
    85       3.567412       3.567412       3.567412    6[6-(1,6),6-(1,6),6-(6)]
    86       2.708333       2.708333       2.708333    6[1-(0),6-(1,6),6-(6,6)]
    87       1.960822       1.960822       1.960822    6[1-(0),6-(1,6),6-(6,6)]
    88       4.307485       4.307485       4.307485    6[6-(6),6-(6,6)]
    89       1.308144       1.308144       1.308144    6[6-(6,6),8-(30),8-(30)]
    90       2.094704       2.094704       2.094704    6[6-(1,6),6-(1,6),6-(8,8)]
    91       3.259668       3.259668       3.259668    6[1-(0),6-(1,6),6-(6,6)]
    92       4.015547       4.015547       4.015547    6[1-(0),6-(1,6),6-(6,6)]
    93       3.606461       3.606461       3.606461    6[6-(1,6),6-(1,6),6-(6)]
    94       2.409886       2.409886       2.409886    6[1-(0),6-(1,6),6-(6,6)]
    95       1.653078       1.653078       1.653078    6[1-(0),6-(1,6),6-(6,6)]
    96       4.382794       4.382794       4.382794    6[6-(6),6-(6,6)]
    97       8.006921       8.006921       8.006921    6[6-(6,6),8-(30),8-(30)]
    98       7.207344       7.207344       7.207344    6[6-(1,6),6-(1,6),6-(8,8)]
    99       6.321302       6.321302       6.321302    6[1-(0),6-(1,6),6-(6,6)]
   100       5.601684       5.601684       5.601684    6[1-(0),6-(1,6),6-(6,6)]
   101       5.729988       5.729988       5.729988    6[6-(1,6),6-(1,6),6-(6)]
   102       6.589067       6.589067       6.589067    6[1-(0),6-(1,6),6-(6,6)]
   103       7.336578       7.336578       7.336578    6[1-(0),6-(1,6),6-(6,6)]
   104       4.989915       4.989915       4.989915    6[6-(6),6-(6,6)]
   105       1.308144       1.308144       1.308144    6[6-(6,6),8-(30),8-(30)]
   106       2.094704       2.094704       2.094704    6[6-(1,6),6-(1,6),6-(8,8)]
   107       3.259668       3.259668       3.259668    6[1-(0),6-(1,6),6-(6,6)]
   108       4.015547       4.015547       4.015547    6[1-(0),6-(1,6),6-(6,6)]
   109       3.606461       3.606461       3.606461    6[6-(1,6),6-(1,6),6-(6)]
   110       2.409886       2.409886       2.409886    6[1-(0),6-(1,6),6-(6,6)]
   111       1.653078       1.653078       1.653078    6[1-(0),6-(1,6),6-(6,6)]
   112       4.382794       4.382794       4.382794    6[6-(6),6-(6,6)]
   113       8.006921       8.006921       8.006921    6[6-(6,6),8-(30),8-(30)]
   114       7.207344       7.207344       7.207344    6[6-(1,6),6-(1,6),6-(8,8)]
   115       6.321302       6.321302       6.321302    6[1-(0),6-(1,6),6-(6,6)]
   116       5.601684       5.601684       5.601684    6[1-(0),6-(1,6),6-(6,6)]
   117       5.729988       5.729988       5.729988    6[6-(1,6),6-(1,6),6-(6)]
   118       6.589067       6.589067       6.589067    6[1-(0),6-(1,6),6-(6,6)]
   119       7.336578       7.336578       7.336578    6[1-(0),6-(1,6),6-(6,6)]
   120       4.989915       4.989915       4.989915    6[6-(6),6-(6,6)]
   121       7.989256       7.989256       7.989256    6[6-(6,6),8-(30),8-(30)]
   122       7.202696       7.202696       7.202696    6[6-(1,6),6-(1,6),6-(8,8)]
   123       6.037732       6.037732       6.037732    6[1-(0),6-(1,6),6-(6,6)]
   124       5.281853       5.281853       5.281853    6[1-(0),6-(1,6),6-(6,6)]
   125       5.690939       5.690939       5.690939    6[6-(1,6),6-(1,6),6-(6)]
   126       6.887514       6.887514       6.887514    6[1-(0),6-(1,6),6-(6,6)]
   127       7.644322       7.644322       7.644322    6[1-(0),6-(1,6),6-(6,6)]
   128       4.914606       4.914606       4.914606    6[6-(6),6-(6,6)]
   129       1.290479       1.290479       1.290479    6[6-(6,6),8-(30),8-(30)]
   130       2.090056       2.090056       2.090056    6[6-(1,6),6-(1,6),6-(8,8)]
   131       2.976098       2.976098       2.976098    6[1-(0),6-(1,6),6-(6,6)]
   132       3.695717       3.695717       3.695717    6[1-(0),6-(1,6),6-(6,6)]
   133       3.567412       3.567412       3.567412    6[6-(1,6),6-(1,6),6-(6)]
   134       2.708333       2.708333       2.708333    6[1-(0),6-(1,6),6-(6,6)]
   135       1.960822       1.960822       1.960822    6[1-(0),6-(1,6),6-(6,6)]
   136       4.307485       4.307485       4.307485    6[6-(6),6-(6,6)]
   137       3.340556       3.340556       3.340556    6[6-(6,6),8-(30),8-(30)]
   138       2.553996       2.553996       2.553996    6[6-(1,6),6-(1,6),6-(8,8)]
   139       1.389032       1.389032       1.389032    6[1-(0),6-(1,6),6-(6,6)]
   140       0.633153       0.633153       0.633153    6[1-(0),6-(1,6),6-(6,6)]
   141       1.042239       1.042239       1.042239    6[6-(1,6),6-(1,6),6-(6)]
   142       2.238814       2.238814       2.238814    6[1-(0),6-(1,6),6-(6,6)]
   143       2.995622       2.995622       2.995622    6[1-(0),6-(1,6),6-(6,6)]
   144       0.265906       0.265906       0.265906    6[6-(6),6-(6,6)]
   145       5.939179       5.939179       5.939179    6[6-(6,6),8-(30),8-(30)]
   146       6.738756       6.738756       6.738756    6[6-(1,6),6-(1,6),6-(8,8)]
   147       7.624798       7.624798       7.624798    6[1-(0),6-(1,6),6-(6,6)]
   148       8.344417       8.344417       8.344417    6[1-(0),6-(1,6),6-(6,6)]
   149       8.216112       8.216112       8.216112    6[6-(1,6),6-(1,6),6-(6)]
   150       7.357033       7.357033       7.357033    6[1-(0),6-(1,6),6-(6,6)]
   151       6.609522       6.609522       6.609522    6[1-(0),6-(1,6),6-(6,6)]
   152       8.956185       8.956185       8.956185    6[6-(6),6-(6,6)]
   153       5.956844       5.956844       5.956844    6[6-(6,6),8-(30),8-(30)]
   154       6.743404       6.743404       6.743404    6[6-(1,6),6-(1,6),6-(8,8)]
   155       7.908368       7.908368       7.908368    6[1-(0),6-(1,6),6-(6,6)]
   156       8.664247       8.664247       8.664247    6[1-(0),6-(1,6),6-(6,6)]
   157       8.255161       8.255161       8.255161    6[6-(1,6),6-(1,6),6-(6)]
   158       7.058586       7.058586       7.058586    6[1-(0),6-(1,6),6-(6,6)]
   159       6.301778       6.301778       6.301778    6[1-(0),6-(1,6),6-(6,6)]
   160       9.031494       9.031494       9.031494    6[6-(6),6-(6,6)]
   161       3.358221       3.358221       3.358221    6[6-(6,6),8-(30),8-(30)]
   162       2.558644       2.558644       2.558644    6[6-(1,6),6-(1,6),6-(8,8)]
   163       1.672602       1.672602       1.672602    6[1-(0),6-(1,6),6-(6,6)]
   164       0.952984       0.952984       0.952984    6[1-(0),6-(1,6),6-(6,6)]
   165       1.081288       1.081288       1.081288    6[6-(1,6),6-(1,6),6-(6)]
   166       1.940367       1.940367       1.940367    6[1-(0),6-(1,6),6-(6,6)]
   167       2.687878       2.687878       2.687878    6[1-(0),6-(1,6),6-(6,6)]
   168       0.341215       0.341215       0.341215    6[6-(6),6-(6,6)]
   169       5.956844       5.956844       5.956844    6[6-(6,6),8-(30),8-(30)]
   170       6.743404       6.743404       6.743404    6[6-(1,6),6-(1,6),6-(8,8)]
   171       7.908368       7.908368       7.908368    6[1-(0),6-(1,6),6-(6,6)]
   172       8.664247       8.664247       8.664247    6[1-(0),6-(1,6),6-(6,6)]
   173       8.255161       8.255161       8.255161    6[6-(1,6),6-(1,6),6-(6)]
   174       7.058586       7.058586       7.058586    6[1-(0),6-(1,6),6-(6,6)]
   175       6.301778       6.301778       6.301778    6[1-(0),6-(1,6),6-(6,6)]
   176       9.031494       9.031494       9.031494    6[6-(6),6-(6,6)]
   177       3.358221       3.358221       3.358221    6[6-(6,6),8-(30),8-(30)]
   178       2.558644       2.558644       2.558644    6[6-(1,6),6-(1,6),6-(8,8)]
   179       1.672602       1.672602       1.672602    6[1-(0),6-(1,6),6-(6,6)]
   180       0.952984       0.952984       0.952984    6[1-(0),6-(1,6),6-(6,6)]
   181       1.081288       1.081288       1.081288    6[6-(1,6),6-(1,6),6-(6)]
   182       1.940367       1.940367       1.940367    6[1-(0),6-(1,6),6-(6,6)]
   183       2.687878       2.687878       2.687878    6[1-(0),6-(1,6),6-(6,6)]
   184       0.341215       0.341215       0.341215    6[6-(6),6-(6,6)]
   185       3.340556       3.340556       3.340556    6[6-(6,6),8-(30),8-(30)]
   186       2.553996       2.553996       2.553996    6[6-(1,6),6-(1,6),6-(8,8)]
   187       1.389032       1.389032       1.389032    6[1-(0),6-(1,6),6-(6,6)]
   188       0.633153       0.633153       0.633153    6[1-(0),6-(1,6),6-(6,6)]
   189       1.042239       1.042239       1.042239    6[6-(1,6),6-(1,6),6-(6)]
   190       2.238814       2.238814       2.238814    6[1-(0),6-(1,6),6-(6,6)]
   191       2.995622       2.995622       2.995622    6[1-(0),6-(1,6),6-(6,6)]
   192       0.265906       0.265906       0.265906    6[6-(6),6-(6,6)]
   193       5.939179       5.939179       5.939179    6[6-(6,6),8-(30),8-(30)]
   194       6.738756       6.738756       6.738756    6[6-(1,6),6-(1,6),6-(8,8)]
   195       7.624798       7.624798       7.624798    6[1-(0),6-(1,6),6-(6,6)]
   196       8.344417       8.344417       8.344417    6[1-(0),6-(1,6),6-(6,6)]
   197       8.216112       8.216112       8.216112    6[6-(1,6),6-(1,6),6-(6)]
   198       7.357033       7.357033       7.357033    6[1-(0),6-(1,6),6-(6,6)]
   199       6.609522       6.609522       6.609522    6[1-(0),6-(1,6),6-(6,6)]
   200       8.956185       8.956185       8.956185    6[6-(6),6-(6,6)]
   201       9.024986       9.024986       9.024986    8[6-(6,8),30-(8,8,8)]
   202        7.54577        7.54577        7.54577    8[6-(6,8),30-(8,8,8)]
   203       0.303095       0.303095       0.303095    8[6-(6,8),30-(8,8,8)]
   204       1.667024       1.667024       1.667024    8[6-(6,8),30-(8,8,8)]
   205       0.272414       0.272414       0.272414    8[6-(6,8),30-(8,8,8)]
   206        1.75163        1.75163        1.75163    8[6-(6,8),30-(8,8,8)]
   207       8.994305       8.994305       8.994305    8[6-(6,8),30-(8,8,8)]
   208       7.630376       7.630376       7.630376    8[6-(6,8),30-(8,8,8)]
   209       0.272414       0.272414       0.272414    8[6-(6,8),30-(8,8,8)]
   210        1.75163        1.75163        1.75163    8[6-(6,8),30-(8,8,8)]
   211       8.994305       8.994305       8.994305    8[6-(6,8),30-(8,8,8)]
   212       7.630376       7.630376       7.630376    8[6-(6,8),30-(8,8,8)]
   213       9.024986       9.024986       9.024986    8[6-(6,8),30-(8,8,8)]
   214        7.54577        7.54577        7.54577    8[6-(6,8),30-(8,8,8)]
   215       0.303095       0.303095       0.303095    8[6-(6,8),30-(8,8,8)]
   216       1.667024       1.667024       1.667024    8[6-(6,8),30-(8,8,8)]
   217       4.376286       4.376286       4.376286    8[6-(6,8),30-(8,8,8)]
   218        2.89707        2.89707        2.89707    8[6-(6,8),30-(8,8,8)]
   219       4.951795       4.951795       4.951795    8[6-(6,8),30-(8,8,8)]
   220       6.315724       6.315724       6.315724    8[6-(6,8),30-(8,8,8)]
   221       4.921114       4.921114       4.921114    8[6-(6,8),30-(8,8,8)]
   222        6.40033        6.40033        6.40033    8[6-(6,8),30-(8,8,8)]
   223       4.345605       4.345605       4.345605    8[6-(6,8),30-(8,8,8)]
   224       2.981676       2.981676       2.981676    8[6-(6,8),30-(8,8,8)]
   225       4.921114       4.921114       4.921114    8[6-(6,8),30-(8,8,8)]
   226        6.40033        6.40033        6.40033    8[6-(6,8),30-(8,8,8)]
   227       4.345605       4.345605       4.345605    8[6-(6,8),30-(8,8,8)]
   228       2.981676       2.981676       2.981676    8[6-(6,8),30-(8,8,8)]
   229       4.376286       4.376286       4.376286    8[6-(6,8),30-(8,8,8)]
   230        2.89707        2.89707        2.89707    8[6-(6,8),30-(8,8,8)]
   231       4.951795       4.951795       4.951795    8[6-(6,8),30-(8,8,8)]
   232       6.315724       6.315724       6.315724    8[6-(6,8),30-(8,8,8)]
