# Supplementary material for: A collection of forcefield precursors for metal–organic frameworks
Source: RSC Adv. 2019 Nov 13;9(63):36492–507. doi: 10.1039/c9ra07327b (PMC9075174; doi:10.1039/c9ra07327b)
Supplement: RA-009-C9RA07327B-s1747 [file RA-009-C9RA07327B-s1747.txt]

NOFQII_clean

9.295000    0.000000    0.000000
-4.647500    8.049706    0.000000
0.000000    0.000000    17.689000

     1            0.0            0.0            0.0    63[8-(6),8-(6),8-(6),8-(6),8-(6),8-(6),8-(6,6),8-(6,6),8-(6,6)]
     2            0.0            0.0            0.0    63[8-(6),8-(6),8-(6),8-(6),8-(6),8-(6),8-(6,6),8-(6,6),8-(6,6)]
     3            0.0            0.0            0.0    57[8-(6),8-(6),8-(6),8-(6),8-(6),8-(6)]
     4         4.6475         4.6475         4.6475    57[8-(6),8-(6),8-(6),8-(6),8-(6),8-(6)]
     5       2.544971       2.544971       2.544971    1[6-(1,6,8)]
     6       1.588051       1.588051       1.588051    1[6-(1,6,8)]
     7      -1.748389      -1.748389      -1.748389    1[6-(1,6,8)]
     8      -0.726869      -0.726869      -0.726869    1[6-(1,6,8)]
     9      -0.796582      -0.796582      -0.796582    1[6-(1,6,8)]
    10      -0.861182      -0.861182      -0.861182    1[6-(1,6,8)]
    11       2.544971       2.544971       2.544971    1[6-(1,6,8)]
    12       1.588051       1.588051       1.588051    1[6-(1,6,8)]
    13      -1.748389      -1.748389      -1.748389    1[6-(1,6,8)]
    14      -0.726869      -0.726869      -0.726869    1[6-(1,6,8)]
    15      -0.796582      -0.796582      -0.796582    1[6-(1,6,8)]
    16      -0.861182      -0.861182      -0.861182    1[6-(1,6,8)]
    17       7.192471       7.192471       7.192471    1[6-(1,6,8)]
    18       6.235551       6.235551       6.235551    1[6-(1,6,8)]
    19       2.899111       2.899111       2.899111    1[6-(1,6,8)]
    20       3.920631       3.920631       3.920631    1[6-(1,6,8)]
    21       3.850918       3.850918       3.850918    1[6-(1,6,8)]
    22       3.786318       3.786318       3.786318    1[6-(1,6,8)]
    23       7.192471       7.192471       7.192471    1[6-(1,6,8)]
    24       6.235551       6.235551       6.235551    1[6-(1,6,8)]
    25       2.899111       2.899111       2.899111    1[6-(1,6,8)]
    26       3.920631       3.920631       3.920631    1[6-(1,6,8)]
    27       3.850918       3.850918       3.850918    1[6-(1,6,8)]
    28       3.786318       3.786318       3.786318    1[6-(1,6,8)]
    29       2.190832       2.190832       2.190832    6[6-(1,1,8),8-(57),8-(63)]
    30       2.375802       2.375802       2.375802    6[1-(0),1-(0),6-(8,8),8-(6,63)]
    31        0.11154        0.11154        0.11154    6[6-(1,1,8),8-(57),8-(63)]
    32      -0.994565      -0.994565      -0.994565    6[1-(0),1-(0),6-(8,8),8-(6,63)]
    33      -2.302371      -2.302371      -2.302371    6[6-(1,1,8),8-(57),8-(63)]
    34      -1.381237      -1.381237      -1.381237    6[1-(0),1-(0),6-(8,8),8-(6,63)]
    35       2.190832       2.190832       2.190832    6[6-(1,1,8),8-(57),8-(63)]
    36       2.375802       2.375802       2.375802    6[1-(0),1-(0),6-(8,8),8-(6,63)]
    37        0.11154        0.11154        0.11154    6[6-(1,1,8),8-(57),8-(63)]
    38      -0.994565      -0.994565      -0.994565    6[1-(0),1-(0),6-(8,8),8-(6,63)]
    39      -2.302371      -2.302371      -2.302371    6[6-(1,1,8),8-(57),8-(63)]
    40      -1.381237      -1.381237      -1.381237    6[1-(0),1-(0),6-(8,8),8-(6,63)]
    41       6.838331       6.838331       6.838331    6[6-(1,1,8),8-(57),8-(63)]
    42       7.023302       7.023302       7.023302    6[1-(0),1-(0),6-(8,8),8-(6,63)]
    43        4.75904        4.75904        4.75904    6[6-(1,1,8),8-(57),8-(63)]
    44       3.652935       3.652935       3.652935    6[1-(0),1-(0),6-(8,8),8-(6,63)]
    45       2.345128       2.345128       2.345128    6[6-(1,1,8),8-(57),8-(63)]
    46       3.266263       3.266263       3.266263    6[1-(0),1-(0),6-(8,8),8-(6,63)]
    47       6.838331       6.838331       6.838331    6[6-(1,1,8),8-(57),8-(63)]
    48       7.023302       7.023302       7.023302    6[1-(0),1-(0),6-(8,8),8-(6,63)]
    49        4.75904        4.75904        4.75904    6[6-(1,1,8),8-(57),8-(63)]
    50       3.652935       3.652935       3.652935    6[1-(0),1-(0),6-(8,8),8-(6,63)]
    51       2.345128       2.345128       2.345128    6[6-(1,1,8),8-(57),8-(63)]
    52       3.266263       3.266263       3.266263    6[1-(0),1-(0),6-(8,8),8-(6,63)]
    53        1.34824        1.34824        1.34824    8[6-(6,8),57-(8,8,8,8,8)]
    54       2.886562       2.886562       2.886562    8[6-(6,8),63-(8,8,8,8,8,8,8,8)]
    55       0.441512       0.441512       0.441512    8[6-(6,8),57-(8,8,8,8,8)]
    56       0.646932       0.646932       0.646932    8[6-(6,8),63-(8,8,8,8,8,8,8,8)]
    57      -1.789752      -1.789752      -1.789752    8[6-(6,8),57-(8,8,8,8,8)]
    58      -3.533494      -3.533494      -3.533494    8[6-(6,8),63-(8,8,8,8,8,8,8,8)]
    59        1.34824        1.34824        1.34824    8[6-(6,8),57-(8,8,8,8,8)]
    60       2.886562       2.886562       2.886562    8[6-(6,8),63-(8,8,8,8,8,8,8,8)]
    61       0.441512       0.441512       0.441512    8[6-(6,8),57-(8,8,8,8,8)]
    62       0.646932       0.646932       0.646932    8[6-(6,8),63-(8,8,8,8,8,8,8,8)]
    63      -1.789752      -1.789752      -1.789752    8[6-(6,8),57-(8,8,8,8,8)]
    64      -3.533494      -3.533494      -3.533494    8[6-(6,8),63-(8,8,8,8,8,8,8,8)]
    65        5.99574        5.99574        5.99574    8[6-(6,8),57-(8,8,8,8,8)]
    66       7.534062       7.534062       7.534062    8[6-(6,8),63-(8,8,8,8,8,8,8,8)]
    67       5.089012       5.089012       5.089012    8[6-(6,8),57-(8,8,8,8,8)]
    68       5.294432       5.294432       5.294432    8[6-(6,8),63-(8,8,8,8,8,8,8,8)]
    69       2.857748       2.857748       2.857748    8[6-(6,8),57-(8,8,8,8,8)]
    70       1.114006       1.114006       1.114006    8[6-(6,8),63-(8,8,8,8,8,8,8,8)]
    71        5.99574        5.99574        5.99574    8[6-(6,8),57-(8,8,8,8,8)]
    72       7.534062       7.534062       7.534062    8[6-(6,8),63-(8,8,8,8,8,8,8,8)]
    73       5.089012       5.089012       5.089012    8[6-(6,8),57-(8,8,8,8,8)]
    74       5.294432       5.294432       5.294432    8[6-(6,8),63-(8,8,8,8,8,8,8,8)]
    75       2.857748       2.857748       2.857748    8[6-(6,8),57-(8,8,8,8,8)]
    76       1.114006       1.114006       1.114006    8[6-(6,8),63-(8,8,8,8,8,8,8,8)]
    77       3.403364       3.403364       3.403364    8[6-(1,1,6),6-(1,1,6),63-(8,8,8,8,8,8,8,8)]
    78      -1.244136      -1.244136      -1.244136    8[6-(1,1,6),6-(1,1,6),63-(8,8,8,8,8,8,8,8)]
    79       2.488272       2.488272       2.488272    8[6-(1,1,6),6-(1,1,6),63-(8,8,8,8,8,8,8,8)]
    80       3.403364       3.403364       3.403364    8[6-(1,1,6),6-(1,1,6),63-(8,8,8,8,8,8,8,8)]
    81      -1.244136      -1.244136      -1.244136    8[6-(1,1,6),6-(1,1,6),63-(8,8,8,8,8,8,8,8)]
    82       2.488272       2.488272       2.488272    8[6-(1,1,6),6-(1,1,6),63-(8,8,8,8,8,8,8,8)]
