# Supplementary material for: A collection of forcefield precursors for metal–organic frameworks
Source: RSC Adv. 2019 Nov 13;9(63):36492–507. doi: 10.1039/c9ra07327b (PMC9075174; doi:10.1039/c9ra07327b)
Supplement: RA-009-C9RA07327B-s1748 [file RA-009-C9RA07327B-s1748.txt]

NOHFOG_clean

9.844200    0.000000    0.000000
-0.413276    10.871648    0.000000
0.000000    0.000000    29.228800

     1       5.349587       5.349587       5.349587    68[8-(6),8-(6),8-(6),8-(6),8-(6),8-(6)]
     2       5.209562       5.209562       5.209562    68[8-(6),8-(6),8-(6),8-(6),8-(6)]
     3       4.287975       4.287975       4.287975    68[8-(6),8-(6),8-(6),8-(6),8-(6),8-(6)]
     4          4.428          4.428          4.428    68[8-(6),8-(6),8-(6),8-(6),8-(6)]
     5       4.081337       4.081337       4.081337    68[8-(6),8-(6),8-(6),8-(6),8-(6),8-(6)]
     6       4.221362       4.221362       4.221362    68[8-(6),8-(6),8-(6),8-(6),8-(6)]
     7       5.142949       5.142949       5.142949    68[8-(6),8-(6),8-(6),8-(6),8-(6),8-(6)]
     8       5.002924       5.002924       5.002924    68[8-(6),8-(6),8-(6),8-(6),8-(6)]
     9       8.154955       8.154955       8.154955    1[6-(6,6)]
    10       0.576095       0.576095       0.576095    1[6-(6,6)]
    11       2.098525       2.098525       2.098525    1[6-(6,6)]
    12       9.645288       9.645288       9.645288    1[6-(6,6)]
    13       8.999153       8.999153       8.999153    1[6-(6,6)]
    14       1.420781       1.420781       1.420781    1[6-(6,6)]
    15       1.069331       1.069331       1.069331    1[6-(6,6)]
    16       8.648191       8.648191       8.648191    1[6-(6,6)]
    17       7.539037       7.539037       7.539037    1[6-(6,6)]
    18      -0.007726      -0.007726      -0.007726    1[6-(6,6)]
    19       0.225133       0.225133       0.225133    1[6-(6,6)]
    20       7.803505       7.803505       7.803505    1[6-(6,6)]
    21       1.275969       1.275969       1.275969    1[6-(6,6)]
    22       8.854829       8.854829       8.854829    1[6-(6,6)]
    23       7.332399       7.332399       7.332399    1[6-(6,6)]
    24      -0.214364      -0.214364      -0.214364    1[6-(6,6)]
    25       0.431771       0.431771       0.431771    1[6-(6,6)]
    26       8.010143       8.010143       8.010143    1[6-(6,6)]
    27       8.361593       8.361593       8.361593    1[6-(6,6)]
    28       0.782733       0.782733       0.782733    1[6-(6,6)]
    29       1.891887       1.891887       1.891887    1[6-(6,6)]
    30        9.43865        9.43865        9.43865    1[6-(6,6)]
    31       9.205791       9.205791       9.205791    1[6-(6,6)]
    32       1.627419       1.627419       1.627419    1[6-(6,6)]
    33       9.067796       9.067796       9.067796    6[6-(1,6),6-(6,6),6-(8,8)]
    34       9.526665       9.526665       9.526665    6[6-(6,6),6-(6,6),6-(6,6)]
    35       8.243702       8.243702       8.243702    6[6-(1,6),6-(6,6),6-(8,8)]
    36       8.734689       8.734689       8.734689    6[1-(0),6-(1,6),6-(6,6)]
    37       0.265069       0.265069       0.265069    6[1-(0),6-(1,6),6-(6,6)]
    38       1.156481       1.156481       1.156481    6[6-(1,6),6-(6,6),6-(8,8)]
    39       1.094623       1.094623       1.094623    6[6-(6,6),6-(6,6),6-(6,6)]
    40       1.990962       1.990962       1.990962    6[6-(1,6),6-(6,6),6-(8,8)]
    41       1.509169       1.509169       1.509169    6[1-(0),6-(1,6),6-(6,6)]
    42       0.115876       0.115876       0.115876    6[1-(0),6-(1,6),6-(6,6)]
    43       7.656614       7.656614       7.656614    6[6-(6,6),8-(68),8-(68)]
    44       7.203772       7.203772       7.203772    6[6-(6,6),8-(68),8-(68)]
    45       3.438969       3.438969       3.438969    6[6-(6,6),8-(68),8-(68)]
    46       2.565534       2.565534       2.565534    6[6-(6,6),8-(68),8-(68)]
    47       8.322692       8.322692       8.322692    6[6-(1,6),6-(6,6),6-(8,8)]
    48       9.267811       9.267811       9.267811    6[1-(0),6-(1,6),6-(6,6)]
    49       0.793264       0.793264       0.793264    6[1-(0),6-(1,6),6-(6,6)]
    50       1.209921       1.209921       1.209921    6[6-(1,6),6-(6,6),6-(8,8)]
    51       8.729979       8.729979       8.729979    6[6-(6,6),6-(6,6),6-(6,6)]
    52       6.913355       6.913355       6.913355    6[6-(6,6),8-(0),8-(68)]
    53       2.674705       2.674705       2.674705    6[6-(6,6),8-(68),8-(68)]
    54       0.569766       0.569766       0.569766    6[6-(1,6),6-(6,6),6-(8,8)]
    55       0.110897       0.110897       0.110897    6[6-(6,6),6-(6,6),6-(6,6)]
    56       0.980584       0.980584       0.980584    6[6-(1,6),6-(6,6),6-(8,8)]
    57       0.489597       0.489597       0.489597    6[1-(0),6-(1,6),6-(6,6)]
    58       8.959217       8.959217       8.959217    6[1-(0),6-(1,6),6-(6,6)]
    59       8.067805       8.067805       8.067805    6[6-(1,6),6-(6,6),6-(8,8)]
    60       8.542939       8.542939       8.542939    6[6-(6,6),6-(6,6),6-(6,6)]
    61         7.6466         7.6466         7.6466    6[6-(1,6),6-(6,6),6-(8,8)]
    62       8.128393       8.128393       8.128393    6[1-(0),6-(1,6),6-(6,6)]
    63       9.521686       9.521686       9.521686    6[1-(0),6-(1,6),6-(6,6)]
    64       1.980948       1.980948       1.980948    6[6-(6,6),8-(68),8-(68)]
    65        2.43379        2.43379        2.43379    6[6-(6,6),8-(68),8-(68)]
    66       6.198593       6.198593       6.198593    6[6-(6,6),8-(68),8-(68)]
    67       6.658752       6.658752       6.658752    6[6-(6,6),8-(68),8-(68)]
    68       0.901594       0.901594       0.901594    6[6-(1,6),6-(6,6),6-(8,8)]
    69      -0.043525      -0.043525      -0.043525    6[1-(0),6-(1,6),6-(6,6)]
    70       8.431022       8.431022       8.431022    6[1-(0),6-(1,6),6-(6,6)]
    71       8.014365       8.014365       8.014365    6[6-(1,6),6-(6,6),6-(8,8)]
    72       0.494307       0.494307       0.494307    6[6-(6,6),6-(6,6),6-(6,6)]
    73       2.310931       2.310931       2.310931    6[6-(6,6),8-(0),8-(68)]
    74       6.549581       6.549581       6.549581    6[6-(6,6),8-(68),8-(68)]
    75       0.363128       0.363128       0.363128    6[6-(1,6),6-(6,6),6-(8,8)]
    76      -0.095741      -0.095741      -0.095741    6[6-(6,6),6-(6,6),6-(6,6)]
    77       1.187222       1.187222       1.187222    6[6-(1,6),6-(6,6),6-(8,8)]
    78       0.696235       0.696235       0.696235    6[1-(0),6-(1,6),6-(6,6)]
    79       9.165855       9.165855       9.165855    6[1-(0),6-(1,6),6-(6,6)]
    80       8.274443       8.274443       8.274443    6[6-(1,6),6-(6,6),6-(8,8)]
    81       8.336301       8.336301       8.336301    6[6-(6,6),6-(6,6),6-(6,6)]
    82       7.439962       7.439962       7.439962    6[6-(1,6),6-(6,6),6-(8,8)]
    83       7.921755       7.921755       7.921755    6[1-(0),6-(1,6),6-(6,6)]
    84       9.315048       9.315048       9.315048    6[1-(0),6-(1,6),6-(6,6)]
    85        1.77431        1.77431        1.77431    6[6-(6,6),8-(68),8-(68)]
    86       2.227152       2.227152       2.227152    6[6-(6,6),8-(68),8-(68)]
    87       5.991955       5.991955       5.991955    6[6-(6,6),8-(68),8-(68)]
    88        6.86539        6.86539        6.86539    6[6-(6,6),8-(68),8-(68)]
    89       1.108232       1.108232       1.108232    6[6-(1,6),6-(6,6),6-(8,8)]
    90       0.163113       0.163113       0.163113    6[1-(0),6-(1,6),6-(6,6)]
    91        8.63766        8.63766        8.63766    6[1-(0),6-(1,6),6-(6,6)]
    92       8.221003       8.221003       8.221003    6[6-(1,6),6-(6,6),6-(8,8)]
    93       0.700945       0.700945       0.700945    6[6-(6,6),6-(6,6),6-(6,6)]
    94       2.517569       2.517569       2.517569    6[6-(6,6),8-(0),8-(68)]
    95       6.756219       6.756219       6.756219    6[6-(6,6),8-(68),8-(68)]
    96       8.861158       8.861158       8.861158    6[6-(1,6),6-(6,6),6-(8,8)]
    97       9.320027       9.320027       9.320027    6[6-(6,6),6-(6,6),6-(6,6)]
    98        8.45034        8.45034        8.45034    6[6-(1,6),6-(6,6),6-(8,8)]
    99       8.941327       8.941327       8.941327    6[1-(0),6-(1,6),6-(6,6)]
   100       0.471707       0.471707       0.471707    6[1-(0),6-(1,6),6-(6,6)]
   101       1.363119       1.363119       1.363119    6[6-(1,6),6-(6,6),6-(8,8)]
   102       0.887985       0.887985       0.887985    6[6-(6,6),6-(6,6),6-(6,6)]
   103       1.784324       1.784324       1.784324    6[6-(1,6),6-(6,6),6-(8,8)]
   104       1.302531       1.302531       1.302531    6[1-(0),6-(1,6),6-(6,6)]
   105      -0.090762      -0.090762      -0.090762    6[1-(0),6-(1,6),6-(6,6)]
   106       7.449976       7.449976       7.449976    6[6-(6,6),8-(68),8-(68)]
   107       6.997134       6.997134       6.997134    6[6-(6,6),8-(68),8-(68)]
   108       3.232331       3.232331       3.232331    6[6-(6,6),8-(68),8-(68)]
   109       2.772172       2.772172       2.772172    6[6-(6,6),8-(68),8-(68)]
   110        8.52933        8.52933        8.52933    6[6-(1,6),6-(6,6),6-(8,8)]
   111       9.474449       9.474449       9.474449    6[1-(0),6-(1,6),6-(6,6)]
   112       0.999902       0.999902       0.999902    6[1-(0),6-(1,6),6-(6,6)]
   113       1.416559       1.416559       1.416559    6[6-(1,6),6-(6,6),6-(8,8)]
   114       8.936617       8.936617       8.936617    6[6-(6,6),6-(6,6),6-(6,6)]
   115       7.119993       7.119993       7.119993    6[6-(6,6),8-(0),8-(68)]
   116       2.881343       2.881343       2.881343    6[6-(6,6),8-(68),8-(68)]
   117       6.951907       6.951907       6.951907    8[6-(6,8),68-(8,8,8,8)]
   118       5.942826       5.942826       5.942826    8[6-(6,8),68-(8,8,8,8)]
   119        6.56188        6.56188        6.56188    8[6-(6,8),68-(8,8,8,8,8)]
   120       7.176487       7.176487       7.176487    8[6-(6,8),68-(8,8,8,8,8)]
   121       3.725297       3.725297       3.725297    8[6-(6,8),68-(8,8,8,8)]
   122       4.269992       4.269992       4.269992    8[6-(6,8),68-(8,8,8,8,8)]
   123        3.13135        3.13135        3.13135    8[6-(6,8),68-(8,8,8,8)]
   124       3.145691       3.145691       3.145691    8[6-(6,8),68-(8,8,8,8)]
   125       6.298771       6.298771       6.298771    8[6-(6,8),68-(8,8,8,8,8)]
   126       6.446598       6.446598       6.446598    8[6-(6,8)]
   127       3.513361       3.513361       3.513361    8[6-(6,8),68-(8,8,8,8,8)]
   128       3.354983       3.354983       3.354983    8[6-(6,8),68-(8,8,8,8,8)]
   129       2.685655       2.685655       2.685655    8[6-(6,8),68-(8,8,8,8)]
   130        3.28146        3.28146        3.28146    8[6-(6,8),68-(8,8,8,8)]
   131       2.662406       2.662406       2.662406    8[6-(6,8),68-(8,8,8,8,8)]
   132       2.461075       2.461075       2.461075    8[6-(6,8),68-(8,8,8,8,8)]
   133       5.912265       5.912265       5.912265    8[6-(6,8),68-(8,8,8,8)]
   134        5.36757        5.36757        5.36757    8[6-(6,8),68-(8,8,8,8,8)]
   135       6.092936       6.092936       6.092936    8[6-(6,8),68-(8,8,8,8)]
   136       6.078595       6.078595       6.078595    8[6-(6,8),68-(8,8,8,8)]
   137       2.925515       2.925515       2.925515    8[6-(6,8),68-(8,8,8,8,8)]
   138       2.777688       2.777688       2.777688    8[6-(6,8)]
   139       5.710925       5.710925       5.710925    8[6-(6,8),68-(8,8,8,8,8)]
   140       6.282579       6.282579       6.282579    8[6-(6,8),68-(8,8,8,8,8)]
   141       2.479017       2.479017       2.479017    8[6-(6,8),68-(8,8,8,8)]
   142       3.488098       3.488098       3.488098    8[6-(6,8),68-(8,8,8,8)]
   143       2.869044       2.869044       2.869044    8[6-(6,8),68-(8,8,8,8,8)]
   144       2.254437       2.254437       2.254437    8[6-(6,8),68-(8,8,8,8,8)]
   145       5.705627       5.705627       5.705627    8[6-(6,8),68-(8,8,8,8)]
   146       5.160932       5.160932       5.160932    8[6-(6,8),68-(8,8,8,8,8)]
   147       6.299574       6.299574       6.299574    8[6-(6,8),68-(8,8,8,8)]
   148       6.285233       6.285233       6.285233    8[6-(6,8),68-(8,8,8,8)]
   149       3.132153       3.132153       3.132153    8[6-(6,8),68-(8,8,8,8,8)]
   150       2.984326       2.984326       2.984326    8[6-(6,8)]
   151       5.917563       5.917563       5.917563    8[6-(6,8),68-(8,8,8,8,8)]
   152       6.075941       6.075941       6.075941    8[6-(6,8),68-(8,8,8,8,8)]
   153       6.745269       6.745269       6.745269    8[6-(6,8),68-(8,8,8,8)]
   154       6.149464       6.149464       6.149464    8[6-(6,8),68-(8,8,8,8)]
   155       6.768518       6.768518       6.768518    8[6-(6,8),68-(8,8,8,8,8)]
   156       6.969849       6.969849       6.969849    8[6-(6,8),68-(8,8,8,8,8)]
   157       3.518659       3.518659       3.518659    8[6-(6,8),68-(8,8,8,8)]
   158       4.063354       4.063354       4.063354    8[6-(6,8),68-(8,8,8,8,8)]
   159       3.337988       3.337988       3.337988    8[6-(6,8),68-(8,8,8,8)]
   160       3.352329       3.352329       3.352329    8[6-(6,8),68-(8,8,8,8)]
   161       6.505409       6.505409       6.505409    8[6-(6,8),68-(8,8,8,8,8)]
   162       6.653236       6.653236       6.653236    8[6-(6,8)]
   163       3.719999       3.719999       3.719999    8[6-(6,8),68-(8,8,8,8,8)]
   164       3.148345       3.148345       3.148345    8[6-(6,8),68-(8,8,8,8,8)]
