# Supplementary material for: A collection of forcefield precursors for metal–organic frameworks
Source: RSC Adv. 2019 Nov 13;9(63):36492–507. doi: 10.1039/c9ra07327b (PMC9075174; doi:10.1039/c9ra07327b)
Supplement: RA-009-C9RA07327B-s1749 [file RA-009-C9RA07327B-s1749.txt]

NOKLIJ_clean

6.747400    0.000000    0.000000
-2.249139    14.886148    0.000000
2.249139    7.443078    12.891780

     1       2.382506       2.382506       2.382506    28[8-(6),8-(6,28),8-(6,28),8-(6,28),8-(6,28)]
     2       6.880774       6.880774       6.880774    28[8-(6),8-(6,28),8-(6,28),8-(6,28),8-(6,28)]
     3        4.63164        4.63164        4.63164    28[8-(6),8-(6,28),8-(6,28),8-(6,28),8-(6,28)]
     4       4.364894       4.364894       4.364894    28[8-(6),8-(6,28),8-(6,28),8-(6,28),8-(6,28)]
     5      -0.133374      -0.133374      -0.133374    28[8-(6),8-(6,28),8-(6,28),8-(6,28),8-(6,28)]
     6        2.11576        2.11576        2.11576    28[8-(6),8-(6,28),8-(6,28),8-(6,28),8-(6,28)]
     7       4.498828       4.498828       4.498828    1[6-(6,6)]
     8        0.00056        0.00056        0.00056    1[6-(6,6)]
     9       2.249699       2.249699       2.249699    1[6-(6,6)]
    10       2.248572       2.248572       2.248572    1[6-(6,6)]
    11        6.74684        6.74684        6.74684    1[6-(6,6)]
    12       4.497701       4.497701       4.497701    1[6-(6,6)]
    13       5.026138       5.026138       5.026138    6[6-(6,6),8-(28),8-(28,28)]
    14       5.936362       5.936362       5.936362    6[6-(1,6),6-(6,8),6-(8,8)]
    15       0.567456       0.567456       0.567456    6[6-(1,6),6-(6,6),8-(28,28)]
    16       5.418162       5.418162       5.418162    6[1-(0),6-(6,6),6-(6,8)]
    17       2.777006       2.777006       2.777006    6[6-(6,6),8-(28),8-(28,28)]
    18       3.687231       3.687231       3.687231    6[6-(1,6),6-(6,8),6-(8,8)]
    19       5.065725       5.065725       5.065725    6[6-(1,6),6-(6,6),8-(28,28)]
    20       0.919893       0.919893       0.919893    6[1-(0),6-(6,6),6-(6,8)]
    21        0.52787        0.52787        0.52787    6[6-(6,6),8-(28),8-(28,28)]
    22       1.438094       1.438094       1.438094    6[6-(1,6),6-(6,8),6-(8,8)]
    23       2.816588       2.816588       2.816588    6[6-(1,6),6-(6,6),8-(28,28)]
    24       3.169032       3.169032       3.169032    6[1-(0),6-(6,6),6-(6,8)]
    25       1.721262       1.721262       1.721262    6[6-(6,6),8-(28),8-(28,28)]
    26       0.811038       0.811038       0.811038    6[6-(1,6),6-(6,8),6-(8,8)]
    27       6.179944       6.179944       6.179944    6[6-(1,6),6-(6,6),8-(28,28)]
    28       1.329238       1.329238       1.329238    6[1-(0),6-(6,6),6-(6,8)]
    29       3.970394       3.970394       3.970394    6[6-(6,6),8-(28),8-(28,28)]
    30       3.060169       3.060169       3.060169    6[6-(1,6),6-(6,8),6-(8,8)]
    31       1.681675       1.681675       1.681675    6[6-(1,6),6-(6,6),8-(28,28)]
    32       5.827507       5.827507       5.827507    6[1-(0),6-(6,6),6-(6,8)]
    33        6.21953        6.21953        6.21953    6[6-(6,6),8-(28),8-(28,28)]
    34       5.309306       5.309306       5.309306    6[6-(1,6),6-(6,8),6-(8,8)]
    35       3.930812       3.930812       3.930812    6[6-(1,6),6-(6,6),8-(28,28)]
    36       3.578368       3.578368       3.578368    6[1-(0),6-(6,6),6-(6,8)]
    37       3.808907       3.808907       3.808907    8[6-(6,8),28-(8,8,8,8)]
    38       5.281865       5.281865       5.281865    8[6-(6,8),28-(8,8,8,8),28-(8,8,8,8)]
    39       1.095103       1.095103       1.095103    8[6-(6,6),28-(8,8,8,8),28-(8,8,8,8)]
    40       1.559776       1.559776       1.559776    8[6-(6,8),28-(8,8,8,8)]
    41       3.032732       3.032732       3.032732    8[6-(6,8),28-(8,8,8,8),28-(8,8,8,8)]
    42       5.593371       5.593371       5.593371    8[6-(6,6),28-(8,8,8,8),28-(8,8,8,8)]
    43       6.058039       6.058039       6.058039    8[6-(6,8),28-(8,8,8,8)]
    44       0.783598       0.783598       0.783598    8[6-(6,8),28-(8,8,8,8),28-(8,8,8,8)]
    45       3.344235       3.344235       3.344235    8[6-(6,6),28-(8,8,8,8),28-(8,8,8,8)]
    46       2.938493       2.938493       2.938493    8[6-(6,8),28-(8,8,8,8)]
    47       1.465535       1.465535       1.465535    8[6-(6,8),28-(8,8,8,8),28-(8,8,8,8)]
    48       5.652297       5.652297       5.652297    8[6-(6,6),28-(8,8,8,8),28-(8,8,8,8)]
    49       5.187624       5.187624       5.187624    8[6-(6,8),28-(8,8,8,8)]
    50       3.714668       3.714668       3.714668    8[6-(6,8),28-(8,8,8,8),28-(8,8,8,8)]
    51       1.154029       1.154029       1.154029    8[6-(6,6),28-(8,8,8,8),28-(8,8,8,8)]
    52       0.689361       0.689361       0.689361    8[6-(6,8),28-(8,8,8,8)]
    53       5.963802       5.963802       5.963802    8[6-(6,8),28-(8,8,8,8),28-(8,8,8,8)]
    54       3.403165       3.403165       3.403165    8[6-(6,6),28-(8,8,8,8),28-(8,8,8,8)]
