# Supplementary material for: A collection of forcefield precursors for metal–organic frameworks
Source: RSC Adv. 2019 Nov 13;9(63):36492–507. doi: 10.1039/c9ra07327b (PMC9075174; doi:10.1039/c9ra07327b)
Supplement: RA-009-C9RA07327B-s1750 [file RA-009-C9RA07327B-s1750.txt]

NOKPEJ_clean

8.648200    0.000000    0.000000
-0.648340    10.305927    0.000000
-3.999912    -5.152911    11.151989

     1       7.107135       7.107135       7.107135    48[7-(6,6),7-(6,7),7-(6,7),8-(6),8-(6)]
     2       1.231925       1.231925       1.231925    48[7-(6,6),7-(6,7),7-(6,7)]
     3      -1.216885      -1.216885      -1.216885    48[7-(6,6),7-(6,7),7-(6,7),8-(6),8-(6)]
     4       0.907762       0.907762       0.907762    48[7-(6,6),7-(6,7),7-(6,7)]
     5      -0.996477      -0.996477      -0.996477    1[6-(7,7)]
     6       1.647343       1.647343       1.647343    1[6-(7,7)]
     7      -3.569838      -3.569838      -3.569838    1[6-(7,7)]
     8       3.078558       3.078558       3.078558    1[6-(7,7)]
     9       5.929117       5.929117       5.929117    1[6-(1,6,6)]
    10       4.983976       4.983976       4.983976    1[6-(1,6,6)]
    11      -1.056237      -1.056237      -1.056237    1[6-(1,6,6)]
    12       5.977963       5.977963       5.977963    1[6-(1,6,6)]
    13       5.427344       5.427344       5.427344    1[6-(1,6,6)]
    14        4.49139        4.49139        4.49139    1[6-(1,6,6)]
    15      -0.672306      -0.672306      -0.672306    1[6-(7,7)]
    16        1.97151        1.97151        1.97151    1[6-(7,7)]
    17       4.754174       4.754174       4.754174    1[6-(7,7)]
    18       3.402744       3.402744       3.402744    1[6-(7,7)]
    19       5.604951       5.604951       5.604951    1[6-(1,6,6)]
    20       4.659814       4.659814       4.659814    1[6-(1,6,6)]
    21      -1.380399      -1.380399      -1.380399    1[6-(1,6,6)]
    22      -2.346055      -2.346055      -2.346055    1[6-(1,6,6)]
    23       5.751518       5.751518       5.751518    1[6-(1,6,6)]
    24       4.815568       4.815568       4.815568    1[6-(1,6,6)]
    25      -0.450471      -0.450471      -0.450471    6[1-(0),7-(6,48),7-(7,48)]
    26       0.982674       0.982674       0.982674    6[1-(0),7-(6,48),7-(7,48)]
    27       0.908215       0.908215       0.908215    6[1-(0),7-(6,48),7-(7,48)]
    28        2.33606        2.33606        2.33606    6[1-(0),7-(6,48),7-(7,48)]
    29       6.444111       6.444111       6.444111    6[6-(1,1,6),8-(0),8-(48)]
    30       5.911087       5.911087       5.911087    6[1-(0),1-(0),6-(1,1,6),6-(8,8)]
    31        6.01301        6.01301        6.01301    6[1-(0),1-(0),6-(1,1,6),6-(1,1,6)]
    32        5.41997        5.41997        5.41997    6[1-(0),1-(0),6-(1,1,6),6-(8,8)]
    33       6.076809       6.076809       6.076809    6[6-(1,1,6),8-(0),8-(48)]
    34        -0.1263        -0.1263        -0.1263    6[1-(0),7-(6,48),7-(7,48)]
    35       1.306843       1.306843       1.306843    6[1-(0),7-(6,48),7-(7,48)]
    36       1.232403       1.232403       1.232403    6[1-(0),7-(6,48),7-(7,48)]
    37       2.660246       2.660246       2.660246    6[1-(0),7-(6,48),7-(7,48)]
    38      -2.528251      -2.528251      -2.528251    6[6-(1,1,6),8-(0),8-(48)]
    39      -3.061277      -3.061277      -3.061277    6[1-(0),1-(0),6-(1,1,6),6-(8,8)]
    40      -2.311011      -2.311011      -2.311011    6[1-(0),1-(0),6-(1,1,6),6-(1,1,6)]
    41      -2.904053      -2.904053      -2.904053    6[1-(0),1-(0),6-(1,1,6),6-(8,8)]
    42      -2.247212      -2.247212      -2.247212    6[6-(1,1,6),8-(0),8-(48)]
    43        0.46344        0.46344        0.46344    7[6-(1,7),7-(6,48),48-(7,7)]
    44      -0.484358      -0.484358      -0.484358    7[6-(1,7),7-(6,48),48-(7,7,8,8)]
    45       0.457566       0.457566       0.457566    7[6-(1,7),6-(1,7),48-(7,7)]
    46       1.510635       1.510635       1.510635    7[6-(1,7),7-(6,48),48-(7,7)]
    47       0.573065       0.573065       0.573065    7[6-(1,7),7-(6,48),48-(7,7,8,8)]
    48      -1.998494      -1.998494      -1.998494    7[6-(1,7),6-(1,7),48-(7,7,8,8)]
    49       0.787613       0.787613       0.787613    7[6-(1,7),7-(6,48),48-(7,7)]
    50      -0.160184      -0.160184      -0.160184    7[6-(1,7),7-(6,48),48-(7,7,8,8)]
    51       0.781734       0.781734       0.781734    7[6-(1,7),6-(1,7),48-(7,7)]
    52       1.834817       1.834817       1.834817    7[6-(1,7),7-(6,48),48-(7,7)]
    53       0.897248       0.897248       0.897248    7[6-(1,7),7-(6,48),48-(7,7,8,8)]
    54       6.325519       6.325519       6.325519    7[6-(1,7),6-(1,7),48-(7,7,8,8)]
    55      -1.045747      -1.045747      -1.045747    8[6-(6,8)]
    56       5.694857       5.694857       5.694857    8[6-(6,8),48-(7,7,7,8)]
    57       7.189983       7.189983       7.189983    8[6-(6,8)]
    58       5.479925       5.479925       5.479925    8[6-(6,8),48-(7,7,7,8)]
    59      -0.721567      -0.721567      -0.721567    8[6-(6,8)]
    60      -2.629165      -2.629165      -2.629165    8[6-(6,8),48-(7,7,7,8)]
    61      -1.134036      -1.134036      -1.134036    8[6-(6,8)]
    62      -2.844096      -2.844096      -2.844096    8[6-(6,8),48-(7,7,7,8)]
