# Supplementary material for: A collection of forcefield precursors for metal–organic frameworks
Source: RSC Adv. 2019 Nov 13;9(63):36492–507. doi: 10.1039/c9ra07327b (PMC9075174; doi:10.1039/c9ra07327b)
Supplement: RA-009-C9RA07327B-s1751 [file RA-009-C9RA07327B-s1751.txt]

NOQLOV_charged

8.661800    0.000000    0.000000
4.330903    7.924900    0.000000
4.330914    0.000003    15.582126

     1      10.111314      10.111314      10.111314    49[8-(6),8-(6),8-(6),8-(6),8-(6),8-(6),8-(6),8-(6)]
     2      10.111321      10.111321      10.111321    49[8-(6),8-(6),8-(6),8-(6),8-(6),8-(6),8-(6),8-(6)]
     3       3.614919       3.614919       3.614919    49[8-(6),8-(6),8-(6),8-(6),8-(6),8-(6),8-(6),8-(6)]
     4      12.276729      12.276729      12.276729    49[8-(6),8-(6),8-(6),8-(6),8-(6),8-(6),8-(6),8-(6)]
     5       7.954141       7.954141       7.954141    6[6-(8,8),8-(49),8-(49)]
     6       3.618041       3.618041       3.618041    6[6-(8,8),8-(49),8-(49)]
     7       3.155498       3.155498       3.155498    6[6-(8,8),8-(49),8-(49)]
     8      10.657484      10.657484      10.657484    6[6-(8,8),8-(49),8-(49)]
     9       7.954138       7.954138       7.954138    6[6-(8,8),8-(49),8-(49)]
    10      12.279843      12.279843      12.279843    6[6-(8,8),8-(49),8-(49)]
    11      11.817307      11.817307      11.817307    6[6-(8,8),8-(49),8-(49)]
    12      10.657491      10.657491      10.657491    6[6-(8,8),8-(49),8-(49)]
    13       5.788682       5.788682       5.788682    6[6-(8,8),8-(49),8-(49)]
    14        10.1144        10.1144        10.1144    6[6-(8,8),8-(49),8-(49)]
    15       5.320949       5.320949       5.320949    6[6-(8,8),8-(49),8-(49)]
    16      12.822935      12.822935      12.822935    6[6-(8,8),8-(49),8-(49)]
    17      10.119583      10.119583      10.119583    6[6-(8,8),8-(49),8-(49)]
    18      10.114385      10.114385      10.114385    6[6-(8,8),8-(49),8-(49)]
    19       5.320955       5.320955       5.320955    6[6-(8,8),8-(49),8-(49)]
    20        4.16114        4.16114        4.16114    6[6-(8,8),8-(49),8-(49)]
    21         6.3032         6.3032         6.3032    6[1-(0),1-(0),6-(1,1,7),7-(1,1,1)]
    22       6.303201       6.303201       6.303201    6[1-(0),1-(0),6-(1,1,7),7-(1,1,1)]
    23       8.468645       8.468645       8.468645    6[1-(0),1-(0),6-(1,1,7),7-(1,1,1)]
    24       8.468655       8.468655       8.468655    6[1-(0),1-(0),6-(1,1,7),7-(1,1,1)]
    25       7.204028       7.204028       7.204028    8[6-(6,8),49-(8,8,8,8,8,8,8)]
    26      11.476892      11.476892      11.476892    8[6-(6,8),49-(8,8,8,8,8,8,8)]
    27       3.104393       3.104393       3.104393    8[6-(6,8),49-(8,8,8,8,8,8,8)]
    28       9.776579       9.776579       9.776579    8[6-(6,8),49-(8,8,8,8,8,8,8)]
    29       8.714647       8.714647       8.714647    8[6-(6,8),49-(8,8,8,8,8,8,8)]
    30       4.427921       4.427921       4.427921    8[6-(6,8),49-(8,8,8,8,8,8,8)]
    31       4.069317       4.069317       4.069317    8[6-(6,8),49-(8,8,8,8,8,8,8)]
    32      10.718982      10.718982      10.718982    8[6-(6,8),49-(8,8,8,8,8,8,8)]
    33       7.204027       7.204027       7.204027    8[6-(6,8),49-(8,8,8,8,8,8,8)]
    34      11.476895      11.476895      11.476895    8[6-(6,8),49-(8,8,8,8,8,8,8)]
    35      11.766202      11.766202      11.766202    8[6-(6,8),49-(8,8,8,8,8,8,8)]
    36       9.776585       9.776585       9.776585    8[6-(6,8),49-(8,8,8,8,8,8,8)]
    37       8.714644       8.714644       8.714644    8[6-(6,8),49-(8,8,8,8,8,8,8)]
    38      13.089721      13.089721      13.089721    8[6-(6,8),49-(8,8,8,8,8,8,8)]
    39      12.731127      12.731127      12.731127    8[6-(6,8),49-(8,8,8,8,8,8,8)]
    40       10.71899       10.71899       10.71899    8[6-(6,8),49-(8,8,8,8,8,8,8)]
    41       5.038571       5.038571       5.038571    8[6-(6,8),49-(8,8,8,8,8,8,8)]
    42       4.980538       4.980538       4.980538    8[6-(6,8),49-(8,8,8,8,8,8,8)]
    43       5.269844       5.269844       5.269844    8[6-(6,8),49-(8,8,8,8,8,8,8)]
    44      11.942029      11.942029      11.942029    8[6-(6,8),49-(8,8,8,8,8,8,8)]
    45      10.880101      10.880101      10.880101    8[6-(6,8),49-(8,8,8,8,8,8,8)]
    46      10.924277      10.924277      10.924277    8[6-(6,8),49-(8,8,8,8,8,8,8)]
    47        6.23477        6.23477        6.23477    8[6-(6,8),49-(8,8,8,8,8,8,8)]
    48      12.884434      12.884434      12.884434    8[6-(6,8),49-(8,8,8,8,8,8,8)]
    49      13.700384      13.700384      13.700384    8[6-(6,8),49-(8,8,8,8,8,8,8)]
    50      13.642349      13.642349      13.642349    8[6-(6,8),49-(8,8,8,8,8,8,8)]
    51       5.269851       5.269851       5.269851    8[6-(6,8),49-(8,8,8,8,8,8,8)]
    52      11.942036      11.942036      11.942036    8[6-(6,8),49-(8,8,8,8,8,8,8)]
    53       10.88009       10.88009       10.88009    8[6-(6,8),49-(8,8,8,8,8,8,8)]
    54       2.262464       2.262464       2.262464    8[6-(6,8),49-(8,8,8,8,8,8,8)]
    55       6.234774       6.234774       6.234774    8[6-(6,8),49-(8,8,8,8,8,8,8)]
    56       4.222638       4.222638       4.222638    8[6-(6,8),49-(8,8,8,8,8,8,8)]
    57       6.301467       6.301467       6.301467    1[6-(1,6,7)]
    58       5.484659       5.484659       5.484659    1[6-(1,6,7)]
    59       7.751452       7.751452       7.751452    1[7-(1,1,6)]
    60       7.203159       7.203159       7.203159    1[7-(1,1,6)]
    61       8.107452       8.107452       8.107452    1[7-(1,1,6)]
    62       6.301469       6.301469       6.301469    1[6-(1,6,7)]
    63       5.484661       5.484661       5.484661    1[6-(1,6,7)]
    64       7.751454       7.751454       7.751454    1[7-(1,1,6)]
    65       7.203163       7.203163       7.203163    1[7-(1,1,6)]
    66       8.107455       8.107455       8.107455    1[7-(1,1,6)]
    67       8.466913       8.466913       8.466913    1[6-(1,6,7)]
    68       7.650106       7.650106       7.650106    1[6-(1,6,7)]
    69       5.585996       5.585996       5.585996    1[7-(1,1,6)]
    70       5.037705       5.037705       5.037705    1[7-(1,1,6)]
    71      10.272899      10.272899      10.272899    1[7-(1,1,6)]
    72       8.466923       8.466923       8.466923    1[6-(1,6,7)]
    73       7.650115       7.650115       7.650115    1[6-(1,6,7)]
    74       14.24781       14.24781       14.24781    1[7-(1,1,6)]
    75      13.699518      13.699518      13.699518    1[7-(1,1,6)]
    76      10.272908      10.272908      10.272908    1[7-(1,1,6)]
    77       7.456085       7.456085       7.456085    7[1-(0),1-(0),1-(0),6-(1,1,6)]
    78       7.456087       7.456087       7.456087    7[1-(0),1-(0),1-(0),6-(1,1,6)]
    79       5.290629       5.290629       5.290629    7[1-(0),1-(0),1-(0),6-(1,1,6)]
    80      13.952443      13.952443      13.952443    7[1-(0),1-(0),1-(0),6-(1,1,6)]
