# Supplementary material for: A collection of forcefield precursors for metal–organic frameworks
Source: RSC Adv. 2019 Nov 13;9(63):36492–507. doi: 10.1039/c9ra07327b (PMC9075174; doi:10.1039/c9ra07327b)
Supplement: RA-009-C9RA07327B-s1752 [file RA-009-C9RA07327B-s1752.txt]

NUDLAA_clean

11.175300    0.000000    0.000000
5.587571    27.037676    0.000000
5.587618    -0.000015    27.037666

     1       9.538068       9.538068       9.538068    30[7-(6,6),7-(6,6),8-(30,30,30),8-(6)]
     2       9.538058       9.538058       9.538058    30[7-(6,6),7-(6,6),8-(30,30,30),8-(6)]
     3        6.74426        6.74426        6.74426    30[7-(6,6),7-(6,6),8-(30,30,30),8-(6)]
     4       6.744216       6.744216       6.744216    30[7-(6,6),7-(6,6),8-(30,30,30),8-(6)]
     5       21.19385       21.19385       21.19385    30[7-(6,6),7-(6,6),8-(30,30,30),8-(6)]
     6      10.018652      10.018652      10.018652    30[7-(6,6),7-(6,6),8-(30,30,30),8-(6)]
     7       7.224778       7.224778       7.224778    30[7-(6,6),7-(6,6),8-(30,30,30),8-(6)]
     8       7.224774       7.224774       7.224774    30[7-(6,6),7-(6,6),8-(30,30,30),8-(6)]
     9       5.587636       5.587636       5.587636    30[7-(6,6),7-(6,6),8-(6),8-(6)]
    10      11.175235      11.175235      11.175235    30[7-(6,6),7-(6,6),8-(6),8-(6)]
    11      13.969064      13.969064      13.969064    30[7-(6,6),7-(6,6),8-(6),8-(6)]
    12      13.969075      13.969075      13.969075    30[7-(6,6),7-(6,6),8-(6),8-(6)]
    13       5.587644       5.587644       5.587644    30[7-(6,6),7-(6,6),8-(6),8-(6)]
    14      11.175274      11.175274      11.175274    30[7-(6,6),7-(6,6),8-(6),8-(6)]
    15      13.969083      13.969083      13.969083    30[7-(6,6),7-(6,6),8-(6),8-(6)]
    16      13.969056      13.969056      13.969056    30[7-(6,6),7-(6,6),8-(6),8-(6)]
    17       5.887134       5.887134       5.887134    1[7-(1,6)]
    18       6.305092       6.305092       6.305092    1[7-(1,6)]
    19       8.637348       8.637348       8.637348    1[6-(7,7)]
    20       8.598195       8.598195       8.598195    1[6-(7,7)]
    21      10.077849      10.077849      10.077849    1[6-(6,6)]
    22       9.215121       9.215121       9.215121    1[6-(6,6)]
    23       5.919518       5.919518       5.919518    1[6-(6,6)]
    24       6.781129       6.781129       6.781129    1[6-(6,6)]
    25       7.879678       7.879678       7.879678    1[6-(6,6)]
    26       7.213635       7.213635       7.213635    1[6-(6,6)]
    27       5.181957       5.181957       5.181957    1[6-(6,6)]
    28          5.848          5.848          5.848    1[6-(6,6)]
    29        7.50748        7.50748        7.50748    1[6-(6,6)]
    30      17.506024      17.506024      17.506024    1[6-(6,6)]
    31       8.535621       8.535621       8.535621    1[6-(6,6)]
    32       9.713495       9.713495       9.713495    1[6-(6,6)]
    33      17.062351      17.062351      17.062351    1[7-(1,6)]
    34      17.480306      17.480306      17.480306    1[7-(1,6)]
    35       8.637319       8.637319       8.637319    1[6-(7,7)]
    36       8.598246       8.598246       8.598246    1[6-(7,7)]
    37      10.077811      10.077811      10.077811    1[6-(6,6)]
    38       9.215073       9.215073       9.215073    1[6-(6,6)]
    39      17.094784      17.094784      17.094784    1[6-(6,6)]
    40      17.956404      17.956404      17.956404    1[6-(6,6)]
    41      19.054919      19.054919      19.054919    1[6-(6,6)]
    42      18.388866      18.388866      18.388866    1[6-(6,6)]
    43      16.357205      16.357205      16.357205    1[6-(6,6)]
    44      17.023258      17.023258      17.023258    1[6-(6,6)]
    45       7.507542       7.507542       7.507542    1[6-(6,6)]
    46        6.33078        6.33078        6.33078    1[6-(6,6)]
    47       8.535656       8.535656       8.535656    1[6-(6,6)]
    48       9.713536       9.713536       9.713536    1[6-(6,6)]
    49       14.26857       14.26857       14.26857    1[7-(1,6)]
    50      14.686531      14.686531      14.686531    1[7-(1,6)]
    51      11.431152      11.431152      11.431152    1[6-(7,7)]
    52      11.392056      11.392056      11.392056    1[6-(7,7)]
    53       7.284021       7.284021       7.284021    1[6-(6,6)]
    54       6.421283       6.421283       6.421283    1[6-(6,6)]
    55      14.300985      14.300985      14.300985    1[6-(6,6)]
    56      15.162605      15.162605      15.162605    1[6-(6,6)]
    57      16.261134      16.261134      16.261134    1[6-(6,6)]
    58      15.595081      15.595081      15.595081    1[6-(6,6)]
    59      13.563405      13.563405      13.563405    1[6-(6,6)]
    60      14.229457      14.229457      14.229457    1[6-(6,6)]
    61       10.30136       10.30136       10.30136    1[6-(6,6)]
    62       9.124607       9.124607       9.124607    1[6-(6,6)]
    63      11.329493      11.329493      11.329493    1[6-(6,6)]
    64      12.507364      12.507364      12.507364    1[6-(6,6)]
    65      14.268565      14.268565      14.268565    1[7-(1,6)]
    66      14.686517      14.686517      14.686517    1[7-(1,6)]
    67      11.431166      11.431166      11.431166    1[6-(7,7)]
    68      11.392034      11.392034      11.392034    1[6-(7,7)]
    69       7.283989       7.283989       7.283989    1[6-(6,6)]
    70       6.421261       6.421261       6.421261    1[6-(6,6)]
    71      14.300967      14.300967      14.300967    1[6-(6,6)]
    72      15.162578      15.162578      15.162578    1[6-(6,6)]
    73      16.261114      16.261114      16.261114    1[6-(6,6)]
    74       15.59507       15.59507       15.59507    1[6-(6,6)]
    75      13.563408      13.563408      13.563408    1[6-(6,6)]
    76      14.229451      14.229451      14.229451    1[6-(6,6)]
    77      10.301312      10.301312      10.301312    1[6-(6,6)]
    78       9.124547       9.124547       9.124547    1[6-(6,6)]
    79      11.329434      11.329434      11.329434    1[6-(6,6)]
    80      12.507317      12.507317      12.507317    1[6-(6,6)]
    81       13.66956       13.66956       13.66956    1[7-(1,6)]
    82      13.251602      13.251602      13.251602    1[7-(1,6)]
    83      16.506979      16.506979      16.506979    1[6-(7,7)]
    84      16.546084      16.546084      16.546084    1[6-(7,7)]
    85       9.478797       9.478797       9.478797    1[6-(6,6)]
    86      10.341537      10.341537      10.341537    1[6-(6,6)]
    87       13.63713       13.63713       13.63713    1[6-(6,6)]
    88      12.775507      12.775507      12.775507    1[6-(6,6)]
    89       11.67699       11.67699       11.67699    1[6-(6,6)]
    90      12.343045      12.343045      12.343045    1[6-(6,6)]
    91      14.374714      14.374714      14.374714    1[6-(6,6)]
    92      13.708659      13.708659      13.708659    1[6-(6,6)]
    93      17.636781      17.636781      17.636781    1[6-(6,6)]
    94       7.638237       7.638237       7.638237    1[6-(6,6)]
    95      16.608658      16.608658      16.608658    1[6-(6,6)]
    96      15.430784      15.430784      15.430784    1[6-(6,6)]
    97      13.669583      13.669583      13.669583    1[7-(1,6)]
    98      13.251629      13.251629      13.251629    1[7-(1,6)]
    99       5.331682       5.331682       5.331682    1[6-(7,7)]
   100       5.370803       5.370803       5.370803    1[6-(7,7)]
   101        9.47887        9.47887        9.47887    1[6-(6,6)]
   102      10.341597      10.341597      10.341597    1[6-(6,6)]
   103       2.461896       2.461896       2.461896    1[6-(6,6)]
   104       1.600287       1.600287       1.600287    1[6-(6,6)]
   105      11.677041      11.677041      11.677041    1[6-(6,6)]
   106      12.343082      12.343082      12.343082    1[6-(6,6)]
   107       3.199452       3.199452       3.199452    1[6-(6,6)]
   108       2.533411       2.533411       2.533411    1[6-(6,6)]
   109       6.461525       6.461525       6.461525    1[6-(6,6)]
   110       7.638287       7.638287       7.638287    1[6-(6,6)]
   111       5.433392       5.433392       5.433392    1[6-(6,6)]
   112      15.430813      15.430813      15.430813    1[6-(6,6)]
   113      10.875762      10.875762      10.875762    1[7-(1,6)]
   114       10.45781       10.45781       10.45781    1[7-(1,6)]
   115       8.125549       8.125549       8.125549    1[6-(7,7)]
   116      19.339869      19.339869      19.339869    1[6-(7,7)]
   117       6.685017       6.685017       6.685017    1[6-(6,6)]
   118       7.547751       7.547751       7.547751    1[6-(6,6)]
   119      10.843341      10.843341      10.843341    1[6-(6,6)]
   120       9.981724       9.981724       9.981724    1[6-(6,6)]
   121       8.883202       8.883202       8.883202    1[6-(6,6)]
   122       9.549251       9.549251       9.549251    1[6-(6,6)]
   123      11.580909      11.580909      11.580909    1[6-(6,6)]
   124      10.914861      10.914861      10.914861    1[6-(6,6)]
   125      20.430584      20.430584      20.430584    1[6-(6,6)]
   126      10.432049      10.432049      10.432049    1[6-(6,6)]
   127      19.402469      19.402469      19.402469    1[6-(6,6)]
   128      18.224587      18.224587      18.224587    1[6-(6,6)]
   129      10.875731      10.875731      10.875731    1[7-(1,6)]
   130      10.457771      10.457771      10.457771    1[7-(1,6)]
   131      19.300761      19.300761      19.300761    1[6-(7,7)]
   132       8.164668       8.164668       8.164668    1[6-(7,7)]
   133       6.685001       6.685001       6.685001    1[6-(6,6)]
   134       7.547733       7.547733       7.547733    1[6-(6,6)]
   135      10.843335      10.843335      10.843335    1[6-(6,6)]
   136       9.981721       9.981721       9.981721    1[6-(6,6)]
   137       8.883179       8.883179       8.883179    1[6-(6,6)]
   138       9.549226       9.549226       9.549226    1[6-(6,6)]
   139      11.580906      11.580906      11.580906    1[6-(6,6)]
   140      10.914859      10.914859      10.914859    1[6-(6,6)]
   141       9.255372       9.255372       9.255372    1[6-(6,6)]
   142      10.432125      10.432125      10.432125    1[6-(6,6)]
   143       8.227231       8.227231       8.227231    1[6-(6,6)]
   144       7.049361       7.049361       7.049361    1[6-(6,6)]
   145       8.801626       8.801626       8.801626    6[1-(0),7-(6,30),7-(6,30)]
   146       2.956979       2.956979       2.956979    6[6-(6,7),7-(6,30),7-(6,30)]
   147       3.243068       3.243068       3.243068    6[1-(0),7-(6,30),7-(6,30)]
   148        4.71932        4.71932        4.71932    6[6-(6,7),7-(1,1),7-(6,30)]
   149       3.995161       3.995161       3.995161    6[6-(7,7),6-(7,7),7-(6,30)]
   150       9.167055       9.167055       9.167055    6[6-(6,6),8-(0),8-(30)]
   151       9.244171       9.244171       9.244171    6[1-(0),6-(1,6),6-(6,6)]
   152       8.727876       8.727876       8.727876    6[1-(0),6-(1,6),6-(6,6)]
   153       7.481829       7.481829       7.481829    6[6-(1,6),6-(1,6),6-(6,6)]
   154       6.753196       6.753196       6.753196    6[1-(0),6-(1,6),6-(6,6)]
   155       7.269492       7.269492       7.269492    6[1-(0),6-(1,6),6-(6,6)]
   156       8.514421       8.514421       8.514421    6[6-(1,6),6-(1,6),6-(8,8)]
   157       7.338793       7.338793       7.338793    6[1-(0),6-(1,6),6-(6,6)]
   158       6.939838       6.939838       6.939838    6[1-(0),6-(1,6),6-(6,6)]
   159       6.131863       6.131863       6.131863    6[6-(1,6),6-(1,6),6-(8,8)]
   160       5.722843       5.722843       5.722843    6[1-(0),6-(1,6),6-(6,6)]
   161       6.121798       6.121798       6.121798    6[1-(0),6-(1,6),6-(6,6)]
   162       6.929773       6.929773       6.929773    6[6-(1,6),6-(1,6),6-(6,6)]
   163       5.700499       5.700499       5.700499    6[6-(6,6),8-(0),8-(30)]
   164       9.563739       9.563739       9.563739    6[6-(6,6),8-(0),8-(30)]
   165       7.710873       7.710873       7.710873    6[1-(0),6-(1,6),6-(6,6)]
   166       7.007949       7.007949       7.007949    6[1-(0),6-(1,6),6-(6,6)]
   167       7.319743       7.319743       7.319743    6[6-(1,6),6-(1,6),6-(6,6)]
   168       8.325523       8.325523       8.325523    6[1-(0),6-(1,6),6-(6,6)]
   169       9.035153       9.035153       9.035153    6[1-(0),6-(1,6),6-(6,6)]
   170        8.72671        8.72671        8.72671    6[6-(1,6),6-(1,6),6-(8,8)]
   171       8.801596       8.801596       8.801596    6[1-(0),7-(6,30),7-(6,30)]
   172      14.132179      14.132179      14.132179    6[6-(6,7),7-(6,30),7-(6,30)]
   173       8.830694       8.830694       8.830694    6[1-(0),7-(6,30),7-(6,30)]
   174      15.894527      15.894527      15.894527    6[6-(6,7),7-(1,1),7-(6,30)]
   175      15.170367      15.170367      15.170367    6[6-(7,7),6-(7,7),7-(6,30)]
   176       9.167031       9.167031       9.167031    6[6-(6,6),8-(0),8-(30)]
   177       9.244134       9.244134       9.244134    6[1-(0),6-(1,6),6-(6,6)]
   178       8.727832       8.727832       8.727832    6[1-(0),6-(1,6),6-(6,6)]
   179      18.657086      18.657086      18.657086    6[6-(1,6),6-(1,6),6-(6,6)]
   180      17.928461      17.928461      17.928461    6[1-(0),6-(1,6),6-(6,6)]
   181       7.269463       7.269463       7.269463    6[1-(0),6-(1,6),6-(6,6)]
   182        8.51439        8.51439        8.51439    6[6-(1,6),6-(1,6),6-(8,8)]
   183      18.514035      18.514035      18.514035    6[1-(0),6-(1,6),6-(6,6)]
   184      18.115074      18.115074      18.115074    6[1-(0),6-(1,6),6-(6,6)]
   185      17.307101      17.307101      17.307101    6[6-(1,6),6-(1,6),6-(8,8)]
   186      16.898089      16.898089      16.898089    6[1-(0),6-(1,6),6-(6,6)]
   187       17.29705       17.29705       17.29705    6[1-(0),6-(1,6),6-(6,6)]
   188      18.105023      18.105023      18.105023    6[6-(1,6),6-(1,6),6-(6,6)]
   189      16.875731      16.875731      16.875731    6[6-(6,6),8-(0),8-(30)]
   190       9.563793       9.563793       9.563793    6[6-(6,6),8-(0),8-(30)]
   191        7.71093        7.71093        7.71093    6[1-(0),6-(1,6),6-(6,6)]
   192       7.008002       7.008002       7.008002    6[1-(0),6-(1,6),6-(6,6)]
   193       7.319789       7.319789       7.319789    6[6-(1,6),6-(1,6),6-(6,6)]
   194       8.325563       8.325563       8.325563    6[1-(0),6-(1,6),6-(6,6)]
   195       9.035196       9.035196       9.035196    6[1-(0),6-(1,6),6-(6,6)]
   196       8.726762       8.726762       8.726762    6[6-(1,6),6-(1,6),6-(8,8)]
   197      11.595432      11.595432      11.595432    6[1-(0),7-(6,30),7-(6,30)]
   198      11.338406      11.338406      11.338406    6[6-(6,7),7-(6,30),7-(6,30)]
   199        11.6245        11.6245        11.6245    6[1-(0),7-(6,30),7-(6,30)]
   200      13.100754      13.100754      13.100754    6[6-(6,7),7-(1,1),7-(6,30)]
   201      12.376591      12.376591      12.376591    6[6-(7,7),6-(7,7),7-(6,30)]
   202       6.373236       6.373236       6.373236    6[6-(6,6),8-(0),8-(30)]
   203       6.450342       6.450342       6.450342    6[1-(0),6-(1,6),6-(6,6)]
   204       5.934041       5.934041       5.934041    6[1-(0),6-(1,6),6-(6,6)]
   205      15.863293      15.863293      15.863293    6[6-(1,6),6-(1,6),6-(6,6)]
   206      15.134664      15.134664      15.134664    6[1-(0),6-(1,6),6-(6,6)]
   207      15.650965      15.650965      15.650965    6[1-(0),6-(1,6),6-(6,6)]
   208      16.895896      16.895896      16.895896    6[6-(1,6),6-(1,6),6-(8,8)]
   209      15.720247      15.720247      15.720247    6[1-(0),6-(1,6),6-(6,6)]
   210      15.321286      15.321286      15.321286    6[1-(0),6-(1,6),6-(6,6)]
   211      14.513308      14.513308      14.513308    6[6-(1,6),6-(1,6),6-(8,8)]
   212      14.104291      14.104291      14.104291    6[1-(0),6-(1,6),6-(6,6)]
   213      14.503252      14.503252      14.503252    6[1-(0),6-(1,6),6-(6,6)]
   214       15.31123       15.31123       15.31123    6[6-(1,6),6-(1,6),6-(6,6)]
   215      14.081938      14.081938      14.081938    6[6-(6,6),8-(0),8-(30)]
   216      12.357611      12.357611      12.357611    6[6-(6,6),8-(0),8-(30)]
   217      10.504752      10.504752      10.504752    6[1-(0),6-(1,6),6-(6,6)]
   218       9.801829       9.801829       9.801829    6[1-(0),6-(1,6),6-(6,6)]
   219      10.113621      10.113621      10.113621    6[6-(1,6),6-(1,6),6-(6,6)]
   220      11.119396      11.119396      11.119396    6[1-(0),6-(1,6),6-(6,6)]
   221      11.829024      11.829024      11.829024    6[1-(0),6-(1,6),6-(6,6)]
   222      11.520585      11.520585      11.520585    6[6-(1,6),6-(1,6),6-(8,8)]
   223       11.59544       11.59544       11.59544    6[1-(0),7-(6,30),7-(6,30)]
   224      11.338402      11.338402      11.338402    6[6-(6,7),7-(6,30),7-(6,30)]
   225      11.624483      11.624483      11.624483    6[1-(0),7-(6,30),7-(6,30)]
   226      13.100744      13.100744      13.100744    6[6-(6,7),7-(1,1),7-(6,30)]
   227      12.376587      12.376587      12.376587    6[6-(7,7),6-(7,7),7-(6,30)]
   228         6.3732         6.3732         6.3732    6[6-(6,6),8-(0),8-(30)]
   229       6.450313       6.450313       6.450313    6[1-(0),6-(1,6),6-(6,6)]
   230       5.934017       5.934017       5.934017    6[1-(0),6-(1,6),6-(6,6)]
   231      15.863273      15.863273      15.863273    6[6-(1,6),6-(1,6),6-(6,6)]
   232      15.134643      15.134643      15.134643    6[1-(0),6-(1,6),6-(6,6)]
   233      15.650939      15.650939      15.650939    6[1-(0),6-(1,6),6-(6,6)]
   234       5.720566       5.720566       5.720566    6[6-(1,6),6-(1,6),6-(8,8)]
   235      15.720231      15.720231      15.720231    6[1-(0),6-(1,6),6-(6,6)]
   236      15.321276      15.321276      15.321276    6[1-(0),6-(1,6),6-(6,6)]
   237      14.513305      14.513305      14.513305    6[6-(1,6),6-(1,6),6-(8,8)]
   238       14.10429       14.10429       14.10429    6[1-(0),6-(1,6),6-(6,6)]
   239      14.503245      14.503245      14.503245    6[1-(0),6-(1,6),6-(6,6)]
   240      15.311216      15.311216      15.311216    6[6-(1,6),6-(1,6),6-(6,6)]
   241      14.081942      14.081942      14.081942    6[6-(6,6),8-(0),8-(30)]
   242      12.357572      12.357572      12.357572    6[6-(6,6),8-(0),8-(30)]
   243      10.504701      10.504701      10.504701    6[1-(0),6-(1,6),6-(6,6)]
   244       9.801772       9.801772       9.801772    6[1-(0),6-(1,6),6-(6,6)]
   245      10.113561      10.113561      10.113561    6[6-(1,6),6-(1,6),6-(6,6)]
   246       11.11934       11.11934       11.11934    6[1-(0),6-(1,6),6-(6,6)]
   247      11.828975      11.828975      11.828975    6[1-(0),6-(1,6),6-(6,6)]
   248      11.520538      11.520538      11.520538    6[6-(1,6),6-(1,6),6-(8,8)]
   249        16.3427        16.3427        16.3427    6[1-(0),7-(6,30),7-(6,30)]
   250       16.59973       16.59973       16.59973    6[6-(6,7),7-(6,30),7-(6,30)]
   251      16.313639      16.313639      16.313639    6[1-(0),7-(6,30),7-(6,30)]
   252       14.83738       14.83738       14.83738    6[6-(6,7),7-(1,1),7-(6,30)]
   253      15.561542      15.561542      15.561542    6[6-(7,7),6-(7,7),7-(6,30)]
   254      10.389578      10.389578      10.389578    6[6-(6,6),8-(0),8-(30)]
   255      10.312476      10.312476      10.312476    6[1-(0),6-(1,6),6-(6,6)]
   256      10.828778      10.828778      10.828778    6[1-(0),6-(1,6),6-(6,6)]
   257      12.074825      12.074825      12.074825    6[6-(1,6),6-(1,6),6-(6,6)]
   258      12.803452      12.803452      12.803452    6[1-(0),6-(1,6),6-(6,6)]
   259      12.287149      12.287149      12.287149    6[1-(0),6-(1,6),6-(6,6)]
   260       11.04222       11.04222       11.04222    6[6-(1,6),6-(1,6),6-(8,8)]
   261      12.217876      12.217876      12.217876    6[1-(0),6-(1,6),6-(6,6)]
   262      12.616838      12.616838      12.616838    6[1-(0),6-(1,6),6-(6,6)]
   263      13.424814      13.424814      13.424814    6[6-(1,6),6-(1,6),6-(8,8)]
   264      13.833828      13.833828      13.833828    6[1-(0),6-(1,6),6-(6,6)]
   265      13.434865      13.434865      13.434865    6[1-(0),6-(1,6),6-(6,6)]
   266      12.626889      12.626889      12.626889    6[6-(1,6),6-(1,6),6-(6,6)]
   267      13.856185      13.856185      13.856185    6[6-(6,6),8-(0),8-(30)]
   268      15.580531      15.580531      15.580531    6[6-(6,6),8-(0),8-(30)]
   269      17.433391      17.433391      17.433391    6[1-(0),6-(1,6),6-(6,6)]
   270       6.961016       6.961016       6.961016    6[1-(0),6-(1,6),6-(6,6)]
   271       6.649227       6.649227       6.649227    6[6-(1,6),6-(1,6),6-(6,6)]
   272      16.818753      16.818753      16.818753    6[1-(0),6-(1,6),6-(6,6)]
   273      16.109123      16.109123      16.109123    6[1-(0),6-(1,6),6-(6,6)]
   274      16.417559      16.417559      16.417559    6[6-(1,6),6-(1,6),6-(8,8)]
   275       5.167406       5.167406       5.167406    6[1-(0),7-(6,30),7-(6,30)]
   276        5.42444        5.42444        5.42444    6[6-(6,7),7-(6,30),7-(6,30)]
   277       5.138356       5.138356       5.138356    6[1-(0),7-(6,30),7-(6,30)]
   278        14.8374        14.8374        14.8374    6[6-(6,7),7-(1,1),7-(6,30)]
   279      15.561557      15.561557      15.561557    6[6-(7,7),6-(7,7),7-(6,30)]
   280      10.389664      10.389664      10.389664    6[6-(6,6),8-(0),8-(30)]
   281      10.312547      10.312547      10.312547    6[1-(0),6-(1,6),6-(6,6)]
   282      10.828842      10.828842      10.828842    6[1-(0),6-(1,6),6-(6,6)]
   283      12.074887      12.074887      12.074887    6[6-(1,6),6-(1,6),6-(6,6)]
   284       12.80352       12.80352       12.80352    6[1-(0),6-(1,6),6-(6,6)]
   285      12.287225      12.287225      12.287225    6[1-(0),6-(1,6),6-(6,6)]
   286      11.042297      11.042297      11.042297    6[6-(1,6),6-(1,6),6-(8,8)]
   287      12.217924      12.217924      12.217924    6[1-(0),6-(1,6),6-(6,6)]
   288      12.616878      12.616878      12.616878    6[1-(0),6-(1,6),6-(6,6)]
   289      13.424851      13.424851      13.424851    6[6-(1,6),6-(1,6),6-(8,8)]
   290      13.833869      13.833869      13.833869    6[1-(0),6-(1,6),6-(6,6)]
   291      13.434915      13.434915      13.434915    6[1-(0),6-(1,6),6-(6,6)]
   292      12.626942      12.626942      12.626942    6[6-(1,6),6-(1,6),6-(6,6)]
   293      13.856212      13.856212      13.856212    6[6-(6,6),8-(0),8-(30)]
   294      15.580564      15.580564      15.580564    6[6-(6,6),8-(0),8-(30)]
   295       6.258134       6.258134       6.258134    6[1-(0),6-(1,6),6-(6,6)]
   296       6.961061       6.961061       6.961061    6[1-(0),6-(1,6),6-(6,6)]
   297       6.649269       6.649269       6.649269    6[6-(1,6),6-(1,6),6-(6,6)]
   298       5.643489       5.643489       5.643489    6[1-(0),6-(1,6),6-(6,6)]
   299       4.933856       4.933856       4.933856    6[1-(0),6-(1,6),6-(6,6)]
   300       5.242296       5.242296       5.242296    6[6-(1,6),6-(1,6),6-(8,8)]
   301       7.961275       7.961275       7.961275    6[1-(0),7-(6,30),7-(6,30)]
   302      13.805931      13.805931      13.805931    6[6-(6,7),7-(6,30),7-(6,30)]
   303      13.519849      13.519849      13.519849    6[1-(0),7-(6,30),7-(6,30)]
   304      12.043586      12.043586      12.043586    6[6-(6,7),7-(1,1),7-(6,30)]
   305      12.767743      12.767743      12.767743    6[6-(7,7),6-(7,7),7-(6,30)]
   306         7.5958         7.5958         7.5958    6[6-(6,6),8-(0),8-(30)]
   307       7.518693       7.518693       7.518693    6[1-(0),6-(1,6),6-(6,6)]
   308       8.034993       8.034993       8.034993    6[1-(0),6-(1,6),6-(6,6)]
   309       9.281037       9.281037       9.281037    6[6-(1,6),6-(1,6),6-(6,6)]
   310      10.009664      10.009664      10.009664    6[1-(0),6-(1,6),6-(6,6)]
   311       9.493365       9.493365       9.493365    6[1-(0),6-(1,6),6-(6,6)]
   312       8.248438       8.248438       8.248438    6[6-(1,6),6-(1,6),6-(8,8)]
   313       9.424085       9.424085       9.424085    6[1-(0),6-(1,6),6-(6,6)]
   314       9.823043       9.823043       9.823043    6[1-(0),6-(1,6),6-(6,6)]
   315      10.631014      10.631014      10.631014    6[6-(1,6),6-(1,6),6-(8,8)]
   316      11.040027      11.040027      11.040027    6[1-(0),6-(1,6),6-(6,6)]
   317      10.641068      10.641068      10.641068    6[1-(0),6-(1,6),6-(6,6)]
   318       9.833097       9.833097       9.833097    6[6-(1,6),6-(1,6),6-(6,6)]
   319      11.062381      11.062381      11.062381    6[6-(6,6),8-(0),8-(30)]
   320      18.374328      18.374328      18.374328    6[6-(6,6),8-(0),8-(30)]
   321      20.227196      20.227196      20.227196    6[1-(0),6-(1,6),6-(6,6)]
   322       9.754826       9.754826       9.754826    6[1-(0),6-(1,6),6-(6,6)]
   323       9.443039       9.443039       9.443039    6[6-(1,6),6-(1,6),6-(6,6)]
   324      19.612562      19.612562      19.612562    6[1-(0),6-(1,6),6-(6,6)]
   325      18.902927      18.902927      18.902927    6[1-(0),6-(1,6),6-(6,6)]
   326      19.211362      19.211362      19.211362    6[6-(1,6),6-(1,6),6-(8,8)]
   327      19.136482      19.136482      19.136482    6[1-(0),7-(6,30),7-(6,30)]
   328      13.805889      13.805889      13.805889    6[6-(6,7),7-(6,30),7-(6,30)]
   329       7.932224       7.932224       7.932224    6[1-(0),7-(6,30),7-(6,30)]
   330      12.043545      12.043545      12.043545    6[6-(6,7),7-(1,1),7-(6,30)]
   331      12.767706      12.767706      12.767706    6[6-(7,7),6-(7,7),7-(6,30)]
   332       7.595792       7.595792       7.595792    6[6-(6,6),8-(0),8-(30)]
   333       7.518679       7.518679       7.518679    6[1-(0),6-(1,6),6-(6,6)]
   334       8.034978       8.034978       8.034978    6[1-(0),6-(1,6),6-(6,6)]
   335       9.281025       9.281025       9.281025    6[6-(1,6),6-(1,6),6-(6,6)]
   336      10.009657      10.009657      10.009657    6[1-(0),6-(1,6),6-(6,6)]
   337       9.493359       9.493359       9.493359    6[1-(0),6-(1,6),6-(6,6)]
   338       8.248428       8.248428       8.248428    6[6-(1,6),6-(1,6),6-(8,8)]
   339       9.424065       9.424065       9.424065    6[1-(0),6-(1,6),6-(6,6)]
   340       9.823023       9.823023       9.823023    6[1-(0),6-(1,6),6-(6,6)]
   341         10.631         10.631         10.631    6[6-(1,6),6-(1,6),6-(8,8)]
   342       11.04002       11.04002       11.04002    6[1-(0),6-(1,6),6-(6,6)]
   343      10.641062      10.641062      10.641062    6[1-(0),6-(1,6),6-(6,6)]
   344       9.833085       9.833085       9.833085    6[6-(1,6),6-(1,6),6-(6,6)]
   345      11.062367      11.062367      11.062367    6[6-(6,6),8-(0),8-(30)]
   346       7.199117       7.199117       7.199117    6[6-(6,6),8-(0),8-(30)]
   347       9.051979       9.051979       9.051979    6[1-(0),6-(1,6),6-(6,6)]
   348       9.754902       9.754902       9.754902    6[1-(0),6-(1,6),6-(6,6)]
   349       9.443107       9.443107       9.443107    6[6-(1,6),6-(1,6),6-(6,6)]
   350        8.43733        8.43733        8.43733    6[1-(0),6-(1,6),6-(6,6)]
   351       7.727702       7.727702       7.727702    6[1-(0),6-(1,6),6-(6,6)]
   352       8.036144       8.036144       8.036144    6[6-(1,6),6-(1,6),6-(8,8)]
   353       2.480911       2.480911       2.480911    7[6-(1,7),6-(6,7),30-(7,8,8)]
   354       2.512204       2.512204       2.512204    7[6-(1,7),6-(6,7),30-(7,8,8)]
   355       4.257783       4.257783       4.257783    7[6-(1,7),6-(6,7),30-(7,8,8)]
   356       4.252191       4.252191       4.252191    7[6-(1,7),6-(6,6),30-(7,8,8)]
   357       5.783206       5.783206       5.783206    7[1-(0),1-(0),6-(6,7)]
   358      13.656111      13.656111      13.656111    7[6-(1,7),6-(6,7),30-(7,8,8)]
   359        13.6874        13.6874        13.6874    7[6-(1,7),6-(6,7),30-(7,8,8)]
   360      15.432984      15.432984      15.432984    7[6-(1,7),6-(6,7),30-(7,8,8)]
   361      15.427401      15.427401      15.427401    7[6-(1,7),6-(6,6),30-(7,8,8)]
   362      16.958419      16.958419      16.958419    7[1-(0),1-(0),6-(6,7)]
   363      10.862334      10.862334      10.862334    7[6-(1,7),6-(6,7),30-(7,8,8)]
   364      10.893632      10.893632      10.893632    7[6-(1,7),6-(6,7),30-(7,8,8)]
   365      12.639218      12.639218      12.639218    7[6-(1,7),6-(6,7),30-(7,8,8)]
   366      12.633619      12.633619      12.633619    7[6-(1,7),6-(6,6),30-(7,8,8)]
   367      14.164642      14.164642      14.164642    7[1-(0),1-(0),6-(6,7)]
   368      10.862338      10.862338      10.862338    7[6-(1,7),6-(6,7),30-(7,8,8)]
   369      10.893622      10.893622      10.893622    7[6-(1,7),6-(6,7),30-(7,8,8)]
   370        12.6392        12.6392        12.6392    7[6-(1,7),6-(6,7),30-(7,8,8)]
   371      12.633623      12.633623      12.633623    7[6-(1,7),6-(6,6),30-(7,8,8)]
   372      14.164632      14.164632      14.164632    7[1-(0),1-(0),6-(6,7)]
   373        17.0758        17.0758        17.0758    7[6-(1,7),6-(6,7),30-(7,8,8)]
   374      17.044506      17.044506      17.044506    7[6-(1,7),6-(6,7),30-(7,8,8)]
   375       15.29892       15.29892       15.29892    7[6-(1,7),6-(6,7),30-(7,8,8)]
   376      15.304512      15.304512      15.304512    7[6-(1,7),6-(6,6),30-(7,8,8)]
   377       13.77349       13.77349       13.77349    7[1-(0),1-(0),6-(6,7)]
   378       5.900506       5.900506       5.900506    7[6-(1,7),6-(6,7),30-(7,8,8)]
   379       5.869218       5.869218       5.869218    7[6-(1,7),6-(6,7),30-(7,8,8)]
   380      15.298941      15.298941      15.298941    7[6-(1,7),6-(6,7),30-(7,8,8)]
   381      15.304524      15.304524      15.304524    7[6-(1,7),6-(6,6),30-(7,8,8)]
   382      13.773514      13.773514      13.773514    7[1-(0),1-(0),6-(6,7)]
   383      14.281996      14.281996      14.281996    7[6-(1,7),6-(6,7),30-(7,8,8)]
   384      14.250712      14.250712      14.250712    7[6-(1,7),6-(6,7),30-(7,8,8)]
   385       12.50513       12.50513       12.50513    7[6-(1,7),6-(6,7),30-(7,8,8)]
   386      12.510707      12.510707      12.510707    7[6-(1,7),6-(6,6),30-(7,8,8)]
   387      10.979695      10.979695      10.979695    7[1-(0),1-(0),6-(6,7)]
   388       14.28196       14.28196       14.28196    7[6-(1,7),6-(6,7),30-(7,8,8)]
   389      14.250662      14.250662      14.250662    7[6-(1,7),6-(6,7),30-(7,8,8)]
   390       12.50508       12.50508       12.50508    7[6-(1,7),6-(6,7),30-(7,8,8)]
   391      12.510678      12.510678      12.510678    7[6-(1,7),6-(6,6),30-(7,8,8)]
   392      10.979658      10.979658      10.979658    7[1-(0),1-(0),6-(6,7)]
   393      10.318111      10.318111      10.318111    8[6-(6,8)]
   394        8.44401        8.44401        8.44401    8[6-(6,8),30-(7,7,8)]
   395       6.382196       6.382196       6.382196    8[6-(6,8),30-(7,7,8)]
   396       4.728248       4.728248       4.728248    8[6-(6,8)]
   397      10.236494      10.236494      10.236494    8[6-(6,8),30-(7,7,8)]
   398       3.994045       3.994045       3.994045    8[6-(6,8)]
   399      10.318087      10.318087      10.318087    8[6-(6,8)]
   400       8.443993       8.443993       8.443993    8[6-(6,8),30-(7,7,8)]
   401      17.557421      17.557421      17.557421    8[6-(6,8),30-(7,7,8)]
   402       15.90348       15.90348       15.90348    8[6-(6,8)]
   403      10.236544      10.236544      10.236544    8[6-(6,8),30-(7,7,8)]
   404       9.581678       9.581678       9.581678    8[6-(6,8)]
   405       7.524293       7.524293       7.524293    8[6-(6,8)]
   406      16.825495      16.825495      16.825495    8[6-(6,8),30-(7,7,8)]
   407      14.763632      14.763632      14.763632    8[6-(6,8),30-(7,7,8)]
   408      13.109685      13.109685      13.109685    8[6-(6,8)]
   409      13.030362      13.030362      13.030362    8[6-(6,8),30-(7,7,8)]
   410      12.375491      12.375491      12.375491    8[6-(6,8)]
   411       7.524255       7.524255       7.524255    8[6-(6,8)]
   412       5.650158       5.650158       5.650158    8[6-(6,8),30-(7,7,8)]
   413      14.763635      14.763635      14.763635    8[6-(6,8),30-(7,7,8)]
   414      13.109693      13.109693      13.109693    8[6-(6,8)]
   415      13.030327      13.030327      13.030327    8[6-(6,8),30-(7,7,8)]
   416      12.375453      12.375453      12.375453    8[6-(6,8)]
   417      20.413821      20.413821      20.413821    8[6-(6,8)]
   418      11.112617      11.112617      11.112617    8[6-(6,8),30-(7,7,8)]
   419      13.174495      13.174495      13.174495    8[6-(6,8),30-(7,7,8)]
   420      14.828438      14.828438      14.828438    8[6-(6,8)]
   421      14.907781      14.907781      14.907781    8[6-(6,8),30-(7,7,8)]
   422      15.562648      15.562648      15.562648    8[6-(6,8)]
   423       9.238609       9.238609       9.238609    8[6-(6,8)]
   424      11.112709      11.112709      11.112709    8[6-(6,8),30-(7,7,8)]
   425      13.174517      13.174517      13.174517    8[6-(6,8),30-(7,7,8)]
   426      14.828462      14.828462      14.828462    8[6-(6,8)]
   427      14.907808      14.907808      14.907808    8[6-(6,8),30-(7,7,8)]
   428       4.387386       4.387386       4.387386    8[6-(6,8)]
   429       6.444745       6.444745       6.444745    8[6-(6,8)]
   430        8.31884        8.31884        8.31884    8[6-(6,8),30-(7,7,8)]
   431       10.38069       10.38069       10.38069    8[6-(6,8),30-(7,7,8)]
   432      12.034631      12.034631      12.034631    8[6-(6,8)]
   433      17.701575      17.701575      17.701575    8[6-(6,8),30-(7,7,8)]
   434      12.768874      12.768874      12.768874    8[6-(6,8)]
   435       6.444735       6.444735       6.444735    8[6-(6,8)]
   436       8.318835       8.318835       8.318835    8[6-(6,8),30-(7,7,8)]
   437      10.380671      10.380671      10.380671    8[6-(6,8),30-(7,7,8)]
   438       12.03462       12.03462       12.03462    8[6-(6,8)]
   439       6.526364       6.526364       6.526364    8[6-(6,8),30-(7,7,8)]
   440        7.18124        7.18124        7.18124    8[6-(6,8)]
   441       8.381419       8.381419       8.381419    8[30-(7,7,8),30-(7,7,8),30-(7,7,8),30-(7,7,8)]
   442            0.0            0.0            0.0    8[30-(7,7,8),30-(7,7,8),30-(7,7,8),30-(7,7,8)]
