# Supplementary material for: A collection of forcefield precursors for metal–organic frameworks
Source: RSC Adv. 2019 Nov 13;9(63):36492–507. doi: 10.1039/c9ra07327b (PMC9075174; doi:10.1039/c9ra07327b)
Supplement: RA-009-C9RA07327B-s1753 [file RA-009-C9RA07327B-s1753.txt]

NUFTOY_charged

8.283500    0.000000    0.000000
0.000000    31.745000    0.000000
0.000000    0.000000    31.745000

     1       7.480829       7.480829       7.480829    49[8-(6),8-(6),8-(6),8-(6),8-(6),8-(6),8-(6),8-(6)]
     2       7.480829       7.480829       7.480829    49[8-(6),8-(6),8-(6),8-(6),8-(6),8-(6),8-(6),8-(6)]
     3       7.480829       7.480829       7.480829    49[8-(6),8-(6),8-(6),8-(6),8-(6),8-(6),8-(6),8-(6)]
     4       7.480829       7.480829       7.480829    49[8-(6),8-(6),8-(6),8-(6),8-(6),8-(6),8-(6),8-(6)]
     5       0.802671       0.802671       0.802671    49[8-(6),8-(6),8-(6),8-(6),8-(6),8-(6),8-(6),8-(6)]
     6       0.802671       0.802671       0.802671    49[8-(6),8-(6),8-(6),8-(6),8-(6),8-(6),8-(6),8-(6)]
     7       0.802671       0.802671       0.802671    49[8-(6),8-(6),8-(6),8-(6),8-(6),8-(6),8-(6),8-(6)]
     8       0.802671       0.802671       0.802671    49[8-(6),8-(6),8-(6),8-(6),8-(6),8-(6),8-(6),8-(6)]
     9       2.953068       2.953068       2.953068    1[6-(6,6)]
    10       5.083584       5.083584       5.083584    1[6-(6,6)]
    11       6.325281       6.325281       6.325281    1[6-(6,6)]
    12       3.114596       3.114596       3.114596    1[6-(6,6)]
    13       0.965028       0.965028       0.965028    1[6-(6,6)]
    14       8.073927       8.073927       8.073927    1[6-(6,6)]
    15        5.97903        5.97903        5.97903    1[6-(6,6)]
    16       6.018791       6.018791       6.018791    1[6-(6,6)]
    17       7.126295       7.126295       7.126295    1[6-(6,6)]
    18       2.388961       2.388961       2.388961    1[6-(6,6)]
    19       2.302813       2.302813       2.302813    1[6-(6,6)]
    20       1.163832       1.163832       1.163832    1[6-(6,6)]
    21       2.953068       2.953068       2.953068    1[6-(6,6)]
    22       5.083584       5.083584       5.083584    1[6-(6,6)]
    23       6.325281       6.325281       6.325281    1[6-(6,6)]
    24       3.114596       3.114596       3.114596    1[6-(6,6)]
    25       0.965028       0.965028       0.965028    1[6-(6,6)]
    26       8.073927       8.073927       8.073927    1[6-(6,6)]
    27        5.97903        5.97903        5.97903    1[6-(6,6)]
    28       6.018791       6.018791       6.018791    1[6-(6,6)]
    29       7.126295       7.126295       7.126295    1[6-(6,6)]
    30       2.388961       2.388961       2.388961    1[6-(6,6)]
    31       2.302813       2.302813       2.302813    1[6-(6,6)]
    32       1.163832       1.163832       1.163832    1[6-(6,6)]
    33       2.953068       2.953068       2.953068    1[6-(6,6)]
    34       5.083584       5.083584       5.083584    1[6-(6,6)]
    35       6.325281       6.325281       6.325281    1[6-(6,6)]
    36       3.114596       3.114596       3.114596    1[6-(6,6)]
    37       0.965028       0.965028       0.965028    1[6-(6,6)]
    38       8.073927       8.073927       8.073927    1[6-(6,6)]
    39        5.97903        5.97903        5.97903    1[6-(6,6)]
    40       6.018791       6.018791       6.018791    1[6-(6,6)]
    41       7.126295       7.126295       7.126295    1[6-(6,6)]
    42       2.388961       2.388961       2.388961    1[6-(6,6)]
    43       2.302813       2.302813       2.302813    1[6-(6,6)]
    44       1.163832       1.163832       1.163832    1[6-(6,6)]
    45       2.953068       2.953068       2.953068    1[6-(6,6)]
    46       5.083584       5.083584       5.083584    1[6-(6,6)]
    47       6.325281       6.325281       6.325281    1[6-(6,6)]
    48       3.114596       3.114596       3.114596    1[6-(6,6)]
    49       0.965028       0.965028       0.965028    1[6-(6,6)]
    50       8.073927       8.073927       8.073927    1[6-(6,6)]
    51        5.97903        5.97903        5.97903    1[6-(6,6)]
    52       6.018791       6.018791       6.018791    1[6-(6,6)]
    53       7.126295       7.126295       7.126295    1[6-(6,6)]
    54       2.388961       2.388961       2.388961    1[6-(6,6)]
    55       2.302813       2.302813       2.302813    1[6-(6,6)]
    56       1.163832       1.163832       1.163832    1[6-(6,6)]
    57       5.330432       5.330432       5.330432    1[6-(6,6)]
    58       3.199916       3.199916       3.199916    1[6-(6,6)]
    59       1.958219       1.958219       1.958219    1[6-(6,6)]
    60       5.168904       5.168904       5.168904    1[6-(6,6)]
    61       7.318472       7.318472       7.318472    1[6-(6,6)]
    62       0.209573       0.209573       0.209573    1[6-(6,6)]
    63        2.30447        2.30447        2.30447    1[6-(6,6)]
    64       2.264709       2.264709       2.264709    1[6-(6,6)]
    65       1.157205       1.157205       1.157205    1[6-(6,6)]
    66       5.894539       5.894539       5.894539    1[6-(6,6)]
    67       5.980687       5.980687       5.980687    1[6-(6,6)]
    68       7.119668       7.119668       7.119668    1[6-(6,6)]
    69       5.330432       5.330432       5.330432    1[6-(6,6)]
    70       3.199916       3.199916       3.199916    1[6-(6,6)]
    71       1.958219       1.958219       1.958219    1[6-(6,6)]
    72       5.168904       5.168904       5.168904    1[6-(6,6)]
    73       7.318472       7.318472       7.318472    1[6-(6,6)]
    74       0.209573       0.209573       0.209573    1[6-(6,6)]
    75        2.30447        2.30447        2.30447    1[6-(6,6)]
    76       2.264709       2.264709       2.264709    1[6-(6,6)]
    77       1.157205       1.157205       1.157205    1[6-(6,6)]
    78       5.894539       5.894539       5.894539    1[6-(6,6)]
    79       5.980687       5.980687       5.980687    1[6-(6,6)]
    80       7.119668       7.119668       7.119668    1[6-(6,6)]
    81       5.330432       5.330432       5.330432    1[6-(6,6)]
    82       3.199916       3.199916       3.199916    1[6-(6,6)]
    83       1.958219       1.958219       1.958219    1[6-(6,6)]
    84       5.168904       5.168904       5.168904    1[6-(6,6)]
    85       7.318472       7.318472       7.318472    1[6-(6,6)]
    86       0.209573       0.209573       0.209573    1[6-(6,6)]
    87        2.30447        2.30447        2.30447    1[6-(6,6)]
    88       2.264709       2.264709       2.264709    1[6-(6,6)]
    89       1.157205       1.157205       1.157205    1[6-(6,6)]
    90       5.894539       5.894539       5.894539    1[6-(6,6)]
    91       5.980687       5.980687       5.980687    1[6-(6,6)]
    92       7.119668       7.119668       7.119668    1[6-(6,6)]
    93       5.330432       5.330432       5.330432    1[6-(6,6)]
    94       3.199916       3.199916       3.199916    1[6-(6,6)]
    95       1.958219       1.958219       1.958219    1[6-(6,6)]
    96       5.168904       5.168904       5.168904    1[6-(6,6)]
    97       7.318472       7.318472       7.318472    1[6-(6,6)]
    98       0.209573       0.209573       0.209573    1[6-(6,6)]
    99        2.30447        2.30447        2.30447    1[6-(6,6)]
   100       2.264709       2.264709       2.264709    1[6-(6,6)]
   101       1.157205       1.157205       1.157205    1[6-(6,6)]
   102       5.894539       5.894539       5.894539    1[6-(6,6)]
   103       5.980687       5.980687       5.980687    1[6-(6,6)]
   104       7.119668       7.119668       7.119668    1[6-(6,6)]
   105       3.845201       3.845201       3.845201    1[7-(1,6,6)]
   106       2.432864       2.432864       2.432864    1[7-(1,6,6)]
   107       4.264346       4.264346       4.264346    1[6-(1,6,7)]
   108       2.709533       2.709533       2.709533    1[6-(1,6,7)]
   109       4.010871       4.010871       4.010871    1[6-(1,1,6)]
   110       3.699411       3.699411       3.699411    1[6-(1,1,6)]
   111       2.524811       2.524811       2.524811    1[6-(1,1,6)]
   112         2.8313         2.8313         2.8313    1[6-(1,6,7)]
   113       4.373688       4.373688       4.373688    1[6-(1,6,7)]
   114       3.240505       3.240505       3.240505    1[6-(1,1,6)]
   115       4.237839       4.237839       4.237839    1[6-(1,1,6)]
   116       2.693794       2.693794       2.693794    1[6-(1,1,6)]
   117       3.845201       3.845201       3.845201    1[7-(1,6,6)]
   118       2.432864       2.432864       2.432864    1[7-(1,6,6)]
   119       4.264346       4.264346       4.264346    1[6-(1,6,7)]
   120       2.709533       2.709533       2.709533    1[6-(1,6,7)]
   121       4.010871       4.010871       4.010871    1[6-(1,1,6)]
   122       3.699411       3.699411       3.699411    1[6-(1,1,6)]
   123       2.524811       2.524811       2.524811    1[6-(1,1,6)]
   124         2.8313         2.8313         2.8313    1[6-(1,6,7)]
   125       4.373688       4.373688       4.373688    1[6-(1,6,7)]
   126       3.240505       3.240505       3.240505    1[6-(1,1,6)]
   127       4.237839       4.237839       4.237839    1[6-(1,1,6)]
   128       2.693794       2.693794       2.693794    1[6-(1,1,6)]
   129       3.845201       3.845201       3.845201    1[7-(1,6,6)]
   130       2.432864       2.432864       2.432864    1[7-(1,6,6)]
   131       4.264346       4.264346       4.264346    1[6-(1,6,7)]
   132       2.709533       2.709533       2.709533    1[6-(1,6,7)]
   133       4.010871       4.010871       4.010871    1[6-(1,1,6)]
   134       3.699411       3.699411       3.699411    1[6-(1,1,6)]
   135       2.524811       2.524811       2.524811    1[6-(1,1,6)]
   136         2.8313         2.8313         2.8313    1[6-(1,6,7)]
   137       4.373688       4.373688       4.373688    1[6-(1,6,7)]
   138       3.240505       3.240505       3.240505    1[6-(1,1,6)]
   139       4.237839       4.237839       4.237839    1[6-(1,1,6)]
   140       2.693794       2.693794       2.693794    1[6-(1,1,6)]
   141       3.845201       3.845201       3.845201    1[7-(1,6,6)]
   142       2.432864       2.432864       2.432864    1[7-(1,6,6)]
   143       4.264346       4.264346       4.264346    1[6-(1,6,7)]
   144       2.709533       2.709533       2.709533    1[6-(1,6,7)]
   145       4.010871       4.010871       4.010871    1[6-(1,1,6)]
   146       3.699411       3.699411       3.699411    1[6-(1,1,6)]
   147       2.524811       2.524811       2.524811    1[6-(1,1,6)]
   148         2.8313         2.8313         2.8313    1[6-(1,6,7)]
   149       4.373688       4.373688       4.373688    1[6-(1,6,7)]
   150       3.240505       3.240505       3.240505    1[6-(1,1,6)]
   151       4.237839       4.237839       4.237839    1[6-(1,1,6)]
   152       2.693794       2.693794       2.693794    1[6-(1,1,6)]
   153       4.438299       4.438299       4.438299    1[7-(1,6,6)]
   154       5.850636       5.850636       5.850636    1[7-(1,6,6)]
   155       4.019154       4.019154       4.019154    1[6-(1,6,7)]
   156       5.573967       5.573967       5.573967    1[6-(1,6,7)]
   157       4.272629       4.272629       4.272629    1[6-(1,1,6)]
   158       4.584089       4.584089       4.584089    1[6-(1,1,6)]
   159       5.758689       5.758689       5.758689    1[6-(1,1,6)]
   160         5.4522         5.4522         5.4522    1[6-(1,6,7)]
   161       3.909812       3.909812       3.909812    1[6-(1,6,7)]
   162       5.042995       5.042995       5.042995    1[6-(1,1,6)]
   163       4.045661       4.045661       4.045661    1[6-(1,1,6)]
   164       5.589706       5.589706       5.589706    1[6-(1,1,6)]
   165       4.438299       4.438299       4.438299    1[7-(1,6,6)]
   166       5.850636       5.850636       5.850636    1[7-(1,6,6)]
   167       4.019154       4.019154       4.019154    1[6-(1,6,7)]
   168       5.573967       5.573967       5.573967    1[6-(1,6,7)]
   169       4.272629       4.272629       4.272629    1[6-(1,1,6)]
   170       4.584089       4.584089       4.584089    1[6-(1,1,6)]
   171       5.758689       5.758689       5.758689    1[6-(1,1,6)]
   172         5.4522         5.4522         5.4522    1[6-(1,6,7)]
   173       3.909812       3.909812       3.909812    1[6-(1,6,7)]
   174       5.042995       5.042995       5.042995    1[6-(1,1,6)]
   175       4.045661       4.045661       4.045661    1[6-(1,1,6)]
   176       5.589706       5.589706       5.589706    1[6-(1,1,6)]
   177       4.438299       4.438299       4.438299    1[7-(1,6,6)]
   178       5.850636       5.850636       5.850636    1[7-(1,6,6)]
   179       4.019154       4.019154       4.019154    1[6-(1,6,7)]
   180       5.573967       5.573967       5.573967    1[6-(1,6,7)]
   181       4.272629       4.272629       4.272629    1[6-(1,1,6)]
   182       4.584089       4.584089       4.584089    1[6-(1,1,6)]
   183       5.758689       5.758689       5.758689    1[6-(1,1,6)]
   184         5.4522         5.4522         5.4522    1[6-(1,6,7)]
   185       3.909812       3.909812       3.909812    1[6-(1,6,7)]
   186       5.042995       5.042995       5.042995    1[6-(1,1,6)]
   187       4.045661       4.045661       4.045661    1[6-(1,1,6)]
   188       5.589706       5.589706       5.589706    1[6-(1,1,6)]
   189       4.438299       4.438299       4.438299    1[7-(1,6,6)]
   190       5.850636       5.850636       5.850636    1[7-(1,6,6)]
   191       4.019154       4.019154       4.019154    1[6-(1,6,7)]
   192       5.573967       5.573967       5.573967    1[6-(1,6,7)]
   193       4.272629       4.272629       4.272629    1[6-(1,1,6)]
   194       4.584089       4.584089       4.584089    1[6-(1,1,6)]
   195       5.758689       5.758689       5.758689    1[6-(1,1,6)]
   196         5.4522         5.4522         5.4522    1[6-(1,6,7)]
   197       3.909812       3.909812       3.909812    1[6-(1,6,7)]
   198       5.042995       5.042995       5.042995    1[6-(1,1,6)]
   199       4.045661       4.045661       4.045661    1[6-(1,1,6)]
   200       5.589706       5.589706       5.589706    1[6-(1,1,6)]
   201       0.571562       0.571562       0.571562    6[6-(6,6),8-(49),8-(49)]
   202       1.295539       1.295539       1.295539    6[6-(1,6),6-(1,6),6-(8,8)]
   203       2.567885       2.567885       2.567885    6[1-(0),6-(6,6),6-(6,6)]
   204       3.340736       3.340736       3.340736    6[6-(1,6),6-(1,6),6-(6,6)]
   205       4.690946       4.690946       4.690946    6[1-(0),6-(1,6),6-(6,6)]
   206       5.433148       5.433148       5.433148    6[1-(0),6-(1,6),6-(6,6)]
   207       4.811885       4.811885       4.811885    6[6-(1,6),6-(1,6),6-(8,8)]
   208       3.500607       3.500607       3.500607    6[1-(0),6-(6,6),6-(6,6)]
   209       2.700421       2.700421       2.700421    6[6-(1,6),6-(1,6),6-(6,6)]
   210       1.382516       1.382516       1.382516    6[1-(0),6-(1,6),6-(6,6)]
   211       0.675934       0.675934       0.675934    6[1-(0),6-(1,6),6-(6,6)]
   212       5.695735       5.695735       5.695735    6[6-(6,6),8-(49),8-(49)]
   213       7.695372       7.695372       7.695372    6[6-(6,6),8-(49),8-(49)]
   214       7.752528       7.752528       7.752528    6[6-(1,6),6-(1,6),6-(8,8)]
   215       6.691411       6.691411       6.691411    6[1-(0),6-(1,6),6-(6,6)]
   216       6.722889       6.722889       6.722889    6[1-(0),6-(1,6),6-(6,6)]
   217       7.778206       7.778206       7.778206    6[6-(1,6),6-(1,6),6-(6,6)]
   218       7.827079       7.827079       7.827079    6[1-(0),6-(6,6),6-(6,6)]
   219       0.580673       0.580673       0.580673    6[6-(1,6),6-(1,6),6-(8,8)]
   220        1.66167        1.66167        1.66167    6[1-(0),6-(1,6),6-(6,6)]
   221       1.616111       1.616111       1.616111    6[1-(0),6-(1,6),6-(6,6)]
   222       0.539256       0.539256       0.539256    6[6-(1,6),6-(1,6),6-(6,6)]
   223       0.474645       0.474645       0.474645    6[1-(0),6-(6,6),6-(6,6)]
   224       0.631203       0.631203       0.631203    6[6-(6,6),8-(49),8-(49)]
   225       0.571562       0.571562       0.571562    6[6-(6,6),8-(49),8-(49)]
   226       1.295539       1.295539       1.295539    6[6-(1,6),6-(1,6),6-(8,8)]
   227       2.567885       2.567885       2.567885    6[1-(0),6-(6,6),6-(6,6)]
   228       3.340736       3.340736       3.340736    6[6-(1,6),6-(1,6),6-(6,6)]
   229       4.690946       4.690946       4.690946    6[1-(0),6-(1,6),6-(6,6)]
   230       5.433148       5.433148       5.433148    6[1-(0),6-(1,6),6-(6,6)]
   231       4.811885       4.811885       4.811885    6[6-(1,6),6-(1,6),6-(8,8)]
   232       3.500607       3.500607       3.500607    6[1-(0),6-(6,6),6-(6,6)]
   233       2.700421       2.700421       2.700421    6[6-(1,6),6-(1,6),6-(6,6)]
   234       1.382516       1.382516       1.382516    6[1-(0),6-(1,6),6-(6,6)]
   235       0.675934       0.675934       0.675934    6[1-(0),6-(1,6),6-(6,6)]
   236       5.695735       5.695735       5.695735    6[6-(6,6),8-(49),8-(49)]
   237       7.695372       7.695372       7.695372    6[6-(6,6),8-(49),8-(49)]
   238       7.752528       7.752528       7.752528    6[6-(1,6),6-(1,6),6-(8,8)]
   239       6.691411       6.691411       6.691411    6[1-(0),6-(1,6),6-(6,6)]
   240       6.722889       6.722889       6.722889    6[1-(0),6-(1,6),6-(6,6)]
   241       7.778206       7.778206       7.778206    6[6-(1,6),6-(1,6),6-(6,6)]
   242       7.827079       7.827079       7.827079    6[1-(0),6-(6,6),6-(6,6)]
   243       0.580673       0.580673       0.580673    6[6-(1,6),6-(1,6),6-(8,8)]
   244        1.66167        1.66167        1.66167    6[1-(0),6-(1,6),6-(6,6)]
   245       1.616111       1.616111       1.616111    6[1-(0),6-(1,6),6-(6,6)]
   246       0.539256       0.539256       0.539256    6[6-(1,6),6-(1,6),6-(6,6)]
   247       0.474645       0.474645       0.474645    6[1-(0),6-(6,6),6-(6,6)]
   248       0.631203       0.631203       0.631203    6[6-(6,6),8-(49),8-(49)]
   249       0.571562       0.571562       0.571562    6[6-(6,6),8-(49),8-(49)]
   250       1.295539       1.295539       1.295539    6[6-(1,6),6-(1,6),6-(8,8)]
   251       2.567885       2.567885       2.567885    6[1-(0),6-(6,6),6-(6,6)]
   252       3.340736       3.340736       3.340736    6[6-(1,6),6-(1,6),6-(6,6)]
   253       4.690946       4.690946       4.690946    6[1-(0),6-(1,6),6-(6,6)]
   254       5.433148       5.433148       5.433148    6[1-(0),6-(1,6),6-(6,6)]
   255       4.811885       4.811885       4.811885    6[6-(1,6),6-(1,6),6-(8,8)]
   256       3.500607       3.500607       3.500607    6[1-(0),6-(6,6),6-(6,6)]
   257       2.700421       2.700421       2.700421    6[6-(1,6),6-(1,6),6-(6,6)]
   258       1.382516       1.382516       1.382516    6[1-(0),6-(1,6),6-(6,6)]
   259       0.675934       0.675934       0.675934    6[1-(0),6-(1,6),6-(6,6)]
   260       5.695735       5.695735       5.695735    6[6-(6,6),8-(49),8-(49)]
   261       7.695372       7.695372       7.695372    6[6-(6,6),8-(49),8-(49)]
   262       7.752528       7.752528       7.752528    6[6-(1,6),6-(1,6),6-(8,8)]
   263       6.691411       6.691411       6.691411    6[1-(0),6-(1,6),6-(6,6)]
   264       6.722889       6.722889       6.722889    6[1-(0),6-(1,6),6-(6,6)]
   265       7.778206       7.778206       7.778206    6[6-(1,6),6-(1,6),6-(6,6)]
   266       7.827079       7.827079       7.827079    6[1-(0),6-(6,6),6-(6,6)]
   267       0.580673       0.580673       0.580673    6[6-(1,6),6-(1,6),6-(8,8)]
   268        1.66167        1.66167        1.66167    6[1-(0),6-(1,6),6-(6,6)]
   269       1.616111       1.616111       1.616111    6[1-(0),6-(1,6),6-(6,6)]
   270       0.539256       0.539256       0.539256    6[6-(1,6),6-(1,6),6-(6,6)]
   271       0.474645       0.474645       0.474645    6[1-(0),6-(6,6),6-(6,6)]
   272       0.631203       0.631203       0.631203    6[6-(6,6),8-(49),8-(49)]
   273       0.571562       0.571562       0.571562    6[6-(6,6),8-(49),8-(49)]
   274       1.295539       1.295539       1.295539    6[6-(1,6),6-(1,6),6-(8,8)]
   275       2.567885       2.567885       2.567885    6[1-(0),6-(6,6),6-(6,6)]
   276       3.340736       3.340736       3.340736    6[6-(1,6),6-(1,6),6-(6,6)]
   277       4.690946       4.690946       4.690946    6[1-(0),6-(1,6),6-(6,6)]
   278       5.433148       5.433148       5.433148    6[1-(0),6-(1,6),6-(6,6)]
   279       4.811885       4.811885       4.811885    6[6-(1,6),6-(1,6),6-(8,8)]
   280       3.500607       3.500607       3.500607    6[1-(0),6-(6,6),6-(6,6)]
   281       2.700421       2.700421       2.700421    6[6-(1,6),6-(1,6),6-(6,6)]
   282       1.382516       1.382516       1.382516    6[1-(0),6-(1,6),6-(6,6)]
   283       0.675934       0.675934       0.675934    6[1-(0),6-(1,6),6-(6,6)]
   284       5.695735       5.695735       5.695735    6[6-(6,6),8-(49),8-(49)]
   285       7.695372       7.695372       7.695372    6[6-(6,6),8-(49),8-(49)]
   286       7.752528       7.752528       7.752528    6[6-(1,6),6-(1,6),6-(8,8)]
   287       6.691411       6.691411       6.691411    6[1-(0),6-(1,6),6-(6,6)]
   288       6.722889       6.722889       6.722889    6[1-(0),6-(1,6),6-(6,6)]
   289       7.778206       7.778206       7.778206    6[6-(1,6),6-(1,6),6-(6,6)]
   290       7.827079       7.827079       7.827079    6[1-(0),6-(6,6),6-(6,6)]
   291       0.580673       0.580673       0.580673    6[6-(1,6),6-(1,6),6-(8,8)]
   292        1.66167        1.66167        1.66167    6[1-(0),6-(1,6),6-(6,6)]
   293       1.616111       1.616111       1.616111    6[1-(0),6-(1,6),6-(6,6)]
   294       0.539256       0.539256       0.539256    6[6-(1,6),6-(1,6),6-(6,6)]
   295       0.474645       0.474645       0.474645    6[1-(0),6-(6,6),6-(6,6)]
   296       0.631203       0.631203       0.631203    6[6-(6,6),8-(49),8-(49)]
   297       7.711939       7.711939       7.711939    6[6-(6,6),8-(49),8-(49)]
   298       6.987961       6.987961       6.987961    6[6-(1,6),6-(1,6),6-(8,8)]
   299       5.715615       5.715615       5.715615    6[1-(0),6-(6,6),6-(6,6)]
   300       4.942764       4.942764       4.942764    6[6-(1,6),6-(1,6),6-(6,6)]
   301       3.592554       3.592554       3.592554    6[1-(0),6-(1,6),6-(6,6)]
   302       2.850352       2.850352       2.850352    6[1-(0),6-(1,6),6-(6,6)]
   303       3.471615       3.471615       3.471615    6[6-(1,6),6-(1,6),6-(8,8)]
   304       4.782893       4.782893       4.782893    6[1-(0),6-(6,6),6-(6,6)]
   305       5.583079       5.583079       5.583079    6[6-(1,6),6-(1,6),6-(6,6)]
   306       6.900984       6.900984       6.900984    6[1-(0),6-(1,6),6-(6,6)]
   307       7.607566       7.607566       7.607566    6[1-(0),6-(1,6),6-(6,6)]
   308       2.587765       2.587765       2.587765    6[6-(6,6),8-(49),8-(49)]
   309       0.588128       0.588128       0.588128    6[6-(6,6),8-(49),8-(49)]
   310       0.530972       0.530972       0.530972    6[6-(1,6),6-(1,6),6-(8,8)]
   311       1.592089       1.592089       1.592089    6[1-(0),6-(1,6),6-(6,6)]
   312       1.560611       1.560611       1.560611    6[1-(0),6-(1,6),6-(6,6)]
   313       0.505294       0.505294       0.505294    6[6-(1,6),6-(1,6),6-(6,6)]
   314       0.456421       0.456421       0.456421    6[1-(0),6-(6,6),6-(6,6)]
   315       7.702827       7.702827       7.702827    6[6-(1,6),6-(1,6),6-(8,8)]
   316        6.62183        6.62183        6.62183    6[1-(0),6-(1,6),6-(6,6)]
   317       6.667389       6.667389       6.667389    6[1-(0),6-(1,6),6-(6,6)]
   318       7.744244       7.744244       7.744244    6[6-(1,6),6-(1,6),6-(6,6)]
   319       7.808855       7.808855       7.808855    6[1-(0),6-(6,6),6-(6,6)]
   320       7.652297       7.652297       7.652297    6[6-(6,6),8-(49),8-(49)]
   321       7.711939       7.711939       7.711939    6[6-(6,6),8-(49),8-(49)]
   322       6.987961       6.987961       6.987961    6[6-(1,6),6-(1,6),6-(8,8)]
   323       5.715615       5.715615       5.715615    6[1-(0),6-(6,6),6-(6,6)]
   324       4.942764       4.942764       4.942764    6[6-(1,6),6-(1,6),6-(6,6)]
   325       3.592554       3.592554       3.592554    6[1-(0),6-(1,6),6-(6,6)]
   326       2.850352       2.850352       2.850352    6[1-(0),6-(1,6),6-(6,6)]
   327       3.471615       3.471615       3.471615    6[6-(1,6),6-(1,6),6-(8,8)]
   328       4.782893       4.782893       4.782893    6[1-(0),6-(6,6),6-(6,6)]
   329       5.583079       5.583079       5.583079    6[6-(1,6),6-(1,6),6-(6,6)]
   330       6.900984       6.900984       6.900984    6[1-(0),6-(1,6),6-(6,6)]
   331       7.607566       7.607566       7.607566    6[1-(0),6-(1,6),6-(6,6)]
   332       2.587765       2.587765       2.587765    6[6-(6,6),8-(49),8-(49)]
   333       0.588128       0.588128       0.588128    6[6-(6,6),8-(49),8-(49)]
   334       0.530972       0.530972       0.530972    6[6-(1,6),6-(1,6),6-(8,8)]
   335       1.592089       1.592089       1.592089    6[1-(0),6-(1,6),6-(6,6)]
   336       1.560611       1.560611       1.560611    6[1-(0),6-(1,6),6-(6,6)]
   337       0.505294       0.505294       0.505294    6[6-(1,6),6-(1,6),6-(6,6)]
   338       0.456421       0.456421       0.456421    6[1-(0),6-(6,6),6-(6,6)]
   339       7.702827       7.702827       7.702827    6[6-(1,6),6-(1,6),6-(8,8)]
   340        6.62183        6.62183        6.62183    6[1-(0),6-(1,6),6-(6,6)]
   341       6.667389       6.667389       6.667389    6[1-(0),6-(1,6),6-(6,6)]
   342       7.744244       7.744244       7.744244    6[6-(1,6),6-(1,6),6-(6,6)]
   343       7.808855       7.808855       7.808855    6[1-(0),6-(6,6),6-(6,6)]
   344       7.652297       7.652297       7.652297    6[6-(6,6),8-(49),8-(49)]
   345       7.711939       7.711939       7.711939    6[6-(6,6),8-(49),8-(49)]
   346       6.987961       6.987961       6.987961    6[6-(1,6),6-(1,6),6-(8,8)]
   347       5.715615       5.715615       5.715615    6[1-(0),6-(6,6),6-(6,6)]
   348       4.942764       4.942764       4.942764    6[6-(1,6),6-(1,6),6-(6,6)]
   349       3.592554       3.592554       3.592554    6[1-(0),6-(1,6),6-(6,6)]
   350       2.850352       2.850352       2.850352    6[1-(0),6-(1,6),6-(6,6)]
   351       3.471615       3.471615       3.471615    6[6-(1,6),6-(1,6),6-(8,8)]
   352       4.782893       4.782893       4.782893    6[1-(0),6-(6,6),6-(6,6)]
   353       5.583079       5.583079       5.583079    6[6-(1,6),6-(1,6),6-(6,6)]
   354       6.900984       6.900984       6.900984    6[1-(0),6-(1,6),6-(6,6)]
   355       7.607566       7.607566       7.607566    6[1-(0),6-(1,6),6-(6,6)]
   356       2.587765       2.587765       2.587765    6[6-(6,6),8-(49),8-(49)]
   357       0.588128       0.588128       0.588128    6[6-(6,6),8-(49),8-(49)]
   358       0.530972       0.530972       0.530972    6[6-(1,6),6-(1,6),6-(8,8)]
   359       1.592089       1.592089       1.592089    6[1-(0),6-(1,6),6-(6,6)]
   360       1.560611       1.560611       1.560611    6[1-(0),6-(1,6),6-(6,6)]
   361       0.505294       0.505294       0.505294    6[6-(1,6),6-(1,6),6-(6,6)]
   362       0.456421       0.456421       0.456421    6[1-(0),6-(6,6),6-(6,6)]
   363       7.702827       7.702827       7.702827    6[6-(1,6),6-(1,6),6-(8,8)]
   364        6.62183        6.62183        6.62183    6[1-(0),6-(1,6),6-(6,6)]
   365       6.667389       6.667389       6.667389    6[1-(0),6-(1,6),6-(6,6)]
   366       7.744244       7.744244       7.744244    6[6-(1,6),6-(1,6),6-(6,6)]
   367       7.808855       7.808855       7.808855    6[1-(0),6-(6,6),6-(6,6)]
   368       7.652297       7.652297       7.652297    6[6-(6,6),8-(49),8-(49)]
   369       7.711939       7.711939       7.711939    6[6-(6,6),8-(49),8-(49)]
   370       6.987961       6.987961       6.987961    6[6-(1,6),6-(1,6),6-(8,8)]
   371       5.715615       5.715615       5.715615    6[1-(0),6-(6,6),6-(6,6)]
   372       4.942764       4.942764       4.942764    6[6-(1,6),6-(1,6),6-(6,6)]
   373       3.592554       3.592554       3.592554    6[1-(0),6-(1,6),6-(6,6)]
   374       2.850352       2.850352       2.850352    6[1-(0),6-(1,6),6-(6,6)]
   375       3.471615       3.471615       3.471615    6[6-(1,6),6-(1,6),6-(8,8)]
   376       4.782893       4.782893       4.782893    6[1-(0),6-(6,6),6-(6,6)]
   377       5.583079       5.583079       5.583079    6[6-(1,6),6-(1,6),6-(6,6)]
   378       6.900984       6.900984       6.900984    6[1-(0),6-(1,6),6-(6,6)]
   379       7.607566       7.607566       7.607566    6[1-(0),6-(1,6),6-(6,6)]
   380       2.587765       2.587765       2.587765    6[6-(6,6),8-(49),8-(49)]
   381       0.588128       0.588128       0.588128    6[6-(6,6),8-(49),8-(49)]
   382       0.530972       0.530972       0.530972    6[6-(1,6),6-(1,6),6-(8,8)]
   383       1.592089       1.592089       1.592089    6[1-(0),6-(1,6),6-(6,6)]
   384       1.560611       1.560611       1.560611    6[1-(0),6-(1,6),6-(6,6)]
   385       0.505294       0.505294       0.505294    6[6-(1,6),6-(1,6),6-(6,6)]
   386       0.456421       0.456421       0.456421    6[1-(0),6-(6,6),6-(6,6)]
   387       7.702827       7.702827       7.702827    6[6-(1,6),6-(1,6),6-(8,8)]
   388        6.62183        6.62183        6.62183    6[1-(0),6-(1,6),6-(6,6)]
   389       6.667389       6.667389       6.667389    6[1-(0),6-(1,6),6-(6,6)]
   390       7.744244       7.744244       7.744244    6[6-(1,6),6-(1,6),6-(6,6)]
   391       7.808855       7.808855       7.808855    6[1-(0),6-(6,6),6-(6,6)]
   392       7.652297       7.652297       7.652297    6[6-(6,6),8-(49),8-(49)]
   393       3.426056       3.426056       3.426056    6[1-(0),1-(0),6-(1,1,1),7-(1,1,6)]
   394       3.412802       3.412802       3.412802    6[1-(0),1-(0),1-(0),6-(1,1,7)]
   395       3.497294       3.497294       3.497294    6[1-(0),1-(0),6-(1,1,1),7-(1,1,6)]
   396       3.409489       3.409489       3.409489    6[1-(0),1-(0),1-(0),6-(1,1,7)]
   397       3.426056       3.426056       3.426056    6[1-(0),1-(0),6-(1,1,1),7-(1,1,6)]
   398       3.412802       3.412802       3.412802    6[1-(0),1-(0),1-(0),6-(1,1,7)]
   399       3.497294       3.497294       3.497294    6[1-(0),1-(0),6-(1,1,1),7-(1,1,6)]
   400       3.409489       3.409489       3.409489    6[1-(0),1-(0),1-(0),6-(1,1,7)]
   401       3.426056       3.426056       3.426056    6[1-(0),1-(0),6-(1,1,1),7-(1,1,6)]
   402       3.412802       3.412802       3.412802    6[1-(0),1-(0),1-(0),6-(1,1,7)]
   403       3.497294       3.497294       3.497294    6[1-(0),1-(0),6-(1,1,1),7-(1,1,6)]
   404       3.409489       3.409489       3.409489    6[1-(0),1-(0),1-(0),6-(1,1,7)]
   405       3.426056       3.426056       3.426056    6[1-(0),1-(0),6-(1,1,1),7-(1,1,6)]
   406       3.412802       3.412802       3.412802    6[1-(0),1-(0),1-(0),6-(1,1,7)]
   407       3.497294       3.497294       3.497294    6[1-(0),1-(0),6-(1,1,1),7-(1,1,6)]
   408       3.409489       3.409489       3.409489    6[1-(0),1-(0),1-(0),6-(1,1,7)]
   409       4.857444       4.857444       4.857444    6[1-(0),1-(0),6-(1,1,1),7-(1,1,6)]
   410       4.870698       4.870698       4.870698    6[1-(0),1-(0),1-(0),6-(1,1,7)]
   411       4.786206       4.786206       4.786206    6[1-(0),1-(0),6-(1,1,1),7-(1,1,6)]
   412       4.874011       4.874011       4.874011    6[1-(0),1-(0),1-(0),6-(1,1,7)]
   413       4.857444       4.857444       4.857444    6[1-(0),1-(0),6-(1,1,1),7-(1,1,6)]
   414       4.870698       4.870698       4.870698    6[1-(0),1-(0),1-(0),6-(1,1,7)]
   415       4.786206       4.786206       4.786206    6[1-(0),1-(0),6-(1,1,1),7-(1,1,6)]
   416       4.874011       4.874011       4.874011    6[1-(0),1-(0),1-(0),6-(1,1,7)]
   417       4.857444       4.857444       4.857444    6[1-(0),1-(0),6-(1,1,1),7-(1,1,6)]
   418       4.870698       4.870698       4.870698    6[1-(0),1-(0),1-(0),6-(1,1,7)]
   419       4.786206       4.786206       4.786206    6[1-(0),1-(0),6-(1,1,1),7-(1,1,6)]
   420       4.874011       4.874011       4.874011    6[1-(0),1-(0),1-(0),6-(1,1,7)]
   421       4.857444       4.857444       4.857444    6[1-(0),1-(0),6-(1,1,1),7-(1,1,6)]
   422       4.870698       4.870698       4.870698    6[1-(0),1-(0),1-(0),6-(1,1,7)]
   423       4.786206       4.786206       4.786206    6[1-(0),1-(0),6-(1,1,1),7-(1,1,6)]
   424       4.874011       4.874011       4.874011    6[1-(0),1-(0),1-(0),6-(1,1,7)]
   425       7.687916       7.687916       7.687916    8[6-(6,8),49-(8,8,8,8,8,8,8)]
   426       1.130698       1.130698       1.130698    8[6-(6,8),49-(8,8,8,8,8,8,8)]
   427       5.238485       5.238485       5.238485    8[6-(6,8),49-(8,8,8,8,8,8,8)]
   428       6.931633       6.931633       6.931633    8[6-(6,8),49-(8,8,8,8,8,8,8)]
   429       0.364474       0.364474       0.364474    8[6-(6,8),49-(8,8,8,8,8,8,8)]
   430       6.680643       6.680643       6.680643    8[6-(6,8),49-(8,8,8,8,8,8,8)]
   431       1.673267       1.673267       1.673267    8[6-(6,8),49-(8,8,8,8,8,8,8)]
   432       7.895004       7.895004       7.895004    8[6-(6,8),49-(8,8,8,8,8,8,8)]
   433       7.687916       7.687916       7.687916    8[6-(6,8),49-(8,8,8,8,8,8,8)]
   434       1.130698       1.130698       1.130698    8[6-(6,8),49-(8,8,8,8,8,8,8)]
   435       5.238485       5.238485       5.238485    8[6-(6,8),49-(8,8,8,8,8,8,8)]
   436       6.931633       6.931633       6.931633    8[6-(6,8),49-(8,8,8,8,8,8,8)]
   437       0.364474       0.364474       0.364474    8[6-(6,8),49-(8,8,8,8,8,8,8)]
   438       6.680643       6.680643       6.680643    8[6-(6,8),49-(8,8,8,8,8,8,8)]
   439       1.673267       1.673267       1.673267    8[6-(6,8),49-(8,8,8,8,8,8,8)]
   440       7.895004       7.895004       7.895004    8[6-(6,8),49-(8,8,8,8,8,8,8)]
   441       7.687916       7.687916       7.687916    8[6-(6,8),49-(8,8,8,8,8,8,8)]
   442       1.130698       1.130698       1.130698    8[6-(6,8),49-(8,8,8,8,8,8,8)]
   443       5.238485       5.238485       5.238485    8[6-(6,8),49-(8,8,8,8,8,8,8)]
   444       6.931633       6.931633       6.931633    8[6-(6,8),49-(8,8,8,8,8,8,8)]
   445       0.364474       0.364474       0.364474    8[6-(6,8),49-(8,8,8,8,8,8,8)]
   446       6.680643       6.680643       6.680643    8[6-(6,8),49-(8,8,8,8,8,8,8)]
   447       1.673267       1.673267       1.673267    8[6-(6,8),49-(8,8,8,8,8,8,8)]
   448       7.895004       7.895004       7.895004    8[6-(6,8),49-(8,8,8,8,8,8,8)]
   449       7.687916       7.687916       7.687916    8[6-(6,8),49-(8,8,8,8,8,8,8)]
   450       1.130698       1.130698       1.130698    8[6-(6,8),49-(8,8,8,8,8,8,8)]
   451       5.238485       5.238485       5.238485    8[6-(6,8),49-(8,8,8,8,8,8,8)]
   452       6.931633       6.931633       6.931633    8[6-(6,8),49-(8,8,8,8,8,8,8)]
   453       0.364474       0.364474       0.364474    8[6-(6,8),49-(8,8,8,8,8,8,8)]
   454       6.680643       6.680643       6.680643    8[6-(6,8),49-(8,8,8,8,8,8,8)]
   455       1.673267       1.673267       1.673267    8[6-(6,8),49-(8,8,8,8,8,8,8)]
   456       7.895004       7.895004       7.895004    8[6-(6,8),49-(8,8,8,8,8,8,8)]
   457       0.595584       0.595584       0.595584    8[6-(6,8),49-(8,8,8,8,8,8,8)]
   458       7.152802       7.152802       7.152802    8[6-(6,8),49-(8,8,8,8,8,8,8)]
   459       3.045015       3.045015       3.045015    8[6-(6,8),49-(8,8,8,8,8,8,8)]
   460       1.351867       1.351867       1.351867    8[6-(6,8),49-(8,8,8,8,8,8,8)]
   461       7.919026       7.919026       7.919026    8[6-(6,8),49-(8,8,8,8,8,8,8)]
   462       1.602857       1.602857       1.602857    8[6-(6,8),49-(8,8,8,8,8,8,8)]
   463       6.610233       6.610233       6.610233    8[6-(6,8),49-(8,8,8,8,8,8,8)]
   464       0.388496       0.388496       0.388496    8[6-(6,8),49-(8,8,8,8,8,8,8)]
   465       0.595584       0.595584       0.595584    8[6-(6,8),49-(8,8,8,8,8,8,8)]
   466       7.152802       7.152802       7.152802    8[6-(6,8),49-(8,8,8,8,8,8,8)]
   467       3.045015       3.045015       3.045015    8[6-(6,8),49-(8,8,8,8,8,8,8)]
   468       1.351867       1.351867       1.351867    8[6-(6,8),49-(8,8,8,8,8,8,8)]
   469       7.919026       7.919026       7.919026    8[6-(6,8),49-(8,8,8,8,8,8,8)]
   470       1.602857       1.602857       1.602857    8[6-(6,8),49-(8,8,8,8,8,8,8)]
   471       6.610233       6.610233       6.610233    8[6-(6,8),49-(8,8,8,8,8,8,8)]
   472       0.388496       0.388496       0.388496    8[6-(6,8),49-(8,8,8,8,8,8,8)]
   473       0.595584       0.595584       0.595584    8[6-(6,8),49-(8,8,8,8,8,8,8)]
   474       7.152802       7.152802       7.152802    8[6-(6,8),49-(8,8,8,8,8,8,8)]
   475       3.045015       3.045015       3.045015    8[6-(6,8),49-(8,8,8,8,8,8,8)]
   476       1.351867       1.351867       1.351867    8[6-(6,8),49-(8,8,8,8,8,8,8)]
   477       7.919026       7.919026       7.919026    8[6-(6,8),49-(8,8,8,8,8,8,8)]
   478       1.602857       1.602857       1.602857    8[6-(6,8),49-(8,8,8,8,8,8,8)]
   479       6.610233       6.610233       6.610233    8[6-(6,8),49-(8,8,8,8,8,8,8)]
   480       0.388496       0.388496       0.388496    8[6-(6,8),49-(8,8,8,8,8,8,8)]
   481       0.595584       0.595584       0.595584    8[6-(6,8),49-(8,8,8,8,8,8,8)]
   482       7.152802       7.152802       7.152802    8[6-(6,8),49-(8,8,8,8,8,8,8)]
   483       3.045015       3.045015       3.045015    8[6-(6,8),49-(8,8,8,8,8,8,8)]
   484       1.351867       1.351867       1.351867    8[6-(6,8),49-(8,8,8,8,8,8,8)]
   485       7.919026       7.919026       7.919026    8[6-(6,8),49-(8,8,8,8,8,8,8)]
   486       1.602857       1.602857       1.602857    8[6-(6,8),49-(8,8,8,8,8,8,8)]
   487       6.610233       6.610233       6.610233    8[6-(6,8),49-(8,8,8,8,8,8,8)]
   488       0.388496       0.388496       0.388496    8[6-(6,8),49-(8,8,8,8,8,8,8)]
   489       3.266184       3.266184       3.266184    7[1-(0),1-(0),6-(1,1,6),6-(1,1,6)]
   490       3.266184       3.266184       3.266184    7[1-(0),1-(0),6-(1,1,6),6-(1,1,6)]
   491       3.266184       3.266184       3.266184    7[1-(0),1-(0),6-(1,1,6),6-(1,1,6)]
   492       3.266184       3.266184       3.266184    7[1-(0),1-(0),6-(1,1,6),6-(1,1,6)]
   493       5.017316       5.017316       5.017316    7[1-(0),1-(0),6-(1,1,6),6-(1,1,6)]
   494       5.017316       5.017316       5.017316    7[1-(0),1-(0),6-(1,1,6),6-(1,1,6)]
   495       5.017316       5.017316       5.017316    7[1-(0),1-(0),6-(1,1,6),6-(1,1,6)]
   496       5.017316       5.017316       5.017316    7[1-(0),1-(0),6-(1,1,6),6-(1,1,6)]
