# Supplementary material for: A collection of forcefield precursors for metal–organic frameworks
Source: RSC Adv. 2019 Nov 13;9(63):36492–507. doi: 10.1039/c9ra07327b (PMC9075174; doi:10.1039/c9ra07327b)
Supplement: RA-009-C9RA07327B-s1754 [file RA-009-C9RA07327B-s1754.txt]

NUGRIR_clean

26.064300    0.000000    0.000000
-8.688005    24.573691    0.000000
-8.688005    -12.286645    21.281557

     1      -2.015144      -2.015144      -2.015144    29[7-(6,6),16-(29,29,74),16-(29,29,74),35-(0)]
     2      -2.511791      -2.511791      -2.511791    29[7-(6,6),16-(29,29,74),16-(29,29,74),35-(0)]
     3      -4.224398      -4.224398      -4.224398    29[7-(6,6),16-(29,29,74),16-(29,29,74),35-(0)]
     4      -8.624392      -8.624392      -8.624392    29[7-(6,6),16-(29,29,74),16-(29,29,74),35-(0)]
     5      15.360958      15.360958      15.360958    29[7-(6,6),16-(29,29,74),16-(29,29,74),35-(0)]
     6      14.864344      14.864344      14.864344    29[7-(6,6),16-(29,29,74),16-(29,29,74),35-(0)]
     7       4.463657       4.463657       4.463657    29[7-(6,6),16-(29,29,74),16-(29,29,74),35-(0)]
     8       0.063631       0.063631       0.063631    29[7-(6,6),16-(29,29,74),16-(29,29,74),35-(0)]
     9       6.672896       6.672896       6.672896    29[7-(6,6),16-(29,29,74),16-(29,29,74),35-(0)]
    10       6.176322       6.176322       6.176322    29[7-(6,6),16-(29,29,74),16-(29,29,74),35-(0)]
    11      13.151821      13.151821      13.151821    29[7-(6,6),16-(29,29,74),16-(29,29,74),35-(0)]
    12       8.751836       8.751836       8.751836    29[7-(6,6),16-(29,29,74),16-(29,29,74),35-(0)]
    13      -6.359254      -6.359254      -6.359254    29[7-(6,6),16-(29,29,74),16-(29,29,74),35-(0)]
    14      -6.855828      -6.855828      -6.855828    29[7-(6,6),16-(29,29,74),16-(29,29,74),35-(0)]
    15       0.119671       0.119671       0.119671    29[7-(6,6),16-(29,29,74),16-(29,29,74),35-(0)]
    16      -4.280314      -4.280314      -4.280314    29[7-(6,6),16-(29,29,74),16-(29,29,74),35-(0)]
    17      11.017006      11.017006      11.017006    29[7-(6,6),16-(29,29,74),16-(29,29,74),35-(0)]
    18      10.520359      10.520359      10.520359    29[7-(6,6),16-(29,29,74),16-(29,29,74),35-(0)]
    19       8.807752       8.807752       8.807752    29[7-(6,6),16-(29,29,74),16-(29,29,74),35-(0)]
    20       4.407758       4.407758       4.407758    29[7-(6,6),16-(29,29,74),16-(29,29,74),35-(0)]
    21       2.328808       2.328808       2.328808    29[7-(6,6),16-(29,29,74),16-(29,29,74),35-(0)]
    22       1.832194       1.832194       1.832194    29[7-(6,6),16-(29,29,74),16-(29,29,74),35-(0)]
    23      17.495807      17.495807      17.495807    29[7-(6,6),16-(29,29,74),16-(29,29,74),35-(0)]
    24      13.095781      13.095781      13.095781    29[7-(6,6),16-(29,29,74),16-(29,29,74),35-(0)]
    25      -0.630443      -0.630443      -0.630443    29[7-(6,6),7-(6,6),16-(29,29,74),16-(29,29,74)]
    26      -8.057419      -8.057419      -8.057419    29[7-(6,6),7-(6,6),16-(29,29,74),16-(29,29,74)]
    27      16.745648      16.745648      16.745648    29[7-(6,6),7-(6,6),16-(29,29,74),16-(29,29,74)]
    28       0.630647       0.630647       0.630647    29[7-(6,6),7-(6,6),16-(29,29,74),16-(29,29,74)]
    29       8.057633       8.057633       8.057633    29[7-(6,6),7-(6,6),16-(29,29,74),16-(29,29,74)]
    30       9.318804       9.318804       9.318804    29[7-(6,6),7-(6,6),16-(29,29,74),16-(29,29,74)]
    31      -4.974517      -4.974517      -4.974517    29[7-(6,6),7-(6,6),16-(29,29,74),16-(29,29,74)]
    32      -3.713346      -3.713346      -3.713346    29[7-(6,6),7-(6,6),16-(29,29,74),16-(29,29,74)]
    33      12.401707      12.401707      12.401707    29[7-(6,6),7-(6,6),16-(29,29,74),16-(29,29,74)]
    34       4.974731       4.974731       4.974731    29[7-(6,6),7-(6,6),16-(29,29,74),16-(29,29,74)]
    35       3.713498       3.713498       3.713498    29[7-(6,6),7-(6,6),16-(29,29,74),16-(29,29,74)]
    36      13.662797      13.662797      13.662797    29[7-(6,6),7-(6,6),16-(29,29,74),16-(29,29,74)]
    37      -0.204898      -0.204898      -0.204898    1[6-(7,7)]
    38      -3.874741      -3.874741      -3.874741    1[6-(6,7)]
    39       5.346711       5.346711       5.346711    1[6-(6,7)]
    40      -0.717473      -0.717473      -0.717473    1[6-(7,7)]
    41      -0.472483      -0.472483      -0.472483    1[6-(6,7)]
    42      -0.594098      -0.594098      -0.594098    1[6-(6,7)]
    43      -5.695806      -5.695806      -5.695806    1[6-(7,7)]
    44      -3.666286      -3.666286      -3.666286    1[6-(6,7)]
    45      -5.923462      -5.923462      -5.923462    1[6-(6,7)]
    46       0.429312       0.429312       0.429312    1[6-(7,7)]
    47       2.293804       2.293804       2.293804    1[6-(6,7)]
    48       3.836799       3.836799       3.836799    1[6-(6,7)]
    49      -3.078936      -3.078936      -3.078936    1[6-(7,7)]
    50      -1.348288      -1.348288      -1.348288    1[6-(6,7)]
    51       0.300727       0.300727       0.300727    1[6-(6,7)]
    52      -6.048571      -6.048571      -6.048571    1[6-(7,7)]
    53      16.288529      16.288529      16.288529    1[6-(6,7)]
    54      17.080869      17.080869      17.080869    1[6-(6,7)]
    55      -8.396084      -8.396084      -8.396084    1[6-(7,7)]
    56       0.201595       0.201595       0.201595    1[6-(6,7)]
    57       0.276308       0.276308       0.276308    1[6-(6,7)]
    58      15.025307      15.025307      15.025307    1[6-(7,7)]
    59      16.643025      16.643025      16.643025    1[6-(6,7)]
    60      14.429304      14.429304      14.429304    1[6-(6,7)]
    61      17.171232      17.171232      17.171232    1[6-(7,7)]
    62      13.501372      13.501372      13.501372    1[6-(6,7)]
    63      14.034838      14.034838      14.034838    1[6-(6,7)]
    64      16.658585      16.658585      16.658585    1[6-(7,7)]
    65       8.215569       8.215569       8.215569    1[6-(6,7)]
    66       8.093923       8.093923       8.093923    1[6-(6,7)]
    67      11.680323      11.680323      11.680323    1[6-(7,7)]
    68      13.709887      13.709887      13.709887    1[6-(6,7)]
    69      11.452721      11.452721      11.452721    1[6-(6,7)]
    70       9.117416       9.117416       9.117416    1[6-(7,7)]
    71      10.981875      10.981875      10.981875    1[6-(6,7)]
    72      12.524878      12.524878      12.524878    1[6-(6,7)]
    73       5.609091       5.609091       5.609091    1[6-(7,7)]
    74       7.339756       7.339756       7.339756    1[6-(6,7)]
    75       8.988753       8.988753       8.988753    1[6-(6,7)]
    76       2.639528       2.639528       2.639528    1[6-(7,7)]
    77       -1.08767       -1.08767       -1.08767    1[6-(6,7)]
    78      -0.295299      -0.295299      -0.295299    1[6-(6,7)]
    79       0.291945       0.291945       0.291945    1[6-(7,7)]
    80      -8.486431      -8.486431      -8.486431    1[6-(6,7)]
    81      -8.411727      -8.411727      -8.411727    1[6-(6,7)]
    82      -2.350944      -2.350944      -2.350944    1[6-(7,7)]
    83      -0.733193      -0.733193      -0.733193    1[6-(6,7)]
    84      -2.946922      -2.946922      -2.946922    1[6-(6,7)]
    85       8.483134       8.483134       8.483134    1[6-(7,7)]
    86       4.813277       4.813277       4.813277    1[6-(6,7)]
    87       5.346711       5.346711       5.346711    1[6-(6,7)]
    88       7.970562       7.970562       7.970562    1[6-(7,7)]
    89      16.903601      16.903601      16.903601    1[6-(6,7)]
    90      16.781962      16.781962      16.781962    1[6-(6,7)]
    91       2.992314       2.992314       2.992314    1[6-(7,7)]
    92       5.021849       5.021849       5.021849    1[6-(6,7)]
    93       2.764686       2.764686       2.764686    1[6-(6,7)]
    94      17.805434      17.805434      17.805434    1[6-(7,7)]
    95      19.669882      19.669882      19.669882    1[6-(6,7)]
    96      21.212902      21.212902      21.212902    1[6-(6,7)]
    97      14.297242      14.297242      14.297242    1[6-(7,7)]
    98     -10.036363     -10.036363     -10.036363    1[6-(6,7)]
    99       -8.38737       -8.38737       -8.38737    1[6-(6,7)]
   100      11.327662      11.327662      11.327662    1[6-(7,7)]
   101       7.600475       7.600475       7.600475    1[6-(6,7)]
   102       8.392829       8.392829       8.392829    1[6-(6,7)]
   103       8.980185       8.980185       8.980185    1[6-(7,7)]
   104       8.889812       8.889812       8.889812    1[6-(6,7)]
   105       8.964548       8.964548       8.964548    1[6-(6,7)]
   106       6.337222       6.337222       6.337222    1[6-(7,7)]
   107       7.954926       7.954926       7.954926    1[6-(6,7)]
   108       5.741192       5.741192       5.741192    1[6-(6,7)]
   109      -4.549016      -4.549016      -4.549016    1[6-(7,7)]
   110      17.845427      17.845427      17.845427    1[6-(6,7)]
   111      18.378861      18.378861      18.378861    1[6-(6,7)]
   112      -5.061588      -5.061588      -5.061588    1[6-(7,7)]
   113       3.871451       3.871451       3.871451    1[6-(6,7)]
   114       3.749812       3.749812       3.749812    1[6-(6,7)]
   115     -10.039836     -10.039836     -10.039836    1[6-(7,7)]
   116      -8.010301      -8.010301      -8.010301    1[6-(6,7)]
   117     -10.267464     -10.267464     -10.267464    1[6-(6,7)]
   118       4.773284       4.773284       4.773284    1[6-(7,7)]
   119       6.637732       6.637732       6.637732    1[6-(6,7)]
   120       8.180752       8.180752       8.180752    1[6-(6,7)]
   121       1.265092       1.265092       1.265092    1[6-(7,7)]
   122       2.995787       2.995787       2.995787    1[6-(6,7)]
   123        4.64478        4.64478        4.64478    1[6-(6,7)]
   124      -1.704488      -1.704488      -1.704488    1[6-(7,7)]
   125      -5.431675      -5.431675      -5.431675    1[6-(6,7)]
   126      -4.639321      -4.639321      -4.639321    1[6-(6,7)]
   127      -4.051965      -4.051965      -4.051965    1[6-(7,7)]
   128      -4.142338      -4.142338      -4.142338    1[6-(6,7)]
   129      -4.067602      -4.067602      -4.067602    1[6-(6,7)]
   130      -6.694928      -6.694928      -6.694928    1[6-(7,7)]
   131      -5.077224      -5.077224      -5.077224    1[6-(6,7)]
   132      -7.290958      -7.290958      -7.290958    1[6-(6,7)]
   133      12.827252      12.827252      12.827252    1[6-(7,7)]
   134       9.157409       9.157409       9.157409    1[6-(6,7)]
   135      18.378861      18.378861      18.378861    1[6-(6,7)]
   136     -13.749623     -13.749623     -13.749623    1[6-(7,7)]
   137     -13.504633     -13.504633     -13.504633    1[6-(6,7)]
   138     -13.626248     -13.626248     -13.626248    1[6-(6,7)]
   139       7.336344       7.336344       7.336344    1[6-(7,7)]
   140       9.365864       9.365864       9.365864    1[6-(6,7)]
   141       7.108688       7.108688       7.108688    1[6-(6,7)]
   142      13.461462      13.461462      13.461462    1[6-(7,7)]
   143     -10.738346     -10.738346     -10.738346    1[6-(6,7)]
   144      -9.195351      -9.195351      -9.195351    1[6-(6,7)]
   145       9.953214       9.953214       9.953214    1[6-(7,7)]
   146      11.683862      11.683862      11.683862    1[6-(6,7)]
   147      13.332877      13.332877      13.332877    1[6-(6,7)]
   148       6.983579       6.983579       6.983579    1[6-(7,7)]
   149       3.256379       3.256379       3.256379    1[6-(6,7)]
   150       4.048719       4.048719       4.048719    1[6-(6,7)]
   151       4.636066       4.636066       4.636066    1[6-(7,7)]
   152      13.233745      13.233745      13.233745    1[6-(6,7)]
   153      13.308458      13.308458      13.308458    1[6-(6,7)]
   154       1.993157       1.993157       1.993157    1[6-(7,7)]
   155       3.610875       3.610875       3.610875    1[6-(6,7)]
   156       1.397154       1.397154       1.397154    1[6-(6,7)]
   157       4.139082       4.139082       4.139082    1[6-(7,7)]
   158       0.469222       0.469222       0.469222    1[6-(6,7)]
   159       1.002688       1.002688       1.002688    1[6-(6,7)]
   160       3.626435       3.626435       3.626435    1[6-(7,7)]
   161      -4.816581      -4.816581      -4.816581    1[6-(6,7)]
   162      -4.938227      -4.938227      -4.938227    1[6-(6,7)]
   163      -1.351827      -1.351827      -1.351827    1[6-(7,7)]
   164       0.677737       0.677737       0.677737    1[6-(6,7)]
   165      -1.579429      -1.579429      -1.579429    1[6-(6,7)]
   166      -3.914734      -3.914734      -3.914734    1[6-(7,7)]
   167      -2.050275      -2.050275      -2.050275    1[6-(6,7)]
   168      -0.507272      -0.507272      -0.507272    1[6-(6,7)]
   169      18.641241      18.641241      18.641241    1[6-(7,7)]
   170      20.371906      20.371906      20.371906    1[6-(6,7)]
   171      -4.043397      -4.043397      -4.043397    1[6-(6,7)]
   172      15.671678      15.671678      15.671678    1[6-(7,7)]
   173       11.94448       11.94448       11.94448    1[6-(6,7)]
   174      12.736851      12.736851      12.736851    1[6-(6,7)]
   175      13.324095      13.324095      13.324095    1[6-(7,7)]
   176       4.545719       4.545719       4.545719    1[6-(6,7)]
   177       4.620423       4.620423       4.620423    1[6-(6,7)]
   178      10.681206      10.681206      10.681206    1[6-(7,7)]
   179      12.298957      12.298957      12.298957    1[6-(6,7)]
   180      10.085228      10.085228      10.085228    1[6-(6,7)]
   181      -2.171894      -2.171894      -2.171894    74[16-(29,29,29),16-(29,29,29),16-(29,29,29),16-(29,29,29)]
   182      -6.515968      -6.515968      -6.515968    74[16-(29,29,29),16-(29,29,29),16-(29,29,29),16-(29,29,29)]
   183      15.204223      15.204223      15.204223    74[16-(29,29,29),16-(29,29,29),16-(29,29,29),16-(29,29,29)]
   184       2.172072       2.172072       2.172072    74[16-(29,29,29),16-(29,29,29),16-(29,29,29),16-(29,29,29)]
   185       6.516182       6.516182       6.516182    74[16-(29,29,29),16-(29,29,29),16-(29,29,29),16-(29,29,29)]
   186      10.860256      10.860256      10.860256    74[16-(29,29,29),16-(29,29,29),16-(29,29,29),16-(29,29,29)]
   187      -1.030265      -1.030265      -1.030265    6[1-(0),7-(6,29),7-(6,6)]
   188      -3.058062      -3.058062      -3.058062    6[1-(0),6-(1,7),7-(6,29)]
   189      -2.780044      -2.780044      -2.780044    6[1-(0),6-(1,7),7-(6,6)]
   190      -0.701855      -0.701855      -0.701855    6[7-(6),7-(6),7-(6,6)]
   191       -0.69141       -0.69141       -0.69141    6[1-(0),7-(6,29),7-(6,6)]
   192      -0.571522      -0.571522      -0.571522    6[1-(0),6-(1,7),7-(6,29)]
   193      -0.599314      -0.599314      -0.599314    6[1-(0),6-(1,7),7-(6,6)]
   194      -0.654902      -0.654902      -0.654902    6[7-(6),7-(6),7-(6,6)]
   195      -5.443857      -5.443857      -5.443857    6[1-(0),7-(6,29),7-(6,6)]
   196       -4.34743       -4.34743       -4.34743    6[1-(0),6-(1,7),7-(6,29)]
   197      -5.588095      -5.588095      -5.588095    6[1-(0),6-(1,7),7-(6,6)]
   198      -7.509897      -7.509897      -7.509897    6[7-(6),7-(6),7-(6,6)]
   199         1.0983         1.0983         1.0983    6[1-(0),7-(6,29),7-(6,6)]
   200       2.125248       2.125248       2.125248    6[1-(0),6-(1,7),7-(6,29)]
   201       2.962775       2.962775       2.962775    6[1-(0),6-(1,7),7-(6,6)]
   202       2.674313       2.674313       2.674313    6[7-(6),7-(6),7-(6,6)]
   203      -2.448184      -2.448184      -2.448184    6[1-(0),7-(6,29),7-(6,6)]
   204      -1.490767      -1.490767      -1.490767    6[1-(0),6-(1,7),7-(6,29)]
   205      -0.548969      -0.548969      -0.548969    6[1-(0),6-(1,7),7-(6,6)]
   206      -0.642785      -0.642785      -0.642785    6[7-(6),7-(6),7-(6,6)]
   207      -6.877419      -6.877419      -6.877419    6[1-(0),7-(6,29),7-(6,6)]
   208      17.159076      17.159076      17.159076    6[1-(0),6-(1,7),7-(6,29)]
   209      17.565671      17.565671      17.565671    6[1-(0),6-(1,7),7-(6,6)]
   210      19.748118      19.748118      19.748118    6[7-(6),7-(6),7-(6,6)]
   211      -8.453418      -8.453418      -8.453418    6[1-(0),7-(6,29),7-(6,6)]
   212       0.208539       0.208539       0.208539    6[1-(0),6-(1,7),7-(6,29)]
   213       0.229388       0.229388       0.229388    6[1-(0),6-(1,7),7-(6,6)]
   214       0.166817       0.166817       0.166817    6[7-(6),7-(6),7-(6,6)]
   215      15.159104      15.159104      15.159104    6[1-(0),7-(6,29),7-(6,6)]
   216      16.040074      16.040074      16.040074    6[1-(0),6-(1,7),7-(6,29)]
   217      14.823743      14.823743      14.823743    6[1-(0),6-(1,7),7-(6,6)]
   218      12.985347      12.985347      12.985347    6[7-(6),7-(6),7-(6,6)]
   219      16.345863      16.345863      16.345863    6[1-(0),7-(6,29),7-(6,6)]
   220      14.318057      14.318057      14.318057    6[1-(0),6-(1,7),7-(6,29)]
   221      14.596085      14.596085      14.596085    6[1-(0),6-(1,7),7-(6,6)]
   222      16.674289      16.674289      16.674289    6[7-(6),7-(6),7-(6,6)]
   223      16.684644      16.684644      16.684644    6[1-(0),7-(6,29),7-(6,6)]
   224       8.116526       8.116526       8.116526    6[1-(0),6-(1,7),7-(6,29)]
   225       8.088717       8.088717       8.088717    6[1-(0),6-(1,7),7-(6,6)]
   226       8.033116       8.033116       8.033116    6[7-(6),7-(6),7-(6,6)]
   227      11.932284      11.932284      11.932284    6[1-(0),7-(6,29),7-(6,6)]
   228      13.028735      13.028735      13.028735    6[1-(0),6-(1,7),7-(6,29)]
   229      11.788076      11.788076      11.788076    6[1-(0),6-(1,7),7-(6,6)]
   230       9.866256       9.866256       9.866256    6[7-(6),7-(6),7-(6,6)]
   231       9.786397       9.786397       9.786397    6[1-(0),7-(6,29),7-(6,6)]
   232      10.813327      10.813327      10.813327    6[1-(0),6-(1,7),7-(6,29)]
   233      11.650858      11.650858      11.650858    6[1-(0),6-(1,7),7-(6,6)]
   234      11.362414      11.362414      11.362414    6[7-(6),7-(6),7-(6,6)]
   235       6.239846       6.239846       6.239846    6[1-(0),7-(6,29),7-(6,6)]
   236       7.197272       7.197272       7.197272    6[1-(0),6-(1,7),7-(6,29)]
   237       8.139059       8.139059       8.139059    6[1-(0),6-(1,7),7-(6,6)]
   238       8.045228       8.045228       8.045228    6[7-(6),7-(6),7-(6,6)]
   239       1.810685       1.810685       1.810685    6[1-(0),7-(6,29),7-(6,6)]
   240       -0.21712       -0.21712       -0.21712    6[1-(0),6-(1,7),7-(6,29)]
   241       0.189492       0.189492       0.189492    6[1-(0),6-(1,7),7-(6,6)]
   242       2.371952       2.371952       2.371952    6[7-(6),7-(6),7-(6,6)]
   243       0.234598       0.234598       0.234598    6[1-(0),7-(6,29),7-(6,6)]
   244      -8.479479      -8.479479      -8.479479    6[1-(0),6-(1,7),7-(6,29)]
   245      -8.458635      -8.458635      -8.458635    6[1-(0),6-(1,7),7-(6,6)]
   246      -8.521189      -8.521189      -8.521189    6[7-(6),7-(6),7-(6,6)]
   247      -2.217141      -2.217141      -2.217141    6[1-(0),7-(6,29),7-(6,6)]
   248      -1.336153      -1.336153      -1.336153    6[1-(0),6-(1,7),7-(6,29)]
   249      -2.552487      -2.552487      -2.552487    6[1-(0),6-(1,7),7-(6,6)]
   250      -4.390902      -4.390902      -4.390902    6[7-(6),7-(6),7-(6,6)]
   251       7.657762       7.657762       7.657762    6[1-(0),7-(6,29),7-(6,6)]
   252       5.629957       5.629957       5.629957    6[1-(0),6-(1,7),7-(6,29)]
   253       5.907968       5.907968       5.907968    6[1-(0),6-(1,7),7-(6,6)]
   254       7.986156       7.986156       7.986156    6[7-(6),7-(6),7-(6,6)]
   255       7.996633       7.996633       7.996633    6[1-(0),7-(6,29),7-(6,6)]
   256       16.80455       16.80455       16.80455    6[1-(0),6-(1,7),7-(6,29)]
   257      16.776745      16.776745      16.776745    6[1-(0),6-(1,7),7-(6,6)]
   258      16.721123      16.721123      16.721123    6[7-(6),7-(6),7-(6,6)]
   259       3.244268       3.244268       3.244268    6[1-(0),7-(6,29),7-(6,6)]
   260       4.340704       4.340704       4.340704    6[1-(0),6-(1,7),7-(6,29)]
   261       3.100046       3.100046       3.100046    6[1-(0),6-(1,7),7-(6,6)]
   262       1.178244       1.178244       1.178244    6[7-(6),7-(6),7-(6,6)]
   263      18.474415      18.474415      18.474415    6[1-(0),7-(6,29),7-(6,6)]
   264      19.501338      19.501338      19.501338    6[1-(0),6-(1,7),7-(6,29)]
   265      20.338879      20.338879      20.338879    6[1-(0),6-(1,7),7-(6,6)]
   266       20.05045       20.05045       20.05045    6[7-(6),7-(6),7-(6,6)]
   267      14.928004      14.928004      14.928004    6[1-(0),7-(6,29),7-(6,6)]
   268     -10.178854     -10.178854     -10.178854    6[1-(0),6-(1,7),7-(6,29)]
   269      -9.237069      -9.237069      -9.237069    6[1-(0),6-(1,7),7-(6,6)]
   270      -9.330917      -9.330917      -9.330917    6[7-(6),7-(6),7-(6,6)]
   271       10.49882       10.49882       10.49882    6[1-(0),7-(6,29),7-(6,6)]
   272       8.471022       8.471022       8.471022    6[1-(0),6-(1,7),7-(6,29)]
   273       8.877624       8.877624       8.877624    6[1-(0),6-(1,7),7-(6,6)]
   274      11.060069      11.060069      11.060069    6[7-(6),7-(6),7-(6,6)]
   275       8.922841       8.922841       8.922841    6[1-(0),7-(6,29),7-(6,6)]
   276       8.896768       8.896768       8.896768    6[1-(0),6-(1,7),7-(6,29)]
   277        8.91763        8.91763        8.91763    6[1-(0),6-(1,7),7-(6,6)]
   278       8.855091       8.855091       8.855091    6[7-(6),7-(6),7-(6,6)]
   279       6.471013       6.471013       6.471013    6[1-(0),7-(6,29),7-(6,6)]
   280       7.351975       7.351975       7.351975    6[1-(0),6-(1,7),7-(6,29)]
   281       6.135638       6.135638       6.135638    6[1-(0),6-(1,7),7-(6,6)]
   282       4.297243       4.297243       4.297243    6[7-(6),7-(6),7-(6,6)]
   283      -5.374388      -5.374388      -5.374388    6[1-(0),7-(6,29),7-(6,6)]
   284      18.662107      18.662107      18.662107    6[1-(0),6-(1,7),7-(6,29)]
   285      18.940118      18.940118      18.940118    6[1-(0),6-(1,7),7-(6,6)]
   286      21.018306      21.018306      21.018306    6[7-(6),7-(6),7-(6,6)]
   287      -5.035517      -5.035517      -5.035517    6[1-(0),7-(6,29),7-(6,6)]
   288         3.7724         3.7724         3.7724    6[1-(0),6-(1,7),7-(6,29)]
   289       3.744595       3.744595       3.744595    6[1-(0),6-(1,7),7-(6,6)]
   290       3.688973       3.688973       3.688973    6[7-(6),7-(6),7-(6,6)]
   291      -9.787882      -9.787882      -9.787882    6[1-(0),7-(6,29),7-(6,6)]
   292      -8.691446      -8.691446      -8.691446    6[1-(0),6-(1,7),7-(6,29)]
   293      -9.932104      -9.932104      -9.932104    6[1-(0),6-(1,7),7-(6,6)]
   294     -11.853906     -11.853906     -11.853906    6[7-(6),7-(6),7-(6,6)]
   295       5.442265       5.442265       5.442265    6[1-(0),7-(6,29),7-(6,6)]
   296       6.469188       6.469188       6.469188    6[1-(0),6-(1,7),7-(6,29)]
   297       7.306729       7.306729       7.306729    6[1-(0),6-(1,7),7-(6,6)]
   298         7.0183         7.0183         7.0183    6[7-(6),7-(6),7-(6,6)]
   299       1.895854       1.895854       1.895854    6[1-(0),7-(6,29),7-(6,6)]
   300       2.853296       2.853296       2.853296    6[1-(0),6-(1,7),7-(6,29)]
   301       3.795081       3.795081       3.795081    6[1-(0),6-(1,7),7-(6,6)]
   302       3.701233       3.701233       3.701233    6[7-(6),7-(6),7-(6,6)]
   303       -2.53333       -2.53333       -2.53333    6[1-(0),7-(6,29),7-(6,6)]
   304      -4.561128      -4.561128      -4.561128    6[1-(0),6-(1,7),7-(6,29)]
   305      -4.154526      -4.154526      -4.154526    6[1-(0),6-(1,7),7-(6,6)]
   306      -1.972081      -1.972081      -1.972081    6[7-(6),7-(6),7-(6,6)]
   307      -4.109309      -4.109309      -4.109309    6[1-(0),7-(6,29),7-(6,6)]
   308      -4.135382      -4.135382      -4.135382    6[1-(0),6-(1,7),7-(6,29)]
   309       -4.11452       -4.11452       -4.11452    6[1-(0),6-(1,7),7-(6,6)]
   310      -4.177059      -4.177059      -4.177059    6[7-(6),7-(6),7-(6,6)]
   311      -6.561137      -6.561137      -6.561137    6[1-(0),7-(6,29),7-(6,6)]
   312      -5.680175      -5.680175      -5.680175    6[1-(0),6-(1,7),7-(6,29)]
   313      -6.896512      -6.896512      -6.896512    6[1-(0),6-(1,7),7-(6,6)]
   314      -8.734907      -8.734907      -8.734907    6[7-(6),7-(6),7-(6,6)]
   315      12.001885      12.001885      12.001885    6[1-(0),7-(6,29),7-(6,6)]
   316       9.974088       9.974088       9.974088    6[1-(0),6-(1,7),7-(6,29)]
   317      10.252106      10.252106      10.252106    6[1-(0),6-(1,7),7-(6,6)]
   318      12.330295      12.330295      12.330295    6[7-(6),7-(6),7-(6,6)]
   319      -13.72356      -13.72356      -13.72356    6[1-(0),7-(6,29),7-(6,6)]
   320     -13.603672     -13.603672     -13.603672    6[1-(0),6-(1,7),7-(6,29)]
   321     -13.631464     -13.631464     -13.631464    6[1-(0),6-(1,7),7-(6,6)]
   322     -13.687052     -13.687052     -13.687052    6[7-(6),7-(6),7-(6,6)]
   323       7.588293       7.588293       7.588293    6[1-(0),7-(6,29),7-(6,6)]
   324        8.68472        8.68472        8.68472    6[1-(0),6-(1,7),7-(6,29)]
   325       7.444055       7.444055       7.444055    6[1-(0),6-(1,7),7-(6,6)]
   326       5.522253       5.522253       5.522253    6[7-(6),7-(6),7-(6,6)]
   327       14.13045       14.13045       14.13045    6[1-(0),7-(6,29),7-(6,6)]
   328     -10.906902     -10.906902     -10.906902    6[1-(0),6-(1,7),7-(6,29)]
   329     -10.069375     -10.069375     -10.069375    6[1-(0),6-(1,7),7-(6,6)]
   330     -10.357837     -10.357837     -10.357837    6[7-(6),7-(6),7-(6,6)]
   331      10.583966      10.583966      10.583966    6[1-(0),7-(6,29),7-(6,6)]
   332      11.541383      11.541383      11.541383    6[1-(0),6-(1,7),7-(6,29)]
   333      12.483181      12.483181      12.483181    6[1-(0),6-(1,7),7-(6,6)]
   334      12.389365      12.389365      12.389365    6[7-(6),7-(6),7-(6,6)]
   335       6.154731       6.154731       6.154731    6[1-(0),7-(6,29),7-(6,6)]
   336       4.126926       4.126926       4.126926    6[1-(0),6-(1,7),7-(6,29)]
   337       4.533521       4.533521       4.533521    6[1-(0),6-(1,7),7-(6,6)]
   338       6.715968       6.715968       6.715968    6[7-(6),7-(6),7-(6,6)]
   339       4.578732       4.578732       4.578732    6[1-(0),7-(6,29),7-(6,6)]
   340      13.240689      13.240689      13.240689    6[1-(0),6-(1,7),7-(6,29)]
   341      13.261538      13.261538      13.261538    6[1-(0),6-(1,7),7-(6,6)]
   342      13.198967      13.198967      13.198967    6[7-(6),7-(6),7-(6,6)]
   343       2.126954       2.126954       2.126954    6[1-(0),7-(6,29),7-(6,6)]
   344       3.007924       3.007924       3.007924    6[1-(0),6-(1,7),7-(6,29)]
   345       1.791593       1.791593       1.791593    6[1-(0),6-(1,7),7-(6,6)]
   346      -0.046803      -0.046803      -0.046803    6[7-(6),7-(6),7-(6,6)]
   347       3.313713       3.313713       3.313713    6[1-(0),7-(6,29),7-(6,6)]
   348       1.285907       1.285907       1.285907    6[1-(0),6-(1,7),7-(6,29)]
   349       1.563935       1.563935       1.563935    6[1-(0),6-(1,7),7-(6,6)]
   350       3.642139       3.642139       3.642139    6[7-(6),7-(6),7-(6,6)]
   351       3.652494       3.652494       3.652494    6[1-(0),7-(6,29),7-(6,6)]
   352      -4.915624      -4.915624      -4.915624    6[1-(0),6-(1,7),7-(6,29)]
   353      -4.943433      -4.943433      -4.943433    6[1-(0),6-(1,7),7-(6,6)]
   354      -4.999034      -4.999034      -4.999034    6[7-(6),7-(6),7-(6,6)]
   355      -1.099866      -1.099866      -1.099866    6[1-(0),7-(6,29),7-(6,6)]
   356      -0.003415      -0.003415      -0.003415    6[1-(0),6-(1,7),7-(6,29)]
   357      -1.244074      -1.244074      -1.244074    6[1-(0),6-(1,7),7-(6,6)]
   358      -3.165894      -3.165894      -3.165894    6[7-(6),7-(6),7-(6,6)]
   359      -3.245753      -3.245753      -3.245753    6[1-(0),7-(6,29),7-(6,6)]
   360      -2.218823      -2.218823      -2.218823    6[1-(0),6-(1,7),7-(6,29)]
   361      -1.381292      -1.381292      -1.381292    6[1-(0),6-(1,7),7-(6,6)]
   362      -1.669736      -1.669736      -1.669736    6[7-(6),7-(6),7-(6,6)]
   363      19.271996      19.271996      19.271996    6[1-(0),7-(6,29),7-(6,6)]
   364      20.229422      20.229422      20.229422    6[1-(0),6-(1,7),7-(6,29)]
   365      21.171209      21.171209      21.171209    6[1-(0),6-(1,7),7-(6,6)]
   366      21.077378      21.077378      21.077378    6[7-(6),7-(6),7-(6,6)]
   367      14.842835      14.842835      14.842835    6[1-(0),7-(6,29),7-(6,6)]
   368       12.81503       12.81503       12.81503    6[1-(0),6-(1,7),7-(6,29)]
   369      13.221642      13.221642      13.221642    6[1-(0),6-(1,7),7-(6,6)]
   370      15.404102      15.404102      15.404102    6[7-(6),7-(6),7-(6,6)]
   371      13.266748      13.266748      13.266748    6[1-(0),7-(6,29),7-(6,6)]
   372       4.552671       4.552671       4.552671    6[1-(0),6-(1,7),7-(6,29)]
   373       4.573515       4.573515       4.573515    6[1-(0),6-(1,7),7-(6,6)]
   374       4.510961       4.510961       4.510961    6[7-(6),7-(6),7-(6,6)]
   375      10.815009      10.815009      10.815009    6[1-(0),7-(6,29),7-(6,6)]
   376      11.695997      11.695997      11.695997    6[1-(0),6-(1,7),7-(6,29)]
   377      10.479663      10.479663      10.479663    6[1-(0),6-(1,7),7-(6,6)]
   378       8.641248       8.641248       8.641248    6[7-(6),7-(6),7-(6,6)]
   379       -0.30516       -0.30516       -0.30516    16[29-(7,16,35),29-(7,16,35),29-(7,7,16),74-(16,16,16)]
   380      -2.556083      -2.556083      -2.556083    16[29-(7,16,35),29-(7,16,35),29-(7,7,16),74-(16,16,16)]
   381       -6.22978       -6.22978       -6.22978    16[29-(7,16,35),29-(7,16,35),29-(7,7,16),74-(16,16,16)]
   382      -8.284702      -8.284702      -8.284702    16[29-(7,16,35),29-(7,16,35),29-(7,7,16),74-(16,16,16)]
   383      17.070946      17.070946      17.070946    16[29-(7,16,35),29-(7,16,35),29-(7,7,16),74-(16,16,16)]
   384       14.82002       14.82002       14.82002    16[29-(7,16,35),29-(7,16,35),29-(7,7,16),74-(16,16,16)]
   385       2.458272       2.458272       2.458272    16[29-(7,16,35),29-(7,16,35),29-(7,7,16),74-(16,16,16)]
   386       0.403352       0.403352       0.403352    16[29-(7,16,35),29-(7,16,35),29-(7,7,16),74-(16,16,16)]
   387         8.3829         8.3829         8.3829    16[29-(7,16,35),29-(7,16,35),29-(7,7,16),74-(16,16,16)]
   388        6.13201        6.13201        6.13201    16[29-(7,16,35),29-(7,16,35),29-(7,7,16),74-(16,16,16)]
   389      11.146426      11.146426      11.146426    16[29-(7,16,35),29-(7,16,35),29-(7,7,16),74-(16,16,16)]
   390        9.09154        9.09154        9.09154    16[29-(7,16,35),29-(7,16,35),29-(7,7,16),74-(16,16,16)]
   391       -4.64925       -4.64925       -4.64925    16[29-(7,16,35),29-(7,16,35),29-(7,7,16),74-(16,16,16)]
   392       -6.90014       -6.90014       -6.90014    16[29-(7,16,35),29-(7,16,35),29-(7,7,16),74-(16,16,16)]
   393      -1.885724      -1.885724      -1.885724    16[29-(7,16,35),29-(7,16,35),29-(7,7,16),74-(16,16,16)]
   394       -3.94061       -3.94061       -3.94061    16[29-(7,16,35),29-(7,16,35),29-(7,7,16),74-(16,16,16)]
   395       12.72699       12.72699       12.72699    16[29-(7,16,35),29-(7,16,35),29-(7,7,16),74-(16,16,16)]
   396      10.476067      10.476067      10.476067    16[29-(7,16,35),29-(7,16,35),29-(7,7,16),74-(16,16,16)]
   397        6.80237        6.80237        6.80237    16[29-(7,16,35),29-(7,16,35),29-(7,7,16),74-(16,16,16)]
   398       4.747448       4.747448       4.747448    16[29-(7,16,35),29-(7,16,35),29-(7,7,16),74-(16,16,16)]
   399       4.038796       4.038796       4.038796    16[29-(7,16,35),29-(7,16,35),29-(7,7,16),74-(16,16,16)]
   400        1.78787        1.78787        1.78787    16[29-(7,16,35),29-(7,16,35),29-(7,7,16),74-(16,16,16)]
   401      15.490422      15.490422      15.490422    16[29-(7,16,35),29-(7,16,35),29-(7,7,16),74-(16,16,16)]
   402      13.435502      13.435502      13.435502    16[29-(7,16,35),29-(7,16,35),29-(7,7,16),74-(16,16,16)]
   403      -2.283067      -2.283067      -2.283067    35[29-(7,16,16)]
   404      -0.977484      -0.977484      -0.977484    35[29-(7,16,16)]
   405       -3.34205       -3.34205       -3.34205    35[29-(7,16,16)]
   406     -10.773125     -10.773125     -10.773125    35[29-(7,16,16)]
   407      15.093005      15.093005      15.093005    35[29-(7,16,16)]
   408       16.39866       16.39866       16.39866    35[29-(7,16,16)]
   409       5.346035       5.346035       5.346035    35[29-(7,16,16)]
   410      -2.085111      -2.085111      -2.085111    35[29-(7,16,16)]
   411       6.404948       6.404948       6.404948    35[29-(7,16,16)]
   412       7.710654       7.710654       7.710654    35[29-(7,16,16)]
   413      14.034185      14.034185      14.034185    35[29-(7,16,16)]
   414       6.603088       6.603088       6.603088    35[29-(7,16,16)]
   415      -6.627202      -6.627202      -6.627202    35[29-(7,16,16)]
   416      -5.321496      -5.321496      -5.321496    35[29-(7,16,16)]
   417       1.002035       1.002035       1.002035    35[29-(7,16,16)]
   418      -6.429062      -6.429062      -6.429062    35[29-(7,16,16)]
   419      10.749083      10.749083      10.749083    35[29-(7,16,16)]
   420      12.054666      12.054666      12.054666    35[29-(7,16,16)]
   421         9.6901         9.6901         9.6901    35[29-(7,16,16)]
   422       2.259025       2.259025       2.259025    35[29-(7,16,16)]
   423       2.060855       2.060855       2.060855    35[29-(7,16,16)]
   424        3.36651        3.36651        3.36651    35[29-(7,16,16)]
   425      18.378185      18.378185      18.378185    35[29-(7,16,16)]
   426      10.947039      10.947039      10.947039    35[29-(7,16,16)]
   427      -2.012018      -2.012018      -2.012018    7[6-(1,6),6-(1,7),29-(16,16,35)]
   428      -1.468144      -1.468144      -1.468144    7[6-(1,6),6-(1,7),6-(7,7)]
   429       0.516213       0.516213       0.516213    7[6-(7,7),6-(7,7)]
   430      -0.707058      -0.707058      -0.707058    7[6-(1,6),6-(1,7),29-(7,16,16)]
   431      -0.639274      -0.639274      -0.639274    7[6-(1,6),6-(1,7),6-(7,7)]
   432      -0.743518      -0.743518      -0.743518    7[6-(7,7),6-(7,7)]
   433      -4.218837      -4.218837      -4.218837    7[6-(1,6),6-(1,7),29-(16,16,35)]
   434      -6.215369      -6.215369      -6.215369    7[6-(1,6),6-(1,7),6-(7,7)]
   435      -8.008586      -8.008586      -8.008586    7[6-(7,7),6-(7,7)]
   436       0.999265       0.999265       0.999265    7[6-(1,6),6-(1,7),29-(7,16,16)]
   437       2.234703       2.234703       2.234703    7[6-(1,6),6-(1,7),6-(7,7)]
   438       1.880213       1.880213       1.880213    7[6-(7,7),6-(7,7)]
   439      -2.658445      -2.658445      -2.658445    7[6-(1,6),6-(1,7),29-(16,16,35)]
   440      -1.176243      -1.176243      -1.176243    7[6-(1,6),6-(1,7),6-(7,7)]
   441      -1.367366      -1.367366      -1.367366    7[6-(7,7),6-(7,7)]
   442      18.191228      18.191228      18.191228    7[6-(1,6),6-(1,7),29-(7,16,16)]
   443      18.888002      18.888002      18.888002    7[6-(1,6),6-(1,7),6-(7,7)]
   444      -5.143285      -5.143285      -5.143285    7[6-(7,7),6-(7,7)]
   445      -8.486425      -8.486425      -8.486425    7[6-(1,6),6-(1,7),29-(16,16,35)]
   446       0.172036       0.172036       0.172036    7[6-(1,6),6-(1,7),6-(7,7)]
   447      17.548315      17.548315      17.548315    7[6-(7,7),6-(7,7)]
   448       16.26944       16.26944       16.26944    7[6-(1,6),6-(1,7),29-(7,16,16)]
   449      14.269444      14.269444      14.269444    7[6-(1,6),6-(1,7),6-(7,7)]
   450      12.695166      12.695166      12.695166    7[6-(7,7),6-(7,7)]
   451        15.3641        15.3641        15.3641    7[6-(1,6),6-(1,7),29-(16,16,35)]
   452       15.90799       15.90799       15.90799    7[6-(1,6),6-(1,7),6-(7,7)]
   453      17.892361      17.892361      17.892361    7[6-(7,7),6-(7,7)]
   454       7.981001       7.981001       7.981001    7[6-(1,6),6-(1,7),29-(7,16,16)]
   455       8.048758       8.048758       8.048758    7[6-(1,6),6-(1,7),6-(7,7)]
   456      16.632509      16.632509      16.632509    7[6-(7,7),6-(7,7)]
   457       13.15731       13.15731       13.15731    7[6-(1,6),6-(1,7),29-(16,16,35)]
   458      11.160786      11.160786      11.160786    7[6-(1,6),6-(1,7),6-(7,7)]
   459       0.679546       0.679546       0.679546    7[6-(7,7),6-(7,7)]
   460       9.687353       9.687353       9.687353    7[6-(1,6),6-(1,7),29-(7,16,16)]
   461      10.922797      10.922797      10.922797    7[6-(1,6),6-(1,7),6-(7,7)]
   462      10.568325      10.568325      10.568325    7[6-(7,7),6-(7,7)]
   463       6.029595       6.029595       6.029595    7[6-(1,6),6-(1,7),29-(16,16,35)]
   464       7.511781       7.511781       7.511781    7[6-(1,6),6-(1,7),6-(7,7)]
   465       7.320643       7.320643       7.320643    7[6-(7,7),6-(7,7)]
   466       0.815022       0.815022       0.815022    7[6-(1,6),6-(1,7),29-(7,16,16)]
   467       1.511822       1.511822       1.511822    7[6-(1,6),6-(1,7),6-(7,7)]
   468       3.544845       3.544845       3.544845    7[6-(7,7),6-(7,7)]
   469       0.201585       0.201585       0.201585    7[6-(1,6),6-(1,7),29-(16,16,35)]
   470      -8.515971      -8.515971      -8.515971    7[6-(1,6),6-(1,7),6-(7,7)]
   471       0.172035       0.172035       0.172035    7[6-(7,7),6-(7,7)]
   472      -1.106796      -1.106796      -1.106796    7[6-(1,6),6-(1,7),29-(7,16,16)]
   473      -3.106797      -3.106797      -3.106797    7[6-(1,6),6-(1,7),6-(7,7)]
   474      -4.681093      -4.681093      -4.681093    7[6-(7,7),6-(7,7)]
   475       6.676011       6.676011       6.676011    7[6-(1,6),6-(1,7),29-(16,16,35)]
   476       7.219872       7.219872       7.219872    7[6-(1,6),6-(1,7),6-(7,7)]
   477        9.20423        9.20423        9.20423    7[6-(7,7),6-(7,7)]
   478      16.669008      16.669008      16.669008    7[6-(1,6),6-(1,7),29-(7,16,16)]
   479      16.736769      16.736769      16.736769    7[6-(1,6),6-(1,7),6-(7,7)]
   480        7.94449        7.94449        7.94449    7[6-(7,7),6-(7,7)]
   481       4.469287       4.469287       4.469287    7[6-(1,6),6-(1,7),29-(16,16,35)]
   482       2.472768       2.472768       2.472768    7[6-(1,6),6-(1,7),6-(7,7)]
   483       9.367554       9.367554       9.367554    7[6-(7,7),6-(7,7)]
   484      18.375362      18.375362      18.375362    7[6-(1,6),6-(1,7),29-(7,16,16)]
   485      19.610822      19.610822      19.610822    7[6-(1,6),6-(1,7),6-(7,7)]
   486      19.256362      19.256362      19.256362    7[6-(7,7),6-(7,7)]
   487       14.71776       14.71776       14.71776    7[6-(1,6),6-(1,7),29-(16,16,35)]
   488      -9.864358      -9.864358      -9.864358    7[6-(1,6),6-(1,7),6-(7,7)]
   489      16.008788      16.008788      16.008788    7[6-(7,7),6-(7,7)]
   490       9.503166       9.503166       9.503166    7[6-(1,6),6-(1,7),29-(7,16,16)]
   491      10.199949      10.199949      10.199949    7[6-(1,6),6-(1,7),6-(7,7)]
   492       12.23296       12.23296       12.23296    7[6-(7,7),6-(7,7)]
   493       8.889817       8.889817       8.889817    7[6-(1,6),6-(1,7),29-(16,16,35)]
   494       8.860294       8.860294       8.860294    7[6-(1,6),6-(1,7),6-(7,7)]
   495       8.860308       8.860308       8.860308    7[6-(7,7),6-(7,7)]
   496        7.58135        7.58135        7.58135    7[6-(1,6),6-(1,7),29-(7,16,16)]
   497       5.581344       5.581344       5.581344    7[6-(1,6),6-(1,7),6-(7,7)]
   498       4.007068       4.007068       4.007068    7[6-(7,7),6-(7,7)]
   499      -6.356139      -6.356139      -6.356139    7[6-(1,6),6-(1,7),29-(16,16,35)]
   500      20.252022      20.252022      20.252022    7[6-(1,6),6-(1,7),6-(7,7)]
   501       -3.82792       -3.82792       -3.82792    7[6-(7,7),6-(7,7)]
   502       3.636858       3.636858       3.636858    7[6-(1,6),6-(1,7),29-(7,16,16)]
   503       3.704619       3.704619       3.704619    7[6-(1,6),6-(1,7),6-(7,7)]
   504       -5.08766       -5.08766       -5.08766    7[6-(7,7),6-(7,7)]
   505      -8.562863      -8.562863      -8.562863    7[6-(1,6),6-(1,7),29-(16,16,35)]
   506     -10.559382     -10.559382     -10.559382    7[6-(1,6),6-(1,7),6-(7,7)]
   507      -3.664596      -3.664596      -3.664596    7[6-(7,7),6-(7,7)]
   508       5.343212       5.343212       5.343212    7[6-(1,6),6-(1,7),29-(7,16,16)]
   509       6.578672       6.578672       6.578672    7[6-(1,6),6-(1,7),6-(7,7)]
   510       6.224212       6.224212       6.224212    7[6-(7,7),6-(7,7)]
   511        1.68561        1.68561        1.68561    7[6-(1,6),6-(1,7),29-(16,16,35)]
   512       3.167792       3.167792       3.167792    7[6-(1,6),6-(1,7),6-(7,7)]
   513       2.976638       2.976638       2.976638    7[6-(7,7),6-(7,7)]
   514      -3.528984      -3.528984      -3.528984    7[6-(1,6),6-(1,7),29-(7,16,16)]
   515      -2.832201      -2.832201      -2.832201    7[6-(1,6),6-(1,7),6-(7,7)]
   516       -0.79919       -0.79919       -0.79919    7[6-(7,7),6-(7,7)]
   517      -4.142333      -4.142333      -4.142333    7[6-(1,6),6-(1,7),29-(16,16,35)]
   518      -4.171856      -4.171856      -4.171856    7[6-(1,6),6-(1,7),6-(7,7)]
   519      -4.171842      -4.171842      -4.171842    7[6-(7,7),6-(7,7)]
   520        -5.4508        -5.4508        -5.4508    7[6-(1,6),6-(1,7),29-(7,16,16)]
   521      -7.450806      -7.450806      -7.450806    7[6-(1,6),6-(1,7),6-(7,7)]
   522      -9.025082      -9.025082      -9.025082    7[6-(7,7),6-(7,7)]
   523      11.020132      11.020132      11.020132    7[6-(1,6),6-(1,7),29-(16,16,35)]
   524      11.564006      11.564006      11.564006    7[6-(1,6),6-(1,7),6-(7,7)]
   525     -12.515937     -12.515937     -12.515937    7[6-(7,7),6-(7,7)]
   526     -13.739208     -13.739208     -13.739208    7[6-(1,6),6-(1,7),29-(7,16,16)]
   527     -13.671424     -13.671424     -13.671424    7[6-(1,6),6-(1,7),6-(7,7)]
   528     -13.775668     -13.775668     -13.775668    7[6-(7,7),6-(7,7)]
   529       8.813313       8.813313       8.813313    7[6-(1,6),6-(1,7),29-(16,16,35)]
   530       6.816781       6.816781       6.816781    7[6-(1,6),6-(1,7),6-(7,7)]
   531       5.023564       5.023564       5.023564    7[6-(7,7),6-(7,7)]
   532     -12.032885     -12.032885     -12.032885    7[6-(1,6),6-(1,7),29-(7,16,16)]
   533     -10.797447     -10.797447     -10.797447    7[6-(1,6),6-(1,7),6-(7,7)]
   534      14.912363      14.912363      14.912363    7[6-(7,7),6-(7,7)]
   535      10.373705      10.373705      10.373705    7[6-(1,6),6-(1,7),29-(16,16,35)]
   536      11.855907      11.855907      11.855907    7[6-(1,6),6-(1,7),6-(7,7)]
   537      11.664784      11.664784      11.664784    7[6-(7,7),6-(7,7)]
   538       5.159078       5.159078       5.159078    7[6-(1,6),6-(1,7),29-(7,16,16)]
   539       5.855852       5.855852       5.855852    7[6-(1,6),6-(1,7),6-(7,7)]
   540       7.888865       7.888865       7.888865    7[6-(7,7),6-(7,7)]
   541       4.545725       4.545725       4.545725    7[6-(1,6),6-(1,7),29-(16,16,35)]
   542      13.204186      13.204186      13.204186    7[6-(1,6),6-(1,7),6-(7,7)]
   543       4.516165       4.516165       4.516165    7[6-(7,7),6-(7,7)]
   544        3.23729        3.23729        3.23729    7[6-(1,6),6-(1,7),29-(7,16,16)]
   545       1.237294       1.237294       1.237294    7[6-(1,6),6-(1,7),6-(7,7)]
   546      -0.336984      -0.336984      -0.336984    7[6-(7,7),6-(7,7)]
   547        2.33195        2.33195        2.33195    7[6-(1,6),6-(1,7),29-(16,16,35)]
   548        2.87584        2.87584        2.87584    7[6-(1,6),6-(1,7),6-(7,7)]
   549       4.860211       4.860211       4.860211    7[6-(7,7),6-(7,7)]
   550      -5.051149      -5.051149      -5.051149    7[6-(1,6),6-(1,7),29-(7,16,16)]
   551      -4.983392      -4.983392      -4.983392    7[6-(1,6),6-(1,7),6-(7,7)]
   552       3.600359       3.600359       3.600359    7[6-(7,7),6-(7,7)]
   553        0.12516        0.12516        0.12516    7[6-(1,6),6-(1,7),29-(16,16,35)]
   554      -1.871364      -1.871364      -1.871364    7[6-(1,6),6-(1,7),6-(7,7)]
   555     -12.352604     -12.352604     -12.352604    7[6-(7,7),6-(7,7)]
   556      -3.344797      -3.344797      -3.344797    7[6-(1,6),6-(1,7),29-(7,16,16)]
   557      -2.109353      -2.109353      -2.109353    7[6-(1,6),6-(1,7),6-(7,7)]
   558      -2.463825      -2.463825      -2.463825    7[6-(7,7),6-(7,7)]
   559      19.061745      19.061745      19.061745    7[6-(1,6),6-(1,7),29-(16,16,35)]
   560      20.543931      20.543931      20.543931    7[6-(1,6),6-(1,7),6-(7,7)]
   561      20.352793      20.352793      20.352793    7[6-(7,7),6-(7,7)]
   562      13.847172      13.847172      13.847172    7[6-(1,6),6-(1,7),29-(7,16,16)]
   563      14.543972      14.543972      14.543972    7[6-(1,6),6-(1,7),6-(7,7)]
   564      16.576995      16.576995      16.576995    7[6-(7,7),6-(7,7)]
   565      13.233735      13.233735      13.233735    7[6-(1,6),6-(1,7),29-(16,16,35)]
   566       4.516179       4.516179       4.516179    7[6-(1,6),6-(1,7),6-(7,7)]
   567      13.204185      13.204185      13.204185    7[6-(7,7),6-(7,7)]
   568      11.925354      11.925354      11.925354    7[6-(1,6),6-(1,7),29-(7,16,16)]
   569       9.925353       9.925353       9.925353    7[6-(1,6),6-(1,7),6-(7,7)]
   570       8.351057       8.351057       8.351057    7[6-(7,7),6-(7,7)]
