# Supplementary material for: A collection of forcefield precursors for metal–organic frameworks
Source: RSC Adv. 2019 Nov 13;9(63):36492–507. doi: 10.1039/c9ra07327b (PMC9075174; doi:10.1039/c9ra07327b)
Supplement: RA-009-C9RA07327B-s1755 [file RA-009-C9RA07327B-s1755.txt]

NUGROX_clean

26.321500    0.000000    0.000000
-8.773738    24.816182    0.000000
-8.773738    -12.407888    21.491561

     1       2.302128       2.302128       2.302128    29[7-(6,6),16-(29,29,74),16-(29,29,74),35-(0)]
     2      13.218516      13.218516      13.218516    29[7-(6,6),16-(29,29,74),16-(29,29,74),35-(0)]
     3      17.673893      17.673893      17.673893    29[7-(6,6),16-(29,29,74),16-(29,29,74),35-(0)]
     4       1.900986       1.900986       1.900986    29[7-(6,6),16-(29,29,74),16-(29,29,74),35-(0)]
     5       11.07606       11.07606       11.07606    29[7-(6,6),16-(29,29,74),16-(29,29,74),35-(0)]
     6       4.444761       4.444761       4.444761    29[7-(6,6),16-(29,29,74),16-(29,29,74),35-(0)]
     7       8.900104       8.900104       8.900104    29[7-(6,6),16-(29,29,74),16-(29,29,74),35-(0)]
     8      10.674885      10.674885      10.674885    29[7-(6,6),16-(29,29,74),16-(29,29,74),35-(0)]
     9      -6.471667      -6.471667      -6.471667    29[7-(6,6),16-(29,29,74),16-(29,29,74),35-(0)]
    10      -4.329046      -4.329046      -4.329046    29[7-(6,6),16-(29,29,74),16-(29,29,74),35-(0)]
    11       0.126292       0.126292       0.126292    29[7-(6,6),16-(29,29,74),16-(29,29,74),35-(0)]
    12      -6.872769      -6.872769      -6.872769    29[7-(6,6),16-(29,29,74),16-(29,29,74),35-(0)]
    13       6.689083       6.689083       6.689083    29[7-(6,6),16-(29,29,74),16-(29,29,74),35-(0)]
    14       8.831704       8.831704       8.831704    29[7-(6,6),16-(29,29,74),16-(29,29,74),35-(0)]
    15      13.287042      13.287042      13.287042    29[7-(6,6),16-(29,29,74),16-(29,29,74),35-(0)]
    16       6.287981       6.287981       6.287981    29[7-(6,6),16-(29,29,74),16-(29,29,74),35-(0)]
    17      15.462878      15.462878      15.462878    29[7-(6,6),16-(29,29,74),16-(29,29,74),35-(0)]
    18       0.057766       0.057766       0.057766    29[7-(6,6),16-(29,29,74),16-(29,29,74),35-(0)]
    19       4.513143       4.513143       4.513143    29[7-(6,6),16-(29,29,74),16-(29,29,74),35-(0)]
    20      15.061736      15.061736      15.061736    29[7-(6,6),16-(29,29,74),16-(29,29,74),35-(0)]
    21       -2.08469       -2.08469       -2.08469    29[7-(6,6),16-(29,29,74),16-(29,29,74),35-(0)]
    22      -8.715989      -8.715989      -8.715989    29[7-(6,6),16-(29,29,74),16-(29,29,74),35-(0)]
    23      -4.260646      -4.260646      -4.260646    29[7-(6,6),16-(29,29,74),16-(29,29,74),35-(0)]
    24      -2.485865      -2.485865      -2.485865    29[7-(6,6),16-(29,29,74),16-(29,29,74),35-(0)]
    25        3.73084        3.73084        3.73084    29[7-(6,6),7-(6,6),16-(29,29,74),16-(29,29,74)]
    26      13.816922      13.816922      13.816922    29[7-(6,6),7-(6,6),16-(29,29,74),16-(29,29,74)]
    27      12.504782      12.504782      12.504782    29[7-(6,6),7-(6,6),16-(29,29,74),16-(29,29,74)]
    28       5.043123       5.043123       5.043123    29[7-(6,6),7-(6,6),16-(29,29,74),16-(29,29,74)]
    29      -5.042908      -5.042908      -5.042908    29[7-(6,6),7-(6,6),16-(29,29,74),16-(29,29,74)]
    30      -3.730687      -3.730687      -3.730687    29[7-(6,6),7-(6,6),16-(29,29,74),16-(29,29,74)]
    31       8.117842       8.117842       8.117842    29[7-(6,6),7-(6,6),16-(29,29,74),16-(29,29,74)]
    32       9.430063       9.430063       9.430063    29[7-(6,6),7-(6,6),16-(29,29,74),16-(29,29,74)]
    33       16.89159       16.89159       16.89159    29[7-(6,6),7-(6,6),16-(29,29,74),16-(29,29,74)]
    34       0.656172       0.656172       0.656172    29[7-(6,6),7-(6,6),16-(29,29,74),16-(29,29,74)]
    35      -0.655968      -0.655968      -0.655968    29[7-(6,6),7-(6,6),16-(29,29,74),16-(29,29,74)]
    36      -8.117627      -8.117627      -8.117627    29[7-(6,6),7-(6,6),16-(29,29,74),16-(29,29,74)]
    37       3.944786       3.944786       3.944786    1[6-(7,7)]
    38       1.030108       1.030108       1.030108    1[6-(6,7)]
    39       1.446005       1.446005       1.446005    1[6-(6,7)]
    40       5.357385       5.357385       5.357385    1[6-(6,6)]
    41      -3.967401      -3.967401      -3.967401    1[6-(7,7)]
    42      -2.293364      -2.293364      -2.293364    1[6-(6,7)]
    43      -0.938689      -0.938689      -0.938689    1[6-(6,7)]
    44      -3.191795      -3.191795      -3.191795    1[6-(6,6)]
    45      13.501199      13.501199      13.501199    1[6-(7,7)]
    46       3.356975       3.356975       3.356975    1[6-(6,7)]
    47       3.565779       3.565779       3.565779    1[6-(6,7)]
    48       13.10988       13.10988       13.10988    1[6-(6,6)]
    49      15.956175      15.956175      15.956175    1[6-(7,7)]
    50      12.088668      12.088668      12.088668    1[6-(6,7)]
    51       12.87833       12.87833       12.87833    1[6-(6,7)]
    52      17.219619      17.219619      17.219619    1[6-(6,6)]
    53       18.89889       18.89889       18.89889    1[6-(7,7)]
    54      -5.434453      -5.434453      -5.434453    1[6-(6,7)]
    55      -3.839377      -3.839377      -3.839377    1[6-(6,7)]
    56      19.760481      19.760481      19.760481    1[6-(6,6)]
    57      11.025253      11.025253      11.025253    1[6-(7,7)]
    58      12.481737      12.481737      12.481737    1[6-(6,7)]
    59      10.112802      10.112802      10.112802    1[6-(6,7)]
    60       9.087986       9.087986       9.087986    1[6-(6,6)]
    61      -1.249351      -1.249351      -1.249351    1[6-(7,7)]
    62       1.047656       1.047656       1.047656    1[6-(6,7)]
    63      -1.172121      -1.172121      -1.172121    1[6-(6,7)]
    64      -11.90596      -11.90596      -11.90596    1[6-(6,6)]
    65       3.307759       3.307759       3.307759    1[6-(7,7)]
    66      -4.728993      -4.728993      -4.728993    1[6-(6,7)]
    67      -4.504395      -4.504395      -4.504395    1[6-(6,7)]
    68       3.205976       3.205976       3.205976    1[6-(6,6)]
    69       12.71869       12.71869       12.71869    1[6-(7,7)]
    70       18.57778       18.57778       18.57778    1[6-(6,7)]
    71      18.993657      18.993657      18.993657    1[6-(6,7)]
    72     -12.190223     -12.190223     -12.190223    1[6-(6,6)]
    73      13.580258      13.580258      13.580258    1[6-(7,7)]
    74     -11.067167     -11.067167     -11.067167    1[6-(6,7)]
    75      -9.712498      -9.712498      -9.712498    1[6-(6,7)]
    76      14.355853      14.355853      14.355853    1[6-(6,6)]
    77       4.727439       4.727439       4.727439    1[6-(7,7)]
    78      12.130732      12.130732      12.130732    1[6-(6,7)]
    79      12.339545      12.339545      12.339545    1[6-(6,7)]
    80       4.336116       4.336116       4.336116    1[6-(6,6)]
    81       7.182344       7.182344       7.182344    1[6-(7,7)]
    82       3.314835       3.314835       3.314835    1[6-(6,7)]
    83       4.104467       4.104467       4.104467    1[6-(6,7)]
    84       8.445767       8.445767       8.445767    1[6-(6,6)]
    85      10.125129      10.125129      10.125129    1[6-(7,7)]
    86      12.113256      12.113256      12.113256    1[6-(6,7)]
    87      13.708353      13.708353      13.708353    1[6-(6,7)]
    88      10.986733      10.986733      10.986733    1[6-(6,6)]
    89       2.251476       2.251476       2.251476    1[6-(7,7)]
    90       3.707922       3.707922       3.707922    1[6-(6,7)]
    91       1.338992       1.338992       1.338992    1[6-(6,7)]
    92       0.314219       0.314219       0.314219    1[6-(6,6)]
    93       7.524551       7.524551       7.524551    1[6-(7,7)]
    94       9.821518       9.821518       9.821518    1[6-(6,7)]
    95       7.601731       7.601731       7.601731    1[6-(6,7)]
    96       5.641684       5.641684       5.641684    1[6-(6,6)]
    97     -14.239768     -14.239768     -14.239768    1[6-(7,7)]
    98      -13.50278      -13.50278      -13.50278    1[6-(6,7)]
    99     -13.278151     -13.278151     -13.278151    1[6-(6,7)]
   100     -14.341529     -14.341529     -14.341529    1[6-(6,6)]
   101      -4.829044      -4.829044      -4.829044    1[6-(7,7)]
   102       18.57778       18.57778       18.57778    1[6-(6,7)]
   103      10.219908      10.219908      10.219908    1[6-(6,7)]
   104      -3.416468      -3.416468      -3.416468    1[6-(6,6)]
   105       4.806346       4.806346       4.806346    1[6-(7,7)]
   106       6.480377       6.480377       6.480377    1[6-(6,7)]
   107       7.835072       7.835072       7.835072    1[6-(6,7)]
   108       5.581967       5.581967       5.581967    1[6-(6,6)]
   109      -4.046328      -4.046328      -4.046328    1[6-(7,7)]
   110      -5.416816      -5.416816      -5.416816    1[6-(6,7)]
   111      -5.207981      -5.207981      -5.207981    1[6-(6,7)]
   112      -4.437624      -4.437624      -4.437624    1[6-(6,6)]
   113      -1.591453      -1.591453      -1.591453    1[6-(7,7)]
   114      -5.458954      -5.458954      -5.458954    1[6-(6,7)]
   115      -4.669313      -4.669313      -4.669313    1[6-(6,7)]
   116      -0.328024      -0.328024      -0.328024    1[6-(6,6)]
   117       1.351278       1.351278       1.351278    1[6-(7,7)]
   118       3.339447       3.339447       3.339447    1[6-(6,7)]
   119       4.934522       4.934522       4.934522    1[6-(6,7)]
   120       2.212854       2.212854       2.212854    1[6-(6,6)]
   121      -6.522346      -6.522346      -6.522346    1[6-(7,7)]
   122      -5.065907      -5.065907      -5.065907    1[6-(6,7)]
   123      -7.434847      -7.434847      -7.434847    1[6-(6,7)]
   124       -8.45961       -8.45961       -8.45961    1[6-(6,6)]
   125     -10.023095     -10.023095     -10.023095    1[6-(7,7)]
   126      -7.726101      -7.726101      -7.726101    1[6-(6,7)]
   127      -9.945877      -9.945877      -9.945877    1[6-(6,7)]
   128      -3.132214      -3.132214      -3.132214    1[6-(6,6)]
   129      -5.465999      -5.465999      -5.465999    1[6-(7,7)]
   130       4.044771       4.044771       4.044771    1[6-(6,7)]
   131       4.269374       4.269374       4.269374    1[6-(6,7)]
   132      -5.567785      -5.567785      -5.567785    1[6-(6,6)]
   133       8.331706       8.331706       8.331706    1[6-(7,7)]
   134        5.41703        5.41703        5.41703    1[6-(6,7)]
   135      -2.940842      -2.940842      -2.940842    1[6-(6,7)]
   136       9.744282       9.744282       9.744282    1[6-(6,6)]
   137      17.967096      17.967096      17.967096    1[6-(7,7)]
   138      19.641127      19.641127      19.641127    1[6-(6,7)]
   139      20.995822      20.995822      20.995822    1[6-(6,7)]
   140      18.742717      18.742717      18.742717    1[6-(6,6)]
   141       9.114422       9.114422       9.114422    1[6-(7,7)]
   142       7.743934       7.743934       7.743934    1[6-(6,7)]
   143       7.952769       7.952769       7.952769    1[6-(6,7)]
   144       8.723126       8.723126       8.723126    1[6-(6,6)]
   145      11.569297      11.569297      11.569297    1[6-(7,7)]
   146       7.701796       7.701796       7.701796    1[6-(6,7)]
   147       8.491437       8.491437       8.491437    1[6-(6,7)]
   148      12.832726      12.832726      12.832726    1[6-(6,6)]
   149      14.512028      14.512028      14.512028    1[6-(7,7)]
   150      -9.821303      -9.821303      -9.821303    1[6-(6,7)]
   151      -8.226228      -8.226228      -8.226228    1[6-(6,7)]
   152      15.373604      15.373604      15.373604    1[6-(6,6)]
   153       6.638404       6.638404       6.638404    1[6-(7,7)]
   154       8.094843       8.094843       8.094843    1[6-(6,7)]
   155       5.725903       5.725903       5.725903    1[6-(6,7)]
   156        4.70114        4.70114        4.70114    1[6-(6,6)]
   157       3.137655       3.137655       3.137655    1[6-(7,7)]
   158       5.434649       5.434649       5.434649    1[6-(6,7)]
   159       3.214873       3.214873       3.214873    1[6-(6,7)]
   160      10.028536      10.028536      10.028536    1[6-(6,6)]
   161       7.694751       7.694751       7.694751    1[6-(7,7)]
   162      17.205521      17.205521      17.205521    1[6-(6,7)]
   163      17.430124      17.430124      17.430124    1[6-(6,7)]
   164       7.592965       7.592965       7.592965    1[6-(6,6)]
   165      17.105536      17.105536      17.105536    1[6-(7,7)]
   166      14.190858      14.190858      14.190858    1[6-(6,7)]
   167      14.606755      14.606755      14.606755    1[6-(6,7)]
   168      18.518135      18.518135      18.518135    1[6-(6,6)]
   169       9.193349       9.193349       9.193349    1[6-(7,7)]
   170      10.867386      10.867386      10.867386    1[6-(6,7)]
   171      12.222061      12.222061      12.222061    1[6-(6,7)]
   172       9.968955       9.968955       9.968955    1[6-(6,6)]
   173       0.340449       0.340449       0.340449    1[6-(7,7)]
   174      -9.803775      -9.803775      -9.803775    1[6-(6,7)]
   175      16.726529      16.726529      16.726529    1[6-(6,7)]
   176       -0.05087       -0.05087       -0.05087    1[6-(6,6)]
   177       2.795425       2.795425       2.795425    1[6-(7,7)]
   178      -1.072082      -1.072082      -1.072082    1[6-(6,7)]
   179       -0.28242       -0.28242       -0.28242    1[6-(6,7)]
   180       4.058869       4.058869       4.058869    1[6-(6,6)]
   181        5.73814        5.73814        5.73814    1[6-(7,7)]
   182       7.726297       7.726297       7.726297    1[6-(6,7)]
   183       9.321373       9.321373       9.321373    1[6-(6,7)]
   184       6.599731       6.599731       6.599731    1[6-(6,6)]
   185      -2.135497      -2.135497      -2.135497    1[6-(7,7)]
   186      -0.679013      -0.679013      -0.679013    1[6-(6,7)]
   187      -3.047948      -3.047948      -3.047948    1[6-(6,7)]
   188      -4.072764      -4.072764      -4.072764    1[6-(6,6)]
   189      11.911399      11.911399      11.911399    1[6-(7,7)]
   190      14.208406      14.208406      14.208406    1[6-(6,7)]
   191      11.988629      11.988629      11.988629    1[6-(6,7)]
   192        1.25479        1.25479        1.25479    1[6-(6,6)]
   193      16.468509      16.468509      16.468509    1[6-(7,7)]
   194       8.431757       8.431757       8.431757    1[6-(6,7)]
   195       8.656355       8.656355       8.656355    1[6-(6,7)]
   196      16.366726      16.366726      16.366726    1[6-(6,6)]
   197       -0.44206       -0.44206       -0.44206    1[6-(7,7)]
   198        5.41703        5.41703        5.41703    1[6-(6,7)]
   199       5.832907       5.832907       5.832907    1[6-(6,7)]
   200       0.970527       0.970527       0.970527    1[6-(6,6)]
   201       0.419508       0.419508       0.419508    1[6-(7,7)]
   202       2.093583       2.093583       2.093583    1[6-(6,7)]
   203       3.448252       3.448252       3.448252    1[6-(6,7)]
   204       1.195103       1.195103       1.195103    1[6-(6,6)]
   205      -8.433311      -8.433311      -8.433311    1[6-(7,7)]
   206      -1.030018      -1.030018      -1.030018    1[6-(6,7)]
   207      -0.821205      -0.821205      -0.821205    1[6-(6,7)]
   208      17.496866      17.496866      17.496866    1[6-(6,6)]
   209      -5.978406      -5.978406      -5.978406    1[6-(7,7)]
   210      16.475585      16.475585      16.475585    1[6-(6,7)]
   211      17.265217      17.265217      17.265217    1[6-(6,7)]
   212      -4.714983      -4.714983      -4.714983    1[6-(6,6)]
   213      -3.035621      -3.035621      -3.035621    1[6-(7,7)]
   214      -1.047494      -1.047494      -1.047494    1[6-(6,7)]
   215       0.547603       0.547603       0.547603    1[6-(6,7)]
   216      -2.174017      -2.174017      -2.174017    1[6-(6,6)]
   217      15.412226      15.412226      15.412226    1[6-(7,7)]
   218      16.868672      16.868672      16.868672    1[6-(6,7)]
   219      14.499742      14.499742      14.499742    1[6-(6,7)]
   220      13.474969      13.474969      13.474969    1[6-(6,6)]
   221      -5.636199      -5.636199      -5.636199    1[6-(7,7)]
   222      -3.339232      -3.339232      -3.339232    1[6-(6,7)]
   223      -5.559019      -5.559019      -5.559019    1[6-(6,7)]
   224      -7.519066      -7.519066      -7.519066    1[6-(6,6)]
   225      -1.079018      -1.079018      -1.079018    1[6-(7,7)]
   226       -0.34203       -0.34203       -0.34203    1[6-(6,7)]
   227      -0.117401      -0.117401      -0.117401    1[6-(6,7)]
   228      -1.180779      -1.180779      -1.180779    1[6-(6,6)]
   229       2.193506       2.193506       2.193506    74[16-(29,29,29),16-(29,29,29),16-(29,29,29),16-(29,29,29)]
   230      15.354256      15.354256      15.354256    74[16-(29,29,29),16-(29,29,29),16-(29,29,29),16-(29,29,29)]
   231      10.967423      10.967423      10.967423    74[16-(29,29,29),16-(29,29,29),16-(29,29,29),16-(29,29,29)]
   232       6.580482       6.580482       6.580482    74[16-(29,29,29),16-(29,29,29),16-(29,29,29),16-(29,29,29)]
   233      -6.580268      -6.580268      -6.580268    74[16-(29,29,29),16-(29,29,29),16-(29,29,29),16-(29,29,29)]
   234      -2.193327      -2.193327      -2.193327    74[16-(29,29,29),16-(29,29,29),16-(29,29,29),16-(29,29,29)]
   235       3.230596       3.230596       3.230596    6[1-(0),7-(6,29),7-(6,6)]
   236       1.644281       1.644281       1.644281    6[1-(0),6-(1,7),7-(6,29)]
   237       1.893467       1.893467       1.893467    6[1-(0),6-(1,7),7-(6,6)]
   238       3.651756       3.651756       3.651756    6[6-(1,6),6-(1,6),7-(6,6)]
   239       4.964323       4.964323       4.964323    6[1-(0),6-(6,7),6-(6,7)]
   240      -3.400615      -3.400615      -3.400615    6[1-(0),7-(6,29),7-(6,6)]
   241      -2.486387      -2.486387      -2.486387    6[1-(0),6-(1,7),7-(6,29)]
   242      -1.723066      -1.723066      -1.723066    6[1-(0),6-(1,7),7-(6,6)]
   243       -1.67393       -1.67393       -1.67393    6[6-(1,6),6-(1,6),7-(6,6)]
   244      -2.439004      -2.439004      -2.439004    6[1-(0),6-(6,7),6-(6,7)]
   245      13.225695      13.225695      13.225695    6[1-(0),7-(6,29),7-(6,6)]
   246       3.725477       3.725477       3.725477    6[1-(0),6-(1,7),7-(6,29)]
   247       3.774603       3.774603       3.774603    6[1-(0),6-(1,7),7-(6,6)]
   248         4.3993         4.3993         4.3993    6[6-(1,6),6-(1,6),7-(6,6)]
   249      13.144968      13.144968      13.144968    6[1-(0),6-(6,7),6-(6,7)]
   250      15.087567      15.087567      15.087567    6[1-(0),7-(6,29),7-(6,6)]
   251      12.948506      12.948506      12.948506    6[1-(0),6-(1,7),7-(6,29)]
   252      13.392471      13.392471      13.392471    6[1-(0),6-(1,7),7-(6,6)]
   253      15.501709      15.501709      15.501709    6[6-(1,6),6-(1,6),7-(6,6)]
   254       16.84586       16.84586       16.84586    6[1-(0),6-(6,7),6-(6,7)]
   255      19.595533      19.595533      19.595533    6[1-(0),7-(6,29),7-(6,6)]
   256      20.669453      20.669453      20.669453    6[1-(0),6-(1,7),7-(6,29)]
   257      -4.757119      -4.757119      -4.757119    6[1-(0),6-(1,7),7-(6,6)]
   258      21.364333      21.364333      21.364333    6[6-(1,6),6-(1,6),7-(6,6)]
   259      20.623824      20.623824      20.623824    6[1-(0),6-(6,7),6-(6,7)]
   260      11.062111      11.062111      11.062111    6[1-(0),7-(6,29),7-(6,6)]
   261      11.871073      11.871073      11.871073    6[1-(0),6-(1,7),7-(6,29)]
   262      10.591848      10.591848      10.591848    6[1-(0),6-(1,7),7-(6,6)]
   263       8.854617       8.854617       8.854617    6[6-(1,6),6-(1,6),7-(6,6)]
   264       8.465049       8.465049       8.465049    6[1-(0),6-(6,7),6-(6,7)]
   265        -0.9563        -0.9563        -0.9563    6[1-(0),7-(6,29),7-(6,6)]
   266       0.282575       0.282575       0.282575    6[1-(0),6-(1,7),7-(6,29)]
   267      -0.910665      -0.910665      -0.910665    6[1-(0),6-(1,7),7-(6,6)]
   268      -3.093603      -3.093603      -3.093603    6[6-(1,6),6-(1,6),7-(6,6)]
   269     -12.411328     -12.411328     -12.411328    6[1-(0),6-(6,7),6-(6,7)]
   270       3.572723       3.572723       3.572723    6[1-(0),7-(6,29),7-(6,6)]
   271      -4.785144      -4.785144      -4.785144    6[1-(0),6-(1,7),7-(6,29)]
   272      -4.713205      -4.713205      -4.713205    6[1-(0),6-(1,7),7-(6,6)]
   273      -5.134348      -5.134348      -5.134348    6[6-(1,6),6-(1,6),7-(6,6)]
   274       3.449882       3.449882       3.449882    6[1-(0),6-(6,7),6-(6,7)]
   275      12.004504      12.004504      12.004504    6[1-(0),7-(6,29),7-(6,6)]
   276      10.418206      10.418206      10.418206    6[1-(0),6-(1,7),7-(6,29)]
   277      19.441119      19.441119      19.441119    6[1-(0),6-(1,7),7-(6,6)]
   278      12.425648      12.425648      12.425648    6[6-(1,6),6-(1,6),7-(6,6)]
   279      -12.58329      -12.58329      -12.58329    6[1-(0),6-(6,7),6-(6,7)]
   280      14.147053      14.147053      14.147053    6[1-(0),7-(6,29),7-(6,6)]
   281     -11.260198     -11.260198     -11.260198    6[1-(0),6-(1,7),7-(6,29)]
   282      -10.49688      -10.49688      -10.49688    6[1-(0),6-(1,7),7-(6,6)]
   283     -10.447764     -10.447764     -10.447764    6[6-(1,6),6-(1,6),7-(6,6)]
   284      15.108649      15.108649      15.108649    6[1-(0),6-(6,7),6-(6,7)]
   285       4.451948       4.451948       4.451948    6[1-(0),7-(6,29),7-(6,6)]
   286      12.499227      12.499227      12.499227    6[1-(0),6-(1,7),7-(6,29)]
   287      12.548358      12.548358      12.548358    6[1-(0),6-(1,7),7-(6,6)]
   288      13.173039      13.173039      13.173039    6[6-(1,6),6-(1,6),7-(6,6)]
   289       4.371214       4.371214       4.371214    6[1-(0),6-(6,7),6-(6,7)]
   290       6.313733       6.313733       6.313733    6[1-(0),7-(6,29),7-(6,6)]
   291        4.17467        4.17467        4.17467    6[1-(0),6-(1,7),7-(6,29)]
   292       4.618619       4.618619       4.618619    6[1-(0),6-(1,7),7-(6,6)]
   293       6.727842       6.727842       6.727842    6[6-(1,6),6-(1,6),7-(6,6)]
   294       8.071996       8.071996       8.071996    6[1-(0),6-(6,7),6-(6,7)]
   295      10.821767      10.821767      10.821767    6[1-(0),7-(6,29),7-(6,6)]
   296      11.895672      11.895672      11.895672    6[1-(0),6-(1,7),7-(6,29)]
   297       12.79061       12.79061       12.79061    6[1-(0),6-(1,7),7-(6,6)]
   298      12.590585      12.590585      12.590585    6[6-(1,6),6-(1,6),7-(6,6)]
   299       11.85008       11.85008       11.85008    6[1-(0),6-(6,7),6-(6,7)]
   300       2.288323       2.288323       2.288323    6[1-(0),7-(6,29),7-(6,6)]
   301       3.097265       3.097265       3.097265    6[1-(0),6-(1,7),7-(6,29)]
   302       1.818043       1.818043       1.818043    6[1-(0),6-(1,7),7-(6,6)]
   303       0.080832       0.080832       0.080832    6[6-(1,6),6-(1,6),7-(6,6)]
   304      -0.308723      -0.308723      -0.308723    6[1-(0),6-(6,7),6-(6,7)]
   305       7.817591       7.817591       7.817591    6[1-(0),7-(6,29),7-(6,6)]
   306       9.056444       9.056444       9.056444    6[1-(0),6-(1,7),7-(6,29)]
   307       7.863198       7.863198       7.863198    6[1-(0),6-(1,7),7-(6,6)]
   308       5.680276       5.680276       5.680276    6[6-(1,6),6-(1,6),7-(6,6)]
   309       5.136306       5.136306       5.136306    6[1-(0),6-(6,7),6-(6,7)]
   310     -13.974799     -13.974799     -13.974799    6[1-(0),7-(6,29),7-(6,6)]
   311     -13.558927     -13.558927     -13.558927    6[1-(0),6-(1,7),7-(6,29)]
   312     -13.486972     -13.486972     -13.486972    6[1-(0),6-(1,7),7-(6,6)]
   313       -13.9081       -13.9081       -13.9081    6[6-(1,6),6-(1,6),7-(6,6)]
   314     -14.097612     -14.097612     -14.097612    6[1-(0),6-(6,7),6-(6,7)]
   315      -5.543238      -5.543238      -5.543238    6[1-(0),7-(6,29),7-(6,6)]
   316      19.191948      19.191948      19.191948    6[1-(0),6-(1,7),7-(6,29)]
   317      10.667379      10.667379      10.667379    6[1-(0),6-(1,7),7-(6,6)]
   318       21.19939       21.19939       21.19939    6[6-(1,6),6-(1,6),7-(6,6)]
   319      -3.809542      -3.809542      -3.809542    6[1-(0),6-(6,7),6-(6,7)]
   320       5.373134       5.373134       5.373134    6[1-(0),7-(6,29),7-(6,6)]
   321       6.287358       6.287358       6.287358    6[1-(0),6-(1,7),7-(6,29)]
   322        7.05069        7.05069        7.05069    6[1-(0),6-(1,7),7-(6,6)]
   323       7.099837       7.099837       7.099837    6[6-(1,6),6-(1,6),7-(6,6)]
   324       6.334764       6.334764       6.334764    6[1-(0),6-(6,7),6-(6,7)]
   325      -4.321828      -4.321828      -4.321828    6[1-(0),7-(6,29),7-(6,6)]
   326      -5.048309      -5.048309      -5.048309    6[1-(0),6-(1,7),7-(6,29)]
   327      -4.999166      -4.999166      -4.999166    6[1-(0),6-(1,7),7-(6,6)]
   328      -4.374453      -4.374453      -4.374453    6[6-(1,6),6-(1,6),7-(6,6)]
   329      -4.402525      -4.402525      -4.402525    6[1-(0),6-(6,7),6-(6,7)]
   330      -2.460062      -2.460062      -2.460062    6[1-(0),7-(6,29),7-(6,6)]
   331       -4.59912       -4.59912       -4.59912    6[1-(0),6-(1,7),7-(6,29)]
   332      -4.155166      -4.155166      -4.155166    6[1-(0),6-(1,7),7-(6,6)]
   333      -2.045939      -2.045939      -2.045939    6[6-(1,6),6-(1,6),7-(6,6)]
   334       -0.70179       -0.70179       -0.70179    6[1-(0),6-(6,7),6-(6,7)]
   335       2.047924       2.047924       2.047924    6[1-(0),7-(6,29),7-(6,6)]
   336       3.121851       3.121851       3.121851    6[1-(0),6-(1,7),7-(6,29)]
   337       4.016778       4.016778       4.016778    6[1-(0),6-(1,7),7-(6,6)]
   338        3.81672        3.81672        3.81672    6[6-(1,6),6-(1,6),7-(6,6)]
   339         3.0762         3.0762         3.0762    6[1-(0),6-(6,7),6-(6,7)]
   340      -6.485501      -6.485501      -6.485501    6[1-(0),7-(6,29),7-(6,6)]
   341      -5.676563      -5.676563      -5.676563    6[1-(0),6-(1,7),7-(6,29)]
   342      -6.955791      -6.955791      -6.955791    6[1-(0),6-(1,7),7-(6,6)]
   343      -8.693005      -8.693005      -8.693005    6[6-(1,6),6-(1,6),7-(6,6)]
   344      -9.082556      -9.082556      -9.082556    6[1-(0),6-(6,7),6-(6,7)]
   345      -9.730048      -9.730048      -9.730048    6[1-(0),7-(6,29),7-(6,6)]
   346       -8.49118       -8.49118       -8.49118    6[1-(0),6-(1,7),7-(6,29)]
   347      -9.684419      -9.684419      -9.684419    6[1-(0),6-(1,7),7-(6,6)]
   348     -11.867348     -11.867348     -11.867348    6[6-(1,6),6-(1,6),7-(6,6)]
   349      -3.637586      -3.637586      -3.637586    6[1-(0),6-(6,7),6-(6,7)]
   350      -5.201023      -5.201023      -5.201023    6[1-(0),7-(6,29),7-(6,6)]
   351       3.988611       3.988611       3.988611    6[1-(0),6-(1,7),7-(6,29)]
   352       4.060553       4.060553       4.060553    6[1-(0),6-(1,7),7-(6,6)]
   353       3.639393       3.639393       3.639393    6[6-(1,6),6-(1,6),7-(6,6)]
   354       -5.32387       -5.32387       -5.32387    6[1-(0),6-(6,7),6-(6,7)]
   355       7.617512       7.617512       7.617512    6[1-(0),7-(6,29),7-(6,6)]
   356       6.031198       6.031198       6.031198    6[1-(0),6-(1,7),7-(6,29)]
   357      -2.493371      -2.493371      -2.493371    6[1-(0),6-(1,7),7-(6,6)]
   358        8.03864        8.03864        8.03864    6[6-(1,6),6-(1,6),7-(6,6)]
   359       9.351208       9.351208       9.351208    6[1-(0),6-(6,7),6-(6,7)]
   360      18.533884      18.533884      18.533884    6[1-(0),7-(6,29),7-(6,6)]
   361      19.448108      19.448108      19.448108    6[1-(0),6-(1,7),7-(6,29)]
   362       20.21144       20.21144       20.21144    6[1-(0),6-(1,7),7-(6,6)]
   363      20.260587      20.260587      20.260587    6[6-(1,6),6-(1,6),7-(6,6)]
   364      19.495514      19.495514      19.495514    6[1-(0),6-(6,7),6-(6,7)]
   365       8.838922       8.838922       8.838922    6[1-(0),7-(6,29),7-(6,6)]
   366       8.112441       8.112441       8.112441    6[1-(0),6-(1,7),7-(6,29)]
   367       8.161584       8.161584       8.161584    6[1-(0),6-(1,7),7-(6,6)]
   368       8.786297       8.786297       8.786297    6[6-(1,6),6-(1,6),7-(6,6)]
   369       8.758225       8.758225       8.758225    6[1-(0),6-(6,7),6-(6,7)]
   370      10.700688      10.700688      10.700688    6[1-(0),7-(6,29),7-(6,6)]
   371        8.56163        8.56163        8.56163    6[1-(0),6-(1,7),7-(6,29)]
   372       9.005584       9.005584       9.005584    6[1-(0),6-(1,7),7-(6,6)]
   373      11.114811      11.114811      11.114811    6[6-(1,6),6-(1,6),7-(6,6)]
   374       12.45896       12.45896       12.45896    6[1-(0),6-(6,7),6-(6,7)]
   375      15.208674      15.208674      15.208674    6[1-(0),7-(6,29),7-(6,6)]
   376     -10.038899     -10.038899     -10.038899    6[1-(0),6-(1,7),7-(6,29)]
   377      -9.143972      -9.143972      -9.143972    6[1-(0),6-(1,7),7-(6,6)]
   378       -9.34403       -9.34403       -9.34403    6[6-(1,6),6-(1,6),7-(6,6)]
   379       16.23695       16.23695       16.23695    6[1-(0),6-(6,7),6-(6,7)]
   380       6.675249       6.675249       6.675249    6[1-(0),7-(6,29),7-(6,6)]
   381       7.484187       7.484187       7.484187    6[1-(0),6-(1,7),7-(6,29)]
   382       6.204959       6.204959       6.204959    6[1-(0),6-(1,7),7-(6,6)]
   383       4.467745       4.467745       4.467745    6[6-(1,6),6-(1,6),7-(6,6)]
   384       4.078194       4.078194       4.078194    6[1-(0),6-(6,7),6-(6,7)]
   385       3.430702       3.430702       3.430702    6[1-(0),7-(6,29),7-(6,6)]
   386        4.66957        4.66957        4.66957    6[1-(0),6-(1,7),7-(6,29)]
   387       3.476331       3.476331       3.476331    6[1-(0),6-(1,7),7-(6,6)]
   388       1.293402       1.293402       1.293402    6[6-(1,6),6-(1,6),7-(6,6)]
   389       9.523164       9.523164       9.523164    6[1-(0),6-(6,7),6-(6,7)]
   390       7.959727       7.959727       7.959727    6[1-(0),7-(6,29),7-(6,6)]
   391      17.149361      17.149361      17.149361    6[1-(0),6-(1,7),7-(6,29)]
   392      17.221303      17.221303      17.221303    6[1-(0),6-(1,7),7-(6,6)]
   393      16.800143      16.800143      16.800143    6[6-(1,6),6-(1,6),7-(6,6)]
   394        7.83688        7.83688        7.83688    6[1-(0),6-(6,7),6-(6,7)]
   395      16.391346      16.391346      16.391346    6[1-(0),7-(6,29),7-(6,6)]
   396      14.805031      14.805031      14.805031    6[1-(0),6-(1,7),7-(6,29)]
   397      15.054217      15.054217      15.054217    6[1-(0),6-(1,7),7-(6,6)]
   398      16.812506      16.812506      16.812506    6[6-(1,6),6-(1,6),7-(6,6)]
   399      18.125073      18.125073      18.125073    6[1-(0),6-(6,7),6-(6,7)]
   400       9.760135       9.760135       9.760135    6[1-(0),7-(6,29),7-(6,6)]
   401      10.674363      10.674363      10.674363    6[1-(0),6-(1,7),7-(6,29)]
   402      11.437684      11.437684      11.437684    6[1-(0),6-(1,7),7-(6,6)]
   403       11.48682       11.48682       11.48682    6[6-(1,6),6-(1,6),7-(6,6)]
   404      10.721746      10.721746      10.721746    6[1-(0),6-(6,7),6-(6,7)]
   405       0.064945       0.064945       0.064945    6[1-(0),7-(6,29),7-(6,6)]
   406      -9.435273      -9.435273      -9.435273    6[1-(0),6-(1,7),7-(6,29)]
   407      16.935353      16.935353      16.935353    6[1-(0),6-(1,7),7-(6,6)]
   408       -8.76145       -8.76145       -8.76145    6[6-(1,6),6-(1,6),7-(6,6)]
   409      -0.015782      -0.015782      -0.015782    6[1-(0),6-(6,7),6-(6,7)]
   410       1.926817       1.926817       1.926817    6[1-(0),7-(6,29),7-(6,6)]
   411      -0.212244      -0.212244      -0.212244    6[1-(0),6-(1,7),7-(6,29)]
   412       0.231721       0.231721       0.231721    6[1-(0),6-(1,7),7-(6,6)]
   413       2.340959       2.340959       2.340959    6[6-(1,6),6-(1,6),7-(6,6)]
   414        3.68511        3.68511        3.68511    6[1-(0),6-(6,7),6-(6,7)]
   415       6.434783       6.434783       6.434783    6[1-(0),7-(6,29),7-(6,6)]
   416       7.508703       7.508703       7.508703    6[1-(0),6-(1,7),7-(6,29)]
   417       8.403631       8.403631       8.403631    6[1-(0),6-(1,7),7-(6,6)]
   418       8.203583       8.203583       8.203583    6[6-(1,6),6-(1,6),7-(6,6)]
   419       7.463074       7.463074       7.463074    6[1-(0),6-(6,7),6-(6,7)]
   420      -2.098639      -2.098639      -2.098639    6[1-(0),7-(6,29),7-(6,6)]
   421      -1.289677      -1.289677      -1.289677    6[1-(0),6-(1,7),7-(6,29)]
   422      -2.568902      -2.568902      -2.568902    6[1-(0),6-(1,7),7-(6,6)]
   423      -4.306133      -4.306133      -4.306133    6[6-(1,6),6-(1,6),7-(6,6)]
   424      -4.695701      -4.695701      -4.695701    6[1-(0),6-(6,7),6-(6,7)]
   425       12.20445       12.20445       12.20445    6[1-(0),7-(6,29),7-(6,6)]
   426      13.443325      13.443325      13.443325    6[1-(0),6-(1,7),7-(6,29)]
   427      12.250085      12.250085      12.250085    6[1-(0),6-(1,7),7-(6,6)]
   428      10.067147      10.067147      10.067147    6[6-(1,6),6-(1,6),7-(6,6)]
   429       0.749422       0.749422       0.749422    6[1-(0),6-(6,7),6-(6,7)]
   430      16.733473      16.733473      16.733473    6[1-(0),7-(6,29),7-(6,6)]
   431       8.375606       8.375606       8.375606    6[1-(0),6-(1,7),7-(6,29)]
   432       8.447545       8.447545       8.447545    6[1-(0),6-(1,7),7-(6,6)]
   433       8.026402       8.026402       8.026402    6[6-(1,6),6-(1,6),7-(6,6)]
   434      16.610632      16.610632      16.610632    6[1-(0),6-(6,7),6-(6,7)]
   435      -1.156246      -1.156246      -1.156246    6[1-(0),7-(6,29),7-(6,6)]
   436      -2.742544      -2.742544      -2.742544    6[1-(0),6-(1,7),7-(6,29)]
   437       6.280369       6.280369       6.280369    6[1-(0),6-(1,7),7-(6,6)]
   438      -0.735102      -0.735102      -0.735102    6[6-(1,6),6-(1,6),7-(6,6)]
   439        0.57746        0.57746        0.57746    6[1-(0),6-(6,7),6-(6,7)]
   440       0.986303       0.986303       0.986303    6[1-(0),7-(6,29),7-(6,6)]
   441       1.900552       1.900552       1.900552    6[1-(0),6-(1,7),7-(6,29)]
   442        2.66387        2.66387        2.66387    6[1-(0),6-(1,7),7-(6,6)]
   443       2.712986       2.712986       2.712986    6[6-(1,6),6-(1,6),7-(6,6)]
   444       1.947899       1.947899       1.947899    6[1-(0),6-(6,7),6-(6,7)]
   445      -8.708802      -8.708802      -8.708802    6[1-(0),7-(6,29),7-(6,6)]
   446      -0.661523      -0.661523      -0.661523    6[1-(0),6-(1,7),7-(6,29)]
   447      -0.612392      -0.612392      -0.612392    6[1-(0),6-(1,7),7-(6,6)]
   448       0.012289       0.012289       0.012289    6[6-(1,6),6-(1,6),7-(6,6)]
   449      17.531964      17.531964      17.531964    6[1-(0),6-(6,7),6-(6,7)]
   450      -6.847017      -6.847017      -6.847017    6[1-(0),7-(6,29),7-(6,6)]
   451       17.33542       17.33542       17.33542    6[1-(0),6-(1,7),7-(6,29)]
   452      17.779369      17.779369      17.779369    6[1-(0),6-(1,7),7-(6,6)]
   453      19.888592      19.888592      19.888592    6[6-(1,6),6-(1,6),7-(6,6)]
   454      -5.088754      -5.088754      -5.088754    6[1-(0),6-(6,7),6-(6,7)]
   455      -2.338983      -2.338983      -2.338983    6[1-(0),7-(6,29),7-(6,6)]
   456      -1.265078      -1.265078      -1.265078    6[1-(0),6-(1,7),7-(6,29)]
   457       -0.37014       -0.37014       -0.37014    6[1-(0),6-(1,7),7-(6,6)]
   458      -0.570165      -0.570165      -0.570165    6[6-(1,6),6-(1,6),7-(6,6)]
   459       -1.31067       -1.31067       -1.31067    6[1-(0),6-(6,7),6-(6,7)]
   460      15.449073      15.449073      15.449073    6[1-(0),7-(6,29),7-(6,6)]
   461      16.258015      16.258015      16.258015    6[1-(0),6-(1,7),7-(6,29)]
   462      14.978793      14.978793      14.978793    6[1-(0),6-(1,7),7-(6,6)]
   463      13.241582      13.241582      13.241582    6[6-(1,6),6-(1,6),7-(6,6)]
   464      12.852027      12.852027      12.852027    6[1-(0),6-(6,7),6-(6,7)]
   465      -5.343159      -5.343159      -5.343159    6[1-(0),7-(6,29),7-(6,6)]
   466      -4.104306      -4.104306      -4.104306    6[1-(0),6-(1,7),7-(6,29)]
   467      -5.297552      -5.297552      -5.297552    6[1-(0),6-(1,7),7-(6,6)]
   468      -7.480474      -7.480474      -7.480474    6[6-(1,6),6-(1,6),7-(6,6)]
   469      -8.024444      -8.024444      -8.024444    6[1-(0),6-(6,7),6-(6,7)]
   470      -0.814049      -0.814049      -0.814049    6[1-(0),7-(6,29),7-(6,6)]
   471      -0.398177      -0.398177      -0.398177    6[1-(0),6-(1,7),7-(6,29)]
   472      -0.326222      -0.326222      -0.326222    6[1-(0),6-(1,7),7-(6,6)]
   473       -0.74735       -0.74735       -0.74735    6[6-(1,6),6-(1,6),7-(6,6)]
   474      -0.936862      -0.936862      -0.936862    6[1-(0),6-(6,7),6-(6,7)]
   475       4.001791       4.001791       4.001791    16[29-(7,16,35),29-(7,16,35),29-(7,7,16),74-(16,16,16)]
   476      13.601773      13.601773      13.601773    16[29-(7,16,35),29-(7,16,35),29-(7,7,16),74-(16,16,16)]
   477      15.633804      15.633804      15.633804    16[29-(7,16,35),29-(7,16,35),29-(7,7,16),74-(16,16,16)]
   478       1.858156       1.858156       1.858156    16[29-(7,16,35),29-(7,16,35),29-(7,7,16),74-(16,16,16)]
   479      12.775719      12.775719      12.775719    16[29-(7,16,35),29-(7,16,35),29-(7,7,16),74-(16,16,16)]
   480       4.827987       4.827987       4.827987    16[29-(7,16,35),29-(7,16,35),29-(7,7,16),74-(16,16,16)]
   481       6.860019       6.860019       6.860019    16[29-(7,16,35),29-(7,16,35),29-(7,7,16),74-(16,16,16)]
   482      10.632085      10.632085      10.632085    16[29-(7,16,35),29-(7,16,35),29-(7,7,16),74-(16,16,16)]
   483      -4.771988      -4.771988      -4.771988    16[29-(7,16,35),29-(7,16,35),29-(7,7,16),74-(16,16,16)]
   484      -3.945805      -3.945805      -3.945805    16[29-(7,16,35),29-(7,16,35),29-(7,7,16),74-(16,16,16)]
   485      -1.913808      -1.913808      -1.913808    16[29-(7,16,35),29-(7,16,35),29-(7,7,16),74-(16,16,16)]
   486      -6.915588      -6.915588      -6.915588    16[29-(7,16,35),29-(7,16,35),29-(7,7,16),74-(16,16,16)]
   487       8.388762       8.388762       8.388762    16[29-(7,16,35),29-(7,16,35),29-(7,7,16),74-(16,16,16)]
   488       9.214945       9.214945       9.214945    16[29-(7,16,35),29-(7,16,35),29-(7,7,16),74-(16,16,16)]
   489      11.246942      11.246942      11.246942    16[29-(7,16,35),29-(7,16,35),29-(7,7,16),74-(16,16,16)]
   490       6.245162       6.245162       6.245162    16[29-(7,16,35),29-(7,16,35),29-(7,7,16),74-(16,16,16)]
   491      17.162541      17.162541      17.162541    16[29-(7,16,35),29-(7,16,35),29-(7,7,16),74-(16,16,16)]
   492       0.441023       0.441023       0.441023    16[29-(7,16,35),29-(7,16,35),29-(7,7,16),74-(16,16,16)]
   493       2.473054       2.473054       2.473054    16[29-(7,16,35),29-(7,16,35),29-(7,7,16),74-(16,16,16)]
   494      15.018906      15.018906      15.018906    16[29-(7,16,35),29-(7,16,35),29-(7,7,16),74-(16,16,16)]
   495      -0.385031      -0.385031      -0.385031    16[29-(7,16,35),29-(7,16,35),29-(7,7,16),74-(16,16,16)]
   496      -8.332763      -8.332763      -8.332763    16[29-(7,16,35),29-(7,16,35),29-(7,7,16),74-(16,16,16)]
   497      -6.300731      -6.300731      -6.300731    16[29-(7,16,35),29-(7,16,35),29-(7,7,16),74-(16,16,16)]
   498      -2.528665      -2.528665      -2.528665    16[29-(7,16,35),29-(7,16,35),29-(7,7,16),74-(16,16,16)]
   499       2.018896       2.018896       2.018896    35[29-(7,16,16)]
   500      11.083316      11.083316      11.083316    35[29-(7,16,16)]
   501      18.434424      18.434424      18.434424    35[29-(7,16,16)]
   502       3.558888       3.558888       3.558888    35[29-(7,16,16)]
   503      10.792859      10.792859      10.792859    35[29-(7,16,16)]
   504       2.309569       2.309569       2.309569    35[29-(7,16,16)]
   505       9.660605       9.660605       9.660605    35[29-(7,16,16)]
   506      12.332778      12.332778      12.332778    35[29-(7,16,16)]
   507      -6.754892      -6.754892      -6.754892    35[29-(7,16,16)]
   508      -6.464253      -6.464253      -6.464253    35[29-(7,16,16)]
   509       0.886808       0.886808       0.886808    35[29-(7,16,16)]
   510      -5.214853      -5.214853      -5.214853    35[29-(7,16,16)]
   511       6.405858       6.405858       6.405858    35[29-(7,16,16)]
   512       6.696497       6.696497       6.696497    35[29-(7,16,16)]
   513      14.047558      14.047558      14.047558    35[29-(7,16,16)]
   514       7.945897       7.945897       7.945897    35[29-(7,16,16)]
   515      15.179646      15.179646      15.179646    35[29-(7,16,16)]
   516      -2.077434      -2.077434      -2.077434    35[29-(7,16,16)]
   517       5.273674       5.273674       5.273674    35[29-(7,16,16)]
   518      16.719638      16.719638      16.719638    35[29-(7,16,16)]
   519      -2.367891      -2.367891      -2.367891    35[29-(7,16,16)]
   520     -10.851181     -10.851181     -10.851181    35[29-(7,16,16)]
   521      -3.500145      -3.500145      -3.500145    35[29-(7,16,16)]
   522      -0.827972      -0.827972      -0.827972    35[29-(7,16,16)]
   523       2.385668       2.385668       2.385668    7[6-(1,6),6-(1,7),29-(16,16,35)]
   524       3.020908       3.020908       3.020908    7[6-(1,6),6-(1,7),6-(6,6)]
   525      -3.560125      -3.560125      -3.560125    7[6-(1,6),6-(1,7),29-(7,16,16)]
   526      -2.324596      -2.324596      -2.324596    7[6-(1,6),6-(1,7),6-(6,6)]
   527      13.052502      13.052502      13.052502    7[6-(1,6),6-(1,7),29-(16,16,35)]
   528       4.232076       4.232076       4.232076    7[6-(1,6),6-(1,7),6-(6,6)]
   529      13.988552      13.988552      13.988552    7[6-(1,6),6-(1,7),29-(7,16,16)]
   530      14.734868      14.734868      14.734868    7[6-(1,6),6-(1,7),6-(6,6)]
   531      19.373557      19.373557      19.373557    7[6-(1,6),6-(1,7),29-(16,16,35)]
   532      20.791054      20.791054      20.791054    7[6-(1,6),6-(1,7),6-(6,6)]
   533      12.075845      12.075845      12.075845    7[6-(1,6),6-(1,7),29-(7,16,16)]
   534      10.142969      10.142969      10.142969    7[6-(1,6),6-(1,7),6-(6,6)]
   535       0.283797       0.283797       0.283797    7[6-(1,6),6-(1,7),29-(16,16,35)]
   536      -1.722252      -1.722252      -1.722252    7[6-(1,6),6-(1,7),6-(6,6)]
   537       3.817514       3.817514       3.817514    7[6-(1,6),6-(1,7),29-(7,16,16)]
   538      -5.005192      -5.005192      -5.005192    7[6-(1,6),6-(1,7),6-(6,6)]
   539      11.159588      11.159588      11.159588    7[6-(1,6),6-(1,7),29-(16,16,35)]
   540      11.794812      11.794812      11.794812    7[6-(1,6),6-(1,7),6-(6,6)]
   541     -12.333945     -12.333945     -12.333945    7[6-(1,6),6-(1,7),29-(7,16,16)]
   542     -11.098424     -11.098424     -11.098424    7[6-(1,6),6-(1,7),6-(6,6)]
   543       4.278759       4.278759       4.278759    7[6-(1,6),6-(1,7),29-(16,16,35)]
   544      13.005816      13.005816      13.005816    7[6-(1,6),6-(1,7),6-(6,6)]
   545       5.214726       5.214726       5.214726    7[6-(1,6),6-(1,7),29-(7,16,16)]
   546       5.961017       5.961017       5.961017    7[6-(1,6),6-(1,7),6-(6,6)]
   547       10.59978       10.59978       10.59978    7[6-(1,6),6-(1,7),29-(16,16,35)]
   548      12.017293      12.017293      12.017293    7[6-(1,6),6-(1,7),6-(6,6)]
   549       3.302047       3.302047       3.302047    7[6-(1,6),6-(1,7),29-(7,16,16)]
   550       1.369178       1.369178       1.369178    7[6-(1,6),6-(1,7),6-(6,6)]
   551       9.057683       9.057683       9.057683    7[6-(1,6),6-(1,7),29-(16,16,35)]
   552       7.051627       7.051627       7.051627    7[6-(1,6),6-(1,7),6-(6,6)]
   553     -13.730018     -13.730018     -13.730018    7[6-(1,6),6-(1,7),29-(7,16,16)]
   554     -13.778961     -13.778961     -13.778961    7[6-(1,6),6-(1,7),6-(6,6)]
   555      -6.388154      -6.388154      -6.388154    7[6-(1,6),6-(1,7),29-(16,16,35)]
   556      20.568558      20.568558      20.568558    7[6-(1,6),6-(1,7),6-(6,6)]
   557       5.213618       5.213618       5.213618    7[6-(1,6),6-(1,7),29-(7,16,16)]
   558       6.449161       6.449161       6.449161    7[6-(1,6),6-(1,7),6-(6,6)]
   559      -4.495033      -4.495033      -4.495033    7[6-(1,6),6-(1,7),29-(16,16,35)]
   560      -4.541693      -4.541693      -4.541693    7[6-(1,6),6-(1,7),6-(6,6)]
   561      -3.559072      -3.559072      -3.559072    7[6-(1,6),6-(1,7),29-(7,16,16)]
   562      -2.812771      -2.812771      -2.812771    7[6-(1,6),6-(1,7),6-(6,6)]
   563       1.825953       1.825953       1.825953    7[6-(1,6),6-(1,7),29-(16,16,35)]
   564       3.243445       3.243445       3.243445    7[6-(1,6),6-(1,7),6-(6,6)]
   565      -5.471774      -5.471774      -5.471774    7[6-(1,6),6-(1,7),29-(7,16,16)]
   566      -7.404654      -7.404654      -7.404654    7[6-(1,6),6-(1,7),6-(6,6)]
   567      -8.489956      -8.489956      -8.489956    7[6-(1,6),6-(1,7),29-(16,16,35)]
   568        -10.496        -10.496        -10.496    7[6-(1,6),6-(1,7),6-(6,6)]
   569       3.817514       3.817514       3.817514    7[6-(1,6),6-(1,7),29-(7,16,16)]
   570        3.76855        3.76855        3.76855    7[6-(1,6),6-(1,7),6-(6,6)]
   571       6.772596       6.772596       6.772596    7[6-(1,6),6-(1,7),29-(16,16,35)]
   572       7.407808       7.407808       7.407808    7[6-(1,6),6-(1,7),6-(6,6)]
   573      18.374368      18.374368      18.374368    7[6-(1,6),6-(1,7),29-(7,16,16)]
   574      19.609911      19.609911      19.609911    7[6-(1,6),6-(1,7),6-(6,6)]
   575       8.665717       8.665717       8.665717    7[6-(1,6),6-(1,7),29-(16,16,35)]
   576       8.619057       8.619057       8.619057    7[6-(1,6),6-(1,7),6-(6,6)]
   577       9.601678       9.601678       9.601678    7[6-(1,6),6-(1,7),29-(7,16,16)]
   578      10.347979      10.347979      10.347979    7[6-(1,6),6-(1,7),6-(6,6)]
   579      14.986703      14.986703      14.986703    7[6-(1,6),6-(1,7),29-(16,16,35)]
   580      -9.917305      -9.917305      -9.917305    7[6-(1,6),6-(1,7),6-(6,6)]
   581       7.688976       7.688976       7.688976    7[6-(1,6),6-(1,7),29-(7,16,16)]
   582       5.756096       5.756096       5.756096    7[6-(1,6),6-(1,7),6-(6,6)]
   583       4.670794       4.670794       4.670794    7[6-(1,6),6-(1,7),29-(16,16,35)]
   584        2.66475        2.66475        2.66475    7[6-(1,6),6-(1,7),6-(6,6)]
   585      16.978264      16.978264      16.978264    7[6-(1,6),6-(1,7),29-(7,16,16)]
   586        16.9293        16.9293        16.9293    7[6-(1,6),6-(1,7),6-(6,6)]
   587      15.546418      15.546418      15.546418    7[6-(1,6),6-(1,7),29-(16,16,35)]
   588      16.181658      16.181658      16.181658    7[6-(1,6),6-(1,7),6-(6,6)]
   589       9.600625       9.600625       9.600625    7[6-(1,6),6-(1,7),29-(7,16,16)]
   590      10.836154      10.836154      10.836154    7[6-(1,6),6-(1,7),6-(6,6)]
   591      -0.108248      -0.108248      -0.108248    7[6-(1,6),6-(1,7),29-(16,16,35)]
   592      -8.928674      -8.928674      -8.928674    7[6-(1,6),6-(1,7),6-(6,6)]
   593       0.827802       0.827802       0.827802    7[6-(1,6),6-(1,7),29-(7,16,16)]
   594       1.574118       1.574118       1.574118    7[6-(1,6),6-(1,7),6-(6,6)]
   595       6.212807       6.212807       6.212807    7[6-(1,6),6-(1,7),29-(16,16,35)]
   596       7.630304       7.630304       7.630304    7[6-(1,6),6-(1,7),6-(6,6)]
   597      -1.084905      -1.084905      -1.084905    7[6-(1,6),6-(1,7),29-(7,16,16)]
   598      -3.017781      -3.017781      -3.017781    7[6-(1,6),6-(1,7),6-(6,6)]
   599      13.444547      13.444547      13.444547    7[6-(1,6),6-(1,7),29-(16,16,35)]
   600      11.438498      11.438498      11.438498    7[6-(1,6),6-(1,7),6-(6,6)]
   601      16.978264      16.978264      16.978264    7[6-(1,6),6-(1,7),29-(7,16,16)]
   602       8.155558       8.155558       8.155558    7[6-(1,6),6-(1,7),6-(6,6)]
   603      -2.001162      -2.001162      -2.001162    7[6-(1,6),6-(1,7),29-(16,16,35)]
   604      -1.365938      -1.365938      -1.365938    7[6-(1,6),6-(1,7),6-(6,6)]
   605       0.826805       0.826805       0.826805    7[6-(1,6),6-(1,7),29-(7,16,16)]
   606       2.062326       2.062326       2.062326    7[6-(1,6),6-(1,7),6-(6,6)]
   607      -8.881991      -8.881991      -8.881991    7[6-(1,6),6-(1,7),29-(16,16,35)]
   608      -0.154934      -0.154934      -0.154934    7[6-(1,6),6-(1,7),6-(6,6)]
   609      -7.946024      -7.946024      -7.946024    7[6-(1,6),6-(1,7),29-(7,16,16)]
   610      19.121767      19.121767      19.121767    7[6-(1,6),6-(1,7),6-(6,6)]
   611       -2.56097       -2.56097       -2.56097    7[6-(1,6),6-(1,7),29-(16,16,35)]
   612      -1.143457      -1.143457      -1.143457    7[6-(1,6),6-(1,7),6-(6,6)]
   613      16.462797      16.462797      16.462797    7[6-(1,6),6-(1,7),29-(7,16,16)]
   614      14.529928      14.529928      14.529928    7[6-(1,6),6-(1,7),6-(6,6)]
   615      -4.103067      -4.103067      -4.103067    7[6-(1,6),6-(1,7),29-(16,16,35)]
   616      -6.109123      -6.109123      -6.109123    7[6-(1,6),6-(1,7),6-(6,6)]
   617      -0.569268      -0.569268      -0.569268    7[6-(1,6),6-(1,7),29-(7,16,16)]
   618      -0.618211      -0.618211      -0.618211    7[6-(1,6),6-(1,7),6-(6,6)]
