# Supplementary material for: A collection of forcefield precursors for metal–organic frameworks
Source: RSC Adv. 2019 Nov 13;9(63):36492–507. doi: 10.1039/c9ra07327b (PMC9075174; doi:10.1039/c9ra07327b)
Supplement: RA-009-C9RA07327B-s1756 [file RA-009-C9RA07327B-s1756.txt]

NULMAJ_clean

15.998100    0.000000    0.000000
-7.157052    14.307893    0.000000
4.420569    7.153927    14.284502

     1        7.99905        7.99905        7.99905    28[7-(1,1,6),7-(1,1,6),7-(1,1,6),7-(1,1,6),7-(6),7-(6)]
     2       6.630809       6.630809       6.630809    28[7-(1,1,6),7-(1,1,6),7-(1,1,6),7-(1,1,6),7-(6),7-(6)]
     3      10.209334      10.209334      10.209334    28[7-(1,1,6),7-(1,1,6),7-(1,1,6),7-(1,1,6),7-(6),7-(6)]
     4            0.0            0.0            0.0    28[7-(1,1,6),7-(1,1,6),7-(1,1,6),7-(1,1,6),7-(6),7-(6)]
     5       8.420083       8.420083       8.420083    42[6-(7),6-(7),6-(7),6-(7),6-(7),6-(7),6-(7),6-(7)]
     6       4.841534       4.841534       4.841534    42[6-(7),6-(7),6-(7),6-(7),6-(7),6-(7),6-(7),6-(7)]
     7      13.818902      13.818902      13.818902    1[6-(6,6,7)]
     8      14.310711      14.310711      14.310711    1[6-(1,6,6)]
     9      12.827475      12.827475      12.827475    1[6-(1,6,6)]
    10      13.123355      13.123355      13.123355    1[6-(1,6,6)]
    11      13.849589      13.849589      13.849589    1[6-(1,6,6)]
    12      11.090631      11.090631      11.090631    1[6-(1,6,6)]
    13      11.847723      11.847723      11.847723    1[6-(1,6,6)]
    14       6.310785       6.310785       6.310785    1[6-(1,6,6)]
    15       7.816966       7.816966       7.816966    1[6-(1,6,6)]
    16       11.14124       11.14124       11.14124    1[6-(6,6,7)]
    17       12.92111       12.92111       12.92111    1[7-(1,6,28)]
    18      14.177047      14.177047      14.177047    1[7-(1,6,28)]
    19       7.687048       7.687048       7.687048    1[7-(1,6,28)]
    20       6.380802       6.380802       6.380802    1[7-(1,6,28)]
    21       8.488568       8.488568       8.488568    1[6-(6,6,7)]
    22       8.813672       8.813672       8.813672    1[6-(1,6,6)]
    23       9.340306       9.340306       9.340306    1[6-(1,6,6)]
    24      11.224628      11.224628      11.224628    1[6-(1,6,6)]
    25      10.728262      10.728262      10.728262    1[6-(1,6,6)]
    26      11.864003      11.864003      11.864003    1[6-(1,6,6)]
    27      12.394168      12.394168      12.394168    1[6-(1,6,6)]
    28      11.305579      11.305579      11.305579    1[6-(1,6,6)]
    29      10.764841      10.764841      10.764841    1[6-(1,6,6)]
    30       9.571305       9.571305       9.571305    1[6-(6,6,7)]
    31       7.220303       7.220303       7.220303    1[7-(1,6,28)]
    32       6.684027       6.684027       6.684027    1[7-(1,6,28)]
    33       8.726934       8.726934       8.726934    1[7-(1,6,28)]
    34       8.995241       8.995241       8.995241    1[7-(1,6,28)]
    35       1.194527       1.194527       1.194527    1[6-(6,6,7)]
    36       0.869436       0.869436       0.869436    1[6-(1,6,6)]
    37       0.342805       0.342805       0.342805    1[6-(1,6,6)]
    38      -1.541519      -1.541519      -1.541519    1[6-(1,6,6)]
    39      -1.045161      -1.045161      -1.045161    1[6-(1,6,6)]
    40        -2.1809        -2.1809        -2.1809    1[6-(1,6,6)]
    41      -2.711071      -2.711071      -2.711071    1[6-(1,6,6)]
    42      -1.622489      -1.622489      -1.622489    1[6-(1,6,6)]
    43      -1.081753      -1.081753      -1.081753    1[6-(1,6,6)]
    44       0.111793       0.111793       0.111793    1[6-(6,6,7)]
    45       2.462802       2.462802       2.462802    1[7-(1,6,28)]
    46       2.999074       2.999074       2.999074    1[7-(1,6,28)]
    47       0.956149       0.956149       0.956149    1[7-(1,6,28)]
    48       7.844897       7.844897       7.844897    1[7-(1,6,28)]
    49       11.86233       11.86233       11.86233    1[6-(6,6,7)]
    50      11.370509      11.370509      11.370509    1[6-(1,6,6)]
    51      12.853741      12.853741      12.853741    1[6-(1,6,6)]
    52      12.557863      12.557863      12.557863    1[6-(1,6,6)]
    53      11.831637      11.831637      11.831637    1[6-(1,6,6)]
    54      14.590592      14.590592      14.590592    1[6-(1,6,6)]
    55      13.833507      13.833507      13.833507    1[6-(1,6,6)]
    56      10.529313      10.529313      10.529313    1[6-(1,6,6)]
    57       9.023136       9.023136       9.023136    1[6-(1,6,6)]
    58      -1.458111      -1.458111      -1.458111    1[6-(6,6,7)]
    59       3.919064       3.919064       3.919064    1[7-(1,6,28)]
    60      11.504179      11.504179      11.504179    1[7-(1,6,28)]
    61       9.153058       9.153058       9.153058    1[7-(1,6,28)]
    62      -5.538799      -5.538799      -5.538799    1[7-(1,6,28)]
    63      -0.557285      -0.557285      -0.557285    1[6-(6,6,7)]
    64      -1.049094      -1.049094      -1.049094    1[6-(1,6,6)]
    65       0.434142       0.434142       0.434142    1[6-(1,6,6)]
    66       0.138262       0.138262       0.138262    1[6-(1,6,6)]
    67      -0.587972      -0.587972      -0.587972    1[6-(1,6,6)]
    68       2.170986       2.170986       2.170986    1[6-(1,6,6)]
    69       1.413894       1.413894       1.413894    1[6-(1,6,6)]
    70       6.950832       6.950832       6.950832    1[6-(1,6,6)]
    71       5.444651       5.444651       5.444651    1[6-(1,6,6)]
    72       2.120377       2.120377       2.120377    1[6-(6,6,7)]
    73       0.340507       0.340507       0.340507    1[7-(1,6,28)]
    74       -0.91543       -0.91543       -0.91543    1[7-(1,6,28)]
    75       5.574569       5.574569       5.574569    1[7-(1,6,28)]
    76       6.880815       6.880815       6.880815    1[7-(1,6,28)]
    77       4.773049       4.773049       4.773049    1[6-(6,6,7)]
    78       4.447945       4.447945       4.447945    1[6-(1,6,6)]
    79       3.921311       3.921311       3.921311    1[6-(1,6,6)]
    80       2.036989       2.036989       2.036989    1[6-(1,6,6)]
    81       2.533355       2.533355       2.533355    1[6-(1,6,6)]
    82       1.397614       1.397614       1.397614    1[6-(1,6,6)]
    83       0.867449       0.867449       0.867449    1[6-(1,6,6)]
    84       1.956038       1.956038       1.956038    1[6-(1,6,6)]
    85       2.496776       2.496776       2.496776    1[6-(1,6,6)]
    86       3.690312       3.690312       3.690312    1[6-(6,6,7)]
    87       6.041314       6.041314       6.041314    1[7-(1,6,28)]
    88        6.57759        6.57759        6.57759    1[7-(1,6,28)]
    89       4.534683       4.534683       4.534683    1[7-(1,6,28)]
    90       4.266376       4.266376       4.266376    1[7-(1,6,28)]
    91       12.06709       12.06709       12.06709    1[6-(6,6,7)]
    92      12.392181      12.392181      12.392181    1[6-(1,6,6)]
    93      12.918812      12.918812      12.918812    1[6-(1,6,6)]
    94      14.803136      14.803136      14.803136    1[6-(1,6,6)]
    95      14.306778      14.306778      14.306778    1[6-(1,6,6)]
    96      15.442517      15.442517      15.442517    1[6-(1,6,6)]
    97      15.972688      15.972688      15.972688    1[6-(1,6,6)]
    98      14.884106      14.884106      14.884106    1[6-(1,6,6)]
    99       14.34337       14.34337       14.34337    1[6-(1,6,6)]
   100      13.149824      13.149824      13.149824    1[6-(6,6,7)]
   101      10.798815      10.798815      10.798815    1[7-(1,6,28)]
   102      10.262543      10.262543      10.262543    1[7-(1,6,28)]
   103      12.305468      12.305468      12.305468    1[7-(1,6,28)]
   104        5.41672        5.41672        5.41672    1[7-(1,6,28)]
   105       1.399287       1.399287       1.399287    1[6-(6,6,7)]
   106       1.891108       1.891108       1.891108    1[6-(1,6,6)]
   107       0.407876       0.407876       0.407876    1[6-(1,6,6)]
   108       0.703754       0.703754       0.703754    1[6-(1,6,6)]
   109        1.42998        1.42998        1.42998    1[6-(1,6,6)]
   110      -1.328975      -1.328975      -1.328975    1[6-(1,6,6)]
   111       -0.57189       -0.57189       -0.57189    1[6-(1,6,6)]
   112       2.732304       2.732304       2.732304    1[6-(1,6,6)]
   113       4.238481       4.238481       4.238481    1[6-(1,6,6)]
   114      14.719728      14.719728      14.719728    1[6-(6,6,7)]
   115       9.342553       9.342553       9.342553    1[7-(1,6,28)]
   116       1.757438       1.757438       1.757438    1[7-(1,6,28)]
   117       4.108559       4.108559       4.108559    1[7-(1,6,28)]
   118      18.800416      18.800416      18.800416    1[7-(1,6,28)]
   119       9.895344       9.895344       9.895344    6[7-(28),42-(6,6,6,6,6,6,6)]
   120       1.207748       1.207748       1.207748    6[7-(0),42-(6,6,6,6,6,6,6)]
   121      13.108185      13.108185      13.108185    6[1-(0),6-(1,1,6),6-(1,6,7),7-(1,1,28)]
   122      13.385108      13.385108      13.385108    6[1-(0),1-(0),6-(1,1,6),6-(1,6,7)]
   123      13.117443      13.117443      13.117443    6[1-(0),1-(0),6-(1,1,6),6-(1,1,6)]
   124      11.831514      11.831514      11.831514    6[1-(0),1-(0),6-(1,1,6),6-(1,1,6)]
   125      11.637835      11.637835      11.637835    6[1-(0),1-(0),6-(1,1,6),6-(1,6,7)]
   126      11.855914      11.855914      11.855914    6[1-(0),6-(1,1,6),6-(1,6,7),7-(1,1,28)]
   127       7.594638       7.594638       7.594638    6[7-(28),42-(6,6,6,6,6,6,6)]
   128       6.646683       6.646683       6.646683    6[7-(0),42-(6,6,6,6,6,6,6)]
   129       8.619312       8.619312       8.619312    6[1-(0),6-(1,1,6),6-(1,6,7),7-(1,1,28)]
   130       9.317203       9.317203       9.317203    6[1-(0),1-(0),6-(1,1,6),6-(1,6,7)]
   131      10.769038      10.769038      10.769038    6[1-(0),1-(0),6-(1,1,6),6-(1,1,6)]
   132      11.593465      11.593465      11.593465    6[1-(0),1-(0),6-(1,1,6),6-(1,1,6)]
   133      10.809323      10.809323      10.809323    6[1-(0),1-(0),6-(1,1,6),6-(1,6,7)]
   134       9.445444       9.445444       9.445444    6[1-(0),6-(1,1,6),6-(1,6,7),7-(1,1,28)]
   135       9.245517       9.245517       9.245517    6[7-(28),42-(6,6,6,6,6,6,6)]
   136      10.193477      10.193477      10.193477    6[7-(0),42-(6,6,6,6,6,6,6)]
   137       1.063787       1.063787       1.063787    6[1-(0),6-(1,1,6),6-(1,6,7),7-(1,1,28)]
   138       0.365903       0.365903       0.365903    6[1-(0),1-(0),6-(1,1,6),6-(1,6,7)]
   139      -1.085934      -1.085934      -1.085934    6[1-(0),1-(0),6-(1,1,6),6-(1,1,6)]
   140      -1.910365      -1.910365      -1.910365    6[1-(0),1-(0),6-(1,1,6),6-(1,1,6)]
   141       -1.12623       -1.12623       -1.12623    6[1-(0),1-(0),6-(1,1,6),6-(1,6,7)]
   142        0.23765        0.23765        0.23765    6[1-(0),6-(1,1,6),6-(1,6,7),7-(1,1,28)]
   143       6.944831       6.944831       6.944831    6[7-(28),42-(6,6,6,6,6,6,6)]
   144        8.47537        8.47537        8.47537    6[7-(0),42-(6,6,6,6,6,6,6)]
   145      12.573043      12.573043      12.573043    6[1-(0),6-(1,1,6),6-(1,6,7),7-(1,1,28)]
   146      12.296113      12.296113      12.296113    6[1-(0),1-(0),6-(1,1,6),6-(1,6,7)]
   147       12.56378       12.56378       12.56378    6[1-(0),1-(0),6-(1,1,6),6-(1,1,6)]
   148      13.849714      13.849714      13.849714    6[1-(0),1-(0),6-(1,1,6),6-(1,1,6)]
   149      14.043399      14.043399      14.043399    6[1-(0),1-(0),6-(1,1,6),6-(1,6,7)]
   150      13.825318      13.825318      13.825318    6[1-(0),6-(1,1,6),6-(1,6,7),7-(1,1,28)]
   151       3.366273       3.366273       3.366273    6[7-(28),42-(6,6,6,6,6,6,6)]
   152      12.053869      12.053869      12.053869    6[7-(0),42-(6,6,6,6,6,6,6)]
   153       0.153432       0.153432       0.153432    6[1-(0),6-(1,1,6),6-(1,6,7),7-(1,1,28)]
   154      -0.123491      -0.123491      -0.123491    6[1-(0),1-(0),6-(1,1,6),6-(1,6,7)]
   155       0.144174       0.144174       0.144174    6[1-(0),1-(0),6-(1,1,6),6-(1,1,6)]
   156       1.430103       1.430103       1.430103    6[1-(0),1-(0),6-(1,1,6),6-(1,1,6)]
   157       1.623782       1.623782       1.623782    6[1-(0),1-(0),6-(1,1,6),6-(1,6,7)]
   158       1.405703       1.405703       1.405703    6[1-(0),6-(1,1,6),6-(1,6,7),7-(1,1,28)]
   159       5.666979       5.666979       5.666979    6[7-(28),42-(6,6,6,6,6,6,6)]
   160       6.614934       6.614934       6.614934    6[7-(0),42-(6,6,6,6,6,6,6)]
   161       4.642305       4.642305       4.642305    6[1-(0),6-(1,1,6),6-(1,6,7),7-(1,1,28)]
   162       3.944414       3.944414       3.944414    6[1-(0),1-(0),6-(1,1,6),6-(1,6,7)]
   163       2.492579       2.492579       2.492579    6[1-(0),1-(0),6-(1,1,6),6-(1,1,6)]
   164       1.668152       1.668152       1.668152    6[1-(0),1-(0),6-(1,1,6),6-(1,1,6)]
   165       2.452294       2.452294       2.452294    6[1-(0),1-(0),6-(1,1,6),6-(1,6,7)]
   166       3.816173       3.816173       3.816173    6[1-(0),6-(1,1,6),6-(1,6,7),7-(1,1,28)]
   167         4.0161         4.0161         4.0161    6[7-(28),42-(6,6,6,6,6,6,6)]
   168        3.06814        3.06814        3.06814    6[7-(0),42-(6,6,6,6,6,6,6)]
   169       12.19783       12.19783       12.19783    6[1-(0),6-(1,1,6),6-(1,6,7),7-(1,1,28)]
   170      12.895714      12.895714      12.895714    6[1-(0),1-(0),6-(1,1,6),6-(1,6,7)]
   171      14.347551      14.347551      14.347551    6[1-(0),1-(0),6-(1,1,6),6-(1,1,6)]
   172      15.171982      15.171982      15.171982    6[1-(0),1-(0),6-(1,1,6),6-(1,1,6)]
   173      14.387847      14.387847      14.387847    6[1-(0),1-(0),6-(1,1,6),6-(1,6,7)]
   174      13.023967      13.023967      13.023967    6[1-(0),6-(1,1,6),6-(1,6,7),7-(1,1,28)]
   175       6.316786       6.316786       6.316786    6[7-(28),42-(6,6,6,6,6,6,6)]
   176       4.786247       4.786247       4.786247    6[7-(0),42-(6,6,6,6,6,6,6)]
   177       0.688574       0.688574       0.688574    6[1-(0),6-(1,1,6),6-(1,6,7),7-(1,1,28)]
   178       0.965504       0.965504       0.965504    6[1-(0),1-(0),6-(1,1,6),6-(1,6,7)]
   179       0.697837       0.697837       0.697837    6[1-(0),1-(0),6-(1,1,6),6-(1,1,6)]
   180      -0.588097      -0.588097      -0.588097    6[1-(0),1-(0),6-(1,1,6),6-(1,1,6)]
   181      -0.781782      -0.781782      -0.781782    6[1-(0),1-(0),6-(1,1,6),6-(1,6,7)]
   182      -0.563701      -0.563701      -0.563701    6[1-(0),6-(1,1,6),6-(1,6,7),7-(1,1,28)]
   183      10.708682      10.708682      10.708682    7[6-(42),28-(7,7,7,7,7)]
   184        1.25801        1.25801        1.25801    7[6-(42)]
   185      13.298995      13.298995      13.298995    7[1-(0),1-(0),6-(1,6,6),28-(7,7,7,7,7)]
   186       7.257598       7.257598       7.257598    7[1-(0),1-(0),6-(1,6,6),28-(7,7,7,7,7)]
   187       7.174728       7.174728       7.174728    7[6-(42),28-(7,7,7,7,7)]
   188       5.712847       5.712847       5.712847    7[6-(42)]
   189       7.243447       7.243447       7.243447    7[1-(0),1-(0),6-(1,6,6),28-(7,7,7,7,7)]
   190       8.662877       8.662877       8.662877    7[1-(0),1-(0),6-(1,6,6),28-(7,7,7,7,7)]
   191       9.665423       9.665423       9.665423    7[6-(42),28-(7,7,7,7,7)]
   192       11.12731       11.12731       11.12731    7[6-(42)]
   193       2.439653       2.439653       2.439653    7[1-(0),1-(0),6-(1,6,6),28-(7,7,7,7,7)]
   194       8.177263       8.177263       8.177263    7[1-(0),1-(0),6-(1,6,6),28-(7,7,7,7,7)]
   195       6.131499       6.131499       6.131499    7[6-(42),28-(7,7,7,7,7)]
   196       8.425112       8.425112       8.425112    7[6-(42)]
   197      12.382231      12.382231      12.382231    7[1-(0),1-(0),6-(1,6,6),28-(7,7,7,7,7)]
   198       9.582504       9.582504       9.582504    7[1-(0),1-(0),6-(1,6,6),28-(7,7,7,7,7)]
   199       2.552935       2.552935       2.552935    7[6-(42),28-(7,7,7,7,7)]
   200      12.003607      12.003607      12.003607    7[6-(42)]
   201      -0.037378      -0.037378      -0.037378    7[1-(0),1-(0),6-(1,6,6),28-(7,7,7,7,7)]
   202       6.004019       6.004019       6.004019    7[1-(0),1-(0),6-(1,6,6),28-(7,7,7,7,7)]
   203       6.086889       6.086889       6.086889    7[6-(42),28-(7,7,7,7,7)]
   204        7.54877        7.54877        7.54877    7[6-(42)]
   205        6.01817        6.01817        6.01817    7[1-(0),1-(0),6-(1,6,6),28-(7,7,7,7,7)]
   206        4.59874        4.59874        4.59874    7[1-(0),1-(0),6-(1,6,6),28-(7,7,7,7,7)]
   207       3.596194       3.596194       3.596194    7[6-(42),28-(7,7,7,7,7)]
   208       2.134307       2.134307       2.134307    7[6-(42)]
   209      10.821964      10.821964      10.821964    7[1-(0),1-(0),6-(1,6,6),28-(7,7,7,7,7)]
   210       5.084354       5.084354       5.084354    7[1-(0),1-(0),6-(1,6,6),28-(7,7,7,7,7)]
   211       7.130118       7.130118       7.130118    7[6-(42),28-(7,7,7,7,7)]
   212       4.836505       4.836505       4.836505    7[6-(42)]
   213       0.879386       0.879386       0.879386    7[1-(0),1-(0),6-(1,6,6),28-(7,7,7,7,7)]
   214       3.679113       3.679113       3.679113    7[1-(0),1-(0),6-(1,6,6),28-(7,7,7,7,7)]
