# Supplementary material for: A collection of forcefield precursors for metal–organic frameworks
Source: RSC Adv. 2019 Nov 13;9(63):36492–507. doi: 10.1039/c9ra07327b (PMC9075174; doi:10.1039/c9ra07327b)
Supplement: RA-009-C9RA07327B-s1757 [file RA-009-C9RA07327B-s1757.txt]

NURMUJ_clean

10.086100    0.000000    0.000000
0.000000    10.252700    0.000000
-1.565726    0.000000    16.326394

     1       2.178922       2.178922       2.178922    30[8-(6),8-(6),8-(6),8-(6)]
     2       7.124315       7.124315       7.124315    30[8-(6),8-(6),8-(6),8-(6)]
     3       6.341452       6.341452       6.341452    30[8-(6),8-(6),8-(6),8-(6)]
     4       1.396059       1.396059       1.396059    30[8-(6),8-(6),8-(6),8-(6)]
     5            0.0            0.0            0.0    30[8-(6),8-(6),8-(6),8-(6)]
     6      -0.782863      -0.782863      -0.782863    30[8-(6),8-(6),8-(6),8-(6)]
     7       6.729831       6.729831       6.729831    1[6-(6,6)]
     8       9.241646       9.241646       9.241646    1[6-(6,6)]
     9       5.322144       5.322144       5.322144    1[6-(6,6)]
    10       2.573406       2.573406       2.573406    1[6-(6,6)]
    11       0.061591       0.061591       0.061591    1[6-(6,6)]
    12       3.981093       3.981093       3.981093    1[6-(6,6)]
    13       1.790543       1.790543       1.790543    1[6-(6,6)]
    14      -0.721272      -0.721272      -0.721272    1[6-(6,6)]
    15        3.19823        3.19823        3.19823    1[6-(6,6)]
    16       5.946968       5.946968       5.946968    1[6-(6,6)]
    17       8.458783       8.458783       8.458783    1[6-(6,6)]
    18       4.539281       4.539281       4.539281    1[6-(6,6)]
    19       4.405974       4.405974       4.405974    6[6-(6,6),8-(30),8-(30)]
    20       9.318828       9.318828       9.318828    6[6-(6,6),8-(30),8-(30)]
    21       7.545248       7.545248       7.545248    6[6-(6,6),8-(30),8-(30)]
    22       5.800927       5.800927       5.800927    6[6-(1,6),6-(1,6),6-(8,8)]
    23       6.876382       6.876382       6.876382    6[1-(0),6-(6,6),6-(6,6)]
    24       8.172682       8.172682       8.172682    6[6-(1,6),6-(1,6),6-(8,8)]
    25       8.381321       8.381321       8.381321    6[1-(0),6-(6,6),6-(6,6)]
    26       7.315498       7.315498       7.315498    6[6-(1,6),6-(1,6),6-(8,8)]
    27       6.032422       6.032422       6.032422    6[1-(0),6-(6,6),6-(6,6)]
    28       4.897263       4.897263       4.897263    6[6-(6,6),8-(30),8-(30)]
    29      -0.015591      -0.015591      -0.015591    6[6-(6,6),8-(30),8-(30)]
    30       1.757989       1.757989       1.757989    6[6-(6,6),8-(30),8-(30)]
    31        3.50231        3.50231        3.50231    6[6-(1,6),6-(1,6),6-(8,8)]
    32       2.426855       2.426855       2.426855    6[1-(0),6-(6,6),6-(6,6)]
    33       1.130555       1.130555       1.130555    6[6-(1,6),6-(1,6),6-(8,8)]
    34       0.921916       0.921916       0.921916    6[1-(0),6-(6,6),6-(6,6)]
    35       1.987739       1.987739       1.987739    6[6-(1,6),6-(1,6),6-(8,8)]
    36       3.270815       3.270815       3.270815    6[1-(0),6-(6,6),6-(6,6)]
    37         4.1144         4.1144         4.1144    6[6-(6,6),8-(30),8-(30)]
    38      -0.798454      -0.798454      -0.798454    6[6-(6,6),8-(30),8-(30)]
    39       0.975126       0.975126       0.975126    6[6-(6,6),8-(30),8-(30)]
    40       2.719447       2.719447       2.719447    6[6-(1,6),6-(1,6),6-(8,8)]
    41       1.643992       1.643992       1.643992    6[1-(0),6-(6,6),6-(6,6)]
    42       0.347692       0.347692       0.347692    6[6-(1,6),6-(1,6),6-(8,8)]
    43       0.139053       0.139053       0.139053    6[1-(0),6-(6,6),6-(6,6)]
    44       1.204876       1.204876       1.204876    6[6-(1,6),6-(1,6),6-(8,8)]
    45       2.487952       2.487952       2.487952    6[1-(0),6-(6,6),6-(6,6)]
    46       3.623111       3.623111       3.623111    6[6-(6,6),8-(30),8-(30)]
    47       8.535965       8.535965       8.535965    6[6-(6,6),8-(30),8-(30)]
    48       6.762385       6.762385       6.762385    6[6-(6,6),8-(30),8-(30)]
    49       5.018064       5.018064       5.018064    6[6-(1,6),6-(1,6),6-(8,8)]
    50       6.093519       6.093519       6.093519    6[1-(0),6-(6,6),6-(6,6)]
    51       7.389819       7.389819       7.389819    6[6-(1,6),6-(1,6),6-(8,8)]
    52       7.598458       7.598458       7.598458    6[1-(0),6-(6,6),6-(6,6)]
    53       6.532635       6.532635       6.532635    6[6-(1,6),6-(1,6),6-(8,8)]
    54       5.249559       5.249559       5.249559    6[1-(0),6-(6,6),6-(6,6)]
    55       3.425861       3.425861       3.425861    8[6-(6,8),30-(8,8,8)]
    56       4.272884       4.272884       4.272884    8[6-(6,8),30-(8,8,8)]
    57       9.014826       9.014826       9.014826    8[6-(6,8),30-(8,8,8)]
    58       0.394413       0.394413       0.394413    8[6-(6,8),30-(8,8,8)]
    59       8.567495       8.567495       8.567495    8[6-(6,8),30-(8,8,8)]
    60       6.694465       6.694465       6.694465    8[6-(6,8),30-(8,8,8)]
    61       5.877376       5.877376       5.877376    8[6-(6,8),30-(8,8,8)]
    62       5.030353       5.030353       5.030353    8[6-(6,8),30-(8,8,8)]
    63       0.288411       0.288411       0.288411    8[6-(6,8),30-(8,8,8)]
    64       8.908824       8.908824       8.908824    8[6-(6,8),30-(8,8,8)]
    65       0.735742       0.735742       0.735742    8[6-(6,8),30-(8,8,8)]
    66       2.608772       2.608772       2.608772    8[6-(6,8),30-(8,8,8)]
    67       5.094513       5.094513       5.094513    8[6-(6,8),30-(8,8,8)]
    68        4.24749        4.24749        4.24749    8[6-(6,8),30-(8,8,8)]
    69      -0.494452      -0.494452      -0.494452    8[6-(6,8),30-(8,8,8)]
    70       8.125961       8.125961       8.125961    8[6-(6,8),30-(8,8,8)]
    71      -0.047121      -0.047121      -0.047121    8[6-(6,8),30-(8,8,8)]
    72       1.825909       1.825909       1.825909    8[6-(6,8),30-(8,8,8)]
    73       2.642998       2.642998       2.642998    8[6-(6,8),30-(8,8,8)]
    74       3.490021       3.490021       3.490021    8[6-(6,8),30-(8,8,8)]
    75       8.231963       8.231963       8.231963    8[6-(6,8),30-(8,8,8)]
    76       -0.38845       -0.38845       -0.38845    8[6-(6,8),30-(8,8,8)]
    77       7.784632       7.784632       7.784632    8[6-(6,8),30-(8,8,8)]
    78       5.911602       5.911602       5.911602    8[6-(6,8),30-(8,8,8)]
