# Supplementary material for: A collection of forcefield precursors for metal–organic frameworks
Source: RSC Adv. 2019 Nov 13;9(63):36492–507. doi: 10.1039/c9ra07327b (PMC9075174; doi:10.1039/c9ra07327b)
Supplement: RA-009-C9RA07327B-s1758 [file RA-009-C9RA07327B-s1758.txt]

NUVWEH_clean

13.441800    0.000000    0.000000
-6.161531    11.946444    0.000000
-6.161531    -4.436805    11.091992

     1       3.817895       3.817895       3.817895    57[8-(6),8-(6),8-(6),8-(6),8-(6),8-(6),8-(6,6),8-(6,6)]
     2       0.381608       0.381608       0.381608    57[8-(6),8-(6),8-(6),8-(6),8-(6),8-(6),8-(6,6),8-(6,6)]
     3       0.940977       0.940977       0.940977    57[8-(6),8-(6),8-(6),8-(6),8-(6),8-(6),8-(6,6),8-(6,6)]
     4      -2.903005      -2.903005      -2.903005    57[8-(6),8-(6),8-(6),8-(6),8-(6),8-(6),8-(6,6),8-(6,6)]
     5      -6.415619      -6.415619      -6.415619    1[6-(1,6,8)]
     6      -1.387793      -1.387793      -1.387793    1[6-(1,6,8)]
     7      -3.618391      -3.618391      -3.618391    1[6-(1,6,8)]
     8      -3.316701      -3.316701      -3.316701    1[6-(1,6,8)]
     9       5.353175       5.353175       5.353175    1[6-(1,6,8)]
    10       4.379636       4.379636       4.379636    1[6-(1,6,8)]
    11       1.848603       1.848603       1.848603    1[6-(1,6,8)]
    12       3.195739       3.195739       3.195739    1[6-(1,6,8)]
    13       -0.89425       -0.89425       -0.89425    1[6-(1,6,8)]
    14       0.003574       0.003574       0.003574    1[6-(1,6,8)]
    15      -3.573538      -3.573538      -3.573538    1[6-(1,6,8)]
    16      -4.909026      -4.909026      -4.909026    1[6-(1,6,8)]
    17        4.19417        4.19417        4.19417    1[6-(1,6,8)]
    18       5.403589       5.403589       5.403589    1[6-(1,6,8)]
    19       7.580802       7.580802       7.580802    1[6-(1,6,8)]
    20       7.267464       7.267464       7.267464    1[6-(1,6,8)]
    21       -7.61515       -7.61515       -7.61515    1[6-(1,6,8)]
    22      -6.717326      -6.717326      -6.717326    1[6-(1,6,8)]
    23       3.147362       3.147362       3.147362    1[6-(1,6,8)]
    24       1.811874       1.811874       1.811874    1[6-(1,6,8)]
    25       4.753539       4.753539       4.753539    1[6-(1,6,8)]
    26       5.962958       5.962958       5.962958    1[6-(1,6,8)]
    27      -5.301629      -5.301629      -5.301629    1[6-(1,6,8)]
    28      -5.614967      -5.614967      -5.614967    1[6-(1,6,8)]
    29      -1.367725      -1.367725      -1.367725    1[6-(1,6,8)]
    30      -2.341264      -2.341264      -2.341264    1[6-(1,6,8)]
    31       8.569503       8.569503       8.569503    1[6-(1,6,8)]
    32      -3.525161      -3.525161      -3.525161    1[6-(1,6,8)]
    33       6.466812       6.466812       6.466812    1[6-(1,6,8)]
    34       5.333107       5.333107       5.333107    1[6-(1,6,8)]
    35       -4.17776       -4.17776       -4.17776    1[6-(1,6,8)]
    36        9.56573        9.56573        9.56573    1[6-(1,6,8)]
    37      -1.171995      -1.171995      -1.171995    6[6-(1,1,8),8-(0),8-(57)]
    38      -7.307287      -7.307287      -7.307287    6[1-(0),1-(0),6-(8,8),8-(6,57)]
    39      -1.703259      -1.703259      -1.703259    6[6-(1,1,8),8-(57),8-(57)]
    40      -3.188209      -3.188209      -3.188209    6[1-(0),1-(0),6-(8,8),8-(6,57)]
    41       4.898293       4.898293       4.898293    6[6-(1,1,8),8-(0),8-(57)]
    42       5.160413       5.160413       5.160413    6[1-(0),1-(0),6-(8,8),8-(6,57)]
    43       1.789325       1.789325       1.789325    6[6-(1,1,8),8-(57),8-(57)]
    44       2.229279       2.229279       2.229279    6[1-(0),1-(0),6-(8,8),8-(6,57)]
    45       1.090945       1.090945       1.090945    6[6-(1,1,8),8-(0),8-(57)]
    46        -0.1511        -0.1511        -0.1511    6[1-(0),1-(0),6-(8,8),8-(6,57)]
    47      -5.048941      -5.048941      -5.048941    6[6-(1,1,8),8-(57),8-(57)]
    48      -4.539547      -4.539547      -4.539547    6[1-(0),1-(0),6-(8,8),8-(6,57)]
    49      -2.579767      -2.579767      -2.579767    6[6-(1,1,8),8-(0),8-(57)]
    50       4.535449       4.535449       4.535449    6[1-(0),1-(0),6-(8,8),8-(6,57)]
    51       7.200351       7.200351       7.200351    6[6-(1,1,8),8-(57),8-(57)]
    52       7.735954       7.735954       7.735954    6[1-(0),1-(0),6-(8,8),8-(6,57)]
    53      -5.629955      -5.629955      -5.629955    6[6-(1,1,8),8-(0),8-(57)]
    54         -6.872         -6.872         -6.872    6[1-(0),1-(0),6-(8,8),8-(6,57)]
    55       1.671959       1.671959       1.671959    6[6-(1,1,8),8-(57),8-(57)]
    56       2.181353       2.181353       2.181353    6[1-(0),1-(0),6-(8,8),8-(6,57)]
    57       4.141133       4.141133       4.141133    6[6-(1,1,8),8-(0),8-(57)]
    58       5.094818       5.094818       5.094818    6[1-(0),1-(0),6-(8,8),8-(6,57)]
    59       0.479451       0.479451       0.479451    6[6-(1,1,8),8-(57),8-(57)]
    60      -5.146477      -5.146477      -5.146477    6[1-(0),1-(0),6-(8,8),8-(6,57)]
    61      -1.822607      -1.822607      -1.822607    6[6-(1,1,8),8-(0),8-(57)]
    62      -1.560487      -1.560487      -1.560487    6[1-(0),1-(0),6-(8,8),8-(6,57)]
    63       2.348694       2.348694       2.348694    6[6-(1,1,8),8-(57),8-(57)]
    64       8.950179       8.950179       8.950179    6[1-(0),1-(0),6-(8,8),8-(6,57)]
    65       5.548905       5.548905       5.548905    6[6-(1,1,8),8-(0),8-(57)]
    66       5.575144       5.575144       5.575144    6[1-(0),1-(0),6-(8,8),8-(6,57)]
    67      -2.262628      -2.262628      -2.262628    6[6-(1,1,8),8-(57),8-(57)]
    68      -3.747578      -3.747578      -3.747578    6[1-(0),1-(0),6-(8,8),8-(6,57)]
    69      -0.721361      -0.721361      -0.721361    8[6-(6,8)]
    70      11.838029      11.838029      11.838029    8[6-(6,8),57-(8,8,8,8,8,8,8)]
    71      -1.263331      -1.263331      -1.263331    8[6-(6,8),57-(8,8,8,8,8,8,8)]
    72      -1.067757      -1.067757      -1.067757    8[6-(6,8),57-(8,8,8,8,8,8,8)]
    73       3.782213       3.782213       3.782213    8[6-(6,8)]
    74      -1.420308      -1.420308      -1.420308    8[6-(6,8),57-(8,8,8,8,8,8,8)]
    75       1.122652       1.122652       1.122652    8[6-(6,8),57-(8,8,8,8,8,8,8)]
    76        2.12488        2.12488        2.12488    8[6-(6,8),57-(8,8,8,8,8,8,8)]
    77       1.693037       1.693037       1.693037    8[6-(6,8)]
    78       1.371291       1.371291       1.371291    8[6-(6,8),57-(8,8,8,8,8,8,8)]
    79        7.77238        7.77238        7.77238    8[6-(6,8),57-(8,8,8,8,8,8,8)]
    80      -4.818091      -4.818091      -4.818091    8[6-(6,8),57-(8,8,8,8,8,8,8)]
    81      -2.516414      -2.516414      -2.516414    8[6-(6,8)]
    82      -9.551536      -9.551536      -9.551536    8[6-(6,8),57-(8,8,8,8,8,8,8)]
    83      -5.394225      -5.394225      -5.394225    8[6-(6,8),57-(8,8,8,8,8,8,8)]
    84       5.998444       5.998444       5.998444    8[6-(6,8),57-(8,8,8,8,8,8,8)]
    85      -5.027863      -5.027863      -5.027863    8[6-(6,8)]
    86       0.811922       0.811922       0.811922    8[6-(6,8),57-(8,8,8,8,8,8,8)]
    87        1.05148        1.05148        1.05148    8[6-(6,8),57-(8,8,8,8,8,8,8)]
    88       1.902809       1.902809       1.902809    8[6-(6,8),57-(8,8,8,8,8,8,8)]
    89       4.204486       4.204486       4.204486    8[6-(6,8)]
    90       3.330895       3.330895       3.330895    8[6-(6,8),57-(8,8,8,8,8,8,8)]
    91       1.326675       1.326675       1.326675    8[6-(6,8),57-(8,8,8,8,8,8,8)]
    92      -0.722456      -0.722456      -0.722456    8[6-(6,8),57-(8,8,8,8,8,8,8)]
    93      -2.938687      -2.938687      -2.938687    8[6-(6,8)]
    94      -0.860939      -0.860939      -0.860939    8[6-(6,8),57-(8,8,8,8,8,8,8)]
    95       1.682021       1.682021       1.682021    8[6-(6,8),57-(8,8,8,8,8,8,8)]
    96       2.684249       2.684249       2.684249    8[6-(6,8),57-(8,8,8,8,8,8,8)]
    97       5.999539       5.999539       5.999539    8[6-(6,8)]
    98      -1.044402      -1.044402      -1.044402    8[6-(6,8),57-(8,8,8,8,8,8,8)]
    99        -1.8227        -1.8227        -1.8227    8[6-(6,8),57-(8,8,8,8,8,8,8)]
   100      -1.627126      -1.627126      -1.627126    8[6-(6,8),57-(8,8,8,8,8,8,8)]
   101       5.214979       5.214979       5.214979    8[6-(1,1,6),6-(1,1,6),57-(8,8,8,8,8,8,8)]
   102      -3.769112      -3.769112      -3.769112    8[6-(1,1,6),6-(1,1,6),57-(8,8,8,8,8,8,8)]
   103      -7.177006      -7.177006      -7.177006    8[6-(1,1,6),6-(1,1,6),57-(8,8,8,8,8,8,8)]
   104       1.807085       1.807085       1.807085    8[6-(1,1,6),6-(1,1,6),57-(8,8,8,8,8,8,8)]
   105      -0.456106      -0.456106      -0.456106    8[6-(1,1,6),6-(1,1,6),57-(8,8,8,8,8,8,8)]
   106       8.527985       8.527985       8.527985    8[6-(1,1,6),6-(1,1,6),57-(8,8,8,8,8,8,8)]
   107        4.65561        4.65561        4.65561    8[6-(1,1,6),6-(1,1,6),57-(8,8,8,8,8,8,8)]
   108      -4.328481      -4.328481      -4.328481    8[6-(1,1,6),6-(1,1,6),57-(8,8,8,8,8,8,8)]
