# Supplementary material for: A collection of forcefield precursors for metal–organic frameworks
Source: RSC Adv. 2019 Nov 13;9(63):36492–507. doi: 10.1039/c9ra07327b (PMC9075174; doi:10.1039/c9ra07327b)
Supplement: RA-009-C9RA07327B-s1759 [file RA-009-C9RA07327B-s1759.txt]

NUVWIL_clean

15.118000    0.000000    0.000000
0.000000    15.370800    0.000000
0.000000    -7.685400    13.311503

     1        11.3385        11.3385        11.3385    57[8-(6),8-(6),8-(6),8-(6),8-(6),8-(6),8-(6,6),8-(6,6),8-(6,6)]
     2        11.3385        11.3385        11.3385    57[8-(6),8-(6),8-(6),8-(6),8-(6),8-(6),8-(6,6),8-(6,6),8-(6,6)]
     3         3.7795         3.7795         3.7795    57[8-(6),8-(6),8-(6),8-(6),8-(6),8-(6),8-(6,6),8-(6,6),8-(6,6)]
     4         3.7795         3.7795         3.7795    57[8-(6),8-(6),8-(6),8-(6),8-(6),8-(6),8-(6,6),8-(6,6),8-(6,6)]
     5            0.0            0.0            0.0    30[8-(6),8-(6),8-(6),8-(6)]
     6            0.0            0.0            0.0    30[8-(6),8-(6),8-(6),8-(6)]
     7            0.0            0.0            0.0    30[8-(6),8-(6),8-(6),8-(6)]
     8          7.559          7.559          7.559    30[8-(6),8-(6),8-(6),8-(6)]
     9          7.559          7.559          7.559    30[8-(6),8-(6),8-(6),8-(6)]
    10          7.559          7.559          7.559    30[8-(6),8-(6),8-(6),8-(6)]
    11      11.498751      11.498751      11.498751    1[6-(1,6,8)]
    12      12.635624      12.635624      12.635624    1[6-(1,6,8)]
    13      11.498751      11.498751      11.498751    1[6-(1,6,8)]
    14      12.635624      12.635624      12.635624    1[6-(1,6,8)]
    15      11.498751      11.498751      11.498751    1[6-(1,6,8)]
    16      12.635624      12.635624      12.635624    1[6-(1,6,8)]
    17      11.498751      11.498751      11.498751    1[6-(1,6,8)]
    18      12.635624      12.635624      12.635624    1[6-(1,6,8)]
    19      11.498751      11.498751      11.498751    1[6-(1,6,8)]
    20      12.635624      12.635624      12.635624    1[6-(1,6,8)]
    21      11.498751      11.498751      11.498751    1[6-(1,6,8)]
    22      12.635624      12.635624      12.635624    1[6-(1,6,8)]
    23      11.178249      11.178249      11.178249    1[6-(1,6,8)]
    24      10.041376      10.041376      10.041376    1[6-(1,6,8)]
    25      11.178249      11.178249      11.178249    1[6-(1,6,8)]
    26      10.041376      10.041376      10.041376    1[6-(1,6,8)]
    27      11.178249      11.178249      11.178249    1[6-(1,6,8)]
    28      10.041376      10.041376      10.041376    1[6-(1,6,8)]
    29      11.178249      11.178249      11.178249    1[6-(1,6,8)]
    30      10.041376      10.041376      10.041376    1[6-(1,6,8)]
    31      11.178249      11.178249      11.178249    1[6-(1,6,8)]
    32      10.041376      10.041376      10.041376    1[6-(1,6,8)]
    33      11.178249      11.178249      11.178249    1[6-(1,6,8)]
    34      10.041376      10.041376      10.041376    1[6-(1,6,8)]
    35       3.619249       3.619249       3.619249    1[6-(1,6,8)]
    36       2.482376       2.482376       2.482376    1[6-(1,6,8)]
    37       3.619249       3.619249       3.619249    1[6-(1,6,8)]
    38       2.482376       2.482376       2.482376    1[6-(1,6,8)]
    39       3.619249       3.619249       3.619249    1[6-(1,6,8)]
    40       2.482376       2.482376       2.482376    1[6-(1,6,8)]
    41       3.619249       3.619249       3.619249    1[6-(1,6,8)]
    42       2.482376       2.482376       2.482376    1[6-(1,6,8)]
    43       3.619249       3.619249       3.619249    1[6-(1,6,8)]
    44       2.482376       2.482376       2.482376    1[6-(1,6,8)]
    45       3.619249       3.619249       3.619249    1[6-(1,6,8)]
    46       2.482376       2.482376       2.482376    1[6-(1,6,8)]
    47       3.939751       3.939751       3.939751    1[6-(1,6,8)]
    48       5.076624       5.076624       5.076624    1[6-(1,6,8)]
    49       3.939751       3.939751       3.939751    1[6-(1,6,8)]
    50       5.076624       5.076624       5.076624    1[6-(1,6,8)]
    51       3.939751       3.939751       3.939751    1[6-(1,6,8)]
    52       5.076624       5.076624       5.076624    1[6-(1,6,8)]
    53       3.939751       3.939751       3.939751    1[6-(1,6,8)]
    54       5.076624       5.076624       5.076624    1[6-(1,6,8)]
    55       3.939751       3.939751       3.939751    1[6-(1,6,8)]
    56       5.076624       5.076624       5.076624    1[6-(1,6,8)]
    57       3.939751       3.939751       3.939751    1[6-(1,6,8)]
    58       5.076624       5.076624       5.076624    1[6-(1,6,8)]
    59      12.977291      12.977291      12.977291    6[6-(1,1,8),8-(30),8-(57)]
    60      12.092888      12.092888      12.092888    6[1-(0),1-(0),6-(8,8),8-(6,57)]
    61      12.977291      12.977291      12.977291    6[6-(1,1,8),8-(30),8-(57)]
    62      12.092888      12.092888      12.092888    6[1-(0),1-(0),6-(8,8),8-(6,57)]
    63      12.977291      12.977291      12.977291    6[6-(1,1,8),8-(30),8-(57)]
    64      12.092888      12.092888      12.092888    6[1-(0),1-(0),6-(8,8),8-(6,57)]
    65      12.977291      12.977291      12.977291    6[6-(1,1,8),8-(30),8-(57)]
    66      12.092888      12.092888      12.092888    6[1-(0),1-(0),6-(8,8),8-(6,57)]
    67      12.977291      12.977291      12.977291    6[6-(1,1,8),8-(30),8-(57)]
    68      12.092888      12.092888      12.092888    6[1-(0),1-(0),6-(8,8),8-(6,57)]
    69      12.977291      12.977291      12.977291    6[6-(1,1,8),8-(30),8-(57)]
    70      12.092888      12.092888      12.092888    6[1-(0),1-(0),6-(8,8),8-(6,57)]
    71       9.699709       9.699709       9.699709    6[6-(1,1,8),8-(30),8-(57)]
    72      10.584112      10.584112      10.584112    6[1-(0),1-(0),6-(8,8),8-(6,57)]
    73       9.699709       9.699709       9.699709    6[6-(1,1,8),8-(30),8-(57)]
    74      10.584112      10.584112      10.584112    6[1-(0),1-(0),6-(8,8),8-(6,57)]
    75       9.699709       9.699709       9.699709    6[6-(1,1,8),8-(30),8-(57)]
    76      10.584112      10.584112      10.584112    6[1-(0),1-(0),6-(8,8),8-(6,57)]
    77       9.699709       9.699709       9.699709    6[6-(1,1,8),8-(30),8-(57)]
    78      10.584112      10.584112      10.584112    6[1-(0),1-(0),6-(8,8),8-(6,57)]
    79       9.699709       9.699709       9.699709    6[6-(1,1,8),8-(30),8-(57)]
    80      10.584112      10.584112      10.584112    6[1-(0),1-(0),6-(8,8),8-(6,57)]
    81       9.699709       9.699709       9.699709    6[6-(1,1,8),8-(30),8-(57)]
    82      10.584112      10.584112      10.584112    6[1-(0),1-(0),6-(8,8),8-(6,57)]
    83       2.140709       2.140709       2.140709    6[6-(1,1,8),8-(30),8-(57)]
    84       3.025112       3.025112       3.025112    6[1-(0),1-(0),6-(8,8),8-(6,57)]
    85       2.140709       2.140709       2.140709    6[6-(1,1,8),8-(30),8-(57)]
    86       3.025112       3.025112       3.025112    6[1-(0),1-(0),6-(8,8),8-(6,57)]
    87       2.140709       2.140709       2.140709    6[6-(1,1,8),8-(30),8-(57)]
    88       3.025112       3.025112       3.025112    6[1-(0),1-(0),6-(8,8),8-(6,57)]
    89       2.140709       2.140709       2.140709    6[6-(1,1,8),8-(30),8-(57)]
    90       3.025112       3.025112       3.025112    6[1-(0),1-(0),6-(8,8),8-(6,57)]
    91       2.140709       2.140709       2.140709    6[6-(1,1,8),8-(30),8-(57)]
    92       3.025112       3.025112       3.025112    6[1-(0),1-(0),6-(8,8),8-(6,57)]
    93       2.140709       2.140709       2.140709    6[6-(1,1,8),8-(30),8-(57)]
    94       3.025112       3.025112       3.025112    6[1-(0),1-(0),6-(8,8),8-(6,57)]
    95       5.418291       5.418291       5.418291    6[6-(1,1,8),8-(30),8-(57)]
    96       4.533888       4.533888       4.533888    6[1-(0),1-(0),6-(8,8),8-(6,57)]
    97       5.418291       5.418291       5.418291    6[6-(1,1,8),8-(30),8-(57)]
    98       4.533888       4.533888       4.533888    6[1-(0),1-(0),6-(8,8),8-(6,57)]
    99       5.418291       5.418291       5.418291    6[6-(1,1,8),8-(30),8-(57)]
   100       4.533888       4.533888       4.533888    6[1-(0),1-(0),6-(8,8),8-(6,57)]
   101       5.418291       5.418291       5.418291    6[6-(1,1,8),8-(30),8-(57)]
   102       4.533888       4.533888       4.533888    6[1-(0),1-(0),6-(8,8),8-(6,57)]
   103       5.418291       5.418291       5.418291    6[6-(1,1,8),8-(30),8-(57)]
   104       4.533888       4.533888       4.533888    6[1-(0),1-(0),6-(8,8),8-(6,57)]
   105       5.418291       5.418291       5.418291    6[6-(1,1,8),8-(30),8-(57)]
   106       4.533888       4.533888       4.533888    6[1-(0),1-(0),6-(8,8),8-(6,57)]
   107      12.971849      12.971849      12.971849    8[6-(6,8),57-(8,8,8,8,8,8,8,8)]
   108      13.667428      13.667428      13.667428    8[6-(6,8),30-(8,8,8)]
   109      12.971849      12.971849      12.971849    8[6-(6,8),57-(8,8,8,8,8,8,8,8)]
   110      13.667428      13.667428      13.667428    8[6-(6,8),30-(8,8,8)]
   111      12.971849      12.971849      12.971849    8[6-(6,8),57-(8,8,8,8,8,8,8,8)]
   112      13.667428      13.667428      13.667428    8[6-(6,8),30-(8,8,8)]
   113      12.971849      12.971849      12.971849    8[6-(6,8),57-(8,8,8,8,8,8,8,8)]
   114      13.667428      13.667428      13.667428    8[6-(6,8),30-(8,8,8)]
   115      12.971849      12.971849      12.971849    8[6-(6,8),57-(8,8,8,8,8,8,8,8)]
   116      13.667428      13.667428      13.667428    8[6-(6,8),30-(8,8,8)]
   117      12.971849      12.971849      12.971849    8[6-(6,8),57-(8,8,8,8,8,8,8,8)]
   118      13.667428      13.667428      13.667428    8[6-(6,8),30-(8,8,8)]
   119       9.705151       9.705151       9.705151    8[6-(6,8),57-(8,8,8,8,8,8,8,8)]
   120       9.009572       9.009572       9.009572    8[6-(6,8),30-(8,8,8)]
   121       9.705151       9.705151       9.705151    8[6-(6,8),57-(8,8,8,8,8,8,8,8)]
   122       9.009572       9.009572       9.009572    8[6-(6,8),30-(8,8,8)]
   123       9.705151       9.705151       9.705151    8[6-(6,8),57-(8,8,8,8,8,8,8,8)]
   124       9.009572       9.009572       9.009572    8[6-(6,8),30-(8,8,8)]
   125       9.705151       9.705151       9.705151    8[6-(6,8),57-(8,8,8,8,8,8,8,8)]
   126       9.009572       9.009572       9.009572    8[6-(6,8),30-(8,8,8)]
   127       9.705151       9.705151       9.705151    8[6-(6,8),57-(8,8,8,8,8,8,8,8)]
   128       9.009572       9.009572       9.009572    8[6-(6,8),30-(8,8,8)]
   129       9.705151       9.705151       9.705151    8[6-(6,8),57-(8,8,8,8,8,8,8,8)]
   130       9.009572       9.009572       9.009572    8[6-(6,8),30-(8,8,8)]
   131       2.146151       2.146151       2.146151    8[6-(6,8),57-(8,8,8,8,8,8,8,8)]
   132       1.450572       1.450572       1.450572    8[6-(6,8),30-(8,8,8)]
   133       2.146151       2.146151       2.146151    8[6-(6,8),57-(8,8,8,8,8,8,8,8)]
   134       1.450572       1.450572       1.450572    8[6-(6,8),30-(8,8,8)]
   135       2.146151       2.146151       2.146151    8[6-(6,8),57-(8,8,8,8,8,8,8,8)]
   136       1.450572       1.450572       1.450572    8[6-(6,8),30-(8,8,8)]
   137       2.146151       2.146151       2.146151    8[6-(6,8),57-(8,8,8,8,8,8,8,8)]
   138       1.450572       1.450572       1.450572    8[6-(6,8),30-(8,8,8)]
   139       2.146151       2.146151       2.146151    8[6-(6,8),57-(8,8,8,8,8,8,8,8)]
   140       1.450572       1.450572       1.450572    8[6-(6,8),30-(8,8,8)]
   141       2.146151       2.146151       2.146151    8[6-(6,8),57-(8,8,8,8,8,8,8,8)]
   142       1.450572       1.450572       1.450572    8[6-(6,8),30-(8,8,8)]
   143       5.412849       5.412849       5.412849    8[6-(6,8),57-(8,8,8,8,8,8,8,8)]
   144       6.108428       6.108428       6.108428    8[6-(6,8),30-(8,8,8)]
   145       5.412849       5.412849       5.412849    8[6-(6,8),57-(8,8,8,8,8,8,8,8)]
   146       6.108428       6.108428       6.108428    8[6-(6,8),30-(8,8,8)]
   147       5.412849       5.412849       5.412849    8[6-(6,8),57-(8,8,8,8,8,8,8,8)]
   148       6.108428       6.108428       6.108428    8[6-(6,8),30-(8,8,8)]
   149       5.412849       5.412849       5.412849    8[6-(6,8),57-(8,8,8,8,8,8,8,8)]
   150       6.108428       6.108428       6.108428    8[6-(6,8),30-(8,8,8)]
   151       5.412849       5.412849       5.412849    8[6-(6,8),57-(8,8,8,8,8,8,8,8)]
   152       6.108428       6.108428       6.108428    8[6-(6,8),30-(8,8,8)]
   153       5.412849       5.412849       5.412849    8[6-(6,8),57-(8,8,8,8,8,8,8,8)]
   154       6.108428       6.108428       6.108428    8[6-(6,8),30-(8,8,8)]
   155        11.3385        11.3385        11.3385    8[6-(1,1,6),6-(1,1,6),57-(8,8,8,8,8,8,8,8)]
   156        11.3385        11.3385        11.3385    8[6-(1,1,6),6-(1,1,6),57-(8,8,8,8,8,8,8,8)]
   157        11.3385        11.3385        11.3385    8[6-(1,1,6),6-(1,1,6),57-(8,8,8,8,8,8,8,8)]
   158        11.3385        11.3385        11.3385    8[6-(1,1,6),6-(1,1,6),57-(8,8,8,8,8,8,8,8)]
   159        11.3385        11.3385        11.3385    8[6-(1,1,6),6-(1,1,6),57-(8,8,8,8,8,8,8,8)]
   160        11.3385        11.3385        11.3385    8[6-(1,1,6),6-(1,1,6),57-(8,8,8,8,8,8,8,8)]
   161         3.7795         3.7795         3.7795    8[6-(1,1,6),6-(1,1,6),57-(8,8,8,8,8,8,8,8)]
   162         3.7795         3.7795         3.7795    8[6-(1,1,6),6-(1,1,6),57-(8,8,8,8,8,8,8,8)]
   163         3.7795         3.7795         3.7795    8[6-(1,1,6),6-(1,1,6),57-(8,8,8,8,8,8,8,8)]
   164         3.7795         3.7795         3.7795    8[6-(1,1,6),6-(1,1,6),57-(8,8,8,8,8,8,8,8)]
   165         3.7795         3.7795         3.7795    8[6-(1,1,6),6-(1,1,6),57-(8,8,8,8,8,8,8,8)]
   166         3.7795         3.7795         3.7795    8[6-(1,1,6),6-(1,1,6),57-(8,8,8,8,8,8,8,8)]
