# Supplementary material for: A collection of forcefield precursors for metal–organic frameworks
Source: RSC Adv. 2019 Nov 13;9(63):36492–507. doi: 10.1039/c9ra07327b (PMC9075174; doi:10.1039/c9ra07327b)
Supplement: RA-009-C9RA07327B-s1760 [file RA-009-C9RA07327B-s1760.txt]

NUVYIN_clean

11.214900    0.000000    0.000000
1.454371    16.940183    0.000000
0.727183    8.470108    18.453546

     1       2.039891       2.039891       2.039891    28[7-(6,6),7-(6,6),8-(6),8-(6),8-(6)]
     2       6.476296       6.476296       6.476296    28[7-(6,6),7-(6,6),8-(6),8-(6),8-(6)]
     3      11.356563      11.356563      11.356563    28[7-(6,6),7-(6,6),8-(6),8-(6),8-(6)]
     4       6.920158       6.920158       6.920158    28[7-(6,6),7-(6,6),8-(6),8-(6),8-(6)]
     5       4.258095       4.258095       4.258095    28[7-(6,6),7-(6,6),8-(6),8-(6),8-(6),8-(6)]
     6       9.138359       9.138359       9.138359    28[7-(6,6),7-(6,6),8-(6),8-(6),8-(6),8-(6)]
     7       6.601826       6.601826       6.601826    1[6-(6,6)]
     8       7.022557       7.022557       7.022557    1[6-(6,6)]
     9        9.10284        9.10284        9.10284    1[6-(6,6)]
    10       1.297953       1.297953       1.297953    1[6-(6,6)]
    11       2.570294       2.570294       2.570294    1[6-(6,6)]
    12        1.51175        1.51175        1.51175    1[6-(6,6)]
    13      11.541598      11.541598      11.541598    1[6-(6,6)]
    14       3.257523       3.257523       3.257523    1[6-(6,7)]
    15       1.821143       1.821143       1.821143    1[6-(6,6)]
    16       11.66558       11.66558       11.66558    1[6-(6,6)]
    17       1.976799       1.976799       1.976799    1[6-(6,7)]
    18       9.509736       9.509736       9.509736    1[6-(6,7)]
    19      12.371839      12.371839      12.371839    1[6-(6,6)]
    20       9.772538       9.772538       9.772538    1[6-(6,6)]
    21       6.973319       6.973319       6.973319    1[6-(6,7)]
    22       4.704378       4.704378       4.704378    1[6-(6,7)]
    23       5.652378       5.652378       5.652378    1[6-(6,6)]
    24       2.035398       2.035398       2.035398    1[6-(6,6)]
    25      12.402773      12.402773      12.402773    1[6-(6,7)]
    26       1.914362       1.914362       1.914362    1[6-(6,6)]
    27      12.708532      12.708532      12.708532    1[6-(6,6)]
    28      10.628248      10.628248      10.628248    1[6-(6,6)]
    29       5.763865       5.763865       5.763865    1[6-(6,6)]
    30       5.945896       5.945896       5.945896    1[6-(6,6)]
    31       7.004438       7.004438       7.004438    1[6-(6,6)]
    32        8.18949        8.18949        8.18949    1[6-(6,6)]
    33       5.258667       5.258667       5.258667    1[6-(6,7)]
    34       6.695048       6.695048       6.695048    1[6-(6,6)]
    35        8.06551        8.06551        8.06551    1[6-(6,6)]
    36       6.539391       6.539391       6.539391    1[6-(6,7)]
    37       8.766985       8.766985       8.766985    1[6-(6,7)]
    38       7.359252       7.359252       7.359252    1[6-(6,6)]
    39       9.958553       9.958553       9.958553    1[6-(6,6)]
    40      11.303401      11.303401      11.303401    1[6-(6,7)]
    41       3.811809       3.811809       3.811809    1[6-(6,7)]
    42       2.863809       2.863809       2.863809    1[6-(6,6)]
    43        6.48079        6.48079        6.48079    1[6-(6,6)]
    44       7.328315       7.328315       7.328315    1[6-(6,7)]
    45       6.794628       6.794628       6.794628    1[6-(6,6)]
    46       6.373897       6.373897       6.373897    1[6-(6,6)]
    47       4.293614       4.293614       4.293614    1[6-(6,6)]
    48      12.098501      12.098501      12.098501    1[6-(6,6)]
    49       10.82616       10.82616       10.82616    1[6-(6,6)]
    50      11.884704      11.884704      11.884704    1[6-(6,6)]
    51       1.854856       1.854856       1.854856    1[6-(6,6)]
    52      10.138931      10.138931      10.138931    1[6-(6,7)]
    53      11.575311      11.575311      11.575311    1[6-(6,6)]
    54       1.730874       1.730874       1.730874    1[6-(6,6)]
    55      11.419655      11.419655      11.419655    1[6-(6,7)]
    56       3.886718       3.886718       3.886718    1[6-(6,7)]
    57       1.024615       1.024615       1.024615    1[6-(6,6)]
    58       3.623916       3.623916       3.623916    1[6-(6,6)]
    59       6.423135       6.423135       6.423135    1[6-(6,7)]
    60       8.692076       8.692076       8.692076    1[6-(6,7)]
    61       7.744076       7.744076       7.744076    1[6-(6,6)]
    62      11.361056      11.361056      11.361056    1[6-(6,6)]
    63       0.993681       0.993681       0.993681    1[6-(6,7)]
    64      11.482092      11.482092      11.482092    1[6-(6,6)]
    65       0.687922       0.687922       0.687922    1[6-(6,6)]
    66       2.768206       2.768206       2.768206    1[6-(6,6)]
    67       7.632589       7.632589       7.632589    1[6-(6,6)]
    68       7.450558       7.450558       7.450558    1[6-(6,6)]
    69       6.392016       6.392016       6.392016    1[6-(6,6)]
    70       5.206964       5.206964       5.206964    1[6-(6,6)]
    71       8.137787       8.137787       8.137787    1[6-(6,7)]
    72       6.701406       6.701406       6.701406    1[6-(6,6)]
    73       5.330944       5.330944       5.330944    1[6-(6,6)]
    74       6.857063       6.857063       6.857063    1[6-(6,7)]
    75       4.629469       4.629469       4.629469    1[6-(6,7)]
    76       6.037202       6.037202       6.037202    1[6-(6,6)]
    77       3.437901       3.437901       3.437901    1[6-(6,6)]
    78       2.093053       2.093053       2.093053    1[6-(6,7)]
    79       9.584645       9.584645       9.584645    1[6-(6,7)]
    80      10.532645      10.532645      10.532645    1[6-(6,6)]
    81       6.915664       6.915664       6.915664    1[6-(6,6)]
    82       6.068139       6.068139       6.068139    1[6-(6,7)]
    83       8.116226       8.116226       8.116226    6[6-(6,6),8-(28),8-(28)]
    84      10.824824      10.824824      10.824824    6[6-(6,6),8-(0),8-(28)]
    85        8.43141        8.43141        8.43141    6[6-(1,6),6-(6,6),6-(8,8)]
    86       7.440963       7.440963       7.440963    6[1-(0),6-(1,6),6-(6,6)]
    87       7.695005       7.695005       7.695005    6[1-(0),6-(1,6),6-(1,6)]
    88       8.932164       8.932164       8.932164    6[1-(0),6-(1,6),6-(6,8)]
    89       9.933619       9.933619       9.933619    6[6-(1,6),6-(6,6),8-(6)]
    90       9.706514       9.706514       9.706514    6[6-(6,6),6-(6,8),6-(8,8)]
    91      11.876786      11.876786      11.876786    6[6-(1,6),6-(1,6),8-(6)]
    92       1.338025       1.338025       1.338025    6[1-(0),6-(1,6),6-(6,8)]
    93       2.099507       2.099507       2.099507    6[1-(0),6-(1,6),6-(6,6)]
    94       2.152969       2.152969       2.152969    6[6-(1,6),6-(1,6),6-(8,8)]
    95       1.477576       1.477576       1.477576    6[1-(0),6-(1,6),6-(6,6)]
    96      11.963809      11.963809      11.963809    6[1-(0),6-(1,6),6-(6,8)]
    97       2.928846       2.928846       2.928846    6[6-(6,6),8-(28),8-(28)]
    98       2.702702       2.702702       2.702702    6[1-(0),6-(1,6),7-(6,28)]
    99       1.830506       1.830506       1.830506    6[1-(0),6-(1,7),6-(6,6)]
   100      12.186153      12.186153      12.186153    6[6-(1,6),6-(1,6),6-(6,6)]
   101      12.245304      12.245304      12.245304    6[1-(0),6-(1,7),6-(6,6)]
   102       1.946461       1.946461       1.946461    6[1-(0),6-(1,6),7-(6,28)]
   103       9.269304       9.269304       9.269304    6[1-(0),6-(1,6),7-(6,28)]
   104      10.124465      10.124465      10.124465    6[1-(0),6-(1,7),6-(6,6)]
   105      11.252466      11.252466      11.252466    6[6-(1,6),6-(1,6),6-(6,6)]
   106      10.043935      10.043935      10.043935    6[1-(0),6-(1,7),6-(6,6)]
   107       7.785181       7.785181       7.785181    6[1-(0),6-(1,6),7-(6,28)]
   108       4.155164       4.155164       4.155164    6[1-(0),6-(1,6),7-(6,28)]
   109        4.73319        4.73319        4.73319    6[1-(0),6-(1,7),6-(6,6)]
   110       3.963679       3.963679       3.963679    6[6-(1,6),6-(1,6),6-(6,6)]
   111       2.598984       2.598984       2.598984    6[1-(0),6-(1,7),6-(6,6)]
   112       2.096948       2.096948       2.096948    6[1-(0),6-(1,6),7-(6,28)]
   113      11.614861      11.614861      11.614861    6[6-(6,6),8-(28),8-(28)]
   114       8.906264       8.906264       8.906264    6[6-(6,6),8-(0),8-(28)]
   115      11.299678      11.299678      11.299678    6[6-(1,6),6-(6,6),6-(8,8)]
   116      12.290125      12.290125      12.290125    6[1-(0),6-(1,6),6-(6,6)]
   117      12.036084      12.036084      12.036084    6[1-(0),6-(1,6),6-(1,6)]
   118      10.798925      10.798925      10.798925    6[1-(0),6-(1,6),6-(6,8)]
   119       9.797469       9.797469       9.797469    6[6-(1,6),6-(6,6),8-(6)]
   120      10.024574      10.024574      10.024574    6[6-(6,6),6-(6,8),6-(8,8)]
   121       7.854303       7.854303       7.854303    6[6-(1,6),6-(1,6),8-(6)]
   122       7.178164       7.178164       7.178164    6[1-(0),6-(1,6),6-(6,8)]
   123       6.416682       6.416682       6.416682    6[1-(0),6-(1,6),6-(6,6)]
   124        6.36322        6.36322        6.36322    6[6-(1,6),6-(1,6),6-(8,8)]
   125       7.038613       7.038613       7.038613    6[1-(0),6-(1,6),6-(6,6)]
   126        7.76728        7.76728        7.76728    6[1-(0),6-(1,6),6-(6,8)]
   127       5.587344       5.587344       5.587344    6[6-(6,6),8-(28),8-(28)]
   128       5.813488       5.813488       5.813488    6[1-(0),6-(1,6),7-(6,28)]
   129       6.685685       6.685685       6.685685    6[1-(0),6-(1,7),6-(6,6)]
   130       7.544938       7.544938       7.544938    6[6-(1,6),6-(1,6),6-(6,6)]
   131       7.485786       7.485786       7.485786    6[1-(0),6-(1,7),6-(6,6)]
   132       6.569729       6.569729       6.569729    6[1-(0),6-(1,6),7-(6,28)]
   133       9.007416       9.007416       9.007416    6[1-(0),6-(1,6),7-(6,28)]
   134       8.152256       8.152256       8.152256    6[1-(0),6-(1,7),6-(6,6)]
   135       8.478625       8.478625       8.478625    6[6-(1,6),6-(1,6),6-(6,6)]
   136       9.687155       9.687155       9.687155    6[1-(0),6-(1,7),6-(6,6)]
   137      10.491539      10.491539      10.491539    6[1-(0),6-(1,6),7-(6,28)]
   138       4.361023       4.361023       4.361023    6[1-(0),6-(1,6),7-(6,28)]
   139       3.782998       3.782998       3.782998    6[1-(0),6-(1,7),6-(6,6)]
   140       4.552509       4.552509       4.552509    6[6-(1,6),6-(1,6),6-(6,6)]
   141       5.917203       5.917203       5.917203    6[1-(0),6-(1,7),6-(6,6)]
   142       6.419239       6.419239       6.419239    6[1-(0),6-(1,6),7-(6,28)]
   143       5.280228       5.280228       5.280228    6[6-(6,6),8-(28),8-(28)]
   144        2.57163        2.57163        2.57163    6[6-(6,6),8-(0),8-(28)]
   145       4.965044       4.965044       4.965044    6[6-(1,6),6-(6,6),6-(8,8)]
   146       5.955491       5.955491       5.955491    6[1-(0),6-(1,6),6-(6,6)]
   147       5.701449       5.701449       5.701449    6[1-(0),6-(1,6),6-(1,6)]
   148        4.46429        4.46429        4.46429    6[1-(0),6-(1,6),6-(6,8)]
   149       3.462835       3.462835       3.462835    6[6-(1,6),6-(6,6),8-(6)]
   150        3.68994        3.68994        3.68994    6[6-(6,6),6-(6,8),6-(8,8)]
   151       1.519668       1.519668       1.519668    6[6-(1,6),6-(1,6),8-(6)]
   152      12.058429      12.058429      12.058429    6[1-(0),6-(1,6),6-(6,8)]
   153      11.296947      11.296947      11.296947    6[1-(0),6-(1,6),6-(6,6)]
   154      11.243485      11.243485      11.243485    6[6-(1,6),6-(1,6),6-(8,8)]
   155      11.918878      11.918878      11.918878    6[1-(0),6-(1,6),6-(6,6)]
   156       1.432645       1.432645       1.432645    6[1-(0),6-(1,6),6-(6,8)]
   157      10.467608      10.467608      10.467608    6[6-(6,6),8-(28),8-(28)]
   158      10.693752      10.693752      10.693752    6[1-(0),6-(1,6),7-(6,28)]
   159      11.565948      11.565948      11.565948    6[1-(0),6-(1,7),6-(6,6)]
   160       1.210301       1.210301       1.210301    6[6-(1,6),6-(1,6),6-(6,6)]
   161        1.15115        1.15115        1.15115    6[1-(0),6-(1,7),6-(6,6)]
   162      11.449993      11.449993      11.449993    6[1-(0),6-(1,6),7-(6,28)]
   163        4.12715        4.12715        4.12715    6[1-(0),6-(1,6),7-(6,28)]
   164       1.817618       1.817618       1.817618    6[1-(0),6-(1,7),6-(6,6)]
   165       2.143988       2.143988       2.143988    6[6-(1,6),6-(1,6),6-(6,6)]
   166       3.352519       3.352519       3.352519    6[1-(0),6-(1,7),6-(6,6)]
   167       5.611273       5.611273       5.611273    6[1-(0),6-(1,6),7-(6,28)]
   168        9.24129        9.24129        9.24129    6[1-(0),6-(1,6),7-(6,28)]
   169       8.663264       8.663264       8.663264    6[1-(0),6-(1,7),6-(6,6)]
   170       9.432775       9.432775       9.432775    6[6-(1,6),6-(1,6),6-(6,6)]
   171       10.79747       10.79747       10.79747    6[1-(0),6-(1,7),6-(6,6)]
   172      11.299506      11.299506      11.299506    6[1-(0),6-(1,6),7-(6,28)]
   173       1.781593       1.781593       1.781593    6[6-(6,6),8-(28),8-(28)]
   174        4.49019        4.49019        4.49019    6[6-(6,6),8-(0),8-(28)]
   175       2.096776       2.096776       2.096776    6[6-(1,6),6-(6,6),6-(8,8)]
   176       1.106329       1.106329       1.106329    6[1-(0),6-(1,6),6-(6,6)]
   177        1.36037        1.36037        1.36037    6[1-(0),6-(1,6),6-(1,6)]
   178       2.597529       2.597529       2.597529    6[1-(0),6-(1,6),6-(6,8)]
   179       3.598985       3.598985       3.598985    6[6-(1,6),6-(6,6),8-(6)]
   180        3.37188        3.37188        3.37188    6[6-(6,6),6-(6,8),6-(8,8)]
   181       5.542151       5.542151       5.542151    6[6-(1,6),6-(1,6),8-(6)]
   182        6.21829        6.21829        6.21829    6[1-(0),6-(1,6),6-(6,8)]
   183       6.979772       6.979772       6.979772    6[1-(0),6-(1,6),6-(6,6)]
   184       7.033234       7.033234       7.033234    6[6-(1,6),6-(1,6),6-(8,8)]
   185       6.357841       6.357841       6.357841    6[1-(0),6-(1,6),6-(6,6)]
   186       5.629174       5.629174       5.629174    6[1-(0),6-(1,6),6-(6,8)]
   187        7.80911        7.80911        7.80911    6[6-(6,6),8-(28),8-(28)]
   188       7.582966       7.582966       7.582966    6[1-(0),6-(1,6),7-(6,28)]
   189       6.710769       6.710769       6.710769    6[1-(0),6-(1,7),6-(6,6)]
   190       5.851516       5.851516       5.851516    6[6-(1,6),6-(1,6),6-(6,6)]
   191       5.910668       5.910668       5.910668    6[1-(0),6-(1,7),6-(6,6)]
   192       6.826725       6.826725       6.826725    6[1-(0),6-(1,6),7-(6,28)]
   193       4.389038       4.389038       4.389038    6[1-(0),6-(1,6),7-(6,28)]
   194       5.244198       5.244198       5.244198    6[1-(0),6-(1,7),6-(6,6)]
   195       4.917829       4.917829       4.917829    6[6-(1,6),6-(1,6),6-(6,6)]
   196       3.709299       3.709299       3.709299    6[1-(0),6-(1,7),6-(6,6)]
   197       2.904915       2.904915       2.904915    6[1-(0),6-(1,6),7-(6,28)]
   198       9.035431       9.035431       9.035431    6[1-(0),6-(1,6),7-(6,28)]
   199       9.613456       9.613456       9.613456    6[1-(0),6-(1,7),6-(6,6)]
   200       8.843945       8.843945       8.843945    6[6-(1,6),6-(1,6),6-(6,6)]
   201       7.479251       7.479251       7.479251    6[1-(0),6-(1,7),6-(6,6)]
   202       6.977215       6.977215       6.977215    6[1-(0),6-(1,6),7-(6,28)]
   203       2.795541       2.795541       2.795541    7[6-(1,6),6-(1,6),28-(7,8,8,8,8)]
   204       8.100579       8.100579       8.100579    7[6-(1,6),6-(1,6),28-(7,8,8,8)]
   205       2.837192       2.837192       2.837192    7[6-(1,6),6-(1,6),28-(7,8,8,8)]
   206       5.720649       5.720649       5.720649    7[6-(1,6),6-(1,6),28-(7,8,8,8,8)]
   207      10.176142      10.176142      10.176142    7[6-(1,6),6-(1,6),28-(7,8,8,8)]
   208       5.678995       5.678995       5.678995    7[6-(1,6),6-(1,6),28-(7,8,8,8)]
   209      10.600913      10.600913      10.600913    7[6-(1,6),6-(1,6),28-(7,8,8,8,8)]
   210       5.295875       5.295875       5.295875    7[6-(1,6),6-(1,6),28-(7,8,8,8)]
   211      10.559262      10.559262      10.559262    7[6-(1,6),6-(1,6),28-(7,8,8,8)]
   212       7.675805       7.675805       7.675805    7[6-(1,6),6-(1,6),28-(7,8,8,8,8)]
   213       3.220312       3.220312       3.220312    7[6-(1,6),6-(1,6),28-(7,8,8,8)]
   214       7.717459       7.717459       7.717459    7[6-(1,6),6-(1,6),28-(7,8,8,8)]
   215       8.963082       8.963082       8.963082    8[6-(6,8),28-(7,7,8,8)]
   216       7.027509       7.027509       7.027509    8[6-(6,8),28-(7,7,8,8)]
   217       10.90207       10.90207       10.90207    8[6-(6,8)]
   218      11.642511      11.642511      11.642511    8[6-(6,8),28-(7,7,8,8)]
   219      11.187361      11.187361      11.187361    8[6-(6,6),6-(6,6)]
   220       2.810017       2.810017       2.810017    8[6-(6,8),28-(7,7,8,8,8)]
   221        3.71857        3.71857        3.71857    8[6-(6,8),28-(7,7,8,8,8)]
   222      10.768005      10.768005      10.768005    8[6-(6,8),28-(7,7,8,8)]
   223      12.703578      12.703578      12.703578    8[6-(6,8),28-(7,7,8,8)]
   224       8.829018       8.829018       8.829018    8[6-(6,8)]
   225       8.088577       8.088577       8.088577    8[6-(6,8),28-(7,7,8,8)]
   226       8.543728       8.543728       8.543728    8[6-(6,6),6-(6,6)]
   227       5.706172       5.706172       5.706172    8[6-(6,8),28-(7,7,8,8,8)]
   228       4.797619       4.797619       4.797619    8[6-(6,8),28-(7,7,8,8,8)]
   229       4.433372       4.433372       4.433372    8[6-(6,8),28-(7,7,8,8)]
   230       6.368945       6.368945       6.368945    8[6-(6,8),28-(7,7,8,8)]
   231       2.494384       2.494384       2.494384    8[6-(6,8)]
   232       1.753943       1.753943       1.753943    8[6-(6,8),28-(7,7,8,8)]
   233       2.209093       2.209093       2.209093    8[6-(6,6),6-(6,6)]
   234      10.586437      10.586437      10.586437    8[6-(6,8),28-(7,7,8,8,8)]
   235       9.677884       9.677884       9.677884    8[6-(6,8),28-(7,7,8,8,8)]
   236       2.628449       2.628449       2.628449    8[6-(6,8),28-(7,7,8,8)]
   237       0.692876       0.692876       0.692876    8[6-(6,8),28-(7,7,8,8)]
   238       4.567436       4.567436       4.567436    8[6-(6,8)]
   239       5.307877       5.307877       5.307877    8[6-(6,8),28-(7,7,8,8)]
   240       4.852726       4.852726       4.852726    8[6-(6,6),6-(6,6)]
   241       7.690282       7.690282       7.690282    8[6-(6,8),28-(7,7,8,8,8)]
   242       8.598835       8.598835       8.598835    8[6-(6,8),28-(7,7,8,8,8)]
