# Supplementary material for: A collection of forcefield precursors for metal–organic frameworks
Source: RSC Adv. 2019 Nov 13;9(63):36492–507. doi: 10.1039/c9ra07327b (PMC9075174; doi:10.1039/c9ra07327b)
Supplement: RA-009-C9RA07327B-s1761 [file RA-009-C9RA07327B-s1761.txt]

NUVYOT_clean

11.285600    0.000000    0.000000
-5.592233    9.802637    0.000000
-1.912980    -3.293701    26.789579

     1       4.556744       4.556744       4.556744    28[7-(6,6),7-(6,6),8-(6),8-(6),8-(6)]
     2       5.534179       5.534179       5.534179    28[7-(6,6),7-(6,6),8-(6),8-(6),8-(6),8-(6,6)]
     3       1.416646       1.416646       1.416646    28[7-(6,6),7-(6,6),8-(6),8-(6),8-(6)]
     4      -1.665759      -1.665759      -1.665759    28[7-(6,6),7-(6,6),8-(6),8-(6),8-(6),8-(6,6)]
     5       4.789326       4.789326       4.789326    1[6-(6,6)]
     6       4.407943       4.407943       4.407943    1[6-(6,6)]
     7       3.116232       3.116232       3.116232    1[6-(6,6)]
     8       9.103881       9.103881       9.103881    1[6-(6,6)]
     9      -1.556786      -1.556786      -1.556786    1[6-(6,6)]
    10      -2.283574      -2.283574      -2.283574    1[6-(6,6)]
    11       7.669155       7.669155       7.669155    1[6-(6,6)]
    12      -1.385188      -1.385188      -1.385188    1[6-(6,6)]
    13       3.655444       3.655444       3.655444    1[6-(6,6)]
    14       1.708374       1.708374       1.708374    1[6-(6,6)]
    15      -0.811044      -0.811044      -0.811044    1[6-(6,6)]
    16      -1.936679      -1.936679      -1.936679    1[6-(6,6)]
    17      -2.375506      -2.375506      -2.375506    1[6-(6,6)]
    18      -1.832413      -1.832413      -1.832413    1[6-(6,6)]
    19       4.106998       4.106998       4.106998    1[6-(6,7)]
    20      -0.542551      -0.542551      -0.542551    1[6-(6,6)]
    21      -2.763947      -2.763947      -2.763947    1[6-(6,6)]
    22      -3.893177      -3.893177      -3.893177    1[6-(6,7)]
    23       5.012019       5.012019       5.012019    1[6-(6,7)]
    24       3.888355       3.888355       3.888355    1[6-(6,6)]
    25       0.433409       0.433409       0.433409    1[6-(6,6)]
    26       1.674405       1.674405       1.674405    1[6-(6,7)]
    27       7.951746       7.951746       7.951746    1[6-(6,7)]
    28      -1.063603      -1.063603      -1.063603    1[6-(6,6)]
    29       -1.17769       -1.17769       -1.17769    1[6-(6,6)]
    30      -3.422477      -3.422477      -3.422477    1[6-(6,7)]
    31        3.29501        3.29501        3.29501    1[6-(6,7)]
    32       1.021808       1.021808       1.021808    1[6-(6,6)]
    33       0.796064       0.796064       0.796064    1[6-(6,6)]
    34       3.104424       3.104424       3.104424    1[6-(6,7)]
    35       0.361787       0.361787       0.361787    1[6-(6,6)]
    36       0.861427       0.861427       0.861427    1[6-(6,6)]
    37        3.04655        3.04655        3.04655    1[6-(6,6)]
    38      -5.156683      -5.156683      -5.156683    1[6-(6,6)]
    39       1.377786       1.377786       1.377786    1[6-(6,6)]
    40        1.46451        1.46451        1.46451    1[6-(6,6)]
    41       -5.10616       -5.10616       -5.10616    1[6-(6,6)]
    42       0.985664       0.985664       0.985664    1[6-(6,6)]
    43       3.971542       3.971542       3.971542    1[6-(6,6)]
    44       5.281894       5.281894       5.281894    1[6-(6,6)]
    45       6.357455       6.357455       6.357455    1[6-(6,6)]
    46       5.380344       5.380344       5.380344    1[6-(6,6)]
    47       5.667264       5.667264       5.667264    1[6-(6,6)]
    48       7.006991       7.006991       7.006991    1[6-(6,6)]
    49       4.219596       4.219596       4.219596    1[6-(6,7)]
    50      -0.267926      -0.267926      -0.267926    1[6-(6,6)]
    51       7.742021       7.742021       7.742021    1[6-(6,6)]
    52       6.545279       6.545279       6.545279    1[6-(6,7)]
    53      -1.376724      -1.376724      -1.376724    1[6-(6,7)]
    54       -2.59828       -2.59828       -2.59828    1[6-(6,6)]
    55       0.897066       0.897066       0.897066    1[6-(6,6)]
    56       1.918651       1.918651       1.918651    1[6-(6,7)]
    57      -3.637778      -3.637778      -3.637778    1[6-(6,7)]
    58       0.879519       0.879519       0.879519    1[6-(6,6)]
    59       2.878537       2.878537       2.878537    1[6-(6,6)]
    60       3.938429       3.938429       3.938429    1[6-(6,7)]
    61      -0.000747      -0.000747      -0.000747    1[6-(6,7)]
    62       1.354785       1.354785       1.354785    1[6-(6,6)]
    63       0.426923       0.426923       0.426923    1[6-(6,6)]
    64      -0.893451      -0.893451      -0.893451    1[6-(6,7)]
    65       4.031802       4.031802       4.031802    6[6-(6,6),8-(28),8-(28)]
    66       2.321187       2.321187       2.321187    6[6-(6,6),8-(0),8-(0)]
    67       3.726692       3.726692       3.726692    6[6-(1,6),6-(6,6),6-(8,8)]
    68       4.266444       4.266444       4.266444    6[1-(0),6-(1,6),6-(6,6)]
    69       4.039814       4.039814       4.039814    6[1-(0),6-(1,6),6-(1,6)]
    70       3.272919       3.272919       3.272919    6[1-(0),6-(1,6),6-(6,8)]
    71        2.75044        2.75044        2.75044    6[6-(1,6),6-(6,6),8-(6)]
    72       2.941485       2.941485       2.941485    6[6-(6,6),6-(6,8),6-(8,8)]
    73       2.365094       2.365094       2.365094    6[6-(1,6),6-(6,6),8-(6)]
    74       8.795753       8.795753       8.795753    6[1-(0),6-(1,6),6-(6,8)]
    75      -2.113043      -2.113043      -2.113043    6[1-(0),6-(1,6),6-(1,6)]
    76      -2.530584      -2.530584      -2.530584    6[1-(0),6-(1,6),6-(1,6)]
    77       7.925027       7.925027       7.925027    6[1-(0),6-(1,6),6-(6,6)]
    78       1.914547       1.914547       1.914547    6[6-(1,6),6-(6,8),6-(8,8)]
    79       1.026158       1.026158       1.026158    6[6-(6,6),8-(0),8-(28)]
    80       7.105682       7.105682       7.105682    6[6-(6,6),6-(6,8),6-(8,8)]
    81       8.306118       8.306118       8.306118    6[6-(1,6),6-(6,6),6-(8,8)]
    82       9.096386       9.096386       9.096386    6[1-(0),6-(1,6),6-(6,6)]
    83       8.710858       8.710858       8.710858    6[1-(0),6-(1,6),6-(1,6)]
    84       7.559211       7.559211       7.559211    6[1-(0),6-(1,6),6-(6,8)]
    85       6.792711       6.792711       6.792711    6[6-(1,6),6-(6,6),8-(6,28)]
    86       6.181123       6.181123       6.181123    6[6-(6,6),8-(28),8-(28)]
    87      -2.485727      -2.485727      -2.485727    6[6-(6,6),8-(0),8-(0)]
    88       4.940232       4.940232       4.940232    6[6-(1,6),6-(6,6),8-(6,28)]
    89       -1.01186       -1.01186       -1.01186    6[1-(0),6-(1,6),6-(6,8)]
    90      -1.676779      -1.676779      -1.676779    6[1-(0),6-(1,6),6-(1,6)]
    91      -1.951668      -1.951668      -1.951668    6[1-(0),6-(1,6),6-(1,6)]
    92      -1.604587      -1.604587      -1.604587    6[1-(0),6-(1,6),6-(6,6)]
    93       4.666211       4.666211       4.666211    6[6-(1,6),6-(6,8),6-(8,8)]
    94       5.019207       5.019207       5.019207    6[6-(6,6),8-(0),8-(28)]
    95       5.016616       5.016616       5.016616    6[1-(0),6-(1,6),7-(6,28)]
    96      -5.648678      -5.648678      -5.648678    6[1-(0),6-(1,7),6-(6,6)]
    97      -4.291288      -4.291288      -4.291288    6[6-(1,6),6-(1,6),6-(6,6)]
    98      -3.674078      -3.674078      -3.674078    6[1-(0),6-(1,7),6-(6,6)]
    99      -4.356083      -4.356083      -4.356083    6[1-(0),6-(1,6),7-(6,28)]
   100       4.084339       4.084339       4.084339    6[1-(0),6-(1,6),7-(6,28)]
   101       3.403233       3.403233       3.403233    6[1-(0),6-(1,7),6-(6,6)]
   102       2.034139       2.034139       2.034139    6[6-(1,6),6-(1,6),6-(6,6)]
   103       1.360833       1.360833       1.360833    6[1-(0),6-(1,7),6-(6,6)]
   104       2.123303       2.123303       2.123303    6[1-(0),6-(1,6),7-(6,28)]
   105       8.399017       8.399017       8.399017    6[1-(0),6-(1,6),7-(6,28)]
   106       -1.51724       -1.51724       -1.51724    6[1-(0),6-(1,7),6-(6,6)]
   107      -0.834728      -0.834728      -0.834728    6[6-(1,6),6-(1,6),6-(6,6)]
   108      -1.599891      -1.599891      -1.599891    6[1-(0),6-(1,7),6-(6,6)]
   109      -2.937742      -2.937742      -2.937742    6[1-(0),6-(1,6),7-(6,28)]
   110       2.787139       2.787139       2.787139    6[1-(0),6-(1,6),7-(6,28)]
   111        1.41812        1.41812        1.41812    6[1-(0),6-(1,7),6-(6,6)]
   112       0.634581       0.634581       0.634581    6[6-(1,6),6-(1,6),6-(6,6)]
   113       1.281196       1.281196       1.281196    6[1-(0),6-(1,7),6-(6,6)]
   114       2.674864       2.674864       2.674864    6[1-(0),6-(1,6),7-(6,28)]
   115        1.91315        1.91315        1.91315    6[6-(6,6),8-(28),8-(28)]
   116        4.75955        4.75955        4.75955    6[6-(6,6),8-(0),8-(0)]
   117       2.259525       2.259525       2.259525    6[6-(1,6),6-(6,6),6-(8,8)]
   118       1.249892       1.249892       1.249892    6[1-(0),6-(1,6),6-(6,6)]
   119       1.549851       1.549851       1.549851    6[1-(0),6-(1,6),6-(1,6)]
   120       2.852178       2.852178       2.852178    6[1-(0),6-(1,6),6-(6,8)]
   121        3.85208        3.85208        3.85208    6[6-(1,6),6-(6,6),8-(6)]
   122       3.587423       3.587423       3.587423    6[6-(6,6),6-(6,8),6-(8,8)]
   123       5.677729       5.677729       5.677729    6[6-(1,6),6-(6,6),8-(6)]
   124      -5.117128      -5.117128      -5.117128    6[1-(0),6-(1,6),6-(6,8)]
   125       1.027439       1.027439       1.027439    6[1-(0),6-(1,6),6-(1,6)]
   126       1.072351       1.072351       1.072351    6[1-(0),6-(1,6),6-(1,6)]
   127      -5.083202      -5.083202      -5.083202    6[1-(0),6-(1,6),6-(6,6)]
   128        5.69301        5.69301        5.69301    6[6-(1,6),6-(6,8),6-(8,8)]
   129        5.11855        5.11855        5.11855    6[6-(6,6),8-(0),8-(28)]
   130      -3.812105      -3.812105      -3.812105    6[6-(6,6),6-(6,8),6-(8,8)]
   131      -2.710527      -2.710527      -2.710527    6[6-(1,6),6-(6,6),6-(8,8)]
   132      -5.959846      -5.959846      -5.959846    6[1-(0),6-(1,6),6-(6,6)]
   133      -6.423011      -6.423011      -6.423011    6[1-(0),6-(1,6),6-(1,6)]
   134      -5.657337      -5.657337      -5.657337    6[1-(0),6-(1,6),6-(6,8)]
   135      -4.324234      -4.324234      -4.324234    6[6-(1,6),6-(6,6),8-(6,28)]
   136      -0.430407      -0.430407      -0.430407    6[6-(6,6),8-(28),8-(28)]
   137       3.351833       3.351833       3.351833    6[6-(6,6),8-(0),8-(0)]
   138       -4.03998       -4.03998       -4.03998    6[6-(1,6),6-(6,6),8-(6,28)]
   139       6.477317       6.477317       6.477317    6[1-(0),6-(1,6),6-(6,8)]
   140       5.893412       5.893412       5.893412    6[1-(0),6-(1,6),6-(1,6)]
   141         6.0776         6.0776         6.0776    6[1-(0),6-(1,6),6-(1,6)]
   142       6.860129       6.860129       6.860129    6[1-(0),6-(1,6),6-(6,6)]
   143      -3.834671      -3.834671      -3.834671    6[6-(1,6),6-(6,8),6-(8,8)]
   144      -3.025973      -3.025973      -3.025973    6[6-(6,6),8-(0),8-(28)]
   145       3.782363       3.782363       3.782363    6[1-(0),6-(1,6),7-(6,28)]
   146      10.106296      10.106296      10.106296    6[1-(0),6-(1,7),6-(6,6)]
   147        9.51936        9.51936        9.51936    6[6-(1,6),6-(1,6),6-(6,6)]
   148       8.188867       8.188867       8.188867    6[1-(0),6-(1,7),6-(6,6)]
   149       7.456229       7.456229       7.456229    6[1-(0),6-(1,6),7-(6,28)]
   150      -0.923797      -0.923797      -0.923797    6[1-(0),6-(1,6),7-(6,28)]
   151      -1.669039      -1.669039      -1.669039    6[1-(0),6-(1,7),6-(6,6)]
   152       -1.02292       -1.02292       -1.02292    6[6-(1,6),6-(1,6),6-(6,6)]
   153       0.396626       0.396626       0.396626    6[1-(0),6-(1,7),6-(6,6)]
   154       0.990317       0.990317       0.990317    6[1-(0),6-(1,6),7-(6,28)]
   155      -3.450426      -3.450426      -3.450426    6[1-(0),6-(1,6),7-(6,28)]
   156       1.492561       1.492561       1.492561    6[1-(0),6-(1,7),6-(6,6)]
   157       1.770005       1.770005       1.770005    6[6-(1,6),6-(1,6),6-(6,6)]
   158       2.685874       2.685874       2.685874    6[1-(0),6-(1,7),6-(6,6)]
   159       3.292349       3.292349       3.292349    6[1-(0),6-(1,6),7-(6,28)]
   160       0.065228       0.065228       0.065228    6[1-(0),6-(1,6),7-(6,28)]
   161       0.883575       0.883575       0.883575    6[1-(0),6-(1,7),6-(6,6)]
   162       1.004688       1.004688       1.004688    6[6-(1,6),6-(1,6),6-(6,6)]
   163       0.341584       0.341584       0.341584    6[1-(0),6-(1,7),6-(6,6)]
   164      -0.462242      -0.462242      -0.462242    6[1-(0),6-(1,6),7-(6,28)]
   165       5.631584       5.631584       5.631584    7[6-(1,6),6-(1,6),28-(7,8,8,8)]
   166       3.436246       3.436246       3.436246    7[6-(1,6),6-(1,6),28-(7,8,8,8)]
   167       7.671283       7.671283       7.671283    7[6-(1,6),6-(1,6),28-(7,8,8,8,8)]
   168       3.410554       3.410554       3.410554    7[6-(1,6),6-(1,6),28-(7,8,8,8,8)]
   169        2.45638        2.45638        2.45638    7[6-(1,6),6-(1,6),28-(7,8,8,8)]
   170       0.385938       0.385938       0.385938    7[6-(1,6),6-(1,6),28-(7,8,8,8)]
   171      -2.591644      -2.591644      -2.591644    7[6-(1,6),6-(1,6),28-(7,8,8,8,8)]
   172       -0.63458       -0.63458       -0.63458    7[6-(1,6),6-(1,6),28-(7,8,8,8,8)]
   173       5.068009       5.068009       5.068009    8[6-(6,8),28-(7,7,8,8)]
   174       3.282569       3.282569       3.282569    8[6-(6,8),28-(7,7,8,8)]
   175       3.064733       3.064733       3.064733    8[6-(6,8)]
   176       1.089536       1.089536       1.089536    8[6-(6,8)]
   177        1.94062        1.94062        1.94062    8[6-(6,6),6-(6,6)]
   178      -0.007345      -0.007345      -0.007345    8[6-(6,8),28-(7,7,8,8,8)]
   179       1.327226       1.327226       1.327226    8[6-(6,8)]
   180      -2.425832      -2.425832      -2.425832    8[6-(6,8)]
   181      -2.146798      -2.146798      -2.146798    8[6-(6,8)]
   182       6.064686       6.064686       6.064686    8[6-(6,8),28-(7,7,8,8)]
   183       5.586921       5.586921       5.586921    8[6-(6,8),28-(7,7,8,8,8)]
   184       5.636482       5.636482       5.636482    8[6-(6,6),6-(6,6),28-(7,7,8,8,8)]
   185        5.52705        5.52705        5.52705    8[6-(6,8),28-(7,7,8,8,8)]
   186        4.79375        4.79375        4.79375    8[6-(6,8)]
   187       0.829502       0.829502       0.829502    8[6-(6,8),28-(7,7,8,8)]
   188       2.666045       2.666045       2.666045    8[6-(6,8),28-(7,7,8,8)]
   189       5.175666       5.175666       5.175666    8[6-(6,8)]
   190       5.246063       5.246063       5.246063    8[6-(6,8)]
   191       5.192495       5.192495       5.192495    8[6-(6,6),6-(6,6)]
   192       5.543291       5.543291       5.543291    8[6-(6,8),28-(7,7,8,8,8)]
   193       4.383318       4.383318       4.383318    8[6-(6,8)]
   194       2.837881       2.837881       2.837881    8[6-(6,8)]
   195       4.203847       4.203847       4.203847    8[6-(6,8)]
   196      -0.226166      -0.226166      -0.226166    8[6-(6,8),28-(7,7,8,8)]
   197      -1.499597      -1.499597      -1.499597    8[6-(6,8),28-(7,7,8,8,8)]
   198      -3.478753      -3.478753      -3.478753    8[6-(6,6),6-(6,6),28-(7,7,8,8,8)]
   199      -2.318971      -2.318971      -2.318971    8[6-(6,8),28-(7,7,8,8,8)]
   200      -3.052272      -3.052272      -3.052272    8[6-(6,8)]
