# Supplementary material for: A collection of forcefield precursors for metal–organic frameworks
Source: RSC Adv. 2019 Nov 13;9(63):36492–507. doi: 10.1039/c9ra07327b (PMC9075174; doi:10.1039/c9ra07327b)
Supplement: RA-009-C9RA07327B-s1762 [file RA-009-C9RA07327B-s1762.txt]

NUYWEK_clean

9.147000    0.000000    0.000000
-2.318377    8.922729    0.000000
-3.768959    -3.072211    13.770740

     1       4.567512       4.567512       4.567512    48[7-(6,6),7-(6,6),8-(6),8-(6),8-(6),8-(6)]
     2       0.274437       0.274437       0.274437    48[7-(6,6),7-(6,6),8-(6),8-(6),8-(6),8-(6)]
     3       6.184352       6.184352       6.184352    1[6-(6,7)]
     4       4.241811       4.241811       4.241811    1[6-(6,7)]
     5      -1.785424      -1.785424      -1.785424    1[6-(7,7)]
     6      -3.125559      -3.125559      -3.125559    1[6-(6,6)]
     7        8.37904        8.37904        8.37904    1[6-(6,6)]
     8       1.743876       1.743876       1.743876    1[6-(6,6)]
     9       3.001073       3.001073       3.001073    1[6-(6,6)]
    10      -0.110779      -0.110779      -0.110779    1[6-(6,7)]
    11      -1.520787      -1.520787      -1.520787    1[6-(6,7)]
    12      -1.469094      -1.469094      -1.469094    1[6-(7,7)]
    13      -3.133147      -3.133147      -3.133147    1[6-(6,6)]
    14       4.627793       4.627793       4.627793    1[6-(6,6)]
    15       5.165664       5.165664       5.165664    1[6-(6,6)]
    16       6.658915       6.658915       6.658915    1[6-(6,6)]
    17       1.219018       1.219018       1.219018    1[6-(6,7)]
    18      -0.531909      -0.531909      -0.531909    1[6-(6,7)]
    19       0.464937       0.464937       0.464937    1[6-(7,7)]
    20       5.169826       5.169826       5.169826    1[6-(6,6)]
    21       0.446739       0.446739       0.446739    1[6-(6,6)]
    22       3.933404       3.933404       3.933404    1[6-(6,6)]
    23      -4.171169      -4.171169      -4.171169    1[6-(6,6)]
    24       4.394328       4.394328       4.394328    1[6-(6,7)]
    25       3.117378       3.117378       3.117378    1[6-(6,7)]
    26       2.895567       2.895567       2.895567    1[6-(7,7)]
    27       2.321948       2.321948       2.321948    1[6-(6,6)]
    28       0.782971       0.782971       0.782971    1[6-(6,6)]
    29       0.015759       0.015759       0.015759    1[6-(6,6)]
    30       1.398199       1.398199       1.398199    1[6-(6,6)]
    31       6.175751       6.175751       6.175751    6[1-(0),6-(1,7),7-(6,48)]
    32       5.122576       5.122576       5.122576    6[1-(0),6-(1,7),7-(6,6)]
    33      -2.307265      -2.307265      -2.307265    6[1-(0),7-(6,48),7-(6,6)]
    34       4.660674       4.660674       4.660674    6[6-(1,6),6-(1,6),7-(6,6)]
    35      -3.968751      -3.968751      -3.968751    6[1-(0),6-(1,6),6-(6,7)]
    36       4.286511       4.286511       4.286511    6[1-(0),6-(1,6),6-(6,6)]
    37       3.071867       3.071867       3.071867    6[6-(1,6),6-(1,6),6-(8,8)]
    38       2.607143       2.607143       2.607143    6[1-(0),6-(1,6),6-(6,6)]
    39       3.349228       3.349228       3.349228    6[1-(0),6-(1,6),6-(6,7)]
    40       5.942076       5.942076       5.942076    6[6-(6,6),8-(48),8-(48)]
    41      -0.550354      -0.550354      -0.550354    6[1-(0),6-(1,7),7-(6,48)]
    42      -1.326302      -1.326302      -1.326302    6[1-(0),6-(1,7),7-(6,6)]
    43      -1.290372      -1.290372      -1.290372    6[1-(0),7-(6,48),7-(6,6)]
    44      -2.631124      -2.631124      -2.631124    6[6-(1,6),6-(1,6),7-(6,6)]
    45       5.879877       5.879877       5.879877    6[1-(0),6-(1,6),6-(6,7)]
    46       5.017829       5.017829       5.017829    6[1-(0),6-(1,6),6-(6,6)]
    47       4.761506       4.761506       4.761506    6[6-(1,6),6-(1,6),6-(8,8)]
    48       5.359245       5.359245       5.359245    6[1-(0),6-(1,6),6-(6,6)]
    49       6.247615       6.247615       6.247615    6[1-(0),6-(1,6),6-(6,7)]
    50       3.800212       3.800212       3.800212    6[6-(6,6),8-(48),8-(48)]
    51       1.324581       1.324581       1.324581    6[1-(0),6-(1,7),7-(6,48)]
    52      -1.958305      -1.958305      -1.958305    6[1-(0),6-(1,7),7-(6,6)]
    53      -0.133436      -0.133436      -0.133436    6[1-(0),7-(6,48),7-(6,6)]
    54        3.30096        3.30096        3.30096    6[6-(1,6),6-(1,6),7-(6,6)]
    55       1.923491       1.923491       1.923491    6[1-(0),6-(1,6),6-(6,7)]
    56        1.36805        1.36805        1.36805    6[1-(0),6-(1,6),6-(6,6)]
    57        2.05901        2.05901        2.05901    6[6-(1,6),6-(1,6),6-(8,8)]
    58       3.425865       3.425865       3.425865    6[1-(0),6-(1,6),6-(6,6)]
    59       4.055475       4.055475       4.055475    6[1-(0),6-(1,6),6-(6,7)]
    60       1.426367       1.426367       1.426367    6[6-(6,6),8-(48),8-(48)]
    61       3.925883       3.925883       3.925883    6[1-(0),6-(1,7),7-(6,48)]
    62        3.25591        3.25591        3.25591    6[1-(0),6-(1,7),7-(6,6)]
    63       3.124253       3.124253       3.124253    6[1-(0),7-(6,48),7-(6,6)]
    64       1.905499       1.905499       1.905499    6[6-(1,6),6-(1,6),7-(6,6)]
    65       1.797527       1.797527       1.797527    6[1-(0),6-(1,6),6-(6,7)]
    66       0.934909       0.934909       0.934909    6[1-(0),6-(1,6),6-(6,6)]
    67        0.24024        0.24024        0.24024    6[6-(1,6),6-(1,6),6-(8,8)]
    68       0.428455       0.428455       0.428455    6[1-(0),6-(1,6),6-(6,6)]
    69       1.287432       1.287432       1.287432    6[1-(0),6-(1,6),6-(6,7)]
    70      -0.593916      -0.593916      -0.593916    6[6-(6,6),8-(48),8-(48)]
    71      -1.820928      -1.820928      -1.820928    7[6-(1,6),6-(1,7),48-(7,8,8,8,8)]
    72       5.516659       5.516659       5.516659    7[6-(1,6),6-(1,7),6-(6,6)]
    73      -0.508552      -0.508552      -0.508552    7[6-(1,6),6-(1,7),48-(7,8,8,8,8)]
    74      -1.782007      -1.782007      -1.782007    7[6-(1,6),6-(1,7),6-(6,6)]
    75       0.199112       0.199112       0.199112    7[6-(1,6),6-(1,7),48-(7,8,8,8,8)]
    76      -1.412795      -1.412795      -1.412795    7[6-(1,6),6-(1,7),6-(6,6)]
    77       3.828261       3.828261       3.828261    7[6-(1,6),6-(1,7),48-(7,8,8,8,8)]
    78       2.779566       2.779566       2.779566    7[6-(1,6),6-(1,7),6-(6,6)]
    79       6.500727       6.500727       6.500727    8[6-(6,8),48-(7,7,8,8,8)]
    80       4.766698       4.766698       4.766698    8[6-(6,8),48-(7,7,8,8,8)]
    81       5.780918       5.780918       5.780918    8[6-(6,8),48-(7,7,8,8,8)]
    82       3.401426       3.401426       3.401426    8[6-(6,8),48-(7,7,8,8,8)]
    83       2.002838       2.002838       2.002838    8[6-(6,8),48-(7,7,8,8,8)]
    84       0.317867       0.317867       0.317867    8[6-(6,8),48-(7,7,8,8,8)]
    85       1.247762       1.247762       1.247762    8[6-(6,8),48-(7,7,8,8,8)]
    86       1.348648       1.348648       1.348648    8[6-(6,8),48-(7,7,8,8,8)]
