# Supplementary material for: A collection of forcefield precursors for metal–organic frameworks
Source: RSC Adv. 2019 Nov 13;9(63):36492–507. doi: 10.1039/c9ra07327b (PMC9075174; doi:10.1039/c9ra07327b)
Supplement: RA-009-C9RA07327B-s1763 [file RA-009-C9RA07327B-s1763.txt]

NUYWOU_clean

13.139000    0.000000    0.000000
0.000000    14.865000    0.000000
0.000000    0.000000    14.865000

     1         6.5695         6.5695         6.5695    48[7-(6,6),7-(6,6),7-(6,6),8-(6),8-(6)]
     2            0.0            0.0            0.0    48[7-(6,6),7-(6,6),7-(6,6),8-(6),8-(6)]
     3        9.85425        9.85425        9.85425    48[7-(6,6),7-(6,6),7-(6,6),8-(6),8-(6)]
     4        3.28475        3.28475        3.28475    48[7-(6,6),7-(6,6),7-(6,6),8-(6),8-(6)]
     5       5.501299       5.501299       5.501299    1[6-(6,7)]
     6       3.546216       3.546216       3.546216    1[6-(6,7)]
     7       3.933817       3.933817       3.933817    1[6-(7,7)]
     8       2.577872       2.577872       2.577872    1[6-(6,6)]
     9       0.730528       0.730528       0.730528    1[6-(6,6)]
    10      12.696216      12.696216      12.696216    1[6-(6,6)]
    11       1.430837       1.430837       1.430837    1[6-(6,6)]
    12       5.999267       5.999267       5.999267    1[6-(6,7)]
    13       6.030801       6.030801       6.030801    1[6-(6,6)]
    14       7.637701       7.637701       7.637701    1[6-(6,7)]
    15       9.592784       9.592784       9.592784    1[6-(6,7)]
    16       9.205183       9.205183       9.205183    1[6-(7,7)]
    17      10.561128      10.561128      10.561128    1[6-(6,6)]
    18      12.408472      12.408472      12.408472    1[6-(6,6)]
    19       0.442784       0.442784       0.442784    1[6-(6,6)]
    20      11.708163      11.708163      11.708163    1[6-(6,6)]
    21       7.139733       7.139733       7.139733    1[6-(6,7)]
    22       7.108199       7.108199       7.108199    1[6-(6,6)]
    23         6.5695         6.5695         6.5695    1[6-(6,6)]
    24      12.070799      12.070799      12.070799    1[6-(6,7)]
    25      10.115716      10.115716      10.115716    1[6-(6,7)]
    26      10.503317      10.503317      10.503317    1[6-(7,7)]
    27       9.147372       9.147372       9.147372    1[6-(6,6)]
    28       7.300028       7.300028       7.300028    1[6-(6,6)]
    29       6.126716       6.126716       6.126716    1[6-(6,6)]
    30       8.000337       8.000337       8.000337    1[6-(6,6)]
    31      12.568767      12.568767      12.568767    1[6-(6,7)]
    32      12.600301      12.600301      12.600301    1[6-(6,6)]
    33       1.068201       1.068201       1.068201    1[6-(6,7)]
    34       3.023284       3.023284       3.023284    1[6-(6,7)]
    35       2.635683       2.635683       2.635683    1[6-(7,7)]
    36       3.991628       3.991628       3.991628    1[6-(6,6)]
    37       5.838972       5.838972       5.838972    1[6-(6,6)]
    38       7.012284       7.012284       7.012284    1[6-(6,6)]
    39       5.138663       5.138663       5.138663    1[6-(6,6)]
    40       0.570233       0.570233       0.570233    1[6-(6,7)]
    41       0.538699       0.538699       0.538699    1[6-(6,6)]
    42            0.0            0.0            0.0    1[6-(6,6)]
    43       8.786049       8.786049       8.786049    1[6-(6,7)]
    44       6.830966       6.830966       6.830966    1[6-(6,7)]
    45       7.218567       7.218567       7.218567    1[6-(7,7)]
    46       5.862622       5.862622       5.862622    1[6-(6,6)]
    47       4.015278       4.015278       4.015278    1[6-(6,6)]
    48       2.841966       2.841966       2.841966    1[6-(6,6)]
    49       4.715587       4.715587       4.715587    1[6-(6,6)]
    50       9.284017       9.284017       9.284017    1[6-(6,7)]
    51       9.315551       9.315551       9.315551    1[6-(6,6)]
    52      10.922451      10.922451      10.922451    1[6-(6,7)]
    53      12.877534      12.877534      12.877534    1[6-(6,7)]
    54      12.489933      12.489933      12.489933    1[6-(7,7)]
    55       0.706878       0.706878       0.706878    1[6-(6,6)]
    56       2.554222       2.554222       2.554222    1[6-(6,6)]
    57       3.727534       3.727534       3.727534    1[6-(6,6)]
    58       1.853913       1.853913       1.853913    1[6-(6,6)]
    59      10.424483      10.424483      10.424483    1[6-(6,7)]
    60      10.392949      10.392949      10.392949    1[6-(6,6)]
    61        9.85425        9.85425        9.85425    1[6-(6,6)]
    62       2.216549       2.216549       2.216549    1[6-(6,7)]
    63       0.261466       0.261466       0.261466    1[6-(6,7)]
    64       0.649067       0.649067       0.649067    1[6-(7,7)]
    65      12.432122      12.432122      12.432122    1[6-(6,6)]
    66      10.584778      10.584778      10.584778    1[6-(6,6)]
    67       9.411466       9.411466       9.411466    1[6-(6,6)]
    68      11.285087      11.285087      11.285087    1[6-(6,6)]
    69       2.714517       2.714517       2.714517    1[6-(6,7)]
    70       2.746051       2.746051       2.746051    1[6-(6,6)]
    71       4.352951       4.352951       4.352951    1[6-(6,7)]
    72       6.308034       6.308034       6.308034    1[6-(6,7)]
    73       5.920433       5.920433       5.920433    1[6-(7,7)]
    74       7.276378       7.276378       7.276378    1[6-(6,6)]
    75       9.123722       9.123722       9.123722    1[6-(6,6)]
    76      10.297034      10.297034      10.297034    1[6-(6,6)]
    77       8.423413       8.423413       8.423413    1[6-(6,6)]
    78       3.854983       3.854983       3.854983    1[6-(6,7)]
    79       3.823449       3.823449       3.823449    1[6-(6,6)]
    80        3.28475        3.28475        3.28475    1[6-(6,6)]
    81       4.941578       4.941578       4.941578    6[1-(0),6-(1,7),7-(6,48)]
    82       3.861552       3.861552       3.861552    6[1-(0),6-(1,7),7-(6,6)]
    83       4.088857       4.088857       4.088857    6[1-(0),7-(6,48),7-(6,6)]
    84        2.15611        2.15611        2.15611    6[6-(1,6),6-(1,6),7-(6,6)]
    85       1.973478       1.973478       1.973478    6[1-(0),6-(1,6),6-(6,7)]
    86       0.867174       0.867174       0.867174    6[1-(0),6-(1,6),6-(6,6)]
    87      -0.021022      -0.021022      -0.021022    6[6-(1,6),6-(1,6),6-(8,8)]
    88       0.173435       0.173435       0.173435    6[1-(0),6-(1,6),6-(6,6)]
    89       1.284994       1.284994       1.284994    6[1-(0),6-(1,6),6-(6,7)]
    90      11.931526      11.931526      11.931526    6[6-(6,6),8-(0),8-(48)]
    91       6.241025       6.241025       6.241025    6[1-(0),6-(1,6),7-(6,48)]
    92       6.227886       6.227886       6.227886    6[1-(0),6-(1,6),6-(1,7)]
    93       8.197422       8.197422       8.197422    6[1-(0),6-(1,7),7-(6,48)]
    94       9.277448       9.277448       9.277448    6[1-(0),6-(1,7),7-(6,6)]
    95       9.050143       9.050143       9.050143    6[1-(0),7-(6,48),7-(6,6)]
    96       10.98289       10.98289       10.98289    6[6-(1,6),6-(1,6),7-(6,6)]
    97      11.165522      11.165522      11.165522    6[1-(0),6-(1,6),6-(6,7)]
    98      12.271826      12.271826      12.271826    6[1-(0),6-(1,6),6-(6,6)]
    99       0.021022       0.021022       0.021022    6[6-(1,6),6-(1,6),6-(8,8)]
   100      12.965565      12.965565      12.965565    6[1-(0),6-(1,6),6-(6,6)]
   101      11.854006      11.854006      11.854006    6[1-(0),6-(1,6),6-(6,7)]
   102       1.207474       1.207474       1.207474    6[6-(6,6),8-(0),8-(48)]
   103       6.897975       6.897975       6.897975    6[1-(0),6-(1,6),7-(6,48)]
   104       6.911114       6.911114       6.911114    6[1-(0),6-(1,6),6-(1,7)]
   105         6.5695         6.5695         6.5695    6[1-(0),6-(1,6),6-(1,6)]
   106      11.511078      11.511078      11.511078    6[1-(0),6-(1,7),7-(6,48)]
   107      10.431052      10.431052      10.431052    6[1-(0),6-(1,7),7-(6,6)]
   108      10.658357      10.658357      10.658357    6[1-(0),7-(6,48),7-(6,6)]
   109        8.72561        8.72561        8.72561    6[6-(1,6),6-(1,6),7-(6,6)]
   110       8.542978       8.542978       8.542978    6[1-(0),6-(1,6),6-(6,7)]
   111       7.436674       7.436674       7.436674    6[1-(0),6-(1,6),6-(6,6)]
   112       6.548478       6.548478       6.548478    6[6-(1,6),6-(1,6),6-(8,8)]
   113       6.742935       6.742935       6.742935    6[1-(0),6-(1,6),6-(6,6)]
   114       7.854494       7.854494       7.854494    6[1-(0),6-(1,6),6-(6,7)]
   115       5.362026       5.362026       5.362026    6[6-(6,6),8-(0),8-(48)]
   116      12.810525      12.810525      12.810525    6[1-(0),6-(1,6),7-(6,48)]
   117      12.797386      12.797386      12.797386    6[1-(0),6-(1,6),6-(1,7)]
   118       1.627922       1.627922       1.627922    6[1-(0),6-(1,7),7-(6,48)]
   119       2.707948       2.707948       2.707948    6[1-(0),6-(1,7),7-(6,6)]
   120       2.480643       2.480643       2.480643    6[1-(0),7-(6,48),7-(6,6)]
   121        4.41339        4.41339        4.41339    6[6-(1,6),6-(1,6),7-(6,6)]
   122       4.596022       4.596022       4.596022    6[1-(0),6-(1,6),6-(6,7)]
   123       5.702326       5.702326       5.702326    6[1-(0),6-(1,6),6-(6,6)]
   124       6.590522       6.590522       6.590522    6[6-(1,6),6-(1,6),6-(8,8)]
   125       6.396065       6.396065       6.396065    6[1-(0),6-(1,6),6-(6,6)]
   126       5.284506       5.284506       5.284506    6[1-(0),6-(1,6),6-(6,7)]
   127       7.776974       7.776974       7.776974    6[6-(6,6),8-(0),8-(48)]
   128       0.328475       0.328475       0.328475    6[1-(0),6-(1,6),7-(6,48)]
   129       0.341614       0.341614       0.341614    6[1-(0),6-(1,6),6-(1,7)]
   130            0.0            0.0            0.0    6[1-(0),6-(1,6),6-(1,6)]
   131       8.226328       8.226328       8.226328    6[1-(0),6-(1,7),7-(6,48)]
   132       7.146302       7.146302       7.146302    6[1-(0),6-(1,7),7-(6,6)]
   133       7.373607       7.373607       7.373607    6[1-(0),7-(6,48),7-(6,6)]
   134        5.44086        5.44086        5.44086    6[6-(1,6),6-(1,6),7-(6,6)]
   135       5.258228       5.258228       5.258228    6[1-(0),6-(1,6),6-(6,7)]
   136       4.151924       4.151924       4.151924    6[1-(0),6-(1,6),6-(6,6)]
   137       3.263728       3.263728       3.263728    6[6-(1,6),6-(1,6),6-(8,8)]
   138       3.458185       3.458185       3.458185    6[1-(0),6-(1,6),6-(6,6)]
   139       4.569744       4.569744       4.569744    6[1-(0),6-(1,6),6-(6,7)]
   140       2.077276       2.077276       2.077276    6[6-(6,6),8-(0),8-(48)]
   141       9.525775       9.525775       9.525775    6[1-(0),6-(1,6),7-(6,48)]
   142       9.512636       9.512636       9.512636    6[1-(0),6-(1,6),6-(1,7)]
   143      11.482172      11.482172      11.482172    6[1-(0),6-(1,7),7-(6,48)]
   144      12.562198      12.562198      12.562198    6[1-(0),6-(1,7),7-(6,6)]
   145      12.334893      12.334893      12.334893    6[1-(0),7-(6,48),7-(6,6)]
   146        1.12864        1.12864        1.12864    6[6-(1,6),6-(1,6),7-(6,6)]
   147       1.311272       1.311272       1.311272    6[1-(0),6-(1,6),6-(6,7)]
   148       2.417576       2.417576       2.417576    6[1-(0),6-(1,6),6-(6,6)]
   149       3.305772       3.305772       3.305772    6[6-(1,6),6-(1,6),6-(8,8)]
   150       3.111315       3.111315       3.111315    6[1-(0),6-(1,6),6-(6,6)]
   151       1.999756       1.999756       1.999756    6[1-(0),6-(1,6),6-(6,7)]
   152       4.492224       4.492224       4.492224    6[6-(6,6),8-(0),8-(48)]
   153      10.182725      10.182725      10.182725    6[1-(0),6-(1,6),7-(6,48)]
   154      10.195864      10.195864      10.195864    6[1-(0),6-(1,6),6-(1,7)]
   155        9.85425        9.85425        9.85425    6[1-(0),6-(1,6),6-(1,6)]
   156       1.656828       1.656828       1.656828    6[1-(0),6-(1,7),7-(6,48)]
   157       0.576802       0.576802       0.576802    6[1-(0),6-(1,7),7-(6,6)]
   158       0.804107       0.804107       0.804107    6[1-(0),7-(6,48),7-(6,6)]
   159       12.01036       12.01036       12.01036    6[6-(1,6),6-(1,6),7-(6,6)]
   160      11.827728      11.827728      11.827728    6[1-(0),6-(1,6),6-(6,7)]
   161      10.721424      10.721424      10.721424    6[1-(0),6-(1,6),6-(6,6)]
   162       9.833228       9.833228       9.833228    6[6-(1,6),6-(1,6),6-(8,8)]
   163      10.027685      10.027685      10.027685    6[1-(0),6-(1,6),6-(6,6)]
   164      11.139244      11.139244      11.139244    6[1-(0),6-(1,6),6-(6,7)]
   165       8.646776       8.646776       8.646776    6[6-(6,6),8-(0),8-(48)]
   166       2.956275       2.956275       2.956275    6[1-(0),6-(1,6),7-(6,48)]
   167       2.943136       2.943136       2.943136    6[1-(0),6-(1,6),6-(1,7)]
   168       4.912672       4.912672       4.912672    6[1-(0),6-(1,7),7-(6,48)]
   169       5.992698       5.992698       5.992698    6[1-(0),6-(1,7),7-(6,6)]
   170       5.765393       5.765393       5.765393    6[1-(0),7-(6,48),7-(6,6)]
   171        7.69814        7.69814        7.69814    6[6-(1,6),6-(1,6),7-(6,6)]
   172       7.880772       7.880772       7.880772    6[1-(0),6-(1,6),6-(6,7)]
   173       8.987076       8.987076       8.987076    6[1-(0),6-(1,6),6-(6,6)]
   174       9.875272       9.875272       9.875272    6[6-(1,6),6-(1,6),6-(8,8)]
   175       9.680815       9.680815       9.680815    6[1-(0),6-(1,6),6-(6,6)]
   176       8.569256       8.569256       8.569256    6[1-(0),6-(1,6),6-(6,7)]
   177      11.061724      11.061724      11.061724    6[6-(6,6),8-(0),8-(48)]
   178       3.613225       3.613225       3.613225    6[1-(0),6-(1,6),7-(6,48)]
   179       3.626364       3.626364       3.626364    6[1-(0),6-(1,6),6-(1,7)]
   180        3.28475        3.28475        3.28475    6[1-(0),6-(1,6),6-(1,6)]
   181       5.087421       5.087421       5.087421    7[6-(1,6),6-(1,7),48-(7,7,8,8)]
   182       3.320225       3.320225       3.320225    7[6-(1,6),6-(1,7),6-(6,6)]
   183       8.051579       8.051579       8.051579    7[6-(1,6),6-(1,7),48-(7,7,8,8)]
   184       9.818775       9.818775       9.818775    7[6-(1,6),6-(1,7),6-(6,6)]
   185         6.5695         6.5695         6.5695    7[6-(1,6),6-(1,6),48-(7,7,8,8)]
   186      11.656921      11.656921      11.656921    7[6-(1,6),6-(1,7),48-(7,7,8,8)]
   187       9.889725       9.889725       9.889725    7[6-(1,6),6-(1,7),6-(6,6)]
   188       1.482079       1.482079       1.482079    7[6-(1,6),6-(1,7),48-(7,7,8,8)]
   189       3.249275       3.249275       3.249275    7[6-(1,6),6-(1,7),6-(6,6)]
   190            0.0            0.0            0.0    7[6-(1,6),6-(1,6),48-(7,7,8,8)]
   191       8.372171       8.372171       8.372171    7[6-(1,6),6-(1,7),48-(7,7,8,8)]
   192       6.604975       6.604975       6.604975    7[6-(1,6),6-(1,7),6-(6,6)]
   193      11.336329      11.336329      11.336329    7[6-(1,6),6-(1,7),48-(7,7,8,8)]
   194      -0.035475      -0.035475      -0.035475    7[6-(1,6),6-(1,7),6-(6,6)]
   195        9.85425        9.85425        9.85425    7[6-(1,6),6-(1,6),48-(7,7,8,8)]
   196       1.802671       1.802671       1.802671    7[6-(1,6),6-(1,7),48-(7,7,8,8)]
   197       0.035475       0.035475       0.035475    7[6-(1,6),6-(1,7),6-(6,6)]
   198       4.766829       4.766829       4.766829    7[6-(1,6),6-(1,7),48-(7,7,8,8)]
   199       6.534025       6.534025       6.534025    7[6-(1,6),6-(1,7),6-(6,6)]
   200        3.28475        3.28475        3.28475    7[6-(1,6),6-(1,6),48-(7,7,8,8)]
   201      11.808019      11.808019      11.808019    8[6-(6,8)]
   202      11.135302      11.135302      11.135302    8[6-(6,8),48-(7,7,7,8)]
   203       1.330981       1.330981       1.330981    8[6-(6,8)]
   204       2.003697       2.003697       2.003697    8[6-(6,8),48-(7,7,7,8)]
   205       5.238519       5.238519       5.238519    8[6-(6,8)]
   206       4.565802       4.565802       4.565802    8[6-(6,8),48-(7,7,7,8)]
   207       7.900481       7.900481       7.900481    8[6-(6,8)]
   208       8.573197       8.573197       8.573197    8[6-(6,8),48-(7,7,7,8)]
   209       1.953769       1.953769       1.953769    8[6-(6,8)]
   210       1.281053       1.281053       1.281053    8[6-(6,8),48-(7,7,7,8)]
   211       4.615731       4.615731       4.615731    8[6-(6,8)]
   212       5.288448       5.288448       5.288448    8[6-(6,8),48-(7,7,7,8)]
   213       8.523269       8.523269       8.523269    8[6-(6,8)]
   214       7.850553       7.850553       7.850553    8[6-(6,8),48-(7,7,7,8)]
   215      11.185231      11.185231      11.185231    8[6-(6,8)]
   216      11.857947      11.857947      11.857947    8[6-(6,8),48-(7,7,7,8)]
