# Supplementary material for: A collection of forcefield precursors for metal–organic frameworks
Source: RSC Adv. 2019 Nov 13;9(63):36492–507. doi: 10.1039/c9ra07327b (PMC9075174; doi:10.1039/c9ra07327b)
Supplement: RA-009-C9RA07327B-s1764 [file RA-009-C9RA07327B-s1764.txt]

OBEDAA_charged

11.713500    0.000000    0.000000
2.145430    11.515347    0.000000
4.859450    4.037704    22.683456

     1        2.84107        2.84107        2.84107    47[7-(6),7-(6),7-(6),7-(6)]
     2       5.053409       5.053409       5.053409    47[7-(6),7-(6),7-(6),7-(6)]
     3      13.664971      13.664971      13.664971    47[7-(6),7-(6),7-(6),7-(6)]
     4       15.87731       15.87731       15.87731    47[7-(6),7-(6),7-(6),7-(6)]
     5       7.194245       7.194245       7.194245    1[6-(6,6)]
     6       9.329231       9.329231       9.329231    1[6-(6,6)]
     7      10.575464      10.575464      10.575464    1[6-(6,6)]
     8       8.423071       8.423071       8.423071    1[6-(6,6)]
     9       8.058673       8.058673       8.058673    1[6-(6,6)]
    10       7.795514       7.795514       7.795514    1[6-(6,6)]
    11       3.795336       3.795336       3.795336    1[6-(6,6)]
    12       4.060438       4.060438       4.060438    1[6-(6,6)]
    13       5.795558       5.795558       5.795558    1[6-(6,6)]
    14       5.420147       5.420147       5.420147    1[6-(6,6)]
    15       5.492975       5.492975       5.492975    1[6-(6,6)]
    16       5.826079       5.826079       5.826079    1[6-(6,6)]
    17       7.233866       7.233866       7.233866    1[6-(6,6)]
    18       6.806523       6.806523       6.806523    1[6-(6,6)]
    19        8.44696        8.44696        8.44696    1[6-(6,6)]
    20       8.774611       8.774611       8.774611    1[6-(6,6)]
    21      10.524756      10.524756      10.524756    1[6-(6,6)]
    22      12.691887      12.691887      12.691887    1[6-(6,6)]
    23      11.564044      11.564044      11.564044    1[6-(6,6)]
    24       9.398857       9.398857       9.398857    1[6-(6,6)]
    25      10.177169      10.177169      10.177169    1[6-(6,6)]
    26        5.10688        5.10688        5.10688    1[6-(6,6)]
    27       1.172599       1.172599       1.172599    1[6-(6,6)]
    28       6.254164       6.254164       6.254164    1[6-(6,6)]
    29      11.484514      11.484514      11.484514    1[6-(6,6)]
    30      11.911857      11.911857      11.911857    1[6-(6,6)]
    31       10.27142       10.27142       10.27142    1[6-(6,6)]
    32       9.943769       9.943769       9.943769    1[6-(6,6)]
    33       8.193624       8.193624       8.193624    1[6-(6,6)]
    34       6.026493       6.026493       6.026493    1[6-(6,6)]
    35       7.154336       7.154336       7.154336    1[6-(6,6)]
    36       9.319523       9.319523       9.319523    1[6-(6,6)]
    37       8.541211       8.541211       8.541211    1[6-(6,6)]
    38        13.6115        13.6115        13.6115    1[6-(6,6)]
    39      17.545781      17.545781      17.545781    1[6-(6,6)]
    40      12.464216      12.464216      12.464216    1[6-(6,6)]
    41      11.524135      11.524135      11.524135    1[6-(6,6)]
    42       9.389149       9.389149       9.389149    1[6-(6,6)]
    43       8.142916       8.142916       8.142916    1[6-(6,6)]
    44      10.295309      10.295309      10.295309    1[6-(6,6)]
    45      10.659707      10.659707      10.659707    1[6-(6,6)]
    46      10.922866      10.922866      10.922866    1[6-(6,6)]
    47      14.923044      14.923044      14.923044    1[6-(6,6)]
    48      14.657942      14.657942      14.657942    1[6-(6,6)]
    49      12.922822      12.922822      12.922822    1[6-(6,6)]
    50      13.298233      13.298233      13.298233    1[6-(6,6)]
    51      13.225405      13.225405      13.225405    1[6-(6,6)]
    52      12.892301      12.892301      12.892301    1[6-(6,6)]
    53       6.200055       6.200055       6.200055    6[6-(6,6),6-(6,6),6-(6,6),6-(7)]
    54       7.601673       7.601673       7.601673    6[6-(1,6),6-(1,6),6-(6,6,6)]
    55       7.869214       7.869214       7.869214    6[1-(0),6-(1,6),6-(6,6)]
    56       9.149609       9.149609       9.149609    6[1-(0),6-(1,6),6-(6,6)]
    57      10.161258      10.161258      10.161258    6[6-(1,6),6-(1,6),6-(7)]
    58        9.89776        9.89776        9.89776    6[1-(0),6-(1,6),6-(6,6)]
    59       8.609514       8.609514       8.609514    6[1-(0),6-(1,6),6-(6,6)]
    60        11.4889        11.4889        11.4889    6[6-(6,6),7-(47)]
    61       5.194286       5.194286       5.194286    6[6-(6,6,6),7-(47)]
    62       6.063335       6.063335       6.063335    6[6-(1,6),6-(1,6),6-(6,6,6)]
    63       7.208242       7.208242       7.208242    6[1-(0),6-(1,6),6-(6,6)]
    64       7.045648       7.045648       7.045648    6[1-(0),6-(1,6),6-(6,6)]
    65          5.784          5.784          5.784    6[6-(1,6),6-(1,6),6-(7)]
    66       4.644186       4.644186       4.644186    6[1-(0),6-(1,6),6-(6,6)]
    67       4.810094       4.810094       4.810094    6[1-(0),6-(1,6),6-(6,6)]
    68       5.654883       5.654883       5.654883    6[6-(6,6),7-(47)]
    69       5.872389       5.872389       5.872389    6[6-(1,6),6-(1,6),6-(6,6,6)]
    70        5.73361        5.73361        5.73361    6[1-(0),6-(1,6),6-(6,6)]
    71       5.503737       5.503737       5.503737    6[1-(0),6-(1,6),6-(6,6)]
    72        5.40129        5.40129        5.40129    6[6-(1,6),6-(1,6),6-(7)]
    73       5.543638       5.543638       5.543638    6[1-(0),6-(1,6),6-(6,6)]
    74       5.757461       5.757461       5.757461    6[1-(0),6-(1,6),6-(6,6)]
    75       5.206021       5.206021       5.206021    6[6-(6,6),7-(47)]
    76       8.369529       8.369529       8.369529    6[6-(6,6),6-(6,6),6-(6,6),6-(7)]
    77       8.043153       8.043153       8.043153    6[6-(1,6),6-(1,6),6-(6,6,6)]
    78        7.46105        7.46105        7.46105    6[1-(0),6-(1,6),6-(6,6)]
    79       7.218207       7.218207       7.218207    6[1-(0),6-(1,6),6-(6,6)]
    80       7.602192       7.602192       7.602192    6[6-(1,6),6-(1,6),6-(7)]
    81       8.192166       8.192166       8.192166    6[1-(0),6-(1,6),6-(6,6)]
    82       8.394624       8.394624       8.394624    6[1-(0),6-(1,6),6-(6,6)]
    83       7.418078       7.418078       7.418078    6[6-(6,6),7-(47)]
    84       7.359932       7.359932       7.359932    6[6-(6,6,6),7-(47)]
    85       9.756045       9.756045       9.756045    6[6-(1,6),6-(1,6),6-(6,6,6)]
    86      10.736381      10.736381      10.736381    6[1-(0),6-(1,6),6-(6,6)]
    87      12.030048      12.030048      12.030048    6[1-(0),6-(1,6),6-(6,6)]
    88      12.347131      12.347131      12.347131    6[6-(1,6),6-(1,6),6-(7)]
    89      11.360407      11.360407      11.360407    6[1-(0),6-(1,6),6-(6,6)]
    90      10.068141      10.068141      10.068141    6[1-(0),6-(1,6),6-(6,6)]
    91      13.722115      13.722115      13.722115    6[6-(6,6),7-(47)]
    92       8.250446       8.250446       8.250446    6[6-(1,6),6-(1,6),6-(6,6,6)]
    93       9.345948       9.345948       9.345948    6[1-(0),6-(1,6),6-(6,6)]
    94       4.365701       4.365701       4.365701    6[1-(0),6-(1,6),6-(6,6)]
    95       3.111259       3.111259       3.111259    6[6-(1,6),6-(1,6),6-(7)]
    96       2.004017       2.004017       2.004017    6[1-(0),6-(1,6),6-(6,6)]
    97       7.000746       7.000746       7.000746    6[1-(0),6-(1,6),6-(6,6)]
    98        3.00593        3.00593        3.00593    6[6-(6,6),7-(47)]
    99      10.348851      10.348851      10.348851    6[6-(6,6),6-(6,6),6-(6,6),6-(7)]
   100      10.675227      10.675227      10.675227    6[6-(1,6),6-(1,6),6-(6,6,6)]
   101       11.25733       11.25733       11.25733    6[1-(0),6-(1,6),6-(6,6)]
   102      11.500173      11.500173      11.500173    6[1-(0),6-(1,6),6-(6,6)]
   103      11.116188      11.116188      11.116188    6[6-(1,6),6-(1,6),6-(7)]
   104      10.526214      10.526214      10.526214    6[1-(0),6-(1,6),6-(6,6)]
   105      10.323756      10.323756      10.323756    6[1-(0),6-(1,6),6-(6,6)]
   106      11.300302      11.300302      11.300302    6[6-(6,6),7-(47)]
   107      11.358448      11.358448      11.358448    6[6-(6,6,6),7-(47)]
   108       8.962335       8.962335       8.962335    6[6-(1,6),6-(1,6),6-(6,6,6)]
   109       7.981999       7.981999       7.981999    6[1-(0),6-(1,6),6-(6,6)]
   110       6.688332       6.688332       6.688332    6[1-(0),6-(1,6),6-(6,6)]
   111       6.371249       6.371249       6.371249    6[6-(1,6),6-(1,6),6-(7)]
   112       7.357973       7.357973       7.357973    6[1-(0),6-(1,6),6-(6,6)]
   113       8.650239       8.650239       8.650239    6[1-(0),6-(1,6),6-(6,6)]
   114       4.996265       4.996265       4.996265    6[6-(6,6),7-(47)]
   115      10.467934      10.467934      10.467934    6[6-(1,6),6-(1,6),6-(6,6,6)]
   116       9.372432       9.372432       9.372432    6[1-(0),6-(1,6),6-(6,6)]
   117      14.352679      14.352679      14.352679    6[1-(0),6-(1,6),6-(6,6)]
   118      15.607121      15.607121      15.607121    6[6-(1,6),6-(1,6),6-(7)]
   119      16.714363      16.714363      16.714363    6[1-(0),6-(1,6),6-(6,6)]
   120      11.717634      11.717634      11.717634    6[1-(0),6-(1,6),6-(6,6)]
   121       15.71245       15.71245       15.71245    6[6-(6,6),7-(47)]
   122      12.518325      12.518325      12.518325    6[6-(6,6),6-(6,6),6-(6,6),6-(7)]
   123      11.116707      11.116707      11.116707    6[6-(1,6),6-(1,6),6-(6,6,6)]
   124      10.849166      10.849166      10.849166    6[1-(0),6-(1,6),6-(6,6)]
   125       9.568771       9.568771       9.568771    6[1-(0),6-(1,6),6-(6,6)]
   126       8.557122       8.557122       8.557122    6[6-(1,6),6-(1,6),6-(7)]
   127        8.82062        8.82062        8.82062    6[1-(0),6-(1,6),6-(6,6)]
   128      10.108866      10.108866      10.108866    6[1-(0),6-(1,6),6-(6,6)]
   129        7.22948        7.22948        7.22948    6[6-(6,6),7-(47)]
   130      13.524094      13.524094      13.524094    6[6-(6,6,6),7-(47)]
   131      12.655045      12.655045      12.655045    6[6-(1,6),6-(1,6),6-(6,6,6)]
   132      11.510138      11.510138      11.510138    6[1-(0),6-(1,6),6-(6,6)]
   133      11.672732      11.672732      11.672732    6[1-(0),6-(1,6),6-(6,6)]
   134       12.93438       12.93438       12.93438    6[6-(1,6),6-(1,6),6-(7)]
   135      14.074194      14.074194      14.074194    6[1-(0),6-(1,6),6-(6,6)]
   136      13.908286      13.908286      13.908286    6[1-(0),6-(1,6),6-(6,6)]
   137      13.063497      13.063497      13.063497    6[6-(6,6),7-(47)]
   138      12.845991      12.845991      12.845991    6[6-(1,6),6-(1,6),6-(6,6,6)]
   139       12.98477       12.98477       12.98477    6[1-(0),6-(1,6),6-(6,6)]
   140      13.214643      13.214643      13.214643    6[1-(0),6-(1,6),6-(6,6)]
   141       13.31709       13.31709       13.31709    6[6-(1,6),6-(1,6),6-(7)]
   142      13.174742      13.174742      13.174742    6[1-(0),6-(1,6),6-(6,6)]
   143      12.960919      12.960919      12.960919    6[1-(0),6-(1,6),6-(6,6)]
   144      13.512359      13.512359      13.512359    6[6-(6,6),7-(47)]
   145      12.550329      12.550329      12.550329    7[6-(6),47-(7,7,7)]
   146       5.553623       5.553623       5.553623    7[6-(6),47-(7,7,7)]
   147       5.066013       5.066013       5.066013    7[6-(6),47-(7,7,7)]
   148        4.43759        4.43759        4.43759    7[6-(6),47-(7,7,7)]
   149       7.287326       7.287326       7.287326    7[6-(6),47-(7,7,7)]
   150        14.7939        14.7939        14.7939    7[6-(6),47-(7,7,7)]
   151        2.91759        2.91759        2.91759    7[6-(6),47-(7,7,7)]
   152        6.60515        6.60515        6.60515    7[6-(6),47-(7,7,7)]
   153      11.431054      11.431054      11.431054    7[6-(6),47-(7,7,7)]
   154        3.92448        3.92448        3.92448    7[6-(6),47-(7,7,7)]
   155       15.80079       15.80079       15.80079    7[6-(6),47-(7,7,7)]
   156       12.11323       12.11323       12.11323    7[6-(6),47-(7,7,7)]
   157       6.168051       6.168051       6.168051    7[6-(6),47-(7,7,7)]
   158      13.164757      13.164757      13.164757    7[6-(6),47-(7,7,7)]
   159      13.652367      13.652367      13.652367    7[6-(6),47-(7,7,7)]
   160       14.28079       14.28079       14.28079    7[6-(6),47-(7,7,7)]
   161      12.665984      12.665984      12.665984    5[9-(0),9-(0),9-(0),9-(0)]
   162       7.562802       7.562802       7.562802    5[9-(0),9-(0),9-(0),9-(0)]
   163       6.052396       6.052396       6.052396    5[9-(0),9-(0),9-(0),9-(0)]
   164      11.155578      11.155578      11.155578    5[9-(0),9-(0),9-(0),9-(0)]
   165      11.433119      11.433119      11.433119    9[5-(9,9,9)]
   166      13.201282      13.201282      13.201282    9[5-(9,9,9)]
   167      12.498713      12.498713      12.498713    9[5-(9,9,9)]
   168      13.449961      13.449961      13.449961    9[5-(9,9,9)]
   169       7.886701       7.886701       7.886701    9[5-(9,9,9)]
   170       6.250577       6.250577       6.250577    9[5-(9,9,9)]
   171       7.707109       7.707109       7.707109    9[5-(9,9,9)]
   172       8.386261       8.386261       8.386261    9[5-(9,9,9)]
   173       7.285261       7.285261       7.285261    9[5-(9,9,9)]
   174       5.517098       5.517098       5.517098    9[5-(9,9,9)]
   175       6.219667       6.219667       6.219667    9[5-(9,9,9)]
   176       5.268419       5.268419       5.268419    9[5-(9,9,9)]
   177      10.831679      10.831679      10.831679    9[5-(9,9,9)]
   178      12.467803      12.467803      12.467803    9[5-(9,9,9)]
   179      11.011271      11.011271      11.011271    9[5-(9,9,9)]
   180      10.332119      10.332119      10.332119    9[5-(9,9,9)]
