# Supplementary material for: A collection of forcefield precursors for metal–organic frameworks
Source: RSC Adv. 2019 Nov 13;9(63):36492–507. doi: 10.1039/c9ra07327b (PMC9075174; doi:10.1039/c9ra07327b)
Supplement: RA-009-C9RA07327B-s1765 [file RA-009-C9RA07327B-s1765.txt]

OBENUF_clean

7.076000    0.000000    0.000000
0.000000    12.814000    0.000000
-3.304742    0.000000    13.071724

     1        0.39955        0.39955        0.39955    64[8-(6),8-(6),8-(6),8-(6),8-(6),8-(6)]
     2      -0.166292      -0.166292      -0.166292    64[8-(6),8-(6),8-(6),8-(6),8-(6),8-(6)]
     3       3.371708       3.371708       3.371708    64[8-(6),8-(6),8-(6),8-(6),8-(6),8-(6)]
     4        3.93755        3.93755        3.93755    64[8-(6),8-(6),8-(6),8-(6),8-(6),8-(6)]
     5        -1.0367        -1.0367        -1.0367    1[6-(6,6)]
     6        2.68069        2.68069        2.68069    1[6-(6,6)]
     7       3.015387       3.015387       3.015387    1[6-(6,6)]
     8      -0.621491      -0.621491      -0.621491    1[6-(6,6)]
     9       1.269958       1.269958       1.269958    1[6-(6,6)]
    10      -2.447432      -2.447432      -2.447432    1[6-(6,6)]
    11       4.293871       4.293871       4.293871    1[6-(6,6)]
    12       0.854749       0.854749       0.854749    1[6-(6,6)]
    13       4.807958       4.807958       4.807958    1[6-(6,6)]
    14       1.090568       1.090568       1.090568    1[6-(6,6)]
    15       0.755871       0.755871       0.755871    1[6-(6,6)]
    16       4.392749       4.392749       4.392749    1[6-(6,6)]
    17         2.5013         2.5013         2.5013    1[6-(6,6)]
    18        6.21869        6.21869        6.21869    1[6-(6,6)]
    19      -0.522613      -0.522613      -0.522613    1[6-(6,6)]
    20       2.916509       2.916509       2.916509    1[6-(6,6)]
    21      -1.143313      -1.143313      -1.143313    6[6-(6,6),8-(64),8-(64)]
    22      -0.870655      -0.870655      -0.870655    6[6-(1,6),6-(1,6),6-(8,8)]
    23      -0.875668      -0.875668      -0.875668    6[1-(0),6-(1,6),6-(6,6)]
    24       2.661511       2.661511       2.661511    6[1-(0),6-(1,6),6-(1,6)]
    25       2.864755       2.864755       2.864755    6[1-(0),6-(1,6),6-(6,6)]
    26       2.844997       2.844997       2.844997    6[6-(1,6),6-(1,6),6-(8,8)]
    27       2.657944       2.657944       2.657944    6[1-(0),6-(6,6),6-(6,6)]
    28        3.03328        3.03328        3.03328    6[6-(6,6),8-(64),8-(64)]
    29       1.209226       1.209226       1.209226    6[6-(8,8),8-(64),8-(64)]
    30       1.376571       1.376571       1.376571    6[6-(6,6),8-(64),8-(64)]
    31       1.103913       1.103913       1.103913    6[6-(1,6),6-(1,6),6-(8,8)]
    32       1.108926       1.108926       1.108926    6[1-(0),6-(1,6),6-(6,6)]
    33      -2.428253      -2.428253      -2.428253    6[1-(0),6-(1,6),6-(1,6)]
    34      -2.631497      -2.631497      -2.631497    6[1-(0),6-(1,6),6-(6,6)]
    35      -2.611739      -2.611739      -2.611739    6[6-(1,6),6-(1,6),6-(8,8)]
    36      -2.424686      -2.424686      -2.424686    6[1-(0),6-(6,6),6-(6,6)]
    37       4.275978       4.275978       4.275978    6[6-(6,6),8-(64),8-(64)]
    38      -0.975968      -0.975968      -0.975968    6[6-(8,8),8-(64),8-(64)]
    39       4.914571       4.914571       4.914571    6[6-(6,6),8-(64),8-(64)]
    40       4.641913       4.641913       4.641913    6[6-(1,6),6-(1,6),6-(8,8)]
    41       4.646926       4.646926       4.646926    6[1-(0),6-(1,6),6-(6,6)]
    42       1.109747       1.109747       1.109747    6[1-(0),6-(1,6),6-(1,6)]
    43       0.906503       0.906503       0.906503    6[1-(0),6-(1,6),6-(6,6)]
    44       0.926261       0.926261       0.926261    6[6-(1,6),6-(1,6),6-(8,8)]
    45       1.113314       1.113314       1.113314    6[1-(0),6-(6,6),6-(6,6)]
    46       0.737978       0.737978       0.737978    6[6-(6,6),8-(64),8-(64)]
    47       2.562032       2.562032       2.562032    6[6-(8,8),8-(64),8-(64)]
    48       2.394687       2.394687       2.394687    6[6-(6,6),8-(64),8-(64)]
    49       2.667345       2.667345       2.667345    6[6-(1,6),6-(1,6),6-(8,8)]
    50       2.662332       2.662332       2.662332    6[1-(0),6-(1,6),6-(6,6)]
    51       6.199511       6.199511       6.199511    6[1-(0),6-(1,6),6-(1,6)]
    52       6.402755       6.402755       6.402755    6[1-(0),6-(1,6),6-(6,6)]
    53       6.382997       6.382997       6.382997    6[6-(1,6),6-(1,6),6-(8,8)]
    54       6.195944       6.195944       6.195944    6[1-(0),6-(6,6),6-(6,6)]
    55       -0.50472       -0.50472       -0.50472    6[6-(6,6),8-(64),8-(64)]
    56       4.747226       4.747226       4.747226    6[6-(8,8),8-(64),8-(64)]
    57      -0.989339      -0.989339      -0.989339    8[6-(6,8),64-(8,8,8,8,8)]
    58       2.026643       2.026643       2.026643    8[6-(6,8),64-(8,8,8,8,8)]
    59       3.043402       3.043402       3.043402    8[6-(6,8),64-(8,8,8,8,8)]
    60       3.169101       3.169101       3.169101    8[6-(6,8),64-(8,8,8,8,8)]
    61        0.18034        0.18034        0.18034    8[6-(6,8),64-(8,8,8,8,8)]
    62        2.50793        2.50793        2.50793    8[6-(6,8),64-(8,8,8,8,8)]
    63       1.222597       1.222597       1.222597    8[6-(6,8),64-(8,8,8,8,8)]
    64       5.282615       5.282615       5.282615    8[6-(6,8),64-(8,8,8,8,8)]
    65       4.265856       4.265856       4.265856    8[6-(6,8),64-(8,8,8,8,8)]
    66       4.140157       4.140157       4.140157    8[6-(6,8),64-(8,8,8,8,8)]
    67       0.052918       0.052918       0.052918    8[6-(6,8),64-(8,8,8,8,8)]
    68       4.801328       4.801328       4.801328    8[6-(6,8),64-(8,8,8,8,8)]
    69       4.760597       4.760597       4.760597    8[6-(6,8),64-(8,8,8,8,8)]
    70       1.744615       1.744615       1.744615    8[6-(6,8),64-(8,8,8,8,8)]
    71       0.727856       0.727856       0.727856    8[6-(6,8),64-(8,8,8,8,8)]
    72       0.602157       0.602157       0.602157    8[6-(6,8),64-(8,8,8,8,8)]
    73       3.590918       3.590918       3.590918    8[6-(6,8),64-(8,8,8,8,8)]
    74       1.263328       1.263328       1.263328    8[6-(6,8),64-(8,8,8,8,8)]
    75       2.548661       2.548661       2.548661    8[6-(6,8),64-(8,8,8,8,8)]
    76      -1.511357      -1.511357      -1.511357    8[6-(6,8),64-(8,8,8,8,8)]
    77      -0.494598      -0.494598      -0.494598    8[6-(6,8),64-(8,8,8,8,8)]
    78      -0.368899      -0.368899      -0.368899    8[6-(6,8),64-(8,8,8,8,8)]
    79        3.71834        3.71834        3.71834    8[6-(6,8),64-(8,8,8,8,8)]
    80       -1.03007       -1.03007       -1.03007    8[6-(6,8),64-(8,8,8,8,8)]
