# Supplementary material for: A collection of forcefield precursors for metal–organic frameworks
Source: RSC Adv. 2019 Nov 13;9(63):36492–507. doi: 10.1039/c9ra07327b (PMC9075174; doi:10.1039/c9ra07327b)
Supplement: RA-009-C9RA07327B-s1766 [file RA-009-C9RA07327B-s1766.txt]

OBEPER_clean

9.689000    0.000000    0.000000
-4.149957    10.414623    0.000000
0.000000    0.000000    12.851000

     1      -0.082441      -0.082441      -0.082441    69[8-(6),8-(6),8-(6),8-(6),8-(6),8-(6)]
     2       0.776984       0.776984       0.776984    69[8-(6),8-(6),8-(6),8-(6),8-(6),8-(6)]
     3       5.621484       5.621484       5.621484    69[8-(6),8-(6),8-(6),8-(6),8-(6),8-(6)]
     4       4.762059       4.762059       4.762059    69[8-(6),8-(6),8-(6),8-(6),8-(6),8-(6)]
     5       8.216546       8.216546       8.216546    1[6-(6,6)]
     6       1.052222       1.052222       1.052222    1[6-(6,6)]
     7        4.34395        4.34395        4.34395    1[6-(6,6)]
     8       6.316954       6.316954       6.316954    1[6-(6,6)]
     9       9.331321       9.331321       9.331321    1[6-(6,6)]
    10       6.039593       6.039593       6.039593    1[6-(6,6)]
    11       1.472454       1.472454       1.472454    1[6-(6,6)]
    12       4.486821       4.486821       4.486821    1[6-(6,6)]
    13       1.195093       1.195093       1.195093    1[6-(6,6)]
    14       3.372046       3.372046       3.372046    1[6-(6,6)]
    15      -3.792278      -3.792278      -3.792278    1[6-(6,6)]
    16       -0.50055       -0.50055       -0.50055    1[6-(6,6)]
    17       2.743173       2.743173       2.743173    6[6-(1,6),6-(1,6),6-(8,8)]
    18       2.353114       2.353114       2.353114    6[1-(0),6-(6,6),6-(6,6)]
    19      -0.880306      -0.880306      -0.880306    6[6-(1,6),6-(1,6),6-(8,8)]
    20       4.581923       4.581923       4.581923    6[1-(0),6-(6,6),6-(6,7)]
    21       4.938757       4.938757       4.938757    6[6-(1,6),6-(1,6),7-(8,8)]
    22       4.062504       4.062504       4.062504    6[1-(0),6-(6,6),6-(6,7)]
    23        1.75149        1.75149        1.75149    6[6-(6,6),8-(69),8-(69)]
    24      -1.290735      -1.290735      -1.290735    6[6-(6,6),8-(69),8-(69)]
    25       7.104394       7.104394       7.104394    6[6-(8,8),8-(69),8-(69)]
    26       -2.04863       -2.04863       -2.04863    6[6-(1,6),6-(1,6),6-(8,8)]
    27      -1.658571      -1.658571      -1.658571    6[1-(0),6-(6,6),6-(6,6)]
    28       1.574849       1.574849       1.574849    6[6-(1,6),6-(1,6),6-(8,8)]
    29       0.262577       0.262577       0.262577    6[1-(0),6-(6,6),6-(6,7)]
    30       5.444786       5.444786       5.444786    6[6-(1,6),6-(1,6),7-(8,8)]
    31      -3.367961      -3.367961      -3.367961    6[1-(0),6-(6,6),6-(6,7)]
    32      -1.056947      -1.056947      -1.056947    6[6-(6,6),8-(69),8-(69)]
    33       1.985278       1.985278       1.985278    6[6-(6,6),8-(69),8-(69)]
    34       3.279149       3.279149       3.279149    6[6-(8,8),8-(69),8-(69)]
    35        2.79587        2.79587        2.79587    6[6-(1,6),6-(1,6),6-(8,8)]
    36       3.185929       3.185929       3.185929    6[1-(0),6-(6,6),6-(6,6)]
    37       6.419349       6.419349       6.419349    6[6-(1,6),6-(1,6),6-(8,8)]
    38       5.107077       5.107077       5.107077    6[1-(0),6-(6,6),6-(6,7)]
    39       0.600286       0.600286       0.600286    6[6-(1,6),6-(1,6),7-(8,8)]
    40       1.476539       1.476539       1.476539    6[1-(0),6-(6,6),6-(6,7)]
    41       3.787553       3.787553       3.787553    6[6-(6,6),8-(69),8-(69)]
    42       6.829778       6.829778       6.829778    6[6-(6,6),8-(69),8-(69)]
    43      -1.565351      -1.565351      -1.565351    6[6-(8,8),8-(69),8-(69)]
    44       7.587673       7.587673       7.587673    6[6-(1,6),6-(1,6),6-(8,8)]
    45       7.197614       7.197614       7.197614    6[1-(0),6-(6,6),6-(6,6)]
    46       3.964194       3.964194       3.964194    6[6-(1,6),6-(1,6),6-(8,8)]
    47       9.426423       9.426423       9.426423    6[1-(0),6-(6,6),6-(6,7)]
    48       0.094257       0.094257       0.094257    6[6-(1,6),6-(1,6),7-(8,8)]
    49      -0.781996      -0.781996      -0.781996    6[1-(0),6-(6,6),6-(6,7)]
    50        6.59599        6.59599        6.59599    6[6-(6,6),8-(69),8-(69)]
    51       3.553765       3.553765       3.553765    6[6-(6,6),8-(69),8-(69)]
    52       2.259894       2.259894       2.259894    6[6-(8,8),8-(69),8-(69)]
    53       6.340175       6.340175       6.340175    7[6-(6,6),8-(0),8-(0)]
    54       4.043368       4.043368       4.043368    7[6-(6,6),8-(0),8-(0)]
    55      -0.801132      -0.801132      -0.801132    7[6-(6,6),8-(0),8-(0)]
    56       1.495675       1.495675       1.495675    7[6-(6,6),8-(0),8-(0)]
    57       2.127962       2.127962       2.127962    8[6-(6,8),69-(8,8,8,8,8)]
    58       0.569479       0.569479       0.569479    8[6-(6,8),69-(8,8,8,8,8)]
    59       8.028798       8.028798       8.028798    8[6-(6,8),69-(8,8,8,8,8)]
    60      -0.397153      -0.397153      -0.397153    8[6-(6,8),69-(8,8,8,8,8)]
    61       7.109457       7.109457       7.109457    8[7-(6,8)]
    62       6.656691       6.656691       6.656691    8[7-(6,8)]
    63       5.984875       5.984875       5.984875    8[6-(6,8),69-(8,8,8,8,8)]
    64       7.496568       7.496568       7.496568    8[6-(6,8),69-(8,8,8,8,8)]
    65      -1.433419      -1.433419      -1.433419    8[6-(6,8),69-(8,8,8,8,8)]
    66       0.125064       0.125064       0.125064    8[6-(6,8),69-(8,8,8,8,8)]
    67       2.354745       2.354745       2.354745    8[6-(6,8),69-(8,8,8,8,8)]
    68       1.091696       1.091696       1.091696    8[6-(6,8),69-(8,8,8,8,8)]
    69       3.274086       3.274086       3.274086    8[7-(6,8)]
    70       3.726852       3.726852       3.726852    8[7-(6,8)]
    71       4.398668       4.398668       4.398668    8[6-(6,8),69-(8,8,8,8,8)]
    72       2.886975       2.886975       2.886975    8[6-(6,8),69-(8,8,8,8,8)]
    73       3.411081       3.411081       3.411081    8[6-(6,8),69-(8,8,8,8,8)]
    74       4.969564       4.969564       4.969564    8[6-(6,8),69-(8,8,8,8,8)]
    75      -2.489755      -2.489755      -2.489755    8[6-(6,8),69-(8,8,8,8,8)]
    76       5.936196       5.936196       5.936196    8[6-(6,8),69-(8,8,8,8,8)]
    77      -1.570414      -1.570414      -1.570414    8[7-(6,8)]
    78      -1.117648      -1.117648      -1.117648    8[7-(6,8)]
    79      -0.445832      -0.445832      -0.445832    8[6-(6,8),69-(8,8,8,8,8)]
    80      -1.957525      -1.957525      -1.957525    8[6-(6,8),69-(8,8,8,8,8)]
    81       6.972462       6.972462       6.972462    8[6-(6,8),69-(8,8,8,8,8)]
    82       5.413979       5.413979       5.413979    8[6-(6,8),69-(8,8,8,8,8)]
    83       3.184298       3.184298       3.184298    8[6-(6,8),69-(8,8,8,8,8)]
    84       4.447347       4.447347       4.447347    8[6-(6,8),69-(8,8,8,8,8)]
    85       2.264957       2.264957       2.264957    8[7-(6,8)]
    86       1.812191       1.812191       1.812191    8[7-(6,8)]
    87       1.140375       1.140375       1.140375    8[6-(6,8),69-(8,8,8,8,8)]
    88       2.652068       2.652068       2.652068    8[6-(6,8),69-(8,8,8,8,8)]
