# Supplementary material for: A collection of forcefield precursors for metal–organic frameworks
Source: RSC Adv. 2019 Nov 13;9(63):36492–507. doi: 10.1039/c9ra07327b (PMC9075174; doi:10.1039/c9ra07327b)
Supplement: RA-009-C9RA07327B-s1767 [file RA-009-C9RA07327B-s1767.txt]

OBODEQ_clean

10.380000    0.000000    0.000000
0.000000    10.752000    0.000000
-4.529619    0.000000    15.371505

     1       2.181682       2.181682       2.181682    60[8-(6),8-(6),8-(6),8-(6),8-(6),8-(6)]
     2       6.593889       6.593889       6.593889    60[8-(6),8-(6),8-(6),8-(6),8-(6),8-(6)]
     3       3.668699       3.668699       3.668699    60[8-(6),8-(6),8-(6),8-(6),8-(6),8-(6)]
     4      -0.743508      -0.743508      -0.743508    60[8-(6),8-(6),8-(6),8-(6),8-(6),8-(6)]
     5      -3.253131      -3.253131      -3.253131    1[6-(6,6)]
     6      -1.066432      -1.066432      -1.066432    1[6-(6,6)]
     7       5.341066       5.341066       5.341066    1[6-(6,6)]
     8       1.648703       1.648703       1.648703    1[6-(6,6)]
     9      -0.537997      -0.537997      -0.537997    1[6-(6,6)]
    10       3.434506       3.434506       3.434506    1[6-(6,6)]
    11       9.103512       9.103512       9.103512    1[6-(6,6)]
    12       6.916813       6.916813       6.916813    1[6-(6,6)]
    13       0.509315       0.509315       0.509315    1[6-(6,6)]
    14       4.201678       4.201678       4.201678    1[6-(6,6)]
    15       6.388378       6.388378       6.388378    1[6-(6,6)]
    16       2.415875       2.415875       2.415875    1[6-(6,6)]
    17       4.664703       4.664703       4.664703    6[6-(6,6),8-(60),8-(60)]
    18       6.024375       6.024375       6.024375    6[6-(1,6),6-(1,6),6-(8,8)]
    19       -3.19945       -3.19945       -3.19945    6[1-(0),6-(6,6),6-(6,6)]
    20      -1.944124      -1.944124      -1.944124    6[6-(1,6),6-(1,6),6-(8,8)]
    21      -1.890438      -1.890438      -1.890438    6[1-(0),6-(6,6),6-(6,6)]
    22      -3.052331      -3.052331      -3.052331    6[6-(1,6),6-(1,6),6-(8,8)]
    23       6.114504       6.114504       6.114504    6[1-(0),6-(6,6),6-(6,6)]
    24      -0.676923      -0.676923      -0.676923    6[6-(6,6),8-(60),8-(60)]
    25       7.398814       7.398814       7.398814    6[6-(6,6),8-(60),8-(60)]
    26       4.110869       4.110869       4.110869    6[6-(6,6),8-(60),8-(60)]
    27       2.751196       2.751196       2.751196    6[6-(1,6),6-(1,6),6-(8,8)]
    28       1.595021       1.595021       1.595021    6[1-(0),6-(6,6),6-(6,6)]
    29       0.339696       0.339696       0.339696    6[6-(1,6),6-(1,6),6-(8,8)]
    30        0.28601        0.28601        0.28601    6[1-(0),6-(6,6),6-(6,6)]
    31       1.447903       1.447903       1.447903    6[6-(1,6),6-(1,6),6-(8,8)]
    32       2.661067       2.661067       2.661067    6[1-(0),6-(6,6),6-(6,6)]
    33      -0.927506      -0.927506      -0.927506    6[6-(6,6),8-(60),8-(60)]
    34       1.376757       1.376757       1.376757    6[6-(6,6),8-(60),8-(60)]
    35       1.185678       1.185678       1.185678    6[6-(6,6),8-(60),8-(60)]
    36      -0.173994      -0.173994      -0.173994    6[6-(1,6),6-(1,6),6-(8,8)]
    37       9.049831       9.049831       9.049831    6[1-(0),6-(6,6),6-(6,6)]
    38       7.794505       7.794505       7.794505    6[6-(1,6),6-(1,6),6-(8,8)]
    39       7.740819       7.740819       7.740819    6[1-(0),6-(6,6),6-(6,6)]
    40       8.902712       8.902712       8.902712    6[6-(1,6),6-(1,6),6-(8,8)]
    41      -0.264123      -0.264123      -0.264123    6[1-(0),6-(6,6),6-(6,6)]
    42       6.527304       6.527304       6.527304    6[6-(6,6),8-(60),8-(60)]
    43      -1.548433      -1.548433      -1.548433    6[6-(6,6),8-(60),8-(60)]
    44       1.739512       1.739512       1.739512    6[6-(6,6),8-(60),8-(60)]
    45       3.099185       3.099185       3.099185    6[6-(1,6),6-(1,6),6-(8,8)]
    46        4.25536        4.25536        4.25536    6[1-(0),6-(6,6),6-(6,6)]
    47       5.510685       5.510685       5.510685    6[6-(1,6),6-(1,6),6-(8,8)]
    48       5.564371       5.564371       5.564371    6[1-(0),6-(6,6),6-(6,6)]
    49       4.402478       4.402478       4.402478    6[6-(1,6),6-(1,6),6-(8,8)]
    50       3.189314       3.189314       3.189314    6[1-(0),6-(6,6),6-(6,6)]
    51       6.777887       6.777887       6.777887    6[6-(6,6),8-(60),8-(60)]
    52       4.473624       4.473624       4.473624    6[6-(6,6),8-(60),8-(60)]
    53       4.608074       4.608074       4.608074    8[6-(6,8),60-(8,8,8,8,8)]
    54       3.643656       3.643656       3.643656    8[6-(6,8),60-(8,8,8,8,8)]
    55      -0.728303      -0.728303      -0.728303    8[6-(6,8),60-(8,8,8,8,8)]
    56       0.386483       0.386483       0.386483    8[6-(6,8),60-(8,8,8,8,8)]
    57       6.658212       6.658212       6.658212    8[6-(6,8),60-(8,8,8,8,8)]
    58      -2.196128      -2.196128      -2.196128    8[6-(6,8),60-(8,8,8,8,8)]
    59       4.167497       4.167497       4.167497    8[6-(6,8),60-(8,8,8,8,8)]
    60       5.131916       5.131916       5.131916    8[6-(6,8),60-(8,8,8,8,8)]
    61      -0.876125      -0.876125      -0.876125    8[6-(6,8),60-(8,8,8,8,8)]
    62      -1.990912      -1.990912      -1.990912    8[6-(6,8),60-(8,8,8,8,8)]
    63       2.117359       2.117359       2.117359    8[6-(6,8),60-(8,8,8,8,8)]
    64         0.5917         0.5917         0.5917    8[6-(6,8),60-(8,8,8,8,8)]
    65       1.242307       1.242307       1.242307    8[6-(6,8),60-(8,8,8,8,8)]
    66       2.206725       2.206725       2.206725    8[6-(6,8),60-(8,8,8,8,8)]
    67       6.578684       6.578684       6.578684    8[6-(6,8),60-(8,8,8,8,8)]
    68       5.463898       5.463898       5.463898    8[6-(6,8),60-(8,8,8,8,8)]
    69      -0.807831      -0.807831      -0.807831    8[6-(6,8),60-(8,8,8,8,8)]
    70       8.046509       8.046509       8.046509    8[6-(6,8),60-(8,8,8,8,8)]
    71       1.682884       1.682884       1.682884    8[6-(6,8),60-(8,8,8,8,8)]
    72       0.718465       0.718465       0.718465    8[6-(6,8),60-(8,8,8,8,8)]
    73       6.726506       6.726506       6.726506    8[6-(6,8),60-(8,8,8,8,8)]
    74       7.841293       7.841293       7.841293    8[6-(6,8),60-(8,8,8,8,8)]
    75       3.733022       3.733022       3.733022    8[6-(6,8),60-(8,8,8,8,8)]
    76       5.258681       5.258681       5.258681    8[6-(6,8),60-(8,8,8,8,8)]
