# Supplementary material for: A collection of forcefield precursors for metal–organic frameworks
Source: RSC Adv. 2019 Nov 13;9(63):36492–507. doi: 10.1039/c9ra07327b (PMC9075174; doi:10.1039/c9ra07327b)
Supplement: RA-009-C9RA07327B-s1768 [file RA-009-C9RA07327B-s1768.txt]

OBUFEX_clean

11.442000    0.000000    0.000000
-2.634119    13.111009    0.000000
0.000000    0.000000    15.807000

     1         2.5587         2.5587         2.5587    30[7-(6,6),7-(6,6),8-(6),8-(6),8-(6)]
     2       4.932122       4.932122       4.932122    30[7-(6,6),7-(6,6),8-(6),8-(6),8-(6)]
     3       6.249181       6.249181       6.249181    30[7-(6,6),7-(6,6),8-(6),8-(6),8-(6)]
     4       3.875759       3.875759       3.875759    30[7-(6,6),7-(6,6),8-(6),8-(6),8-(6)]
     5       4.800232       4.800232       4.800232    1[6-(1,6,6)]
     6       4.653956       4.653956       4.653956    1[6-(1,6,6)]
     7        2.76725        2.76725        2.76725    1[6-(6,6)]
     8      -2.091999      -2.091999      -2.091999    1[6-(6,6)]
     9       0.190836       0.190836       0.190836    1[6-(6,7)]
    10       0.163012       0.163012       0.163012    1[6-(6,7)]
    11      -2.115691      -2.115691      -2.115691    1[6-(6,6)]
    12       9.907554       9.907554       9.907554    1[6-(6,6)]
    13       7.623467       7.623467       7.623467    1[6-(6,7)]
    14       4.980521       4.980521       4.980521    1[6-(6,7)]
    15       7.249709       7.249709       7.249709    1[6-(6,6)]
    16       2.690589       2.690589       2.690589    1[6-(1,6,6)]
    17       2.836866       2.836866       2.836866    1[6-(1,6,6)]
    18       4.723571       4.723571       4.723571    1[6-(6,6)]
    19       9.582821       9.582821       9.582821    1[6-(6,6)]
    20       7.299985       7.299985       7.299985    1[6-(6,7)]
    21        7.32781        7.32781        7.32781    1[6-(6,7)]
    22      -1.835487      -1.835487      -1.835487    1[6-(6,6)]
    23       0.217387       0.217387       0.217387    1[6-(6,6)]
    24       2.501473       2.501473       2.501473    1[6-(6,7)]
    25         2.5103         2.5103         2.5103    1[6-(6,7)]
    26       0.241113       0.241113       0.241113    1[6-(6,6)]
    27       4.007649       4.007649       4.007649    1[6-(1,6,6)]
    28       4.153925       4.153925       4.153925    1[6-(1,6,6)]
    29       6.040631       6.040631       6.040631    1[6-(6,6)]
    30       10.89988       10.89988       10.89988    1[6-(6,6)]
    31       8.617045       8.617045       8.617045    1[6-(6,7)]
    32       8.644869       8.644869       8.644869    1[6-(6,7)]
    33      -0.518428      -0.518428      -0.518428    1[6-(6,6)]
    34       1.534446       1.534446       1.534446    1[6-(6,6)]
    35       3.818533       3.818533       3.818533    1[6-(6,7)]
    36        3.82736        3.82736        3.82736    1[6-(6,7)]
    37       1.558172       1.558172       1.558172    1[6-(6,6)]
    38       6.117292       6.117292       6.117292    1[6-(1,6,6)]
    39       5.971015       5.971015       5.971015    1[6-(1,6,6)]
    40        4.08431        4.08431        4.08431    1[6-(6,6)]
    41       -0.77494       -0.77494       -0.77494    1[6-(6,6)]
    42       1.507896       1.507896       1.507896    1[6-(6,7)]
    43       1.480071       1.480071       1.480071    1[6-(6,7)]
    44      -0.798632      -0.798632      -0.798632    1[6-(6,6)]
    45       8.590494       8.590494       8.590494    1[6-(6,6)]
    46       6.306408       6.306408       6.306408    1[6-(6,7)]
    47       6.297581       6.297581       6.297581    1[6-(6,7)]
    48       8.566768       8.566768       8.566768    1[6-(6,6)]
    49       2.894982       2.894982       2.894982    6[6-(1,6),8-(0),8-(30)]
    50       6.413274       6.413274       6.413274    6[6-(1,1,6),8-(0),8-(0)]
    51       4.931071       4.931071       4.931071    6[1-(0),1-(0),6-(6,6),6-(8,8)]
    52       3.216108       3.216108       3.216108    6[1-(0),6-(6,6),6-(8,8)]
    53         4.0908         4.0908         4.0908    6[6-(1,1,6),6-(1,6),6-(8,8)]
    54       4.280274       4.280274       4.280274    6[6-(6,6),8-(30),8-(30)]
    55      -1.661451      -1.661451      -1.661451    6[1-(0),6-(1,7),6-(6,6)]
    56      -0.280327      -0.280327      -0.280327    6[1-(0),6-(1,6),7-(6,30)]
    57      -0.301207      -0.301207      -0.301207    6[1-(0),6-(1,6),7-(6,30)]
    58      -1.675368      -1.675368      -1.675368    6[1-(0),6-(1,7),6-(6,6)]
    59        9.04298        9.04298        9.04298    6[6-(1,6),6-(1,6),6-(6,6)]
    60         7.5561         7.5561         7.5561    6[6-(1,6),6-(1,6),6-(6,6)]
    61       6.828988       6.828988       6.828988    6[1-(0),6-(1,7),6-(6,6)]
    62       5.451448       5.451448       5.451448    6[1-(0),6-(1,6),7-(6,30)]
    63       5.444767       5.444767       5.444767    6[1-(0),6-(1,6),7-(6,30)]
    64       6.813529       6.813529       6.813529    6[1-(0),6-(1,7),6-(6,6)]
    65       4.595839       4.595839       4.595839    6[6-(1,6),8-(0),8-(30)]
    66       1.077548       1.077548       1.077548    6[6-(1,1,6),8-(0),8-(0)]
    67       2.559751       2.559751       2.559751    6[1-(0),1-(0),6-(6,6),6-(8,8)]
    68       4.274713       4.274713       4.274713    6[1-(0),6-(6,6),6-(8,8)]
    69       3.400022       3.400022       3.400022    6[6-(1,1,6),6-(1,6),6-(8,8)]
    70       3.210547       3.210547       3.210547    6[6-(6,6),8-(30),8-(30)]
    71       9.152272       9.152272       9.152272    6[1-(0),6-(1,7),6-(6,6)]
    72       7.771149       7.771149       7.771149    6[1-(0),6-(1,6),7-(6,30)]
    73       7.792029       7.792029       7.792029    6[1-(0),6-(1,6),7-(6,30)]
    74       9.166189       9.166189       9.166189    6[1-(0),6-(1,7),6-(6,6)]
    75      -1.552158      -1.552158      -1.552158    6[6-(1,6),6-(1,6),6-(6,6)]
    76      -0.065278      -0.065278      -0.065278    6[6-(1,6),6-(1,6),6-(6,6)]
    77       0.661833       0.661833       0.661833    6[1-(0),6-(1,7),6-(6,6)]
    78       2.039373       2.039373       2.039373    6[1-(0),6-(1,6),7-(6,30)]
    79       2.046055       2.046055       2.046055    6[1-(0),6-(1,6),7-(6,30)]
    80       0.677293       0.677293       0.677293    6[1-(0),6-(1,7),6-(6,6)]
    81       5.912899       5.912899       5.912899    6[6-(1,6),8-(0),8-(30)]
    82       2.394607       2.394607       2.394607    6[6-(1,1,6),8-(0),8-(0)]
    83        3.87681        3.87681        3.87681    6[1-(0),1-(0),6-(6,6),6-(8,8)]
    84       5.591773       5.591773       5.591773    6[1-(0),6-(6,6),6-(8,8)]
    85       4.717081       4.717081       4.717081    6[6-(1,1,6),6-(1,6),6-(8,8)]
    86       4.527607       4.527607       4.527607    6[6-(6,6),8-(30),8-(30)]
    87      10.469332      10.469332      10.469332    6[1-(0),6-(1,7),6-(6,6)]
    88       9.088208       9.088208       9.088208    6[1-(0),6-(1,6),7-(6,30)]
    89       9.109088       9.109088       9.109088    6[1-(0),6-(1,6),7-(6,30)]
    90      10.483249      10.483249      10.483249    6[1-(0),6-(1,7),6-(6,6)]
    91      -0.235099      -0.235099      -0.235099    6[6-(1,6),6-(1,6),6-(6,6)]
    92       1.251781       1.251781       1.251781    6[6-(1,6),6-(1,6),6-(6,6)]
    93       1.978893       1.978893       1.978893    6[1-(0),6-(1,7),6-(6,6)]
    94       3.356433       3.356433       3.356433    6[1-(0),6-(1,6),7-(6,30)]
    95       3.363114       3.363114       3.363114    6[1-(0),6-(1,6),7-(6,30)]
    96       1.994352       1.994352       1.994352    6[1-(0),6-(1,7),6-(6,6)]
    97       4.212042       4.212042       4.212042    6[6-(1,6),8-(0),8-(30)]
    98       7.730333       7.730333       7.730333    6[6-(1,1,6),8-(0),8-(0)]
    99        6.24813        6.24813        6.24813    6[1-(0),1-(0),6-(6,6),6-(8,8)]
   100       4.533168       4.533168       4.533168    6[1-(0),6-(6,6),6-(8,8)]
   101       5.407859       5.407859       5.407859    6[6-(1,1,6),6-(1,6),6-(8,8)]
   102       5.597334       5.597334       5.597334    6[6-(6,6),8-(30),8-(30)]
   103      -0.344391      -0.344391      -0.344391    6[1-(0),6-(1,7),6-(6,6)]
   104       1.036732       1.036732       1.036732    6[1-(0),6-(1,6),7-(6,30)]
   105       1.015852       1.015852       1.015852    6[1-(0),6-(1,6),7-(6,30)]
   106      -0.358308      -0.358308      -0.358308    6[1-(0),6-(1,7),6-(6,6)]
   107      10.360039      10.360039      10.360039    6[6-(1,6),6-(1,6),6-(6,6)]
   108       8.873159       8.873159       8.873159    6[6-(1,6),6-(1,6),6-(6,6)]
   109       8.146048       8.146048       8.146048    6[1-(0),6-(1,7),6-(6,6)]
   110       6.768508       6.768508       6.768508    6[1-(0),6-(1,6),7-(6,30)]
   111       6.761826       6.761826       6.761826    6[1-(0),6-(1,6),7-(6,30)]
   112       8.130588       8.130588       8.130588    6[1-(0),6-(1,7),6-(6,6)]
   113       4.750216       4.750216       4.750216    7[6-(1,6),6-(1,6),30-(7,8,8,8)]
   114       0.400848       0.400848       0.400848    7[6-(1,6),6-(1,6),30-(7,8,8,8)]
   115       2.740606       2.740606       2.740606    7[6-(1,6),6-(1,6),30-(7,8,8,8)]
   116       7.089973       7.089973       7.089973    7[6-(1,6),6-(1,6),30-(7,8,8,8)]
   117       4.057665       4.057665       4.057665    7[6-(1,6),6-(1,6),30-(7,8,8,8)]
   118       8.407033       8.407033       8.407033    7[6-(1,6),6-(1,6),30-(7,8,8,8)]
   119       6.067275       6.067275       6.067275    7[6-(1,6),6-(1,6),30-(7,8,8,8)]
   120       1.717908       1.717908       1.717908    7[6-(1,6),6-(1,6),30-(7,8,8,8)]
   121       7.227281       7.227281       7.227281    8[6-(6,8)]
   122       6.780369       6.780369       6.780369    8[6-(6,8)]
   123       2.891146       2.891146       2.891146    8[6-(6,8)]
   124       2.625581       2.625581       2.625581    8[6-(6,8),30-(7,7,8,8)]
   125       4.952006       4.952006       4.952006    8[6-(6,8),30-(7,7,8,8)]
   126       3.742372       3.742372       3.742372    8[6-(6,8),30-(7,7,8,8)]
   127        0.26354        0.26354        0.26354    8[6-(6,8)]
   128       0.710452       0.710452       0.710452    8[6-(6,8)]
   129       4.599676       4.599676       4.599676    8[6-(6,8)]
   130        4.86524        4.86524        4.86524    8[6-(6,8),30-(7,7,8,8)]
   131       2.538815       2.538815       2.538815    8[6-(6,8),30-(7,7,8,8)]
   132        3.74845        3.74845        3.74845    8[6-(6,8),30-(7,7,8,8)]
   133         1.5806         1.5806         1.5806    8[6-(6,8)]
   134       2.027512       2.027512       2.027512    8[6-(6,8)]
   135       5.916735       5.916735       5.916735    8[6-(6,8)]
   136         6.1823         6.1823         6.1823    8[6-(6,8),30-(7,7,8,8)]
   137       3.855875       3.855875       3.855875    8[6-(6,8),30-(7,7,8,8)]
   138       5.065509       5.065509       5.065509    8[6-(6,8),30-(7,7,8,8)]
   139       8.544341       8.544341       8.544341    8[6-(6,8)]
   140       8.097429       8.097429       8.097429    8[6-(6,8)]
   141       4.208205       4.208205       4.208205    8[6-(6,8)]
   142       3.942641       3.942641       3.942641    8[6-(6,8),30-(7,7,8,8)]
   143       6.269066       6.269066       6.269066    8[6-(6,8),30-(7,7,8,8)]
   144       5.059431       5.059431       5.059431    8[6-(6,8),30-(7,7,8,8)]
