# Supplementary material for: A collection of forcefield precursors for metal–organic frameworks
Source: RSC Adv. 2019 Nov 13;9(63):36492–507. doi: 10.1039/c9ra07327b (PMC9075174; doi:10.1039/c9ra07327b)
Supplement: RA-009-C9RA07327B-s1769 [file RA-009-C9RA07327B-s1769.txt]

OBUFIB_clean

8.541600    0.000000    0.000000
4.270785    12.984471    0.000000
1.760751    -0.000001    18.139746

     1       5.957827       5.957827       5.957827    30[7-(6,6),8-(30,30),8-(30,30),8-(6),8-(6),8-(6)]
     2       5.402573       5.402573       5.402573    30[7-(6,6),8-(30,30),8-(6),8-(6)]
     3       3.464135       3.464135       3.464135    30[7-(6,6),8-(30,30),8-(30,30),8-(6),8-(6),8-(6)]
     4       5.780133       5.780133       5.780133    30[7-(6,6),8-(30,30),8-(6),8-(6)]
     5       8.615309       8.615309       8.615309    30[7-(6,6),8-(30,30),8-(30,30),8-(6),8-(6),8-(6)]
     6       9.170563       9.170563       9.170563    30[7-(6,6),8-(30,30),8-(6),8-(6)]
     7      11.109001      11.109001      11.109001    30[7-(6,6),8-(30,30),8-(30,30),8-(6),8-(6),8-(6)]
     8       8.793003       8.793003       8.793003    30[7-(6,6),8-(30,30),8-(6),8-(6)]
     9       7.763604       7.763604       7.763604    1[6-(6,6)]
    10       7.156852       7.156852       7.156852    1[6-(1,6,6)]
    11       5.971865       5.971865       5.971865    1[6-(1,6,6)]
    12       7.617254       7.617254       7.617254    1[6-(6,6)]
    13       6.565923       6.565923       6.565923    1[6-(6,7)]
    14       5.772105       5.772105       5.772105    1[6-(6,7)]
    15       2.500636       2.500636       2.500636    1[6-(6,6)]
    16       4.620263       4.620263       4.620263    1[6-(6,6)]
    17       5.740282       5.740282       5.740282    1[6-(6,7)]
    18       4.103699       4.103699       4.103699    1[6-(6,7)]
    19       3.028029       3.028029       3.028029    1[6-(6,6)]
    20       10.19996       10.19996       10.19996    1[6-(6,6)]
    21      10.806704      10.806704      10.806704    1[6-(1,6,6)]
    22       3.450092       3.450092       3.450092    1[6-(1,6,6)]
    23      12.107043      12.107043      12.107043    1[6-(6,6)]
    24      13.158378      13.158378      13.158378    1[6-(6,7)]
    25      12.191445      12.191445      12.191445    1[6-(6,7)]
    26       6.921339       6.921339       6.921339    1[6-(6,6)]
    27        6.56246        6.56246        6.56246    1[6-(6,6)]
    28       5.442436       5.442436       5.442436    1[6-(6,7)]
    29       5.318267       5.318267       5.318267    1[6-(6,7)]
    30       6.393942       6.393942       6.393942    1[6-(6,6)]
    31       6.809532       6.809532       6.809532    1[6-(6,6)]
    32       7.416284       7.416284       7.416284    1[6-(1,6,6)]
    33       8.601271       8.601271       8.601271    1[6-(1,6,6)]
    34       6.955882       6.955882       6.955882    1[6-(6,6)]
    35       8.007213       8.007213       8.007213    1[6-(6,7)]
    36       8.801031       8.801031       8.801031    1[6-(6,7)]
    37       7.801715       7.801715       7.801715    1[6-(6,6)]
    38       9.952873       9.952873       9.952873    1[6-(6,6)]
    39       8.832854       8.832854       8.832854    1[6-(6,7)]
    40      10.469437      10.469437      10.469437    1[6-(6,7)]
    41      11.545107      11.545107      11.545107    1[6-(6,6)]
    42       4.373176       4.373176       4.373176    1[6-(6,6)]
    43       3.766432       3.766432       3.766432    1[6-(1,6,6)]
    44      11.123044      11.123044      11.123044    1[6-(1,6,6)]
    45       2.466093       2.466093       2.466093    1[6-(6,6)]
    46       1.414758       1.414758       1.414758    1[6-(6,7)]
    47       2.381691       2.381691       2.381691    1[6-(6,7)]
    48       3.381012       3.381012       3.381012    1[6-(6,6)]
    49       8.010676       8.010676       8.010676    1[6-(6,6)]
    50         9.1307         9.1307         9.1307    1[6-(6,7)]
    51       9.254869       9.254869       9.254869    1[6-(6,7)]
    52       8.179194       8.179194       8.179194    1[6-(6,6)]
    53         6.9249         6.9249         6.9249    6[6-(1,6),8-(0),8-(30)]
    54       7.349713       7.349713       7.349713    6[1-(0),6-(6,6),6-(8,8)]
    55       7.202258       7.202258       7.202258    6[6-(1,1,6),6-(1,6),6-(8,8)]
    56       7.954466       7.954466       7.954466    6[6-(6,6),8-(30),8-(30)]
    57       6.496919       6.496919       6.496919    6[1-(0),1-(0),6-(6,6),6-(8,8)]
    58       5.582405       5.582405       5.582405    6[6-(1,1,6),8-(30),8-(30)]
    59       7.230988       7.230988       7.230988    6[1-(0),6-(1,7),6-(6,6)]
    60       6.612876       6.612876       6.612876    6[1-(0),6-(1,6),7-(6,30)]
    61       6.143824       6.143824       6.143824    6[1-(0),6-(1,6),7-(6,30)]
    62        6.74186        6.74186        6.74186    6[1-(0),6-(1,7),6-(6,6)]
    63       3.023718       3.023718       3.023718    6[6-(1,6),6-(1,6),6-(6,6)]
    64       3.711494       3.711494       3.711494    6[6-(1,6),6-(1,6),6-(6,6)]
    65       4.515861       4.515861       4.515861    6[1-(0),6-(1,7),6-(6,6)]
    66       5.170846       5.170846       5.170846    6[1-(0),6-(1,6),7-(6,30)]
    67       4.233639       4.233639       4.233639    6[1-(0),6-(1,6),7-(6,30)]
    68       3.572721       3.572721       3.572721    6[1-(0),6-(1,7),6-(6,6)]
    69       2.497061       2.497061       2.497061    6[6-(1,6),8-(0),8-(30)]
    70      10.613849      10.613849      10.613849    6[1-(0),6-(6,6),6-(8,8)]
    71      10.761303      10.761303      10.761303    6[6-(1,1,6),6-(1,6),6-(8,8)]
    72      10.009096      10.009096      10.009096    6[6-(6,6),8-(30),8-(30)]
    73      11.466639      11.466639      11.466639    6[1-(0),1-(0),6-(6,6),6-(8,8)]
    74       3.839553       3.839553       3.839553    6[6-(1,1,6),8-(30),8-(30)]
    75      12.493309      12.493309      12.493309    6[1-(0),6-(1,7),6-(6,6)]
    76      13.111425      13.111425      13.111425    6[1-(0),6-(1,6),7-(6,30)]
    77      11.819726      11.819726      11.819726    6[1-(0),6-(1,6),7-(6,30)]
    78      11.221686      11.221686      11.221686    6[1-(0),6-(1,7),6-(6,6)]
    79       6.398257       6.398257       6.398257    6[6-(1,6),6-(1,6),6-(6,6)]
    80       5.710478       5.710478       5.710478    6[6-(1,6),6-(1,6),6-(6,6)]
    81       6.666861       6.666861       6.666861    6[1-(0),6-(1,7),6-(6,6)]
    82       6.011873       6.011873       6.011873    6[1-(0),6-(1,6),7-(6,30)]
    83       5.188329       5.188329       5.188329    6[1-(0),6-(1,6),7-(6,30)]
    84       5.849249       5.849249       5.849249    6[1-(0),6-(1,7),6-(6,6)]
    85       7.648236       7.648236       7.648236    6[6-(1,6),8-(0),8-(30)]
    86       7.223423       7.223423       7.223423    6[1-(0),6-(6,6),6-(8,8)]
    87       7.370878       7.370878       7.370878    6[6-(1,1,6),6-(1,6),6-(8,8)]
    88        6.61867        6.61867        6.61867    6[6-(6,6),8-(30),8-(30)]
    89       8.076217       8.076217       8.076217    6[1-(0),1-(0),6-(6,6),6-(8,8)]
    90       8.990731       8.990731       8.990731    6[6-(1,1,6),8-(30),8-(30)]
    91       7.342148       7.342148       7.342148    6[1-(0),6-(1,7),6-(6,6)]
    92        7.96026        7.96026        7.96026    6[1-(0),6-(1,6),7-(6,30)]
    93       8.429312       8.429312       8.429312    6[1-(0),6-(1,6),7-(6,30)]
    94       7.831276       7.831276       7.831276    6[1-(0),6-(1,7),6-(6,6)]
    95      11.549418      11.549418      11.549418    6[6-(1,6),6-(1,6),6-(6,6)]
    96      10.861642      10.861642      10.861642    6[6-(1,6),6-(1,6),6-(6,6)]
    97      10.057275      10.057275      10.057275    6[1-(0),6-(1,7),6-(6,6)]
    98        9.40229        9.40229        9.40229    6[1-(0),6-(1,6),7-(6,30)]
    99      10.339497      10.339497      10.339497    6[1-(0),6-(1,6),7-(6,30)]
   100      11.000415      11.000415      11.000415    6[1-(0),6-(1,7),6-(6,6)]
   101      12.076075      12.076075      12.076075    6[6-(1,6),8-(0),8-(30)]
   102       3.959287       3.959287       3.959287    6[1-(0),6-(6,6),6-(8,8)]
   103       3.811833       3.811833       3.811833    6[6-(1,1,6),6-(1,6),6-(8,8)]
   104        4.56404        4.56404        4.56404    6[6-(6,6),8-(30),8-(30)]
   105       3.106497       3.106497       3.106497    6[1-(0),1-(0),6-(6,6),6-(8,8)]
   106      10.733583      10.733583      10.733583    6[6-(1,1,6),8-(30),8-(30)]
   107       2.079827       2.079827       2.079827    6[1-(0),6-(1,7),6-(6,6)]
   108       1.461711       1.461711       1.461711    6[1-(0),6-(1,6),7-(6,30)]
   109        2.75341        2.75341        2.75341    6[1-(0),6-(1,6),7-(6,30)]
   110        3.35145        3.35145        3.35145    6[1-(0),6-(1,7),6-(6,6)]
   111       6.414128       6.414128       6.414128    6[6-(1,6),6-(1,6),6-(6,6)]
   112       8.862658       8.862658       8.862658    6[6-(1,6),6-(1,6),6-(6,6)]
   113       7.906275       7.906275       7.906275    6[1-(0),6-(1,7),6-(6,6)]
   114       8.561263       8.561263       8.561263    6[1-(0),6-(1,6),7-(6,30)]
   115       9.384807       9.384807       9.384807    6[1-(0),6-(1,6),7-(6,30)]
   116       8.723887       8.723887       8.723887    6[1-(0),6-(1,7),6-(6,6)]
   117       6.070289       6.070289       6.070289    7[6-(1,6),6-(1,6),30-(8,8,8)]
   118       5.021142       5.021142       5.021142    7[6-(1,6),6-(1,6),30-(8,8,8,8,8)]
   119      13.654012      13.654012      13.654012    7[6-(1,6),6-(1,6),30-(8,8,8)]
   120       4.400825       4.400825       4.400825    7[6-(1,6),6-(1,6),30-(8,8,8,8,8)]
   121       8.502847       8.502847       8.502847    7[6-(1,6),6-(1,6),30-(8,8,8)]
   122       9.551994       9.551994       9.551994    7[6-(1,6),6-(1,6),30-(8,8,8,8,8)]
   123       0.919124       0.919124       0.919124    7[6-(1,6),6-(1,6),30-(8,8,8)]
   124      10.172311      10.172311      10.172311    7[6-(1,6),6-(1,6),30-(8,8,8,8,8)]
   125       6.949084       6.949084       6.949084    8[6-(6,8)]
   126        6.68588        6.68588        6.68588    8[6-(6,8),30-(7,8,8,8,8)]
   127       8.102222       8.102222       8.102222    8[6-(6,8),30-(7,8,8)]
   128       8.374101       8.374101       8.374101    8[6-(6,8),30-(7,8,8,8,8)]
   129       5.185063       5.185063       5.185063    8[6-(6,8),30-(7,8,8,8,8)]
   130       5.286813       5.286813       5.286813    8[6-(6,8),30-(7,8,8)]
   131       6.880179       6.880179       6.880179    8[30-(7,8,8),30-(7,8,8,8,8),30-(7,8,8,8,8)]
   132      11.014474      11.014474      11.014474    8[6-(6,8)]
   133       2.736084       2.736084       2.736084    8[6-(6,8),30-(7,8,8,8,8)]
   134       9.861343       9.861343       9.861343    8[6-(6,8),30-(7,8,8)]
   135       9.589459       9.589459       9.589459    8[6-(6,8),30-(7,8,8,8,8)]
   136       4.236897       4.236897       4.236897    8[6-(6,8),30-(7,8,8,8,8)]
   137       4.135143       4.135143       4.135143    8[6-(6,8),30-(7,8,8)]
   138       2.541779       2.541779       2.541779    8[30-(7,8,8),30-(7,8,8,8,8),30-(7,8,8,8,8)]
   139       7.624052       7.624052       7.624052    8[6-(6,8)]
   140       7.887256       7.887256       7.887256    8[6-(6,8),30-(7,8,8,8,8)]
   141       6.470914       6.470914       6.470914    8[6-(6,8),30-(7,8,8)]
   142       6.199035       6.199035       6.199035    8[6-(6,8),30-(7,8,8,8,8)]
   143       9.388073       9.388073       9.388073    8[6-(6,8),30-(7,8,8,8,8)]
   144       9.286323       9.286323       9.286323    8[6-(6,8),30-(7,8,8)]
   145       7.692957       7.692957       7.692957    8[30-(7,8,8),30-(7,8,8,8,8),30-(7,8,8,8,8)]
   146       3.558662       3.558662       3.558662    8[6-(6,8)]
   147      11.837052      11.837052      11.837052    8[6-(6,8),30-(7,8,8,8,8)]
   148       4.711793       4.711793       4.711793    8[6-(6,8),30-(7,8,8)]
   149       4.983677       4.983677       4.983677    8[6-(6,8),30-(7,8,8,8,8)]
   150      10.336239      10.336239      10.336239    8[6-(6,8),30-(7,8,8,8,8)]
   151      10.437993      10.437993      10.437993    8[6-(6,8),30-(7,8,8)]
   152       3.489757       3.489757       3.489757    8[30-(7,8,8),30-(7,8,8,8,8),30-(7,8,8,8,8)]
