# Supplementary material for: A collection of forcefield precursors for metal–organic frameworks
Source: RSC Adv. 2019 Nov 13;9(63):36492–507. doi: 10.1039/c9ra07327b (PMC9075174; doi:10.1039/c9ra07327b)
Supplement: RA-009-C9RA07327B-s1770 [file RA-009-C9RA07327B-s1770.txt]

OCACUR_clean

9.409800    0.000000    0.000000
-3.224668    8.840014    0.000000
-0.065210    -0.093201    11.741449

     1      -1.832358      -1.832358      -1.832358    27[8-(6),8-(6),8-(6),8-(6,27)]
     2       5.232148       5.232148       5.232148    27[8-(6),8-(6),8-(6),8-(6,27)]
     3       7.984885       7.984885       7.984885    27[8-(6),8-(6),8-(6),8-(6,27)]
     4       5.393625       5.393625       5.393625    27[8-(6),8-(6),8-(6),8-(6,27)]
     5        7.34314        7.34314        7.34314    1[6-(6,6)]
     6       7.151652       7.151652       7.151652    1[6-(6,6)]
     7       1.041312       1.041312       1.041312    1[6-(6,6)]
     8        0.27573        0.27573        0.27573    1[6-(6,6)]
     9       6.145147       6.145147       6.145147    6[6-(6,6),8-(0),8-(27,27)]
    10       6.378754       6.378754       6.378754    6[6-(6,6),8-(27),8-(27)]
    11       8.114219       8.114219       8.114219    6[6-(6,6),8-(27),8-(27)]
    12       8.403888       8.403888       8.403888    6[6-(6,6),8-(27),8-(27)]
    13        6.76086        6.76086        6.76086    6[6-(1,6),6-(6,6),6-(8,8)]
    14        6.82788        6.82788        6.82788    6[6-(1,6),6-(6,6),6-(8,8)]
    15       7.319826       7.319826       7.319826    6[1-(0),6-(6,6),6-(6,6)]
    16       7.775612       7.775612       7.775612    6[6-(1,6),6-(6,6),6-(8,8)]
    17       7.769276       7.769276       7.769276    6[6-(1,6),6-(6,6),6-(8,8)]
    18        7.21806        7.21806        7.21806    6[1-(0),6-(6,6),6-(6,6)]
    19       2.829618       2.829618       2.829618    6[6-(6,6),8-(0),8-(27,27)]
    20       3.281027       3.281027       3.281027    6[6-(6,6),8-(27),8-(27)]
    21      -1.525635      -1.525635      -1.525635    6[6-(6,6),8-(27),8-(27)]
    22      -1.979363      -1.979363      -1.979363    6[6-(6,6),8-(27),8-(27)]
    23       1.767473       1.767473       1.767473    6[6-(1,6),6-(6,6),6-(8,8)]
    24       1.943639       1.943639       1.943639    6[6-(1,6),6-(6,6),6-(8,8)]
    25       0.871438       0.871438       0.871438    6[1-(0),6-(6,6),6-(6,6)]
    26      -0.444128      -0.444128      -0.444128    6[6-(1,6),6-(6,6),6-(8,8)]
    27        -0.6981        -0.6981        -0.6981    6[6-(1,6),6-(6,6),6-(8,8)]
    28        0.44574        0.44574        0.44574    6[1-(0),6-(6,6),6-(6,6)]
    29       6.059455       6.059455       6.059455    8[6-(6,8),27-(8,8,8),27-(8,8,8)]
    30       5.712153       5.712153       5.712153    8[6-(6,8)]
    31      -2.528333      -2.528333      -2.528333    8[6-(6,8),27-(8,8,8)]
    32       5.470655       5.470655       5.470655    8[6-(6,8),27-(8,8,8)]
    33       8.367559       8.367559       8.367559    8[6-(6,8),27-(8,8,8)]
    34       8.042649       8.042649       8.042649    8[6-(6,8),27-(8,8,8)]
    35       0.151532       0.151532       0.151532    8[6-(6,8),27-(8,8,8)]
    36       7.788516       7.788516       7.788516    8[6-(6,8),27-(8,8,8)]
    37       4.057911       4.057911       4.057911    8[6-(6,8),27-(8,8,8),27-(8,8,8)]
    38       2.565926       2.565926       2.565926    8[6-(6,8)]
    39       7.395023       7.395023       7.395023    8[6-(6,8),27-(8,8,8)]
    40       3.454439       3.454439       3.454439    8[6-(6,8),27-(8,8,8)]
    41      -1.229338      -1.229338      -1.229338    8[6-(6,8),27-(8,8,8)]
    42      -2.633232      -2.633232      -2.633232    8[6-(6,8),27-(8,8,8)]
    43       0.462584       0.462584       0.462584    8[6-(6,8),27-(8,8,8)]
    44       -2.32183       -2.32183       -2.32183    8[6-(6,8),27-(8,8,8)]
