# Supplementary material for: A collection of forcefield precursors for metal–organic frameworks
Source: RSC Adv. 2019 Nov 13;9(63):36492–507. doi: 10.1039/c9ra07327b (PMC9075174; doi:10.1039/c9ra07327b)
Supplement: RA-009-C9RA07327B-s1771 [file RA-009-C9RA07327B-s1771.txt]

OCUGEZ_clean

8.626600    0.000000    0.000000
0.705730    9.893862    0.000000
4.047493    2.804864    10.606610

     1       2.503061       2.503061       2.503061    60[8-(6),8-(6),8-(6),8-(6),8-(6,60),8-(6,60),8-(6,60),8-(6,60)]
     2      10.876762      10.876762      10.876762    60[8-(6),8-(6),8-(6),8-(6),8-(6,60),8-(6,60),8-(6,60),8-(6,60)]
     3       3.700761       3.700761       3.700761    1[6-(1,6,6)]
     4       3.777771       3.777771       3.777771    1[6-(1,6,6)]
     5       5.599044       5.599044       5.599044    1[6-(1,6,6)]
     6       5.739126       5.739126       5.739126    1[6-(1,6,6)]
     7       3.596196       3.596196       3.596196    1[6-(1,6,6)]
     8        3.64335        3.64335        3.64335    1[6-(1,6,6)]
     9       5.608336       5.608336       5.608336    1[6-(1,6,6)]
    10        5.37613        5.37613        5.37613    1[6-(1,6,6)]
    11       3.730817       3.730817       3.730817    1[6-(1,6,6)]
    12       2.970901       2.970901       2.970901    1[6-(1,6,6)]
    13       5.157314       5.157314       5.157314    1[6-(1,6,6)]
    14       5.040456       5.040456       5.040456    1[6-(1,6,6)]
    15       9.679062       9.679062       9.679062    1[6-(1,6,6)]
    16       9.602052       9.602052       9.602052    1[6-(1,6,6)]
    17       7.780779       7.780779       7.780779    1[6-(1,6,6)]
    18       7.640697       7.640697       7.640697    1[6-(1,6,6)]
    19       9.783627       9.783627       9.783627    1[6-(1,6,6)]
    20       9.736473       9.736473       9.736473    1[6-(1,6,6)]
    21       7.771487       7.771487       7.771487    1[6-(1,6,6)]
    22       8.003693       8.003693       8.003693    1[6-(1,6,6)]
    23       9.649006       9.649006       9.649006    1[6-(1,6,6)]
    24      10.408922      10.408922      10.408922    1[6-(1,6,6)]
    25       8.222509       8.222509       8.222509    1[6-(1,6,6)]
    26       8.339367       8.339367       8.339367    1[6-(1,6,6)]
    27        5.11722        5.11722        5.11722    6[6-(1,1,6),8-(60),8-(60,60)]
    28       4.312268       4.312268       4.312268    6[1-(0),1-(0),6-(1,1,6),6-(8,8)]
    29       5.101792       5.101792       5.101792    6[1-(0),1-(0),6-(1,1,6),6-(1,1,6)]
    30        4.19057        4.19057        4.19057    6[1-(0),1-(0),6-(1,1,6),6-(1,1,6)]
    31       4.925807       4.925807       4.925807    6[1-(0),1-(0),6-(1,1,6),6-(8,8)]
    32       4.065781       4.065781       4.065781    6[6-(1,1,6),8-(60),8-(60,60)]
    33        2.74447        2.74447        2.74447    6[6-(1,1,6),8-(60),8-(60)]
    34       2.999101       2.999101       2.999101    6[1-(0),1-(0),6-(1,1,6),6-(8,8)]
    35       5.013189       5.013189       5.013189    6[1-(0),1-(0),6-(1,1,6),6-(1,1,6)]
    36       8.262603       8.262603       8.262603    6[6-(1,1,6),8-(60),8-(60,60)]
    37       9.067555       9.067555       9.067555    6[1-(0),1-(0),6-(1,1,6),6-(8,8)]
    38       8.278031       8.278031       8.278031    6[1-(0),1-(0),6-(1,1,6),6-(1,1,6)]
    39       9.189253       9.189253       9.189253    6[1-(0),1-(0),6-(1,1,6),6-(1,1,6)]
    40       8.454016       8.454016       8.454016    6[1-(0),1-(0),6-(1,1,6),6-(8,8)]
    41       9.314042       9.314042       9.314042    6[6-(1,1,6),8-(60),8-(60,60)]
    42      10.635353      10.635353      10.635353    6[6-(1,1,6),8-(60),8-(60)]
    43      10.380722      10.380722      10.380722    6[1-(0),1-(0),6-(1,1,6),6-(8,8)]
    44       8.366634       8.366634       8.366634    6[1-(0),1-(0),6-(1,1,6),6-(1,1,6)]
    45       4.542604       4.542604       4.542604    8[6-(6,8),60-(8,8,8,8,8,8,8),60-(8,8,8,8,8,8,8)]
    46       6.337676       6.337676       6.337676    8[6-(6,8),60-(8,8,8,8,8,8,8)]
    47       4.581009       4.581009       4.581009    8[6-(6,8),60-(8,8,8,8,8,8,8),60-(8,8,8,8,8,8,8)]
    48      11.447909      11.447909      11.447909    8[6-(6,8),60-(8,8,8,8,8,8,8)]
    49       3.704338       3.704338       3.704338    8[6-(6,8),60-(8,8,8,8,8,8,8)]
    50        1.60494        1.60494        1.60494    8[6-(6,8),60-(8,8,8,8,8,8,8)]
    51       8.837219       8.837219       8.837219    8[6-(6,8),60-(8,8,8,8,8,8,8),60-(8,8,8,8,8,8,8)]
    52       7.042147       7.042147       7.042147    8[6-(6,8),60-(8,8,8,8,8,8,8)]
    53       8.798814       8.798814       8.798814    8[6-(6,8),60-(8,8,8,8,8,8,8),60-(8,8,8,8,8,8,8)]
    54       1.931914       1.931914       1.931914    8[6-(6,8),60-(8,8,8,8,8,8,8)]
    55       9.675485       9.675485       9.675485    8[6-(6,8),60-(8,8,8,8,8,8,8)]
    56      11.774883      11.774883      11.774883    8[6-(6,8),60-(8,8,8,8,8,8,8)]
