# Supplementary material for: A collection of forcefield precursors for metal–organic frameworks
Source: RSC Adv. 2019 Nov 13;9(63):36492–507. doi: 10.1039/c9ra07327b (PMC9075174; doi:10.1039/c9ra07327b)
Supplement: RA-009-C9RA07327B-s1772 [file RA-009-C9RA07327B-s1772.txt]

OCUGEZ01_clean

8.674200    0.000000    0.000000
0.707523    9.943460    0.000000
4.078768    2.797881    10.664851

     1        4.56758        4.56758        4.56758    60[8-(6),8-(6),8-(6),8-(6),8-(6,60),8-(6,60),8-(6,60),8-(6,60)]
     2       8.892911       8.892911       8.892911    60[8-(6),8-(6),8-(6),8-(6),8-(6,60),8-(6,60),8-(6,60),8-(6,60)]
     3       7.711952       7.711952       7.711952    1[6-(1,6,6)]
     4       7.944924       7.944924       7.944924    1[6-(1,6,6)]
     5       5.966405       5.966405       5.966405    1[6-(1,6,6)]
     6       5.924242       5.924242       5.924242    1[6-(1,6,6)]
     7      12.148709      12.148709      12.148709    1[6-(1,6,6)]
     8      12.009489      12.009489      12.009489    1[6-(1,6,6)]
     9      10.122937      10.122937      10.122937    1[6-(1,6,6)]
    10      10.193023      10.193023      10.193023    1[6-(1,6,6)]
    11       4.071584       4.071584       4.071584    1[6-(1,6,6)]
    12       3.285243       3.285243       3.285243    1[6-(1,6,6)]
    13       1.928045       1.928045       1.928045    1[6-(1,6,6)]
    14      10.682501      10.682501      10.682501    1[6-(1,6,6)]
    15       5.748539       5.748539       5.748539    1[6-(1,6,6)]
    16       5.515567       5.515567       5.515567    1[6-(1,6,6)]
    17       7.494086       7.494086       7.494086    1[6-(1,6,6)]
    18       7.536249       7.536249       7.536249    1[6-(1,6,6)]
    19       1.311782       1.311782       1.311782    1[6-(1,6,6)]
    20       1.451002       1.451002       1.451002    1[6-(1,6,6)]
    21       3.337554       3.337554       3.337554    1[6-(1,6,6)]
    22       3.267468       3.267468       3.267468    1[6-(1,6,6)]
    23       9.388907       9.388907       9.388907    1[6-(1,6,6)]
    24      10.175248      10.175248      10.175248    1[6-(1,6,6)]
    25      11.532446      11.532446      11.532446    1[6-(1,6,6)]
    26        2.77799        2.77799        2.77799    1[6-(1,6,6)]
    27       6.389186       6.389186       6.389186    6[6-(1,1,6),8-(60),8-(60,60)]
    28       7.262423       7.262423       7.262423    6[1-(0),1-(0),6-(1,1,6),6-(8,8)]
    29       6.515983       6.515983       6.515983    6[1-(0),1-(0),6-(1,1,6),6-(1,1,6)]
    30      11.512066      11.512066      11.512066    6[1-(0),1-(0),6-(1,1,6),6-(1,1,6)]
    31      10.732027      10.732027      10.732027    6[1-(0),1-(0),6-(1,1,6),6-(8,8)]
    32      11.527885      11.527885      11.527885    6[6-(1,1,6),8-(60),8-(60,60)]
    33       4.317676       4.317676       4.317676    6[6-(1,1,6),8-(60),8-(60)]
    34        4.03904        4.03904        4.03904    6[1-(0),1-(0),6-(1,1,6),6-(8,8)]
    35       2.048005       2.048005       2.048005    6[1-(0),1-(0),6-(1,1,6),6-(1,1,6)]
    36       7.071305       7.071305       7.071305    6[6-(1,1,6),8-(60),8-(60,60)]
    37       6.198068       6.198068       6.198068    6[1-(0),1-(0),6-(1,1,6),6-(8,8)]
    38       6.944508       6.944508       6.944508    6[1-(0),1-(0),6-(1,1,6),6-(1,1,6)]
    39       1.948425       1.948425       1.948425    6[1-(0),1-(0),6-(1,1,6),6-(1,1,6)]
    40       2.728464       2.728464       2.728464    6[1-(0),1-(0),6-(1,1,6),6-(8,8)]
    41       1.932606       1.932606       1.932606    6[6-(1,1,6),8-(60),8-(60,60)]
    42       9.142815       9.142815       9.142815    6[6-(1,1,6),8-(60),8-(60)]
    43       9.421451       9.421451       9.421451    6[1-(0),1-(0),6-(1,1,6),6-(8,8)]
    44      11.412486      11.412486      11.412486    6[1-(0),1-(0),6-(1,1,6),6-(1,1,6)]
    45        5.14712        5.14712        5.14712    8[6-(6,8),60-(8,8,8,8,8,8,8)]
    46       6.909155       6.909155       6.909155    8[6-(6,8),60-(8,8,8,8,8,8,8),60-(8,8,8,8,8,8,8)]
    47        4.07332        4.07332        4.07332    8[6-(6,8),60-(8,8,8,8,8,8,8)]
    48      10.953976      10.953976      10.953976    8[6-(6,8),60-(8,8,8,8,8,8,8),60-(8,8,8,8,8,8,8)]
    49       3.357591       3.357591       3.357591    8[6-(6,8),60-(8,8,8,8,8,8,8)]
    50       5.453631       5.453631       5.453631    8[6-(6,8),60-(8,8,8,8,8,8,8)]
    51       8.313371       8.313371       8.313371    8[6-(6,8),60-(8,8,8,8,8,8,8)]
    52       6.551336       6.551336       6.551336    8[6-(6,8),60-(8,8,8,8,8,8,8),60-(8,8,8,8,8,8,8)]
    53       9.387171       9.387171       9.387171    8[6-(6,8),60-(8,8,8,8,8,8,8)]
    54       2.506515       2.506515       2.506515    8[6-(6,8),60-(8,8,8,8,8,8,8),60-(8,8,8,8,8,8,8)]
    55        10.1029        10.1029        10.1029    8[6-(6,8),60-(8,8,8,8,8,8,8)]
    56        8.00686        8.00686        8.00686    8[6-(6,8),60-(8,8,8,8,8,8,8)]
