# Supplementary material for: A collection of forcefield precursors for metal–organic frameworks
Source: RSC Adv. 2019 Nov 13;9(63):36492–507. doi: 10.1039/c9ra07327b (PMC9075174; doi:10.1039/c9ra07327b)
Supplement: RA-009-C9RA07327B-s1773 [file RA-009-C9RA07327B-s1773.txt]

ODAHIK_charged

10.439000    0.000000    0.000000
0.000000    14.440000    0.000000
-3.792473    0.000000    28.160777

     1       2.682162       2.682162       2.682162    29[7-(6,6),7-(6,6),7-(6,6),7-(6,6)]
     2       6.005425       6.005425       6.005425    29[7-(6,6),7-(6,6),7-(6,6),7-(6,6)]
     3       0.641102       0.641102       0.641102    29[7-(6,6),7-(6,6),7-(6,6),7-(6,6)]
     4       3.964365       3.964365       3.964365    29[7-(6,6),7-(6,6),7-(6,6),7-(6,6)]
     5       5.325355       5.325355       5.325355    1[6-(6,7)]
     6        6.49014        6.49014        6.49014    1[6-(6,6)]
     7       2.972665       2.972665       2.972665    1[6-(6,6)]
     8        1.96398        1.96398        1.96398    1[6-(6,7)]
     9       6.224491       6.224491       6.224491    1[6-(1,6,6)]
    10       5.108417       5.108417       5.108417    1[6-(1,6,6)]
    11       5.636727       5.636727       5.636727    1[6-(1,6,6)]
    12       6.943623       6.943623       6.943623    1[6-(1,6,6)]
    13       6.505809       6.505809       6.505809    1[6-(1,6,6)]
    14       7.807396       7.807396       7.807396    1[6-(1,6,6)]
    15        7.05746        7.05746        7.05746    1[6-(1,6,6)]
    16       8.318518       8.318518       8.318518    1[6-(1,6,6)]
    17       9.384405       9.384405       9.384405    1[6-(1,6,6)]
    18       8.113956       8.113956       8.113956    1[6-(1,6,6)]
    19       9.736757       9.736757       9.736757    1[6-(1,6,6)]
    20       8.511012       8.511012       8.511012    1[6-(1,6,6)]
    21       8.823235       8.823235       8.823235    1[6-(6,6)]
    22      -0.137826      -0.137826      -0.137826    1[6-(6,7)]
    23       2.822341       2.822341       2.822341    1[6-(6,7)]
    24       1.449825       1.449825       1.449825    1[6-(6,6)]
    25       2.094072       2.094072       2.094072    1[6-(6,7)]
    26       2.277515       2.277515       2.277515    1[6-(6,6)]
    27       3.914574       3.914574       3.914574    1[6-(6,6)]
    28       3.614875       3.614875       3.614875    1[6-(6,7)]
    29      -1.384104      -1.384104      -1.384104    1[6-(1,6,6)]
    30       -0.17243       -0.17243       -0.17243    1[6-(1,6,6)]
    31       0.088044       0.088044       0.088044    1[6-(1,6,6)]
    32       0.511412       0.511412       0.511412    1[6-(1,6,6)]
    33       2.154568       2.154568       2.154568    1[6-(1,6,6)]
    34       5.577757       5.577757       5.577757    1[6-(1,6,6)]
    35       3.623206       3.623206       3.623206    1[6-(1,6,6)]
    36       2.437949       2.437949       2.437949    1[6-(1,6,6)]
    37       2.521941       2.521941       2.521941    1[6-(1,6,6)]
    38       3.721428       3.721428       3.721428    1[6-(1,6,6)]
    39       3.897788       3.897788       3.897788    1[6-(1,6,6)]
    40       5.100869       5.100869       5.100869    1[6-(1,6,6)]
    41       6.370957       6.370957       6.370957    1[6-(6,6)]
    42       6.996928       6.996928       6.996928    1[6-(6,7)]
    43       3.842177       3.842177       3.842177    1[6-(6,7)]
    44       3.175779       3.175779       3.175779    1[6-(6,6)]
    45         5.1578         5.1578         5.1578    1[8-(1)]
    46       4.639571       4.639571       4.639571    1[8-(1)]
    47      -1.790381      -1.790381      -1.790381    1[6-(6,7)]
    48      -0.625597      -0.625597      -0.625597    1[6-(6,6)]
    49       6.295928       6.295928       6.295928    1[6-(6,6)]
    50       5.287244       5.287244       5.287244    1[6-(6,7)]
    51      -0.891246      -0.891246      -0.891246    1[6-(1,6,6)]
    52      -2.007319      -2.007319      -2.007319    1[6-(1,6,6)]
    53       -1.47901       -1.47901       -1.47901    1[6-(1,6,6)]
    54      -0.172114      -0.172114      -0.172114    1[6-(1,6,6)]
    55      -0.609927      -0.609927      -0.609927    1[6-(1,6,6)]
    56       0.691659       0.691659       0.691659    1[6-(1,6,6)]
    57      -0.058277      -0.058277      -0.058277    1[6-(1,6,6)]
    58       1.202782       1.202782       1.202782    1[6-(1,6,6)]
    59       2.268669       2.268669       2.268669    1[6-(1,6,6)]
    60       0.998219       0.998219       0.998219    1[6-(1,6,6)]
    61       2.621021       2.621021       2.621021    1[6-(1,6,6)]
    62       1.395275       1.395275       1.395275    1[6-(1,6,6)]
    63       1.707498       1.707498       1.707498    1[6-(6,6)]
    64       3.185437       3.185437       3.185437    1[6-(6,7)]
    65       6.145605       6.145605       6.145605    1[6-(6,7)]
    66       4.773088       4.773088       4.773088    1[6-(6,6)]
    67       5.417336       5.417336       5.417336    1[6-(6,7)]
    68       5.600779       5.600779       5.600779    1[6-(6,6)]
    69       7.237837       7.237837       7.237837    1[6-(6,6)]
    70       6.938138       6.938138       6.938138    1[6-(6,7)]
    71       5.731632       5.731632       5.731632    1[6-(1,6,6)]
    72       6.943307       6.943307       6.943307    1[6-(1,6,6)]
    73       7.203781       7.203781       7.203781    1[6-(1,6,6)]
    74       7.627148       7.627148       7.627148    1[6-(1,6,6)]
    75      -1.168696      -1.168696      -1.168696    1[6-(1,6,6)]
    76      -1.537979      -1.537979      -1.537979    1[6-(1,6,6)]
    77       0.299942       0.299942       0.299942    1[6-(1,6,6)]
    78      -0.885314      -0.885314      -0.885314    1[6-(1,6,6)]
    79      -0.801323      -0.801323      -0.801323    1[6-(1,6,6)]
    80       0.398165       0.398165       0.398165    1[6-(1,6,6)]
    81       0.574525       0.574525       0.574525    1[6-(1,6,6)]
    82       1.777606       1.777606       1.777606    1[6-(1,6,6)]
    83       3.047694       3.047694       3.047694    1[6-(6,6)]
    84       3.673664       3.673664       3.673664    1[6-(6,7)]
    85       0.518913       0.518913       0.518913    1[6-(6,7)]
    86      -0.147484      -0.147484      -0.147484    1[6-(6,6)]
    87      -1.957936      -1.957936      -1.957936    1[8-(1)]
    88      -2.476165      -2.476165      -2.476165    1[8-(1)]
    89       8.436908       8.436908       8.436908    1[6-(6,7)]
    90       7.272124       7.272124       7.272124    1[6-(6,6)]
    91       0.350599       0.350599       0.350599    1[6-(6,6)]
    92       1.359283       1.359283       1.359283    1[6-(6,7)]
    93       7.537773       7.537773       7.537773    1[6-(1,6,6)]
    94       8.653846       8.653846       8.653846    1[6-(1,6,6)]
    95       8.125537       8.125537       8.125537    1[6-(1,6,6)]
    96       6.818641       6.818641       6.818641    1[6-(1,6,6)]
    97       7.256454       7.256454       7.256454    1[6-(1,6,6)]
    98       5.954868       5.954868       5.954868    1[6-(1,6,6)]
    99       6.704804       6.704804       6.704804    1[6-(1,6,6)]
   100       5.443745       5.443745       5.443745    1[6-(1,6,6)]
   101       4.377858       4.377858       4.377858    1[6-(1,6,6)]
   102       5.648308       5.648308       5.648308    1[6-(1,6,6)]
   103       4.025506       4.025506       4.025506    1[6-(1,6,6)]
   104       5.251252       5.251252       5.251252    1[6-(1,6,6)]
   105       4.939029       4.939029       4.939029    1[6-(6,6)]
   106        3.46109        3.46109        3.46109    1[6-(6,7)]
   107       0.500922       0.500922       0.500922    1[6-(6,7)]
   108       1.873439       1.873439       1.873439    1[6-(6,6)]
   109       1.229191       1.229191       1.229191    1[6-(6,7)]
   110       1.045748       1.045748       1.045748    1[6-(6,6)]
   111       -0.59131       -0.59131       -0.59131    1[6-(6,6)]
   112      -0.291611      -0.291611      -0.291611    1[6-(6,7)]
   113       0.914895       0.914895       0.914895    1[6-(1,6,6)]
   114       -0.29678       -0.29678       -0.29678    1[6-(1,6,6)]
   115      -0.557254      -0.557254      -0.557254    1[6-(1,6,6)]
   116      -0.980621      -0.980621      -0.980621    1[6-(1,6,6)]
   117       7.815223       7.815223       7.815223    1[6-(1,6,6)]
   118       8.184506       8.184506       8.184506    1[6-(1,6,6)]
   119       6.346585       6.346585       6.346585    1[6-(1,6,6)]
   120       7.531841       7.531841       7.531841    1[6-(1,6,6)]
   121        7.44785        7.44785        7.44785    1[6-(1,6,6)]
   122       6.248362       6.248362       6.248362    1[6-(1,6,6)]
   123       6.072002       6.072002       6.072002    1[6-(1,6,6)]
   124       4.868921       4.868921       4.868921    1[6-(1,6,6)]
   125       3.598833       3.598833       3.598833    1[6-(6,6)]
   126       2.972863       2.972863       2.972863    1[6-(6,7)]
   127       6.127614       6.127614       6.127614    1[6-(6,7)]
   128       6.794011       6.794011       6.794011    1[6-(6,6)]
   129       8.604463       8.604463       8.604463    1[8-(1)]
   130       9.122692       9.122692       9.122692    1[8-(1)]
   131       1.321172       1.321172       1.321172    1[6-(6,7)]
   132       0.156387       0.156387       0.156387    1[6-(6,6)]
   133       3.673862       3.673862       3.673862    1[6-(6,6)]
   134       4.682547       4.682547       4.682547    1[6-(6,7)]
   135       0.422036       0.422036       0.422036    1[6-(1,6,6)]
   136        1.53811        1.53811        1.53811    1[6-(1,6,6)]
   137         1.0098         1.0098         1.0098    1[6-(1,6,6)]
   138      -0.297096      -0.297096      -0.297096    1[6-(1,6,6)]
   139       0.140718       0.140718       0.140718    1[6-(1,6,6)]
   140      -1.160869      -1.160869      -1.160869    1[6-(1,6,6)]
   141      -0.410933      -0.410933      -0.410933    1[6-(1,6,6)]
   142      -1.671991      -1.671991      -1.671991    1[6-(1,6,6)]
   143      -2.737878      -2.737878      -2.737878    1[6-(1,6,6)]
   144      -1.467429      -1.467429      -1.467429    1[6-(1,6,6)]
   145       -3.09023       -3.09023       -3.09023    1[6-(1,6,6)]
   146      -1.864485      -1.864485      -1.864485    1[6-(1,6,6)]
   147      -2.176708      -2.176708      -2.176708    1[6-(6,6)]
   148       6.784353       6.784353       6.784353    1[6-(6,7)]
   149       3.824186       3.824186       3.824186    1[6-(6,7)]
   150       5.196702       5.196702       5.196702    1[6-(6,6)]
   151       4.552455       4.552455       4.552455    1[6-(6,7)]
   152       4.369012       4.369012       4.369012    1[6-(6,6)]
   153       2.731953       2.731953       2.731953    1[6-(6,6)]
   154       3.031652       3.031652       3.031652    1[6-(6,7)]
   155       8.030631       8.030631       8.030631    1[6-(1,6,6)]
   156       6.818957       6.818957       6.818957    1[6-(1,6,6)]
   157       6.558483       6.558483       6.558483    1[6-(1,6,6)]
   158       6.135115       6.135115       6.135115    1[6-(1,6,6)]
   159       4.491959       4.491959       4.491959    1[6-(1,6,6)]
   160        1.06877        1.06877        1.06877    1[6-(1,6,6)]
   161       3.023321       3.023321       3.023321    1[6-(1,6,6)]
   162       4.208578       4.208578       4.208578    1[6-(1,6,6)]
   163       4.124586       4.124586       4.124586    1[6-(1,6,6)]
   164       2.925099       2.925099       2.925099    1[6-(1,6,6)]
   165       2.748739       2.748739       2.748739    1[6-(1,6,6)]
   166       1.545658       1.545658       1.545658    1[6-(1,6,6)]
   167        0.27557        0.27557        0.27557    1[6-(6,6)]
   168      -0.350401      -0.350401      -0.350401    1[6-(6,7)]
   169        2.80435        2.80435        2.80435    1[6-(6,7)]
   170       3.470748       3.470748       3.470748    1[6-(6,6)]
   171       1.488727       1.488727       1.488727    1[8-(1)]
   172       2.006956       2.006956       2.006956    1[8-(1)]
   173       4.846639       4.846639       4.846639    6[1-(0),6-(1,6),7-(6,29)]
   174       5.561092       5.561092       5.561092    6[1-(0),6-(1,7),6-(6,6)]
   175       4.893836       4.893836       4.893836    6[6-(1,1,6),6-(1,6),6-(1,6)]
   176       3.485736       3.485736       3.485736    6[1-(0),6-(1,7),6-(6,6)]
   177       2.899487       2.899487       2.899487    6[1-(0),6-(1,6),7-(6,29)]
   178        5.66163        5.66163        5.66163    6[1-(0),1-(0),6-(1,1,6),6-(6,6)]
   179       6.330529       6.330529       6.330529    6[1-(0),1-(0),6-(1,1,6),6-(1,1,6)]
   180       7.111221       7.111221       7.111221    6[1-(0),1-(0),6-(1,1,6),6-(1,1,6)]
   181       7.769575       7.769575       7.769575    6[1-(0),1-(0),6-(1,1,6),6-(1,1,6)]
   182       8.650087       8.650087       8.650087    6[1-(0),1-(0),6-(1,1,6),6-(1,1,6)]
   183       9.242765       9.242765       9.242765    6[1-(0),1-(0),6-(1,1,6),6-(6,6)]
   184      -0.245778      -0.245778      -0.245778    6[6-(1,1,6),6-(1,6),6-(1,6)]
   185        9.73904        9.73904        9.73904    6[1-(0),6-(1,7),6-(6,6)]
   186        0.18635        0.18635        0.18635    6[1-(0),6-(1,6),7-(6,29)]
   187        1.90862        1.90862        1.90862    6[1-(0),6-(1,6),7-(6,29)]
   188       1.097373       1.097373       1.097373    6[1-(0),6-(1,7),6-(6,6)]
   189       2.474455       2.474455       2.474455    6[1-(0),6-(1,6),7-(6,29)]
   190       2.584558       2.584558       2.584558    6[1-(0),6-(1,7),6-(6,6)]
   191       3.140755       3.140755       3.140755    6[6-(1,1,6),6-(1,6),6-(1,6)]
   192        3.54083        3.54083        3.54083    6[1-(0),6-(1,7),6-(6,6)]
   193       3.363154       3.363154       3.363154    6[1-(0),6-(1,6),7-(6,29)]
   194      -0.496837      -0.496837      -0.496837    6[1-(0),1-(0),6-(1,1,6),6-(6,6)]
   195       0.454215       0.454215       0.454215    6[1-(0),1-(0),6-(1,1,6),6-(1,1,6)]
   196         1.8328         1.8328         1.8328    6[1-(0),1-(0),6-(1,1,6),6-(1,1,6)]
   197       2.827586       2.827586       2.827586    6[1-(0),1-(0),6-(1,1,6),6-(1,1,6)]
   198        3.30067        3.30067        3.30067    6[1-(0),1-(0),6-(1,1,6),6-(1,1,6)]
   199       4.299084       4.299084       4.299084    6[1-(0),1-(0),6-(1,1,6),6-(6,6)]
   200       4.724528       4.724528       4.724528    6[6-(1,1,6),6-(1,6),6-(1,6)]
   201       5.843812       5.843812       5.843812    6[1-(0),6-(1,7),6-(6,6)]
   202        6.21091        6.21091        6.21091    6[1-(0),6-(1,6),7-(6,29)]
   203        4.39049        4.39049        4.39049    6[1-(0),6-(1,6),7-(6,29)]
   204       3.970246       3.970246       3.970246    6[1-(0),6-(1,7),6-(6,6)]
   205      -2.269098      -2.269098      -2.269098    6[1-(0),6-(1,6),7-(6,29)]
   206      -1.554644      -1.554644      -1.554644    6[1-(0),6-(1,7),6-(6,6)]
   207        -2.2219        -2.2219        -2.2219    6[6-(1,1,6),6-(1,6),6-(1,6)]
   208          6.809          6.809          6.809    6[1-(0),6-(1,7),6-(6,6)]
   209        6.22275        6.22275        6.22275    6[1-(0),6-(1,6),7-(6,29)]
   210      -1.454106      -1.454106      -1.454106    6[1-(0),1-(0),6-(1,1,6),6-(6,6)]
   211      -0.785208      -0.785208      -0.785208    6[1-(0),1-(0),6-(1,1,6),6-(1,1,6)]
   212      -0.004516      -0.004516      -0.004516    6[1-(0),1-(0),6-(1,1,6),6-(1,1,6)]
   213       0.653839       0.653839       0.653839    6[1-(0),1-(0),6-(1,1,6),6-(1,1,6)]
   214        1.53435        1.53435        1.53435    6[1-(0),1-(0),6-(1,1,6),6-(1,1,6)]
   215       2.127029       2.127029       2.127029    6[1-(0),1-(0),6-(1,1,6),6-(6,6)]
   216       3.077486       3.077486       3.077486    6[6-(1,1,6),6-(1,6),6-(1,6)]
   217       2.623303       2.623303       2.623303    6[1-(0),6-(1,7),6-(6,6)]
   218       3.509613       3.509613       3.509613    6[1-(0),6-(1,6),7-(6,29)]
   219       5.231884       5.231884       5.231884    6[1-(0),6-(1,6),7-(6,29)]
   220       4.420637       4.420637       4.420637    6[1-(0),6-(1,7),6-(6,6)]
   221       5.797718       5.797718       5.797718    6[1-(0),6-(1,6),7-(6,29)]
   222       5.907822       5.907822       5.907822    6[1-(0),6-(1,7),6-(6,6)]
   223       6.464018       6.464018       6.464018    6[6-(1,1,6),6-(1,6),6-(1,6)]
   224       6.864093       6.864093       6.864093    6[1-(0),6-(1,7),6-(6,6)]
   225       6.686418       6.686418       6.686418    6[1-(0),6-(1,6),7-(6,29)]
   226         6.6189         6.6189         6.6189    6[1-(0),1-(0),6-(1,1,6),6-(6,6)]
   227       7.569952       7.569952       7.569952    6[1-(0),1-(0),6-(1,1,6),6-(1,1,6)]
   228      -1.490463      -1.490463      -1.490463    6[1-(0),1-(0),6-(1,1,6),6-(1,1,6)]
   229      -0.495677      -0.495677      -0.495677    6[1-(0),1-(0),6-(1,1,6),6-(1,1,6)]
   230      -0.022594      -0.022594      -0.022594    6[1-(0),1-(0),6-(1,1,6),6-(1,1,6)]
   231       0.975821       0.975821       0.975821    6[1-(0),1-(0),6-(1,1,6),6-(6,6)]
   232       1.401264       1.401264       1.401264    6[6-(1,1,6),6-(1,6),6-(1,6)]
   233       2.520548       2.520548       2.520548    6[1-(0),6-(1,7),6-(6,6)]
   234       2.887647       2.887647       2.887647    6[1-(0),6-(1,6),7-(6,29)]
   235       1.067226       1.067226       1.067226    6[1-(0),6-(1,6),7-(6,29)]
   236       0.646983       0.646983       0.646983    6[1-(0),6-(1,7),6-(6,6)]
   237       8.915625       8.915625       8.915625    6[1-(0),6-(1,6),7-(6,29)]
   238       8.201171       8.201171       8.201171    6[1-(0),6-(1,7),6-(6,6)]
   239       8.868427       8.868427       8.868427    6[6-(1,1,6),6-(1,6),6-(1,6)]
   240      -0.162473      -0.162473      -0.162473    6[1-(0),6-(1,7),6-(6,6)]
   241       0.423777       0.423777       0.423777    6[1-(0),6-(1,6),7-(6,29)]
   242       8.100633       8.100633       8.100633    6[1-(0),1-(0),6-(1,1,6),6-(6,6)]
   243       7.431735       7.431735       7.431735    6[1-(0),1-(0),6-(1,1,6),6-(1,1,6)]
   244       6.651043       6.651043       6.651043    6[1-(0),1-(0),6-(1,1,6),6-(1,1,6)]
   245       5.992688       5.992688       5.992688    6[1-(0),1-(0),6-(1,1,6),6-(1,1,6)]
   246       5.112177       5.112177       5.112177    6[1-(0),1-(0),6-(1,1,6),6-(1,1,6)]
   247       4.519498       4.519498       4.519498    6[1-(0),1-(0),6-(1,1,6),6-(6,6)]
   248       3.569041       3.569041       3.569041    6[6-(1,1,6),6-(1,6),6-(1,6)]
   249       4.023224       4.023224       4.023224    6[1-(0),6-(1,7),6-(6,6)]
   250       3.136914       3.136914       3.136914    6[1-(0),6-(1,6),7-(6,29)]
   251       1.414643       1.414643       1.414643    6[1-(0),6-(1,6),7-(6,29)]
   252        2.22589        2.22589        2.22589    6[1-(0),6-(1,7),6-(6,6)]
   253       0.848809       0.848809       0.848809    6[1-(0),6-(1,6),7-(6,29)]
   254       0.738705       0.738705       0.738705    6[1-(0),6-(1,7),6-(6,6)]
   255       0.182509       0.182509       0.182509    6[6-(1,1,6),6-(1,6),6-(1,6)]
   256      -0.217566      -0.217566      -0.217566    6[1-(0),6-(1,7),6-(6,6)]
   257      -0.039891      -0.039891      -0.039891    6[1-(0),6-(1,6),7-(6,29)]
   258       0.027627       0.027627       0.027627    6[1-(0),1-(0),6-(1,1,6),6-(6,6)]
   259      -0.923425      -0.923425      -0.923425    6[1-(0),1-(0),6-(1,1,6),6-(1,1,6)]
   260        8.13699        8.13699        8.13699    6[1-(0),1-(0),6-(1,1,6),6-(1,1,6)]
   261       7.142204       7.142204       7.142204    6[1-(0),1-(0),6-(1,1,6),6-(1,1,6)]
   262       6.669121       6.669121       6.669121    6[1-(0),1-(0),6-(1,1,6),6-(1,1,6)]
   263       5.670706       5.670706       5.670706    6[1-(0),1-(0),6-(1,1,6),6-(6,6)]
   264       5.245263       5.245263       5.245263    6[6-(1,1,6),6-(1,6),6-(1,6)]
   265       4.125979       4.125979       4.125979    6[1-(0),6-(1,7),6-(6,6)]
   266        3.75888        3.75888        3.75888    6[1-(0),6-(1,6),7-(6,29)]
   267       5.579301       5.579301       5.579301    6[1-(0),6-(1,6),7-(6,29)]
   268       5.999544       5.999544       5.999544    6[1-(0),6-(1,7),6-(6,6)]
   269       1.799888       1.799888       1.799888    6[1-(0),6-(1,6),7-(6,29)]
   270       1.085435       1.085435       1.085435    6[1-(0),6-(1,7),6-(6,6)]
   271       1.752691       1.752691       1.752691    6[6-(1,1,6),6-(1,6),6-(1,6)]
   272       3.160791       3.160791       3.160791    6[1-(0),6-(1,7),6-(6,6)]
   273        3.74704        3.74704        3.74704    6[1-(0),6-(1,6),7-(6,29)]
   274       0.984897       0.984897       0.984897    6[1-(0),1-(0),6-(1,1,6),6-(6,6)]
   275       0.315998       0.315998       0.315998    6[1-(0),1-(0),6-(1,1,6),6-(1,1,6)]
   276      -0.464694      -0.464694      -0.464694    6[1-(0),1-(0),6-(1,1,6),6-(1,1,6)]
   277      -1.123048      -1.123048      -1.123048    6[1-(0),1-(0),6-(1,1,6),6-(1,1,6)]
   278       -2.00356       -2.00356       -2.00356    6[1-(0),1-(0),6-(1,1,6),6-(1,1,6)]
   279      -2.596238      -2.596238      -2.596238    6[1-(0),1-(0),6-(1,1,6),6-(6,6)]
   280       6.892305       6.892305       6.892305    6[6-(1,1,6),6-(1,6),6-(1,6)]
   281      -3.092513      -3.092513      -3.092513    6[1-(0),6-(1,7),6-(6,6)]
   282       6.460177       6.460177       6.460177    6[1-(0),6-(1,6),7-(6,29)]
   283       4.737907       4.737907       4.737907    6[1-(0),6-(1,6),7-(6,29)]
   284       5.549154       5.549154       5.549154    6[1-(0),6-(1,7),6-(6,6)]
   285       4.172072       4.172072       4.172072    6[1-(0),6-(1,6),7-(6,29)]
   286       4.061969       4.061969       4.061969    6[1-(0),6-(1,7),6-(6,6)]
   287       3.505772       3.505772       3.505772    6[6-(1,1,6),6-(1,6),6-(1,6)]
   288       3.105697       3.105697       3.105697    6[1-(0),6-(1,7),6-(6,6)]
   289       3.283373       3.283373       3.283373    6[1-(0),6-(1,6),7-(6,29)]
   290       7.143364       7.143364       7.143364    6[1-(0),1-(0),6-(1,1,6),6-(6,6)]
   291       6.192312       6.192312       6.192312    6[1-(0),1-(0),6-(1,1,6),6-(1,1,6)]
   292       4.813727       4.813727       4.813727    6[1-(0),1-(0),6-(1,1,6),6-(1,1,6)]
   293       3.818941       3.818941       3.818941    6[1-(0),1-(0),6-(1,1,6),6-(1,1,6)]
   294       3.345857       3.345857       3.345857    6[1-(0),1-(0),6-(1,1,6),6-(1,1,6)]
   295       2.347443       2.347443       2.347443    6[1-(0),1-(0),6-(1,1,6),6-(6,6)]
   296       1.921999       1.921999       1.921999    6[6-(1,1,6),6-(1,6),6-(1,6)]
   297       0.802715       0.802715       0.802715    6[1-(0),6-(1,7),6-(6,6)]
   298       0.435617       0.435617       0.435617    6[1-(0),6-(1,6),7-(6,29)]
   299       2.256037       2.256037       2.256037    6[1-(0),6-(1,6),7-(6,29)]
   300       2.676281       2.676281       2.676281    6[1-(0),6-(1,7),6-(6,6)]
   301       3.543156       3.543156       3.543156    7[6-(1,6),6-(1,6),29-(7,7,7)]
   302       1.475581       1.475581       1.475581    7[6-(1,6),6-(1,6),29-(7,7,7)]
   303        2.87168        2.87168        2.87168    7[6-(1,6),6-(1,6),29-(7,7,7)]
   304       5.517311       5.517311       5.517311    7[6-(1,6),6-(1,6),29-(7,7,7)]
   305        6.86642        6.86642        6.86642    7[6-(1,6),6-(1,6),29-(7,7,7)]
   306       4.798845       4.798845       4.798845    7[6-(1,6),6-(1,6),29-(7,7,7)]
   307       6.194943       6.194943       6.194943    7[6-(1,6),6-(1,6),29-(7,7,7)]
   308       2.194047       2.194047       2.194047    7[6-(1,6),6-(1,6),29-(7,7,7)]
   309      -0.219893      -0.219893      -0.219893    7[6-(1,6),6-(1,6),29-(7,7,7)]
   310       1.847682       1.847682       1.847682    7[6-(1,6),6-(1,6),29-(7,7,7)]
   311       0.451584       0.451584       0.451584    7[6-(1,6),6-(1,6),29-(7,7,7)]
   312        4.45248        4.45248        4.45248    7[6-(1,6),6-(1,6),29-(7,7,7)]
   313       3.103371       3.103371       3.103371    7[6-(1,6),6-(1,6),29-(7,7,7)]
   314       5.170946       5.170946       5.170946    7[6-(1,6),6-(1,6),29-(7,7,7)]
   315       3.774847       3.774847       3.774847    7[6-(1,6),6-(1,6),29-(7,7,7)]
   316       1.129216       1.129216       1.129216    7[6-(1,6),6-(1,6),29-(7,7,7)]
   317       9.611975       9.611975       9.611975    7[8-(0),8-(0),8-(0)]
   318       4.776477       4.776477       4.776477    7[8-(0),8-(0),8-(0)]
   319       4.150288       4.150288       4.150288    7[8-(0),8-(0),8-(0)]
   320      -1.453214      -1.453214      -1.453214    7[8-(0),8-(0),8-(0)]
   321      -2.965448      -2.965448      -2.965448    7[8-(0),8-(0),8-(0)]
   322        1.87005        1.87005        1.87005    7[8-(0),8-(0),8-(0)]
   323       2.496239       2.496239       2.496239    7[8-(0),8-(0),8-(0)]
   324       8.099741       8.099741       8.099741    7[8-(0),8-(0),8-(0)]
   325       4.619972       4.619972       4.619972    8[1-(0),1-(0)]
   326      -2.495765      -2.495765      -2.495765    8[1-(0),1-(0)]
   327       9.142292       9.142292       9.142292    8[1-(0),1-(0)]
   328       2.026555       2.026555       2.026555    8[1-(0),1-(0)]
   329       0.158485       0.158485       0.158485    8[7-(8,8)]
   330       9.119035       9.119035       9.119035    8[7-(8,8)]
   331       9.037335       9.037335       9.037335    8[7-(8,8)]
   332       5.911904       5.911904       5.911904    8[7-(8,8)]
   333       4.260381       4.260381       4.260381    8[7-(8,8)]
   334       4.199653       4.199653       4.199653    8[7-(8,8)]
   335       3.164779       3.164779       3.164779    8[7-(8,8)]
   336       4.643228       4.643228       4.643228    8[7-(8,8)]
   337       4.724929       4.724929       4.724929    8[7-(8,8)]
   338        7.85036        7.85036        7.85036    8[7-(8,8)]
   339      -0.937117      -0.937117      -0.937117    8[7-(8,8)]
   340       -0.87639       -0.87639       -0.87639    8[7-(8,8)]
   341       6.488042       6.488042       6.488042    8[7-(8,8)]
   342      -2.472508      -2.472508      -2.472508    8[7-(8,8)]
   343      -2.390808      -2.390808      -2.390808    8[7-(8,8)]
   344       0.734623       0.734623       0.734623    8[7-(8,8)]
   345       2.386146       2.386146       2.386146    8[7-(8,8)]
   346       2.446874       2.446874       2.446874    8[7-(8,8)]
   347       3.481748       3.481748       3.481748    8[7-(8,8)]
   348       2.003299       2.003299       2.003299    8[7-(8,8)]
   349       1.921598       1.921598       1.921598    8[7-(8,8)]
   350      -1.203833      -1.203833      -1.203833    8[7-(8,8)]
   351       7.583644       7.583644       7.583644    8[7-(8,8)]
   352       7.522917       7.522917       7.522917    8[7-(8,8)]
