# Supplementary material for: A collection of forcefield precursors for metal–organic frameworks
Source: RSC Adv. 2019 Nov 13;9(63):36492–507. doi: 10.1039/c9ra07327b (PMC9075174; doi:10.1039/c9ra07327b)
Supplement: RA-009-C9RA07327B-s1774 [file RA-009-C9RA07327B-s1774.txt]

ODAJAG_clean

6.109200    0.000000    0.000000
0.000000    7.686600    0.000000
-0.656357    0.000000    22.689208

     1       2.220793       2.220793       2.220793    60[8-(1,6),8-(1,6),8-(6),8-(6),8-(6),8-(6),8-(6),8-(6)]
     2       2.903871       2.903871       2.903871    60[8-(1,6),8-(1,6),8-(6),8-(6),8-(6),8-(6),8-(6),8-(6)]
     3        3.23205        3.23205        3.23205    60[8-(1,6),8-(1,6),8-(6),8-(6),8-(6),8-(6),8-(6),8-(6)]
     4       2.548972       2.548972       2.548972    60[8-(1,6),8-(1,6),8-(6),8-(6),8-(6),8-(6),8-(6),8-(6)]
     5       1.345491       1.345491       1.345491    1[8-(6,60)]
     6       2.182501       2.182501       2.182501    1[8-(6,60)]
     7       -0.20763       -0.20763       -0.20763    1[6-(6,6,8)]
     8       0.338548       0.338548       0.338548    1[6-(6,6,8)]
     9       3.779174       3.779174       3.779174    1[8-(6,60)]
    10       2.942163       2.942163       2.942163    1[8-(6,60)]
    11       5.332294       5.332294       5.332294    1[6-(6,6,8)]
    12       4.786117       4.786117       4.786117    1[6-(6,6,8)]
    13       4.107352       4.107352       4.107352    1[8-(6,60)]
    14       3.270342       3.270342       3.270342    1[8-(6,60)]
    15       5.660473       5.660473       5.660473    1[6-(6,6,8)]
    16       5.114295       5.114295       5.114295    1[6-(6,6,8)]
    17       1.673669       1.673669       1.673669    1[8-(6,60)]
    18        2.51068        2.51068        2.51068    1[8-(6,60)]
    19       0.120549       0.120549       0.120549    1[6-(6,6,8)]
    20       0.666726       0.666726       0.666726    1[6-(6,6,8)]
    21       1.771064       1.771064       1.771064    6[6-(1,6,8),8-(60),8-(60)]
    22       0.660493       0.660493       0.660493    6[1-(0),6-(1,6,8),6-(8,8),8-(1,60)]
    23       0.692169       0.692169       0.692169    6[1-(0),6-(1,6,8),6-(8,8),8-(1,60)]
    24      -0.147568      -0.147568      -0.147568    6[6-(1,6,8),8-(60),8-(60)]
    25       3.566728       3.566728       3.566728    6[6-(8,8),8-(60),8-(60)]
    26         3.3536         3.3536         3.3536    6[6-(1,6,8),8-(60),8-(60)]
    27       4.464172       4.464172       4.464172    6[1-(0),6-(1,6,8),6-(8,8),8-(1,60)]
    28       4.432495       4.432495       4.432495    6[1-(0),6-(1,6,8),6-(8,8),8-(1,60)]
    29       5.272232       5.272232       5.272232    6[6-(1,6,8),8-(60),8-(60)]
    30       2.214294       2.214294       2.214294    6[6-(8,8),8-(60),8-(60)]
    31       3.681779       3.681779       3.681779    6[6-(1,6,8),8-(60),8-(60)]
    32        4.79235        4.79235        4.79235    6[1-(0),6-(1,6,8),6-(8,8),8-(1,60)]
    33       4.760674       4.760674       4.760674    6[1-(0),6-(1,6,8),6-(8,8),8-(1,60)]
    34       5.600411       5.600411       5.600411    6[6-(1,6,8),8-(60),8-(60)]
    35       2.542472       2.542472       2.542472    6[6-(8,8),8-(60),8-(60)]
    36       2.099243       2.099243       2.099243    6[6-(1,6,8),8-(60),8-(60)]
    37       0.988671       0.988671       0.988671    6[1-(0),6-(1,6,8),6-(8,8),8-(1,60)]
    38       1.020348       1.020348       1.020348    6[1-(0),6-(1,6,8),6-(8,8),8-(1,60)]
    39       0.180611       0.180611       0.180611    6[6-(1,6,8),8-(60),8-(60)]
    40       3.238549       3.238549       3.238549    6[6-(8,8),8-(60),8-(60)]
    41       2.653531       2.653531       2.653531    8[6-(6,8),60-(8,8,8,8,8,8,8)]
    42       1.746461       1.746461       1.746461    8[6-(6,8),60-(8,8,8,8,8,8,8)]
    43       0.834009       0.834009       0.834009    8[1-(0),6-(1,6,6),60-(8,8,8,8,8,8,8)]
    44       2.053042       2.053042       2.053042    8[1-(0),6-(1,6,6),60-(8,8,8,8,8,8,8)]
    45       0.479857       0.479857       0.479857    8[6-(6,8),60-(8,8,8,8,8,8,8)]
    46       4.726842       4.726842       4.726842    8[6-(6,8),60-(8,8,8,8,8,8,8)]
    47       3.186774       3.186774       3.186774    8[6-(6,8),60-(8,8,8,8,8,8,8)]
    48       4.028038       4.028038       4.028038    8[6-(6,8),60-(8,8,8,8,8,8,8)]
    49       2.471134       2.471134       2.471134    8[6-(6,8),60-(8,8,8,8,8,8,8)]
    50       3.378204       3.378204       3.378204    8[6-(6,8),60-(8,8,8,8,8,8,8)]
    51       4.290655       4.290655       4.290655    8[1-(0),6-(1,6,6),60-(8,8,8,8,8,8,8)]
    52       3.071623       3.071623       3.071623    8[1-(0),6-(1,6,6),60-(8,8,8,8,8,8,8)]
    53       4.644807       4.644807       4.644807    8[6-(6,8),60-(8,8,8,8,8,8,8)]
    54       0.397823       0.397823       0.397823    8[6-(6,8),60-(8,8,8,8,8,8,8)]
    55       1.937891       1.937891       1.937891    8[6-(6,8),60-(8,8,8,8,8,8,8)]
    56       1.752983       1.752983       1.752983    8[6-(6,8),60-(8,8,8,8,8,8,8)]
    57       2.799312       2.799312       2.799312    8[6-(6,8),60-(8,8,8,8,8,8,8)]
    58       3.706382       3.706382       3.706382    8[6-(6,8),60-(8,8,8,8,8,8,8)]
    59       4.618834       4.618834       4.618834    8[1-(0),6-(1,6,6),60-(8,8,8,8,8,8,8)]
    60       3.399801       3.399801       3.399801    8[1-(0),6-(1,6,6),60-(8,8,8,8,8,8,8)]
    61       4.972986       4.972986       4.972986    8[6-(6,8),60-(8,8,8,8,8,8,8)]
    62       0.726001       0.726001       0.726001    8[6-(6,8),60-(8,8,8,8,8,8,8)]
    63       2.266069       2.266069       2.266069    8[6-(6,8),60-(8,8,8,8,8,8,8)]
    64       1.424805       1.424805       1.424805    8[6-(6,8),60-(8,8,8,8,8,8,8)]
    65       2.981709       2.981709       2.981709    8[6-(6,8),60-(8,8,8,8,8,8,8)]
    66       2.074639       2.074639       2.074639    8[6-(6,8),60-(8,8,8,8,8,8,8)]
    67       1.162188       1.162188       1.162188    8[1-(0),6-(1,6,6),60-(8,8,8,8,8,8,8)]
    68        2.38122        2.38122        2.38122    8[1-(0),6-(1,6,6),60-(8,8,8,8,8,8,8)]
    69       0.808036       0.808036       0.808036    8[6-(6,8),60-(8,8,8,8,8,8,8)]
    70        5.05502        5.05502        5.05502    8[6-(6,8),60-(8,8,8,8,8,8,8)]
    71       3.514952       3.514952       3.514952    8[6-(6,8),60-(8,8,8,8,8,8,8)]
    72        3.69986        3.69986        3.69986    8[6-(6,8),60-(8,8,8,8,8,8,8)]
