# Supplementary material for: A collection of forcefield precursors for metal–organic frameworks
Source: RSC Adv. 2019 Nov 13;9(63):36492–507. doi: 10.1039/c9ra07327b (PMC9075174; doi:10.1039/c9ra07327b)
Supplement: RA-009-C9RA07327B-s1775 [file RA-009-C9RA07327B-s1775.txt]

ODELOZ_clean

7.467000    0.000000    0.000000
-3.733545    6.941200    0.000000
0.000000    0.000000    9.328900

     1       2.196917       2.196917       2.196917    23[8-(1,1,23),8-(15),8-(15),8-(15,23),8-(15,23)]
     2       1.536538       1.536538       1.536538    23[8-(1,1,23),8-(15),8-(15),8-(15,23),8-(15,23)]
     3       5.270036       5.270036       5.270036    23[8-(1,1,23),8-(15),8-(15),8-(15,23),8-(15,23)]
     4      -1.536581      -1.536581      -1.536581    23[8-(1,1,23),8-(15),8-(15),8-(15,23),8-(15,23)]
     5       3.733486       3.733486       3.733486    15[6-(1,1,6),8-(23),8-(23),8-(23,23)]
     6       -3.1e-05       -3.1e-05       -3.1e-05    15[6-(1,1,6),8-(23),8-(23),8-(23,23)]
     7       3.733486       3.733486       3.733486    15[6-(1,1,6),8-(23),8-(23),8-(23,23)]
     8       -3.1e-05       -3.1e-05       -3.1e-05    15[6-(1,1,6),8-(23),8-(23),8-(23,23)]
     9       2.933035       2.933035       2.933035    1[6-(1,6,15)]
    10        0.80042        0.80042        0.80042    1[6-(1,6,15)]
    11        4.53396        4.53396        4.53396    1[6-(1,6,15)]
    12      -0.800505      -0.800505      -0.800505    1[6-(1,6,15)]
    13        0.80042        0.80042        0.80042    1[6-(1,6,15)]
    14       2.933035       2.933035       2.933035    1[6-(1,6,15)]
    15      -0.800505      -0.800505      -0.800505    1[6-(1,6,15)]
    16        4.53396        4.53396        4.53396    1[6-(1,6,15)]
    17         -7e-06         -7e-06         -7e-06    1[8-(1,23,23)]
    18       3.733462       3.733462       3.733462    1[8-(1,23,23)]
    19         -7e-06         -7e-06         -7e-06    1[8-(1,23,23)]
    20       3.733462       3.733462       3.733462    1[8-(1,23,23)]
    21       3.733497       3.733497       3.733497    6[1-(0),1-(0),6-(1,1,15),15-(8,8,8)]
    22       -4.2e-05       -4.2e-05       -4.2e-05    6[1-(0),1-(0),6-(1,1,15),15-(8,8,8)]
    23       3.733497       3.733497       3.733497    6[1-(0),1-(0),6-(1,1,15),15-(8,8,8)]
    24       -4.2e-05       -4.2e-05       -4.2e-05    6[1-(0),1-(0),6-(1,1,15),15-(8,8,8)]
    25        2.45282        2.45282        2.45282    8[15-(6,8,8),23-(8,8,8,8)]
    26       1.280635       1.280635       1.280635    8[15-(6,8,8),23-(8,8,8,8)]
    27        5.01415        5.01415        5.01415    8[15-(6,8,8),23-(8,8,8,8)]
    28      -1.280695      -1.280695      -1.280695    8[15-(6,8,8),23-(8,8,8,8)]
    29       1.280635       1.280635       1.280635    8[15-(6,8,8),23-(8,8,8,8)]
    30        2.45282        2.45282        2.45282    8[15-(6,8,8),23-(8,8,8,8)]
    31      -1.280695      -1.280695      -1.280695    8[15-(6,8,8),23-(8,8,8,8)]
    32        5.01415        5.01415        5.01415    8[15-(6,8,8),23-(8,8,8,8)]
    33       3.733479       3.733479       3.733479    8[15-(6,8,8),23-(8,8,8,8),23-(8,8,8,8)]
    34       -2.4e-05       -2.4e-05       -2.4e-05    8[15-(6,8,8),23-(8,8,8,8),23-(8,8,8,8)]
    35       3.733479       3.733479       3.733479    8[15-(6,8,8),23-(8,8,8,8),23-(8,8,8,8)]
    36       -2.4e-05       -2.4e-05       -2.4e-05    8[15-(6,8,8),23-(8,8,8,8),23-(8,8,8,8)]
    37         -1e-05         -1e-05         -1e-05    8[1-(0),1-(0),23-(8,8,8,8),23-(8,8,8,8)]
    38       3.733465       3.733465       3.733465    8[1-(0),1-(0),23-(8,8,8,8),23-(8,8,8,8)]
