# Supplementary material for: A collection of forcefield precursors for metal–organic frameworks
Source: RSC Adv. 2019 Nov 13;9(63):36492–507. doi: 10.1039/c9ra07327b (PMC9075174; doi:10.1039/c9ra07327b)
Supplement: RA-009-C9RA07327B-s1776 [file RA-009-C9RA07327B-s1776.txt]

ODIMAQ_clean

14.812700    0.000000    0.000000
-7.406350    12.828174    0.000000
0.000000    0.000000    15.613000

     1        7.40635        7.40635        7.40635    62[8-(6),8-(6),8-(6),8-(6),8-(6),8-(6),8-(6,6),8-(6,6),8-(6,6)]
     2           -0.0           -0.0           -0.0    62[8-(6),8-(6),8-(6),8-(6),8-(6),8-(6),8-(6,6),8-(6,6),8-(6,6)]
     3           -0.0           -0.0           -0.0    62[8-(6),8-(6),8-(6),8-(6),8-(6),8-(6),8-(6,6),8-(6,6),8-(6,6)]
     4        7.40635        7.40635        7.40635    62[8-(6),8-(6),8-(6),8-(6),8-(6),8-(6),8-(6,6),8-(6,6),8-(6,6)]
     5       3.703175       3.703175       3.703175    30[8-(6),8-(6),8-(6),8-(6)]
     6      -3.703175      -3.703175      -3.703175    30[8-(6),8-(6),8-(6),8-(6)]
     7        7.40635        7.40635        7.40635    30[8-(6),8-(6),8-(6),8-(6)]
     8      -3.703175      -3.703175      -3.703175    30[8-(6),8-(6),8-(6),8-(6)]
     9       3.703175       3.703175       3.703175    30[8-(6),8-(6),8-(6),8-(6)]
    10        7.40635        7.40635        7.40635    30[8-(6),8-(6),8-(6),8-(6)]
    11       5.991737       5.991737       5.991737    1[6-(1,6,8)]
    12        7.12639        7.12639        7.12639    1[6-(1,6,8)]
    13      11.409482      11.409482      11.409482    1[6-(1,6,8)]
    14      10.868819      10.868819      10.868819    1[6-(1,6,8)]
    15       4.817831       4.817831       4.817831    1[6-(1,6,8)]
    16       4.223841       4.223841       4.223841    1[6-(1,6,8)]
    17       1.414613       1.414613       1.414613    1[6-(1,6,8)]
    18        0.27996        0.27996        0.27996    1[6-(1,6,8)]
    19      -4.003132      -4.003132      -4.003132    1[6-(1,6,8)]
    20      -3.462469      -3.462469      -3.462469    1[6-(1,6,8)]
    21       2.588519       2.588519       2.588519    1[6-(1,6,8)]
    22       3.182509       3.182509       3.182509    1[6-(1,6,8)]
    23      -1.414613      -1.414613      -1.414613    1[6-(1,6,8)]
    24       -0.27996       -0.27996       -0.27996    1[6-(1,6,8)]
    25       4.003132       4.003132       4.003132    1[6-(1,6,8)]
    26       3.462469       3.462469       3.462469    1[6-(1,6,8)]
    27      -2.588519      -2.588519      -2.588519    1[6-(1,6,8)]
    28      -3.182509      -3.182509      -3.182509    1[6-(1,6,8)]
    29       8.820963       8.820963       8.820963    1[6-(1,6,8)]
    30        7.68631        7.68631        7.68631    1[6-(1,6,8)]
    31       3.403218       3.403218       3.403218    1[6-(1,6,8)]
    32       3.943881       3.943881       3.943881    1[6-(1,6,8)]
    33       9.994869       9.994869       9.994869    1[6-(1,6,8)]
    34      10.588859      10.588859      10.588859    1[6-(1,6,8)]
    35       1.414613       1.414613       1.414613    1[6-(1,6,8)]
    36        0.27996        0.27996        0.27996    1[6-(1,6,8)]
    37      -4.003132      -4.003132      -4.003132    1[6-(1,6,8)]
    38      -3.462469      -3.462469      -3.462469    1[6-(1,6,8)]
    39       2.588519       2.588519       2.588519    1[6-(1,6,8)]
    40       3.182509       3.182509       3.182509    1[6-(1,6,8)]
    41       5.991737       5.991737       5.991737    1[6-(1,6,8)]
    42        7.12639        7.12639        7.12639    1[6-(1,6,8)]
    43      11.409482      11.409482      11.409482    1[6-(1,6,8)]
    44      10.868819      10.868819      10.868819    1[6-(1,6,8)]
    45       4.817831       4.817831       4.817831    1[6-(1,6,8)]
    46       4.223841       4.223841       4.223841    1[6-(1,6,8)]
    47       8.820963       8.820963       8.820963    1[6-(1,6,8)]
    48        7.68631        7.68631        7.68631    1[6-(1,6,8)]
    49       3.403218       3.403218       3.403218    1[6-(1,6,8)]
    50       3.943881       3.943881       3.943881    1[6-(1,6,8)]
    51       9.994869       9.994869       9.994869    1[6-(1,6,8)]
    52      10.588859      10.588859      10.588859    1[6-(1,6,8)]
    53      -1.414613      -1.414613      -1.414613    1[6-(1,6,8)]
    54       -0.27996       -0.27996       -0.27996    1[6-(1,6,8)]
    55       4.003132       4.003132       4.003132    1[6-(1,6,8)]
    56       3.462469       3.462469       3.462469    1[6-(1,6,8)]
    57      -2.588519      -2.588519      -2.588519    1[6-(1,6,8)]
    58      -3.182509      -3.182509      -3.182509    1[6-(1,6,8)]
    59       5.774731       5.774731       5.774731    6[6-(1,1,8),8-(30),8-(62)]
    60       6.584245       6.584245       6.584245    6[1-(0),1-(0),6-(8,8),8-(6,62)]
    61       10.26372       10.26372       10.26372    6[6-(1,1,8),8-(30),8-(62)]
    62      10.633297      10.633297      10.633297    6[1-(0),1-(0),6-(8,8),8-(6,62)]
    63       6.180599       6.180599       6.180599    6[6-(1,1,8),8-(30),8-(62)]
    64       5.001508       5.001508       5.001508    6[1-(0),1-(0),6-(8,8),8-(6,62)]
    65       1.631619       1.631619       1.631619    6[6-(1,1,8),8-(30),8-(62)]
    66       0.822105       0.822105       0.822105    6[1-(0),1-(0),6-(8,8),8-(6,62)]
    67       -2.85737       -2.85737       -2.85737    6[6-(1,1,8),8-(30),8-(62)]
    68      -3.226947      -3.226947      -3.226947    6[1-(0),1-(0),6-(8,8),8-(6,62)]
    69       1.225751       1.225751       1.225751    6[6-(1,1,8),8-(30),8-(62)]
    70       2.404842       2.404842       2.404842    6[1-(0),1-(0),6-(8,8),8-(6,62)]
    71      -1.631619      -1.631619      -1.631619    6[6-(1,1,8),8-(30),8-(62)]
    72      -0.822105      -0.822105      -0.822105    6[1-(0),1-(0),6-(8,8),8-(6,62)]
    73        2.85737        2.85737        2.85737    6[6-(1,1,8),8-(30),8-(62)]
    74       3.226947       3.226947       3.226947    6[1-(0),1-(0),6-(8,8),8-(6,62)]
    75      -1.225751      -1.225751      -1.225751    6[6-(1,1,8),8-(30),8-(62)]
    76      -2.404842      -2.404842      -2.404842    6[1-(0),1-(0),6-(8,8),8-(6,62)]
    77       9.037969       9.037969       9.037969    6[6-(1,1,8),8-(30),8-(62)]
    78       8.228455       8.228455       8.228455    6[1-(0),1-(0),6-(8,8),8-(6,62)]
    79        4.54898        4.54898        4.54898    6[6-(1,1,8),8-(30),8-(62)]
    80       4.179403       4.179403       4.179403    6[1-(0),1-(0),6-(8,8),8-(6,62)]
    81       8.632101       8.632101       8.632101    6[6-(1,1,8),8-(30),8-(62)]
    82       9.811192       9.811192       9.811192    6[1-(0),1-(0),6-(8,8),8-(6,62)]
    83       1.631619       1.631619       1.631619    6[6-(1,1,8),8-(30),8-(62)]
    84       0.822105       0.822105       0.822105    6[1-(0),1-(0),6-(8,8),8-(6,62)]
    85       -2.85737       -2.85737       -2.85737    6[6-(1,1,8),8-(30),8-(62)]
    86      -3.226947      -3.226947      -3.226947    6[1-(0),1-(0),6-(8,8),8-(6,62)]
    87       1.225751       1.225751       1.225751    6[6-(1,1,8),8-(30),8-(62)]
    88       2.404842       2.404842       2.404842    6[1-(0),1-(0),6-(8,8),8-(6,62)]
    89       5.774731       5.774731       5.774731    6[6-(1,1,8),8-(30),8-(62)]
    90       6.584245       6.584245       6.584245    6[1-(0),1-(0),6-(8,8),8-(6,62)]
    91       10.26372       10.26372       10.26372    6[6-(1,1,8),8-(30),8-(62)]
    92      10.633297      10.633297      10.633297    6[1-(0),1-(0),6-(8,8),8-(6,62)]
    93       6.180599       6.180599       6.180599    6[6-(1,1,8),8-(30),8-(62)]
    94       5.001508       5.001508       5.001508    6[1-(0),1-(0),6-(8,8),8-(6,62)]
    95       9.037969       9.037969       9.037969    6[6-(1,1,8),8-(30),8-(62)]
    96       8.228455       8.228455       8.228455    6[1-(0),1-(0),6-(8,8),8-(6,62)]
    97        4.54898        4.54898        4.54898    6[6-(1,1,8),8-(30),8-(62)]
    98       4.179403       4.179403       4.179403    6[1-(0),1-(0),6-(8,8),8-(6,62)]
    99       8.632101       8.632101       8.632101    6[6-(1,1,8),8-(30),8-(62)]
   100       9.811192       9.811192       9.811192    6[1-(0),1-(0),6-(8,8),8-(6,62)]
   101      -1.631619      -1.631619      -1.631619    6[6-(1,1,8),8-(30),8-(62)]
   102      -0.822105      -0.822105      -0.822105    6[1-(0),1-(0),6-(8,8),8-(6,62)]
   103        2.85737        2.85737        2.85737    6[6-(1,1,8),8-(30),8-(62)]
   104       3.226947       3.226947       3.226947    6[1-(0),1-(0),6-(8,8),8-(6,62)]
   105      -1.225751      -1.225751      -1.225751    6[6-(1,1,8),8-(30),8-(62)]
   106      -2.404842      -2.404842      -2.404842    6[1-(0),1-(0),6-(8,8),8-(6,62)]
   107       5.997662       5.997662       5.997662    8[6-(6,8),62-(8,8,8,8,8,8,8,8)]
   108       4.955589       4.955589       4.955589    8[6-(6,8),30-(8,8,8)]
   109       9.075741       9.075741       9.075741    8[6-(6,8),62-(8,8,8,8,8,8,8,8)]
   110      11.153222      11.153222      11.153222    8[6-(6,8),30-(8,8,8)]
   111       7.145646       7.145646       7.145646    8[6-(6,8),62-(8,8,8,8,8,8,8,8)]
   112       6.110239       6.110239       6.110239    8[6-(6,8),30-(8,8,8)]
   113       1.408688       1.408688       1.408688    8[6-(6,8),62-(8,8,8,8,8,8,8,8)]
   114       2.450761       2.450761       2.450761    8[6-(6,8),30-(8,8,8)]
   115      -1.669391      -1.669391      -1.669391    8[6-(6,8),62-(8,8,8,8,8,8,8,8)]
   116      -3.746872      -3.746872      -3.746872    8[6-(6,8),30-(8,8,8)]
   117       0.260704       0.260704       0.260704    8[6-(6,8),62-(8,8,8,8,8,8,8,8)]
   118       1.296111       1.296111       1.296111    8[6-(6,8),30-(8,8,8)]
   119      -1.408688      -1.408688      -1.408688    8[6-(6,8),62-(8,8,8,8,8,8,8,8)]
   120      -2.450761      -2.450761      -2.450761    8[6-(6,8),30-(8,8,8)]
   121       1.669391       1.669391       1.669391    8[6-(6,8),62-(8,8,8,8,8,8,8,8)]
   122       3.746872       3.746872       3.746872    8[6-(6,8),30-(8,8,8)]
   123      -0.260704      -0.260704      -0.260704    8[6-(6,8),62-(8,8,8,8,8,8,8,8)]
   124      -1.296111      -1.296111      -1.296111    8[6-(6,8),30-(8,8,8)]
   125       8.815038       8.815038       8.815038    8[6-(6,8),62-(8,8,8,8,8,8,8,8)]
   126       9.857111       9.857111       9.857111    8[6-(6,8),30-(8,8,8)]
   127       5.736959       5.736959       5.736959    8[6-(6,8),62-(8,8,8,8,8,8,8,8)]
   128       3.659478       3.659478       3.659478    8[6-(6,8),30-(8,8,8)]
   129       7.667054       7.667054       7.667054    8[6-(6,8),62-(8,8,8,8,8,8,8,8)]
   130       8.702461       8.702461       8.702461    8[6-(6,8),30-(8,8,8)]
   131       1.408688       1.408688       1.408688    8[6-(6,8),62-(8,8,8,8,8,8,8,8)]
   132       2.450761       2.450761       2.450761    8[6-(6,8),30-(8,8,8)]
   133      -1.669391      -1.669391      -1.669391    8[6-(6,8),62-(8,8,8,8,8,8,8,8)]
   134      -3.746872      -3.746872      -3.746872    8[6-(6,8),30-(8,8,8)]
   135       0.260704       0.260704       0.260704    8[6-(6,8),62-(8,8,8,8,8,8,8,8)]
   136       1.296111       1.296111       1.296111    8[6-(6,8),30-(8,8,8)]
   137       5.997662       5.997662       5.997662    8[6-(6,8),62-(8,8,8,8,8,8,8,8)]
   138       4.955589       4.955589       4.955589    8[6-(6,8),30-(8,8,8)]
   139       9.075741       9.075741       9.075741    8[6-(6,8),62-(8,8,8,8,8,8,8,8)]
   140      11.153222      11.153222      11.153222    8[6-(6,8),30-(8,8,8)]
   141       7.145646       7.145646       7.145646    8[6-(6,8),62-(8,8,8,8,8,8,8,8)]
   142       6.110239       6.110239       6.110239    8[6-(6,8),30-(8,8,8)]
   143       8.815038       8.815038       8.815038    8[6-(6,8),62-(8,8,8,8,8,8,8,8)]
   144       9.857111       9.857111       9.857111    8[6-(6,8),30-(8,8,8)]
   145       5.736959       5.736959       5.736959    8[6-(6,8),62-(8,8,8,8,8,8,8,8)]
   146       3.659478       3.659478       3.659478    8[6-(6,8),30-(8,8,8)]
   147       7.667054       7.667054       7.667054    8[6-(6,8),62-(8,8,8,8,8,8,8,8)]
   148       8.702461       8.702461       8.702461    8[6-(6,8),30-(8,8,8)]
   149      -1.408688      -1.408688      -1.408688    8[6-(6,8),62-(8,8,8,8,8,8,8,8)]
   150      -2.450761      -2.450761      -2.450761    8[6-(6,8),30-(8,8,8)]
   151       1.669391       1.669391       1.669391    8[6-(6,8),62-(8,8,8,8,8,8,8,8)]
   152       3.746872       3.746872       3.746872    8[6-(6,8),30-(8,8,8)]
   153      -0.260704      -0.260704      -0.260704    8[6-(6,8),62-(8,8,8,8,8,8,8,8)]
   154      -1.296111      -1.296111      -1.296111    8[6-(6,8),30-(8,8,8)]
   155        7.40635        7.40635        7.40635    8[6-(1,1,6),6-(1,1,6),62-(8,8,8,8,8,8,8,8)]
   156       9.582336       9.582336       9.582336    8[6-(1,1,6),6-(1,1,6),62-(8,8,8,8,8,8,8,8)]
   157       5.230364       5.230364       5.230364    8[6-(1,1,6),6-(1,1,6),62-(8,8,8,8,8,8,8,8)]
   158            0.0            0.0            0.0    8[6-(1,1,6),6-(1,1,6),62-(8,8,8,8,8,8,8,8)]
   159      -2.175986      -2.175986      -2.175986    8[6-(1,1,6),6-(1,1,6),62-(8,8,8,8,8,8,8,8)]
   160       2.175986       2.175986       2.175986    8[6-(1,1,6),6-(1,1,6),62-(8,8,8,8,8,8,8,8)]
   161            0.0            0.0            0.0    8[6-(1,1,6),6-(1,1,6),62-(8,8,8,8,8,8,8,8)]
   162      -2.175986      -2.175986      -2.175986    8[6-(1,1,6),6-(1,1,6),62-(8,8,8,8,8,8,8,8)]
   163       2.175986       2.175986       2.175986    8[6-(1,1,6),6-(1,1,6),62-(8,8,8,8,8,8,8,8)]
   164        7.40635        7.40635        7.40635    8[6-(1,1,6),6-(1,1,6),62-(8,8,8,8,8,8,8,8)]
   165       9.582336       9.582336       9.582336    8[6-(1,1,6),6-(1,1,6),62-(8,8,8,8,8,8,8,8)]
   166       5.230364       5.230364       5.230364    8[6-(1,1,6),6-(1,1,6),62-(8,8,8,8,8,8,8,8)]
