# Supplementary material for: A collection of forcefield precursors for metal–organic frameworks
Source: RSC Adv. 2019 Nov 13;9(63):36492–507. doi: 10.1039/c9ra07327b (PMC9075174; doi:10.1039/c9ra07327b)
Supplement: RA-009-C9RA07327B-s1777 [file RA-009-C9RA07327B-s1777.txt]

ODIXAC_charged

13.981700    0.000000    0.000000
-1.763686    14.071604    0.000000
-5.620635    -6.991368    11.097844

     1       1.257338       1.257338       1.257338    48[8-(6),8-(6),8-(6),8-(6),8-(6,48)]
     2       5.340041       5.340041       5.340041    48[8-(6),8-(6),8-(6),8-(6),8-(6,48)]
     3       6.109007       6.109007       6.109007    48[8-(6),8-(6),8-(6),8-(6),8-(6,48),8-(6,48)]
     4       -3.69216       -3.69216       -3.69216    48[8-(1,1),8-(1,1),8-(6),8-(6),8-(6),8-(6)]
     5      -0.014302      -0.014302      -0.014302    14[6-(6,6),6-(6,6),6-(6,6),6-(6,6)]
     6       6.611681       6.611681       6.611681    14[6-(6,6),6-(6,6),6-(6,6),6-(6,6)]
     7       1.331555       1.331555       1.331555    1[6-(6,6)]
     8       1.450298       1.450298       1.450298    1[6-(6,6)]
     9        3.91438        3.91438        3.91438    1[6-(6,6)]
    10      10.579201      10.579201      10.579201    1[6-(6,6)]
    11        2.29812        2.29812        2.29812    1[6-(6,6)]
    12       9.898793       9.898793       9.898793    1[6-(6,6)]
    13       2.095109       2.095109       2.095109    1[6-(6,6)]
    14      -1.372552      -1.372552      -1.372552    1[6-(6,6)]
    15       1.586849       1.586849       1.586849    1[6-(6,6)]
    16      -0.021011      -0.021011      -0.021011    1[6-(6,6)]
    17      -2.197823      -2.197823      -2.197823    1[6-(6,6)]
    18       2.625994       2.625994       2.625994    1[6-(6,6)]
    19       3.036293       3.036293       3.036293    1[6-(6,6)]
    20       1.164759       1.164759       1.164759    1[6-(6,6)]
    21      -1.698103      -1.698103      -1.698103    1[6-(6,6)]
    22      -1.420321      -1.420321      -1.420321    1[6-(6,6)]
    23       5.265824       5.265824       5.265824    1[6-(6,6)]
    24       5.147081       5.147081       5.147081    1[6-(6,6)]
    25       2.682999       2.682999       2.682999    1[6-(6,6)]
    26      -3.981822      -3.981822      -3.981822    1[6-(6,6)]
    27       4.299259       4.299259       4.299259    1[6-(6,6)]
    28      -3.301414      -3.301414      -3.301414    1[6-(6,6)]
    29        4.50227        4.50227        4.50227    1[6-(6,6)]
    30       7.969931       7.969931       7.969931    1[6-(6,6)]
    31        5.01053        5.01053        5.01053    1[6-(6,6)]
    32        6.61839        6.61839        6.61839    1[6-(6,6)]
    33       8.795202       8.795202       8.795202    1[6-(6,6)]
    34       3.971385       3.971385       3.971385    1[6-(6,6)]
    35       3.561086       3.561086       3.561086    1[6-(6,6)]
    36        5.43262        5.43262        5.43262    1[6-(6,6)]
    37       8.295482       8.295482       8.295482    1[6-(6,6)]
    38         8.0177         8.0177         8.0177    1[6-(6,6)]
    39       5.762558       5.762558       5.762558    1[6-(1,1,7)]
    40        4.71594        4.71594        4.71594    1[6-(1,1,7)]
    41       4.809233       4.809233       4.809233    1[6-(1,1,7)]
    42      -2.522473      -2.522473      -2.522473    1[6-(1,1,6)]
    43      -1.957296      -1.957296      -1.957296    1[6-(1,1,6)]
    44      -1.159997      -1.159997      -1.159997    1[6-(1,1,6)]
    45       8.831492       8.831492       8.831492    1[6-(1,6,6)]
    46      -4.989114      -4.989114      -4.989114    1[6-(1,6,6)]
    47      10.388081      10.388081      10.388081    1[6-(1,1,7)]
    48      11.332233      11.332233      11.332233    1[6-(1,1,7)]
    49       9.912392       9.912392       9.912392    1[6-(1,1,7)]
    50      -1.532019      -1.532019      -1.532019    1[6-(1,1,7)]
    51      -2.553325      -2.553325      -2.553325    1[6-(1,1,7)]
    52      -1.235975      -1.235975      -1.235975    1[6-(1,1,7)]
    53       7.373909       7.373909       7.373909    1[6-(1,6,6)]
    54       7.216852       7.216852       7.216852    1[6-(1,6,6)]
    55       5.511023       5.511023       5.511023    1[6-(1,6,7)]
    56       5.355907       5.355907       5.355907    1[6-(1,6,7)]
    57      -3.095738      -3.095738      -3.095738    1[8-(1,48)]
    58      -1.850387      -1.850387      -1.850387    1[8-(1,48)]
    59       0.834821       0.834821       0.834821    1[6-(1,1,7)]
    60       1.881439       1.881439       1.881439    1[6-(1,1,7)]
    61       1.788146       1.788146       1.788146    1[6-(1,1,7)]
    62       9.119852       9.119852       9.119852    1[6-(1,1,6)]
    63       8.554675       8.554675       8.554675    1[6-(1,1,6)]
    64       7.757376       7.757376       7.757376    1[6-(1,1,6)]
    65      -2.234113      -2.234113      -2.234113    1[6-(1,6,6)]
    66      11.586493      11.586493      11.586493    1[6-(1,6,6)]
    67      -3.790702      -3.790702      -3.790702    1[6-(1,1,7)]
    68      -4.734854      -4.734854      -4.734854    1[6-(1,1,7)]
    69      -3.315013      -3.315013      -3.315013    1[6-(1,1,7)]
    70       8.129398       8.129398       8.129398    1[6-(1,1,7)]
    71       9.150704       9.150704       9.150704    1[6-(1,1,7)]
    72       7.833354       7.833354       7.833354    1[6-(1,1,7)]
    73       -0.77653       -0.77653       -0.77653    1[6-(1,6,6)]
    74      -0.619473      -0.619473      -0.619473    1[6-(1,6,6)]
    75       1.086356       1.086356       1.086356    1[6-(1,6,7)]
    76       1.241472       1.241472       1.241472    1[6-(1,6,7)]
    77       9.693117       9.693117       9.693117    1[8-(1,48)]
    78       8.447766       8.447766       8.447766    1[8-(1,48)]
    79       1.436423       1.436423       1.436423    6[6-(1,6),6-(1,6),14-(6,6,6)]
    80      -1.597307      -1.597307      -1.597307    6[6-(1,6),6-(1,6),14-(6,6,6)]
    81       0.883284       0.883284       0.883284    6[6-(6,6),8-(48),8-(48)]
    82       3.664159       3.664159       3.664159    6[6-(1,6),6-(1,6),6-(8,8)]
    83         0.2588         0.2588         0.2588    6[6-(1,6),6-(1,6),14-(6,6,6)]
    84       1.454423       1.454423       1.454423    6[6-(1,6),6-(1,6),6-(8,8)]
    85       -0.73044       -0.73044       -0.73044    6[6-(6,6),8-(0),8-(48,48)]
    86       1.413169       1.413169       1.413169    6[1-(0),6-(1,6),6-(6,6)]
    87       1.489345       1.489345       1.489345    6[1-(0),6-(1,6),6-(6,14)]
    88       3.368815       3.368815       3.368815    6[1-(0),6-(1,6),6-(6,6)]
    89       1.623176       1.623176       1.623176    6[6-(1,6),6-(1,6),14-(6,6,6)]
    90      10.835041      10.835041      10.835041    6[1-(0),6-(1,6),6-(6,6)]
    91       1.547235       1.547235       1.547235    6[1-(0),6-(1,6),6-(6,14)]
    92      10.419582      10.419582      10.419582    6[1-(0),6-(1,6),6-(6,6)]
    93        2.27339        2.27339        2.27339    6[1-(0),6-(1,6),6-(6,14)]
    94      -0.624903      -0.624903      -0.624903    6[1-(0),6-(1,6),6-(6,6)]
    95       8.769702       8.769702       8.769702    6[6-(6,6),8-(48),8-(48)]
    96       1.569031       1.569031       1.569031    6[1-(0),6-(1,6),6-(6,6)]
    97       1.381989       1.381989       1.381989    6[6-(6,6),8-(48),8-(48)]
    98       10.03377       10.03377       10.03377    6[6-(1,6),6-(1,6),6-(8,8)]
    99       1.657005       1.657005       1.657005    6[1-(0),6-(1,6),6-(6,14)]
   100      -2.421544      -2.421544      -2.421544    6[1-(0),6-(1,6),6-(6,14)]
   101       0.661421       0.661421       0.661421    6[6-(1,6),6-(1,6),6-(8,8)]
   102       1.744775       1.744775       1.744775    6[1-(0),6-(1,6),6-(6,6)]
   103       2.842176       2.842176       2.842176    6[1-(0),6-(1,6),6-(6,6)]
   104       1.733596       1.733596       1.733596    6[1-(0),6-(1,6),6-(6,14)]
   105      -0.816348      -0.816348      -0.816348    6[1-(0),6-(1,6),6-(6,14)]
   106      -1.978407      -1.978407      -1.978407    6[1-(0),6-(1,6),6-(6,14)]
   107       5.160956       5.160956       5.160956    6[6-(1,6),6-(1,6),14-(6,6,6)]
   108       8.194686       8.194686       8.194686    6[6-(1,6),6-(1,6),14-(6,6,6)]
   109       5.714095       5.714095       5.714095    6[6-(6,6),8-(48),8-(48)]
   110        2.93322        2.93322        2.93322    6[6-(1,6),6-(1,6),6-(8,8)]
   111       6.338579       6.338579       6.338579    6[6-(1,6),6-(1,6),14-(6,6,6)]
   112       5.142956       5.142956       5.142956    6[6-(1,6),6-(1,6),6-(8,8)]
   113       7.327819       7.327819       7.327819    6[6-(6,6),8-(0),8-(48,48)]
   114        5.18421        5.18421        5.18421    6[1-(0),6-(1,6),6-(6,6)]
   115       5.108034       5.108034       5.108034    6[1-(0),6-(1,6),6-(6,14)]
   116       3.228564       3.228564       3.228564    6[1-(0),6-(1,6),6-(6,6)]
   117       4.974203       4.974203       4.974203    6[6-(1,6),6-(1,6),14-(6,6,6)]
   118      -4.237662      -4.237662      -4.237662    6[1-(0),6-(1,6),6-(6,6)]
   119       5.050144       5.050144       5.050144    6[1-(0),6-(1,6),6-(6,14)]
   120      -3.822203      -3.822203      -3.822203    6[1-(0),6-(1,6),6-(6,6)]
   121       4.323989       4.323989       4.323989    6[1-(0),6-(1,6),6-(6,14)]
   122       7.222282       7.222282       7.222282    6[1-(0),6-(1,6),6-(6,6)]
   123      -2.172323      -2.172323      -2.172323    6[6-(6,6),8-(48),8-(48)]
   124       5.028348       5.028348       5.028348    6[1-(0),6-(1,6),6-(6,6)]
   125        5.21539        5.21539        5.21539    6[6-(6,6),8-(48),8-(48)]
   126      -3.436391      -3.436391      -3.436391    6[6-(1,6),6-(1,6),6-(8,8)]
   127       4.940374       4.940374       4.940374    6[1-(0),6-(1,6),6-(6,14)]
   128       9.018923       9.018923       9.018923    6[1-(0),6-(1,6),6-(6,14)]
   129       5.935958       5.935958       5.935958    6[6-(1,6),6-(1,6),6-(8,8)]
   130       4.852604       4.852604       4.852604    6[1-(0),6-(1,6),6-(6,6)]
   131       3.755203       3.755203       3.755203    6[1-(0),6-(1,6),6-(6,6)]
   132       4.863783       4.863783       4.863783    6[1-(0),6-(1,6),6-(6,14)]
   133       7.413727       7.413727       7.413727    6[1-(0),6-(1,6),6-(6,14)]
   134       8.575786       8.575786       8.575786    6[1-(0),6-(1,6),6-(6,14)]
   135      -2.826921      -2.826921      -2.826921    6[6-(1,1,1),7-(6,6),8-(48)]
   136       7.631564       7.631564       7.631564    6[6-(1,1,6),7-(6,6),8-(48)]
   137       5.321623       5.321623       5.321623    6[1-(0),1-(0),1-(0),7-(6,6)]
   138      -2.050229      -2.050229      -2.050229    6[1-(0),1-(0),1-(0),6-(7,8)]
   139       8.347774       8.347774       8.347774    6[1-(0),1-(0),6-(1,1,6),6-(7,8)]
   140      10.683052      10.683052      10.683052    6[1-(0),1-(0),1-(0),7-(6,6)]
   141      -1.938629      -1.938629      -1.938629    6[1-(0),1-(0),1-(0),7-(6,6)]
   142       7.233568       7.233568       7.233568    6[1-(0),1-(0),6-(1,1,6),6-(1,1,7)]
   143       5.963543       5.963543       5.963543    6[1-(0),1-(0),6-(1,1,6),7-(6,6)]
   144         9.4243         9.4243         9.4243    6[6-(1,1,1),7-(6,6),8-(48)]
   145      -1.034185      -1.034185      -1.034185    6[6-(1,1,6),7-(6,6),8-(48)]
   146       1.275756       1.275756       1.275756    6[1-(0),1-(0),1-(0),7-(6,6)]
   147       8.647608       8.647608       8.647608    6[1-(0),1-(0),1-(0),6-(7,8)]
   148      -1.750395      -1.750395      -1.750395    6[1-(0),1-(0),6-(1,1,6),6-(7,8)]
   149      -4.085673      -4.085673      -4.085673    6[1-(0),1-(0),1-(0),7-(6,6)]
   150       8.536008       8.536008       8.536008    6[1-(0),1-(0),1-(0),7-(6,6)]
   151      -0.636189      -0.636189      -0.636189    6[1-(0),1-(0),6-(1,1,6),6-(1,1,7)]
   152       0.633836       0.633836       0.633836    6[1-(0),1-(0),6-(1,1,6),7-(6,6)]
   153      -0.407608      -0.407608      -0.407608    8[6-(6,8),48-(8,8,8,8),48-(8,8,8,8,8)]
   154      -0.081039      -0.081039      -0.081039    8[6-(6,8)]
   155       1.500973       1.500973       1.500973    8[6-(6,8),48-(8,8,8,8)]
   156       8.079887       8.079887       8.079887    8[6-(6,8),48-(8,8,8,8,8)]
   157      -0.111726      -0.111726      -0.111726    8[6-(6,8),48-(8,8,8,8)]
   158       2.923034       2.923034       2.923034    8[6-(6,8),48-(8,8,8,8)]
   159       2.044406       2.044406       2.044406    8[6-(6,8),48-(8,8,8,8)]
   160       1.197072       1.197072       1.197072    8[6-(6,8),48-(8,8,8,8,8)]
   161       7.004987       7.004987       7.004987    8[6-(6,8),48-(8,8,8,8),48-(8,8,8,8,8)]
   162       6.678418       6.678418       6.678418    8[6-(6,8)]
   163       5.096406       5.096406       5.096406    8[6-(6,8),48-(8,8,8,8)]
   164      -1.482508      -1.482508      -1.482508    8[6-(6,8),48-(8,8,8,8,8)]
   165       6.709105       6.709105       6.709105    8[6-(6,8),48-(8,8,8,8)]
   166       3.674345       3.674345       3.674345    8[6-(6,8),48-(8,8,8,8)]
   167       4.552973       4.552973       4.552973    8[6-(6,8),48-(8,8,8,8)]
   168       5.400307       5.400307       5.400307    8[6-(6,8),48-(8,8,8,8,8)]
   169      -2.783385      -2.783385      -2.783385    8[1-(0),1-(0),48-(8,8,8,8,8)]
   170      -3.604951      -3.604951      -3.604951    8[6-(6,7),48-(8,8,8,8,8)]
   171        8.17087        8.17087        8.17087    8[6-(6,7),48-(8,8,8,8,8)]
   172       9.380764       9.380764       9.380764    8[1-(0),1-(0),48-(8,8,8,8,8)]
   173       -3.77937       -3.77937       -3.77937    8[6-(6,7),48-(8,8,8,8,8)]
   174      -1.573491      -1.573491      -1.573491    8[6-(6,7),48-(8,8,8,8,8)]
   175       6.320561       6.320561       6.320561    7[6-(1,1,1),6-(1,1,6),6-(6,8)]
   176       -2.67259       -2.67259       -2.67259    7[6-(1,1,1),6-(1,1,1),6-(6,8)]
   177       0.276818       0.276818       0.276818    7[6-(1,1,1),6-(1,1,6),6-(6,8)]
   178       9.269969       9.269969       9.269969    7[6-(1,1,1),6-(1,1,1),6-(6,8)]
