# Supplementary material for: A collection of forcefield precursors for metal–organic frameworks
Source: RSC Adv. 2019 Nov 13;9(63):36492–507. doi: 10.1039/c9ra07327b (PMC9075174; doi:10.1039/c9ra07327b)
Supplement: RA-009-C9RA07327B-s1778 [file RA-009-C9RA07327B-s1778.txt]

ODIXEG_clean

12.706000    0.000000    0.000000
0.000000    12.706000    0.000000
0.000000    0.000000    23.817000

     1       7.846971       7.846971       7.846971    30[8-(6),8-(6),8-(6),8-(6)]
     2       4.859029       4.859029       4.859029    30[8-(6),8-(6),8-(6),8-(6)]
     3            0.0            0.0            0.0    30[8-(6),8-(6),8-(6),8-(6)]
     4            0.0            0.0            0.0    30[8-(6),8-(6),8-(6),8-(6)]
     5          6.353          6.353          6.353    14[6-(6,6),6-(6,6),6-(6,6),6-(6,6)]
     6          6.353          6.353          6.353    14[6-(6,6),6-(6,6),6-(6,6),6-(6,6)]
     7       8.374525       8.374525       8.374525    1[6-(6,6)]
     8       8.355466       8.355466       8.355466    1[6-(6,6)]
     9       4.331475       4.331475       4.331475    1[6-(6,6)]
    10       4.350534       4.350534       4.350534    1[6-(6,6)]
    11       4.655478       4.655478       4.655478    1[6-(6,6)]
    12       2.992263       2.992263       2.992263    1[6-(6,6)]
    13       8.050522       8.050522       8.050522    1[6-(6,6)]
    14       9.713737       9.713737       9.713737    1[6-(6,6)]
    15       4.331475       4.331475       4.331475    1[6-(6,6)]
    16       4.350534       4.350534       4.350534    1[6-(6,6)]
    17       8.374525       8.374525       8.374525    1[6-(6,6)]
    18       8.355466       8.355466       8.355466    1[6-(6,6)]
    19       8.050522       8.050522       8.050522    1[6-(6,6)]
    20       9.713737       9.713737       9.713737    1[6-(6,6)]
    21       4.655478       4.655478       4.655478    1[6-(6,6)]
    22       2.992263       2.992263       2.992263    1[6-(6,6)]
    23       4.331475       4.331475       4.331475    1[6-(6,6)]
    24       4.350534       4.350534       4.350534    1[6-(6,6)]
    25       8.374525       8.374525       8.374525    1[6-(6,6)]
    26       8.355466       8.355466       8.355466    1[6-(6,6)]
    27       8.050522       8.050522       8.050522    1[6-(6,6)]
    28       9.713737       9.713737       9.713737    1[6-(6,6)]
    29       4.655478       4.655478       4.655478    1[6-(6,6)]
    30       2.992263       2.992263       2.992263    1[6-(6,6)]
    31       8.374525       8.374525       8.374525    1[6-(6,6)]
    32       8.355466       8.355466       8.355466    1[6-(6,6)]
    33       4.331475       4.331475       4.331475    1[6-(6,6)]
    34       4.350534       4.350534       4.350534    1[6-(6,6)]
    35       4.655478       4.655478       4.655478    1[6-(6,6)]
    36       2.992263       2.992263       2.992263    1[6-(6,6)]
    37       8.050522       8.050522       8.050522    1[6-(6,6)]
    38       9.713737       9.713737       9.713737    1[6-(6,6)]
    39       7.543425       7.543425       7.543425    6[1-(0),6-(1,6),6-(6,14)]
    40       7.531736       7.531736       7.531736    6[1-(0),6-(1,6),6-(6,6)]
    41       5.162575       5.162575       5.162575    6[1-(0),6-(1,6),6-(6,14)]
    42       5.174264       5.174264       5.174264    6[1-(0),6-(1,6),6-(6,6)]
    43       4.329315       4.329315       4.329315    6[1-(0),6-(1,6),6-(6,14)]
    44       3.342694       3.342694       3.342694    6[1-(0),6-(1,6),6-(6,6)]
    45       8.376685       8.376685       8.376685    6[1-(0),6-(1,6),6-(6,14)]
    46       9.363306       9.363306       9.363306    6[1-(0),6-(1,6),6-(6,6)]
    47       5.162575       5.162575       5.162575    6[1-(0),6-(1,6),6-(6,14)]
    48       5.174264       5.174264       5.174264    6[1-(0),6-(1,6),6-(6,6)]
    49       7.543425       7.543425       7.543425    6[1-(0),6-(1,6),6-(6,14)]
    50       7.531736       7.531736       7.531736    6[1-(0),6-(1,6),6-(6,6)]
    51       8.376685       8.376685       8.376685    6[1-(0),6-(1,6),6-(6,14)]
    52       9.363306       9.363306       9.363306    6[1-(0),6-(1,6),6-(6,6)]
    53       4.329315       4.329315       4.329315    6[1-(0),6-(1,6),6-(6,14)]
    54       3.342694       3.342694       3.342694    6[1-(0),6-(1,6),6-(6,6)]
    55       5.162575       5.162575       5.162575    6[1-(0),6-(1,6),6-(6,14)]
    56       5.174264       5.174264       5.174264    6[1-(0),6-(1,6),6-(6,6)]
    57       7.543425       7.543425       7.543425    6[1-(0),6-(1,6),6-(6,14)]
    58       7.531736       7.531736       7.531736    6[1-(0),6-(1,6),6-(6,6)]
    59       8.376685       8.376685       8.376685    6[1-(0),6-(1,6),6-(6,14)]
    60       9.363306       9.363306       9.363306    6[1-(0),6-(1,6),6-(6,6)]
    61       4.329315       4.329315       4.329315    6[1-(0),6-(1,6),6-(6,14)]
    62       3.342694       3.342694       3.342694    6[1-(0),6-(1,6),6-(6,6)]
    63       7.543425       7.543425       7.543425    6[1-(0),6-(1,6),6-(6,14)]
    64       7.531736       7.531736       7.531736    6[1-(0),6-(1,6),6-(6,6)]
    65       5.162575       5.162575       5.162575    6[1-(0),6-(1,6),6-(6,14)]
    66       5.174264       5.174264       5.174264    6[1-(0),6-(1,6),6-(6,6)]
    67       4.329315       4.329315       4.329315    6[1-(0),6-(1,6),6-(6,14)]
    68       3.342694       3.342694       3.342694    6[1-(0),6-(1,6),6-(6,6)]
    69       8.376685       8.376685       8.376685    6[1-(0),6-(1,6),6-(6,14)]
    70       9.363306       9.363306       9.363306    6[1-(0),6-(1,6),6-(6,6)]
    71          6.353          6.353          6.353    6[6-(1,6),6-(1,6),14-(6,6,6)]
    72          6.353          6.353          6.353    6[6-(1,6),6-(1,6),6-(8,8)]
    73          6.353          6.353          6.353    6[6-(6,6),8-(30),8-(30)]
    74          6.353          6.353          6.353    6[6-(1,6),6-(1,6),14-(6,6,6)]
    75          6.353          6.353          6.353    6[6-(1,6),6-(1,6),6-(8,8)]
    76          6.353          6.353          6.353    6[6-(6,6),8-(30),8-(30)]
    77       4.860934       4.860934       4.860934    6[6-(1,6),6-(1,6),14-(6,6,6)]
    78       2.852497       2.852497       2.852497    6[6-(1,6),6-(1,6),6-(8,8)]
    79       1.794087       1.794087       1.794087    6[6-(6,6),8-(30),8-(30)]
    80       7.845066       7.845066       7.845066    6[6-(1,6),6-(1,6),14-(6,6,6)]
    81       9.853503       9.853503       9.853503    6[6-(1,6),6-(1,6),6-(8,8)]
    82      10.911913      10.911913      10.911913    6[6-(6,6),8-(30),8-(30)]
    83          6.353          6.353          6.353    6[6-(1,6),6-(1,6),14-(6,6,6)]
    84          6.353          6.353          6.353    6[6-(1,6),6-(1,6),6-(8,8)]
    85          6.353          6.353          6.353    6[6-(6,6),8-(30),8-(30)]
    86          6.353          6.353          6.353    6[6-(1,6),6-(1,6),14-(6,6,6)]
    87          6.353          6.353          6.353    6[6-(1,6),6-(1,6),6-(8,8)]
    88          6.353          6.353          6.353    6[6-(6,6),8-(30),8-(30)]
    89       7.845066       7.845066       7.845066    6[6-(1,6),6-(1,6),14-(6,6,6)]
    90       9.853503       9.853503       9.853503    6[6-(1,6),6-(1,6),6-(8,8)]
    91      10.911913      10.911913      10.911913    6[6-(6,6),8-(30),8-(30)]
    92       4.860934       4.860934       4.860934    6[6-(1,6),6-(1,6),14-(6,6,6)]
    93       2.852497       2.852497       2.852497    6[6-(1,6),6-(1,6),6-(8,8)]
    94       1.794087       1.794087       1.794087    6[6-(6,6),8-(30),8-(30)]
    95       7.477354       7.477354       7.477354    8[6-(6,8),30-(8,8,8)]
    96       5.228646       5.228646       5.228646    8[6-(6,8),30-(8,8,8)]
    97       1.403251       1.403251       1.403251    8[6-(6,8),30-(8,8,8)]
    98      11.302749      11.302749      11.302749    8[6-(6,8),30-(8,8,8)]
    99       5.228646       5.228646       5.228646    8[6-(6,8),30-(8,8,8)]
   100       7.477354       7.477354       7.477354    8[6-(6,8),30-(8,8,8)]
   101      11.302749      11.302749      11.302749    8[6-(6,8),30-(8,8,8)]
   102       1.403251       1.403251       1.403251    8[6-(6,8),30-(8,8,8)]
   103       5.228646       5.228646       5.228646    8[6-(6,8),30-(8,8,8)]
   104       7.477354       7.477354       7.477354    8[6-(6,8),30-(8,8,8)]
   105      11.302749      11.302749      11.302749    8[6-(6,8),30-(8,8,8)]
   106       1.403251       1.403251       1.403251    8[6-(6,8),30-(8,8,8)]
   107       7.477354       7.477354       7.477354    8[6-(6,8),30-(8,8,8)]
   108       5.228646       5.228646       5.228646    8[6-(6,8),30-(8,8,8)]
   109       1.403251       1.403251       1.403251    8[6-(6,8),30-(8,8,8)]
   110      11.302749      11.302749      11.302749    8[6-(6,8),30-(8,8,8)]
