# Supplementary material for: A collection of forcefield precursors for metal–organic frameworks
Source: RSC Adv. 2019 Nov 13;9(63):36492–507. doi: 10.1039/c9ra07327b (PMC9075174; doi:10.1039/c9ra07327b)
Supplement: RA-009-C9RA07327B-s1779 [file RA-009-C9RA07327B-s1779.txt]

ODODES_clean

13.844300    0.000000    0.000000
6.922135    12.810985    0.000000
6.922142    1.350195    22.904700

     1       10.93325       10.93325       10.93325    30[8-(6),8-(6),8-(6),8-(6,30)]
     2      10.933248      10.933248      10.933248    30[8-(6),8-(6),8-(6),8-(6,30)]
     3      16.755327      16.755327      16.755327    30[8-(6),8-(6),8-(6),8-(6,30)]
     4      16.755329      16.755329      16.755329    30[8-(6),8-(6),8-(6),8-(6,30)]
     5        6.92215        6.92215        6.92215    30[8-(6),8-(6),8-(6),8-(6),8-(6,30),8-(6,30)]
     6      13.844288      13.844288      13.844288    30[8-(6),8-(6),8-(6),8-(6),8-(6,30),8-(6,30)]
     7      17.835737      17.835737      17.835737    14[6-(6,6),6-(6,6),6-(6,6),6-(6,6)]
     8      17.835744      17.835744      17.835744    14[6-(6,6),6-(6,6),6-(6,6),6-(6,6)]
     9        9.85284        9.85284        9.85284    14[6-(6,6),6-(6,6),6-(6,6),6-(6,6)]
    10       9.852833       9.852833       9.852833    14[6-(6,6),6-(6,6),6-(6,6),6-(6,6)]
    11      10.795776      10.795776      10.795776    1[8-(6)]
    12       17.98788       17.98788       17.98788    1[6-(6,6)]
    13      17.760836      17.760836      17.760836    1[6-(6,6)]
    14      18.439208      18.439208      18.439208    1[6-(6,6)]
    15      18.754855      18.754855      18.754855    1[6-(6,6)]
    16      14.835542      14.835542      14.835542    1[6-(6,6)]
    17      15.560978      15.560978      15.560978    1[6-(6,6)]
    18      13.656004      13.656004      13.656004    1[6-(6,6)]
    19      19.258793      19.258793      19.258793    1[6-(6,6)]
    20      18.630262      18.630262      18.630262    1[6-(6,6)]
    21      14.800928      14.800928      14.800928    1[6-(6,6)]
    22      15.430843      15.430843      15.430843    1[6-(6,6)]
    23      18.642723      18.642723      18.642723    1[6-(6,6)]
    24       20.59754       20.59754       20.59754    1[6-(6,6)]
    25       8.759276       8.759276       8.759276    1[6-(6,6)]
    26      20.615534      20.615534      20.615534    1[6-(6,6)]
    27      16.726673      16.726673      16.726673    1[6-(6,6)]
    28      10.795775      10.795775      10.795775    1[8-(6)]
    29      11.065734      11.065734      11.065734    1[6-(6,6)]
    30      10.838684      10.838684      10.838684    1[6-(6,6)]
    31      11.517054      11.517054      11.517054    1[6-(6,6)]
    32      11.832707      11.832707      11.832707    1[6-(6,6)]
    33      14.835542      14.835542      14.835542    1[6-(6,6)]
    34      22.483124      22.483124      22.483124    1[6-(6,6)]
    35      13.656012      13.656012      13.656012    1[6-(6,6)]
    36      19.258799      19.258799      19.258799    1[6-(6,6)]
    37      18.630267      18.630267      18.630267    1[6-(6,6)]
    38       21.72307       21.72307       21.72307    1[6-(6,6)]
    39      15.430851      15.430851      15.430851    1[6-(6,6)]
    40      18.642726      18.642726      18.642726    1[6-(6,6)]
    41        6.75324        6.75324        6.75324    1[6-(6,6)]
    42       8.759281       8.759281       8.759281    1[6-(6,6)]
    43       6.771241       6.771241       6.771241    1[6-(6,6)]
    44      16.726674      16.726674      16.726674    1[6-(6,6)]
    45      16.892801      16.892801      16.892801    1[8-(6)]
    46       9.700697       9.700697       9.700697    1[6-(6,6)]
    47       9.927741       9.927741       9.927741    1[6-(6,6)]
    48       9.249369       9.249369       9.249369    1[6-(6,6)]
    49       8.933722       8.933722       8.933722    1[6-(6,6)]
    50      12.853035      12.853035      12.853035    1[6-(6,6)]
    51      12.127599      12.127599      12.127599    1[6-(6,6)]
    52      14.032573      14.032573      14.032573    1[6-(6,6)]
    53       8.429784       8.429784       8.429784    1[6-(6,6)]
    54       9.058315       9.058315       9.058315    1[6-(6,6)]
    55      12.887649      12.887649      12.887649    1[6-(6,6)]
    56      12.257734      12.257734      12.257734    1[6-(6,6)]
    57       9.045854       9.045854       9.045854    1[6-(6,6)]
    58       7.091037       7.091037       7.091037    1[6-(6,6)]
    59      18.929301      18.929301      18.929301    1[6-(6,6)]
    60       7.073043       7.073043       7.073043    1[6-(6,6)]
    61      10.961904      10.961904      10.961904    1[6-(6,6)]
    62      16.892802      16.892802      16.892802    1[8-(6)]
    63      16.622843      16.622843      16.622843    1[6-(6,6)]
    64      16.849893      16.849893      16.849893    1[6-(6,6)]
    65      16.171523      16.171523      16.171523    1[6-(6,6)]
    66       15.85587       15.85587       15.85587    1[6-(6,6)]
    67      12.853035      12.853035      12.853035    1[6-(6,6)]
    68       5.205453       5.205453       5.205453    1[6-(6,6)]
    69      14.032565      14.032565      14.032565    1[6-(6,6)]
    70       8.429778       8.429778       8.429778    1[6-(6,6)]
    71        9.05831        9.05831        9.05831    1[6-(6,6)]
    72       5.965507       5.965507       5.965507    1[6-(6,6)]
    73      12.257726      12.257726      12.257726    1[6-(6,6)]
    74       9.045851       9.045851       9.045851    1[6-(6,6)]
    75      20.935337      20.935337      20.935337    1[6-(6,6)]
    76      18.929296      18.929296      18.929296    1[6-(6,6)]
    77      20.917336      20.917336      20.917336    1[6-(6,6)]
    78      10.961903      10.961903      10.961903    1[6-(6,6)]
    79      18.624716      18.624716      18.624716    6[6-(6,6),8-(30),8-(30)]
    80      18.444742      18.444742      18.444742    6[6-(1,6),6-(1,6),6-(8,8)]
    81      18.111095      18.111095      18.111095    6[1-(0),6-(1,6),6-(6,6)]
    82      17.957425      17.957425      17.957425    6[1-(0),6-(1,6),6-(6,14)]
    83      18.079256      18.079256      18.079256    6[6-(1,6),6-(1,6),14-(6,6,6)]
    84      18.367217      18.367217      18.367217    6[1-(0),6-(1,6),6-(6,14)]
    85      18.552729      18.552729      18.552729    6[1-(0),6-(1,6),6-(6,6)]
    86      14.099024      14.099024      14.099024    6[6-(1,6),6-(1,6),6-(8,8)]
    87      14.991982      14.991982      14.991982    6[1-(0),6-(1,6),6-(6,6)]
    88      16.368103      16.368103      16.368103    6[6-(1,6),6-(1,6),14-(6,6,6)]
    89      15.419768      15.419768      15.419768    6[1-(0),6-(1,6),6-(6,14)]
    90      14.302533      14.302533      14.302533    6[1-(0),6-(1,6),6-(6,6)]
    91      12.877957      12.877957      12.877957    6[6-(6,6),8-(0),8-(30,30)]
    92      18.347838      18.347838      18.347838    6[1-(0),6-(1,6),6-(6,14)]
    93      17.972658      17.972658      17.972658    6[1-(0),6-(1,6),6-(6,6)]
    94      16.665756      16.665756      16.665756    6[6-(1,6),6-(1,6),6-(8,8)]
    95       15.70773       15.70773       15.70773    6[1-(0),6-(1,6),6-(6,6)]
    96      16.089832      16.089832      16.089832    6[1-(0),6-(1,6),6-(6,14)]
    97      17.414732      17.414732      17.414732    6[6-(1,6),6-(1,6),14-(6,6,6)]
    98      19.394468      19.394468      19.394468    6[6-(1,6),6-(1,6),14-(6,6,6)]
    99       7.945233       7.945233       7.945233    6[6-(1,6),6-(1,6),6-(8,8)]
   100       9.223063       9.223063       9.223063    6[6-(6,6),8-(1),8-(30)]
   101      19.455384      19.455384      19.455384    6[1-(0),6-(1,6),6-(6,14)]
   102      20.611383      20.611383      20.611383    6[1-(0),6-(1,6),6-(6,6)]
   103      21.792301      21.792301      21.792301    6[1-(0),6-(1,6),6-(6,6)]
   104      20.603075      20.603075      20.603075    6[1-(0),6-(1,6),6-(6,14)]
   105      16.228276      16.228276      16.228276    6[6-(6,6),8-(30),8-(30)]
   106      16.116139      16.116139      16.116139    6[1-(0),6-(1,6),6-(6,14)]
   107      11.702573      11.702573      11.702573    6[6-(6,6),8-(30),8-(30)]
   108      11.522595      11.522595      11.522595    6[6-(1,6),6-(1,6),6-(8,8)]
   109      11.188947      11.188947      11.188947    6[1-(0),6-(1,6),6-(6,6)]
   110      11.035274      11.035274      11.035274    6[1-(0),6-(1,6),6-(6,14)]
   111      11.157102      11.157102      11.157102    6[6-(1,6),6-(1,6),14-(6,6,6)]
   112      11.445065      11.445065      11.445065    6[1-(0),6-(1,6),6-(6,14)]
   113       11.63058       11.63058       11.63058    6[1-(0),6-(1,6),6-(6,6)]
   114      14.099027      14.099027      14.099027    6[6-(1,6),6-(1,6),6-(8,8)]
   115      14.991983      14.991983      14.991983    6[1-(0),6-(1,6),6-(6,6)]
   116      16.368109      16.368109      16.368109    6[6-(1,6),6-(1,6),14-(6,6,6)]
   117      15.419776      15.419776      15.419776    6[1-(0),6-(1,6),6-(6,14)]
   118       14.30254       14.30254       14.30254    6[1-(0),6-(1,6),6-(6,6)]
   119      12.877959      12.877959      12.877959    6[6-(6,6),8-(0),8-(30,30)]
   120      18.347844      18.347844      18.347844    6[1-(0),6-(1,6),6-(6,14)]
   121      17.972663      17.972663      17.972663    6[1-(0),6-(1,6),6-(6,6)]
   122      23.587897      23.587897      23.587897    6[6-(1,6),6-(1,6),6-(8,8)]
   123      22.629871      22.629871      22.629871    6[1-(0),6-(1,6),6-(6,6)]
   124      16.089839      16.089839      16.089839    6[1-(0),6-(1,6),6-(6,14)]
   125      17.414739      17.414739      17.414739    6[6-(1,6),6-(1,6),14-(6,6,6)]
   126       5.550173       5.550173       5.550173    6[6-(1,6),6-(1,6),14-(6,6,6)]
   127       7.945235       7.945235       7.945235    6[6-(1,6),6-(1,6),6-(8,8)]
   128       9.223063       9.223063       9.223063    6[6-(6,6),8-(1),8-(30)]
   129      19.455387      19.455387      19.455387    6[1-(0),6-(1,6),6-(6,14)]
   130       6.767085       6.767085       6.767085    6[1-(0),6-(1,6),6-(6,6)]
   131       7.948005       7.948005       7.948005    6[1-(0),6-(1,6),6-(6,6)]
   132        6.75878        6.75878        6.75878    6[1-(0),6-(1,6),6-(6,14)]
   133      23.150417      23.150417      23.150417    6[6-(6,6),8-(30),8-(30)]
   134      16.116141      16.116141      16.116141    6[1-(0),6-(1,6),6-(6,14)]
   135       9.063861       9.063861       9.063861    6[6-(6,6),8-(30),8-(30)]
   136       9.243835       9.243835       9.243835    6[6-(1,6),6-(1,6),6-(8,8)]
   137       9.577482       9.577482       9.577482    6[1-(0),6-(1,6),6-(6,6)]
   138       9.731152       9.731152       9.731152    6[1-(0),6-(1,6),6-(6,14)]
   139       9.609321       9.609321       9.609321    6[6-(1,6),6-(1,6),14-(6,6,6)]
   140        9.32136        9.32136        9.32136    6[1-(0),6-(1,6),6-(6,14)]
   141       9.135848       9.135848       9.135848    6[1-(0),6-(1,6),6-(6,6)]
   142      13.589553      13.589553      13.589553    6[6-(1,6),6-(1,6),6-(8,8)]
   143      12.696595      12.696595      12.696595    6[1-(0),6-(1,6),6-(6,6)]
   144      11.320474      11.320474      11.320474    6[6-(1,6),6-(1,6),14-(6,6,6)]
   145      12.268809      12.268809      12.268809    6[1-(0),6-(1,6),6-(6,14)]
   146      13.386044      13.386044      13.386044    6[1-(0),6-(1,6),6-(6,6)]
   147       14.81062       14.81062       14.81062    6[6-(6,6),8-(0),8-(30,30)]
   148       9.340739       9.340739       9.340739    6[1-(0),6-(1,6),6-(6,14)]
   149       9.715919       9.715919       9.715919    6[1-(0),6-(1,6),6-(6,6)]
   150      11.022821      11.022821      11.022821    6[6-(1,6),6-(1,6),6-(8,8)]
   151      11.980847      11.980847      11.980847    6[1-(0),6-(1,6),6-(6,6)]
   152      11.598745      11.598745      11.598745    6[1-(0),6-(1,6),6-(6,14)]
   153      10.273845      10.273845      10.273845    6[6-(1,6),6-(1,6),14-(6,6,6)]
   154       8.294109       8.294109       8.294109    6[6-(1,6),6-(1,6),14-(6,6,6)]
   155      19.743344      19.743344      19.743344    6[6-(1,6),6-(1,6),6-(8,8)]
   156      18.465514      18.465514      18.465514    6[6-(6,6),8-(1),8-(30)]
   157       8.233193       8.233193       8.233193    6[1-(0),6-(1,6),6-(6,14)]
   158       7.077194       7.077194       7.077194    6[1-(0),6-(1,6),6-(6,6)]
   159       5.896276       5.896276       5.896276    6[1-(0),6-(1,6),6-(6,6)]
   160       7.085502       7.085502       7.085502    6[1-(0),6-(1,6),6-(6,14)]
   161      11.460301      11.460301      11.460301    6[6-(6,6),8-(30),8-(30)]
   162      11.572438      11.572438      11.572438    6[1-(0),6-(1,6),6-(6,14)]
   163      15.986004      15.986004      15.986004    6[6-(6,6),8-(30),8-(30)]
   164      16.165982      16.165982      16.165982    6[6-(1,6),6-(1,6),6-(8,8)]
   165       16.49963       16.49963       16.49963    6[1-(0),6-(1,6),6-(6,6)]
   166      16.653303      16.653303      16.653303    6[1-(0),6-(1,6),6-(6,14)]
   167      16.531475      16.531475      16.531475    6[6-(1,6),6-(1,6),14-(6,6,6)]
   168      16.243512      16.243512      16.243512    6[1-(0),6-(1,6),6-(6,14)]
   169      16.057997      16.057997      16.057997    6[1-(0),6-(1,6),6-(6,6)]
   170       13.58955       13.58955       13.58955    6[6-(1,6),6-(1,6),6-(8,8)]
   171      12.696594      12.696594      12.696594    6[1-(0),6-(1,6),6-(6,6)]
   172      11.320468      11.320468      11.320468    6[6-(1,6),6-(1,6),14-(6,6,6)]
   173      12.268801      12.268801      12.268801    6[1-(0),6-(1,6),6-(6,14)]
   174      13.386037      13.386037      13.386037    6[1-(0),6-(1,6),6-(6,6)]
   175      14.810618      14.810618      14.810618    6[6-(6,6),8-(0),8-(30,30)]
   176       9.340733       9.340733       9.340733    6[1-(0),6-(1,6),6-(6,14)]
   177       9.715914       9.715914       9.715914    6[1-(0),6-(1,6),6-(6,6)]
   178        4.10068        4.10068        4.10068    6[6-(1,6),6-(1,6),6-(8,8)]
   179       5.058706       5.058706       5.058706    6[1-(0),6-(1,6),6-(6,6)]
   180      11.598738      11.598738      11.598738    6[1-(0),6-(1,6),6-(6,14)]
   181      10.273838      10.273838      10.273838    6[6-(1,6),6-(1,6),14-(6,6,6)]
   182      22.138404      22.138404      22.138404    6[6-(1,6),6-(1,6),14-(6,6,6)]
   183      19.743342      19.743342      19.743342    6[6-(1,6),6-(1,6),6-(8,8)]
   184      18.465514      18.465514      18.465514    6[6-(6,6),8-(1),8-(30)]
   185        8.23319        8.23319        8.23319    6[1-(0),6-(1,6),6-(6,14)]
   186      20.921492      20.921492      20.921492    6[1-(0),6-(1,6),6-(6,6)]
   187      19.740572      19.740572      19.740572    6[1-(0),6-(1,6),6-(6,6)]
   188      20.929797      20.929797      20.929797    6[1-(0),6-(1,6),6-(6,14)]
   189        4.53816        4.53816        4.53816    6[6-(6,6),8-(30),8-(30)]
   190      11.572436      11.572436      11.572436    6[1-(0),6-(1,6),6-(6,14)]
   191      17.893044      17.893044      17.893044    8[6-(6,8),30-(8,8,8)]
   192      19.448452      19.448452      19.448452    8[6-(6,8),30-(8,8,8,8,8)]
   193      17.132309      17.132309      17.132309    8[6-(6,8),30-(8,8,8)]
   194      14.993087      14.993087      14.993087    8[6-(6,8),30-(8,8,8,8,8)]
   195      11.989152      11.989152      11.989152    8[6-(6,8)]
   196      12.806106      12.806106      12.806106    8[6-(6,8),30-(8,8,8),30-(8,8,8,8,8)]
   197       9.283978       9.283978       9.283978    8[6-(6,8),30-(8,8,8)]
   198      10.168628      10.168628      10.168628    8[1-(0),6-(6,8)]
   199      10.970903      10.970903      10.970903    8[6-(6,8),30-(8,8,8)]
   200      12.526309      12.526309      12.526309    8[6-(6,8),30-(8,8,8,8,8)]
   201      24.054449      24.054449      24.054449    8[6-(6,8),30-(8,8,8)]
   202      21.915228      21.915228      21.915228    8[6-(6,8),30-(8,8,8,8,8)]
   203      11.989156      11.989156      11.989156    8[6-(6,8)]
   204      12.806106      12.806106      12.806106    8[6-(6,8),30-(8,8,8),30-(8,8,8,8,8)]
   205       9.283978       9.283978       9.283978    8[6-(6,8),30-(8,8,8)]
   206      10.168629      10.168629      10.168629    8[1-(0),6-(6,8)]
   207       9.795533       9.795533       9.795533    8[6-(6,8),30-(8,8,8)]
   208       8.240125       8.240125       8.240125    8[6-(6,8),30-(8,8,8,8,8)]
   209      10.556268      10.556268      10.556268    8[6-(6,8),30-(8,8,8)]
   210       12.69549       12.69549       12.69549    8[6-(6,8),30-(8,8,8,8,8)]
   211      15.699425      15.699425      15.699425    8[6-(6,8)]
   212      14.882471      14.882471      14.882471    8[6-(6,8),30-(8,8,8),30-(8,8,8,8,8)]
   213      18.404599      18.404599      18.404599    8[6-(6,8),30-(8,8,8)]
   214      17.519949      17.519949      17.519949    8[1-(0),6-(6,8)]
   215      16.717674      16.717674      16.717674    8[6-(6,8),30-(8,8,8)]
   216      15.162268      15.162268      15.162268    8[6-(6,8),30-(8,8,8,8,8)]
   217       3.634128       3.634128       3.634128    8[6-(6,8),30-(8,8,8)]
   218       5.773349       5.773349       5.773349    8[6-(6,8),30-(8,8,8,8,8)]
   219      15.699421      15.699421      15.699421    8[6-(6,8)]
   220      14.882471      14.882471      14.882471    8[6-(6,8),30-(8,8,8),30-(8,8,8,8,8)]
   221      18.404599      18.404599      18.404599    8[6-(6,8),30-(8,8,8)]
   222      17.519948      17.519948      17.519948    8[1-(0),6-(6,8)]
