# Supplementary material for: A collection of forcefield precursors for metal–organic frameworks
Source: RSC Adv. 2019 Nov 13;9(63):36492–507. doi: 10.1039/c9ra07327b (PMC9075174; doi:10.1039/c9ra07327b)
Supplement: RA-009-C9RA07327B-s1780 [file RA-009-C9RA07327B-s1780.txt]

ODODIW_clean

13.935000    0.000000    0.000000
-2.537789    13.967321    0.000000
-5.905100    -5.677707    12.170695

     1       1.258503       1.258503       1.258503    30[8-(1,30,30),8-(6),8-(6),8-(6)]
     2       5.352985       5.352985       5.352985    30[8-(1,30,30),8-(6),8-(6)]
     3       4.233608       4.233608       4.233608    30[8-(1,30,30),8-(6),8-(6),8-(6)]
     4       0.139126       0.139126       0.139126    30[8-(1,30,30),8-(6),8-(6)]
     5        4.01495        4.01495        4.01495    30[8-(1,30,30),8-(1,30,30),8-(6),8-(6),8-(6),8-(6)]
     6       8.325614       8.325614       8.325614    14[6-(6,6),6-(6,6),6-(6,6),6-(6,6)]
     7      -2.833503      -2.833503      -2.833503    14[6-(6,6),6-(6,6),6-(6,6),6-(6,6)]
     8      -3.040392      -3.040392      -3.040392    1[6-(6,6)]
     9       9.033302       9.033302       9.033302    1[6-(6,6)]
    10      11.046439      11.046439      11.046439    1[6-(6,6)]
    11      -1.077272      -1.077272      -1.077272    1[6-(6,6)]
    12       1.312787       1.312787       1.312787    1[6-(6,6)]
    13       1.571953       1.571953       1.571953    1[6-(6,6)]
    14       8.892583       8.892583       8.892583    1[6-(6,6)]
    15       2.906086       2.906086       2.906086    1[6-(6,6)]
    16       1.192398       1.192398       1.192398    1[6-(6,6)]
    17       6.646302       6.646302       6.646302    1[6-(6,6)]
    18       10.58341       10.58341       10.58341    1[6-(6,6)]
    19       5.135654       5.135654       5.135654    1[6-(6,6)]
    20       4.406084       4.406084       4.406084    1[6-(6,6)]
    21       6.254315       6.254315       6.254315    1[6-(6,6)]
    22       6.955841       6.955841       6.955841    1[6-(6,6)]
    23       5.154403       5.154403       5.154403    1[6-(6,6)]
    24       0.694284       0.694284       0.694284    1[8-(30,30,30)]
    25       8.532503       8.532503       8.532503    1[6-(6,6)]
    26      -3.541191      -3.541191      -3.541191    1[6-(6,6)]
    27      -5.554328      -5.554328      -5.554328    1[6-(6,6)]
    28       6.569383       6.569383       6.569383    1[6-(6,6)]
    29       4.179324       4.179324       4.179324    1[6-(6,6)]
    30       3.920158       3.920158       3.920158    1[6-(6,6)]
    31      -3.400472      -3.400472      -3.400472    1[6-(6,6)]
    32       2.586025       2.586025       2.586025    1[6-(6,6)]
    33       4.299713       4.299713       4.299713    1[6-(6,6)]
    34      -1.154191      -1.154191      -1.154191    1[6-(6,6)]
    35      -5.091299      -5.091299      -5.091299    1[6-(6,6)]
    36       0.356457       0.356457       0.356457    1[6-(6,6)]
    37       1.086027       1.086027       1.086027    1[6-(6,6)]
    38      -0.762204      -0.762204      -0.762204    1[6-(6,6)]
    39       -1.46373       -1.46373       -1.46373    1[6-(6,6)]
    40       0.337708       0.337708       0.337708    1[6-(6,6)]
    41       4.797827       4.797827       4.797827    1[8-(30,30,30)]
    42      -0.640737      -0.640737      -0.640737    6[6-(6,6),8-(30),8-(30)]
    43      -1.847095      -1.847095      -1.847095    6[6-(1,6),6-(1,6),6-(8,8)]
    44       -3.01142       -3.01142       -3.01142    6[1-(0),6-(1,6),6-(6,6)]
    45       9.808873       9.808873       9.808873    6[1-(0),6-(1,6),6-(6,14)]
    46       9.811538       9.811538       9.811538    6[6-(1,6),6-(1,6),14-(6,6,6)]
    47      11.002131      11.002131      11.002131    6[1-(0),6-(1,6),6-(6,14)]
    48      -1.845788      -1.845788      -1.845788    6[1-(0),6-(1,6),6-(6,6)]
    49       2.024939       2.024939       2.024939    6[6-(6,6),8-(30),8-(30)]
    50       2.084982       2.084982       2.084982    6[6-(1,6),6-(1,6),6-(8,8)]
    51       1.678343       1.678343       1.678343    6[1-(0),6-(1,6),6-(6,6)]
    52       1.813739       1.813739       1.813739    6[1-(0),6-(1,6),6-(6,14)]
    53       8.202366       8.202366       8.202366    6[6-(1,6),6-(1,6),14-(6,6,6)]
    54       8.578036       8.578036       8.578036    6[1-(0),6-(1,6),6-(6,14)]
    55       2.601978       2.601978       2.601978    6[1-(0),6-(1,6),6-(6,6)]
    56       3.526571       3.526571       3.526571    6[6-(6,6),8-(0),8-(30)]
    57        3.22283        3.22283        3.22283    6[6-(1,6),6-(1,6),6-(8,8)]
    58       1.906967       1.906967       1.906967    6[1-(0),6-(1,6),6-(6,6)]
    59       7.542679       7.542679       7.542679    6[1-(0),6-(1,6),6-(6,14)]
    60       8.576682       8.576682       8.576682    6[6-(1,6),6-(1,6),14-(6,6,6)]
    61       9.870451       9.870451       9.870451    6[1-(0),6-(1,6),6-(6,14)]
    62        4.23852        4.23852        4.23852    6[1-(0),6-(1,6),6-(6,6)]
    63       3.404792       3.404792       3.404792    6[6-(6,6),8-(30),8-(30)]
    64       4.598394       4.598394       4.598394    6[6-(1,6),6-(1,6),6-(8,8)]
    65       4.927382       4.927382       4.927382    6[1-(0),6-(1,6),6-(6,6)]
    66        6.02897        6.02897        6.02897    6[1-(0),6-(1,6),6-(6,14)]
    67       6.802791       6.802791       6.802791    6[6-(1,6),6-(1,6),14-(6,6,6)]
    68       6.443665       6.443665       6.443665    6[1-(0),6-(1,6),6-(6,14)]
    69       5.370873       5.370873       5.370873    6[1-(0),6-(1,6),6-(6,6)]
    70       6.132848       6.132848       6.132848    6[6-(6,6),8-(30),8-(30)]
    71       7.339206       7.339206       7.339206    6[6-(1,6),6-(1,6),6-(8,8)]
    72       8.503531       8.503531       8.503531    6[1-(0),6-(1,6),6-(6,6)]
    73      -4.316762      -4.316762      -4.316762    6[1-(0),6-(1,6),6-(6,14)]
    74      -4.319427      -4.319427      -4.319427    6[6-(1,6),6-(1,6),14-(6,6,6)]
    75       -5.51002       -5.51002       -5.51002    6[1-(0),6-(1,6),6-(6,14)]
    76       7.337899       7.337899       7.337899    6[1-(0),6-(1,6),6-(6,6)]
    77       3.467172       3.467172       3.467172    6[6-(6,6),8-(30),8-(30)]
    78       3.407129       3.407129       3.407129    6[6-(1,6),6-(1,6),6-(8,8)]
    79       3.813768       3.813768       3.813768    6[1-(0),6-(1,6),6-(6,6)]
    80       3.678372       3.678372       3.678372    6[1-(0),6-(1,6),6-(6,14)]
    81      -2.710255      -2.710255      -2.710255    6[6-(1,6),6-(1,6),14-(6,6,6)]
    82      -3.085925      -3.085925      -3.085925    6[1-(0),6-(1,6),6-(6,14)]
    83       2.890133       2.890133       2.890133    6[1-(0),6-(1,6),6-(6,6)]
    84        1.96554        1.96554        1.96554    6[6-(6,6),8-(0),8-(30)]
    85       2.269281       2.269281       2.269281    6[6-(1,6),6-(1,6),6-(8,8)]
    86       3.585144       3.585144       3.585144    6[1-(0),6-(1,6),6-(6,6)]
    87      -2.050568      -2.050568      -2.050568    6[1-(0),6-(1,6),6-(6,14)]
    88      -3.084571      -3.084571      -3.084571    6[6-(1,6),6-(1,6),14-(6,6,6)]
    89       -4.37834       -4.37834       -4.37834    6[1-(0),6-(1,6),6-(6,14)]
    90       1.253591       1.253591       1.253591    6[1-(0),6-(1,6),6-(6,6)]
    91       2.087319       2.087319       2.087319    6[6-(6,6),8-(30),8-(30)]
    92       0.893717       0.893717       0.893717    6[6-(1,6),6-(1,6),6-(8,8)]
    93       0.564729       0.564729       0.564729    6[1-(0),6-(1,6),6-(6,6)]
    94      -0.536859      -0.536859      -0.536859    6[1-(0),6-(1,6),6-(6,14)]
    95       -1.31068       -1.31068       -1.31068    6[6-(1,6),6-(1,6),14-(6,6,6)]
    96      -0.951554      -0.951554      -0.951554    6[1-(0),6-(1,6),6-(6,14)]
    97       0.121238       0.121238       0.121238    6[1-(0),6-(1,6),6-(6,6)]
    98      -0.474395      -0.474395      -0.474395    8[6-(6,8),30-(8,8,8)]
    99        0.12603        0.12603        0.12603    8[6-(6,8),30-(8,8,8,8,8)]
   100       2.683737       2.683737       2.683737    8[6-(6,8),30-(8,8)]
   101       1.387702       1.387702       1.387702    8[6-(6,8),30-(8,8,8)]
   102       4.795923       4.795923       4.795923    8[6-(6,8),30-(8,8)]
   103        2.60562        2.60562        2.60562    8[6-(6,8)]
   104       2.814442       2.814442       2.814442    8[6-(6,8),30-(8,8,8)]
   105       3.105419       3.105419       3.105419    8[6-(6,8),30-(8,8,8,8,8)]
   106         1.3483         1.3483         1.3483    8[1-(0),30-(8,8),30-(8,8,8),30-(8,8,8,8,8)]
   107       5.966506       5.966506       5.966506    8[6-(6,8),30-(8,8,8)]
   108       5.366081       5.366081       5.366081    8[6-(6,8),30-(8,8,8,8,8)]
   109       2.808374       2.808374       2.808374    8[6-(6,8),30-(8,8)]
   110       4.104409       4.104409       4.104409    8[6-(6,8),30-(8,8,8)]
   111       0.696188       0.696188       0.696188    8[6-(6,8),30-(8,8)]
   112       2.886491       2.886491       2.886491    8[6-(6,8)]
   113       2.677669       2.677669       2.677669    8[6-(6,8),30-(8,8,8)]
   114       2.386692       2.386692       2.386692    8[6-(6,8),30-(8,8,8,8,8)]
   115       4.143811       4.143811       4.143811    8[1-(0),30-(8,8),30-(8,8,8),30-(8,8,8,8,8)]
