# Supplementary material for: A collection of forcefield precursors for metal–organic frameworks
Source: RSC Adv. 2019 Nov 13;9(63):36492–507. doi: 10.1039/c9ra07327b (PMC9075174; doi:10.1039/c9ra07327b)
Supplement: RA-009-C9RA07327B-s1781 [file RA-009-C9RA07327B-s1781.txt]

ODODOC_clean

13.875000    0.000000    0.000000
-2.788175    13.793015    0.000000
-4.795052    -7.391776    11.146138

     1       3.100989       3.100989       3.100989    48[8-(6),8-(6),8-(6),8-(6),8-(6,48)]
     2       3.190784       3.190784       3.190784    48[8-(6),8-(6),8-(6),8-(6),8-(6,48)]
     3            0.0            0.0            0.0    48[8-(6),8-(6),8-(6),8-(6),8-(6,48),8-(6,48)]
     4      10.045523      10.045523      10.045523    14[6-(6,6),6-(6,6),6-(6,6),6-(6,6)]
     5       -3.75375       -3.75375       -3.75375    14[6-(6,6),6-(6,6),6-(6,6),6-(6,6)]
     6       8.486336       8.486336       8.486336    1[6-(6,6)]
     7      -1.395615      -1.395615      -1.395615    1[6-(6,6)]
     8       7.838315       7.838315       7.838315    1[6-(6,6)]
     9       8.756652       8.756652       8.756652    1[6-(6,6)]
    10      -5.098037      -5.098037      -5.098037    1[6-(6,6)]
    11       6.048903       6.048903       6.048903    1[6-(6,6)]
    12       7.016368       7.016368       7.016368    1[6-(6,6)]
    13      -3.261478      -3.261478      -3.261478    1[6-(6,6)]
    14      -1.786218      -1.786218      -1.786218    1[6-(6,6)]
    15         7.6199         7.6199         7.6199    1[6-(6,6)]
    16       7.892732       7.892732       7.892732    1[6-(6,6)]
    17      -0.997245      -0.997245      -0.997245    1[6-(6,6)]
    18      -2.056532      -2.056532      -2.056532    1[6-(6,6)]
    19      -2.309543      -2.309543      -2.309543    1[6-(6,6)]
    20      -1.492594      -1.492594      -1.492594    1[6-(6,6)]
    21        0.85765        0.85765        0.85765    1[6-(6,6)]
    22      -2.194563      -2.194563      -2.194563    1[6-(6,6)]
    23       7.687388       7.687388       7.687388    1[6-(6,6)]
    24      -1.546542      -1.546542      -1.546542    1[6-(6,6)]
    25      -2.464879      -2.464879      -2.464879    1[6-(6,6)]
    26       11.38981       11.38981       11.38981    1[6-(6,6)]
    27        0.24287        0.24287        0.24287    1[6-(6,6)]
    28      -0.724595      -0.724595      -0.724595    1[6-(6,6)]
    29       9.553251       9.553251       9.553251    1[6-(6,6)]
    30       8.077991       8.077991       8.077991    1[6-(6,6)]
    31      -1.328127      -1.328127      -1.328127    1[6-(6,6)]
    32      -1.600959      -1.600959      -1.600959    1[6-(6,6)]
    33       7.289018       7.289018       7.289018    1[6-(6,6)]
    34       8.348305       8.348305       8.348305    1[6-(6,6)]
    35       8.601316       8.601316       8.601316    1[6-(6,6)]
    36       7.784367       7.784367       7.784367    1[6-(6,6)]
    37       5.434123       5.434123       5.434123    1[6-(6,6)]
    38        9.27183        9.27183        9.27183    6[1-(0),6-(1,6),6-(6,14)]
    39        8.51546        8.51546        8.51546    6[6-(1,6),6-(1,6),14-(6,6,6)]
    40       9.886364       9.886364       9.886364    6[6-(1,6),6-(1,6),14-(6,6,6)]
    41      -2.344067      -2.344067      -2.344067    6[6-(1,6),6-(1,6),14-(6,6,6)]
    42       6.369248       6.369248       6.369248    6[6-(1,6),6-(1,6),6-(8,8)]
    43       1.086862       1.086862       1.086862    6[6-(6,6),8-(48),8-(48)]
    44       5.255642       5.255642       5.255642    6[6-(6,6),8-(0),8-(48,48)]
    45      -1.312433      -1.312433      -1.312433    6[1-(0),6-(1,6),6-(6,6)]
    46      -0.095615      -0.095615      -0.095615    6[6-(1,6),6-(1,6),6-(8,8)]
    47      10.248526      10.248526      10.248526    6[6-(1,6),6-(1,6),14-(6,6,6)]
    48       9.408378       9.408378       9.408378    6[6-(6,6),8-(48),8-(48)]
    49        9.56901        9.56901        9.56901    6[6-(1,6),6-(1,6),6-(8,8)]
    50         7.6788         7.6788         7.6788    6[1-(0),6-(1,6),6-(6,14)]
    51       9.435257       9.435257       9.435257    6[1-(0),6-(1,6),6-(6,6)]
    52       8.234956       8.234956       8.234956    6[1-(0),6-(1,6),6-(6,14)]
    53       6.612484       6.612484       6.612484    6[1-(0),6-(1,6),6-(6,6)]
    54       7.181634       7.181634       7.181634    6[1-(0),6-(1,6),6-(6,6)]
    55      -2.425483      -2.425483      -2.425483    6[1-(0),6-(1,6),6-(6,14)]
    56      -2.470709      -2.470709      -2.470709    6[1-(0),6-(1,6),6-(6,14)]
    57       8.492558       8.492558       8.492558    6[1-(0),6-(1,6),6-(6,6)]
    58       8.659568       8.659568       8.659568    6[1-(0),6-(1,6),6-(6,14)]
    59      -1.095284      -1.095284      -1.095284    6[1-(0),6-(1,6),6-(6,14)]
    60      -2.917366      -2.917366      -2.917366    6[1-(0),6-(1,6),6-(6,14)]
    61      10.805752      10.805752      10.805752    6[1-(0),6-(1,6),6-(6,6)]
    62      10.587587      10.587587      10.587587    6[6-(1,6),6-(1,6),6-(8,8)]
    63      11.577205      11.577205      11.577205    6[1-(0),6-(1,6),6-(6,6)]
    64       0.021872       0.021872       0.021872    6[1-(0),6-(1,6),6-(6,6)]
    65      10.772009      10.772009      10.772009    6[6-(6,6),8-(48),8-(48)]
    66      -2.980057      -2.980057      -2.980057    6[1-(0),6-(1,6),6-(6,14)]
    67      -2.223687      -2.223687      -2.223687    6[6-(1,6),6-(1,6),14-(6,6,6)]
    68      -3.594591      -3.594591      -3.594591    6[6-(1,6),6-(1,6),14-(6,6,6)]
    69        8.63584        8.63584        8.63584    6[6-(1,6),6-(1,6),14-(6,6,6)]
    70      -0.077475      -0.077475      -0.077475    6[6-(1,6),6-(1,6),6-(8,8)]
    71       5.204911       5.204911       5.204911    6[6-(6,6),8-(48),8-(48)]
    72       1.036131       1.036131       1.036131    6[6-(6,6),8-(0),8-(48,48)]
    73       7.604206       7.604206       7.604206    6[1-(0),6-(1,6),6-(6,6)]
    74       6.387388       6.387388       6.387388    6[6-(1,6),6-(1,6),6-(8,8)]
    75      -3.956753      -3.956753      -3.956753    6[6-(1,6),6-(1,6),14-(6,6,6)]
    76      -3.116605      -3.116605      -3.116605    6[6-(6,6),8-(48),8-(48)]
    77      -3.277237      -3.277237      -3.277237    6[6-(1,6),6-(1,6),6-(8,8)]
    78      -1.387027      -1.387027      -1.387027    6[1-(0),6-(1,6),6-(6,14)]
    79      -3.143484      -3.143484      -3.143484    6[1-(0),6-(1,6),6-(6,6)]
    80      -1.943183      -1.943183      -1.943183    6[1-(0),6-(1,6),6-(6,14)]
    81      -0.320711      -0.320711      -0.320711    6[1-(0),6-(1,6),6-(6,6)]
    82      -0.889861      -0.889861      -0.889861    6[1-(0),6-(1,6),6-(6,6)]
    83       8.717256       8.717256       8.717256    6[1-(0),6-(1,6),6-(6,14)]
    84       8.762482       8.762482       8.762482    6[1-(0),6-(1,6),6-(6,14)]
    85      -2.200785      -2.200785      -2.200785    6[1-(0),6-(1,6),6-(6,6)]
    86      -2.367795      -2.367795      -2.367795    6[1-(0),6-(1,6),6-(6,14)]
    87       7.387057       7.387057       7.387057    6[1-(0),6-(1,6),6-(6,14)]
    88       9.209139       9.209139       9.209139    6[1-(0),6-(1,6),6-(6,14)]
    89      -4.513979      -4.513979      -4.513979    6[1-(0),6-(1,6),6-(6,6)]
    90      -4.295814      -4.295814      -4.295814    6[6-(1,6),6-(1,6),6-(8,8)]
    91      -5.285432      -5.285432      -5.285432    6[1-(0),6-(1,6),6-(6,6)]
    92       6.269901       6.269901       6.269901    6[1-(0),6-(1,6),6-(6,6)]
    93      -4.480236      -4.480236      -4.480236    6[6-(6,6),8-(48),8-(48)]
    94       4.481977       4.481977       4.481977    8[6-(6,8)]
    95       5.141746       5.141746       5.141746    8[6-(6,8),48-(8,8,8,8),48-(8,8,8,8,8)]
    96       2.046886       2.046886       2.046886    8[6-(6,8),48-(8,8,8,8)]
    97       1.054723       1.054723       1.054723    8[6-(6,8),48-(8,8,8,8)]
    98        8.24726        8.24726        8.24726    8[6-(6,8),48-(8,8,8,8)]
    99        5.04266        5.04266        5.04266    8[6-(6,8),48-(8,8,8,8)]
   100      10.460364      10.460364      10.460364    8[6-(6,8),48-(8,8,8,8,8)]
   101      11.843856      11.843856      11.843856    8[6-(6,8),48-(8,8,8,8,8)]
   102       1.809796       1.809796       1.809796    8[6-(6,8)]
   103       1.150027       1.150027       1.150027    8[6-(6,8),48-(8,8,8,8),48-(8,8,8,8,8)]
   104       4.244887       4.244887       4.244887    8[6-(6,8),48-(8,8,8,8)]
   105        5.23705        5.23705        5.23705    8[6-(6,8),48-(8,8,8,8)]
   106      -1.955487      -1.955487      -1.955487    8[6-(6,8),48-(8,8,8,8)]
   107       1.249113       1.249113       1.249113    8[6-(6,8),48-(8,8,8,8)]
   108      -4.168591      -4.168591      -4.168591    8[6-(6,8),48-(8,8,8,8,8)]
   109      -5.552083      -5.552083      -5.552083    8[6-(6,8),48-(8,8,8,8,8)]
