# Supplementary material for: A collection of forcefield precursors for metal–organic frameworks
Source: RSC Adv. 2019 Nov 13;9(63):36492–507. doi: 10.1039/c9ra07327b (PMC9075174; doi:10.1039/c9ra07327b)
Supplement: RA-009-C9RA07327B-s1782 [file RA-009-C9RA07327B-s1782.txt]

ODONEB_clean

12.561100    0.000000    0.000000
-6.280550    10.878232    0.000000
0.000000    0.000000    62.471000

     1        6.28055        6.28055        6.28055    28[7-(6,6),7-(6,6),8-(6),8-(6)]
     2       4.916477       4.916477       4.916477    28[7-(6,6),7-(6,6),8-(6),8-(6)]
     3       7.644623       7.644623       7.644623    28[7-(6,6),7-(6,6),8-(6),8-(6)]
     4            0.0            0.0            0.0    28[7-(6,6),7-(6,6),8-(6),8-(6)]
     5       1.364073       1.364073       1.364073    28[7-(6,6),7-(6,6),8-(6),8-(6)]
     6      -1.364073      -1.364073      -1.364073    28[7-(6,6),7-(6,6),8-(6),8-(6)]
     7       6.557836       6.557836       6.557836    28[7-(6,6),7-(6,6),8-(6),8-(6)]
     8        6.28055        6.28055        6.28055    28[7-(6,6),7-(6,6),8-(6),8-(6)]
     9       6.003264       6.003264       6.003264    28[7-(6,6),7-(6,6),8-(6),8-(6)]
    10      -0.277286      -0.277286      -0.277286    28[7-(6,6),7-(6,6),8-(6),8-(6)]
    11           -0.0           -0.0           -0.0    28[7-(6,6),7-(6,6),8-(6),8-(6)]
    12       0.277286       0.277286       0.277286    28[7-(6,6),7-(6,6),8-(6),8-(6)]
    13       11.07889       11.07889       11.07889    1[6-(1,6,7)]
    14      10.695149      10.695149      10.695149    1[6-(1,6,7)]
    15       7.498977       7.498977       7.498977    1[6-(1,6,7)]
    16      -3.718714      -3.718714      -3.718714    1[6-(1,6,7)]
    17       7.238334       7.238334       7.238334    1[6-(1,6,7)]
    18      -4.974824      -4.974824      -4.974824    1[6-(1,6,7)]
    19       4.698479       4.698479       4.698479    1[6-(6,7)]
    20       4.173425       4.173425       4.173425    1[6-(6,6)]
    21       5.857869       5.857869       5.857869    1[6-(6,6)]
    22       6.347124       6.347124       6.347124    1[6-(6,7)]
    23       4.391361       4.391361       4.391361    1[6-(1,6,6)]
    24       5.503646       5.503646       5.503646    1[6-(1,6,6)]
    25       3.888289       3.888289       3.888289    1[6-(1,6,6)]
    26       5.535049       5.535049       5.535049    1[6-(6,7)]
    27       4.164633       4.164633       4.164633    1[6-(6,6)]
    28       3.750744       3.750744       3.750744    1[6-(6,6)]
    29       5.177685       5.177685       5.177685    1[6-(6,7)]
    30       2.222059       2.222059       2.222059    1[6-(1,6,6)]
    31       2.232736       2.232736       2.232736    1[6-(1,6,6)]
    32      -2.096448      -2.096448      -2.096448    1[6-(1,6,6)]
    33      10.219083      10.219083      10.219083    1[7-(6,6)]
    34       8.716775       8.716775       8.716775    1[7-(6,6)]
    35       8.386418       8.386418       8.386418    1[7-(6,6)]
    36      -3.005871      -3.005871      -3.005871    1[8-(6)]
    37       2.278584       2.278584       2.278584    1[6-(1,6,7)]
    38       3.664073       3.664073       3.664073    1[6-(1,6,7)]
    39       8.307912       8.307912       8.307912    1[6-(1,6,7)]
    40        1.44327        1.44327        1.44327    1[6-(1,6,7)]
    41       9.541412       9.541412       9.541412    1[6-(1,6,7)]
    42       9.953416       9.953416       9.953416    1[6-(1,6,7)]
    43        8.02089        8.02089        8.02089    1[6-(6,7)]
    44        9.73234        9.73234        9.73234    1[6-(6,6)]
    45       7.039868       7.039868       7.039868    1[6-(6,6)]
    46       5.398133       5.398133       5.398133    1[6-(6,7)]
    47      10.517409      10.517409      10.517409    1[6-(1,6,6)]
    48       9.472326       9.472326       9.472326    1[6-(1,6,6)]
    49       9.064718       9.064718       9.064718    1[6-(1,6,6)]
    50       7.041125       7.041125       7.041125    1[6-(6,7)]
    51       6.848312       6.848312       6.848312    1[6-(6,6)]
    52       4.427788       4.427788       4.427788    1[6-(6,6)]
    53       4.662052       4.662052       4.662052    1[6-(6,7)]
    54       6.362197       6.362197       6.362197    1[6-(1,6,6)]
    55       5.255564       5.255564       5.255564    1[6-(1,6,6)]
    56       3.647743       3.647743       3.647743    1[6-(1,6,6)]
    57       2.856394       2.856394       2.856394    1[7-(6,6)]
    58       5.636794       5.636794       5.636794    1[7-(6,6)]
    59        7.88209        7.88209        7.88209    1[7-(6,6)]
    60       3.770842       3.770842       3.770842    1[8-(6)]
    61       5.484176       5.484176       5.484176    1[6-(1,6,7)]
    62       4.482429       4.482429       4.482429    1[6-(1,6,7)]
    63       3.034762       3.034762       3.034762    1[6-(1,6,7)]
    64       2.275443       2.275443       2.275443    1[6-(1,6,7)]
    65       2.061905       2.061905       2.061905    1[6-(1,6,7)]
    66       1.301958       1.301958       1.301958    1[6-(1,6,7)]
    67        6.12228        6.12228        6.12228    1[6-(6,7)]
    68       4.935884       4.935884       4.935884    1[6-(6,6)]
    69       5.943913       5.943913       5.943913    1[6-(6,6)]
    70       7.096393       7.096393       7.096393    1[6-(6,7)]
    71        3.93288        3.93288        3.93288    1[6-(1,6,6)]
    72       3.865679       3.865679       3.865679    1[6-(1,6,6)]
    73       5.888644       5.888644       5.888644    1[6-(1,6,6)]
    74       6.265477       6.265477       6.265477    1[6-(6,7)]
    75       7.828706       7.828706       7.828706    1[6-(6,6)]
    76      -1.897982      -1.897982      -1.897982    1[6-(6,6)]
    77       9.001912       9.001912       9.001912    1[6-(6,7)]
    78      10.257394      10.257394      10.257394    1[6-(1,6,6)]
    79       11.35335       11.35335       11.35335    1[6-(1,6,6)]
    80      -1.551296      -1.551296      -1.551296    1[6-(1,6,6)]
    81       5.766173       5.766173       5.766173    1[7-(6,6)]
    82       4.488081       4.488081       4.488081    1[7-(6,6)]
    83       2.573141       2.573141       2.573141    1[7-(6,6)]
    84      -0.764971      -0.764971      -0.764971    1[8-(6)]
    85       -4.79834       -4.79834       -4.79834    1[6-(1,6,7)]
    86      -4.414599      -4.414599      -4.414599    1[6-(1,6,7)]
    87      -1.218427      -1.218427      -1.218427    1[6-(1,6,7)]
    88       9.999264       9.999264       9.999264    1[6-(1,6,7)]
    89      -0.957784      -0.957784      -0.957784    1[6-(1,6,7)]
    90      -1.305726      -1.305726      -1.305726    1[6-(1,6,7)]
    91       1.582071       1.582071       1.582071    1[6-(6,7)]
    92       2.107125       2.107125       2.107125    1[6-(6,6)]
    93       0.422681       0.422681       0.422681    1[6-(6,6)]
    94      -0.066574      -0.066574      -0.066574    1[6-(6,7)]
    95       1.889189       1.889189       1.889189    1[6-(1,6,6)]
    96       0.776904       0.776904       0.776904    1[6-(1,6,6)]
    97       2.392261       2.392261       2.392261    1[6-(1,6,6)]
    98       0.745501       0.745501       0.745501    1[6-(6,7)]
    99       2.115917       2.115917       2.115917    1[6-(6,6)]
   100       8.810356       8.810356       8.810356    1[6-(6,6)]
   101       1.102865       1.102865       1.102865    1[6-(6,7)]
   102       4.058491       4.058491       4.058491    1[6-(1,6,6)]
   103       4.047814       4.047814       4.047814    1[6-(1,6,6)]
   104       8.376998       8.376998       8.376998    1[6-(1,6,6)]
   105      -3.938533      -3.938533      -3.938533    1[7-(6,6)]
   106      -2.436225      -2.436225      -2.436225    1[7-(6,6)]
   107      -2.105868      -2.105868      -2.105868    1[7-(6,6)]
   108       9.286421       9.286421       9.286421    1[8-(6)]
   109       4.001966       4.001966       4.001966    1[6-(1,6,7)]
   110       2.616477       2.616477       2.616477    1[6-(1,6,7)]
   111      -2.027362      -2.027362      -2.027362    1[6-(1,6,7)]
   112        4.83728        4.83728        4.83728    1[6-(1,6,7)]
   113      -3.260862      -3.260862      -3.260862    1[6-(1,6,7)]
   114       2.607684       2.607684       2.607684    1[6-(1,6,7)]
   115       -1.74034       -1.74034       -1.74034    1[6-(6,7)]
   116       -3.45179       -3.45179       -3.45179    1[6-(6,6)]
   117      -0.759318      -0.759318      -0.759318    1[6-(6,6)]
   118       0.882417       0.882417       0.882417    1[6-(6,7)]
   119      -4.236859      -4.236859      -4.236859    1[6-(1,6,6)]
   120      -3.191776      -3.191776      -3.191776    1[6-(1,6,6)]
   121      -2.784168      -2.784168      -2.784168    1[6-(1,6,6)]
   122      -0.760575      -0.760575      -0.760575    1[6-(6,7)]
   123      -0.567762      -0.567762      -0.567762    1[6-(6,6)]
   124       1.852762       1.852762       1.852762    1[6-(6,6)]
   125       1.618498       1.618498       1.618498    1[6-(6,7)]
   126      -0.081647      -0.081647      -0.081647    1[6-(1,6,6)]
   127       1.024986       1.024986       1.024986    1[6-(1,6,6)]
   128       2.632807       2.632807       2.632807    1[6-(1,6,6)]
   129       3.424156       3.424156       3.424156    1[7-(6,6)]
   130       0.643756       0.643756       0.643756    1[7-(6,6)]
   131       -1.60154       -1.60154       -1.60154    1[7-(6,6)]
   132       2.509708       2.509708       2.509708    1[8-(6)]
   133       0.796374       0.796374       0.796374    1[6-(1,6,7)]
   134       1.798121       1.798121       1.798121    1[6-(1,6,7)]
   135       3.245788       3.245788       3.245788    1[6-(1,6,7)]
   136       4.005107       4.005107       4.005107    1[6-(1,6,7)]
   137       4.218645       4.218645       4.218645    1[6-(1,6,7)]
   138       4.978592       4.978592       4.978592    1[6-(1,6,7)]
   139        0.15827        0.15827        0.15827    1[6-(6,7)]
   140       1.344666       1.344666       1.344666    1[6-(6,6)]
   141       0.336637       0.336637       0.336637    1[6-(6,6)]
   142      -0.815843      -0.815843      -0.815843    1[6-(6,7)]
   143        2.34767        2.34767        2.34767    1[6-(1,6,6)]
   144       2.414871       2.414871       2.414871    1[6-(1,6,6)]
   145       0.391906       0.391906       0.391906    1[6-(1,6,6)]
   146       0.015073       0.015073       0.015073    1[6-(6,7)]
   147      -1.548156      -1.548156      -1.548156    1[6-(6,6)]
   148      -4.382568      -4.382568      -4.382568    1[6-(6,6)]
   149      -2.721362      -2.721362      -2.721362    1[6-(6,7)]
   150      -3.976844      -3.976844      -3.976844    1[6-(1,6,6)]
   151        -5.0728        -5.0728        -5.0728    1[6-(1,6,6)]
   152       7.831846       7.831846       7.831846    1[6-(1,6,6)]
   153       0.514377       0.514377       0.514377    1[7-(6,6)]
   154       1.792469       1.792469       1.792469    1[7-(6,6)]
   155       3.707409       3.707409       3.707409    1[7-(6,6)]
   156       7.045521       7.045521       7.045521    1[8-(6)]
   157        4.79834        4.79834        4.79834    1[6-(1,6,7)]
   158       4.414599       4.414599       4.414599    1[6-(1,6,7)]
   159       1.218427       1.218427       1.218427    1[6-(1,6,7)]
   160       2.561836       2.561836       2.561836    1[6-(1,6,7)]
   161       0.957784       0.957784       0.957784    1[6-(1,6,7)]
   162       1.305726       1.305726       1.305726    1[6-(1,6,7)]
   163      -1.582071      -1.582071      -1.582071    1[6-(6,7)]
   164      -2.107125      -2.107125      -2.107125    1[6-(6,6)]
   165      -0.422681      -0.422681      -0.422681    1[6-(6,6)]
   166       0.066574       0.066574       0.066574    1[6-(6,7)]
   167      -1.889189      -1.889189      -1.889189    1[6-(1,6,6)]
   168      -0.776904      -0.776904      -0.776904    1[6-(1,6,6)]
   169      -2.392261      -2.392261      -2.392261    1[6-(1,6,6)]
   170      -0.745501      -0.745501      -0.745501    1[6-(6,7)]
   171      -2.115917      -2.115917      -2.115917    1[6-(6,6)]
   172       3.750744       3.750744       3.750744    1[6-(6,6)]
   173      -1.102865      -1.102865      -1.102865    1[6-(6,7)]
   174      -4.058491      -4.058491      -4.058491    1[6-(1,6,6)]
   175      -4.047814      -4.047814      -4.047814    1[6-(1,6,6)]
   176       4.184102       4.184102       4.184102    1[6-(1,6,6)]
   177       3.938533       3.938533       3.938533    1[7-(6,6)]
   178       2.436225       2.436225       2.436225    1[7-(6,6)]
   179       2.105868       2.105868       2.105868    1[7-(6,6)]
   180       3.274679       3.274679       3.274679    1[8-(6)]
   181      -4.001966      -4.001966      -4.001966    1[6-(1,6,7)]
   182      -2.616477      -2.616477      -2.616477    1[6-(1,6,7)]
   183       2.027362       2.027362       2.027362    1[6-(1,6,7)]
   184        7.72382        7.72382        7.72382    1[6-(1,6,7)]
   185       3.260862       3.260862       3.260862    1[6-(1,6,7)]
   186       9.953416       9.953416       9.953416    1[6-(1,6,7)]
   187        1.74034        1.74034        1.74034    1[6-(6,7)]
   188        3.45179        3.45179        3.45179    1[6-(6,6)]
   189       0.759318       0.759318       0.759318    1[6-(6,6)]
   190      -0.882417      -0.882417      -0.882417    1[6-(6,7)]
   191       4.236859       4.236859       4.236859    1[6-(1,6,6)]
   192       3.191776       3.191776       3.191776    1[6-(1,6,6)]
   193       2.784168       2.784168       2.784168    1[6-(1,6,6)]
   194       0.760575       0.760575       0.760575    1[6-(6,7)]
   195       0.567762       0.567762       0.567762    1[6-(6,6)]
   196      -1.852762      -1.852762      -1.852762    1[6-(6,6)]
   197      -1.618498      -1.618498      -1.618498    1[6-(6,7)]
   198       0.081647       0.081647       0.081647    1[6-(1,6,6)]
   199      -1.024986      -1.024986      -1.024986    1[6-(1,6,6)]
   200       9.928293       9.928293       9.928293    1[6-(1,6,6)]
   201      -3.424156      -3.424156      -3.424156    1[7-(6,6)]
   202      -0.643756      -0.643756      -0.643756    1[7-(6,6)]
   203        1.60154        1.60154        1.60154    1[7-(6,6)]
   204      10.051392      10.051392      10.051392    1[8-(6)]
   205      -0.796374      -0.796374      -0.796374    1[6-(1,6,7)]
   206      -1.798121      -1.798121      -1.798121    1[6-(1,6,7)]
   207      -3.245788      -3.245788      -3.245788    1[6-(1,6,7)]
   208       8.555993       8.555993       8.555993    1[6-(1,6,7)]
   209      -4.218645      -4.218645      -4.218645    1[6-(1,6,7)]
   210      -4.978592      -4.978592      -4.978592    1[6-(1,6,7)]
   211       -0.15827       -0.15827       -0.15827    1[6-(6,7)]
   212      -1.344666      -1.344666      -1.344666    1[6-(6,6)]
   213      -0.336637      -0.336637      -0.336637    1[6-(6,6)]
   214       0.815843       0.815843       0.815843    1[6-(6,7)]
   215       -2.34767       -2.34767       -2.34767    1[6-(1,6,6)]
   216      -2.414871      -2.414871      -2.414871    1[6-(1,6,6)]
   217      -0.391906      -0.391906      -0.391906    1[6-(1,6,6)]
   218      -0.015073      -0.015073      -0.015073    1[6-(6,7)]
   219       1.548156       1.548156       1.548156    1[6-(6,6)]
   220       4.382568       4.382568       4.382568    1[6-(6,6)]
   221       2.721362       2.721362       2.721362    1[6-(6,7)]
   222       3.976844       3.976844       3.976844    1[6-(1,6,6)]
   223         5.0728         5.0728         5.0728    1[6-(1,6,6)]
   224       4.729254       4.729254       4.729254    1[6-(1,6,6)]
   225      -0.514377      -0.514377      -0.514377    1[7-(6,6)]
   226      -1.792469      -1.792469      -1.792469    1[7-(6,6)]
   227      -3.707409      -3.707409      -3.707409    1[7-(6,6)]
   228       5.515579       5.515579       5.515579    1[8-(6)]
   229        1.48221        1.48221        1.48221    1[6-(1,6,7)]
   230       1.865951       1.865951       1.865951    1[6-(1,6,7)]
   231       5.062123       5.062123       5.062123    1[6-(1,6,7)]
   232       3.718714       3.718714       3.718714    1[6-(1,6,7)]
   233       5.322766       5.322766       5.322766    1[6-(1,6,7)]
   234       4.974824       4.974824       4.974824    1[6-(1,6,7)]
   235       7.862621       7.862621       7.862621    1[6-(6,7)]
   236       8.387675       8.387675       8.387675    1[6-(6,6)]
   237       6.703231       6.703231       6.703231    1[6-(6,6)]
   238       6.213976       6.213976       6.213976    1[6-(6,7)]
   239       8.169739       8.169739       8.169739    1[6-(1,6,6)]
   240       7.057454       7.057454       7.057454    1[6-(1,6,6)]
   241       8.672811       8.672811       8.672811    1[6-(1,6,6)]
   242       7.026051       7.026051       7.026051    1[6-(6,7)]
   243       8.396467       8.396467       8.396467    1[6-(6,6)]
   244       8.810356       8.810356       8.810356    1[6-(6,6)]
   245       7.383415       7.383415       7.383415    1[6-(6,7)]
   246      10.339041      10.339041      10.339041    1[6-(1,6,6)]
   247      10.328364      10.328364      10.328364    1[6-(1,6,6)]
   248       2.096448       2.096448       2.096448    1[6-(1,6,6)]
   249       2.342017       2.342017       2.342017    1[7-(6,6)]
   250       3.844325       3.844325       3.844325    1[7-(6,6)]
   251       4.174682       4.174682       4.174682    1[7-(6,6)]
   252       3.005871       3.005871       3.005871    1[8-(6)]
   253      10.282516      10.282516      10.282516    1[6-(1,6,7)]
   254       8.897027       8.897027       8.897027    1[6-(1,6,7)]
   255       4.253188       4.253188       4.253188    1[6-(1,6,7)]
   256       -1.44327       -1.44327       -1.44327    1[6-(1,6,7)]
   257       3.019688       3.019688       3.019688    1[6-(1,6,7)]
   258       2.607684       2.607684       2.607684    1[6-(1,6,7)]
   259        4.54021        4.54021        4.54021    1[6-(6,7)]
   260        2.82876        2.82876        2.82876    1[6-(6,6)]
   261       5.521232       5.521232       5.521232    1[6-(6,6)]
   262       7.162967       7.162967       7.162967    1[6-(6,7)]
   263       2.043691       2.043691       2.043691    1[6-(1,6,6)]
   264       3.088774       3.088774       3.088774    1[6-(1,6,6)]
   265       3.496382       3.496382       3.496382    1[6-(1,6,6)]
   266       5.519975       5.519975       5.519975    1[6-(6,7)]
   267       5.712788       5.712788       5.712788    1[6-(6,6)]
   268      -4.427788      -4.427788      -4.427788    1[6-(6,6)]
   269       7.899048       7.899048       7.899048    1[6-(6,7)]
   270       6.198903       6.198903       6.198903    1[6-(1,6,6)]
   271       7.305536       7.305536       7.305536    1[6-(1,6,6)]
   272      -3.647743      -3.647743      -3.647743    1[6-(1,6,6)]
   273       9.704706       9.704706       9.704706    1[7-(6,6)]
   274       6.924306       6.924306       6.924306    1[7-(6,6)]
   275        4.67901        4.67901        4.67901    1[7-(6,6)]
   276      -3.770842      -3.770842      -3.770842    1[8-(6)]
   277       7.076924       7.076924       7.076924    1[6-(1,6,7)]
   278       8.078671       8.078671       8.078671    1[6-(1,6,7)]
   279       9.526338       9.526338       9.526338    1[6-(1,6,7)]
   280      -2.275443      -2.275443      -2.275443    1[6-(1,6,7)]
   281      10.499195      10.499195      10.499195    1[6-(1,6,7)]
   282      -1.301958      -1.301958      -1.301958    1[6-(1,6,7)]
   283        6.43882        6.43882        6.43882    1[6-(6,7)]
   284       7.625216       7.625216       7.625216    1[6-(6,6)]
   285       6.617187       6.617187       6.617187    1[6-(6,6)]
   286       5.464707       5.464707       5.464707    1[6-(6,7)]
   287        8.62822        8.62822        8.62822    1[6-(1,6,6)]
   288       8.695421       8.695421       8.695421    1[6-(1,6,6)]
   289       6.672456       6.672456       6.672456    1[6-(1,6,6)]
   290       6.295623       6.295623       6.295623    1[6-(6,7)]
   291       4.732394       4.732394       4.732394    1[6-(6,6)]
   292       1.897982       1.897982       1.897982    1[6-(6,6)]
   293       3.559188       3.559188       3.559188    1[6-(6,7)]
   294       2.303706       2.303706       2.303706    1[6-(1,6,6)]
   295        1.20775        1.20775        1.20775    1[6-(1,6,6)]
   296       1.551296       1.551296       1.551296    1[6-(1,6,6)]
   297       6.794927       6.794927       6.794927    1[7-(6,6)]
   298       8.073019       8.073019       8.073019    1[7-(6,6)]
   299       9.987959       9.987959       9.987959    1[7-(6,6)]
   300       0.764971       0.764971       0.764971    1[8-(6)]
   301       9.481746       9.481746       9.481746    6[7-(1,6),7-(6),7-(6)]
   302       8.774556       8.774556       8.774556    6[7-(1,6),7-(6),7-(6)]
   303       8.708611       8.708611       8.708611    6[7-(1,6),7-(6),7-(6)]
   304      10.335273      10.335273      10.335273    6[1-(0),1-(0),6-(8,8),7-(1,6)]
   305       9.193469       9.193469       9.193469    6[6-(1,1,7),8-(0),8-(28)]
   306       8.087464       8.087464       8.087464    6[1-(0),1-(0),6-(8,8),7-(1,6)]
   307       7.344475       7.344475       7.344475    6[6-(1,1,7),8-(0),8-(28)]
   308       -4.61432       -4.61432       -4.61432    6[1-(0),1-(0),6-(8,8),7-(1,6)]
   309       -3.46812       -3.46812       -3.46812    6[6-(1,1,7),8-(0),8-(1)]
   310       4.943421       4.943421       4.943421    6[1-(0),6-(1,6),7-(6,28)]
   311       4.621857       4.621857       4.621857    6[1-(0),6-(1,7),6-(6,6)]
   312       4.961634       4.961634       4.961634    6[6-(1,1,6),6-(1,6),6-(1,6)]
   313        5.61544        5.61544        5.61544    6[1-(0),6-(1,7),6-(6,6)]
   314       5.907485       5.907485       5.907485    6[1-(0),6-(1,6),7-(6,28)]
   315        4.68215        4.68215        4.68215    6[1-(0),1-(0),6-(1,1,6),6-(6,6)]
   316       5.165752       5.165752       5.165752    6[1-(0),6-(1,6),7-(6,28)]
   317       4.331067       4.331067       4.331067    6[1-(0),6-(1,7),6-(6,6)]
   318       3.730019       3.730019       3.730019    6[6-(1,1,6),6-(1,6),6-(1,6)]
   319       4.089894       4.089894       4.089894    6[1-(0),6-(1,7),6-(6,6)]
   320       4.949073       4.949073       4.949073    6[1-(0),6-(1,6),7-(6,28)]
   321       2.794845       2.794845       2.794845    6[1-(0),1-(0),6-(1,1,6),6-(6,6)]
   322       4.724858       4.724858       4.724858    6[7-(1,6),7-(6),7-(6)]
   323       6.146774       6.146774       6.146774    6[7-(1,6),7-(6),7-(6)]
   324       6.924934       6.924934       6.924934    6[7-(1,6),7-(6),7-(6)]
   325       3.125202       3.125202       3.125202    6[1-(0),1-(0),6-(8,8),7-(1,6)]
   326       3.306082       3.306082       3.306082    6[6-(1,1,7),8-(0),8-(28)]
   327       7.601978       7.601978       7.601978    6[1-(0),1-(0),6-(8,8),7-(1,6)]
   328       7.710631       7.710631       7.710631    6[6-(1,1,7),8-(0),8-(28)]
   329       3.027225       3.027225       3.027225    6[1-(0),1-(0),6-(8,8),7-(1,6)]
   330       3.120177       3.120177       3.120177    6[6-(1,1,7),8-(0),8-(1)]
   331       7.813632       7.813632       7.813632    6[1-(0),6-(1,6),7-(6,28)]
   332       8.854319       8.854319       8.854319    6[1-(0),6-(1,7),6-(6,6)]
   333       8.596817       8.596817       8.596817    6[6-(1,1,6),6-(1,6),6-(1,6)]
   334       7.266596       7.266596       7.266596    6[1-(0),6-(1,7),6-(6,6)]
   335       6.281178       6.281178       6.281178    6[1-(0),6-(1,6),7-(6,28)]
   336       9.689004       9.689004       9.689004    6[1-(0),1-(0),6-(1,1,6),6-(6,6)]
   337       6.513558       6.513558       6.513558    6[1-(0),6-(1,6),7-(6,28)]
   338       6.413698       6.413698       6.413698    6[1-(0),6-(1,7),6-(6,6)]
   339       5.669452       5.669452       5.669452    6[6-(1,1,6),6-(1,6),6-(1,6)]
   340       4.977964       4.977964       4.977964    6[1-(0),6-(1,7),6-(6,6)]
   341       5.126813       5.126813       5.126813    6[1-(0),6-(1,6),7-(6,28)]
   342       5.516207       5.516207       5.516207    6[1-(0),1-(0),6-(1,1,6),6-(6,6)]
   343       4.635046       4.635046       4.635046    6[7-(1,6),7-(6),7-(6)]
   344       3.920319       3.920319       3.920319    6[7-(1,6),7-(6),7-(6)]
   345       3.208105       3.208105       3.208105    6[7-(1,6),7-(6),7-(6)]
   346       5.381175       5.381175       5.381175    6[1-(0),1-(0),6-(8,8),7-(1,6)]
   347       6.342099       6.342099       6.342099    6[6-(1,1,7),8-(0),8-(28)]
   348       3.152208       3.152208       3.152208    6[1-(0),1-(0),6-(8,8),7-(1,6)]
   349       3.786544       3.786544       3.786544    6[6-(1,1,7),8-(0),8-(28)]
   350       1.587095       1.587095       1.587095    6[1-(0),1-(0),6-(8,8),7-(1,6)]
   351       0.347942       0.347942       0.347942    6[6-(1,1,7),8-(0),8-(1)]
   352       6.084597       6.084597       6.084597    6[1-(0),6-(1,6),7-(6,28)]
   353       5.365474       5.365474       5.365474    6[1-(0),6-(1,7),6-(6,6)]
   354       5.283199       5.283199       5.283199    6[6-(1,1,6),6-(1,6),6-(1,6)]
   355       5.959614       5.959614       5.959614    6[1-(0),6-(1,7),6-(6,6)]
   356       6.652987       6.652987       6.652987    6[1-(0),6-(1,6),7-(6,28)]
   357       4.470495       4.470495       4.470495    6[1-(0),1-(0),6-(1,1,6),6-(6,6)]
   358       7.162339       7.162339       7.162339    6[1-(0),6-(1,6),7-(6,28)]
   359       8.096885       8.096885       8.096885    6[1-(0),6-(1,7),6-(6,6)]
   360       9.442179       9.442179       9.442179    6[6-(1,1,6),6-(1,6),6-(1,6)]
   361       9.773792       9.773792       9.773792    6[1-(0),6-(1,7),6-(6,6)]
   362       8.765764       8.765764       8.765764    6[1-(0),6-(1,6),7-(6,28)]
   363      10.530598      10.530598      10.530598    6[1-(0),1-(0),6-(1,1,6),6-(6,6)]
   364      -3.201196      -3.201196      -3.201196    6[7-(1,6),7-(6),7-(6)]
   365      -2.494006      -2.494006      -2.494006    6[7-(1,6),7-(6),7-(6)]
   366      -2.428061      -2.428061      -2.428061    6[7-(1,6),7-(6),7-(6)]
   367      -4.054723      -4.054723      -4.054723    6[1-(0),1-(0),6-(8,8),7-(1,6)]
   368      -2.912919      -2.912919      -2.912919    6[6-(1,1,7),8-(0),8-(28)]
   369      -1.806914      -1.806914      -1.806914    6[1-(0),1-(0),6-(8,8),7-(1,6)]
   370      -1.063925      -1.063925      -1.063925    6[6-(1,1,7),8-(0),8-(28)]
   371       10.89487       10.89487       10.89487    6[1-(0),1-(0),6-(8,8),7-(1,6)]
   372        9.74867        9.74867        9.74867    6[6-(1,1,7),8-(0),8-(1)]
   373       1.337129       1.337129       1.337129    6[1-(0),6-(1,6),7-(6,28)]
   374       1.658693       1.658693       1.658693    6[1-(0),6-(1,7),6-(6,6)]
   375       1.318915       1.318915       1.318915    6[6-(1,1,6),6-(1,6),6-(1,6)]
   376        0.66511        0.66511        0.66511    6[1-(0),6-(1,7),6-(6,6)]
   377       0.373065       0.373065       0.373065    6[1-(0),6-(1,6),7-(6,28)]
   378         1.5984         1.5984         1.5984    6[1-(0),1-(0),6-(1,1,6),6-(6,6)]
   379       1.114798       1.114798       1.114798    6[1-(0),6-(1,6),7-(6,28)]
   380       1.949483       1.949483       1.949483    6[1-(0),6-(1,7),6-(6,6)]
   381       2.550531       2.550531       2.550531    6[6-(1,1,6),6-(1,6),6-(1,6)]
   382       2.190656       2.190656       2.190656    6[1-(0),6-(1,7),6-(6,6)]
   383       1.331477       1.331477       1.331477    6[1-(0),6-(1,6),7-(6,28)]
   384       3.485705       3.485705       3.485705    6[1-(0),1-(0),6-(1,1,6),6-(6,6)]
   385       1.555692       1.555692       1.555692    6[7-(1,6),7-(6),7-(6)]
   386       0.133776       0.133776       0.133776    6[7-(1,6),7-(6),7-(6)]
   387      -0.644384      -0.644384      -0.644384    6[7-(1,6),7-(6),7-(6)]
   388       3.155348       3.155348       3.155348    6[1-(0),1-(0),6-(8,8),7-(1,6)]
   389       2.974468       2.974468       2.974468    6[6-(1,1,7),8-(0),8-(28)]
   390      -1.321428      -1.321428      -1.321428    6[1-(0),1-(0),6-(8,8),7-(1,6)]
   391      -1.430081      -1.430081      -1.430081    6[6-(1,1,7),8-(0),8-(28)]
   392       3.253325       3.253325       3.253325    6[1-(0),1-(0),6-(8,8),7-(1,6)]
   393       3.160373       3.160373       3.160373    6[6-(1,1,7),8-(0),8-(1)]
   394      -1.533082      -1.533082      -1.533082    6[1-(0),6-(1,6),7-(6,28)]
   395      -2.573769      -2.573769      -2.573769    6[1-(0),6-(1,7),6-(6,6)]
   396      -2.316267      -2.316267      -2.316267    6[6-(1,1,6),6-(1,6),6-(1,6)]
   397      -0.986046      -0.986046      -0.986046    6[1-(0),6-(1,7),6-(6,6)]
   398      -0.000628      -0.000628      -0.000628    6[1-(0),6-(1,6),7-(6,28)]
   399      -3.408454      -3.408454      -3.408454    6[1-(0),1-(0),6-(1,1,6),6-(6,6)]
   400      -0.233008      -0.233008      -0.233008    6[1-(0),6-(1,6),7-(6,28)]
   401      -0.133148      -0.133148      -0.133148    6[1-(0),6-(1,7),6-(6,6)]
   402       0.611098       0.611098       0.611098    6[6-(1,1,6),6-(1,6),6-(1,6)]
   403       1.302586       1.302586       1.302586    6[1-(0),6-(1,7),6-(6,6)]
   404       1.153737       1.153737       1.153737    6[1-(0),6-(1,6),7-(6,28)]
   405       0.764343       0.764343       0.764343    6[1-(0),1-(0),6-(1,1,6),6-(6,6)]
   406       1.645504       1.645504       1.645504    6[7-(1,6),7-(6),7-(6)]
   407       2.360231       2.360231       2.360231    6[7-(1,6),7-(6),7-(6)]
   408       3.072445       3.072445       3.072445    6[7-(1,6),7-(6),7-(6)]
   409       0.899375       0.899375       0.899375    6[1-(0),1-(0),6-(8,8),7-(1,6)]
   410      -0.061549      -0.061549      -0.061549    6[6-(1,1,7),8-(0),8-(28)]
   411       3.128342       3.128342       3.128342    6[1-(0),1-(0),6-(8,8),7-(1,6)]
   412       2.494006       2.494006       2.494006    6[6-(1,1,7),8-(0),8-(28)]
   413       4.693455       4.693455       4.693455    6[1-(0),1-(0),6-(8,8),7-(1,6)]
   414       5.932608       5.932608       5.932608    6[6-(1,1,7),8-(0),8-(1)]
   415       0.195953       0.195953       0.195953    6[1-(0),6-(1,6),7-(6,28)]
   416       0.915076       0.915076       0.915076    6[1-(0),6-(1,7),6-(6,6)]
   417       0.997351       0.997351       0.997351    6[6-(1,1,6),6-(1,6),6-(1,6)]
   418       0.320936       0.320936       0.320936    6[1-(0),6-(1,7),6-(6,6)]
   419      -0.372437      -0.372437      -0.372437    6[1-(0),6-(1,6),7-(6,28)]
   420       1.810055       1.810055       1.810055    6[1-(0),1-(0),6-(1,1,6),6-(6,6)]
   421      -0.881789      -0.881789      -0.881789    6[1-(0),6-(1,6),7-(6,28)]
   422      -1.816335      -1.816335      -1.816335    6[1-(0),6-(1,7),6-(6,6)]
   423      -3.161629      -3.161629      -3.161629    6[6-(1,1,6),6-(1,6),6-(1,6)]
   424      -3.493242      -3.493242      -3.493242    6[1-(0),6-(1,7),6-(6,6)]
   425      -2.485214      -2.485214      -2.485214    6[1-(0),6-(1,6),7-(6,28)]
   426      -4.250048      -4.250048      -4.250048    6[1-(0),1-(0),6-(1,1,6),6-(6,6)]
   427       3.201196       3.201196       3.201196    6[7-(1,6),7-(6),7-(6)]
   428       2.494006       2.494006       2.494006    6[7-(1,6),7-(6),7-(6)]
   429       2.428061       2.428061       2.428061    6[7-(1,6),7-(6),7-(6)]
   430       4.054723       4.054723       4.054723    6[1-(0),1-(0),6-(8,8),7-(1,6)]
   431       2.912919       2.912919       2.912919    6[6-(1,1,7),8-(0),8-(28)]
   432       1.806914       1.806914       1.806914    6[1-(0),1-(0),6-(8,8),7-(1,6)]
   433       1.063925       1.063925       1.063925    6[6-(1,1,7),8-(0),8-(28)]
   434        1.66623        1.66623        1.66623    6[1-(0),1-(0),6-(8,8),7-(1,6)]
   435        2.81243        2.81243        2.81243    6[6-(1,1,7),8-(0),8-(1)]
   436      -1.337129      -1.337129      -1.337129    6[1-(0),6-(1,6),7-(6,28)]
   437      -1.658693      -1.658693      -1.658693    6[1-(0),6-(1,7),6-(6,6)]
   438      -1.318916      -1.318916      -1.318916    6[6-(1,1,6),6-(1,6),6-(1,6)]
   439       -0.66511       -0.66511       -0.66511    6[1-(0),6-(1,7),6-(6,6)]
   440      -0.373065      -0.373065      -0.373065    6[1-(0),6-(1,6),7-(6,28)]
   441        -1.5984        -1.5984        -1.5984    6[1-(0),1-(0),6-(1,1,6),6-(6,6)]
   442      -1.114798      -1.114798      -1.114798    6[1-(0),6-(1,6),7-(6,28)]
   443      -1.949483      -1.949483      -1.949483    6[1-(0),6-(1,7),6-(6,6)]
   444      -2.550531      -2.550531      -2.550531    6[6-(1,1,6),6-(1,6),6-(1,6)]
   445      -2.190656      -2.190656      -2.190656    6[1-(0),6-(1,7),6-(6,6)]
   446      -1.331477      -1.331477      -1.331477    6[1-(0),6-(1,6),7-(6,28)]
   447      -3.485705      -3.485705      -3.485705    6[1-(0),1-(0),6-(1,1,6),6-(6,6)]
   448      -1.555692      -1.555692      -1.555692    6[7-(1,6),7-(6),7-(6)]
   449      -0.133776      -0.133776      -0.133776    6[7-(1,6),7-(6),7-(6)]
   450       0.644384       0.644384       0.644384    6[7-(1,6),7-(6),7-(6)]
   451      -3.155348      -3.155348      -3.155348    6[1-(0),1-(0),6-(8,8),7-(1,6)]
   452      -2.974468      -2.974468      -2.974468    6[6-(1,1,7),8-(0),8-(28)]
   453       1.321428       1.321428       1.321428    6[1-(0),1-(0),6-(8,8),7-(1,6)]
   454       1.430081       1.430081       1.430081    6[6-(1,1,7),8-(0),8-(28)]
   455       9.307775       9.307775       9.307775    6[1-(0),1-(0),6-(8,8),7-(1,6)]
   456       9.400727       9.400727       9.400727    6[6-(1,1,7),8-(0),8-(1)]
   457       1.533082       1.533082       1.533082    6[1-(0),6-(1,6),7-(6,28)]
   458       2.573769       2.573769       2.573769    6[1-(0),6-(1,7),6-(6,6)]
   459       2.316267       2.316267       2.316267    6[6-(1,1,6),6-(1,6),6-(1,6)]
   460       0.986046       0.986046       0.986046    6[1-(0),6-(1,7),6-(6,6)]
   461       0.000628       0.000628       0.000628    6[1-(0),6-(1,6),7-(6,28)]
   462       3.408454       3.408454       3.408454    6[1-(0),1-(0),6-(1,1,6),6-(6,6)]
   463       0.233008       0.233008       0.233008    6[1-(0),6-(1,6),7-(6,28)]
   464       0.133148       0.133148       0.133148    6[1-(0),6-(1,7),6-(6,6)]
   465      -0.611098      -0.611098      -0.611098    6[6-(1,1,6),6-(1,6),6-(1,6)]
   466      -1.302586      -1.302586      -1.302586    6[1-(0),6-(1,7),6-(6,6)]
   467      -1.153737      -1.153737      -1.153737    6[1-(0),6-(1,6),7-(6,28)]
   468      -0.764343      -0.764343      -0.764343    6[1-(0),1-(0),6-(1,1,6),6-(6,6)]
   469      -1.645504      -1.645504      -1.645504    6[7-(1,6),7-(6),7-(6)]
   470      -2.360231      -2.360231      -2.360231    6[7-(1,6),7-(6),7-(6)]
   471      -3.072445      -3.072445      -3.072445    6[7-(1,6),7-(6),7-(6)]
   472      -0.899375      -0.899375      -0.899375    6[1-(0),1-(0),6-(8,8),7-(1,6)]
   473       0.061549       0.061549       0.061549    6[6-(1,1,7),8-(0),8-(28)]
   474      -3.128342      -3.128342      -3.128342    6[1-(0),1-(0),6-(8,8),7-(1,6)]
   475      -2.494006      -2.494006      -2.494006    6[6-(1,1,7),8-(0),8-(28)]
   476       7.867645       7.867645       7.867645    6[1-(0),1-(0),6-(8,8),7-(1,6)]
   477       6.628492       6.628492       6.628492    6[6-(1,1,7),8-(0),8-(1)]
   478      -0.195953      -0.195953      -0.195953    6[1-(0),6-(1,6),7-(6,28)]
   479      -0.915076      -0.915076      -0.915076    6[1-(0),6-(1,7),6-(6,6)]
   480      -0.997351      -0.997351      -0.997351    6[6-(1,1,6),6-(1,6),6-(1,6)]
   481      -0.320936      -0.320936      -0.320936    6[1-(0),6-(1,7),6-(6,6)]
   482       0.372437       0.372437       0.372437    6[1-(0),6-(1,6),7-(6,28)]
   483      -1.810055      -1.810055      -1.810055    6[1-(0),1-(0),6-(1,1,6),6-(6,6)]
   484       0.881789       0.881789       0.881789    6[1-(0),6-(1,6),7-(6,28)]
   485       1.816335       1.816335       1.816335    6[1-(0),6-(1,7),6-(6,6)]
   486       3.161629       3.161629       3.161629    6[6-(1,1,6),6-(1,6),6-(1,6)]
   487       3.493242       3.493242       3.493242    6[1-(0),6-(1,7),6-(6,6)]
   488       2.485214       2.485214       2.485214    6[1-(0),6-(1,6),7-(6,28)]
   489       4.250048       4.250048       4.250048    6[1-(0),1-(0),6-(1,1,6),6-(6,6)]
   490       3.079354       3.079354       3.079354    6[7-(1,6),7-(6),7-(6)]
   491       3.786544       3.786544       3.786544    6[7-(1,6),7-(6),7-(6)]
   492       3.852489       3.852489       3.852489    6[7-(1,6),7-(6),7-(6)]
   493       2.225827       2.225827       2.225827    6[1-(0),1-(0),6-(8,8),7-(1,6)]
   494       3.367631       3.367631       3.367631    6[6-(1,1,7),8-(0),8-(28)]
   495       4.473636       4.473636       4.473636    6[1-(0),1-(0),6-(8,8),7-(1,6)]
   496       5.216625       5.216625       5.216625    6[6-(1,1,7),8-(0),8-(28)]
   497        4.61432        4.61432        4.61432    6[1-(0),1-(0),6-(8,8),7-(1,6)]
   498        3.46812        3.46812        3.46812    6[6-(1,1,7),8-(0),8-(1)]
   499       7.617679       7.617679       7.617679    6[1-(0),6-(1,6),7-(6,28)]
   500       7.939243       7.939243       7.939243    6[1-(0),6-(1,7),6-(6,6)]
   501       7.599466       7.599466       7.599466    6[6-(1,1,6),6-(1,6),6-(1,6)]
   502        6.94566        6.94566        6.94566    6[1-(0),6-(1,7),6-(6,6)]
   503       6.653615       6.653615       6.653615    6[1-(0),6-(1,6),7-(6,28)]
   504        7.87895        7.87895        7.87895    6[1-(0),1-(0),6-(1,1,6),6-(6,6)]
   505       7.395348       7.395348       7.395348    6[1-(0),6-(1,6),7-(6,28)]
   506       8.230033       8.230033       8.230033    6[1-(0),6-(1,7),6-(6,6)]
   507       8.831081       8.831081       8.831081    6[6-(1,1,6),6-(1,6),6-(1,6)]
   508       8.471206       8.471206       8.471206    6[1-(0),6-(1,7),6-(6,6)]
   509       7.612027       7.612027       7.612027    6[1-(0),6-(1,6),7-(6,28)]
   510       9.766255       9.766255       9.766255    6[1-(0),1-(0),6-(1,1,6),6-(6,6)]
   511       7.836242       7.836242       7.836242    6[7-(1,6),7-(6),7-(6)]
   512       6.414326       6.414326       6.414326    6[7-(1,6),7-(6),7-(6)]
   513       5.636166       5.636166       5.636166    6[7-(1,6),7-(6),7-(6)]
   514       9.435898       9.435898       9.435898    6[1-(0),1-(0),6-(8,8),7-(1,6)]
   515       9.255018       9.255018       9.255018    6[6-(1,1,7),8-(0),8-(28)]
   516       4.959122       4.959122       4.959122    6[1-(0),1-(0),6-(8,8),7-(1,6)]
   517       4.850469       4.850469       4.850469    6[6-(1,1,7),8-(0),8-(28)]
   518      -3.027225      -3.027225      -3.027225    6[1-(0),1-(0),6-(8,8),7-(1,6)]
   519      -3.120177      -3.120177      -3.120177    6[6-(1,1,7),8-(0),8-(1)]
   520       4.747468       4.747468       4.747468    6[1-(0),6-(1,6),7-(6,28)]
   521       3.706781       3.706781       3.706781    6[1-(0),6-(1,7),6-(6,6)]
   522       3.964283       3.964283       3.964283    6[6-(1,1,6),6-(1,6),6-(1,6)]
   523       5.294504       5.294504       5.294504    6[1-(0),6-(1,7),6-(6,6)]
   524       6.279922       6.279922       6.279922    6[1-(0),6-(1,6),7-(6,28)]
   525       2.872096       2.872096       2.872096    6[1-(0),1-(0),6-(1,1,6),6-(6,6)]
   526       6.047542       6.047542       6.047542    6[1-(0),6-(1,6),7-(6,28)]
   527       6.147402       6.147402       6.147402    6[1-(0),6-(1,7),6-(6,6)]
   528       6.891648       6.891648       6.891648    6[6-(1,1,6),6-(1,6),6-(1,6)]
   529       7.583136       7.583136       7.583136    6[1-(0),6-(1,7),6-(6,6)]
   530       7.434287       7.434287       7.434287    6[1-(0),6-(1,6),7-(6,28)]
   531       7.044893       7.044893       7.044893    6[1-(0),1-(0),6-(1,1,6),6-(6,6)]
   532       7.926054       7.926054       7.926054    6[7-(1,6),7-(6),7-(6)]
   533       8.640781       8.640781       8.640781    6[7-(1,6),7-(6),7-(6)]
   534       9.352995       9.352995       9.352995    6[7-(1,6),7-(6),7-(6)]
   535       7.179925       7.179925       7.179925    6[1-(0),1-(0),6-(8,8),7-(1,6)]
   536       6.219001       6.219001       6.219001    6[6-(1,1,7),8-(0),8-(28)]
   537       9.408892       9.408892       9.408892    6[1-(0),1-(0),6-(8,8),7-(1,6)]
   538       8.774556       8.774556       8.774556    6[6-(1,1,7),8-(0),8-(28)]
   539      -1.587095      -1.587095      -1.587095    6[1-(0),1-(0),6-(8,8),7-(1,6)]
   540      -0.347942      -0.347942      -0.347942    6[6-(1,1,7),8-(0),8-(1)]
   541       6.476503       6.476503       6.476503    6[1-(0),6-(1,6),7-(6,28)]
   542       7.195626       7.195626       7.195626    6[1-(0),6-(1,7),6-(6,6)]
   543       7.277901       7.277901       7.277901    6[6-(1,1,6),6-(1,6),6-(1,6)]
   544       6.601486       6.601486       6.601486    6[1-(0),6-(1,7),6-(6,6)]
   545       5.908113       5.908113       5.908113    6[1-(0),6-(1,6),7-(6,28)]
   546       8.090605       8.090605       8.090605    6[1-(0),1-(0),6-(1,1,6),6-(6,6)]
   547       5.398761       5.398761       5.398761    6[1-(0),6-(1,6),7-(6,28)]
   548       4.464215       4.464215       4.464215    6[1-(0),6-(1,7),6-(6,6)]
   549       3.118921       3.118921       3.118921    6[6-(1,1,6),6-(1,6),6-(1,6)]
   550       2.787308       2.787308       2.787308    6[1-(0),6-(1,7),6-(6,6)]
   551       3.795336       3.795336       3.795336    6[1-(0),6-(1,6),7-(6,28)]
   552       2.030502       2.030502       2.030502    6[1-(0),1-(0),6-(1,1,6),6-(6,6)]
   553       3.621993       3.621993       3.621993    6[1-(0),1-(0),6-(1,1,6),6-(1,1,6)]
   554      -2.658557      -2.658557      -2.658557    6[1-(0),1-(0),6-(1,1,6),6-(1,1,6)]
   555       5.317114       5.317114       5.317114    6[1-(0),1-(0),6-(1,1,6),6-(1,1,6)]
   556       2.658557       2.658557       2.658557    6[1-(0),1-(0),6-(1,1,6),6-(1,1,6)]
   557      -3.621993      -3.621993      -3.621993    6[1-(0),1-(0),6-(1,1,6),6-(1,1,6)]
   558       7.243986       7.243986       7.243986    6[1-(0),1-(0),6-(1,1,6),6-(1,1,6)]
   559       3.617597       3.617597       3.617597    6[1-(0),1-(0),6-(1,1,6),6-(1,1,6)]
   560       4.471752       4.471752       4.471752    6[1-(0),1-(0),6-(1,1,6),6-(1,1,6)]
   561      -1.808798      -1.808798      -1.808798    6[1-(0),1-(0),6-(1,1,6),6-(1,1,6)]
   562       8.943503       8.943503       8.943503    6[1-(0),1-(0),6-(1,1,6),6-(1,1,6)]
   563       1.808798       1.808798       1.808798    6[1-(0),1-(0),6-(1,1,6),6-(1,1,6)]
   564      -4.471752      -4.471752      -4.471752    6[1-(0),1-(0),6-(1,1,6),6-(1,1,6)]
   565       9.197237       9.197237       9.197237    7[6-(7,7),6-(7,7)]
   566       9.258787       9.258787       9.258787    7[6-(7,7),6-(7,7)]
   567       8.509517       8.509517       8.509517    7[6-(7,7),6-(7,7)]
   568      10.031294      10.031294      10.031294    7[1-(0),6-(1,1,6),6-(7,7)]
   569       8.564158       8.564158       8.564158    7[1-(0),6-(1,1,6),6-(7,7)]
   570       8.361924       8.361924       8.361924    7[1-(0),6-(1,1,6),6-(7,7)]
   571       5.588433       5.588433       5.588433    7[6-(1,6),6-(1,6),28-(7,8,8)]
   572       5.487317       5.487317       5.487317    7[6-(1,6),6-(1,6),28-(7,8,8)]
   573       5.729118       5.729118       5.729118    7[6-(7,7),6-(7,7)]
   574       4.886268       4.886268       4.886268    7[6-(7,7),6-(7,7)]
   575       7.196882       7.196882       7.196882    7[6-(7,7),6-(7,7)]
   576       3.482565       3.482565       3.482565    7[1-(0),6-(1,1,6),6-(7,7)]
   577       6.315093       6.315093       6.315093    7[1-(0),6-(1,1,6),6-(7,7)]
   578       7.987603       7.987603       7.987603    7[1-(0),6-(1,1,6),6-(7,7)]
   579       6.525491       6.525491       6.525491    7[6-(1,6),6-(1,6),28-(7,8,8)]
   580       5.900577       5.900577       5.900577    7[6-(1,6),6-(1,6),28-(7,8,8)]
   581       3.915295       3.915295       3.915295    7[6-(7,7),6-(7,7)]
   582       4.696595       4.696595       4.696595    7[6-(7,7),6-(7,7)]
   583       3.135251       3.135251       3.135251    7[6-(7,7),6-(7,7)]
   584       5.327791       5.327791       5.327791    7[1-(0),6-(1,1,6),6-(7,7)]
   585       3.962399       3.962399       3.962399    7[1-(0),6-(1,1,6),6-(7,7)]
   586       2.492122       2.492122       2.492122    7[1-(0),6-(1,1,6),6-(7,7)]
   587       6.727725       6.727725       6.727725    7[6-(1,6),6-(1,6),28-(7,8,8)]
   588       7.453757       7.453757       7.453757    7[6-(1,6),6-(1,6),28-(7,8,8)]
   589      -2.916687      -2.916687      -2.916687    7[6-(7,7),6-(7,7)]
   590      -2.978237      -2.978237      -2.978237    7[6-(7,7),6-(7,7)]
   591      -2.228967      -2.228967      -2.228967    7[6-(7,7),6-(7,7)]
   592      -3.750744      -3.750744      -3.750744    7[1-(0),6-(1,1,6),6-(7,7)]
   593      -2.283608      -2.283608      -2.283608    7[1-(0),6-(1,1,6),6-(7,7)]
   594      -2.081374      -2.081374      -2.081374    7[1-(0),6-(1,1,6),6-(7,7)]
   595       0.692117       0.692117       0.692117    7[6-(1,6),6-(1,6),28-(7,8,8)]
   596       0.793233       0.793233       0.793233    7[6-(1,6),6-(1,6),28-(7,8,8)]
   597       0.551432       0.551432       0.551432    7[6-(7,7),6-(7,7)]
   598       1.394282       1.394282       1.394282    7[6-(7,7),6-(7,7)]
   599      -0.916332      -0.916332      -0.916332    7[6-(7,7),6-(7,7)]
   600       2.797985       2.797985       2.797985    7[1-(0),6-(1,1,6),6-(7,7)]
   601      -0.034543      -0.034543      -0.034543    7[1-(0),6-(1,1,6),6-(7,7)]
   602      -1.707053      -1.707053      -1.707053    7[1-(0),6-(1,1,6),6-(7,7)]
   603      -0.244941      -0.244941      -0.244941    7[6-(1,6),6-(1,6),28-(7,8,8)]
   604       0.379973       0.379973       0.379973    7[6-(1,6),6-(1,6),28-(7,8,8)]
   605       2.365255       2.365255       2.365255    7[6-(7,7),6-(7,7)]
   606       1.583955       1.583955       1.583955    7[6-(7,7),6-(7,7)]
   607       3.145299       3.145299       3.145299    7[6-(7,7),6-(7,7)]
   608       0.952759       0.952759       0.952759    7[1-(0),6-(1,1,6),6-(7,7)]
   609       2.318151       2.318151       2.318151    7[1-(0),6-(1,1,6),6-(7,7)]
   610       3.788428       3.788428       3.788428    7[1-(0),6-(1,1,6),6-(7,7)]
   611      -0.447175      -0.447175      -0.447175    7[6-(1,6),6-(1,6),28-(7,8,8)]
   612      -1.173207      -1.173207      -1.173207    7[6-(1,6),6-(1,6),28-(7,8,8)]
   613       2.916687       2.916687       2.916687    7[6-(7,7),6-(7,7)]
   614       2.978237       2.978237       2.978237    7[6-(7,7),6-(7,7)]
   615       2.228967       2.228967       2.228967    7[6-(7,7),6-(7,7)]
   616       3.750744       3.750744       3.750744    7[1-(0),6-(1,1,6),6-(7,7)]
   617       2.283608       2.283608       2.283608    7[1-(0),6-(1,1,6),6-(7,7)]
   618       2.081374       2.081374       2.081374    7[1-(0),6-(1,1,6),6-(7,7)]
   619      -0.692117      -0.692117      -0.692117    7[6-(1,6),6-(1,6),28-(7,8,8)]
   620      -0.793233      -0.793233      -0.793233    7[6-(1,6),6-(1,6),28-(7,8,8)]
   621      -0.551432      -0.551432      -0.551432    7[6-(7,7),6-(7,7)]
   622      -1.394282      -1.394282      -1.394282    7[6-(7,7),6-(7,7)]
   623       0.916332       0.916332       0.916332    7[6-(7,7),6-(7,7)]
   624      -2.797985      -2.797985      -2.797985    7[1-(0),6-(1,1,6),6-(7,7)]
   625       0.034543       0.034543       0.034543    7[1-(0),6-(1,1,6),6-(7,7)]
   626       1.707053       1.707053       1.707053    7[1-(0),6-(1,1,6),6-(7,7)]
   627       0.244941       0.244941       0.244941    7[6-(1,6),6-(1,6),28-(7,8,8)]
   628      -0.379973      -0.379973      -0.379973    7[6-(1,6),6-(1,6),28-(7,8,8)]
   629      -2.365255      -2.365255      -2.365255    7[6-(7,7),6-(7,7)]
   630      -1.583955      -1.583955      -1.583955    7[6-(7,7),6-(7,7)]
   631      -3.145299      -3.145299      -3.145299    7[6-(7,7),6-(7,7)]
   632      -0.952759      -0.952759      -0.952759    7[1-(0),6-(1,1,6),6-(7,7)]
   633      -2.318151      -2.318151      -2.318151    7[1-(0),6-(1,1,6),6-(7,7)]
   634      -3.788428      -3.788428      -3.788428    7[1-(0),6-(1,1,6),6-(7,7)]
   635       0.447175       0.447175       0.447175    7[6-(1,6),6-(1,6),28-(7,8,8)]
   636       1.173207       1.173207       1.173207    7[6-(1,6),6-(1,6),28-(7,8,8)]
   637       3.363863       3.363863       3.363863    7[6-(7,7),6-(7,7)]
   638       3.302313       3.302313       3.302313    7[6-(7,7),6-(7,7)]
   639       4.051583       4.051583       4.051583    7[6-(7,7),6-(7,7)]
   640       2.529806       2.529806       2.529806    7[1-(0),6-(1,1,6),6-(7,7)]
   641       3.996942       3.996942       3.996942    7[1-(0),6-(1,1,6),6-(7,7)]
   642       4.199176       4.199176       4.199176    7[1-(0),6-(1,1,6),6-(7,7)]
   643       6.972667       6.972667       6.972667    7[6-(1,6),6-(1,6),28-(7,8,8)]
   644       7.073783       7.073783       7.073783    7[6-(1,6),6-(1,6),28-(7,8,8)]
   645       6.831982       6.831982       6.831982    7[6-(7,7),6-(7,7)]
   646       7.674832       7.674832       7.674832    7[6-(7,7),6-(7,7)]
   647       5.364218       5.364218       5.364218    7[6-(7,7),6-(7,7)]
   648       9.078535       9.078535       9.078535    7[1-(0),6-(1,1,6),6-(7,7)]
   649       6.246007       6.246007       6.246007    7[1-(0),6-(1,1,6),6-(7,7)]
   650       4.573497       4.573497       4.573497    7[1-(0),6-(1,1,6),6-(7,7)]
   651       6.035609       6.035609       6.035609    7[6-(1,6),6-(1,6),28-(7,8,8)]
   652       6.660523       6.660523       6.660523    7[6-(1,6),6-(1,6),28-(7,8,8)]
   653       8.645805       8.645805       8.645805    7[6-(7,7),6-(7,7)]
   654       7.864505       7.864505       7.864505    7[6-(7,7),6-(7,7)]
   655       9.425849       9.425849       9.425849    7[6-(7,7),6-(7,7)]
   656       7.233309       7.233309       7.233309    7[1-(0),6-(1,1,6),6-(7,7)]
   657       8.598701       8.598701       8.598701    7[1-(0),6-(1,1,6),6-(7,7)]
   658      10.068978      10.068978      10.068978    7[1-(0),6-(1,1,6),6-(7,7)]
   659       5.833375       5.833375       5.833375    7[6-(1,6),6-(1,6),28-(7,8,8)]
   660       5.107343       5.107343       5.107343    7[6-(1,6),6-(1,6),28-(7,8,8)]
   661       8.045385       8.045385       8.045385    8[6-(6,8),28-(7,7,8)]
   662       9.488027       9.488027       9.488027    8[6-(6,8)]
   663         7.6271         7.6271         7.6271    8[6-(6,8),28-(7,7,8)]
   664        6.50351        6.50351        6.50351    8[6-(6,8)]
   665       -3.69736       -3.69736       -3.69736    8[1-(0),6-(6,8)]
   666      -2.335737      -2.335737      -2.335737    8[6-(6,8)]
   667        4.00071        4.00071        4.00071    8[6-(6,8),28-(7,7,8)]
   668       2.760302       2.760302       2.760302    8[6-(6,8)]
   669        6.64231        6.64231        6.64231    8[6-(6,8),28-(7,7,8)]
   670       8.872533       8.872533       8.872533    8[6-(6,8)]
   671       3.804757       3.804757       3.804757    8[1-(0),6-(6,8)]
   672       2.477677       2.477677       2.477677    8[6-(6,8)]
   673       6.795555       6.795555       6.795555    8[6-(6,8),28-(7,7,8)]
   674       6.593321       6.593321       6.593321    8[6-(6,8)]
   675        4.57224        4.57224        4.57224    8[6-(6,8),28-(7,7,8)]
   676       3.465607       3.465607       3.465607    8[6-(6,8)]
   677      -0.107397      -0.107397      -0.107397    8[1-(0),6-(6,8)]
   678       -0.14194       -0.14194       -0.14194    8[6-(6,8)]
   679      -1.764835      -1.764835      -1.764835    8[6-(6,8),28-(7,7,8)]
   680      -3.207477      -3.207477      -3.207477    8[6-(6,8)]
   681       -1.34655       -1.34655       -1.34655    8[6-(6,8),28-(7,7,8)]
   682       -0.22296       -0.22296       -0.22296    8[6-(6,8)]
   683        9.97791        9.97791        9.97791    8[1-(0),6-(6,8)]
   684       8.616287       8.616287       8.616287    8[6-(6,8)]
   685        2.27984        2.27984        2.27984    8[6-(6,8),28-(7,7,8)]
   686       3.520248       3.520248       3.520248    8[6-(6,8)]
   687       -0.36176       -0.36176       -0.36176    8[6-(6,8),28-(7,7,8)]
   688      -2.591983      -2.591983      -2.591983    8[6-(6,8)]
   689       2.475793       2.475793       2.475793    8[1-(0),6-(6,8)]
   690       3.802873       3.802873       3.802873    8[6-(6,8)]
   691      -0.515005      -0.515005      -0.515005    8[6-(6,8),28-(7,7,8)]
   692      -0.312771      -0.312771      -0.312771    8[6-(6,8)]
   693        1.70831        1.70831        1.70831    8[6-(6,8),28-(7,7,8)]
   694       2.814943       2.814943       2.814943    8[6-(6,8)]
   695       6.387947       6.387947       6.387947    8[1-(0),6-(6,8)]
   696        6.42249        6.42249        6.42249    8[6-(6,8)]
   697       1.764835       1.764835       1.764835    8[6-(6,8),28-(7,7,8)]
   698       3.207477       3.207477       3.207477    8[6-(6,8)]
   699        1.34655        1.34655        1.34655    8[6-(6,8),28-(7,7,8)]
   700        0.22296        0.22296        0.22296    8[6-(6,8)]
   701        2.58319        2.58319        2.58319    8[1-(0),6-(6,8)]
   702       3.944813       3.944813       3.944813    8[6-(6,8)]
   703       -2.27984       -2.27984       -2.27984    8[6-(6,8),28-(7,7,8)]
   704      -3.520248      -3.520248      -3.520248    8[6-(6,8)]
   705        0.36176        0.36176        0.36176    8[6-(6,8),28-(7,7,8)]
   706       2.591983       2.591983       2.591983    8[6-(6,8)]
   707      10.085307      10.085307      10.085307    8[1-(0),6-(6,8)]
   708       8.758227       8.758227       8.758227    8[6-(6,8)]
   709       0.515005       0.515005       0.515005    8[6-(6,8),28-(7,7,8)]
   710       0.312771       0.312771       0.312771    8[6-(6,8)]
   711       -1.70831       -1.70831       -1.70831    8[6-(6,8),28-(7,7,8)]
   712      -2.814943      -2.814943      -2.814943    8[6-(6,8)]
   713       6.173153       6.173153       6.173153    8[1-(0),6-(6,8)]
   714        6.13861        6.13861        6.13861    8[6-(6,8)]
   715       4.515715       4.515715       4.515715    8[6-(6,8),28-(7,7,8)]
   716       3.073073       3.073073       3.073073    8[6-(6,8)]
   717          4.934          4.934          4.934    8[6-(6,8),28-(7,7,8)]
   718        6.05759        6.05759        6.05759    8[6-(6,8)]
   719        3.69736        3.69736        3.69736    8[1-(0),6-(6,8)]
   720       2.335737       2.335737       2.335737    8[6-(6,8)]
   721        8.56039        8.56039        8.56039    8[6-(6,8),28-(7,7,8)]
   722       9.800798       9.800798       9.800798    8[6-(6,8)]
   723        5.91879        5.91879        5.91879    8[6-(6,8),28-(7,7,8)]
   724       3.688567       3.688567       3.688567    8[6-(6,8)]
   725      -3.804757      -3.804757      -3.804757    8[1-(0),6-(6,8)]
   726      -2.477677      -2.477677      -2.477677    8[6-(6,8)]
   727       5.765545       5.765545       5.765545    8[6-(6,8),28-(7,7,8)]
   728       5.967779       5.967779       5.967779    8[6-(6,8)]
   729        7.98886        7.98886        7.98886    8[6-(6,8),28-(7,7,8)]
   730       9.095493       9.095493       9.095493    8[6-(6,8)]
   731       0.107397       0.107397       0.107397    8[1-(0),6-(6,8)]
   732        0.14194        0.14194        0.14194    8[6-(6,8)]
