# Supplementary material for: A collection of forcefield precursors for metal–organic frameworks
Source: RSC Adv. 2019 Nov 13;9(63):36492–507. doi: 10.1039/c9ra07327b (PMC9075174; doi:10.1039/c9ra07327b)
Supplement: RA-009-C9RA07327B-s1783 [file RA-009-C9RA07327B-s1783.txt]

ODONIF_clean

12.576400    0.000000    0.000000
-6.288200    10.891482    0.000000
0.000000    0.000000    62.941000

     1         6.2882         6.2882         6.2882    27[7-(6,6),7-(6,6),8-(6),8-(6)]
     2       4.922089       4.922089       4.922089    27[7-(6,6),7-(6,6),8-(6),8-(6)]
     3       7.654311       7.654311       7.654311    27[7-(6,6),7-(6,6),8-(6),8-(6)]
     4            0.0            0.0            0.0    27[7-(6,6),7-(6,6),8-(6),8-(6)]
     5       1.366111       1.366111       1.366111    27[7-(6,6),7-(6,6),8-(6),8-(6)]
     6      -1.366111      -1.366111      -1.366111    27[7-(6,6),7-(6,6),8-(6),8-(6)]
     7       6.568465       6.568465       6.568465    27[7-(6,6),7-(6,6),8-(6),8-(6)]
     8         6.2882         6.2882         6.2882    27[7-(6,6),7-(6,6),8-(6),8-(6)]
     9       6.007935       6.007935       6.007935    27[7-(6,6),7-(6,6),8-(6),8-(6)]
    10      -0.280265      -0.280265      -0.280265    27[7-(6,6),7-(6,6),8-(6),8-(6)]
    11           -0.0           -0.0           -0.0    27[7-(6,6),7-(6,6),8-(6),8-(6)]
    12       0.280265       0.280265       0.280265    27[7-(6,6),7-(6,6),8-(6),8-(6)]
    13      11.167843      11.167843      11.167843    1[6-(1,6,7)]
    14      10.398796      10.398796      10.398796    1[6-(1,6,7)]
    15       7.505596       7.505596       7.505596    1[6-(1,6,7)]
    16       -3.72513       -3.72513       -3.72513    1[6-(1,6,7)]
    17       7.260985       7.260985       7.260985    1[6-(1,6,7)]
    18      -4.973337      -4.973337      -4.973337    1[6-(1,6,7)]
    19       4.703574       4.703574       4.703574    1[6-(6,7)]
    20       4.160273       4.160273       4.160273    1[6-(6,6)]
    21       5.859974       5.859974       5.859974    1[6-(6,6)]
    22       6.353597       6.353597       6.353597    1[6-(6,7)]
    23       4.392308       4.392308       4.392308    1[6-(1,6,6)]
    24       5.509092       5.509092       5.509092    1[6-(1,6,6)]
    25       3.889881       3.889881       3.889881    1[6-(1,6,6)]
    26       5.560655       5.560655       5.560655    1[6-(6,7)]
    27       4.149583       4.149583       4.149583    1[6-(6,6)]
    28       3.749654       3.749654       3.749654    1[6-(6,6)]
    29       5.191538       5.191538       5.191538    1[6-(6,7)]
    30       2.222879       2.222879       2.222879    1[6-(1,6,6)]
    31       2.251176       2.251176       2.251176    1[6-(1,6,6)]
    32      -2.100888      -2.100888      -2.100888    1[6-(1,6,6)]
    33      10.229015      10.229015      10.229015    1[7-(6,6)]
    34       8.714816       8.714816       8.714816    1[7-(6,6)]
    35       8.384057       8.384057       8.384057    1[7-(6,6)]
    36      -3.010161      -3.010161      -3.010161    1[8-(6)]
    37       2.402092       2.402092       2.402092    1[6-(1,6,7)]
    38       3.934527       3.934527       3.934527    1[6-(1,6,7)]
    39       8.323062       8.323062       8.323062    1[6-(1,6,7)]
    40       1.445028       1.445028       1.445028    1[6-(1,6,7)]
    41       9.548003       9.548003       9.548003    1[6-(1,6,7)]
    42       9.969312       9.969312       9.969312    1[6-(1,6,7)]
    43       8.028145       8.028145       8.028145    1[6-(6,7)]
    44       9.754256       9.754256       9.754256    1[6-(6,6)]
    45       7.056618       7.056618       7.056618    1[6-(6,6)]
    46       5.414769       5.414769       5.414769    1[6-(6,7)]
    47      10.523932      10.523932      10.523932    1[6-(1,6,6)]
    48       9.484492       9.484492       9.484492    1[6-(1,6,6)]
    49       9.072615       9.072615       9.072615    1[6-(1,6,6)]
    50        7.02895        7.02895        7.02895    1[6-(6,7)]
    51        6.87992        6.87992        6.87992    1[6-(6,6)]
    52        4.43884        4.43884        4.43884    1[6-(6,6)]
    53       4.652639       4.652639       4.652639    1[6-(6,7)]
    54       6.360514       6.360514       6.360514    1[6-(1,6,6)]
    55       5.241844       5.241844       5.241844    1[6-(1,6,6)]
    56         3.6503         3.6503         3.6503    1[6-(1,6,6)]
    57       2.868677       2.868677       2.868677    1[7-(6,6)]
    58       5.642402       5.642402       5.642402    1[7-(6,6)]
    59       7.897979       7.897979       7.897979    1[7-(6,6)]
    60       3.778579       3.778579       3.778579    1[8-(6)]
    61       5.294664       5.294664       5.294664    1[6-(1,6,7)]
    62       4.531277       4.531277       4.531277    1[6-(1,6,7)]
    63       3.035943       3.035943       3.035943    1[6-(1,6,7)]
    64       2.280101       2.280101       2.280101    1[6-(1,6,7)]
    65       2.055613       2.055613       2.055613    1[6-(1,6,7)]
    66       1.292225       1.292225       1.292225    1[6-(1,6,7)]
    67       6.132881       6.132881       6.132881    1[6-(6,7)]
    68       4.950071       4.950071       4.950071    1[6-(6,6)]
    69       5.948008       5.948008       5.948008    1[6-(6,6)]
    70       7.096234       7.096234       7.096234    1[6-(6,7)]
    71       3.948361       3.948361       3.948361    1[6-(1,6,6)]
    72       3.871016       3.871016       3.871016    1[6-(1,6,6)]
    73       5.902105       5.902105       5.902105    1[6-(1,6,6)]
    74       6.274995       6.274995       6.274995    1[6-(6,7)]
    75       7.835097       7.835097       7.835097    1[6-(6,6)]
    76      -1.900294      -1.900294      -1.900294    1[6-(6,6)]
    77       9.020423       9.020423       9.020423    1[6-(6,7)]
    78      10.281207      10.281207      10.281207    1[6-(1,6,6)]
    79      11.371581      11.371581      11.371581    1[6-(1,6,6)]
    80      -1.549412      -1.549412      -1.549412    1[6-(1,6,6)]
    81       5.766908       5.766908       5.766908    1[7-(6,6)]
    82       4.507382       4.507382       4.507382    1[7-(6,6)]
    83       2.582564       2.582564       2.582564    1[7-(6,6)]
    84      -0.768418      -0.768418      -0.768418    1[8-(6)]
    85      -4.879643      -4.879643      -4.879643    1[6-(1,6,7)]
    86      -4.110596      -4.110596      -4.110596    1[6-(1,6,7)]
    87      -1.217396      -1.217396      -1.217396    1[6-(1,6,7)]
    88       10.01333       10.01333       10.01333    1[6-(1,6,7)]
    89      -0.972785      -0.972785      -0.972785    1[6-(1,6,7)]
    90      -1.314863      -1.314863      -1.314863    1[6-(1,6,7)]
    91       1.584626       1.584626       1.584626    1[6-(6,7)]
    92       2.127927       2.127927       2.127927    1[6-(6,6)]
    93       0.428226       0.428226       0.428226    1[6-(6,6)]
    94      -0.065397      -0.065397      -0.065397    1[6-(6,7)]
    95       1.895892       1.895892       1.895892    1[6-(1,6,6)]
    96       0.779108       0.779108       0.779108    1[6-(1,6,6)]
    97       2.398319       2.398319       2.398319    1[6-(1,6,6)]
    98       0.727545       0.727545       0.727545    1[6-(6,7)]
    99       2.138617       2.138617       2.138617    1[6-(6,6)]
   100       8.826746       8.826746       8.826746    1[6-(6,6)]
   101       1.096662       1.096662       1.096662    1[6-(6,7)]
   102       4.065321       4.065321       4.065321    1[6-(1,6,6)]
   103       4.037024       4.037024       4.037024    1[6-(1,6,6)]
   104       8.389088       8.389088       8.389088    1[6-(1,6,6)]
   105      -3.940815      -3.940815      -3.940815    1[7-(6,6)]
   106      -2.426616      -2.426616      -2.426616    1[7-(6,6)]
   107      -2.095857      -2.095857      -2.095857    1[7-(6,6)]
   108       9.298361       9.298361       9.298361    1[8-(6)]
   109       3.886108       3.886108       3.886108    1[6-(1,6,7)]
   110       2.353673       2.353673       2.353673    1[6-(1,6,7)]
   111      -2.034862      -2.034862      -2.034862    1[6-(1,6,7)]
   112       4.843172       4.843172       4.843172    1[6-(1,6,7)]
   113      -3.259803      -3.259803      -3.259803    1[6-(1,6,7)]
   114       2.607088       2.607088       2.607088    1[6-(1,6,7)]
   115      -1.739945      -1.739945      -1.739945    1[6-(6,7)]
   116      -3.466056      -3.466056      -3.466056    1[6-(6,6)]
   117      -0.768418      -0.768418      -0.768418    1[6-(6,6)]
   118       0.873431       0.873431       0.873431    1[6-(6,7)]
   119      -4.235732      -4.235732      -4.235732    1[6-(1,6,6)]
   120      -3.196292      -3.196292      -3.196292    1[6-(1,6,6)]
   121      -2.784415      -2.784415      -2.784415    1[6-(1,6,6)]
   122       -0.74075       -0.74075       -0.74075    1[6-(6,7)]
   123       -0.59172       -0.59172       -0.59172    1[6-(6,6)]
   124        1.84936        1.84936        1.84936    1[6-(6,6)]
   125       1.635561       1.635561       1.635561    1[6-(6,7)]
   126      -0.072314      -0.072314      -0.072314    1[6-(1,6,6)]
   127       1.046356       1.046356       1.046356    1[6-(1,6,6)]
   128         2.6379         2.6379         2.6379    1[6-(1,6,6)]
   129       3.419523       3.419523       3.419523    1[7-(6,6)]
   130       0.645798       0.645798       0.645798    1[7-(6,6)]
   131      -1.609779      -1.609779      -1.609779    1[7-(6,6)]
   132       2.509621       2.509621       2.509621    1[8-(6)]
   133       0.993536       0.993536       0.993536    1[6-(1,6,7)]
   134       1.756923       1.756923       1.756923    1[6-(1,6,7)]
   135       3.252257       3.252257       3.252257    1[6-(1,6,7)]
   136       4.008099       4.008099       4.008099    1[6-(1,6,7)]
   137       4.232587       4.232587       4.232587    1[6-(1,6,7)]
   138       4.995975       4.995975       4.995975    1[6-(1,6,7)]
   139       0.155319       0.155319       0.155319    1[6-(6,7)]
   140       1.338129       1.338129       1.338129    1[6-(6,6)]
   141       0.340192       0.340192       0.340192    1[6-(6,6)]
   142      -0.808034      -0.808034      -0.808034    1[6-(6,7)]
   143       2.339839       2.339839       2.339839    1[6-(1,6,6)]
   144       2.417184       2.417184       2.417184    1[6-(1,6,6)]
   145       0.386095       0.386095       0.386095    1[6-(1,6,6)]
   146       0.013205       0.013205       0.013205    1[6-(6,7)]
   147      -1.546897      -1.546897      -1.546897    1[6-(6,6)]
   148      -4.387906      -4.387906      -4.387906    1[6-(6,6)]
   149      -2.732223      -2.732223      -2.732223    1[6-(6,7)]
   150      -3.993007      -3.993007      -3.993007    1[6-(1,6,6)]
   151      -5.083381      -5.083381      -5.083381    1[6-(1,6,6)]
   152       7.837612       7.837612       7.837612    1[6-(1,6,6)]
   153       0.521292       0.521292       0.521292    1[7-(6,6)]
   154       1.780818       1.780818       1.780818    1[7-(6,6)]
   155       3.705636       3.705636       3.705636    1[7-(6,6)]
   156       7.056618       7.056618       7.056618    1[8-(6)]
   157       4.879643       4.879643       4.879643    1[6-(1,6,7)]
   158       4.110596       4.110596       4.110596    1[6-(1,6,7)]
   159       1.217396       1.217396       1.217396    1[6-(1,6,7)]
   160        2.56307        2.56307        2.56307    1[6-(1,6,7)]
   161       0.972785       0.972785       0.972785    1[6-(1,6,7)]
   162       1.314863       1.314863       1.314863    1[6-(1,6,7)]
   163      -1.584626      -1.584626      -1.584626    1[6-(6,7)]
   164      -2.127927      -2.127927      -2.127927    1[6-(6,6)]
   165      -0.428226      -0.428226      -0.428226    1[6-(6,6)]
   166       0.065397       0.065397       0.065397    1[6-(6,7)]
   167      -1.895892      -1.895892      -1.895892    1[6-(1,6,6)]
   168      -0.779108      -0.779108      -0.779108    1[6-(1,6,6)]
   169      -2.398319      -2.398319      -2.398319    1[6-(1,6,6)]
   170      -0.727545      -0.727545      -0.727545    1[6-(6,7)]
   171      -2.138617      -2.138617      -2.138617    1[6-(6,6)]
   172       3.749654       3.749654       3.749654    1[6-(6,6)]
   173      -1.096662      -1.096662      -1.096662    1[6-(6,7)]
   174      -4.065321      -4.065321      -4.065321    1[6-(1,6,6)]
   175      -4.037024      -4.037024      -4.037024    1[6-(1,6,6)]
   176       4.187312       4.187312       4.187312    1[6-(1,6,6)]
   177       3.940815       3.940815       3.940815    1[7-(6,6)]
   178       2.426616       2.426616       2.426616    1[7-(6,6)]
   179       2.095857       2.095857       2.095857    1[7-(6,6)]
   180       3.278039       3.278039       3.278039    1[8-(6)]
   181      -3.886108      -3.886108      -3.886108    1[6-(1,6,7)]
   182      -2.353673      -2.353673      -2.353673    1[6-(1,6,7)]
   183       2.034862       2.034862       2.034862    1[6-(1,6,7)]
   184       7.733228       7.733228       7.733228    1[6-(1,6,7)]
   185       3.259803       3.259803       3.259803    1[6-(1,6,7)]
   186       9.969312       9.969312       9.969312    1[6-(1,6,7)]
   187       1.739945       1.739945       1.739945    1[6-(6,7)]
   188       3.466056       3.466056       3.466056    1[6-(6,6)]
   189       0.768418       0.768418       0.768418    1[6-(6,6)]
   190      -0.873431      -0.873431      -0.873431    1[6-(6,7)]
   191       4.235732       4.235732       4.235732    1[6-(1,6,6)]
   192       3.196292       3.196292       3.196292    1[6-(1,6,6)]
   193       2.784415       2.784415       2.784415    1[6-(1,6,6)]
   194        0.74075        0.74075        0.74075    1[6-(6,7)]
   195        0.59172        0.59172        0.59172    1[6-(6,6)]
   196       -1.84936       -1.84936       -1.84936    1[6-(6,6)]
   197      -1.635561      -1.635561      -1.635561    1[6-(6,7)]
   198       0.072314       0.072314       0.072314    1[6-(1,6,6)]
   199      -1.046356      -1.046356      -1.046356    1[6-(1,6,6)]
   200         9.9385         9.9385         9.9385    1[6-(1,6,6)]
   201      -3.419523      -3.419523      -3.419523    1[7-(6,6)]
   202      -0.645798      -0.645798      -0.645798    1[7-(6,6)]
   203       1.609779       1.609779       1.609779    1[7-(6,6)]
   204      10.066779      10.066779      10.066779    1[8-(6)]
   205      -0.993536      -0.993536      -0.993536    1[6-(1,6,7)]
   206      -1.756923      -1.756923      -1.756923    1[6-(1,6,7)]
   207      -3.252257      -3.252257      -3.252257    1[6-(1,6,7)]
   208       8.568301       8.568301       8.568301    1[6-(1,6,7)]
   209      -4.232587      -4.232587      -4.232587    1[6-(1,6,7)]
   210      -4.995975      -4.995975      -4.995975    1[6-(1,6,7)]
   211      -0.155319      -0.155319      -0.155319    1[6-(6,7)]
   212      -1.338129      -1.338129      -1.338129    1[6-(6,6)]
   213      -0.340192      -0.340192      -0.340192    1[6-(6,6)]
   214       0.808034       0.808034       0.808034    1[6-(6,7)]
   215      -2.339839      -2.339839      -2.339839    1[6-(1,6,6)]
   216      -2.417184      -2.417184      -2.417184    1[6-(1,6,6)]
   217      -0.386095      -0.386095      -0.386095    1[6-(1,6,6)]
   218      -0.013205      -0.013205      -0.013205    1[6-(6,7)]
   219       1.546897       1.546897       1.546897    1[6-(6,6)]
   220       4.387906       4.387906       4.387906    1[6-(6,6)]
   221       2.732223       2.732223       2.732223    1[6-(6,7)]
   222       3.993007       3.993007       3.993007    1[6-(1,6,6)]
   223       5.083381       5.083381       5.083381    1[6-(1,6,6)]
   224       4.738788       4.738788       4.738788    1[6-(1,6,6)]
   225      -0.521292      -0.521292      -0.521292    1[7-(6,6)]
   226      -1.780818      -1.780818      -1.780818    1[7-(6,6)]
   227      -3.705636      -3.705636      -3.705636    1[7-(6,6)]
   228       5.519782       5.519782       5.519782    1[8-(6)]
   229       1.408557       1.408557       1.408557    1[6-(1,6,7)]
   230       2.177604       2.177604       2.177604    1[6-(1,6,7)]
   231       5.070804       5.070804       5.070804    1[6-(1,6,7)]
   232        3.72513        3.72513        3.72513    1[6-(1,6,7)]
   233       5.315415       5.315415       5.315415    1[6-(1,6,7)]
   234       4.973337       4.973337       4.973337    1[6-(1,6,7)]
   235       7.872826       7.872826       7.872826    1[6-(6,7)]
   236       8.416127       8.416127       8.416127    1[6-(6,6)]
   237       6.716426       6.716426       6.716426    1[6-(6,6)]
   238       6.222803       6.222803       6.222803    1[6-(6,7)]
   239       8.184092       8.184092       8.184092    1[6-(1,6,6)]
   240       7.067308       7.067308       7.067308    1[6-(1,6,6)]
   241       8.686519       8.686519       8.686519    1[6-(1,6,6)]
   242       7.015745       7.015745       7.015745    1[6-(6,7)]
   243       8.426817       8.426817       8.426817    1[6-(6,6)]
   244       8.826746       8.826746       8.826746    1[6-(6,6)]
   245       7.384862       7.384862       7.384862    1[6-(6,7)]
   246      10.353521      10.353521      10.353521    1[6-(1,6,6)]
   247      10.325224      10.325224      10.325224    1[6-(1,6,6)]
   248       2.100888       2.100888       2.100888    1[6-(1,6,6)]
   249       2.347385       2.347385       2.347385    1[7-(6,6)]
   250       3.861584       3.861584       3.861584    1[7-(6,6)]
   251       4.192343       4.192343       4.192343    1[7-(6,6)]
   252       3.010161       3.010161       3.010161    1[8-(6)]
   253      10.174308      10.174308      10.174308    1[6-(1,6,7)]
   254       8.641873       8.641873       8.641873    1[6-(1,6,7)]
   255       4.253338       4.253338       4.253338    1[6-(1,6,7)]
   256      -1.445028      -1.445028      -1.445028    1[6-(1,6,7)]
   257       3.028397       3.028397       3.028397    1[6-(1,6,7)]
   258       2.607088       2.607088       2.607088    1[6-(1,6,7)]
   259       4.548255       4.548255       4.548255    1[6-(6,7)]
   260       2.822144       2.822144       2.822144    1[6-(6,6)]
   261       5.519782       5.519782       5.519782    1[6-(6,6)]
   262       7.161631       7.161631       7.161631    1[6-(6,7)]
   263       2.052468       2.052468       2.052468    1[6-(1,6,6)]
   264       3.091908       3.091908       3.091908    1[6-(1,6,6)]
   265       3.503785       3.503785       3.503785    1[6-(1,6,6)]
   266        5.54745        5.54745        5.54745    1[6-(6,7)]
   267        5.69648        5.69648        5.69648    1[6-(6,6)]
   268       -4.43884       -4.43884       -4.43884    1[6-(6,6)]
   269       7.923761       7.923761       7.923761    1[6-(6,7)]
   270       6.215886       6.215886       6.215886    1[6-(1,6,6)]
   271       7.334556       7.334556       7.334556    1[6-(1,6,6)]
   272        -3.6503        -3.6503        -3.6503    1[6-(1,6,6)]
   273       9.707723       9.707723       9.707723    1[7-(6,6)]
   274       6.933998       6.933998       6.933998    1[7-(6,6)]
   275       4.678421       4.678421       4.678421    1[7-(6,6)]
   276      -3.778579      -3.778579      -3.778579    1[8-(6)]
   277       7.281736       7.281736       7.281736    1[6-(1,6,7)]
   278       8.045123       8.045123       8.045123    1[6-(1,6,7)]
   279       9.540457       9.540457       9.540457    1[6-(1,6,7)]
   280      -2.280101      -2.280101      -2.280101    1[6-(1,6,7)]
   281      10.520787      10.520787      10.520787    1[6-(1,6,7)]
   282      -1.292225      -1.292225      -1.292225    1[6-(1,6,7)]
   283       6.443519       6.443519       6.443519    1[6-(6,7)]
   284       7.626329       7.626329       7.626329    1[6-(6,6)]
   285       6.628392       6.628392       6.628392    1[6-(6,6)]
   286       5.480166       5.480166       5.480166    1[6-(6,7)]
   287       8.628039       8.628039       8.628039    1[6-(1,6,6)]
   288       8.705384       8.705384       8.705384    1[6-(1,6,6)]
   289       6.674295       6.674295       6.674295    1[6-(1,6,6)]
   290       6.301405       6.301405       6.301405    1[6-(6,7)]
   291       4.741303       4.741303       4.741303    1[6-(6,6)]
   292       1.900294       1.900294       1.900294    1[6-(6,6)]
   293       3.555977       3.555977       3.555977    1[6-(6,7)]
   294       2.295193       2.295193       2.295193    1[6-(1,6,6)]
   295       1.204819       1.204819       1.204819    1[6-(1,6,6)]
   296       1.549412       1.549412       1.549412    1[6-(1,6,6)]
   297       6.809492       6.809492       6.809492    1[7-(6,6)]
   298       8.069018       8.069018       8.069018    1[7-(6,6)]
   299       9.993836       9.993836       9.993836    1[7-(6,6)]
   300       0.768418       0.768418       0.768418    1[8-(6)]
   301       9.483863       9.483863       9.483863    6[7-(1,6),7-(6),7-(6)]
   302       8.792161       8.792161       8.792161    6[7-(1,6),7-(6),7-(6)]
   303       8.721105       8.721105       8.721105    6[7-(1,6),7-(6),7-(6)]
   304      10.350377      10.350377      10.350377    6[1-(0),1-(0),6-(8,8),7-(1,6)]
   305       9.201523       9.201523       9.201523    6[6-(1,1,7),8-(0),8-(27)]
   306         8.0948         8.0948         8.0948    6[1-(0),1-(0),6-(8,8),7-(1,6)]
   307       7.355936       7.355936       7.355936    6[6-(1,1,7),8-(0),8-(27)]
   308      -4.608622      -4.608622      -4.608622    6[1-(0),1-(0),6-(8,8),7-(1,6)]
   309      -3.473602      -3.473602      -3.473602    6[6-(1,1,7),8-(0),8-(1)]
   310       4.945669       4.945669       4.945669    6[1-(0),6-(1,6),7-(6,27)]
   311       4.618054       4.618054       4.618054    6[1-(0),6-(1,7),6-(6,6)]
   312       4.973966       4.973966       4.973966    6[6-(1,1,6),6-(1,6),6-(1,6)]
   313       5.620393       5.620393       5.620393    6[1-(0),6-(1,7),6-(6,6)]
   314       5.912794       5.912794       5.912794    6[1-(0),6-(1,6),7-(6,27)]
   315       4.687224       4.687224       4.687224    6[1-(0),1-(0),6-(1,1,6),6-(6,6)]
   316       5.176446       5.176446       5.176446    6[1-(0),6-(1,6),7-(6,27)]
   317       4.330055       4.330055       4.330055    6[1-(0),6-(1,7),6-(6,6)]
   318       3.734562       3.734562       3.734562    6[6-(1,1,6),6-(1,6),6-(1,6)]
   319       4.093618       4.093618       4.093618    6[1-(0),6-(1,7),6-(6,6)]
   320       4.958246       4.958246       4.958246    6[1-(0),6-(1,6),7-(6,27)]
   321       2.805166       2.805166       2.805166    6[1-(0),1-(0),6-(1,1,6),6-(6,6)]
   322       4.738159       4.738159       4.738159    6[7-(1,6),7-(6),7-(6)]
   323       6.147973       6.147973       6.147973    6[7-(1,6),7-(6),7-(6)]
   324       6.940915       6.940915       6.940915    6[7-(1,6),7-(6),7-(6)]
   325       3.127751       3.127751       3.127751    6[1-(0),1-(0),6-(8,8),7-(1,6)]
   326       3.310737       3.310737       3.310737    6[6-(1,1,7),8-(0),8-(27)]
   327       7.614381       7.614381       7.614381    6[1-(0),1-(0),6-(8,8),7-(1,6)]
   328       7.716879       7.716879       7.716879    6[6-(1,1,7),8-(0),8-(27)]
   329       3.029026       3.029026       3.029026    6[1-(0),1-(0),6-(8,8),7-(1,6)]
   330        3.12272        3.12272        3.12272    6[6-(1,1,7),8-(0),8-(1)]
   331       7.825036       7.825036       7.825036    6[1-(0),6-(1,6),7-(6,27)]
   332       8.874537       8.874537       8.874537    6[1-(0),6-(1,7),6-(6,6)]
   333       8.609803       8.609803       8.609803    6[6-(1,1,6),6-(1,6),6-(1,6)]
   334       7.282993       7.282993       7.282993    6[1-(0),6-(1,7),6-(6,6)]
   335       6.298261       6.298261       6.298261    6[1-(0),6-(1,6),7-(6,27)]
   336       9.696404       9.696404       9.696404    6[1-(0),1-(0),6-(1,1,6),6-(6,6)]
   337       6.518348       6.518348       6.518348    6[1-(0),6-(1,6),7-(6,27)]
   338         6.4322         6.4322         6.4322    6[1-(0),6-(1,7),6-(6,6)]
   339       5.676358       5.676358       5.676358    6[6-(1,1,6),6-(1,6),6-(1,6)]
   340       4.984656       4.984656       4.984656    6[1-(0),6-(1,7),6-(6,6)]
   341       5.126769       5.126769       5.126769    6[1-(0),6-(1,6),7-(6,27)]
   342       5.512865       5.512865       5.512865    6[1-(0),1-(0),6-(1,1,6),6-(6,6)]
   343       4.642578       4.642578       4.642578    6[7-(1,6),7-(6),7-(6)]
   344       3.924466       3.924466       3.924466    6[7-(1,6),7-(6),7-(6)]
   345        3.20258        3.20258        3.20258    6[7-(1,6),7-(6),7-(6)]
   346       5.386472       5.386472       5.386472    6[1-(0),1-(0),6-(8,8),7-(1,6)]
   347        6.35234        6.35234        6.35234    6[6-(1,1,7),8-(0),8-(27)]
   348       3.155419       3.155419       3.155419    6[1-(0),1-(0),6-(8,8),7-(1,6)]
   349       3.791785       3.791785       3.791785    6[6-(1,1,7),8-(0),8-(27)]
   350       1.579596       1.579596       1.579596    6[1-(0),1-(0),6-(8,8),7-(1,6)]
   351       0.350882       0.350882       0.350882    6[6-(1,1,7),8-(0),8-(1)]
   352       6.093895       6.093895       6.093895    6[1-(0),6-(1,6),7-(6,27)]
   353       5.372009       5.372009       5.372009    6[1-(0),6-(1,7),6-(6,6)]
   354        5.28083        5.28083        5.28083    6[6-(1,1,6),6-(1,6),6-(1,6)]
   355       5.961214       5.961214       5.961214    6[1-(0),6-(1,7),6-(6,6)]
   356       6.653544       6.653544       6.653544    6[1-(0),6-(1,6),7-(6,27)]
   357       4.480971       4.480971       4.480971    6[1-(0),1-(0),6-(1,1,6),6-(6,6)]
   358       7.169806       7.169806       7.169806    6[1-(0),6-(1,6),7-(6,27)]
   359       8.102346       8.102346       8.102346    6[1-(0),6-(1,7),6-(6,6)]
   360        9.45368        9.45368        9.45368    6[6-(1,1,6),6-(1,6),6-(1,6)]
   361       9.786326       9.786326       9.786326    6[1-(0),6-(1,7),6-(6,6)]
   362       8.779585       8.779585       8.779585    6[1-(0),6-(1,6),7-(6,27)]
   363      10.546569      10.546569      10.546569    6[1-(0),1-(0),6-(1,1,6),6-(6,6)]
   364      -3.195663      -3.195663      -3.195663    6[7-(1,6),7-(6),7-(6)]
   365      -2.503961      -2.503961      -2.503961    6[7-(1,6),7-(6),7-(6)]
   366      -2.432905      -2.432905      -2.432905    6[7-(1,6),7-(6),7-(6)]
   367      -4.062177      -4.062177      -4.062177    6[1-(0),1-(0),6-(8,8),7-(1,6)]
   368      -2.913323      -2.913323      -2.913323    6[6-(1,1,7),8-(0),8-(27)]
   369        -1.8066        -1.8066        -1.8066    6[1-(0),1-(0),6-(8,8),7-(1,6)]
   370      -1.067736      -1.067736      -1.067736    6[6-(1,1,7),8-(0),8-(27)]
   371      10.896822      10.896822      10.896822    6[1-(0),1-(0),6-(8,8),7-(1,6)]
   372       9.761802       9.761802       9.761802    6[6-(1,1,7),8-(0),8-(1)]
   373       1.342531       1.342531       1.342531    6[1-(0),6-(1,6),7-(6,27)]
   374       1.670146       1.670146       1.670146    6[1-(0),6-(1,7),6-(6,6)]
   375       1.314234       1.314234       1.314234    6[6-(1,1,6),6-(1,6),6-(1,6)]
   376       0.667807       0.667807       0.667807    6[1-(0),6-(1,7),6-(6,6)]
   377       0.375406       0.375406       0.375406    6[1-(0),6-(1,6),7-(6,27)]
   378       1.600976       1.600976       1.600976    6[1-(0),1-(0),6-(1,1,6),6-(6,6)]
   379       1.111754       1.111754       1.111754    6[1-(0),6-(1,6),7-(6,27)]
   380       1.958145       1.958145       1.958145    6[1-(0),6-(1,7),6-(6,6)]
   381       2.553638       2.553638       2.553638    6[6-(1,1,6),6-(1,6),6-(1,6)]
   382       2.194582       2.194582       2.194582    6[1-(0),6-(1,7),6-(6,6)]
   383       1.329954       1.329954       1.329954    6[1-(0),6-(1,6),7-(6,27)]
   384       3.483034       3.483034       3.483034    6[1-(0),1-(0),6-(1,1,6),6-(6,6)]
   385       1.550041       1.550041       1.550041    6[7-(1,6),7-(6),7-(6)]
   386       0.140227       0.140227       0.140227    6[7-(1,6),7-(6),7-(6)]
   387      -0.652715      -0.652715      -0.652715    6[7-(1,6),7-(6),7-(6)]
   388       3.160449       3.160449       3.160449    6[1-(0),1-(0),6-(8,8),7-(1,6)]
   389       2.977463       2.977463       2.977463    6[6-(1,1,7),8-(0),8-(27)]
   390      -1.326181      -1.326181      -1.326181    6[1-(0),1-(0),6-(8,8),7-(1,6)]
   391      -1.428679      -1.428679      -1.428679    6[6-(1,1,7),8-(0),8-(27)]
   392       3.259174       3.259174       3.259174    6[1-(0),1-(0),6-(8,8),7-(1,6)]
   393        3.16548        3.16548        3.16548    6[6-(1,1,7),8-(0),8-(1)]
   394      -1.536836      -1.536836      -1.536836    6[1-(0),6-(1,6),7-(6,27)]
   395      -2.586337      -2.586337      -2.586337    6[1-(0),6-(1,7),6-(6,6)]
   396      -2.321603      -2.321603      -2.321603    6[6-(1,1,6),6-(1,6),6-(1,6)]
   397      -0.994793      -0.994793      -0.994793    6[1-(0),6-(1,7),6-(6,6)]
   398      -0.010061      -0.010061      -0.010061    6[1-(0),6-(1,6),7-(6,27)]
   399      -3.408204      -3.408204      -3.408204    6[1-(0),1-(0),6-(1,1,6),6-(6,6)]
   400      -0.230148      -0.230148      -0.230148    6[1-(0),6-(1,6),7-(6,27)]
   401         -0.144         -0.144         -0.144    6[1-(0),6-(1,7),6-(6,6)]
   402       0.611842       0.611842       0.611842    6[6-(1,1,6),6-(1,6),6-(1,6)]
   403       1.303544       1.303544       1.303544    6[1-(0),6-(1,7),6-(6,6)]
   404       1.161431       1.161431       1.161431    6[1-(0),6-(1,6),7-(6,27)]
   405       0.775335       0.775335       0.775335    6[1-(0),1-(0),6-(1,1,6),6-(6,6)]
   406       1.645622       1.645622       1.645622    6[7-(1,6),7-(6),7-(6)]
   407       2.363734       2.363734       2.363734    6[7-(1,6),7-(6),7-(6)]
   408        3.08562        3.08562        3.08562    6[7-(1,6),7-(6),7-(6)]
   409       0.901728       0.901728       0.901728    6[1-(0),1-(0),6-(8,8),7-(1,6)]
   410       -0.06414       -0.06414       -0.06414    6[6-(1,1,7),8-(0),8-(27)]
   411       3.132781       3.132781       3.132781    6[1-(0),1-(0),6-(8,8),7-(1,6)]
   412       2.496415       2.496415       2.496415    6[6-(1,1,7),8-(0),8-(27)]
   413       4.708604       4.708604       4.708604    6[1-(0),1-(0),6-(8,8),7-(1,6)]
   414       5.937318       5.937318       5.937318    6[6-(1,1,7),8-(0),8-(1)]
   415       0.194305       0.194305       0.194305    6[1-(0),6-(1,6),7-(6,27)]
   416       0.916191       0.916191       0.916191    6[1-(0),6-(1,7),6-(6,6)]
   417        1.00737        1.00737        1.00737    6[6-(1,1,6),6-(1,6),6-(1,6)]
   418       0.326986       0.326986       0.326986    6[1-(0),6-(1,7),6-(6,6)]
   419      -0.365344      -0.365344      -0.365344    6[1-(0),6-(1,6),7-(6,27)]
   420       1.807229       1.807229       1.807229    6[1-(0),1-(0),6-(1,1,6),6-(6,6)]
   421      -0.881606      -0.881606      -0.881606    6[1-(0),6-(1,6),7-(6,27)]
   422      -1.814146      -1.814146      -1.814146    6[1-(0),6-(1,7),6-(6,6)]
   423       -3.16548       -3.16548       -3.16548    6[6-(1,1,6),6-(1,6),6-(1,6)]
   424      -3.498126      -3.498126      -3.498126    6[1-(0),6-(1,7),6-(6,6)]
   425      -2.491385      -2.491385      -2.491385    6[1-(0),6-(1,6),7-(6,27)]
   426      -4.258369      -4.258369      -4.258369    6[1-(0),1-(0),6-(1,1,6),6-(6,6)]
   427       3.195663       3.195663       3.195663    6[7-(1,6),7-(6),7-(6)]
   428       2.503961       2.503961       2.503961    6[7-(1,6),7-(6),7-(6)]
   429       2.432905       2.432905       2.432905    6[7-(1,6),7-(6),7-(6)]
   430       4.062177       4.062177       4.062177    6[1-(0),1-(0),6-(8,8),7-(1,6)]
   431       2.913323       2.913323       2.913323    6[6-(1,1,7),8-(0),8-(27)]
   432         1.8066         1.8066         1.8066    6[1-(0),1-(0),6-(8,8),7-(1,6)]
   433       1.067736       1.067736       1.067736    6[6-(1,1,7),8-(0),8-(27)]
   434       1.679578       1.679578       1.679578    6[1-(0),1-(0),6-(8,8),7-(1,6)]
   435       2.814598       2.814598       2.814598    6[6-(1,1,7),8-(0),8-(1)]
   436      -1.342531      -1.342531      -1.342531    6[1-(0),6-(1,6),7-(6,27)]
   437      -1.670146      -1.670146      -1.670146    6[1-(0),6-(1,7),6-(6,6)]
   438      -1.314234      -1.314234      -1.314234    6[6-(1,1,6),6-(1,6),6-(1,6)]
   439      -0.667807      -0.667807      -0.667807    6[1-(0),6-(1,7),6-(6,6)]
   440      -0.375406      -0.375406      -0.375406    6[1-(0),6-(1,6),7-(6,27)]
   441      -1.600976      -1.600976      -1.600976    6[1-(0),1-(0),6-(1,1,6),6-(6,6)]
   442      -1.111754      -1.111754      -1.111754    6[1-(0),6-(1,6),7-(6,27)]
   443      -1.958145      -1.958145      -1.958145    6[1-(0),6-(1,7),6-(6,6)]
   444      -2.553638      -2.553638      -2.553638    6[6-(1,1,6),6-(1,6),6-(1,6)]
   445      -2.194582      -2.194582      -2.194582    6[1-(0),6-(1,7),6-(6,6)]
   446      -1.329954      -1.329954      -1.329954    6[1-(0),6-(1,6),7-(6,27)]
   447      -3.483034      -3.483034      -3.483034    6[1-(0),1-(0),6-(1,1,6),6-(6,6)]
   448      -1.550041      -1.550041      -1.550041    6[7-(1,6),7-(6),7-(6)]
   449      -0.140227      -0.140227      -0.140227    6[7-(1,6),7-(6),7-(6)]
   450       0.652715       0.652715       0.652715    6[7-(1,6),7-(6),7-(6)]
   451      -3.160449      -3.160449      -3.160449    6[1-(0),1-(0),6-(8,8),7-(1,6)]
   452      -2.977463      -2.977463      -2.977463    6[6-(1,1,7),8-(0),8-(27)]
   453       1.326181       1.326181       1.326181    6[1-(0),1-(0),6-(8,8),7-(1,6)]
   454       1.428679       1.428679       1.428679    6[6-(1,1,7),8-(0),8-(27)]
   455       9.317226       9.317226       9.317226    6[1-(0),1-(0),6-(8,8),7-(1,6)]
   456        9.41092        9.41092        9.41092    6[6-(1,1,7),8-(0),8-(1)]
   457       1.536836       1.536836       1.536836    6[1-(0),6-(1,6),7-(6,27)]
   458       2.586337       2.586337       2.586337    6[1-(0),6-(1,7),6-(6,6)]
   459       2.321603       2.321603       2.321603    6[6-(1,1,6),6-(1,6),6-(1,6)]
   460       0.994793       0.994793       0.994793    6[1-(0),6-(1,7),6-(6,6)]
   461       0.010061       0.010061       0.010061    6[1-(0),6-(1,6),7-(6,27)]
   462       3.408204       3.408204       3.408204    6[1-(0),1-(0),6-(1,1,6),6-(6,6)]
   463       0.230148       0.230148       0.230148    6[1-(0),6-(1,6),7-(6,27)]
   464          0.144          0.144          0.144    6[1-(0),6-(1,7),6-(6,6)]
   465      -0.611842      -0.611842      -0.611842    6[6-(1,1,6),6-(1,6),6-(1,6)]
   466      -1.303544      -1.303544      -1.303544    6[1-(0),6-(1,7),6-(6,6)]
   467      -1.161431      -1.161431      -1.161431    6[1-(0),6-(1,6),7-(6,27)]
   468      -0.775335      -0.775335      -0.775335    6[1-(0),1-(0),6-(1,1,6),6-(6,6)]
   469      -1.645622      -1.645622      -1.645622    6[7-(1,6),7-(6),7-(6)]
   470      -2.363734      -2.363734      -2.363734    6[7-(1,6),7-(6),7-(6)]
   471       -3.08562       -3.08562       -3.08562    6[7-(1,6),7-(6),7-(6)]
   472      -0.901728      -0.901728      -0.901728    6[1-(0),1-(0),6-(8,8),7-(1,6)]
   473        0.06414        0.06414        0.06414    6[6-(1,1,7),8-(0),8-(27)]
   474      -3.132781      -3.132781      -3.132781    6[1-(0),1-(0),6-(8,8),7-(1,6)]
   475      -2.496415      -2.496415      -2.496415    6[6-(1,1,7),8-(0),8-(27)]
   476       7.867796       7.867796       7.867796    6[1-(0),1-(0),6-(8,8),7-(1,6)]
   477       6.639082       6.639082       6.639082    6[6-(1,1,7),8-(0),8-(1)]
   478      -0.194305      -0.194305      -0.194305    6[1-(0),6-(1,6),7-(6,27)]
   479      -0.916191      -0.916191      -0.916191    6[1-(0),6-(1,7),6-(6,6)]
   480       -1.00737       -1.00737       -1.00737    6[6-(1,1,6),6-(1,6),6-(1,6)]
   481      -0.326986      -0.326986      -0.326986    6[1-(0),6-(1,7),6-(6,6)]
   482       0.365344       0.365344       0.365344    6[1-(0),6-(1,6),7-(6,27)]
   483      -1.807229      -1.807229      -1.807229    6[1-(0),1-(0),6-(1,1,6),6-(6,6)]
   484       0.881606       0.881606       0.881606    6[1-(0),6-(1,6),7-(6,27)]
   485       1.814146       1.814146       1.814146    6[1-(0),6-(1,7),6-(6,6)]
   486        3.16548        3.16548        3.16548    6[6-(1,1,6),6-(1,6),6-(1,6)]
   487       3.498126       3.498126       3.498126    6[1-(0),6-(1,7),6-(6,6)]
   488       2.491385       2.491385       2.491385    6[1-(0),6-(1,6),7-(6,27)]
   489       4.258369       4.258369       4.258369    6[1-(0),1-(0),6-(1,1,6),6-(6,6)]
   490       3.092537       3.092537       3.092537    6[7-(1,6),7-(6),7-(6)]
   491       3.784239       3.784239       3.784239    6[7-(1,6),7-(6),7-(6)]
   492       3.855295       3.855295       3.855295    6[7-(1,6),7-(6),7-(6)]
   493       2.226023       2.226023       2.226023    6[1-(0),1-(0),6-(8,8),7-(1,6)]
   494       3.374877       3.374877       3.374877    6[6-(1,1,7),8-(0),8-(27)]
   495         4.4816         4.4816         4.4816    6[1-(0),1-(0),6-(8,8),7-(1,6)]
   496       5.220464       5.220464       5.220464    6[6-(1,1,7),8-(0),8-(27)]
   497       4.608622       4.608622       4.608622    6[1-(0),1-(0),6-(8,8),7-(1,6)]
   498       3.473602       3.473602       3.473602    6[6-(1,1,7),8-(0),8-(1)]
   499       7.630731       7.630731       7.630731    6[1-(0),6-(1,6),7-(6,27)]
   500       7.958346       7.958346       7.958346    6[1-(0),6-(1,7),6-(6,6)]
   501       7.602434       7.602434       7.602434    6[6-(1,1,6),6-(1,6),6-(1,6)]
   502       6.956007       6.956007       6.956007    6[1-(0),6-(1,7),6-(6,6)]
   503       6.663606       6.663606       6.663606    6[1-(0),6-(1,6),7-(6,27)]
   504       7.889176       7.889176       7.889176    6[1-(0),1-(0),6-(1,1,6),6-(6,6)]
   505       7.399954       7.399954       7.399954    6[1-(0),6-(1,6),7-(6,27)]
   506       8.246345       8.246345       8.246345    6[1-(0),6-(1,7),6-(6,6)]
   507       8.841838       8.841838       8.841838    6[6-(1,1,6),6-(1,6),6-(1,6)]
   508       8.482782       8.482782       8.482782    6[1-(0),6-(1,7),6-(6,6)]
   509       7.618154       7.618154       7.618154    6[1-(0),6-(1,6),7-(6,27)]
   510       9.771234       9.771234       9.771234    6[1-(0),1-(0),6-(1,1,6),6-(6,6)]
   511       7.838241       7.838241       7.838241    6[7-(1,6),7-(6),7-(6)]
   512       6.428427       6.428427       6.428427    6[7-(1,6),7-(6),7-(6)]
   513       5.635485       5.635485       5.635485    6[7-(1,6),7-(6),7-(6)]
   514       9.448649       9.448649       9.448649    6[1-(0),1-(0),6-(8,8),7-(1,6)]
   515       9.265663       9.265663       9.265663    6[6-(1,1,7),8-(0),8-(27)]
   516       4.962019       4.962019       4.962019    6[1-(0),1-(0),6-(8,8),7-(1,6)]
   517       4.859521       4.859521       4.859521    6[6-(1,1,7),8-(0),8-(27)]
   518      -3.029026      -3.029026      -3.029026    6[1-(0),1-(0),6-(8,8),7-(1,6)]
   519       -3.12272       -3.12272       -3.12272    6[6-(1,1,7),8-(0),8-(1)]
   520       4.751364       4.751364       4.751364    6[1-(0),6-(1,6),7-(6,27)]
   521       3.701863       3.701863       3.701863    6[1-(0),6-(1,7),6-(6,6)]
   522       3.966597       3.966597       3.966597    6[6-(1,1,6),6-(1,6),6-(1,6)]
   523       5.293407       5.293407       5.293407    6[1-(0),6-(1,7),6-(6,6)]
   524       6.278139       6.278139       6.278139    6[1-(0),6-(1,6),7-(6,27)]
   525       2.879996       2.879996       2.879996    6[1-(0),1-(0),6-(1,1,6),6-(6,6)]
   526       6.058052       6.058052       6.058052    6[1-(0),6-(1,6),7-(6,27)]
   527         6.1442         6.1442         6.1442    6[1-(0),6-(1,7),6-(6,6)]
   528       6.900042       6.900042       6.900042    6[6-(1,1,6),6-(1,6),6-(1,6)]
   529       7.591744       7.591744       7.591744    6[1-(0),6-(1,7),6-(6,6)]
   530       7.449631       7.449631       7.449631    6[1-(0),6-(1,6),7-(6,27)]
   531       7.063535       7.063535       7.063535    6[1-(0),1-(0),6-(1,1,6),6-(6,6)]
   532       7.933822       7.933822       7.933822    6[7-(1,6),7-(6),7-(6)]
   533       8.651934       8.651934       8.651934    6[7-(1,6),7-(6),7-(6)]
   534        9.37382        9.37382        9.37382    6[7-(1,6),7-(6),7-(6)]
   535       7.189928       7.189928       7.189928    6[1-(0),1-(0),6-(8,8),7-(1,6)]
   536        6.22406        6.22406        6.22406    6[6-(1,1,7),8-(0),8-(27)]
   537       9.420981       9.420981       9.420981    6[1-(0),1-(0),6-(8,8),7-(1,6)]
   538       8.784615       8.784615       8.784615    6[6-(1,1,7),8-(0),8-(27)]
   539      -1.579596      -1.579596      -1.579596    6[1-(0),1-(0),6-(8,8),7-(1,6)]
   540      -0.350882      -0.350882      -0.350882    6[6-(1,1,7),8-(0),8-(1)]
   541       6.482505       6.482505       6.482505    6[1-(0),6-(1,6),7-(6,27)]
   542       7.204391       7.204391       7.204391    6[1-(0),6-(1,7),6-(6,6)]
   543        7.29557        7.29557        7.29557    6[6-(1,1,6),6-(1,6),6-(1,6)]
   544       6.615186       6.615186       6.615186    6[1-(0),6-(1,7),6-(6,6)]
   545       5.922856       5.922856       5.922856    6[1-(0),6-(1,6),7-(6,27)]
   546       8.095429       8.095429       8.095429    6[1-(0),1-(0),6-(1,1,6),6-(6,6)]
   547       5.406594       5.406594       5.406594    6[1-(0),6-(1,6),7-(6,27)]
   548       4.474054       4.474054       4.474054    6[1-(0),6-(1,7),6-(6,6)]
   549        3.12272        3.12272        3.12272    6[6-(1,1,6),6-(1,6),6-(1,6)]
   550       2.790074       2.790074       2.790074    6[1-(0),6-(1,7),6-(6,6)]
   551       3.796815       3.796815       3.796815    6[1-(0),6-(1,6),7-(6,27)]
   552       2.029831       2.029831       2.029831    6[1-(0),1-(0),6-(1,1,6),6-(6,6)]
   553        3.62389        3.62389        3.62389    6[1-(0),1-(0),6-(1,1,6),6-(1,1,6)]
   554       -2.66431       -2.66431       -2.66431    6[1-(0),1-(0),6-(1,1,6),6-(1,1,6)]
   555       5.328621       5.328621       5.328621    6[1-(0),1-(0),6-(1,1,6),6-(1,1,6)]
   556        2.66431        2.66431        2.66431    6[1-(0),1-(0),6-(1,1,6),6-(1,1,6)]
   557       -3.62389       -3.62389       -3.62389    6[1-(0),1-(0),6-(1,1,6),6-(1,1,6)]
   558       7.247779       7.247779       7.247779    6[1-(0),1-(0),6-(1,1,6),6-(1,1,6)]
   559        3.61823        3.61823        3.61823    6[1-(0),1-(0),6-(1,1,6),6-(1,1,6)]
   560       4.479085       4.479085       4.479085    6[1-(0),1-(0),6-(1,1,6),6-(1,1,6)]
   561      -1.809115      -1.809115      -1.809115    6[1-(0),1-(0),6-(1,1,6),6-(1,1,6)]
   562        8.95817        8.95817        8.95817    6[1-(0),1-(0),6-(1,1,6),6-(1,1,6)]
   563       1.809115       1.809115       1.809115    6[1-(0),1-(0),6-(1,1,6),6-(1,1,6)]
   564      -4.479085      -4.479085      -4.479085    6[1-(0),1-(0),6-(1,1,6),6-(1,1,6)]
   565       9.207811       9.207811       9.207811    7[6-(7,7),6-(7,7)]
   566       9.270693       9.270693       9.270693    7[6-(7,7),6-(7,7)]
   567       8.511079       8.511079       8.511079    7[6-(7,7),6-(7,7)]
   568      10.040369      10.040369      10.040369    7[1-(0),6-(1,1,6),6-(7,7)]
   569       8.571445       8.571445       8.571445    7[1-(0),6-(1,1,6),6-(7,7)]
   570       8.370223       8.370223       8.370223    7[1-(0),6-(1,1,6),6-(7,7)]
   571       5.590839       5.590839       5.590839    7[6-(1,6),6-(1,6),27-(7,8,8)]
   572       5.496516       5.496516       5.496516    7[6-(1,6),6-(1,6),27-(7,8,8)]
   573        5.73924        5.73924        5.73924    7[6-(7,7),6-(7,7)]
   574       4.892848       4.892848       4.892848    7[6-(7,7),6-(7,7)]
   575       7.213823       7.213823       7.213823    7[6-(7,7),6-(7,7)]
   576       3.493095       3.493095       3.493095    7[1-(0),6-(1,1,6),6-(7,7)]
   577       6.319641       6.319641       6.319641    7[1-(0),6-(1,1,6),6-(7,7)]
   578       8.001106       8.001106       8.001106    7[1-(0),6-(1,1,6),6-(7,7)]
   579        6.54413        6.54413        6.54413    7[6-(1,6),6-(1,6),27-(7,8,8)]
   580       5.910279       5.910279       5.910279    7[6-(1,6),6-(1,6),27-(7,8,8)]
   581       3.917549       3.917549       3.917549    7[6-(7,7),6-(7,7)]
   582       4.701058       4.701058       4.701058    7[6-(7,7),6-(7,7)]
   583       3.139698       3.139698       3.139698    7[6-(7,7),6-(7,7)]
   584       5.331136       5.331136       5.331136    7[1-(0),6-(1,1,6),6-(7,7)]
   585       3.973514       3.973514       3.973514    7[1-(0),6-(1,1,6),6-(7,7)]
   586       2.493271       2.493271       2.493271    7[1-(0),6-(1,1,6),6-(7,7)]
   587       6.729632       6.729632       6.729632    7[6-(1,6),6-(1,6),27-(7,8,8)]
   588       7.457805       7.457805       7.457805    7[6-(1,6),6-(1,6),27-(7,8,8)]
   589      -2.919611      -2.919611      -2.919611    7[6-(7,7),6-(7,7)]
   590      -2.982493      -2.982493      -2.982493    7[6-(7,7),6-(7,7)]
   591      -2.222879      -2.222879      -2.222879    7[6-(7,7),6-(7,7)]
   592      -3.752169      -3.752169      -3.752169    7[1-(0),6-(1,1,6),6-(7,7)]
   593      -2.283245      -2.283245      -2.283245    7[1-(0),6-(1,1,6),6-(7,7)]
   594      -2.082023      -2.082023      -2.082023    7[1-(0),6-(1,1,6),6-(7,7)]
   595       0.697361       0.697361       0.697361    7[6-(1,6),6-(1,6),27-(7,8,8)]
   596       0.791684       0.791684       0.791684    7[6-(1,6),6-(1,6),27-(7,8,8)]
   597        0.54896        0.54896        0.54896    7[6-(7,7),6-(7,7)]
   598       1.395352       1.395352       1.395352    7[6-(7,7),6-(7,7)]
   599      -0.925623      -0.925623      -0.925623    7[6-(7,7),6-(7,7)]
   600       2.795105       2.795105       2.795105    7[1-(0),6-(1,1,6),6-(7,7)]
   601      -0.031441      -0.031441      -0.031441    7[1-(0),6-(1,1,6),6-(7,7)]
   602      -1.712906      -1.712906      -1.712906    7[1-(0),6-(1,1,6),6-(7,7)]
   603       -0.25593       -0.25593       -0.25593    7[6-(1,6),6-(1,6),27-(7,8,8)]
   604       0.377921       0.377921       0.377921    7[6-(1,6),6-(1,6),27-(7,8,8)]
   605       2.370651       2.370651       2.370651    7[6-(7,7),6-(7,7)]
   606       1.587142       1.587142       1.587142    7[6-(7,7),6-(7,7)]
   607       3.148502       3.148502       3.148502    7[6-(7,7),6-(7,7)]
   608       0.957064       0.957064       0.957064    7[1-(0),6-(1,1,6),6-(7,7)]
   609       2.314686       2.314686       2.314686    7[1-(0),6-(1,1,6),6-(7,7)]
   610       3.794929       3.794929       3.794929    7[1-(0),6-(1,1,6),6-(7,7)]
   611      -0.441432      -0.441432      -0.441432    7[6-(1,6),6-(1,6),27-(7,8,8)]
   612      -1.169605      -1.169605      -1.169605    7[6-(1,6),6-(1,6),27-(7,8,8)]
   613       2.919611       2.919611       2.919611    7[6-(7,7),6-(7,7)]
   614       2.982493       2.982493       2.982493    7[6-(7,7),6-(7,7)]
   615       2.222879       2.222879       2.222879    7[6-(7,7),6-(7,7)]
   616       3.752169       3.752169       3.752169    7[1-(0),6-(1,1,6),6-(7,7)]
   617       2.283245       2.283245       2.283245    7[1-(0),6-(1,1,6),6-(7,7)]
   618       2.082023       2.082023       2.082023    7[1-(0),6-(1,1,6),6-(7,7)]
   619      -0.697361      -0.697361      -0.697361    7[6-(1,6),6-(1,6),27-(7,8,8)]
   620      -0.791684      -0.791684      -0.791684    7[6-(1,6),6-(1,6),27-(7,8,8)]
   621       -0.54896       -0.54896       -0.54896    7[6-(7,7),6-(7,7)]
   622      -1.395352      -1.395352      -1.395352    7[6-(7,7),6-(7,7)]
   623       0.925623       0.925623       0.925623    7[6-(7,7),6-(7,7)]
   624      -2.795105      -2.795105      -2.795105    7[1-(0),6-(1,1,6),6-(7,7)]
   625       0.031441       0.031441       0.031441    7[1-(0),6-(1,1,6),6-(7,7)]
   626       1.712906       1.712906       1.712906    7[1-(0),6-(1,1,6),6-(7,7)]
   627        0.25593        0.25593        0.25593    7[6-(1,6),6-(1,6),27-(7,8,8)]
   628      -0.377921      -0.377921      -0.377921    7[6-(1,6),6-(1,6),27-(7,8,8)]
   629      -2.370651      -2.370651      -2.370651    7[6-(7,7),6-(7,7)]
   630      -1.587142      -1.587142      -1.587142    7[6-(7,7),6-(7,7)]
   631      -3.148502      -3.148502      -3.148502    7[6-(7,7),6-(7,7)]
   632      -0.957064      -0.957064      -0.957064    7[1-(0),6-(1,1,6),6-(7,7)]
   633      -2.314686      -2.314686      -2.314686    7[1-(0),6-(1,1,6),6-(7,7)]
   634      -3.794929      -3.794929      -3.794929    7[1-(0),6-(1,1,6),6-(7,7)]
   635       0.441432       0.441432       0.441432    7[6-(1,6),6-(1,6),27-(7,8,8)]
   636       1.169605       1.169605       1.169605    7[6-(1,6),6-(1,6),27-(7,8,8)]
   637       3.368589       3.368589       3.368589    7[6-(7,7),6-(7,7)]
   638       3.305707       3.305707       3.305707    7[6-(7,7),6-(7,7)]
   639       4.065321       4.065321       4.065321    7[6-(7,7),6-(7,7)]
   640       2.536031       2.536031       2.536031    7[1-(0),6-(1,1,6),6-(7,7)]
   641       4.004955       4.004955       4.004955    7[1-(0),6-(1,1,6),6-(7,7)]
   642       4.206177       4.206177       4.206177    7[1-(0),6-(1,1,6),6-(7,7)]
   643       6.985561       6.985561       6.985561    7[6-(1,6),6-(1,6),27-(7,8,8)]
   644       7.079884       7.079884       7.079884    7[6-(1,6),6-(1,6),27-(7,8,8)]
   645        6.83716        6.83716        6.83716    7[6-(7,7),6-(7,7)]
   646       7.683552       7.683552       7.683552    7[6-(7,7),6-(7,7)]
   647       5.362577       5.362577       5.362577    7[6-(7,7),6-(7,7)]
   648       9.083305       9.083305       9.083305    7[1-(0),6-(1,1,6),6-(7,7)]
   649       6.256759       6.256759       6.256759    7[1-(0),6-(1,1,6),6-(7,7)]
   650       4.575294       4.575294       4.575294    7[1-(0),6-(1,1,6),6-(7,7)]
   651        6.03227        6.03227        6.03227    7[6-(1,6),6-(1,6),27-(7,8,8)]
   652       6.666121       6.666121       6.666121    7[6-(1,6),6-(1,6),27-(7,8,8)]
   653       8.658851       8.658851       8.658851    7[6-(7,7),6-(7,7)]
   654       7.875342       7.875342       7.875342    7[6-(7,7),6-(7,7)]
   655       9.436702       9.436702       9.436702    7[6-(7,7),6-(7,7)]
   656       7.245264       7.245264       7.245264    7[1-(0),6-(1,1,6),6-(7,7)]
   657       8.602886       8.602886       8.602886    7[1-(0),6-(1,1,6),6-(7,7)]
   658      10.083129      10.083129      10.083129    7[1-(0),6-(1,1,6),6-(7,7)]
   659       5.846768       5.846768       5.846768    7[6-(1,6),6-(1,6),27-(7,8,8)]
   660       5.118595       5.118595       5.118595    7[6-(1,6),6-(1,6),27-(7,8,8)]
   661       8.055813       8.055813       8.055813    8[6-(6,8),27-(7,7,8)]
   662        9.50147        9.50147        9.50147    8[6-(6,8)]
   663       7.640163       7.640163       7.640163    8[6-(6,8),27-(7,7,8)]
   664       6.508287       6.508287       6.508287    8[6-(6,8)]
   665      -3.702492      -3.702492      -3.702492    8[1-(0),6-(6,8)]
   666      -2.335437      -2.335437      -2.335437    8[6-(6,8)]
   667       4.000553       4.000553       4.000553    8[6-(6,8),27-(7,7,8)]
   668        2.76555        2.76555        2.76555    8[6-(6,8)]
   669       6.646627       6.646627       6.646627    8[6-(6,8),27-(7,7,8)]
   670       8.889628       8.889628       8.889628    8[6-(6,8)]
   671       3.814422       3.814422       3.814422    8[1-(0),6-(6,8)]
   672       2.483839       2.483839       2.483839    8[6-(6,8)]
   673       6.808234       6.808234       6.808234    8[6-(6,8),27-(7,7,8)]
   674       6.597579       6.597579       6.597579    8[6-(6,8)]
   675        4.57781        4.57781        4.57781    8[6-(6,8),27-(7,7,8)]
   676       3.466685       3.466685       3.466685    8[6-(6,8)]
   677       -0.11193       -0.11193       -0.11193    8[1-(0),6-(6,8)]
   678      -0.148402      -0.148402      -0.148402    8[6-(6,8)]
   679      -1.767613      -1.767613      -1.767613    8[6-(6,8),27-(7,7,8)]
   680       -3.21327       -3.21327       -3.21327    8[6-(6,8)]
   681      -1.351963      -1.351963      -1.351963    8[6-(6,8),27-(7,7,8)]
   682      -0.220087      -0.220087      -0.220087    8[6-(6,8)]
   683       9.990692       9.990692       9.990692    8[1-(0),6-(6,8)]
   684       8.623637       8.623637       8.623637    8[6-(6,8)]
   685       2.287647       2.287647       2.287647    8[6-(6,8),27-(7,7,8)]
   686        3.52265        3.52265        3.52265    8[6-(6,8)]
   687      -0.358427      -0.358427      -0.358427    8[6-(6,8),27-(7,7,8)]
   688      -2.601428      -2.601428      -2.601428    8[6-(6,8)]
   689       2.473778       2.473778       2.473778    8[1-(0),6-(6,8)]
   690       3.804361       3.804361       3.804361    8[6-(6,8)]
   691      -0.520034      -0.520034      -0.520034    8[6-(6,8),27-(7,7,8)]
   692      -0.309379      -0.309379      -0.309379    8[6-(6,8)]
   693        1.71039        1.71039        1.71039    8[6-(6,8),27-(7,7,8)]
   694       2.821515       2.821515       2.821515    8[6-(6,8)]
   695        6.40013        6.40013        6.40013    8[1-(0),6-(6,8)]
   696       6.436602       6.436602       6.436602    8[6-(6,8)]
   697       1.767613       1.767613       1.767613    8[6-(6,8),27-(7,7,8)]
   698        3.21327        3.21327        3.21327    8[6-(6,8)]
   699       1.351963       1.351963       1.351963    8[6-(6,8),27-(7,7,8)]
   700       0.220087       0.220087       0.220087    8[6-(6,8)]
   701       2.585708       2.585708       2.585708    8[1-(0),6-(6,8)]
   702       3.952763       3.952763       3.952763    8[6-(6,8)]
   703      -2.287647      -2.287647      -2.287647    8[6-(6,8),27-(7,7,8)]
   704       -3.52265       -3.52265       -3.52265    8[6-(6,8)]
   705       0.358427       0.358427       0.358427    8[6-(6,8),27-(7,7,8)]
   706       2.601428       2.601428       2.601428    8[6-(6,8)]
   707      10.102622      10.102622      10.102622    8[1-(0),6-(6,8)]
   708       8.772039       8.772039       8.772039    8[6-(6,8)]
   709       0.520034       0.520034       0.520034    8[6-(6,8),27-(7,7,8)]
   710       0.309379       0.309379       0.309379    8[6-(6,8)]
   711       -1.71039       -1.71039       -1.71039    8[6-(6,8),27-(7,7,8)]
   712      -2.821515      -2.821515      -2.821515    8[6-(6,8)]
   713        6.17627        6.17627        6.17627    8[1-(0),6-(6,8)]
   714       6.139798       6.139798       6.139798    8[6-(6,8)]
   715       4.520587       4.520587       4.520587    8[6-(6,8),27-(7,7,8)]
   716        3.07493        3.07493        3.07493    8[6-(6,8)]
   717       4.936237       4.936237       4.936237    8[6-(6,8),27-(7,7,8)]
   718       6.068113       6.068113       6.068113    8[6-(6,8)]
   719       3.702492       3.702492       3.702492    8[1-(0),6-(6,8)]
   720       2.335437       2.335437       2.335437    8[6-(6,8)]
   721       8.575847       8.575847       8.575847    8[6-(6,8),27-(7,7,8)]
   722        9.81085        9.81085        9.81085    8[6-(6,8)]
   723       5.929773       5.929773       5.929773    8[6-(6,8),27-(7,7,8)]
   724       3.686772       3.686772       3.686772    8[6-(6,8)]
   725      -3.814422      -3.814422      -3.814422    8[1-(0),6-(6,8)]
   726      -2.483839      -2.483839      -2.483839    8[6-(6,8)]
   727       5.768166       5.768166       5.768166    8[6-(6,8),27-(7,7,8)]
   728       5.978821       5.978821       5.978821    8[6-(6,8)]
   729        7.99859        7.99859        7.99859    8[6-(6,8),27-(7,7,8)]
   730       9.109715       9.109715       9.109715    8[6-(6,8)]
   731        0.11193        0.11193        0.11193    8[1-(0),6-(6,8)]
   732       0.148402       0.148402       0.148402    8[6-(6,8)]
