# Supplementary material for: A collection of forcefield precursors for metal–organic frameworks
Source: RSC Adv. 2019 Nov 13;9(63):36492–507. doi: 10.1039/c9ra07327b (PMC9075174; doi:10.1039/c9ra07327b)
Supplement: RA-009-C9RA07327B-s1784 [file RA-009-C9RA07327B-s1784.txt]

ODOXEK_clean

7.931600    0.000000    0.000000
0.000000    15.754700    0.000000
0.000000    -7.877350    13.643970

     1       7.834993       7.834993       7.834993    48[8-(6),8-(6),8-(6),8-(6),8-(6)]
     2       7.834993       7.834993       7.834993    48[8-(6),8-(6),8-(6),8-(6),8-(6)]
     3       7.834993       7.834993       7.834993    48[8-(6),8-(6),8-(6),8-(6),8-(6)]
     4       3.869193       3.869193       3.869193    48[8-(6),8-(6),8-(6),8-(6),8-(6)]
     5       3.869193       3.869193       3.869193    48[8-(6),8-(6),8-(6),8-(6),8-(6)]
     6       3.869193       3.869193       3.869193    48[8-(6),8-(6),8-(6),8-(6),8-(6)]
     7        5.50453        5.50453        5.50453    1[6-(6,6)]
     8       5.520394       5.520394       5.520394    1[6-(6,6)]
     9       7.312935       7.312935       7.312935    1[6-(6,6)]
    10        5.50453        5.50453        5.50453    1[6-(6,6)]
    11       5.520394       5.520394       5.520394    1[6-(6,6)]
    12       7.312935       7.312935       7.312935    1[6-(6,6)]
    13        5.50453        5.50453        5.50453    1[6-(6,6)]
    14       5.520394       5.520394       5.520394    1[6-(6,6)]
    15       7.312935       7.312935       7.312935    1[6-(6,6)]
    16        1.53873        1.53873        1.53873    1[6-(6,6)]
    17       1.554594       1.554594       1.554594    1[6-(6,6)]
    18       3.347135       3.347135       3.347135    1[6-(6,6)]
    19        1.53873        1.53873        1.53873    1[6-(6,6)]
    20       1.554594       1.554594       1.554594    1[6-(6,6)]
    21       3.347135       3.347135       3.347135    1[6-(6,6)]
    22        1.53873        1.53873        1.53873    1[6-(6,6)]
    23       1.554594       1.554594       1.554594    1[6-(6,6)]
    24       3.347135       3.347135       3.347135    1[6-(6,6)]
    25       6.454736       6.454736       6.454736    6[6-(1,6),6-(1,6),6-(8,8)]
    26       5.754376       5.754376       5.754376    6[1-(0),6-(6,6),6-(6,6)]
    27       5.429973       5.429973       5.429973    6[6-(1,6),6-(1,6),6-(8,8)]
    28       6.838626       6.838626       6.838626    6[6-(6,6),8-(48),8-(48)]
    29       6.920321       6.920321       6.920321    6[6-(6,6),8-(48),8-(48)]
    30       4.765305       4.765305       4.765305    6[6-(6,6),8-(0),8-(48)]
    31       5.772618       5.772618       5.772618    6[1-(0),6-(6,6),6-(6,6)]
    32       6.492808       6.492808       6.492808    6[6-(1,6),6-(1,6),6-(8,8)]
    33       6.826728       6.826728       6.826728    6[1-(0),6-(6,6),6-(6,6)]
    34       6.454736       6.454736       6.454736    6[6-(1,6),6-(1,6),6-(8,8)]
    35       5.754376       5.754376       5.754376    6[1-(0),6-(6,6),6-(6,6)]
    36       5.429973       5.429973       5.429973    6[6-(1,6),6-(1,6),6-(8,8)]
    37       6.838626       6.838626       6.838626    6[6-(6,6),8-(48),8-(48)]
    38       6.920321       6.920321       6.920321    6[6-(6,6),8-(48),8-(48)]
    39       4.765305       4.765305       4.765305    6[6-(6,6),8-(0),8-(48)]
    40       5.772618       5.772618       5.772618    6[1-(0),6-(6,6),6-(6,6)]
    41       6.492808       6.492808       6.492808    6[6-(1,6),6-(1,6),6-(8,8)]
    42       6.826728       6.826728       6.826728    6[1-(0),6-(6,6),6-(6,6)]
    43       6.454736       6.454736       6.454736    6[6-(1,6),6-(1,6),6-(8,8)]
    44       5.754376       5.754376       5.754376    6[1-(0),6-(6,6),6-(6,6)]
    45       5.429973       5.429973       5.429973    6[6-(1,6),6-(1,6),6-(8,8)]
    46       6.838626       6.838626       6.838626    6[6-(6,6),8-(48),8-(48)]
    47       6.920321       6.920321       6.920321    6[6-(6,6),8-(48),8-(48)]
    48       4.765305       4.765305       4.765305    6[6-(6,6),8-(0),8-(48)]
    49       5.772618       5.772618       5.772618    6[1-(0),6-(6,6),6-(6,6)]
    50       6.492808       6.492808       6.492808    6[6-(1,6),6-(1,6),6-(8,8)]
    51       6.826728       6.826728       6.826728    6[1-(0),6-(6,6),6-(6,6)]
    52       2.488936       2.488936       2.488936    6[6-(1,6),6-(1,6),6-(8,8)]
    53       1.788576       1.788576       1.788576    6[1-(0),6-(6,6),6-(6,6)]
    54       1.464173       1.464173       1.464173    6[6-(1,6),6-(1,6),6-(8,8)]
    55       2.872826       2.872826       2.872826    6[6-(6,6),8-(48),8-(48)]
    56       2.954521       2.954521       2.954521    6[6-(6,6),8-(48),8-(48)]
    57       0.799505       0.799505       0.799505    6[6-(6,6),8-(0),8-(48)]
    58       1.806818       1.806818       1.806818    6[1-(0),6-(6,6),6-(6,6)]
    59       2.527008       2.527008       2.527008    6[6-(1,6),6-(1,6),6-(8,8)]
    60       2.860928       2.860928       2.860928    6[1-(0),6-(6,6),6-(6,6)]
    61       2.488936       2.488936       2.488936    6[6-(1,6),6-(1,6),6-(8,8)]
    62       1.788576       1.788576       1.788576    6[1-(0),6-(6,6),6-(6,6)]
    63       1.464173       1.464173       1.464173    6[6-(1,6),6-(1,6),6-(8,8)]
    64       2.872826       2.872826       2.872826    6[6-(6,6),8-(48),8-(48)]
    65       2.954521       2.954521       2.954521    6[6-(6,6),8-(48),8-(48)]
    66       0.799505       0.799505       0.799505    6[6-(6,6),8-(0),8-(48)]
    67       1.806818       1.806818       1.806818    6[1-(0),6-(6,6),6-(6,6)]
    68       2.527008       2.527008       2.527008    6[6-(1,6),6-(1,6),6-(8,8)]
    69       2.860928       2.860928       2.860928    6[1-(0),6-(6,6),6-(6,6)]
    70       2.488936       2.488936       2.488936    6[6-(1,6),6-(1,6),6-(8,8)]
    71       1.788576       1.788576       1.788576    6[1-(0),6-(6,6),6-(6,6)]
    72       1.464173       1.464173       1.464173    6[6-(1,6),6-(1,6),6-(8,8)]
    73       2.872826       2.872826       2.872826    6[6-(6,6),8-(48),8-(48)]
    74       2.954521       2.954521       2.954521    6[6-(6,6),8-(48),8-(48)]
    75       0.799505       0.799505       0.799505    6[6-(6,6),8-(0),8-(48)]
    76       1.806818       1.806818       1.806818    6[1-(0),6-(6,6),6-(6,6)]
    77       2.527008       2.527008       2.527008    6[6-(1,6),6-(1,6),6-(8,8)]
    78       2.860928       2.860928       2.860928    6[1-(0),6-(6,6),6-(6,6)]
    79       7.343868       7.343868       7.343868    8[6-(6,8),48-(8,8,8,8)]
    80       6.697443       6.697443       6.697443    8[6-(6,8),48-(8,8,8,8)]
    81       6.146197       6.146197       6.146197    8[6-(6,8),48-(8,8,8,8)]
    82       0.133251       0.133251       0.133251    8[6-(6,8),48-(8,8,8,8)]
    83       4.351276       4.351276       4.351276    8[6-(6,8),48-(8,8,8,8)]
    84       4.629675       4.629675       4.629675    8[6-(6,8)]
    85       7.343868       7.343868       7.343868    8[6-(6,8),48-(8,8,8,8)]
    86       6.697443       6.697443       6.697443    8[6-(6,8),48-(8,8,8,8)]
    87       6.146197       6.146197       6.146197    8[6-(6,8),48-(8,8,8,8)]
    88       0.133251       0.133251       0.133251    8[6-(6,8),48-(8,8,8,8)]
    89       4.351276       4.351276       4.351276    8[6-(6,8),48-(8,8,8,8)]
    90       4.629675       4.629675       4.629675    8[6-(6,8)]
    91       7.343868       7.343868       7.343868    8[6-(6,8),48-(8,8,8,8)]
    92       6.697443       6.697443       6.697443    8[6-(6,8),48-(8,8,8,8)]
    93       6.146197       6.146197       6.146197    8[6-(6,8),48-(8,8,8,8)]
    94       0.133251       0.133251       0.133251    8[6-(6,8),48-(8,8,8,8)]
    95       4.351276       4.351276       4.351276    8[6-(6,8),48-(8,8,8,8)]
    96       4.629675       4.629675       4.629675    8[6-(6,8)]
    97       3.378068       3.378068       3.378068    8[6-(6,8),48-(8,8,8,8)]
    98       2.731643       2.731643       2.731643    8[6-(6,8),48-(8,8,8,8)]
    99       2.180397       2.180397       2.180397    8[6-(6,8),48-(8,8,8,8)]
   100       4.099051       4.099051       4.099051    8[6-(6,8),48-(8,8,8,8)]
   101       0.385476       0.385476       0.385476    8[6-(6,8),48-(8,8,8,8)]
   102       0.663875       0.663875       0.663875    8[6-(6,8)]
   103       3.378068       3.378068       3.378068    8[6-(6,8),48-(8,8,8,8)]
   104       2.731643       2.731643       2.731643    8[6-(6,8),48-(8,8,8,8)]
   105       2.180397       2.180397       2.180397    8[6-(6,8),48-(8,8,8,8)]
   106       4.099051       4.099051       4.099051    8[6-(6,8),48-(8,8,8,8)]
   107       0.385476       0.385476       0.385476    8[6-(6,8),48-(8,8,8,8)]
   108       0.663875       0.663875       0.663875    8[6-(6,8)]
   109       3.378068       3.378068       3.378068    8[6-(6,8),48-(8,8,8,8)]
   110       2.731643       2.731643       2.731643    8[6-(6,8),48-(8,8,8,8)]
   111       2.180397       2.180397       2.180397    8[6-(6,8),48-(8,8,8,8)]
   112       4.099051       4.099051       4.099051    8[6-(6,8),48-(8,8,8,8)]
   113       0.385476       0.385476       0.385476    8[6-(6,8),48-(8,8,8,8)]
   114       0.663875       0.663875       0.663875    8[6-(6,8)]
