# Supplementary material for: A collection of forcefield precursors for metal–organic frameworks
Source: RSC Adv. 2019 Nov 13;9(63):36492–507. doi: 10.1039/c9ra07327b (PMC9075174; doi:10.1039/c9ra07327b)
Supplement: RA-009-C9RA07327B-s1785 [file RA-009-C9RA07327B-s1785.txt]

ODUNEH_clean

12.829000    0.000000    0.000000
6.333941    17.411720    0.000000
-6.414645    0.000057    20.335991

     1       6.037033       6.037033       6.037033    30[8-(30,30),8-(6),8-(6),8-(6)]
     2       8.404683       8.404683       8.404683    30[8-(30,30),8-(6),8-(6),8-(6),8-(6)]
     3       9.958703       9.958703       9.958703    30[8-(30,30),8-(6),8-(6),8-(6)]
     4       7.591085       7.591085       7.591085    30[8-(30,30),8-(6),8-(6),8-(6),8-(6)]
     5       6.711263       6.711263       6.711263    30[8-(30,30),8-(6),8-(6),8-(6)]
     6       4.343613       4.343613       4.343613    30[8-(30,30),8-(6),8-(6),8-(6),8-(6)]
     7       2.789593       2.789593       2.789593    30[8-(30,30),8-(6),8-(6),8-(6)]
     8       5.157211       5.157211       5.157211    30[8-(30,30),8-(6),8-(6),8-(6),8-(6)]
     9       4.750428       4.750428       4.750428    30[8-(30,30),8-(30,30),8-(6),8-(6)]
    10       7.997868       7.997868       7.997868    30[8-(30,30),8-(30,30),8-(6),8-(6)]
    11         2.2494         2.2494         2.2494    1[6-(6,6)]
    12      10.163705      10.163705      10.163705    1[6-(6,6)]
    13       6.063388       6.063388       6.063388    1[6-(6,6)]
    14        4.67286        4.67286        4.67286    1[6-(6,6)]
    15      12.657146      12.657146      12.657146    1[6-(6,6)]
    16      14.289761      14.289761      14.289761    1[6-(6,6)]
    17      14.147727      14.147727      14.147727    1[6-(6,6)]
    18       6.231764       6.231764       6.231764    1[6-(6,6)]
    19      10.355113      10.355113      10.355113    1[6-(6,6)]
    20       9.137552       9.137552       9.137552    1[6-(6,6)]
    21      11.214542      11.214542      11.214542    1[6-(6,6)]
    22      12.619718      12.619718      12.619718    1[6-(6,6)]
    23       9.182683       9.182683       9.182683    1[6-(6,6)]
    24       7.952976       7.952976       7.952976    1[6-(6,6)]
    25       7.841525       7.841525       7.841525    1[6-(6,6)]
    26       9.036008       9.036008       9.036008    1[6-(6,6)]
    27       7.251238       7.251238       7.251238    1[6-(6,6)]
    28      12.166203      12.166203      12.166203    1[6-(6,6)]
    29       3.437275       3.437275       3.437275    1[6-(6,6)]
    30       4.827823       4.827823       4.827823    1[6-(6,6)]
    31        9.67275        9.67275        9.67275    1[6-(6,6)]
    32       8.040117       8.040117       8.040117    1[6-(6,6)]
    33       8.182184       8.182184       8.182184    1[6-(6,6)]
    34       3.268877       3.268877       3.268877    1[6-(6,6)]
    35      11.974598      11.974598      11.974598    1[6-(6,6)]
    36       0.363179       0.363179       0.363179    1[6-(6,6)]
    37      11.115232      11.115232      11.115232    1[6-(6,6)]
    38       9.710035       9.710035       9.710035    1[6-(6,6)]
    39      13.147068      13.147068      13.147068    1[6-(6,6)]
    40      14.376796      14.376796      14.376796    1[6-(6,6)]
    41      14.488284      14.488284      14.488284    1[6-(6,6)]
    42      13.293778      13.293778      13.293778    1[6-(6,6)]
    43      10.498896      10.498896      10.498896    1[6-(6,6)]
    44       2.584591       2.584591       2.584591    1[6-(6,6)]
    45       6.684908       6.684908       6.684908    1[6-(6,6)]
    46       8.075436       8.075436       8.075436    1[6-(6,6)]
    47        0.09115        0.09115        0.09115    1[6-(6,6)]
    48      -1.541465      -1.541465      -1.541465    1[6-(6,6)]
    49      -1.399431      -1.399431      -1.399431    1[6-(6,6)]
    50       6.516532       6.516532       6.516532    1[6-(6,6)]
    51       2.393183       2.393183       2.393183    1[6-(6,6)]
    52       3.610744       3.610744       3.610744    1[6-(6,6)]
    53       1.533754       1.533754       1.533754    1[6-(6,6)]
    54       0.128578       0.128578       0.128578    1[6-(6,6)]
    55       3.565613       3.565613       3.565613    1[6-(6,6)]
    56        4.79532        4.79532        4.79532    1[6-(6,6)]
    57       4.906771       4.906771       4.906771    1[6-(6,6)]
    58       3.712288       3.712288       3.712288    1[6-(6,6)]
    59       5.497058       5.497058       5.497058    1[6-(6,6)]
    60       0.582093       0.582093       0.582093    1[6-(6,6)]
    61       9.311021       9.311021       9.311021    1[6-(6,6)]
    62       7.920473       7.920473       7.920473    1[6-(6,6)]
    63       3.075546       3.075546       3.075546    1[6-(6,6)]
    64       4.708179       4.708179       4.708179    1[6-(6,6)]
    65       4.566112       4.566112       4.566112    1[6-(6,6)]
    66       9.479419       9.479419       9.479419    1[6-(6,6)]
    67       0.773698       0.773698       0.773698    1[6-(6,6)]
    68      12.385117      12.385117      12.385117    1[6-(6,6)]
    69       1.633064       1.633064       1.633064    1[6-(6,6)]
    70       3.038261       3.038261       3.038261    1[6-(6,6)]
    71      -0.398772      -0.398772      -0.398772    1[6-(6,6)]
    72        -1.6285        -1.6285        -1.6285    1[6-(6,6)]
    73      -1.739988      -1.739988      -1.739988    1[6-(6,6)]
    74      -0.545482      -0.545482      -0.545482    1[6-(6,6)]
    75      -3.924414      -3.924414      -3.924414    6[6-(6,6),8-(30),8-(30)]
    76       3.309356       3.309356       3.309356    6[6-(1,6),6-(1,6),6-(8,8)]
    77       3.031698       3.031698       3.031698    6[1-(0),6-(1,6),6-(6,6)]
    78       3.914302       3.914302       3.914302    6[1-(0),6-(1,6),6-(6,6)]
    79       5.055042       5.055042       5.055042    6[6-(1,6),6-(1,6),6-(6,6)]
    80       5.311004       5.311004       5.311004    6[1-(0),6-(1,6),6-(6,6)]
    81       4.478288       4.478288       4.478288    6[1-(0),6-(1,6),6-(6,6)]
    82       6.051792       6.051792       6.051792    6[6-(1,6),6-(1,6),6-(6,6)]
    83      12.977891      12.977891      12.977891    6[1-(0),6-(1,6),6-(6,6)]
    84      13.921103      13.921103      13.921103    6[1-(0),6-(1,6),6-(6,6)]
    85       14.37876       14.37876       14.37876    6[6-(1,6),6-(1,6),6-(8,8)]
    86      13.873655      13.873655      13.873655    6[1-(0),6-(1,6),6-(6,6)]
    87       6.533743       6.533743       6.533743    6[1-(0),6-(1,6),6-(6,6)]
    88      15.398392      15.398392      15.398392    6[6-(6,6),8-(30),8-(30)]
    89       6.118498       6.118498       6.118498    6[6-(6,6),8-(30),8-(30)]
    90      11.689868      11.689868      11.689868    6[6-(1,6),6-(1,6),6-(8,8)]
    91      10.589401      10.589401      10.589401    6[1-(0),6-(1,6),6-(6,6)]
    92       9.829836       9.829836       9.829836    6[1-(0),6-(1,6),6-(6,6)]
    93      10.088519      10.088519      10.088519    6[6-(1,6),6-(1,6),6-(6,6)]
    94      11.066852      11.066852      11.066852    6[1-(0),6-(1,6),6-(6,6)]
    95      11.875715      11.875715      11.875715    6[1-(0),6-(1,6),6-(6,6)]
    96       9.262195       9.262195       9.262195    6[6-(1,6),6-(1,6),6-(6,6)]
    97       8.905222       8.905222       8.905222    6[1-(0),6-(1,6),6-(6,6)]
    98       8.125909       8.125909       8.125909    6[1-(0),6-(1,6),6-(6,6)]
    99       7.660325       7.660325       7.660325    6[6-(1,6),6-(1,6),6-(8,8)]
   100       8.056628       8.056628       8.056628    6[1-(0),6-(1,6),6-(6,6)]
   101        8.83417        8.83417        8.83417    6[1-(0),6-(1,6),6-(6,6)]
   102       6.855939       6.855939       6.855939    6[6-(6,6),8-(30),8-(30)]
   103       7.091147       7.091147       7.091147    6[6-(6,6),8-(30),8-(30)]
   104       6.191306       6.191306       6.191306    6[6-(1,6),6-(1,6),6-(8,8)]
   105       6.468944       6.468944       6.468944    6[1-(0),6-(1,6),6-(6,6)]
   106       5.586328       5.586328       5.586328    6[1-(0),6-(1,6),6-(6,6)]
   107       4.445596       4.445596       4.445596    6[6-(1,6),6-(1,6),6-(6,6)]
   108       4.189654       4.189654       4.189654    6[1-(0),6-(1,6),6-(6,6)]
   109       5.022382       5.022382       5.022382    6[1-(0),6-(1,6),6-(6,6)]
   110       3.448834       3.448834       3.448834    6[6-(1,6),6-(1,6),6-(6,6)]
   111       9.352008       9.352008       9.352008    6[1-(0),6-(1,6),6-(6,6)]
   112       8.408786       8.408786       8.408786    6[1-(0),6-(1,6),6-(6,6)]
   113       7.951133       7.951133       7.951133    6[6-(1,6),6-(1,6),6-(8,8)]
   114       8.456253       8.456253       8.456253    6[1-(0),6-(1,6),6-(6,6)]
   115       2.966887       2.966887       2.966887    6[1-(0),6-(1,6),6-(6,6)]
   116       6.931488       6.931488       6.931488    6[6-(6,6),8-(30),8-(30)]
   117       9.877278       9.877278       9.877278    6[6-(6,6),8-(30),8-(30)]
   118      10.639862      10.639862      10.639862    6[6-(1,6),6-(1,6),6-(8,8)]
   119      11.740322      11.740322      11.740322    6[1-(0),6-(1,6),6-(6,6)]
   120        12.4999        12.4999        12.4999    6[1-(0),6-(1,6),6-(6,6)]
   121      12.241236      12.241236      12.241236    6[6-(1,6),6-(1,6),6-(6,6)]
   122      11.262909      11.262909      11.262909    6[1-(0),6-(1,6),6-(6,6)]
   123      10.454033      10.454033      10.454033    6[1-(0),6-(1,6),6-(6,6)]
   124      13.067572      13.067572      13.067572    6[6-(1,6),6-(1,6),6-(6,6)]
   125       13.42454       13.42454       13.42454    6[1-(0),6-(1,6),6-(6,6)]
   126      14.203866      14.203866      14.203866    6[1-(0),6-(1,6),6-(6,6)]
   127      14.669466      14.669466      14.669466    6[6-(1,6),6-(1,6),6-(8,8)]
   128      14.273169      14.273169      14.273169    6[1-(0),6-(1,6),6-(6,6)]
   129      13.495614      13.495614      13.495614    6[1-(0),6-(1,6),6-(6,6)]
   130      15.473865      15.473865      15.473865    6[6-(6,6),8-(30),8-(30)]
   131       16.67271       16.67271       16.67271    6[6-(6,6),8-(30),8-(30)]
   132        9.43894        9.43894        9.43894    6[6-(1,6),6-(1,6),6-(8,8)]
   133       9.716598       9.716598       9.716598    6[1-(0),6-(1,6),6-(6,6)]
   134       8.833994       8.833994       8.833994    6[1-(0),6-(1,6),6-(6,6)]
   135       7.693254       7.693254       7.693254    6[6-(1,6),6-(1,6),6-(6,6)]
   136       7.437292       7.437292       7.437292    6[1-(0),6-(1,6),6-(6,6)]
   137       8.270008       8.270008       8.270008    6[1-(0),6-(1,6),6-(6,6)]
   138       6.696504       6.696504       6.696504    6[6-(1,6),6-(1,6),6-(6,6)]
   139      -0.229595      -0.229595      -0.229595    6[1-(0),6-(1,6),6-(6,6)]
   140      -1.172807      -1.172807      -1.172807    6[1-(0),6-(1,6),6-(6,6)]
   141      -1.630464      -1.630464      -1.630464    6[6-(1,6),6-(1,6),6-(8,8)]
   142      -1.125359      -1.125359      -1.125359    6[1-(0),6-(1,6),6-(6,6)]
   143       6.214553       6.214553       6.214553    6[1-(0),6-(1,6),6-(6,6)]
   144      -2.650096      -2.650096      -2.650096    6[6-(6,6),8-(30),8-(30)]
   145       6.629798       6.629798       6.629798    6[6-(6,6),8-(30),8-(30)]
   146       1.058428       1.058428       1.058428    6[6-(1,6),6-(1,6),6-(8,8)]
   147       2.158895       2.158895       2.158895    6[1-(0),6-(1,6),6-(6,6)]
   148        2.91846        2.91846        2.91846    6[1-(0),6-(1,6),6-(6,6)]
   149       2.659777       2.659777       2.659777    6[6-(1,6),6-(1,6),6-(6,6)]
   150       1.681444       1.681444       1.681444    6[1-(0),6-(1,6),6-(6,6)]
   151       0.872581       0.872581       0.872581    6[1-(0),6-(1,6),6-(6,6)]
   152       3.486101       3.486101       3.486101    6[6-(1,6),6-(1,6),6-(6,6)]
   153       3.843074       3.843074       3.843074    6[1-(0),6-(1,6),6-(6,6)]
   154       4.622387       4.622387       4.622387    6[1-(0),6-(1,6),6-(6,6)]
   155       5.087971       5.087971       5.087971    6[6-(1,6),6-(1,6),6-(8,8)]
   156       4.691668       4.691668       4.691668    6[1-(0),6-(1,6),6-(6,6)]
   157       3.914126       3.914126       3.914126    6[1-(0),6-(1,6),6-(6,6)]
   158       5.892357       5.892357       5.892357    6[6-(6,6),8-(30),8-(30)]
   159       5.657149       5.657149       5.657149    6[6-(6,6),8-(30),8-(30)]
   160        6.55699        6.55699        6.55699    6[6-(1,6),6-(1,6),6-(8,8)]
   161       6.279352       6.279352       6.279352    6[1-(0),6-(1,6),6-(6,6)]
   162       7.161968       7.161968       7.161968    6[1-(0),6-(1,6),6-(6,6)]
   163         8.3027         8.3027         8.3027    6[6-(1,6),6-(1,6),6-(6,6)]
   164       8.558642       8.558642       8.558642    6[1-(0),6-(1,6),6-(6,6)]
   165       7.725914       7.725914       7.725914    6[1-(0),6-(1,6),6-(6,6)]
   166       9.299462       9.299462       9.299462    6[6-(1,6),6-(1,6),6-(6,6)]
   167       3.396288       3.396288       3.396288    6[1-(0),6-(1,6),6-(6,6)]
   168        4.33951        4.33951        4.33951    6[1-(0),6-(1,6),6-(6,6)]
   169       4.797163       4.797163       4.797163    6[6-(1,6),6-(1,6),6-(8,8)]
   170       4.292043       4.292043       4.292043    6[1-(0),6-(1,6),6-(6,6)]
   171       9.781409       9.781409       9.781409    6[1-(0),6-(1,6),6-(6,6)]
   172       5.816808       5.816808       5.816808    6[6-(6,6),8-(30),8-(30)]
   173       2.871018       2.871018       2.871018    6[6-(6,6),8-(30),8-(30)]
   174       2.108434       2.108434       2.108434    6[6-(1,6),6-(1,6),6-(8,8)]
   175       1.007974       1.007974       1.007974    6[1-(0),6-(1,6),6-(6,6)]
   176       0.248396       0.248396       0.248396    6[1-(0),6-(1,6),6-(6,6)]
   177        0.50706        0.50706        0.50706    6[6-(1,6),6-(1,6),6-(6,6)]
   178       1.485387       1.485387       1.485387    6[1-(0),6-(1,6),6-(6,6)]
   179       2.294263       2.294263       2.294263    6[1-(0),6-(1,6),6-(6,6)]
   180      -0.319276      -0.319276      -0.319276    6[6-(1,6),6-(1,6),6-(6,6)]
   181      -0.676244      -0.676244      -0.676244    6[1-(0),6-(1,6),6-(6,6)]
   182       -1.45557       -1.45557       -1.45557    6[1-(0),6-(1,6),6-(6,6)]
   183       -1.92117       -1.92117       -1.92117    6[6-(1,6),6-(1,6),6-(8,8)]
   184      -1.524873      -1.524873      -1.524873    6[1-(0),6-(1,6),6-(6,6)]
   185      -0.747318      -0.747318      -0.747318    6[1-(0),6-(1,6),6-(6,6)]
   186      -2.725569      -2.725569      -2.725569    6[6-(6,6),8-(30),8-(30)]
   187      -5.046666      -5.046666      -5.046666    8[6-(6,8),30-(8,8,8)]
   188      -3.526108      -3.526108      -3.526108    8[6-(6,8),30-(8,8,8,8)]
   189       5.791581       5.791581       5.791581    8[6-(6,8),30-(8,8,8)]
   190       7.135831       7.135831       7.135831    8[6-(6,8),30-(8,8,8,8)]
   191      16.107751      16.107751      16.107751    8[6-(6,8),30-(8,8,8)]
   192      15.498538      15.498538      15.498538    8[6-(6,8),30-(8,8,8)]
   193       6.485708       6.485708       6.485708    8[6-(6,8),30-(8,8,8,8)]
   194       6.576924       6.576924       6.576924    8[6-(6,8),30-(8,8,8,8)]
   195        3.90095        3.90095        3.90095    8[30-(8,8,8),30-(8,8,8),30-(8,8,8,8)]
   196       8.213392       8.213392       8.213392    8[6-(6,8),30-(8,8,8)]
   197       6.692858       6.692858       6.692858    8[6-(6,8),30-(8,8,8,8)]
   198      10.204178      10.204178      10.204178    8[6-(6,8),30-(8,8,8)]
   199       8.859952       8.859952       8.859952    8[6-(6,8),30-(8,8,8,8)]
   200       6.222119       6.222119       6.222119    8[6-(6,8),30-(8,8,8)]
   201       6.831341       6.831341       6.831341    8[6-(6,8),30-(8,8,8)]
   202      15.844093      15.844093      15.844093    8[6-(6,8),30-(8,8,8,8)]
   203      15.752897      15.752897      15.752897    8[6-(6,8),30-(8,8,8,8)]
   204       5.599889       5.599889       5.599889    8[30-(8,8,8),30-(8,8,8),30-(8,8,8,8)]
   205      17.794962      17.794962      17.794962    8[6-(6,8),30-(8,8,8)]
   206      16.274404      16.274404      16.274404    8[6-(6,8),30-(8,8,8,8)]
   207       6.956715       6.956715       6.956715    8[6-(6,8),30-(8,8,8)]
   208       5.612465       5.612465       5.612465    8[6-(6,8),30-(8,8,8,8)]
   209      -3.359455      -3.359455      -3.359455    8[6-(6,8),30-(8,8,8)]
   210      -2.750242      -2.750242      -2.750242    8[6-(6,8),30-(8,8,8)]
   211       6.262588       6.262588       6.262588    8[6-(6,8),30-(8,8,8,8)]
   212       6.171372       6.171372       6.171372    8[6-(6,8),30-(8,8,8,8)]
   213       8.847346       8.847346       8.847346    8[30-(8,8,8),30-(8,8,8),30-(8,8,8,8)]
   214       4.534904       4.534904       4.534904    8[6-(6,8),30-(8,8,8)]
   215       6.055438       6.055438       6.055438    8[6-(6,8),30-(8,8,8,8)]
   216       2.544118       2.544118       2.544118    8[6-(6,8),30-(8,8,8)]
   217       3.888344       3.888344       3.888344    8[6-(6,8),30-(8,8,8,8)]
   218       6.526177       6.526177       6.526177    8[6-(6,8),30-(8,8,8)]
   219       5.916955       5.916955       5.916955    8[6-(6,8),30-(8,8,8)]
   220      -3.095797      -3.095797      -3.095797    8[6-(6,8),30-(8,8,8,8)]
   221      -3.004601      -3.004601      -3.004601    8[6-(6,8),30-(8,8,8,8)]
   222       7.148407       7.148407       7.148407    8[30-(8,8,8),30-(8,8,8),30-(8,8,8,8)]
