# Supplementary material for: A collection of forcefield precursors for metal–organic frameworks
Source: RSC Adv. 2019 Nov 13;9(63):36492–507. doi: 10.1039/c9ra07327b (PMC9075174; doi:10.1039/c9ra07327b)
Supplement: RA-009-C9RA07327B-s1786 [file RA-009-C9RA07327B-s1786.txt]

OFAWAV_clean

16.841600    0.000000    0.000000
-8.267861    14.672490    0.000000
-6.731203    -5.908004    14.262745

     1       2.647172       2.647172       2.647172    72[8-(6),8-(6),8-(6),8-(6),8-(72,72),8-(72,72),8-(72,72),8-(72,72)]
     2      -0.804636      -0.804636      -0.804636    72[8-(6),8-(6),8-(6),8-(6),8-(72,72),8-(72,72),8-(72,72),8-(72,72)]
     3      -2.516459      -2.516459      -2.516459    72[8-(6),8-(6),8-(72,72),8-(72,72),8-(72,72),8-(72,72)]
     4       4.358995       4.358995       4.358995    72[8-(6),8-(6),8-(72,72),8-(72,72),8-(72,72),8-(72,72)]
     5      -4.291566      -4.291566      -4.291566    72[8-(6),8-(6),8-(72,72),8-(72,72),8-(72,72),8-(72,72)]
     6       6.134102       6.134102       6.134102    72[8-(6),8-(6),8-(72,72),8-(72,72),8-(72,72),8-(72,72)]
     7       0.136645       0.136645       0.136645    1[6-(6,6)]
     8      -4.685734      -4.685734      -4.685734    1[6-(6,6)]
     9       2.974322       2.974322       2.974322    1[6-(6,6)]
    10        0.64958        0.64958        0.64958    1[6-(6,6)]
    11       2.445524       2.445524       2.445524    1[6-(6,6)]
    12       2.138387       2.138387       2.138387    1[6-(6,6)]
    13      -0.676119      -0.676119      -0.676119    1[6-(6,6)]
    14      -4.651508      -4.651508      -4.651508    1[6-(6,6)]
    15       10.86479       10.86479       10.86479    1[6-(6,6)]
    16       3.574966       3.574966       3.574966    1[6-(6,6)]
    17      10.576789      10.576789      10.576789    1[6-(6,6)]
    18      -4.024565      -4.024565      -4.024565    1[6-(6,6)]
    19       1.705891       1.705891       1.705891    1[6-(6,6)]
    20        6.52827        6.52827        6.52827    1[6-(6,6)]
    21       7.136075       7.136075       7.136075    1[6-(6,6)]
    22       1.192956       1.192956       1.192956    1[6-(6,6)]
    23      -0.602988      -0.602988      -0.602988    1[6-(6,6)]
    24      -0.295851      -0.295851      -0.295851    1[6-(6,6)]
    25       2.518655       2.518655       2.518655    1[6-(6,6)]
    26       6.494044       6.494044       6.494044    1[6-(6,6)]
    27      -0.754393      -0.754393      -0.754393    1[6-(6,6)]
    28       -1.73243       -1.73243       -1.73243    1[6-(6,6)]
    29      -8.734253      -8.734253      -8.734253    1[6-(6,6)]
    30       5.867101       5.867101       5.867101    1[6-(6,6)]
    31       2.024514       2.024514       2.024514    6[6-(6,6),8-(72),8-(72)]
    32       1.207031       1.207031       1.207031    6[6-(1,6),6-(1,6),6-(8,8)]
    33       0.261057       0.261057       0.261057    6[1-(0),6-(1,6),6-(6,6)]
    34      -5.327334      -5.327334      -5.327334    6[1-(0),6-(6,6),6-(6,6)]
    35      -6.084133      -6.084133      -6.084133    6[6-(1,6),6-(1,6),6-(6,6)]
    36       2.345282       2.345282       2.345282    6[1-(0),6-(1,6),6-(6,6)]
    37       2.268492       2.268492       2.268492    6[6-(6,6),8-(72),8-(72)]
    38       1.649065       1.649065       1.649065    6[6-(1,6),6-(1,6),6-(8,8)]
    39       0.825149       0.825149       0.825149    6[1-(0),6-(1,6),6-(6,6)]
    40       1.896199       1.896199       1.896199    6[1-(0),6-(6,6),6-(6,6)]
    41       1.330081       1.330081       1.330081    6[6-(1,6),6-(1,6),6-(6,6)]
    42       1.582501       1.582501       1.582501    6[1-(0),6-(1,6),6-(6,6)]
    43      -2.588253      -2.588253      -2.588253    6[6-(6,6),8-(72),8-(72)]
    44       -2.65644       -2.65644       -2.65644    6[6-(1,6),6-(1,6),6-(8,8)]
    45      -1.498148      -1.498148      -1.498148    6[1-(0),6-(1,6),6-(6,6)]
    46      -3.872406      -3.872406      -3.872406    6[1-(0),6-(6,6),6-(6,6)]
    47      12.888852      12.888852      12.888852    6[6-(1,6),6-(1,6),6-(6,6)]
    48       3.387735       3.387735       3.387735    6[1-(0),6-(1,6),6-(6,6)]
    49       1.980319       1.980319       1.980319    6[6-(6,6),8-(72),8-(72)]
    50       3.485416       3.485416       3.485416    6[6-(1,6),6-(1,6),6-(8,8)]
    51       4.097014       4.097014       4.097014    6[1-(0),6-(1,6),6-(6,6)]
    52      10.988613      10.988613      10.988613    6[1-(0),6-(6,6),6-(6,6)]
    53      -4.449728      -4.449728      -4.449728    6[6-(1,6),6-(1,6),6-(6,6)]
    54      -3.630446      -3.630446      -3.630446    6[1-(0),6-(1,6),6-(6,6)]
    55      -0.181978      -0.181978      -0.181978    6[6-(6,6),8-(72),8-(72)]
    56       0.635505       0.635505       0.635505    6[6-(1,6),6-(1,6),6-(8,8)]
    57       1.581479       1.581479       1.581479    6[1-(0),6-(1,6),6-(6,6)]
    58        7.16987        7.16987        7.16987    6[1-(0),6-(6,6),6-(6,6)]
    59       7.926669       7.926669       7.926669    6[6-(1,6),6-(1,6),6-(6,6)]
    60      -0.502746      -0.502746      -0.502746    6[1-(0),6-(1,6),6-(6,6)]
    61      -0.425956      -0.425956      -0.425956    6[6-(6,6),8-(72),8-(72)]
    62       0.193471       0.193471       0.193471    6[6-(1,6),6-(1,6),6-(8,8)]
    63       1.017387       1.017387       1.017387    6[1-(0),6-(1,6),6-(6,6)]
    64      -0.053663      -0.053663      -0.053663    6[1-(0),6-(6,6),6-(6,6)]
    65       0.512455       0.512455       0.512455    6[6-(1,6),6-(1,6),6-(6,6)]
    66       0.260035       0.260035       0.260035    6[1-(0),6-(1,6),6-(6,6)]
    67       4.430789       4.430789       4.430789    6[6-(6,6),8-(72),8-(72)]
    68       4.498976       4.498976       4.498976    6[6-(1,6),6-(1,6),6-(8,8)]
    69       3.340684       3.340684       3.340684    6[1-(0),6-(1,6),6-(6,6)]
    70       5.714942       5.714942       5.714942    6[1-(0),6-(6,6),6-(6,6)]
    71     -11.046316     -11.046316     -11.046316    6[6-(1,6),6-(1,6),6-(6,6)]
    72      -1.545199      -1.545199      -1.545199    6[1-(0),6-(1,6),6-(6,6)]
    73      -0.137783      -0.137783      -0.137783    6[6-(6,6),8-(72),8-(72)]
    74       -1.64288       -1.64288       -1.64288    6[6-(1,6),6-(1,6),6-(8,8)]
    75      -2.254478      -2.254478      -2.254478    6[1-(0),6-(1,6),6-(6,6)]
    76      -9.146077      -9.146077      -9.146077    6[1-(0),6-(6,6),6-(6,6)]
    77       6.292264       6.292264       6.292264    6[6-(1,6),6-(1,6),6-(6,6)]
    78       5.472982       5.472982       5.472982    6[1-(0),6-(1,6),6-(6,6)]
    79      -3.879605      -3.879605      -3.879605    8[6-(6,8),72-(8,8,8,8,8)]
    80       1.828856       1.828856       1.828856    8[6-(6,8),72-(8,8,8,8,8,8,8)]
    81       3.034309       3.034309       3.034309    8[6-(6,8),72-(8,8,8,8,8)]
    82       1.957182       1.957182       1.957182    8[6-(6,8),72-(8,8,8,8,8,8,8)]
    83      -3.700449      -3.700449      -3.700449    8[6-(6,8),72-(8,8,8,8,8)]
    84      -1.462438      -1.462438      -1.462438    8[6-(6,8),72-(8,8,8,8,8,8,8)]
    85       8.230817       8.230817       8.230817    8[6-(6,8),72-(8,8,8,8,8)]
    86       1.361472       1.361472       1.361472    8[6-(6,8),72-(8,8,8,8,8,8,8)]
    87       5.722141       5.722141       5.722141    8[6-(6,8),72-(8,8,8,8,8)]
    88        0.01368        0.01368        0.01368    8[6-(6,8),72-(8,8,8,8,8,8,8)]
    89      -1.191773      -1.191773      -1.191773    8[6-(6,8),72-(8,8,8,8,8)]
    90      -0.114646      -0.114646      -0.114646    8[6-(6,8),72-(8,8,8,8,8,8,8)]
    91       5.542985       5.542985       5.542985    8[6-(6,8),72-(8,8,8,8,8)]
    92       3.304974       3.304974       3.304974    8[6-(6,8),72-(8,8,8,8,8,8,8)]
    93      -6.388281      -6.388281      -6.388281    8[6-(6,8),72-(8,8,8,8,8)]
    94       0.481064       0.481064       0.481064    8[6-(6,8),72-(8,8,8,8,8,8,8)]
    95       4.359371       4.359371       4.359371    8[72-(8,8,8,8,8),72-(8,8,8,8,8),72-(8,8,8,8,8,8,8)]
    96       2.603469       2.603469       2.603469    8[72-(8,8,8,8,8),72-(8,8,8,8,8),72-(8,8,8,8,8,8,8)]
    97      -2.516835      -2.516835      -2.516835    8[72-(8,8,8,8,8),72-(8,8,8,8,8),72-(8,8,8,8,8,8,8)]
    98      -0.760933      -0.760933      -0.760933    8[72-(8,8,8,8,8),72-(8,8,8,8,8),72-(8,8,8,8,8,8,8)]
    99       4.453907       4.453907       4.453907    8[72-(8,8,8,8,8),72-(8,8,8,8,8),72-(8,8,8,8,8,8,8)]
   100      -4.198272      -4.198272      -4.198272    8[72-(8,8,8,8,8),72-(8,8,8,8,8),72-(8,8,8,8,8,8,8)]
   101       6.040808       6.040808       6.040808    8[72-(8,8,8,8,8),72-(8,8,8,8,8),72-(8,8,8,8,8,8,8)]
   102      -2.611371      -2.611371      -2.611371    8[72-(8,8,8,8,8),72-(8,8,8,8,8),72-(8,8,8,8,8,8,8)]
