# Supplementary material for: A collection of forcefield precursors for metal–organic frameworks
Source: RSC Adv. 2019 Nov 13;9(63):36492–507. doi: 10.1039/c9ra07327b (PMC9075174; doi:10.1039/c9ra07327b)
Supplement: RA-009-C9RA07327B-s1787 [file RA-009-C9RA07327B-s1787.txt]

OFAWEZ_clean

16.809800    0.000000    0.000000
-7.596178    14.995581    0.000000
1.617485    9.334516    13.885961

     1      10.858514      10.858514      10.858514    72[8-(6),8-(6),8-(6),8-(6),8-(72,72),8-(72,72),8-(72,72),8-(72,72)]
     2       7.568771       7.568771       7.568771    72[8-(6),8-(6),8-(6),8-(6),8-(72,72),8-(72,72),8-(72,72),8-(72,72)]
     3        7.37532        7.37532        7.37532    72[8-(6),8-(6),8-(72,72),8-(72,72),8-(72,72),8-(72,72)]
     4      11.051965      11.051965      11.051965    72[8-(6),8-(6),8-(72,72),8-(72,72),8-(72,72),8-(72,72)]
     5       1.617469       1.617469       1.617469    72[8-(6),8-(6),8-(72,72),8-(72,72),8-(72,72),8-(72,72)]
     6       9.213638       9.213638       9.213638    72[8-(6),8-(6),8-(72,72),8-(72,72),8-(72,72),8-(72,72)]
     7      11.034941      11.034941      11.034941    1[6-(6,6)]
     8      12.627343      12.627343      12.627343    1[6-(6,6)]
     9       7.046952       7.046952       7.046952    1[6-(6,6)]
    10      15.243733      15.243733      15.243733    1[6-(6,6)]
    11       0.719632       0.719632       0.719632    1[6-(6,6)]
    12      15.530874      15.530874      15.530874    1[6-(6,6)]
    13       5.543163       5.543163       5.543163    1[6-(6,6)]
    14       6.673474       6.673474       6.673474    1[6-(6,6)]
    15       3.692744       3.692744       3.692744    1[6-(6,6)]
    16      13.139332      13.139332      13.139332    1[6-(6,6)]
    17      -0.922677      -0.922677      -0.922677    1[6-(6,6)]
    18      11.288903      11.288903      11.288903    1[6-(6,6)]
    19      -2.308225      -2.308225      -2.308225    1[6-(6,6)]
    20      11.753784      11.753784      11.753784    1[6-(6,6)]
    21      -0.457796      -0.457796      -0.457796    1[6-(6,6)]
    22       5.287944       5.287944       5.287944    1[6-(6,6)]
    23       4.157633       4.157633       4.157633    1[6-(6,6)]
    24       7.138363       7.138363       7.138363    1[6-(6,6)]
    25       3.183552       3.183552       3.183552    1[6-(6,6)]
    26      17.707653      17.707653      17.707653    1[6-(6,6)]
    27       2.896411       2.896411       2.896411    1[6-(6,6)]
    28       7.392344       7.392344       7.392344    1[6-(6,6)]
    29       5.799942       5.799942       5.799942    1[6-(6,6)]
    30      11.380333      11.380333      11.380333    1[6-(6,6)]
    31       9.119686       9.119686       9.119686    6[6-(6,6),8-(72),8-(72)]
    32       9.053927       9.053927       9.053927    6[6-(1,6),6-(1,6),6-(8,8)]
    33      10.217146      10.217146      10.217146    6[1-(0),6-(1,6),6-(6,6)]
    34      10.207934      10.207934      10.207934    6[1-(0),6-(1,6),6-(6,6)]
    35      10.615389      10.615389      10.615389    6[6-(1,6),6-(1,6),6-(6,6)]
    36       7.844544       7.844544       7.844544    6[1-(0),6-(6,6),6-(6,6)]
    37      13.634371      13.634371      13.634371    6[6-(6,6),8-(72),8-(72)]
    38      15.131245      15.131245      15.131245    6[6-(1,6),6-(1,6),6-(8,8)]
    39      15.763758      15.763758      15.763758    6[1-(0),6-(1,6),6-(6,6)]
    40      17.140278      17.140278      17.140278    6[1-(0),6-(1,6),6-(6,6)]
    41       1.136393       1.136393       1.136393    6[6-(1,6),6-(1,6),6-(6,6)]
    42      15.930436      15.930436      15.930436    6[1-(0),6-(6,6),6-(6,6)]
    43       3.780855       3.780855       3.780855    6[6-(6,6),8-(72),8-(72)]
    44       4.496415       4.496415       4.496415    6[6-(1,6),6-(1,6),6-(8,8)]
    45        5.39428        5.39428        5.39428    6[1-(0),6-(1,6),6-(6,6)]
    46       6.077936       6.077936       6.077936    6[1-(0),6-(1,6),6-(6,6)]
    47        5.87588        5.87588        5.87588    6[6-(1,6),6-(1,6),6-(6,6)]
    48       4.291321       4.291321       4.291321    6[1-(0),6-(6,6),6-(6,6)]
    49      11.377023      11.377023      11.377023    6[6-(6,6),8-(72),8-(72)]
    50      12.092579      12.092579      12.092579    6[6-(1,6),6-(1,6),6-(8,8)]
    51      12.990446      12.990446      12.990446    6[1-(0),6-(1,6),6-(6,6)]
    52      13.674098      13.674098      13.674098    6[1-(0),6-(1,6),6-(6,6)]
    53      -1.720277      -1.720277      -1.720277    6[6-(1,6),6-(1,6),6-(6,6)]
    54      11.887481      11.887481      11.887481    6[1-(0),6-(6,6),6-(6,6)]
    55      -0.545916      -0.545916      -0.545916    6[6-(6,6),8-(72),8-(72)]
    56      -1.261472      -1.261472      -1.261472    6[6-(1,6),6-(1,6),6-(8,8)]
    57      -2.159339      -2.159339      -2.159339    6[1-(0),6-(1,6),6-(6,6)]
    58      -2.842991      -2.842991      -2.842991    6[1-(0),6-(1,6),6-(6,6)]
    59      12.551384      12.551384      12.551384    6[6-(1,6),6-(1,6),6-(6,6)]
    60      -1.056374      -1.056374      -1.056374    6[1-(0),6-(6,6),6-(6,6)]
    61       7.050252       7.050252       7.050252    6[6-(6,6),8-(72),8-(72)]
    62       6.334692       6.334692       6.334692    6[6-(1,6),6-(1,6),6-(8,8)]
    63       5.436827       5.436827       5.436827    6[1-(0),6-(1,6),6-(6,6)]
    64       4.753171       4.753171       4.753171    6[1-(0),6-(1,6),6-(6,6)]
    65       4.955227       4.955227       4.955227    6[6-(1,6),6-(1,6),6-(6,6)]
    66       6.539786       6.539786       6.539786    6[1-(0),6-(6,6),6-(6,6)]
    67       4.792914       4.792914       4.792914    6[6-(6,6),8-(72),8-(72)]
    68        3.29604        3.29604        3.29604    6[6-(1,6),6-(1,6),6-(8,8)]
    69       2.663527       2.663527       2.663527    6[1-(0),6-(1,6),6-(6,6)]
    70       1.287007       1.287007       1.287007    6[1-(0),6-(1,6),6-(6,6)]
    71      17.290892      17.290892      17.290892    6[6-(1,6),6-(1,6),6-(6,6)]
    72       2.496849       2.496849       2.496849    6[1-(0),6-(6,6),6-(6,6)]
    73       9.307599       9.307599       9.307599    6[6-(6,6),8-(72),8-(72)]
    74       9.373358       9.373358       9.373358    6[6-(1,6),6-(1,6),6-(8,8)]
    75       8.210139       8.210139       8.210139    6[1-(0),6-(1,6),6-(6,6)]
    76       8.219351       8.219351       8.219351    6[1-(0),6-(1,6),6-(6,6)]
    77       7.811896       7.811896       7.811896    6[6-(1,6),6-(1,6),6-(6,6)]
    78      10.582741      10.582741      10.582741    6[1-(0),6-(6,6),6-(6,6)]
    79      10.220377      10.220377      10.220377    8[6-(6,8),72-(8,8,8,8,8,8,8)]
    80       7.998289       7.998289       7.998289    8[6-(6,8),72-(8,8,8,8,8)]
    81      12.995526      12.995526      12.995526    8[6-(6,8),72-(8,8,8,8,8,8,8)]
    82      13.121074      13.121074      13.121074    8[6-(6,8),72-(8,8,8,8,8)]
    83       4.011776       4.011776       4.011776    8[6-(6,8),72-(8,8,8,8,8,8,8)]
    84       2.963509       2.963509       2.963509    8[6-(6,8),72-(8,8,8,8,8)]
    85      11.607948      11.607948      11.607948    8[6-(6,8),72-(8,8,8,8,8,8,8)]
    86      10.559676      10.559676      10.559676    8[6-(6,8),72-(8,8,8,8,8)]
    87      -0.776841      -0.776841      -0.776841    8[6-(6,8),72-(8,8,8,8,8,8,8)]
    88       0.271431       0.271431       0.271431    8[6-(6,8),72-(8,8,8,8,8)]
    89       6.819331       6.819331       6.819331    8[6-(6,8),72-(8,8,8,8,8,8,8)]
    90       7.867598       7.867598       7.867598    8[6-(6,8),72-(8,8,8,8,8)]
    91       5.431759       5.431759       5.431759    8[6-(6,8),72-(8,8,8,8,8,8,8)]
    92       5.306211       5.306211       5.306211    8[6-(6,8),72-(8,8,8,8,8)]
    93       8.206908       8.206908       8.206908    8[6-(6,8),72-(8,8,8,8,8,8,8)]
    94      10.428996      10.428996      10.428996    8[6-(6,8),72-(8,8,8,8,8)]
    95       1.488494       1.488494       1.488494    8[72-(8,8,8,8,8),72-(8,8,8,8,8),72-(8,8,8,8,8,8,8)]
    96      10.934767      10.934767      10.934767    8[72-(8,8,8,8,8),72-(8,8,8,8,8),72-(8,8,8,8,8,8,8)]
    97       3.338594       3.338594       3.338594    8[72-(8,8,8,8,8),72-(8,8,8,8,8),72-(8,8,8,8,8,8,8)]
    98       9.084668       9.084668       9.084668    8[72-(8,8,8,8,8),72-(8,8,8,8,8),72-(8,8,8,8,8,8,8)]
    99       -0.10366       -0.10366       -0.10366    8[72-(8,8,8,8,8),72-(8,8,8,8,8),72-(8,8,8,8,8,8,8)]
   100       9.342613       9.342613       9.342613    8[72-(8,8,8,8,8),72-(8,8,8,8,8),72-(8,8,8,8,8,8,8)]
   101       7.492513       7.492513       7.492513    8[72-(8,8,8,8,8),72-(8,8,8,8,8),72-(8,8,8,8,8,8,8)]
   102       1.746439       1.746439       1.746439    8[72-(8,8,8,8,8),72-(8,8,8,8,8),72-(8,8,8,8,8,8,8)]
