# Supplementary material for: A collection of forcefield precursors for metal–organic frameworks
Source: RSC Adv. 2019 Nov 13;9(63):36492–507. doi: 10.1039/c9ra07327b (PMC9075174; doi:10.1039/c9ra07327b)
Supplement: RA-009-C9RA07327B-s1788 [file RA-009-C9RA07327B-s1788.txt]

OFEHAK_clean

15.123000    0.000000    0.000000
7.561497    15.761444    0.000000
7.561497    -0.000008    15.761444

     1      12.108528      12.108528      12.108528    48[7-(6,6),7-(6,6),8-(6,48),8-(6,48)]
     2       19.67003       19.67003       19.67003    48[7-(6,6),7-(6,6),8-(6,48),8-(6,48)]
     3       8.327779       8.327779       8.327779    48[7-(6,6),7-(6,6),8-(6,48),8-(6,48)]
     4      15.889279      15.889279      15.889279    48[7-(6,6),7-(6,6),8-(6,48),8-(6,48)]
     5      18.137466      18.137466      18.137466    48[7-(6,6),7-(6,6),8-(6,48),8-(6,48)]
     6      10.575964      10.575964      10.575964    48[7-(6,6),7-(6,6),8-(6,48),8-(6,48)]
     7      21.918215      21.918215      21.918215    48[7-(6,6),7-(6,6),8-(6,48),8-(6,48)]
     8      14.356715      14.356715      14.356715    48[7-(6,6),7-(6,6),8-(6,48),8-(6,48)]
     9       15.13056       15.13056       15.13056    1[8-(6)]
    10      11.865503      11.865503      11.865503    1[6-(6,6)]
    11      13.412586      13.412586      13.412586    1[6-(6,6)]
    12      13.235647      13.235647      13.235647    1[6-(6,6)]
    13      11.688564      11.688564      11.688564    1[6-(6,6)]
    14      14.806927      14.806927      14.806927    1[6-(1,1,6)]
    15      14.179323      14.179323      14.179323    1[6-(1,1,6)]
    16      15.231883      15.231883      15.231883    1[6-(1,1,6)]
    17       15.13056       15.13056       15.13056    1[8-(6)]
    18      19.427003      19.427003      19.427003    1[6-(6,6)]
    19      20.974085      20.974085      20.974085    1[6-(6,6)]
    20      20.797146      20.797146      20.797146    1[6-(6,6)]
    21      19.250064      19.250064      19.250064    1[6-(6,6)]
    22      22.368426      22.368426      22.368426    1[6-(1,1,6)]
    23      21.740821      21.740821      21.740821    1[6-(1,1,6)]
    24      22.793382      22.793382      22.793382    1[6-(1,1,6)]
    25      26.472806      26.472806      26.472806    1[8-(6)]
    26       8.084754       8.084754       8.084754    1[6-(6,6)]
    27       9.631837       9.631837       9.631837    1[6-(6,6)]
    28       9.454897       9.454897       9.454897    1[6-(6,6)]
    29       7.907814       7.907814       7.907814    1[6-(6,6)]
    30      11.026177      11.026177      11.026177    1[6-(1,1,6)]
    31      10.398572      10.398572      10.398572    1[6-(1,1,6)]
    32      11.451133      11.451133      11.451133    1[6-(1,1,6)]
    33      11.349808      11.349808      11.349808    1[8-(6)]
    34      15.646252      15.646252      15.646252    1[6-(6,6)]
    35      17.193335      17.193335      17.193335    1[6-(6,6)]
    36      17.016397      17.016397      17.016397    1[6-(6,6)]
    37      15.469314      15.469314      15.469314    1[6-(6,6)]
    38      18.587676      18.587676      18.587676    1[6-(1,1,6)]
    39      17.960072      17.960072      17.960072    1[6-(1,1,6)]
    40      19.012632      19.012632      19.012632    1[6-(1,1,6)]
    41      15.115434      15.115434      15.115434    1[8-(6)]
    42      18.380491      18.380491      18.380491    1[6-(6,6)]
    43      16.833408      16.833408      16.833408    1[6-(6,6)]
    44      17.010347      17.010347      17.010347    1[6-(6,6)]
    45       18.55743       18.55743       18.55743    1[6-(6,6)]
    46      15.439067      15.439067      15.439067    1[6-(1,1,6)]
    47      16.066671      16.066671      16.066671    1[6-(1,1,6)]
    48      15.014111      15.014111      15.014111    1[6-(1,1,6)]
    49      15.115434      15.115434      15.115434    1[8-(6)]
    50      10.818991      10.818991      10.818991    1[6-(6,6)]
    51       9.271909       9.271909       9.271909    1[6-(6,6)]
    52       9.448848       9.448848       9.448848    1[6-(6,6)]
    53       10.99593       10.99593       10.99593    1[6-(6,6)]
    54       7.877568       7.877568       7.877568    1[6-(1,1,6)]
    55       8.505173       8.505173       8.505173    1[6-(1,1,6)]
    56       7.452612       7.452612       7.452612    1[6-(1,1,6)]
    57       3.773188       3.773188       3.773188    1[8-(6)]
    58       22.16124       22.16124       22.16124    1[6-(6,6)]
    59      20.614157      20.614157      20.614157    1[6-(6,6)]
    60      20.791097      20.791097      20.791097    1[6-(6,6)]
    61       22.33818       22.33818       22.33818    1[6-(6,6)]
    62      19.219817      19.219817      19.219817    1[6-(1,1,6)]
    63      19.847422      19.847422      19.847422    1[6-(1,1,6)]
    64      18.794861      18.794861      18.794861    1[6-(1,1,6)]
    65      18.896186      18.896186      18.896186    1[8-(6)]
    66      14.599742      14.599742      14.599742    1[6-(6,6)]
    67      13.052659      13.052659      13.052659    1[6-(6,6)]
    68      13.229597      13.229597      13.229597    1[6-(6,6)]
    69       14.77668       14.77668       14.77668    1[6-(6,6)]
    70      11.658318      11.658318      11.658318    1[6-(1,1,6)]
    71      12.285922      12.285922      12.285922    1[6-(1,1,6)]
    72      11.233362      11.233362      11.233362    1[6-(1,1,6)]
    73      16.830385      16.830385      16.830385    6[6-(6,7),8-(1),8-(48,48)]
    74      24.571846      24.571846      24.571846    6[6-(6,7),6-(8,8),7-(6,48)]
    75      23.780914      23.780914      23.780914    6[6-(6,7),6-(8,8),7-(6,48)]
    76      14.791806      14.791806      14.791806    6[6-(6,7),8-(0),8-(0)]
    77      10.519555      10.519555      10.519555    6[6-(6,6),7-(6,48),7-(6,48)]
    78      11.623535      11.623535      11.623535    6[6-(1,6),6-(1,6),6-(7,7)]
    79      12.140741      12.140741      12.140741    6[1-(0),6-(1,6),6-(6,6)]
    80      13.067782      13.067782      13.067782    6[1-(0),6-(1,6),6-(6,6)]
    81      13.477615      13.477615      13.477615    6[6-(1,1,1),6-(1,6),6-(1,6)]
    82      12.961921      12.961921      12.961921    6[1-(0),6-(1,6),6-(6,6)]
    83       12.03488       12.03488       12.03488    6[1-(0),6-(1,6),6-(6,6)]
    84      14.502955      14.502955      14.502955    6[1-(0),1-(0),1-(0),6-(6,6)]
    85      16.830385      16.830385      16.830385    6[6-(6,7),8-(1),8-(48,48)]
    86      17.010348      17.010348      17.010348    6[6-(6,7),6-(8,8),7-(6,48)]
    87      16.219415      16.219415      16.219415    6[6-(6,7),6-(8,8),7-(6,48)]
    88      14.791804      14.791804      14.791804    6[6-(6,7),8-(0),8-(0)]
    89      18.081056      18.081056      18.081056    6[6-(6,6),7-(6,48),7-(6,48)]
    90      19.185035      19.185035      19.185035    6[6-(1,6),6-(1,6),6-(7,7)]
    91      19.702241      19.702241      19.702241    6[1-(0),6-(1,6),6-(6,6)]
    92      20.629281      20.629281      20.629281    6[1-(0),6-(1,6),6-(6,6)]
    93      21.039114      21.039114      21.039114    6[6-(1,1,1),6-(1,6),6-(1,6)]
    94       20.52342       20.52342       20.52342    6[1-(0),6-(1,6),6-(6,6)]
    95       19.59638       19.59638       19.59638    6[1-(0),6-(1,6),6-(6,6)]
    96      22.064453      22.064453      22.064453    6[1-(0),1-(0),1-(0),6-(6,6)]
    97      28.172631      28.172631      28.172631    6[6-(6,7),8-(1),8-(48,48)]
    98      20.791098      20.791098      20.791098    6[6-(6,7),6-(8,8),7-(6,48)]
    99      20.000165      20.000165      20.000165    6[6-(6,7),6-(8,8),7-(6,48)]
   100      18.572554      18.572554      18.572554    6[6-(6,7),8-(0),8-(0)]
   101       6.738806       6.738806       6.738806    6[6-(6,6),7-(6,48),7-(6,48)]
   102       7.842785       7.842785       7.842785    6[6-(1,6),6-(1,6),6-(7,7)]
   103       8.359992       8.359992       8.359992    6[1-(0),6-(1,6),6-(6,6)]
   104       9.287032       9.287032       9.287032    6[1-(0),6-(1,6),6-(6,6)]
   105       9.696865       9.696865       9.696865    6[6-(1,1,1),6-(1,6),6-(1,6)]
   106        9.18117        9.18117        9.18117    6[1-(0),6-(1,6),6-(6,6)]
   107       8.254131       8.254131       8.254131    6[1-(0),6-(1,6),6-(6,6)]
   108      10.722204      10.722204      10.722204    6[1-(0),1-(0),1-(0),6-(6,6)]
   109      13.049633      13.049633      13.049633    6[6-(6,7),8-(1),8-(48,48)]
   110      13.229597      13.229597      13.229597    6[6-(6,7),6-(8,8),7-(6,48)]
   111      12.438664      12.438664      12.438664    6[6-(6,7),6-(8,8),7-(6,48)]
   112      11.011053      11.011053      11.011053    6[6-(6,7),8-(0),8-(0)]
   113      14.300305      14.300305      14.300305    6[6-(6,6),7-(6,48),7-(6,48)]
   114      15.404284      15.404284      15.404284    6[6-(1,6),6-(1,6),6-(7,7)]
   115      15.921491      15.921491      15.921491    6[1-(0),6-(1,6),6-(6,6)]
   116      16.848531      16.848531      16.848531    6[1-(0),6-(1,6),6-(6,6)]
   117      17.258364      17.258364      17.258364    6[6-(1,1,1),6-(1,6),6-(1,6)]
   118       16.74267       16.74267       16.74267    6[1-(0),6-(1,6),6-(6,6)]
   119       15.81563       15.81563       15.81563    6[1-(0),6-(1,6),6-(6,6)]
   120      18.283704      18.283704      18.283704    6[1-(0),1-(0),1-(0),6-(6,6)]
   121      13.415609      13.415609      13.415609    6[6-(6,7),8-(1),8-(48,48)]
   122       5.674148       5.674148       5.674148    6[6-(6,7),6-(8,8),7-(6,48)]
   123        6.46508        6.46508        6.46508    6[6-(6,7),6-(8,8),7-(6,48)]
   124       7.892691       7.892691       7.892691    6[6-(6,7),8-(0),8-(0)]
   125      19.726439      19.726439      19.726439    6[6-(6,6),7-(6,48),7-(6,48)]
   126      18.622459      18.622459      18.622459    6[6-(1,6),6-(1,6),6-(7,7)]
   127      18.105253      18.105253      18.105253    6[1-(0),6-(1,6),6-(6,6)]
   128      17.178212      17.178212      17.178212    6[1-(0),6-(1,6),6-(6,6)]
   129      16.768379      16.768379      16.768379    6[6-(1,1,1),6-(1,6),6-(1,6)]
   130      17.284073      17.284073      17.284073    6[1-(0),6-(1,6),6-(6,6)]
   131      18.211114      18.211114      18.211114    6[1-(0),6-(1,6),6-(6,6)]
   132      15.743039      15.743039      15.743039    6[1-(0),1-(0),1-(0),6-(6,6)]
   133      13.415609      13.415609      13.415609    6[6-(6,7),8-(1),8-(48,48)]
   134      13.235646      13.235646      13.235646    6[6-(6,7),6-(8,8),7-(6,48)]
   135      14.026579      14.026579      14.026579    6[6-(6,7),6-(8,8),7-(6,48)]
   136       15.45419       15.45419       15.45419    6[6-(6,7),8-(0),8-(0)]
   137      12.164938      12.164938      12.164938    6[6-(6,6),7-(6,48),7-(6,48)]
   138      11.060959      11.060959      11.060959    6[6-(1,6),6-(1,6),6-(7,7)]
   139      10.543753      10.543753      10.543753    6[1-(0),6-(1,6),6-(6,6)]
   140       9.616713       9.616713       9.616713    6[1-(0),6-(1,6),6-(6,6)]
   141        9.20688        9.20688        9.20688    6[6-(1,1,1),6-(1,6),6-(1,6)]
   142       9.722574       9.722574       9.722574    6[1-(0),6-(1,6),6-(6,6)]
   143      10.649614      10.649614      10.649614    6[1-(0),6-(1,6),6-(6,6)]
   144       8.181541       8.181541       8.181541    6[1-(0),1-(0),1-(0),6-(6,6)]
   145       2.073363       2.073363       2.073363    6[6-(6,7),8-(1),8-(48,48)]
   146       9.454896       9.454896       9.454896    6[6-(6,7),6-(8,8),7-(6,48)]
   147      10.245829      10.245829      10.245829    6[6-(6,7),6-(8,8),7-(6,48)]
   148       4.111943       4.111943       4.111943    6[6-(6,7),8-(0),8-(0)]
   149      23.507188      23.507188      23.507188    6[6-(6,6),7-(6,48),7-(6,48)]
   150      22.403209      22.403209      22.403209    6[6-(1,6),6-(1,6),6-(7,7)]
   151      21.886002      21.886002      21.886002    6[1-(0),6-(1,6),6-(6,6)]
   152      20.958962      20.958962      20.958962    6[1-(0),6-(1,6),6-(6,6)]
   153      20.549129      20.549129      20.549129    6[6-(1,1,1),6-(1,6),6-(1,6)]
   154      21.064824      21.064824      21.064824    6[1-(0),6-(1,6),6-(6,6)]
   155      21.991863      21.991863      21.991863    6[1-(0),6-(1,6),6-(6,6)]
   156       19.52379       19.52379       19.52379    6[1-(0),1-(0),1-(0),6-(6,6)]
   157      17.196361      17.196361      17.196361    6[6-(6,7),8-(1),8-(48,48)]
   158      17.016397      17.016397      17.016397    6[6-(6,7),6-(8,8),7-(6,48)]
   159       17.80733       17.80733       17.80733    6[6-(6,7),6-(8,8),7-(6,48)]
   160      19.234941      19.234941      19.234941    6[6-(6,7),8-(0),8-(0)]
   161      15.945689      15.945689      15.945689    6[6-(6,6),7-(6,48),7-(6,48)]
   162       14.84171       14.84171       14.84171    6[6-(1,6),6-(1,6),6-(7,7)]
   163      14.324503      14.324503      14.324503    6[1-(0),6-(1,6),6-(6,6)]
   164      13.397463      13.397463      13.397463    6[1-(0),6-(1,6),6-(6,6)]
   165       12.98763       12.98763       12.98763    6[6-(1,1,1),6-(1,6),6-(1,6)]
   166      13.503324      13.503324      13.503324    6[1-(0),6-(1,6),6-(6,6)]
   167      14.430364      14.430364      14.430364    6[1-(0),6-(1,6),6-(6,6)]
   168       11.96229       11.96229       11.96229    6[1-(0),1-(0),1-(0),6-(6,6)]
   169      10.628441      10.628441      10.628441    7[6-(6,6),6-(6,7),48-(7,8,8)]
   170       9.314252       9.314252       9.314252    7[6-(6,6),6-(6,7),48-(7,8,8)]
   171      18.189942      18.189942      18.189942    7[6-(6,6),6-(6,7),48-(7,8,8)]
   172      16.875753      16.875753      16.875753    7[6-(6,6),6-(6,7),48-(7,8,8)]
   173       6.847692       6.847692       6.847692    7[6-(6,6),6-(6,7),48-(7,8,8)]
   174      20.656503      20.656503      20.656503    7[6-(6,6),6-(6,7),48-(7,8,8)]
   175      14.409191      14.409191      14.409191    7[6-(6,6),6-(6,7),48-(7,8,8)]
   176      13.095002      13.095002      13.095002    7[6-(6,6),6-(6,7),48-(7,8,8)]
   177      19.617553      19.617553      19.617553    7[6-(6,6),6-(6,7),48-(7,8,8)]
   178      20.931742      20.931742      20.931742    7[6-(6,6),6-(6,7),48-(7,8,8)]
   179      12.056052      12.056052      12.056052    7[6-(6,6),6-(6,7),48-(7,8,8)]
   180      13.370241      13.370241      13.370241    7[6-(6,6),6-(6,7),48-(7,8,8)]
   181      23.398302      23.398302      23.398302    7[6-(6,6),6-(6,7),48-(7,8,8)]
   182       9.589491       9.589491       9.589491    7[6-(6,6),6-(6,7),48-(7,8,8)]
   183      15.836803      15.836803      15.836803    7[6-(6,6),6-(6,7),48-(7,8,8)]
   184      17.150992      17.150992      17.150992    7[6-(6,6),6-(6,7),48-(7,8,8)]
   185       17.79372       17.79372       17.79372    8[6-(6,8),48-(7,7,8),48-(7,7,8)]
   186      15.741529      15.741529      15.741529    8[1-(0),6-(6,8)]
   187      14.221668      14.221668      14.221668    8[6-(6,8)]
   188      21.875416      21.875416      21.875416    8[6-(6,8)]
   189       17.79372       17.79372       17.79372    8[6-(6,8),48-(7,7,8),48-(7,7,8)]
   190      15.741529      15.741529      15.741529    8[1-(0),6-(6,8)]
   191      14.221667      14.221667      14.221667    8[6-(6,8)]
   192      14.313917      14.313917      14.313917    8[6-(6,8)]
   193      29.135966      29.135966      29.135966    8[6-(6,8),48-(7,7,8),48-(7,7,8)]
   194      27.083775      27.083775      27.083775    8[1-(0),6-(6,8)]
   195      25.563914      25.563914      25.563914    8[6-(6,8)]
   196      18.094667      18.094667      18.094667    8[6-(6,8)]
   197      14.012969      14.012969      14.012969    8[6-(6,8),48-(7,7,8),48-(7,7,8)]
   198      11.960777      11.960777      11.960777    8[1-(0),6-(6,8)]
   199      10.440915      10.440915      10.440915    8[6-(6,8)]
   200      10.533166      10.533166      10.533166    8[6-(6,8)]
   201      12.452274      12.452274      12.452274    8[6-(6,8),48-(7,7,8),48-(7,7,8)]
   202      14.504465      14.504465      14.504465    8[1-(0),6-(6,8)]
   203      16.024326      16.024326      16.024326    8[6-(6,8)]
   204       8.370578       8.370578       8.370578    8[6-(6,8)]
   205      12.452274      12.452274      12.452274    8[6-(6,8),48-(7,7,8),48-(7,7,8)]
   206      14.504465      14.504465      14.504465    8[1-(0),6-(6,8)]
   207      16.024327      16.024327      16.024327    8[6-(6,8)]
   208      15.932077      15.932077      15.932077    8[6-(6,8)]
   209       1.110028       1.110028       1.110028    8[6-(6,8),48-(7,7,8),48-(7,7,8)]
   210       3.162219       3.162219       3.162219    8[1-(0),6-(6,8)]
   211        4.68208        4.68208        4.68208    8[6-(6,8)]
   212      12.151327      12.151327      12.151327    8[6-(6,8)]
   213      16.233025      16.233025      16.233025    8[6-(6,8),48-(7,7,8),48-(7,7,8)]
   214      18.285217      18.285217      18.285217    8[1-(0),6-(6,8)]
   215      19.805079      19.805079      19.805079    8[6-(6,8)]
   216      19.712828      19.712828      19.712828    8[6-(6,8)]
