# Supplementary material for: A collection of forcefield precursors for metal–organic frameworks
Source: RSC Adv. 2019 Nov 13;9(63):36492–507. doi: 10.1039/c9ra07327b (PMC9075174; doi:10.1039/c9ra07327b)
Supplement: RA-009-C9RA07327B-s1789 [file RA-009-C9RA07327B-s1789.txt]

OFESAU_clean

13.343000    0.000000    0.000000
-6.671500    11.555377    0.000000
0.000000    0.000000    14.515000

     1         6.6715         6.6715         6.6715    64[8-(6),8-(6),8-(6),8-(6),8-(6),8-(6)]
     2            0.0            0.0            0.0    64[8-(6),8-(6),8-(6),8-(6),8-(6),8-(6)]
     3            0.0            0.0            0.0    64[8-(6),8-(6),8-(6),8-(6),8-(6),8-(6)]
     4         6.6715         6.6715         6.6715    64[8-(6),8-(6),8-(6),8-(6),8-(6),8-(6)]
     5        3.33575        3.33575        3.33575    29[7-(1,6,6),7-(1,6,6),8-(6),8-(6)]
     6       -3.33575       -3.33575       -3.33575    29[7-(1,6,6),7-(1,6,6),8-(6),8-(6)]
     7         6.6715         6.6715         6.6715    29[7-(1,6,6),7-(1,6,6),8-(6),8-(6)]
     8       -3.33575       -3.33575       -3.33575    29[7-(1,6,6),7-(1,6,6),8-(6),8-(6)]
     9        3.33575        3.33575        3.33575    29[7-(1,6,6),7-(1,6,6),8-(6),8-(6)]
    10         6.6715         6.6715         6.6715    29[7-(1,6,6),7-(1,6,6),8-(6),8-(6)]
    11       2.014126       2.014126       2.014126    1[7-(6,6,29)]
    12       4.329136       4.329136       4.329136    1[6-(1,6,7)]
    13       3.194314       3.194314       3.194314    1[6-(1,6,7)]
    14       2.211602       2.211602       2.211602    1[6-(1,6,7)]
    15       3.038201       3.038201       3.038201    1[6-(1,6,7)]
    16      -4.175025      -4.175025      -4.175025    1[7-(6,6,29)]
    17       7.175865       7.175865       7.175865    1[6-(1,6,7)]
    18       8.236634       8.236634       8.236634    1[6-(1,6,7)]
    19        8.10654        8.10654        8.10654    1[6-(1,6,7)]
    20       6.949702       6.949702       6.949702    1[6-(1,6,7)]
    21       2.160899       2.160899       2.160899    1[7-(6,6,29)]
    22       8.509498       8.509498       8.509498    1[6-(1,6,7)]
    23       8.583552       8.583552       8.583552    1[6-(1,6,7)]
    24       9.696358       9.696358       9.696358    1[6-(1,6,7)]
    25      10.026597      10.026597      10.026597    1[6-(1,6,7)]
    26       8.685626       8.685626       8.685626    1[7-(6,6,29)]
    27      -2.342364      -2.342364      -2.342364    1[6-(1,6,7)]
    28      -3.477186      -3.477186      -3.477186    1[6-(1,6,7)]
    29      -4.459898      -4.459898      -4.459898    1[6-(1,6,7)]
    30      -3.633299      -3.633299      -3.633299    1[6-(1,6,7)]
    31       2.496475       2.496475       2.496475    1[7-(6,6,29)]
    32       0.504365       0.504365       0.504365    1[6-(1,6,7)]
    33       1.565134       1.565134       1.565134    1[6-(1,6,7)]
    34        1.43504        1.43504        1.43504    1[6-(1,6,7)]
    35       0.278202       0.278202       0.278202    1[6-(1,6,7)]
    36       8.832399       8.832399       8.832399    1[7-(6,6,29)]
    37       1.837998       1.837998       1.837998    1[6-(1,6,7)]
    38       1.912052       1.912052       1.912052    1[6-(1,6,7)]
    39       3.024858       3.024858       3.024858    1[6-(1,6,7)]
    40       3.355097       3.355097       3.355097    1[6-(1,6,7)]
    41       4.657374       4.657374       4.657374    1[7-(6,6,29)]
    42       2.342364       2.342364       2.342364    1[6-(1,6,7)]
    43       3.477186       3.477186       3.477186    1[6-(1,6,7)]
    44       4.459898       4.459898       4.459898    1[6-(1,6,7)]
    45       3.633299       3.633299       3.633299    1[6-(1,6,7)]
    46      10.846525      10.846525      10.846525    1[7-(6,6,29)]
    47      -0.504365      -0.504365      -0.504365    1[6-(1,6,7)]
    48      -1.565134      -1.565134      -1.565134    1[6-(1,6,7)]
    49       -1.43504       -1.43504       -1.43504    1[6-(1,6,7)]
    50      -0.278202      -0.278202      -0.278202    1[6-(1,6,7)]
    51       4.510601       4.510601       4.510601    1[7-(6,6,29)]
    52      -1.837998      -1.837998      -1.837998    1[6-(1,6,7)]
    53      -1.912052      -1.912052      -1.912052    1[6-(1,6,7)]
    54      -3.024858      -3.024858      -3.024858    1[6-(1,6,7)]
    55      -3.355097      -3.355097      -3.355097    1[6-(1,6,7)]
    56      -2.014126      -2.014126      -2.014126    1[7-(6,6,29)]
    57       9.013864       9.013864       9.013864    1[6-(1,6,7)]
    58      10.148686      10.148686      10.148686    1[6-(1,6,7)]
    59      11.131398      11.131398      11.131398    1[6-(1,6,7)]
    60      10.304799      10.304799      10.304799    1[6-(1,6,7)]
    61       4.175025       4.175025       4.175025    1[7-(6,6,29)]
    62       6.167135       6.167135       6.167135    1[6-(1,6,7)]
    63       5.106366       5.106366       5.106366    1[6-(1,6,7)]
    64        5.23646        5.23646        5.23646    1[6-(1,6,7)]
    65       6.393298       6.393298       6.393298    1[6-(1,6,7)]
    66      -2.160899      -2.160899      -2.160899    1[7-(6,6,29)]
    67       4.833502       4.833502       4.833502    1[6-(1,6,7)]
    68       4.759448       4.759448       4.759448    1[6-(1,6,7)]
    69       3.646642       3.646642       3.646642    1[6-(1,6,7)]
    70       3.316403       3.316403       3.316403    1[6-(1,6,7)]
    71       4.585989       4.585989       4.585989    6[6-(1,1,7),8-(29),8-(64)]
    72       3.746047       3.746047       3.746047    6[1-(0),1-(0),6-(8,8),7-(1,6,29)]
    73       2.995504       2.995504       2.995504    6[1-(0),1-(0),6-(8,8),7-(1,6,29)]
    74       4.241073       4.241073       4.241073    6[6-(1,1,7),8-(0),8-(64)]
    75       8.747671       8.747671       8.747671    6[6-(1,1,7),8-(29),8-(64)]
    76       8.127888       8.127888       8.127888    6[1-(0),1-(0),6-(8,8),7-(1,6,29)]
    77       7.713588       7.713588       7.713588    6[1-(0),1-(0),6-(8,8),7-(1,6,29)]
    78       7.253922       7.253922       7.253922    6[6-(1,1,7),8-(0),8-(64)]
    79        6.68084        6.68084        6.68084    6[6-(1,1,7),8-(29),8-(64)]
    80       8.140564       8.140564       8.140564    6[1-(0),1-(0),6-(8,8),7-(1,6,29)]
    81       9.305408       9.305408       9.305408    6[1-(0),1-(0),6-(8,8),7-(1,6,29)]
    82       8.519506       8.519506       8.519506    6[6-(1,1,7),8-(0),8-(64)]
    83      -2.085511      -2.085511      -2.085511    6[6-(1,1,7),8-(29),8-(64)]
    84      -2.925453      -2.925453      -2.925453    6[1-(0),1-(0),6-(8,8),7-(1,6,29)]
    85      -3.675996      -3.675996      -3.675996    6[1-(0),1-(0),6-(8,8),7-(1,6,29)]
    86      -2.430427      -2.430427      -2.430427    6[6-(1,1,7),8-(0),8-(64)]
    87       2.076171       2.076171       2.076171    6[6-(1,1,7),8-(29),8-(64)]
    88       1.456388       1.456388       1.456388    6[1-(0),1-(0),6-(8,8),7-(1,6,29)]
    89       1.042088       1.042088       1.042088    6[1-(0),1-(0),6-(8,8),7-(1,6,29)]
    90       0.582422       0.582422       0.582422    6[6-(1,1,7),8-(0),8-(64)]
    91        0.00934        0.00934        0.00934    6[6-(1,1,7),8-(29),8-(64)]
    92       1.469064       1.469064       1.469064    6[1-(0),1-(0),6-(8,8),7-(1,6,29)]
    93       2.633908       2.633908       2.633908    6[1-(0),1-(0),6-(8,8),7-(1,6,29)]
    94       1.848005       1.848005       1.848005    6[6-(1,1,7),8-(0),8-(64)]
    95       2.085511       2.085511       2.085511    6[6-(1,1,7),8-(29),8-(64)]
    96       2.925453       2.925453       2.925453    6[1-(0),1-(0),6-(8,8),7-(1,6,29)]
    97       3.675997       3.675997       3.675997    6[1-(0),1-(0),6-(8,8),7-(1,6,29)]
    98       2.430427       2.430427       2.430427    6[6-(1,1,7),8-(0),8-(64)]
    99      -2.076171      -2.076171      -2.076171    6[6-(1,1,7),8-(29),8-(64)]
   100      -1.456388      -1.456388      -1.456388    6[1-(0),1-(0),6-(8,8),7-(1,6,29)]
   101      -1.042088      -1.042088      -1.042088    6[1-(0),1-(0),6-(8,8),7-(1,6,29)]
   102      -0.582422      -0.582422      -0.582422    6[6-(1,1,7),8-(0),8-(64)]
   103       -0.00934       -0.00934       -0.00934    6[6-(1,1,7),8-(29),8-(64)]
   104      -1.469064      -1.469064      -1.469064    6[1-(0),1-(0),6-(8,8),7-(1,6,29)]
   105      -2.633908      -2.633908      -2.633908    6[1-(0),1-(0),6-(8,8),7-(1,6,29)]
   106      -1.848006      -1.848006      -1.848006    6[6-(1,1,7),8-(0),8-(64)]
   107       8.757011       8.757011       8.757011    6[6-(1,1,7),8-(29),8-(64)]
   108       9.596953       9.596953       9.596953    6[1-(0),1-(0),6-(8,8),7-(1,6,29)]
   109      10.347496      10.347496      10.347496    6[1-(0),1-(0),6-(8,8),7-(1,6,29)]
   110       9.101927       9.101927       9.101927    6[6-(1,1,7),8-(0),8-(64)]
   111       4.595329       4.595329       4.595329    6[6-(1,1,7),8-(29),8-(64)]
   112       5.215112       5.215112       5.215112    6[1-(0),1-(0),6-(8,8),7-(1,6,29)]
   113       5.629412       5.629412       5.629412    6[1-(0),1-(0),6-(8,8),7-(1,6,29)]
   114       6.089078       6.089078       6.089078    6[6-(1,1,7),8-(0),8-(64)]
   115        6.66216        6.66216        6.66216    6[6-(1,1,7),8-(29),8-(64)]
   116       5.202436       5.202436       5.202436    6[1-(0),1-(0),6-(8,8),7-(1,6,29)]
   117       4.037592       4.037592       4.037592    6[1-(0),1-(0),6-(8,8),7-(1,6,29)]
   118       4.823495       4.823495       4.823495    6[6-(1,1,7),8-(0),8-(64)]
   119       2.876751       2.876751       2.876751    7[1-(0),6-(1,1,6),6-(1,1,6),29-(7,8,8)]
   120       8.707642       8.707642       8.707642    7[1-(0),6-(1,1,6),6-(1,1,6),29-(7,8,8)]
   121       8.430107       8.430107       8.430107    7[1-(0),6-(1,1,6),6-(1,1,6),29-(7,8,8)]
   122      -3.794749      -3.794749      -3.794749    7[1-(0),6-(1,1,6),6-(1,1,6),29-(7,8,8)]
   123       2.036142       2.036142       2.036142    7[1-(0),6-(1,1,6),6-(1,1,6),29-(7,8,8)]
   124       1.758607       1.758607       1.758607    7[1-(0),6-(1,1,6),6-(1,1,6),29-(7,8,8)]
   125       3.794749       3.794749       3.794749    7[1-(0),6-(1,1,6),6-(1,1,6),29-(7,8,8)]
   126      -2.036142      -2.036142      -2.036142    7[1-(0),6-(1,1,6),6-(1,1,6),29-(7,8,8)]
   127      -1.758607      -1.758607      -1.758607    7[1-(0),6-(1,1,6),6-(1,1,6),29-(7,8,8)]
   128      10.466249      10.466249      10.466249    7[1-(0),6-(1,1,6),6-(1,1,6),29-(7,8,8)]
   129       4.635358       4.635358       4.635358    7[1-(0),6-(1,1,6),6-(1,1,6),29-(7,8,8)]
   130       4.912893       4.912893       4.912893    7[1-(0),6-(1,1,6),6-(1,1,6),29-(7,8,8)]
   131       4.493255       4.493255       4.493255    8[6-(6,8),29-(7,7,8)]
   132       5.341203       5.341203       5.341203    8[6-(6,8),64-(8,8,8,8,8)]
   133        4.91356        4.91356        4.91356    8[6-(6,8),64-(8,8,8,8,8)]
   134       4.556635       4.556635       4.556635    8[6-(6,8)]
   135       9.669672       9.669672       9.669672    8[6-(6,8),29-(7,7,8)]
   136       8.356054       8.356054       8.356054    8[6-(6,8),64-(8,8,8,8,8)]
   137       7.838345       7.838345       7.838345    8[6-(6,8),64-(8,8,8,8,8)]
   138       6.346598       6.346598       6.346598    8[6-(6,8)]
   139       5.851573       5.851573       5.851573    8[6-(6,8),29-(7,7,8)]
   140       6.317243       6.317243       6.317243    8[6-(6,8),64-(8,8,8,8,8)]
   141       7.262595       7.262595       7.262595    8[6-(6,8),64-(8,8,8,8,8)]
   142       9.111268       9.111268       9.111268    8[6-(6,8)]
   143      -2.178245      -2.178245      -2.178245    8[6-(6,8),29-(7,7,8)]
   144      -1.330297      -1.330297      -1.330297    8[6-(6,8),64-(8,8,8,8,8)]
   145       -1.75794       -1.75794       -1.75794    8[6-(6,8),64-(8,8,8,8,8)]
   146      -2.114865      -2.114865      -2.114865    8[6-(6,8)]
   147       2.998172       2.998172       2.998172    8[6-(6,8),29-(7,7,8)]
   148       1.684554       1.684554       1.684554    8[6-(6,8),64-(8,8,8,8,8)]
   149       1.166845       1.166845       1.166845    8[6-(6,8),64-(8,8,8,8,8)]
   150      -0.324902      -0.324902      -0.324902    8[6-(6,8)]
   151      -0.819927      -0.819927      -0.819927    8[6-(6,8),29-(7,7,8)]
   152      -0.354257      -0.354257      -0.354257    8[6-(6,8),64-(8,8,8,8,8)]
   153       0.591095       0.591095       0.591095    8[6-(6,8),64-(8,8,8,8,8)]
   154       2.439768       2.439768       2.439768    8[6-(6,8)]
   155       2.178245       2.178245       2.178245    8[6-(6,8),29-(7,7,8)]
   156       1.330297       1.330297       1.330297    8[6-(6,8),64-(8,8,8,8,8)]
   157        1.75794        1.75794        1.75794    8[6-(6,8),64-(8,8,8,8,8)]
   158       2.114865       2.114865       2.114865    8[6-(6,8)]
   159      -2.998172      -2.998172      -2.998172    8[6-(6,8),29-(7,7,8)]
   160      -1.684554      -1.684554      -1.684554    8[6-(6,8),64-(8,8,8,8,8)]
   161      -1.166845      -1.166845      -1.166845    8[6-(6,8),64-(8,8,8,8,8)]
   162       0.324902       0.324902       0.324902    8[6-(6,8)]
   163       0.819927       0.819927       0.819927    8[6-(6,8),29-(7,7,8)]
   164       0.354257       0.354257       0.354257    8[6-(6,8),64-(8,8,8,8,8)]
   165      -0.591095      -0.591095      -0.591095    8[6-(6,8),64-(8,8,8,8,8)]
   166      -2.439768      -2.439768      -2.439768    8[6-(6,8)]
   167       8.849745       8.849745       8.849745    8[6-(6,8),29-(7,7,8)]
   168       8.001797       8.001797       8.001797    8[6-(6,8),64-(8,8,8,8,8)]
   169        8.42944        8.42944        8.42944    8[6-(6,8),64-(8,8,8,8,8)]
   170       8.786366       8.786366       8.786366    8[6-(6,8)]
   171       3.673328       3.673328       3.673328    8[6-(6,8),29-(7,7,8)]
   172       4.986946       4.986946       4.986946    8[6-(6,8),64-(8,8,8,8,8)]
   173       5.504655       5.504655       5.504655    8[6-(6,8),64-(8,8,8,8,8)]
   174       6.996402       6.996402       6.996402    8[6-(6,8)]
   175       7.491427       7.491427       7.491427    8[6-(6,8),29-(7,7,8)]
   176       7.025757       7.025757       7.025757    8[6-(6,8),64-(8,8,8,8,8)]
   177       6.080405       6.080405       6.080405    8[6-(6,8),64-(8,8,8,8,8)]
   178       4.231732       4.231732       4.231732    8[6-(6,8)]
