# Supplementary material for: A collection of forcefield precursors for metal–organic frameworks
Source: RSC Adv. 2019 Nov 13;9(63):36492–507. doi: 10.1039/c9ra07327b (PMC9075174; doi:10.1039/c9ra07327b)
Supplement: RA-009-C9RA07327B-s1790 [file RA-009-C9RA07327B-s1790.txt]

OFESEY_clean

13.414000    0.000000    0.000000
-6.707000    11.616865    0.000000
0.000000    0.000000    14.706000

     1          6.707          6.707          6.707    60[8-(6),8-(6),8-(6),8-(6),8-(6),8-(6),8-(6),8-(6),8-(6)]
     2            0.0            0.0            0.0    60[8-(6),8-(6),8-(6),8-(6),8-(6),8-(6),8-(6),8-(6),8-(6)]
     3            0.0            0.0            0.0    60[8-(6),8-(6),8-(6),8-(6),8-(6),8-(6),8-(6),8-(6),8-(6)]
     4          6.707          6.707          6.707    60[8-(6),8-(6),8-(6),8-(6),8-(6),8-(6),8-(6),8-(6),8-(6)]
     5         3.3535         3.3535         3.3535    29[7-(1,6,6),7-(1,6,6),8-(6),8-(6)]
     6        -3.3535        -3.3535        -3.3535    29[7-(1,6,6),7-(1,6,6),8-(6),8-(6)]
     7          6.707          6.707          6.707    29[7-(1,6,6),7-(1,6,6),8-(6),8-(6)]
     8        -3.3535        -3.3535        -3.3535    29[7-(1,6,6),7-(1,6,6),8-(6),8-(6)]
     9         3.3535         3.3535         3.3535    29[7-(1,6,6),7-(1,6,6),8-(6),8-(6)]
    10          6.707          6.707          6.707    29[7-(1,6,6),7-(1,6,6),8-(6),8-(6)]
    11       2.014112       2.014112       2.014112    1[7-(6,6,29)]
    12        4.34949        4.34949        4.34949    1[6-(1,6,7)]
    13       3.220701       3.220701       3.220701    1[6-(1,6,7)]
    14       2.228736       2.228736       2.228736    1[6-(1,6,7)]
    15       3.083208       3.083208       3.083208    1[6-(1,6,7)]
    16      -4.181815      -4.181815      -4.181815    1[7-(6,6,29)]
    17       7.231487       7.231487       7.231487    1[6-(1,6,7)]
    18       8.279792       8.279792       8.279792    1[6-(1,6,7)]
    19       8.138944       8.138944       8.138944    1[6-(1,6,7)]
    20       6.995401       6.995401       6.995401    1[6-(1,6,7)]
    21       2.167702       2.167702       2.167702    1[7-(6,6,29)]
    22       8.540023       8.540023       8.540023    1[6-(1,6,7)]
    23       8.620507       8.620507       8.620507    1[6-(1,6,7)]
    24       9.753319       9.753319       9.753319    1[6-(1,6,7)]
    25      10.042391      10.042391      10.042391    1[6-(1,6,7)]
    26       8.721112       8.721112       8.721112    1[7-(6,6,29)]
    27      -2.357511      -2.357511      -2.357511    1[6-(1,6,7)]
    28      -3.486299      -3.486299      -3.486299    1[6-(1,6,7)]
    29      -4.478264      -4.478264      -4.478264    1[6-(1,6,7)]
    30      -3.623792      -3.623792      -3.623792    1[6-(1,6,7)]
    31       2.525186       2.525186       2.525186    1[7-(6,6,29)]
    32       0.524487       0.524487       0.524487    1[6-(1,6,7)]
    33       1.572792       1.572792       1.572792    1[6-(1,6,7)]
    34       1.431944       1.431944       1.431944    1[6-(1,6,7)]
    35       0.288401       0.288401       0.288401    1[6-(1,6,7)]
    36       8.874702       8.874702       8.874702    1[7-(6,6,29)]
    37       1.833023       1.833023       1.833023    1[6-(1,6,7)]
    38       1.913507       1.913507       1.913507    1[6-(1,6,7)]
    39       3.046319       3.046319       3.046319    1[6-(1,6,7)]
    40       3.335391       3.335391       3.335391    1[6-(1,6,7)]
    41       4.692888       4.692888       4.692888    1[7-(6,6,29)]
    42        2.35751        2.35751        2.35751    1[6-(1,6,7)]
    43       3.486299       3.486299       3.486299    1[6-(1,6,7)]
    44       4.478264       4.478264       4.478264    1[6-(1,6,7)]
    45       3.623792       3.623792       3.623792    1[6-(1,6,7)]
    46      10.888815      10.888815      10.888815    1[7-(6,6,29)]
    47      -0.524487      -0.524487      -0.524487    1[6-(1,6,7)]
    48      -1.572792      -1.572792      -1.572792    1[6-(1,6,7)]
    49      -1.431945      -1.431945      -1.431945    1[6-(1,6,7)]
    50      -0.288401      -0.288401      -0.288401    1[6-(1,6,7)]
    51       4.539298       4.539298       4.539298    1[7-(6,6,29)]
    52      -1.833023      -1.833023      -1.833023    1[6-(1,6,7)]
    53      -1.913507      -1.913507      -1.913507    1[6-(1,6,7)]
    54      -3.046319      -3.046319      -3.046319    1[6-(1,6,7)]
    55      -3.335391      -3.335391      -3.335391    1[6-(1,6,7)]
    56      -2.014112      -2.014112      -2.014112    1[7-(6,6,29)]
    57       9.064511       9.064511       9.064511    1[6-(1,6,7)]
    58      10.193299      10.193299      10.193299    1[6-(1,6,7)]
    59      11.185264      11.185264      11.185264    1[6-(1,6,7)]
    60      10.330792      10.330792      10.330792    1[6-(1,6,7)]
    61       4.181814       4.181814       4.181814    1[7-(6,6,29)]
    62       6.182513       6.182513       6.182513    1[6-(1,6,7)]
    63       5.134209       5.134209       5.134209    1[6-(1,6,7)]
    64       5.275056       5.275056       5.275056    1[6-(1,6,7)]
    65       6.418599       6.418599       6.418599    1[6-(1,6,7)]
    66      -2.167702      -2.167702      -2.167702    1[7-(6,6,29)]
    67       4.873977       4.873977       4.873977    1[6-(1,6,7)]
    68       4.793493       4.793493       4.793493    1[6-(1,6,7)]
    69       3.660681       3.660681       3.660681    1[6-(1,6,7)]
    70       3.371609       3.371609       3.371609    1[6-(1,6,7)]
    71       4.599661       4.599661       4.599661    6[6-(1,1,7),8-(29),8-(60)]
    72        3.76531        3.76531        3.76531    6[1-(0),1-(0),6-(8,8),7-(1,6,29)]
    73       3.020162       3.020162       3.020162    6[1-(0),1-(0),6-(8,8),7-(1,6,29)]
    74       4.256933       4.256933       4.256933    6[6-(1,1,7),8-(60),8-(60)]
    75       8.803608       8.803608       8.803608    6[6-(1,1,7),8-(29),8-(60)]
    76       8.180528       8.180528       8.180528    6[1-(0),1-(0),6-(8,8),7-(1,6,29)]
    77       7.763353       7.763353       7.763353    6[1-(0),1-(0),6-(8,8),7-(1,6,29)]
    78       7.311971       7.311971       7.311971    6[6-(1,1,7),8-(60),8-(60)]
    79       6.717731       6.717731       6.717731    6[6-(1,1,7),8-(29),8-(60)]
    80       8.175162       8.175162       8.175162    6[1-(0),1-(0),6-(8,8),7-(1,6,29)]
    81       9.337485       9.337485       9.337485    6[1-(0),1-(0),6-(8,8),7-(1,6,29)]
    82       8.552096       8.552096       8.552096    6[6-(1,1,7),8-(60),8-(60)]
    83      -2.107339      -2.107339      -2.107339    6[6-(1,1,7),8-(29),8-(60)]
    84       -2.94169       -2.94169       -2.94169    6[1-(0),1-(0),6-(8,8),7-(1,6,29)]
    85      -3.686838      -3.686838      -3.686838    6[1-(0),1-(0),6-(8,8),7-(1,6,29)]
    86      -2.450067      -2.450067      -2.450067    6[6-(1,1,7),8-(60),8-(60)]
    87       2.096608       2.096608       2.096608    6[6-(1,1,7),8-(29),8-(60)]
    88       1.473528       1.473528       1.473528    6[1-(0),1-(0),6-(8,8),7-(1,6,29)]
    89       1.056352       1.056352       1.056352    6[1-(0),1-(0),6-(8,8),7-(1,6,29)]
    90       0.604971       0.604971       0.604971    6[6-(1,1,7),8-(60),8-(60)]
    91       0.010731       0.010731       0.010731    6[6-(1,1,7),8-(29),8-(60)]
    92       1.468162       1.468162       1.468162    6[1-(0),1-(0),6-(8,8),7-(1,6,29)]
    93       2.630485       2.630485       2.630485    6[1-(0),1-(0),6-(8,8),7-(1,6,29)]
    94       1.845096       1.845096       1.845096    6[6-(1,1,7),8-(60),8-(60)]
    95       2.107339       2.107339       2.107339    6[6-(1,1,7),8-(29),8-(60)]
    96        2.94169        2.94169        2.94169    6[1-(0),1-(0),6-(8,8),7-(1,6,29)]
    97       3.686838       3.686838       3.686838    6[1-(0),1-(0),6-(8,8),7-(1,6,29)]
    98       2.450067       2.450067       2.450067    6[6-(1,1,7),8-(60),8-(60)]
    99      -2.096608      -2.096608      -2.096608    6[6-(1,1,7),8-(29),8-(60)]
   100      -1.473528      -1.473528      -1.473528    6[1-(0),1-(0),6-(8,8),7-(1,6,29)]
   101      -1.056352      -1.056352      -1.056352    6[1-(0),1-(0),6-(8,8),7-(1,6,29)]
   102      -0.604971      -0.604971      -0.604971    6[6-(1,1,7),8-(60),8-(60)]
   103      -0.010731      -0.010731      -0.010731    6[6-(1,1,7),8-(29),8-(60)]
   104      -1.468162      -1.468162      -1.468162    6[1-(0),1-(0),6-(8,8),7-(1,6,29)]
   105      -2.630485      -2.630485      -2.630485    6[1-(0),1-(0),6-(8,8),7-(1,6,29)]
   106      -1.845096      -1.845096      -1.845096    6[6-(1,1,7),8-(60),8-(60)]
   107       8.814339       8.814339       8.814339    6[6-(1,1,7),8-(29),8-(60)]
   108        9.64869        9.64869        9.64869    6[1-(0),1-(0),6-(8,8),7-(1,6,29)]
   109      10.393838      10.393838      10.393838    6[1-(0),1-(0),6-(8,8),7-(1,6,29)]
   110       9.157067       9.157067       9.157067    6[6-(1,1,7),8-(60),8-(60)]
   111       4.610392       4.610392       4.610392    6[6-(1,1,7),8-(29),8-(60)]
   112       5.233472       5.233472       5.233472    6[1-(0),1-(0),6-(8,8),7-(1,6,29)]
   113       5.650648       5.650648       5.650648    6[1-(0),1-(0),6-(8,8),7-(1,6,29)]
   114       6.102029       6.102029       6.102029    6[6-(1,1,7),8-(60),8-(60)]
   115       6.696269       6.696269       6.696269    6[6-(1,1,7),8-(29),8-(60)]
   116       5.238838       5.238838       5.238838    6[1-(0),1-(0),6-(8,8),7-(1,6,29)]
   117       4.076515       4.076515       4.076515    6[1-(0),1-(0),6-(8,8),7-(1,6,29)]
   118       4.861904       4.861904       4.861904    6[6-(1,1,7),8-(60),8-(60)]
   119       2.878644       2.878644       2.878644    7[1-(0),6-(1,1,6),6-(1,1,6),29-(7,8,8)]
   120       8.772756       8.772756       8.772756    7[1-(0),6-(1,1,6),6-(1,1,6),29-(7,8,8)]
   121         8.4696         8.4696         8.4696    7[1-(0),6-(1,1,6),6-(1,1,6),29-(7,8,8)]
   122      -3.828356      -3.828356      -3.828356    7[1-(0),6-(1,1,6),6-(1,1,6),29-(7,8,8)]
   123       2.065756       2.065756       2.065756    7[1-(0),6-(1,1,6),6-(1,1,6),29-(7,8,8)]
   124         1.7626         1.7626         1.7626    7[1-(0),6-(1,1,6),6-(1,1,6),29-(7,8,8)]
   125       3.828356       3.828356       3.828356    7[1-(0),6-(1,1,6),6-(1,1,6),29-(7,8,8)]
   126      -2.065756      -2.065756      -2.065756    7[1-(0),6-(1,1,6),6-(1,1,6),29-(7,8,8)]
   127        -1.7626        -1.7626        -1.7626    7[1-(0),6-(1,1,6),6-(1,1,6),29-(7,8,8)]
   128      10.535356      10.535356      10.535356    7[1-(0),6-(1,1,6),6-(1,1,6),29-(7,8,8)]
   129       4.641244       4.641244       4.641244    7[1-(0),6-(1,1,6),6-(1,1,6),29-(7,8,8)]
   130         4.9444         4.9444         4.9444    7[1-(0),6-(1,1,6),6-(1,1,6),29-(7,8,8)]
   131        4.51314        4.51314        4.51314    8[6-(6,8),29-(7,7,8)]
   132       5.324687       5.324687       5.324687    8[6-(6,8),60-(8,8,8,8,8,8,8,8)]
   133        4.91489        4.91489        4.91489    8[6-(6,8),60-(8,8,8,8,8,8,8,8)]
   134       4.570821       4.570821       4.570821    8[6-(6,8),60-(8,8,8,8,8,8,8,8)]
   135       9.719114       9.719114       9.719114    8[6-(6,8),29-(7,7,8)]
   136        8.43204        8.43204        8.43204    8[6-(6,8),60-(8,8,8,8,8,8,8,8)]
   137       7.893468       7.893468       7.893468    8[6-(6,8),60-(8,8,8,8,8,8,8,8)]
   138       6.412563       6.412563       6.412563    8[6-(6,8),60-(8,8,8,8,8,8,8,8)]
   139       5.888746       5.888746       5.888746    8[6-(6,8),29-(7,7,8)]
   140       6.364272       6.364272       6.364272    8[6-(6,8),60-(8,8,8,8,8,8,8,8)]
   141       7.312642       7.312642       7.312642    8[6-(6,8),60-(8,8,8,8,8,8,8,8)]
   142       9.137617       9.137617       9.137617    8[6-(6,8),60-(8,8,8,8,8,8,8,8)]
   143       -2.19386       -2.19386       -2.19386    8[6-(6,8),29-(7,7,8)]
   144      -1.382313      -1.382313      -1.382313    8[6-(6,8),60-(8,8,8,8,8,8,8,8)]
   145       -1.79211       -1.79211       -1.79211    8[6-(6,8),60-(8,8,8,8,8,8,8,8)]
   146      -2.136179      -2.136179      -2.136179    8[6-(6,8),60-(8,8,8,8,8,8,8,8)]
   147       3.012114       3.012114       3.012114    8[6-(6,8),29-(7,7,8)]
   148        1.72504        1.72504        1.72504    8[6-(6,8),60-(8,8,8,8,8,8,8,8)]
   149       1.186468       1.186468       1.186468    8[6-(6,8),60-(8,8,8,8,8,8,8,8)]
   150      -0.294437      -0.294437      -0.294437    8[6-(6,8),60-(8,8,8,8,8,8,8,8)]
   151      -0.818254      -0.818254      -0.818254    8[6-(6,8),29-(7,7,8)]
   152      -0.342728      -0.342728      -0.342728    8[6-(6,8),60-(8,8,8,8,8,8,8,8)]
   153       0.605642       0.605642       0.605642    8[6-(6,8),60-(8,8,8,8,8,8,8,8)]
   154       2.430617       2.430617       2.430617    8[6-(6,8),60-(8,8,8,8,8,8,8,8)]
   155        2.19386        2.19386        2.19386    8[6-(6,8),29-(7,7,8)]
   156       1.382313       1.382313       1.382313    8[6-(6,8),60-(8,8,8,8,8,8,8,8)]
   157        1.79211        1.79211        1.79211    8[6-(6,8),60-(8,8,8,8,8,8,8,8)]
   158       2.136179       2.136179       2.136179    8[6-(6,8),60-(8,8,8,8,8,8,8,8)]
   159      -3.012114      -3.012114      -3.012114    8[6-(6,8),29-(7,7,8)]
   160       -1.72504       -1.72504       -1.72504    8[6-(6,8),60-(8,8,8,8,8,8,8,8)]
   161      -1.186468      -1.186468      -1.186468    8[6-(6,8),60-(8,8,8,8,8,8,8,8)]
   162       0.294437       0.294437       0.294437    8[6-(6,8),60-(8,8,8,8,8,8,8,8)]
   163       0.818254       0.818254       0.818254    8[6-(6,8),29-(7,7,8)]
   164       0.342728       0.342728       0.342728    8[6-(6,8),60-(8,8,8,8,8,8,8,8)]
   165      -0.605642      -0.605642      -0.605642    8[6-(6,8),60-(8,8,8,8,8,8,8,8)]
   166      -2.430617      -2.430617      -2.430617    8[6-(6,8),60-(8,8,8,8,8,8,8,8)]
   167        8.90086        8.90086        8.90086    8[6-(6,8),29-(7,7,8)]
   168       8.089313       8.089313       8.089313    8[6-(6,8),60-(8,8,8,8,8,8,8,8)]
   169        8.49911        8.49911        8.49911    8[6-(6,8),60-(8,8,8,8,8,8,8,8)]
   170       8.843179       8.843179       8.843179    8[6-(6,8),60-(8,8,8,8,8,8,8,8)]
   171       3.694886       3.694886       3.694886    8[6-(6,8),29-(7,7,8)]
   172        4.98196        4.98196        4.98196    8[6-(6,8),60-(8,8,8,8,8,8,8,8)]
   173       5.520532       5.520532       5.520532    8[6-(6,8),60-(8,8,8,8,8,8,8,8)]
   174       7.001437       7.001437       7.001437    8[6-(6,8),60-(8,8,8,8,8,8,8,8)]
   175       7.525254       7.525254       7.525254    8[6-(6,8),29-(7,7,8)]
   176       7.049728       7.049728       7.049728    8[6-(6,8),60-(8,8,8,8,8,8,8,8)]
   177       6.101358       6.101358       6.101358    8[6-(6,8),60-(8,8,8,8,8,8,8,8)]
   178       4.276383       4.276383       4.276383    8[6-(6,8),60-(8,8,8,8,8,8,8,8)]
