# Supplementary material for: A collection of forcefield precursors for metal–organic frameworks
Source: RSC Adv. 2019 Nov 13;9(63):36492–507. doi: 10.1039/c9ra07327b (PMC9075174; doi:10.1039/c9ra07327b)
Supplement: RA-009-C9RA07327B-s1791 [file RA-009-C9RA07327B-s1791.txt]

OFESIC_clean

13.454000    0.000000    0.000000
-6.727000    11.651506    0.000000
0.000000    0.000000    14.856000

     1          6.727          6.727          6.727    62[8-(6),8-(6),8-(6),8-(6),8-(6),8-(6),8-(6),8-(6),8-(6)]
     2            0.0            0.0            0.0    62[8-(6),8-(6),8-(6),8-(6),8-(6),8-(6),8-(6),8-(6),8-(6)]
     3            0.0            0.0            0.0    62[8-(6),8-(6),8-(6),8-(6),8-(6),8-(6),8-(6),8-(6),8-(6)]
     4          6.727          6.727          6.727    62[8-(6),8-(6),8-(6),8-(6),8-(6),8-(6),8-(6),8-(6),8-(6)]
     5         3.3635         3.3635         3.3635    29[7-(1,6,6),7-(1,6,6),8-(6),8-(6)]
     6        -3.3635        -3.3635        -3.3635    29[7-(1,6,6),7-(1,6,6),8-(6),8-(6)]
     7          6.727          6.727          6.727    29[7-(1,6,6),7-(1,6,6),8-(6),8-(6)]
     8        -3.3635        -3.3635        -3.3635    29[7-(1,6,6),7-(1,6,6),8-(6),8-(6)]
     9         3.3635         3.3635         3.3635    29[7-(1,6,6),7-(1,6,6),8-(6),8-(6)]
    10          6.727          6.727          6.727    29[7-(1,6,6),7-(1,6,6),8-(6),8-(6)]
    11       2.020118       2.020118       2.020118    1[7-(6,6,29)]
    12       4.342278       4.342278       4.342278    1[6-(1,6,7)]
    13       3.202725       3.202725       3.202725    1[6-(1,6,7)]
    14       2.234037       2.234037       2.234037    1[6-(1,6,7)]
    15       3.072221       3.072221       3.072221    1[6-(1,6,7)]
    16       -4.18823       -4.18823       -4.18823    1[7-(6,6,29)]
    17       7.267178       7.267178       7.267178    1[6-(1,6,7)]
    18       8.325335       8.325335       8.325335    1[6-(1,6,7)]
    19       8.175996       8.175996       8.175996    1[6-(1,6,7)]
    20       7.026351       7.026351       7.026351    1[6-(1,6,7)]
    21       2.168112       2.168112       2.168112    1[7-(6,6,29)]
    22       8.571543       8.571543       8.571543    1[6-(1,6,7)]
    23        8.65294        8.65294        8.65294    1[6-(1,6,7)]
    24       9.770968       9.770968       9.770968    1[6-(1,6,7)]
    25      10.082428      10.082428      10.082428    1[6-(1,6,7)]
    26       8.747118       8.747118       8.747118    1[7-(6,6,29)]
    27      -2.384721      -2.384721      -2.384721    1[6-(1,6,7)]
    28      -3.524275      -3.524275      -3.524275    1[6-(1,6,7)]
    29      -4.492963      -4.492963      -4.492963    1[6-(1,6,7)]
    30      -3.654779      -3.654779      -3.654779    1[6-(1,6,7)]
    31        2.53877        2.53877        2.53877    1[7-(6,6,29)]
    32       0.540178       0.540178       0.540178    1[6-(1,6,7)]
    33       1.598335       1.598335       1.598335    1[6-(1,6,7)]
    34       1.448996       1.448996       1.448996    1[6-(1,6,7)]
    35       0.299352       0.299352       0.299352    1[6-(1,6,7)]
    36       8.895112       8.895112       8.895112    1[7-(6,6,29)]
    37       1.844543       1.844543       1.844543    1[6-(1,6,7)]
    38        1.92594        1.92594        1.92594    1[6-(1,6,7)]
    39       3.043968       3.043968       3.043968    1[6-(1,6,7)]
    40       3.355428       3.355428       3.355428    1[6-(1,6,7)]
    41       4.706882       4.706882       4.706882    1[7-(6,6,29)]
    42       2.384722       2.384722       2.384722    1[6-(1,6,7)]
    43       3.524275       3.524275       3.524275    1[6-(1,6,7)]
    44       4.492963       4.492963       4.492963    1[6-(1,6,7)]
    45       3.654779       3.654779       3.654779    1[6-(1,6,7)]
    46       10.91523       10.91523       10.91523    1[7-(6,6,29)]
    47      -0.540178      -0.540178      -0.540178    1[6-(1,6,7)]
    48      -1.598335      -1.598335      -1.598335    1[6-(1,6,7)]
    49      -1.448996      -1.448996      -1.448996    1[6-(1,6,7)]
    50      -0.299351      -0.299351      -0.299351    1[6-(1,6,7)]
    51       4.558888       4.558888       4.558888    1[7-(6,6,29)]
    52      -1.844543      -1.844543      -1.844543    1[6-(1,6,7)]
    53       -1.92594       -1.92594       -1.92594    1[6-(1,6,7)]
    54      -3.043967      -3.043967      -3.043967    1[6-(1,6,7)]
    55      -3.355428      -3.355428      -3.355428    1[6-(1,6,7)]
    56      -2.020118      -2.020118      -2.020118    1[7-(6,6,29)]
    57       9.111721       9.111721       9.111721    1[6-(1,6,7)]
    58      10.251275      10.251275      10.251275    1[6-(1,6,7)]
    59      11.219963      11.219963      11.219963    1[6-(1,6,7)]
    60      10.381779      10.381779      10.381779    1[6-(1,6,7)]
    61        4.18823        4.18823        4.18823    1[7-(6,6,29)]
    62       6.186822       6.186822       6.186822    1[6-(1,6,7)]
    63       5.128665       5.128665       5.128665    1[6-(1,6,7)]
    64       5.278004       5.278004       5.278004    1[6-(1,6,7)]
    65       6.427649       6.427649       6.427649    1[6-(1,6,7)]
    66      -2.168112      -2.168112      -2.168112    1[7-(6,6,29)]
    67       4.882457       4.882457       4.882457    1[6-(1,6,7)]
    68        4.80106        4.80106        4.80106    1[6-(1,6,7)]
    69       3.683032       3.683032       3.683032    1[6-(1,6,7)]
    70       3.371572       3.371572       3.371572    1[6-(1,6,7)]
    71       4.591177       4.591177       4.591177    6[6-(1,1,7),8-(29),8-(62)]
    72       3.755684       3.755684       3.755684    6[1-(0),1-(0),6-(8,8),7-(1,6,29)]
    73       3.018405       3.018405       3.018405    6[1-(0),1-(0),6-(8,8),7-(1,6,29)]
    74       4.252809       4.252809       4.252809    6[6-(1,1,7),8-(62),8-(62)]
    75       8.856095       8.856095       8.856095    6[6-(1,1,7),8-(29),8-(62)]
    76       8.218376       8.218376       8.218376    6[1-(0),1-(0),6-(8,8),7-(1,6,29)]
    77       7.793902       7.793902       7.793902    6[1-(0),1-(0),6-(8,8),7-(1,6,29)]
    78       7.343193       7.343193       7.343193    6[6-(1,1,7),8-(62),8-(62)]
    79       6.733727       6.733727       6.733727    6[6-(1,1,7),8-(29),8-(62)]
    80        8.20694        8.20694        8.20694    6[1-(0),1-(0),6-(8,8),7-(1,6,29)]
    81       9.368693       9.368693       9.368693    6[1-(0),1-(0),6-(8,8),7-(1,6,29)]
    82       8.584997       8.584997       8.584997    6[6-(1,1,7),8-(62),8-(62)]
    83      -2.135823      -2.135823      -2.135823    6[6-(1,1,7),8-(29),8-(62)]
    84      -2.971316      -2.971316      -2.971316    6[1-(0),1-(0),6-(8,8),7-(1,6,29)]
    85      -3.708595      -3.708595      -3.708595    6[1-(0),1-(0),6-(8,8),7-(1,6,29)]
    86      -2.474191      -2.474191      -2.474191    6[6-(1,1,7),8-(62),8-(62)]
    87       2.129096       2.129096       2.129096    6[6-(1,1,7),8-(29),8-(62)]
    88       1.491376       1.491376       1.491376    6[1-(0),1-(0),6-(8,8),7-(1,6,29)]
    89       1.066902       1.066902       1.066902    6[1-(0),1-(0),6-(8,8),7-(1,6,29)]
    90       0.616193       0.616193       0.616193    6[6-(1,1,7),8-(62),8-(62)]
    91       0.006727       0.006727       0.006727    6[6-(1,1,7),8-(29),8-(62)]
    92        1.47994        1.47994        1.47994    6[1-(0),1-(0),6-(8,8),7-(1,6,29)]
    93       2.641693       2.641693       2.641693    6[1-(0),1-(0),6-(8,8),7-(1,6,29)]
    94       1.857997       1.857997       1.857997    6[6-(1,1,7),8-(62),8-(62)]
    95       2.135823       2.135823       2.135823    6[6-(1,1,7),8-(29),8-(62)]
    96       2.971316       2.971316       2.971316    6[1-(0),1-(0),6-(8,8),7-(1,6,29)]
    97       3.708595       3.708595       3.708595    6[1-(0),1-(0),6-(8,8),7-(1,6,29)]
    98       2.474191       2.474191       2.474191    6[6-(1,1,7),8-(62),8-(62)]
    99      -2.129096      -2.129096      -2.129096    6[6-(1,1,7),8-(29),8-(62)]
   100      -1.491376      -1.491376      -1.491376    6[1-(0),1-(0),6-(8,8),7-(1,6,29)]
   101      -1.066902      -1.066902      -1.066902    6[1-(0),1-(0),6-(8,8),7-(1,6,29)]
   102      -0.616193      -0.616193      -0.616193    6[6-(1,1,7),8-(62),8-(62)]
   103      -0.006727      -0.006727      -0.006727    6[6-(1,1,7),8-(29),8-(62)]
   104       -1.47994       -1.47994       -1.47994    6[1-(0),1-(0),6-(8,8),7-(1,6,29)]
   105      -2.641693      -2.641693      -2.641693    6[1-(0),1-(0),6-(8,8),7-(1,6,29)]
   106      -1.857997      -1.857997      -1.857997    6[6-(1,1,7),8-(62),8-(62)]
   107       8.862823       8.862823       8.862823    6[6-(1,1,7),8-(29),8-(62)]
   108       9.698316       9.698316       9.698316    6[1-(0),1-(0),6-(8,8),7-(1,6,29)]
   109      10.435595      10.435595      10.435595    6[1-(0),1-(0),6-(8,8),7-(1,6,29)]
   110       9.201191       9.201191       9.201191    6[6-(1,1,7),8-(62),8-(62)]
   111       4.597905       4.597905       4.597905    6[6-(1,1,7),8-(29),8-(62)]
   112       5.235624       5.235624       5.235624    6[1-(0),1-(0),6-(8,8),7-(1,6,29)]
   113       5.660098       5.660098       5.660098    6[1-(0),1-(0),6-(8,8),7-(1,6,29)]
   114       6.110807       6.110807       6.110807    6[6-(1,1,7),8-(62),8-(62)]
   115       6.720273       6.720273       6.720273    6[6-(1,1,7),8-(29),8-(62)]
   116        5.24706        5.24706        5.24706    6[1-(0),1-(0),6-(8,8),7-(1,6,29)]
   117       4.085307       4.085307       4.085307    6[1-(0),1-(0),6-(8,8),7-(1,6,29)]
   118       4.869003       4.869003       4.869003    6[6-(1,1,7),8-(62),8-(62)]
   119       2.885883       2.885883       2.885883    7[1-(0),6-(1,1,6),6-(1,1,6),29-(7,8,8)]
   120       8.801607       8.801607       8.801607    7[1-(0),6-(1,1,6),6-(1,1,6),29-(7,8,8)]
   121        8.49351        8.49351        8.49351    7[1-(0),6-(1,1,6),6-(1,1,6),29-(7,8,8)]
   122      -3.841117      -3.841117      -3.841117    7[1-(0),6-(1,1,6),6-(1,1,6),29-(7,8,8)]
   123       2.074607       2.074607       2.074607    7[1-(0),6-(1,1,6),6-(1,1,6),29-(7,8,8)]
   124        1.76651        1.76651        1.76651    7[1-(0),6-(1,1,6),6-(1,1,6),29-(7,8,8)]
   125       3.841117       3.841117       3.841117    7[1-(0),6-(1,1,6),6-(1,1,6),29-(7,8,8)]
   126      -2.074607      -2.074607      -2.074607    7[1-(0),6-(1,1,6),6-(1,1,6),29-(7,8,8)]
   127       -1.76651       -1.76651       -1.76651    7[1-(0),6-(1,1,6),6-(1,1,6),29-(7,8,8)]
   128      10.568117      10.568117      10.568117    7[1-(0),6-(1,1,6),6-(1,1,6),29-(7,8,8)]
   129       4.652393       4.652393       4.652393    7[1-(0),6-(1,1,6),6-(1,1,6),29-(7,8,8)]
   130        4.96049        4.96049        4.96049    7[1-(0),6-(1,1,6),6-(1,1,6),29-(7,8,8)]
   131       4.513817       4.513817       4.513817    8[6-(6,8),29-(7,7,8)]
   132       5.334511       5.334511       5.334511    8[6-(6,8),62-(8,8,8,8,8,8,8,8)]
   133       4.916764       4.916764       4.916764    8[6-(6,8),62-(8,8,8,8,8,8,8,8)]
   134       4.573687       4.573687       4.573687    8[6-(6,8),62-(8,8,8,8,8,8,8,8)]
   135       9.757513       9.757513       9.757513    8[6-(6,8),29-(7,7,8)]
   136       8.463239       8.463239       8.463239    8[6-(6,8),62-(8,8,8,8,8,8,8,8)]
   137       7.932478       7.932478       7.932478    8[6-(6,8),62-(8,8,8,8,8,8,8,8)]
   138       6.420922       6.420922       6.420922    8[6-(6,8),62-(8,8,8,8,8,8,8,8)]
   139        5.90967        5.90967        5.90967    8[6-(6,8),29-(7,7,8)]
   140        6.38325        6.38325        6.38325    8[6-(6,8),62-(8,8,8,8,8,8,8,8)]
   141       7.331757       7.331757       7.331757    8[6-(6,8),62-(8,8,8,8,8,8,8,8)]
   142       9.186391       9.186391       9.186391    8[6-(6,8),62-(8,8,8,8,8,8,8,8)]
   143      -2.213183      -2.213183      -2.213183    8[6-(6,8),29-(7,7,8)]
   144      -1.392489      -1.392489      -1.392489    8[6-(6,8),62-(8,8,8,8,8,8,8,8)]
   145      -1.810236      -1.810236      -1.810236    8[6-(6,8),62-(8,8,8,8,8,8,8,8)]
   146      -2.153313      -2.153313      -2.153313    8[6-(6,8),62-(8,8,8,8,8,8,8,8)]
   147       3.030514       3.030514       3.030514    8[6-(6,8),29-(7,7,8)]
   148       1.736239       1.736239       1.736239    8[6-(6,8),62-(8,8,8,8,8,8,8,8)]
   149       1.205478       1.205478       1.205478    8[6-(6,8),62-(8,8,8,8,8,8,8,8)]
   150      -0.306078      -0.306078      -0.306078    8[6-(6,8),62-(8,8,8,8,8,8,8,8)]
   151       -0.81733       -0.81733       -0.81733    8[6-(6,8),29-(7,7,8)]
   152       -0.34375       -0.34375       -0.34375    8[6-(6,8),62-(8,8,8,8,8,8,8,8)]
   153       0.604757       0.604757       0.604757    8[6-(6,8),62-(8,8,8,8,8,8,8,8)]
   154       2.459391       2.459391       2.459391    8[6-(6,8),62-(8,8,8,8,8,8,8,8)]
   155       2.213183       2.213183       2.213183    8[6-(6,8),29-(7,7,8)]
   156       1.392489       1.392489       1.392489    8[6-(6,8),62-(8,8,8,8,8,8,8,8)]
   157       1.810236       1.810236       1.810236    8[6-(6,8),62-(8,8,8,8,8,8,8,8)]
   158       2.153313       2.153313       2.153313    8[6-(6,8),62-(8,8,8,8,8,8,8,8)]
   159      -3.030514      -3.030514      -3.030514    8[6-(6,8),29-(7,7,8)]
   160      -1.736239      -1.736239      -1.736239    8[6-(6,8),62-(8,8,8,8,8,8,8,8)]
   161      -1.205478      -1.205478      -1.205478    8[6-(6,8),62-(8,8,8,8,8,8,8,8)]
   162       0.306078       0.306078       0.306078    8[6-(6,8),62-(8,8,8,8,8,8,8,8)]
   163       0.817331       0.817331       0.817331    8[6-(6,8),29-(7,7,8)]
   164        0.34375        0.34375        0.34375    8[6-(6,8),62-(8,8,8,8,8,8,8,8)]
   165      -0.604757      -0.604757      -0.604757    8[6-(6,8),62-(8,8,8,8,8,8,8,8)]
   166      -2.459391      -2.459391      -2.459391    8[6-(6,8),62-(8,8,8,8,8,8,8,8)]
   167       8.940183       8.940183       8.940183    8[6-(6,8),29-(7,7,8)]
   168       8.119489       8.119489       8.119489    8[6-(6,8),62-(8,8,8,8,8,8,8,8)]
   169       8.537236       8.537236       8.537236    8[6-(6,8),62-(8,8,8,8,8,8,8,8)]
   170       8.880313       8.880313       8.880313    8[6-(6,8),62-(8,8,8,8,8,8,8,8)]
   171       3.696486       3.696486       3.696486    8[6-(6,8),29-(7,7,8)]
   172       4.990761       4.990761       4.990761    8[6-(6,8),62-(8,8,8,8,8,8,8,8)]
   173       5.521522       5.521522       5.521522    8[6-(6,8),62-(8,8,8,8,8,8,8,8)]
   174       7.033078       7.033078       7.033078    8[6-(6,8),62-(8,8,8,8,8,8,8,8)]
   175       7.544331       7.544331       7.544331    8[6-(6,8),29-(7,7,8)]
   176        7.07075        7.07075        7.07075    8[6-(6,8),62-(8,8,8,8,8,8,8,8)]
   177       6.122243       6.122243       6.122243    8[6-(6,8),62-(8,8,8,8,8,8,8,8)]
   178       4.267609       4.267609       4.267609    8[6-(6,8),62-(8,8,8,8,8,8,8,8)]
