# Supplementary material for: A collection of forcefield precursors for metal–organic frameworks
Source: RSC Adv. 2019 Nov 13;9(63):36492–507. doi: 10.1039/c9ra07327b (PMC9075174; doi:10.1039/c9ra07327b)
Supplement: RA-009-C9RA07327B-s1792 [file RA-009-C9RA07327B-s1792.txt]

OFIWOQ_charged

8.964000    0.000000    0.000000
0.000000    23.545000    0.000000
0.000000    0.000000    23.545000

     1       4.901963       4.901963       4.901963    30[8-(15),8-(15),8-(15),8-(15)]
     2       0.384466       0.384466       0.384466    30[8-(15),8-(15),8-(15),8-(15)]
     3       6.988424       6.988424       6.988424    30[8-(15),8-(15),8-(15),8-(15)]
     4       4.901963       4.901963       4.901963    30[8-(15),8-(15),8-(15),8-(15)]
     5       0.384466       0.384466       0.384466    30[8-(15),8-(15),8-(15),8-(15)]
     6       6.988424       6.988424       6.988424    30[8-(15),8-(15),8-(15),8-(15)]
     7       4.901963       4.901963       4.901963    30[8-(15),8-(15),8-(15),8-(15)]
     8       0.384466       0.384466       0.384466    30[8-(15),8-(15),8-(15),8-(15)]
     9       6.988424       6.988424       6.988424    30[8-(15),8-(15),8-(15),8-(15)]
    10       4.901963       4.901963       4.901963    30[8-(15),8-(15),8-(15),8-(15)]
    11       0.384466       0.384466       0.384466    30[8-(15),8-(15),8-(15),8-(15)]
    12       6.988424       6.988424       6.988424    30[8-(15),8-(15),8-(15),8-(15)]
    13       0.419963       0.419963       0.419963    30[8-(15),8-(15),8-(15),8-(15)]
    14       4.866466       4.866466       4.866466    30[8-(15),8-(15),8-(15),8-(15)]
    15       2.506424       2.506424       2.506424    30[8-(15),8-(15),8-(15),8-(15)]
    16       0.419963       0.419963       0.419963    30[8-(15),8-(15),8-(15),8-(15)]
    17       4.866466       4.866466       4.866466    30[8-(15),8-(15),8-(15),8-(15)]
    18       2.506424       2.506424       2.506424    30[8-(15),8-(15),8-(15),8-(15)]
    19       0.419963       0.419963       0.419963    30[8-(15),8-(15),8-(15),8-(15)]
    20       4.866466       4.866466       4.866466    30[8-(15),8-(15),8-(15),8-(15)]
    21       2.506424       2.506424       2.506424    30[8-(15),8-(15),8-(15),8-(15)]
    22       0.419963       0.419963       0.419963    30[8-(15),8-(15),8-(15),8-(15)]
    23       4.866466       4.866466       4.866466    30[8-(15),8-(15),8-(15),8-(15)]
    24       2.506424       2.506424       2.506424    30[8-(15),8-(15),8-(15),8-(15)]
    25       0.305672       0.305672       0.305672    15[1-(0),8-(30),8-(30),8-(30)]
    26       4.794844       4.794844       4.794844    15[1-(0),8-(30),8-(30),8-(30)]
    27       3.352357       3.352357       3.352357    15[1-(0),8-(30),8-(30),8-(30)]
    28       7.832295       7.832295       7.832295    15[1-(0),8-(30),8-(30),8-(30)]
    29       0.305672       0.305672       0.305672    15[1-(0),8-(30),8-(30),8-(30)]
    30       4.794844       4.794844       4.794844    15[1-(0),8-(30),8-(30),8-(30)]
    31       3.352357       3.352357       3.352357    15[1-(0),8-(30),8-(30),8-(30)]
    32       7.832295       7.832295       7.832295    15[1-(0),8-(30),8-(30),8-(30)]
    33       0.305672       0.305672       0.305672    15[1-(0),8-(30),8-(30),8-(30)]
    34       4.794844       4.794844       4.794844    15[1-(0),8-(30),8-(30),8-(30)]
    35       3.352357       3.352357       3.352357    15[1-(0),8-(30),8-(30),8-(30)]
    36       7.832295       7.832295       7.832295    15[1-(0),8-(30),8-(30),8-(30)]
    37       0.305672       0.305672       0.305672    15[1-(0),8-(30),8-(30),8-(30)]
    38       4.794844       4.794844       4.794844    15[1-(0),8-(30),8-(30),8-(30)]
    39       3.352357       3.352357       3.352357    15[1-(0),8-(30),8-(30),8-(30)]
    40       7.832295       7.832295       7.832295    15[1-(0),8-(30),8-(30),8-(30)]
    41       4.787672       4.787672       4.787672    15[1-(0),8-(30),8-(30),8-(30)]
    42       0.312844       0.312844       0.312844    15[1-(0),8-(30),8-(30),8-(30)]
    43       7.834357       7.834357       7.834357    15[1-(0),8-(30),8-(30),8-(30)]
    44       3.350295       3.350295       3.350295    15[1-(0),8-(30),8-(30),8-(30)]
    45       4.787672       4.787672       4.787672    15[1-(0),8-(30),8-(30),8-(30)]
    46       0.312844       0.312844       0.312844    15[1-(0),8-(30),8-(30),8-(30)]
    47       7.834357       7.834357       7.834357    15[1-(0),8-(30),8-(30),8-(30)]
    48       3.350295       3.350295       3.350295    15[1-(0),8-(30),8-(30),8-(30)]
    49       4.787672       4.787672       4.787672    15[1-(0),8-(30),8-(30),8-(30)]
    50       0.312844       0.312844       0.312844    15[1-(0),8-(30),8-(30),8-(30)]
    51       7.834357       7.834357       7.834357    15[1-(0),8-(30),8-(30),8-(30)]
    52       3.350295       3.350295       3.350295    15[1-(0),8-(30),8-(30),8-(30)]
    53       4.787672       4.787672       4.787672    15[1-(0),8-(30),8-(30),8-(30)]
    54       0.312844       0.312844       0.312844    15[1-(0),8-(30),8-(30),8-(30)]
    55       7.834357       7.834357       7.834357    15[1-(0),8-(30),8-(30),8-(30)]
    56       3.350295       3.350295       3.350295    15[1-(0),8-(30),8-(30),8-(30)]
    57        0.80676        0.80676        0.80676    1[15-(8,8,8)]
    58       7.458048       7.458048       7.458048    1[15-(8,8,8)]
    59       5.369436       5.369436       5.369436    1[15-(8,8,8)]
    60        3.00294        3.00294        3.00294    1[15-(8,8,8)]
    61        0.80676        0.80676        0.80676    1[15-(8,8,8)]
    62       7.458048       7.458048       7.458048    1[15-(8,8,8)]
    63       5.369436       5.369436       5.369436    1[15-(8,8,8)]
    64        3.00294        3.00294        3.00294    1[15-(8,8,8)]
    65        0.80676        0.80676        0.80676    1[15-(8,8,8)]
    66       7.458048       7.458048       7.458048    1[15-(8,8,8)]
    67       5.369436       5.369436       5.369436    1[15-(8,8,8)]
    68        3.00294        3.00294        3.00294    1[15-(8,8,8)]
    69        0.80676        0.80676        0.80676    1[15-(8,8,8)]
    70       7.458048       7.458048       7.458048    1[15-(8,8,8)]
    71       5.369436       5.369436       5.369436    1[15-(8,8,8)]
    72        3.00294        3.00294        3.00294    1[15-(8,8,8)]
    73        5.28876        5.28876        5.28876    1[15-(8,8,8)]
    74       2.976048       2.976048       2.976048    1[15-(8,8,8)]
    75       0.887436       0.887436       0.887436    1[15-(8,8,8)]
    76        7.48494        7.48494        7.48494    1[15-(8,8,8)]
    77        5.28876        5.28876        5.28876    1[15-(8,8,8)]
    78       2.976048       2.976048       2.976048    1[15-(8,8,8)]
    79       0.887436       0.887436       0.887436    1[15-(8,8,8)]
    80        7.48494        7.48494        7.48494    1[15-(8,8,8)]
    81        5.28876        5.28876        5.28876    1[15-(8,8,8)]
    82       2.976048       2.976048       2.976048    1[15-(8,8,8)]
    83       0.887436       0.887436       0.887436    1[15-(8,8,8)]
    84        7.48494        7.48494        7.48494    1[15-(8,8,8)]
    85        5.28876        5.28876        5.28876    1[15-(8,8,8)]
    86       2.976048       2.976048       2.976048    1[15-(8,8,8)]
    87       0.887436       0.887436       0.887436    1[15-(8,8,8)]
    88        7.48494        7.48494        7.48494    1[15-(8,8,8)]
    89       0.960044       0.960044       0.960044    1[7-(1,1,6)]
    90       2.014211       2.014211       2.014211    1[7-(1,1,6)]
    91       2.150464       2.150464       2.150464    1[7-(1,1,6)]
    92       8.453948       8.453948       8.453948    1[6-(1,6,6)]
    93       7.927762       7.927762       7.927762    1[6-(1,6,6)]
    94       2.279545       2.279545       2.279545    1[6-(1,6,6)]
    95       2.325262       2.325262       2.325262    1[6-(1,6,6)]
    96        8.04519        8.04519        8.04519    1[6-(1,6,6)]
    97       7.510039       7.510039       7.510039    1[6-(1,6,6)]
    98       0.815724       0.815724       0.815724    1[6-(1,6,6)]
    99       0.437443       0.437443       0.437443    1[6-(1,6,6)]
   100       0.734152       0.734152       0.734152    1[6-(6,6,7)]
   101       5.528099       5.528099       5.528099    1[7-(1,1,6)]
   102       5.915344       5.915344       5.915344    1[7-(1,1,6)]
   103       6.858356       6.858356       6.858356    1[7-(1,1,6)]
   104       3.599942       3.599942       3.599942    1[6-(1,6,6)]
   105       3.699443       3.699443       3.699443    1[6-(1,6,6)]
   106       5.768334       5.768334       5.768334    1[6-(6,6,7)]
   107       3.091684       3.091684       3.091684    1[6-(1,6,6)]
   108       3.794461       3.794461       3.794461    1[6-(1,6,6)]
   109       4.967849       4.967849       4.967849    1[6-(1,6,6)]
   110        5.54513        5.54513        5.54513    1[6-(1,6,6)]
   111        7.04929        7.04929        7.04929    1[6-(1,6,6)]
   112       6.378782       6.378782       6.378782    1[6-(1,6,6)]
   113       0.960044       0.960044       0.960044    1[7-(1,1,6)]
   114       2.014211       2.014211       2.014211    1[7-(1,1,6)]
   115       2.150464       2.150464       2.150464    1[7-(1,1,6)]
   116       8.453948       8.453948       8.453948    1[6-(1,6,6)]
   117       7.927762       7.927762       7.927762    1[6-(1,6,6)]
   118       2.279545       2.279545       2.279545    1[6-(1,6,6)]
   119       2.325262       2.325262       2.325262    1[6-(1,6,6)]
   120        8.04519        8.04519        8.04519    1[6-(1,6,6)]
   121       7.510039       7.510039       7.510039    1[6-(1,6,6)]
   122       0.815724       0.815724       0.815724    1[6-(1,6,6)]
   123       0.437443       0.437443       0.437443    1[6-(1,6,6)]
   124       0.734152       0.734152       0.734152    1[6-(6,6,7)]
   125       5.528099       5.528099       5.528099    1[7-(1,1,6)]
   126       5.915344       5.915344       5.915344    1[7-(1,1,6)]
   127       6.858356       6.858356       6.858356    1[7-(1,1,6)]
   128       3.599942       3.599942       3.599942    1[6-(1,6,6)]
   129       3.699443       3.699443       3.699443    1[6-(1,6,6)]
   130       5.768334       5.768334       5.768334    1[6-(6,6,7)]
   131       3.091684       3.091684       3.091684    1[6-(1,6,6)]
   132       3.794461       3.794461       3.794461    1[6-(1,6,6)]
   133       4.967849       4.967849       4.967849    1[6-(1,6,6)]
   134        5.54513        5.54513        5.54513    1[6-(1,6,6)]
   135        7.04929        7.04929        7.04929    1[6-(1,6,6)]
   136       6.378782       6.378782       6.378782    1[6-(1,6,6)]
   137       0.960044       0.960044       0.960044    1[7-(1,1,6)]
   138       2.014211       2.014211       2.014211    1[7-(1,1,6)]
   139       2.150464       2.150464       2.150464    1[7-(1,1,6)]
   140       8.453948       8.453948       8.453948    1[6-(1,6,6)]
   141       7.927762       7.927762       7.927762    1[6-(1,6,6)]
   142       2.279545       2.279545       2.279545    1[6-(1,6,6)]
   143       2.325262       2.325262       2.325262    1[6-(1,6,6)]
   144        8.04519        8.04519        8.04519    1[6-(1,6,6)]
   145       7.510039       7.510039       7.510039    1[6-(1,6,6)]
   146       0.815724       0.815724       0.815724    1[6-(1,6,6)]
   147       0.437443       0.437443       0.437443    1[6-(1,6,6)]
   148       0.734152       0.734152       0.734152    1[6-(6,6,7)]
   149       5.528099       5.528099       5.528099    1[7-(1,1,6)]
   150       5.915344       5.915344       5.915344    1[7-(1,1,6)]
   151       6.858356       6.858356       6.858356    1[7-(1,1,6)]
   152       3.599942       3.599942       3.599942    1[6-(1,6,6)]
   153       3.699443       3.699443       3.699443    1[6-(1,6,6)]
   154       5.768334       5.768334       5.768334    1[6-(6,6,7)]
   155       3.091684       3.091684       3.091684    1[6-(1,6,6)]
   156       3.794461       3.794461       3.794461    1[6-(1,6,6)]
   157       4.967849       4.967849       4.967849    1[6-(1,6,6)]
   158        5.54513        5.54513        5.54513    1[6-(1,6,6)]
   159        7.04929        7.04929        7.04929    1[6-(1,6,6)]
   160       6.378782       6.378782       6.378782    1[6-(1,6,6)]
   161       0.960044       0.960044       0.960044    1[7-(1,1,6)]
   162       2.014211       2.014211       2.014211    1[7-(1,1,6)]
   163       2.150464       2.150464       2.150464    1[7-(1,1,6)]
   164       8.453948       8.453948       8.453948    1[6-(1,6,6)]
   165       7.927762       7.927762       7.927762    1[6-(1,6,6)]
   166       2.279545       2.279545       2.279545    1[6-(1,6,6)]
   167       2.325262       2.325262       2.325262    1[6-(1,6,6)]
   168        8.04519        8.04519        8.04519    1[6-(1,6,6)]
   169       7.510039       7.510039       7.510039    1[6-(1,6,6)]
   170       0.815724       0.815724       0.815724    1[6-(1,6,6)]
   171       0.437443       0.437443       0.437443    1[6-(1,6,6)]
   172       0.734152       0.734152       0.734152    1[6-(6,6,7)]
   173       5.528099       5.528099       5.528099    1[7-(1,1,6)]
   174       5.915344       5.915344       5.915344    1[7-(1,1,6)]
   175       6.858356       6.858356       6.858356    1[7-(1,1,6)]
   176       3.599942       3.599942       3.599942    1[6-(1,6,6)]
   177       3.699443       3.699443       3.699443    1[6-(1,6,6)]
   178       5.768334       5.768334       5.768334    1[6-(6,6,7)]
   179       3.091684       3.091684       3.091684    1[6-(1,6,6)]
   180       3.794461       3.794461       3.794461    1[6-(1,6,6)]
   181       4.967849       4.967849       4.967849    1[6-(1,6,6)]
   182        5.54513        5.54513        5.54513    1[6-(1,6,6)]
   183        7.04929        7.04929        7.04929    1[6-(1,6,6)]
   184       6.378782       6.378782       6.378782    1[6-(1,6,6)]
   185       5.442044       5.442044       5.442044    1[7-(1,1,6)]
   186       6.496211       6.496211       6.496211    1[7-(1,1,6)]
   187       6.632464       6.632464       6.632464    1[7-(1,1,6)]
   188       3.971948       3.971948       3.971948    1[6-(1,6,6)]
   189       3.445762       3.445762       3.445762    1[6-(1,6,6)]
   190       6.761545       6.761545       6.761545    1[6-(1,6,6)]
   191       6.807262       6.807262       6.807262    1[6-(1,6,6)]
   192        3.56319        3.56319        3.56319    1[6-(1,6,6)]
   193       3.028039       3.028039       3.028039    1[6-(1,6,6)]
   194       5.297724       5.297724       5.297724    1[6-(1,6,6)]
   195       4.919443       4.919443       4.919443    1[6-(1,6,6)]
   196       5.216152       5.216152       5.216152    1[6-(6,6,7)]
   197       1.046099       1.046099       1.046099    1[7-(1,1,6)]
   198       1.433344       1.433344       1.433344    1[7-(1,1,6)]
   199       2.376356       2.376356       2.376356    1[7-(1,1,6)]
   200       8.081942       8.081942       8.081942    1[6-(1,6,6)]
   201       8.181443       8.181443       8.181443    1[6-(1,6,6)]
   202       1.286334       1.286334       1.286334    1[6-(6,6,7)]
   203       7.573684       7.573684       7.573684    1[6-(1,6,6)]
   204       8.276461       8.276461       8.276461    1[6-(1,6,6)]
   205       0.485849       0.485849       0.485849    1[6-(1,6,6)]
   206        1.06313        1.06313        1.06313    1[6-(1,6,6)]
   207        2.56729        2.56729        2.56729    1[6-(1,6,6)]
   208       1.896782       1.896782       1.896782    1[6-(1,6,6)]
   209       5.442044       5.442044       5.442044    1[7-(1,1,6)]
   210       6.496211       6.496211       6.496211    1[7-(1,1,6)]
   211       6.632464       6.632464       6.632464    1[7-(1,1,6)]
   212       3.971948       3.971948       3.971948    1[6-(1,6,6)]
   213       3.445762       3.445762       3.445762    1[6-(1,6,6)]
   214       6.761545       6.761545       6.761545    1[6-(1,6,6)]
   215       6.807262       6.807262       6.807262    1[6-(1,6,6)]
   216        3.56319        3.56319        3.56319    1[6-(1,6,6)]
   217       3.028039       3.028039       3.028039    1[6-(1,6,6)]
   218       5.297724       5.297724       5.297724    1[6-(1,6,6)]
   219       4.919443       4.919443       4.919443    1[6-(1,6,6)]
   220       5.216152       5.216152       5.216152    1[6-(6,6,7)]
   221       1.046099       1.046099       1.046099    1[7-(1,1,6)]
   222       1.433344       1.433344       1.433344    1[7-(1,1,6)]
   223       2.376356       2.376356       2.376356    1[7-(1,1,6)]
   224       8.081942       8.081942       8.081942    1[6-(1,6,6)]
   225       8.181443       8.181443       8.181443    1[6-(1,6,6)]
   226       1.286334       1.286334       1.286334    1[6-(6,6,7)]
   227       7.573684       7.573684       7.573684    1[6-(1,6,6)]
   228       8.276461       8.276461       8.276461    1[6-(1,6,6)]
   229       0.485849       0.485849       0.485849    1[6-(1,6,6)]
   230        1.06313        1.06313        1.06313    1[6-(1,6,6)]
   231        2.56729        2.56729        2.56729    1[6-(1,6,6)]
   232       1.896782       1.896782       1.896782    1[6-(1,6,6)]
   233       5.442044       5.442044       5.442044    1[7-(1,1,6)]
   234       6.496211       6.496211       6.496211    1[7-(1,1,6)]
   235       6.632464       6.632464       6.632464    1[7-(1,1,6)]
   236       3.971948       3.971948       3.971948    1[6-(1,6,6)]
   237       3.445762       3.445762       3.445762    1[6-(1,6,6)]
   238       6.761545       6.761545       6.761545    1[6-(1,6,6)]
   239       6.807262       6.807262       6.807262    1[6-(1,6,6)]
   240        3.56319        3.56319        3.56319    1[6-(1,6,6)]
   241       3.028039       3.028039       3.028039    1[6-(1,6,6)]
   242       5.297724       5.297724       5.297724    1[6-(1,6,6)]
   243       4.919443       4.919443       4.919443    1[6-(1,6,6)]
   244       5.216152       5.216152       5.216152    1[6-(6,6,7)]
   245       1.046099       1.046099       1.046099    1[7-(1,1,6)]
   246       1.433344       1.433344       1.433344    1[7-(1,1,6)]
   247       2.376356       2.376356       2.376356    1[7-(1,1,6)]
   248       8.081942       8.081942       8.081942    1[6-(1,6,6)]
   249       8.181443       8.181443       8.181443    1[6-(1,6,6)]
   250       1.286334       1.286334       1.286334    1[6-(6,6,7)]
   251       7.573684       7.573684       7.573684    1[6-(1,6,6)]
   252       8.276461       8.276461       8.276461    1[6-(1,6,6)]
   253       0.485849       0.485849       0.485849    1[6-(1,6,6)]
   254        1.06313        1.06313        1.06313    1[6-(1,6,6)]
   255        2.56729        2.56729        2.56729    1[6-(1,6,6)]
   256       1.896782       1.896782       1.896782    1[6-(1,6,6)]
   257       5.442044       5.442044       5.442044    1[7-(1,1,6)]
   258       6.496211       6.496211       6.496211    1[7-(1,1,6)]
   259       6.632464       6.632464       6.632464    1[7-(1,1,6)]
   260       3.971948       3.971948       3.971948    1[6-(1,6,6)]
   261       3.445762       3.445762       3.445762    1[6-(1,6,6)]
   262       6.761545       6.761545       6.761545    1[6-(1,6,6)]
   263       6.807262       6.807262       6.807262    1[6-(1,6,6)]
   264        3.56319        3.56319        3.56319    1[6-(1,6,6)]
   265       3.028039       3.028039       3.028039    1[6-(1,6,6)]
   266       5.297724       5.297724       5.297724    1[6-(1,6,6)]
   267       4.919443       4.919443       4.919443    1[6-(1,6,6)]
   268       5.216152       5.216152       5.216152    1[6-(6,6,7)]
   269       1.046099       1.046099       1.046099    1[7-(1,1,6)]
   270       1.433344       1.433344       1.433344    1[7-(1,1,6)]
   271       2.376356       2.376356       2.376356    1[7-(1,1,6)]
   272       8.081942       8.081942       8.081942    1[6-(1,6,6)]
   273       8.181443       8.181443       8.181443    1[6-(1,6,6)]
   274       1.286334       1.286334       1.286334    1[6-(6,6,7)]
   275       7.573684       7.573684       7.573684    1[6-(1,6,6)]
   276       8.276461       8.276461       8.276461    1[6-(1,6,6)]
   277       0.485849       0.485849       0.485849    1[6-(1,6,6)]
   278        1.06313        1.06313        1.06313    1[6-(1,6,6)]
   279        2.56729        2.56729        2.56729    1[6-(1,6,6)]
   280       1.896782       1.896782       1.896782    1[6-(1,6,6)]
   281       0.181073       0.181073       0.181073    8[15-(1,8,8),30-(8,8,8)]
   282        6.71045        6.71045        6.71045    8[15-(1,8,8),30-(8,8,8)]
   283       8.052361       8.052361       8.052361    8[15-(1,8,8),30-(8,8,8)]
   284        4.44704        4.44704        4.44704    8[15-(1,8,8),30-(8,8,8)]
   285       5.786262       5.786262       5.786262    8[15-(1,8,8),30-(8,8,8)]
   286       1.314122       1.314122       1.314122    8[15-(1,8,8),30-(8,8,8)]
   287       3.533609       3.533609       3.533609    8[15-(1,8,8),30-(8,8,8)]
   288       8.823265       8.823265       8.823265    8[15-(1,8,8),30-(8,8,8)]
   289       2.131639       2.131639       2.131639    8[15-(1,8,8),30-(8,8,8)]
   290       3.634902       3.634902       3.634902    8[15-(1,8,8),30-(8,8,8)]
   291         4.6066         4.6066         4.6066    8[15-(1,8,8),30-(8,8,8)]
   292       8.018298       8.018298       8.018298    8[15-(1,8,8),30-(8,8,8)]
   293       0.181073       0.181073       0.181073    8[15-(1,8,8),30-(8,8,8)]
   294        6.71045        6.71045        6.71045    8[15-(1,8,8),30-(8,8,8)]
   295       8.052361       8.052361       8.052361    8[15-(1,8,8),30-(8,8,8)]
   296        4.44704        4.44704        4.44704    8[15-(1,8,8),30-(8,8,8)]
   297       5.786262       5.786262       5.786262    8[15-(1,8,8),30-(8,8,8)]
   298       1.314122       1.314122       1.314122    8[15-(1,8,8),30-(8,8,8)]
   299       3.533609       3.533609       3.533609    8[15-(1,8,8),30-(8,8,8)]
   300       8.823265       8.823265       8.823265    8[15-(1,8,8),30-(8,8,8)]
   301       2.131639       2.131639       2.131639    8[15-(1,8,8),30-(8,8,8)]
   302       3.634902       3.634902       3.634902    8[15-(1,8,8),30-(8,8,8)]
   303         4.6066         4.6066         4.6066    8[15-(1,8,8),30-(8,8,8)]
   304       8.018298       8.018298       8.018298    8[15-(1,8,8),30-(8,8,8)]
   305       0.181073       0.181073       0.181073    8[15-(1,8,8),30-(8,8,8)]
   306        6.71045        6.71045        6.71045    8[15-(1,8,8),30-(8,8,8)]
   307       8.052361       8.052361       8.052361    8[15-(1,8,8),30-(8,8,8)]
   308        4.44704        4.44704        4.44704    8[15-(1,8,8),30-(8,8,8)]
   309       5.786262       5.786262       5.786262    8[15-(1,8,8),30-(8,8,8)]
   310       1.314122       1.314122       1.314122    8[15-(1,8,8),30-(8,8,8)]
   311       3.533609       3.533609       3.533609    8[15-(1,8,8),30-(8,8,8)]
   312       8.823265       8.823265       8.823265    8[15-(1,8,8),30-(8,8,8)]
   313       2.131639       2.131639       2.131639    8[15-(1,8,8),30-(8,8,8)]
   314       3.634902       3.634902       3.634902    8[15-(1,8,8),30-(8,8,8)]
   315         4.6066         4.6066         4.6066    8[15-(1,8,8),30-(8,8,8)]
   316       8.018298       8.018298       8.018298    8[15-(1,8,8),30-(8,8,8)]
   317       0.181073       0.181073       0.181073    8[15-(1,8,8),30-(8,8,8)]
   318        6.71045        6.71045        6.71045    8[15-(1,8,8),30-(8,8,8)]
   319       8.052361       8.052361       8.052361    8[15-(1,8,8),30-(8,8,8)]
   320        4.44704        4.44704        4.44704    8[15-(1,8,8),30-(8,8,8)]
   321       5.786262       5.786262       5.786262    8[15-(1,8,8),30-(8,8,8)]
   322       1.314122       1.314122       1.314122    8[15-(1,8,8),30-(8,8,8)]
   323       3.533609       3.533609       3.533609    8[15-(1,8,8),30-(8,8,8)]
   324       8.823265       8.823265       8.823265    8[15-(1,8,8),30-(8,8,8)]
   325       2.131639       2.131639       2.131639    8[15-(1,8,8),30-(8,8,8)]
   326       3.634902       3.634902       3.634902    8[15-(1,8,8),30-(8,8,8)]
   327         4.6066         4.6066         4.6066    8[15-(1,8,8),30-(8,8,8)]
   328       8.018298       8.018298       8.018298    8[15-(1,8,8),30-(8,8,8)]
   329       4.663073       4.663073       4.663073    8[15-(1,8,8),30-(8,8,8)]
   330        2.22845        2.22845        2.22845    8[15-(1,8,8),30-(8,8,8)]
   331       3.570361       3.570361       3.570361    8[15-(1,8,8),30-(8,8,8)]
   332       -0.03496       -0.03496       -0.03496    8[15-(1,8,8),30-(8,8,8)]
   333       1.304262       1.304262       1.304262    8[15-(1,8,8),30-(8,8,8)]
   334       5.796122       5.796122       5.796122    8[15-(1,8,8),30-(8,8,8)]
   335       8.015609       8.015609       8.015609    8[15-(1,8,8),30-(8,8,8)]
   336       4.341265       4.341265       4.341265    8[15-(1,8,8),30-(8,8,8)]
   337       6.613639       6.613639       6.613639    8[15-(1,8,8),30-(8,8,8)]
   338       8.116902       8.116902       8.116902    8[15-(1,8,8),30-(8,8,8)]
   339         0.1246         0.1246         0.1246    8[15-(1,8,8),30-(8,8,8)]
   340       3.536298       3.536298       3.536298    8[15-(1,8,8),30-(8,8,8)]
   341       4.663073       4.663073       4.663073    8[15-(1,8,8),30-(8,8,8)]
   342        2.22845        2.22845        2.22845    8[15-(1,8,8),30-(8,8,8)]
   343       3.570361       3.570361       3.570361    8[15-(1,8,8),30-(8,8,8)]
   344       -0.03496       -0.03496       -0.03496    8[15-(1,8,8),30-(8,8,8)]
   345       1.304262       1.304262       1.304262    8[15-(1,8,8),30-(8,8,8)]
   346       5.796122       5.796122       5.796122    8[15-(1,8,8),30-(8,8,8)]
   347       8.015609       8.015609       8.015609    8[15-(1,8,8),30-(8,8,8)]
   348       4.341265       4.341265       4.341265    8[15-(1,8,8),30-(8,8,8)]
   349       6.613639       6.613639       6.613639    8[15-(1,8,8),30-(8,8,8)]
   350       8.116902       8.116902       8.116902    8[15-(1,8,8),30-(8,8,8)]
   351         0.1246         0.1246         0.1246    8[15-(1,8,8),30-(8,8,8)]
   352       3.536298       3.536298       3.536298    8[15-(1,8,8),30-(8,8,8)]
   353       4.663073       4.663073       4.663073    8[15-(1,8,8),30-(8,8,8)]
   354        2.22845        2.22845        2.22845    8[15-(1,8,8),30-(8,8,8)]
   355       3.570361       3.570361       3.570361    8[15-(1,8,8),30-(8,8,8)]
   356       -0.03496       -0.03496       -0.03496    8[15-(1,8,8),30-(8,8,8)]
   357       1.304262       1.304262       1.304262    8[15-(1,8,8),30-(8,8,8)]
   358       5.796122       5.796122       5.796122    8[15-(1,8,8),30-(8,8,8)]
   359       8.015609       8.015609       8.015609    8[15-(1,8,8),30-(8,8,8)]
   360       4.341265       4.341265       4.341265    8[15-(1,8,8),30-(8,8,8)]
   361       6.613639       6.613639       6.613639    8[15-(1,8,8),30-(8,8,8)]
   362       8.116902       8.116902       8.116902    8[15-(1,8,8),30-(8,8,8)]
   363         0.1246         0.1246         0.1246    8[15-(1,8,8),30-(8,8,8)]
   364       3.536298       3.536298       3.536298    8[15-(1,8,8),30-(8,8,8)]
   365       4.663073       4.663073       4.663073    8[15-(1,8,8),30-(8,8,8)]
   366        2.22845        2.22845        2.22845    8[15-(1,8,8),30-(8,8,8)]
   367       3.570361       3.570361       3.570361    8[15-(1,8,8),30-(8,8,8)]
   368       -0.03496       -0.03496       -0.03496    8[15-(1,8,8),30-(8,8,8)]
   369       1.304262       1.304262       1.304262    8[15-(1,8,8),30-(8,8,8)]
   370       5.796122       5.796122       5.796122    8[15-(1,8,8),30-(8,8,8)]
   371       8.015609       8.015609       8.015609    8[15-(1,8,8),30-(8,8,8)]
   372       4.341265       4.341265       4.341265    8[15-(1,8,8),30-(8,8,8)]
   373       6.613639       6.613639       6.613639    8[15-(1,8,8),30-(8,8,8)]
   374       8.116902       8.116902       8.116902    8[15-(1,8,8),30-(8,8,8)]
   375         0.1246         0.1246         0.1246    8[15-(1,8,8),30-(8,8,8)]
   376       3.536298       3.536298       3.536298    8[15-(1,8,8),30-(8,8,8)]
   377       8.547174       8.547174       8.547174    6[1-(0),1-(0),6-(1,1,6),6-(1,6,7)]
   378       1.747084       1.747084       1.747084    6[1-(0),1-(0),6-(1,1,6),6-(1,6,7)]
   379       8.260326       8.260326       8.260326    6[1-(0),1-(0),6-(1,1,6),6-(1,1,6)]
   380        0.58266        0.58266        0.58266    6[1-(0),1-(0),6-(1,1,6),6-(1,1,6)]
   381       0.933152       0.933152       0.933152    6[1-(0),6-(1,1,6),6-(1,1,6),7-(1,1,1)]
   382       4.051728       4.051728       4.051728    6[1-(0),1-(0),6-(1,1,6),6-(1,6,7)]
   383       5.508378       5.508378       5.508378    6[1-(0),6-(1,1,6),6-(1,1,6),7-(1,1,1)]
   384       3.881412       3.881412       3.881412    6[1-(0),1-(0),6-(1,1,6),6-(1,1,6)]
   385       5.181192       5.181192       5.181192    6[1-(0),1-(0),6-(1,1,6),6-(1,1,6)]
   386       6.209363       6.209363       6.209363    6[1-(0),1-(0),6-(1,1,6),6-(1,6,7)]
   387       8.547174       8.547174       8.547174    6[1-(0),1-(0),6-(1,1,6),6-(1,6,7)]
   388       1.747084       1.747084       1.747084    6[1-(0),1-(0),6-(1,1,6),6-(1,6,7)]
   389       8.260326       8.260326       8.260326    6[1-(0),1-(0),6-(1,1,6),6-(1,1,6)]
   390        0.58266        0.58266        0.58266    6[1-(0),1-(0),6-(1,1,6),6-(1,1,6)]
   391       0.933152       0.933152       0.933152    6[1-(0),6-(1,1,6),6-(1,1,6),7-(1,1,1)]
   392       4.051728       4.051728       4.051728    6[1-(0),1-(0),6-(1,1,6),6-(1,6,7)]
   393       5.508378       5.508378       5.508378    6[1-(0),6-(1,1,6),6-(1,1,6),7-(1,1,1)]
   394       3.881412       3.881412       3.881412    6[1-(0),1-(0),6-(1,1,6),6-(1,1,6)]
   395       5.181192       5.181192       5.181192    6[1-(0),1-(0),6-(1,1,6),6-(1,1,6)]
   396       6.209363       6.209363       6.209363    6[1-(0),1-(0),6-(1,1,6),6-(1,6,7)]
   397       8.547174       8.547174       8.547174    6[1-(0),1-(0),6-(1,1,6),6-(1,6,7)]
   398       1.747084       1.747084       1.747084    6[1-(0),1-(0),6-(1,1,6),6-(1,6,7)]
   399       8.260326       8.260326       8.260326    6[1-(0),1-(0),6-(1,1,6),6-(1,1,6)]
   400        0.58266        0.58266        0.58266    6[1-(0),1-(0),6-(1,1,6),6-(1,1,6)]
   401       0.933152       0.933152       0.933152    6[1-(0),6-(1,1,6),6-(1,1,6),7-(1,1,1)]
   402       4.051728       4.051728       4.051728    6[1-(0),1-(0),6-(1,1,6),6-(1,6,7)]
   403       5.508378       5.508378       5.508378    6[1-(0),6-(1,1,6),6-(1,1,6),7-(1,1,1)]
   404       3.881412       3.881412       3.881412    6[1-(0),1-(0),6-(1,1,6),6-(1,1,6)]
   405       5.181192       5.181192       5.181192    6[1-(0),1-(0),6-(1,1,6),6-(1,1,6)]
   406       6.209363       6.209363       6.209363    6[1-(0),1-(0),6-(1,1,6),6-(1,6,7)]
   407       8.547174       8.547174       8.547174    6[1-(0),1-(0),6-(1,1,6),6-(1,6,7)]
   408       1.747084       1.747084       1.747084    6[1-(0),1-(0),6-(1,1,6),6-(1,6,7)]
   409       8.260326       8.260326       8.260326    6[1-(0),1-(0),6-(1,1,6),6-(1,1,6)]
   410        0.58266        0.58266        0.58266    6[1-(0),1-(0),6-(1,1,6),6-(1,1,6)]
   411       0.933152       0.933152       0.933152    6[1-(0),6-(1,1,6),6-(1,1,6),7-(1,1,1)]
   412       4.051728       4.051728       4.051728    6[1-(0),1-(0),6-(1,1,6),6-(1,6,7)]
   413       5.508378       5.508378       5.508378    6[1-(0),6-(1,1,6),6-(1,1,6),7-(1,1,1)]
   414       3.881412       3.881412       3.881412    6[1-(0),1-(0),6-(1,1,6),6-(1,1,6)]
   415       5.181192       5.181192       5.181192    6[1-(0),1-(0),6-(1,1,6),6-(1,1,6)]
   416       6.209363       6.209363       6.209363    6[1-(0),1-(0),6-(1,1,6),6-(1,6,7)]
   417       4.065174       4.065174       4.065174    6[1-(0),1-(0),6-(1,1,6),6-(1,6,7)]
   418       6.229084       6.229084       6.229084    6[1-(0),1-(0),6-(1,1,6),6-(1,6,7)]
   419       3.778326       3.778326       3.778326    6[1-(0),1-(0),6-(1,1,6),6-(1,1,6)]
   420        5.06466        5.06466        5.06466    6[1-(0),1-(0),6-(1,1,6),6-(1,1,6)]
   421       5.415152       5.415152       5.415152    6[1-(0),6-(1,1,6),6-(1,1,6),7-(1,1,1)]
   422       8.533728       8.533728       8.533728    6[1-(0),1-(0),6-(1,1,6),6-(1,6,7)]
   423       1.026378       1.026378       1.026378    6[1-(0),6-(1,1,6),6-(1,1,6),7-(1,1,1)]
   424       8.363412       8.363412       8.363412    6[1-(0),1-(0),6-(1,1,6),6-(1,1,6)]
   425       0.699192       0.699192       0.699192    6[1-(0),1-(0),6-(1,1,6),6-(1,1,6)]
   426       1.727363       1.727363       1.727363    6[1-(0),1-(0),6-(1,1,6),6-(1,6,7)]
   427       4.065174       4.065174       4.065174    6[1-(0),1-(0),6-(1,1,6),6-(1,6,7)]
   428       6.229084       6.229084       6.229084    6[1-(0),1-(0),6-(1,1,6),6-(1,6,7)]
   429       3.778326       3.778326       3.778326    6[1-(0),1-(0),6-(1,1,6),6-(1,1,6)]
   430        5.06466        5.06466        5.06466    6[1-(0),1-(0),6-(1,1,6),6-(1,1,6)]
   431       5.415152       5.415152       5.415152    6[1-(0),6-(1,1,6),6-(1,1,6),7-(1,1,1)]
   432       8.533728       8.533728       8.533728    6[1-(0),1-(0),6-(1,1,6),6-(1,6,7)]
   433       1.026378       1.026378       1.026378    6[1-(0),6-(1,1,6),6-(1,1,6),7-(1,1,1)]
   434       8.363412       8.363412       8.363412    6[1-(0),1-(0),6-(1,1,6),6-(1,1,6)]
   435       0.699192       0.699192       0.699192    6[1-(0),1-(0),6-(1,1,6),6-(1,1,6)]
   436       1.727363       1.727363       1.727363    6[1-(0),1-(0),6-(1,1,6),6-(1,6,7)]
   437       4.065174       4.065174       4.065174    6[1-(0),1-(0),6-(1,1,6),6-(1,6,7)]
   438       6.229084       6.229084       6.229084    6[1-(0),1-(0),6-(1,1,6),6-(1,6,7)]
   439       3.778326       3.778326       3.778326    6[1-(0),1-(0),6-(1,1,6),6-(1,1,6)]
   440        5.06466        5.06466        5.06466    6[1-(0),1-(0),6-(1,1,6),6-(1,1,6)]
   441       5.415152       5.415152       5.415152    6[1-(0),6-(1,1,6),6-(1,1,6),7-(1,1,1)]
   442       8.533728       8.533728       8.533728    6[1-(0),1-(0),6-(1,1,6),6-(1,6,7)]
   443       1.026378       1.026378       1.026378    6[1-(0),6-(1,1,6),6-(1,1,6),7-(1,1,1)]
   444       8.363412       8.363412       8.363412    6[1-(0),1-(0),6-(1,1,6),6-(1,1,6)]
   445       0.699192       0.699192       0.699192    6[1-(0),1-(0),6-(1,1,6),6-(1,1,6)]
   446       1.727363       1.727363       1.727363    6[1-(0),1-(0),6-(1,1,6),6-(1,6,7)]
   447       4.065174       4.065174       4.065174    6[1-(0),1-(0),6-(1,1,6),6-(1,6,7)]
   448       6.229084       6.229084       6.229084    6[1-(0),1-(0),6-(1,1,6),6-(1,6,7)]
   449       3.778326       3.778326       3.778326    6[1-(0),1-(0),6-(1,1,6),6-(1,1,6)]
   450        5.06466        5.06466        5.06466    6[1-(0),1-(0),6-(1,1,6),6-(1,1,6)]
   451       5.415152       5.415152       5.415152    6[1-(0),6-(1,1,6),6-(1,1,6),7-(1,1,1)]
   452       8.533728       8.533728       8.533728    6[1-(0),1-(0),6-(1,1,6),6-(1,6,7)]
   453       1.026378       1.026378       1.026378    6[1-(0),6-(1,1,6),6-(1,1,6),7-(1,1,1)]
   454       8.363412       8.363412       8.363412    6[1-(0),1-(0),6-(1,1,6),6-(1,1,6)]
   455       0.699192       0.699192       0.699192    6[1-(0),1-(0),6-(1,1,6),6-(1,1,6)]
   456       1.727363       1.727363       1.727363    6[1-(0),1-(0),6-(1,1,6),6-(1,6,7)]
   457       1.577664       1.577664       1.577664    7[1-(0),1-(0),1-(0),6-(1,6,6)]
   458       6.000502       6.000502       6.000502    7[1-(0),1-(0),1-(0),6-(1,6,6)]
   459       1.577664       1.577664       1.577664    7[1-(0),1-(0),1-(0),6-(1,6,6)]
   460       6.000502       6.000502       6.000502    7[1-(0),1-(0),1-(0),6-(1,6,6)]
   461       1.577664       1.577664       1.577664    7[1-(0),1-(0),1-(0),6-(1,6,6)]
   462       6.000502       6.000502       6.000502    7[1-(0),1-(0),1-(0),6-(1,6,6)]
   463       1.577664       1.577664       1.577664    7[1-(0),1-(0),1-(0),6-(1,6,6)]
   464       6.000502       6.000502       6.000502    7[1-(0),1-(0),1-(0),6-(1,6,6)]
   465       6.059664       6.059664       6.059664    7[1-(0),1-(0),1-(0),6-(1,6,6)]
   466       1.518502       1.518502       1.518502    7[1-(0),1-(0),1-(0),6-(1,6,6)]
   467       6.059664       6.059664       6.059664    7[1-(0),1-(0),1-(0),6-(1,6,6)]
   468       1.518502       1.518502       1.518502    7[1-(0),1-(0),1-(0),6-(1,6,6)]
   469       6.059664       6.059664       6.059664    7[1-(0),1-(0),1-(0),6-(1,6,6)]
   470       1.518502       1.518502       1.518502    7[1-(0),1-(0),1-(0),6-(1,6,6)]
   471       6.059664       6.059664       6.059664    7[1-(0),1-(0),1-(0),6-(1,6,6)]
   472       1.518502       1.518502       1.518502    7[1-(0),1-(0),1-(0),6-(1,6,6)]
