# Supplementary material for: A collection of forcefield precursors for metal–organic frameworks
Source: RSC Adv. 2019 Nov 13;9(63):36492–507. doi: 10.1039/c9ra07327b (PMC9075174; doi:10.1039/c9ra07327b)
Supplement: RA-009-C9RA07327B-s1793 [file RA-009-C9RA07327B-s1793.txt]

OFODAP_clean

12.859700    0.000000    0.000000
0.000000    15.120700    0.000000
0.000000    0.000000    23.516000

     1       4.723368       4.723368       4.723368    48[8-(6),8-(6),8-(6,48)]
     2       3.247074       3.247074       3.247074    48[8-(6),8-(6),8-(6),8-(6),8-(6,48)]
     3      11.153218      11.153218      11.153218    48[8-(6),8-(6),8-(6,48)]
     4       9.676924       9.676924       9.676924    48[8-(6),8-(6),8-(6),8-(6),8-(6,48)]
     5       4.723368       4.723368       4.723368    48[8-(6),8-(6),8-(6,48)]
     6       3.247074       3.247074       3.247074    48[8-(6),8-(6),8-(6),8-(6),8-(6,48)]
     7      11.153218      11.153218      11.153218    48[8-(6),8-(6),8-(6,48)]
     8       9.676924       9.676924       9.676924    48[8-(6),8-(6),8-(6),8-(6),8-(6,48)]
     9       0.447518       0.447518       0.447518    1[6-(6,6)]
    10      12.136985      12.136985      12.136985    1[6-(6,6)]
    11       1.599747       1.599747       1.599747    1[6-(6,6)]
    12       12.26301       12.26301       12.26301    1[6-(6,6)]
    13      -0.005144      -0.005144      -0.005144    1[6-(6,6)]
    14       1.509729       1.509729       1.509729    1[6-(6,6)]
    15       6.877368       6.877368       6.877368    1[6-(6,6)]
    16       5.707135       5.707135       5.707135    1[6-(6,6)]
    17       8.029597       8.029597       8.029597    1[6-(6,6)]
    18        5.83316        5.83316        5.83316    1[6-(6,6)]
    19       6.424706       6.424706       6.424706    1[6-(6,6)]
    20       7.939579       7.939579       7.939579    1[6-(6,6)]
    21       0.447518       0.447518       0.447518    1[6-(6,6)]
    22      12.136985      12.136985      12.136985    1[6-(6,6)]
    23       1.599747       1.599747       1.599747    1[6-(6,6)]
    24       12.26301       12.26301       12.26301    1[6-(6,6)]
    25      -0.005144      -0.005144      -0.005144    1[6-(6,6)]
    26       1.509729       1.509729       1.509729    1[6-(6,6)]
    27       6.877368       6.877368       6.877368    1[6-(6,6)]
    28       5.707135       5.707135       5.707135    1[6-(6,6)]
    29       8.029597       8.029597       8.029597    1[6-(6,6)]
    30        5.83316        5.83316        5.83316    1[6-(6,6)]
    31       6.424706       6.424706       6.424706    1[6-(6,6)]
    32       7.939579       7.939579       7.939579    1[6-(6,6)]
    33        1.88909        1.88909        1.88909    6[6-(6,6),8-(48),8-(48,48)]
    34       1.167661       1.167661       1.167661    6[6-(1,6),6-(1,6),6-(8,8)]
    35        0.43723        0.43723        0.43723    6[1-(0),6-(6,6),6-(6,6)]
    36      12.617938      12.617938      12.617938    6[6-(1,6),6-(1,6),6-(8,8)]
    37      11.848928      11.848928      11.848928    6[6-(6,6),8-(48),8-(48)]
    38      12.580645      12.580645      12.580645    6[1-(0),6-(6,6),6-(6,7)]
    39        0.34464        0.34464        0.34464    6[6-(1,6),6-(1,6),7-(7)]
    40       1.122652       1.122652       1.122652    6[1-(0),6-(6,6),6-(6,7)]
    41       0.487383       0.487383       0.487383    6[6-(1,6),6-(1,6),7-(7)]
    42      12.623082      12.623082      12.623082    6[1-(0),6-(6,6),6-(6,7)]
    43      12.426328      12.426328      12.426328    6[6-(1,6),6-(1,6),6-(8,8)]
    44      11.657318      11.657318      11.657318    6[6-(6,6),8-(48),8-(48)]
    45       0.141457       0.141457       0.141457    6[1-(0),6-(6,6),6-(6,6)]
    46       0.870602       0.870602       0.870602    6[6-(1,6),6-(1,6),6-(8,8)]
    47       1.646042       1.646042       1.646042    6[6-(6,6),8-(0),8-(48)]
    48       1.019774       1.019774       1.019774    6[1-(0),6-(6,6),6-(6,7)]
    49        8.31894        8.31894        8.31894    6[6-(6,6),8-(48),8-(48,48)]
    50       7.597511       7.597511       7.597511    6[6-(1,6),6-(1,6),6-(8,8)]
    51        6.86708        6.86708        6.86708    6[1-(0),6-(6,6),6-(6,6)]
    52       6.188088       6.188088       6.188088    6[6-(1,6),6-(1,6),6-(8,8)]
    53       5.419078       5.419078       5.419078    6[6-(6,6),8-(48),8-(48)]
    54       6.150795       6.150795       6.150795    6[1-(0),6-(6,6),6-(6,7)]
    55        6.77449        6.77449        6.77449    6[6-(1,6),6-(1,6),7-(7)]
    56       7.552502       7.552502       7.552502    6[1-(0),6-(6,6),6-(6,7)]
    57       6.917233       6.917233       6.917233    6[6-(1,6),6-(1,6),7-(7)]
    58       6.193232       6.193232       6.193232    6[1-(0),6-(6,6),6-(6,7)]
    59       5.996478       5.996478       5.996478    6[6-(1,6),6-(1,6),6-(8,8)]
    60       5.227468       5.227468       5.227468    6[6-(6,6),8-(48),8-(48)]
    61       6.571307       6.571307       6.571307    6[1-(0),6-(6,6),6-(6,6)]
    62       7.300452       7.300452       7.300452    6[6-(1,6),6-(1,6),6-(8,8)]
    63       8.075892       8.075892       8.075892    6[6-(6,6),8-(0),8-(48)]
    64       7.449624       7.449624       7.449624    6[1-(0),6-(6,6),6-(6,7)]
    65        1.88909        1.88909        1.88909    6[6-(6,6),8-(48),8-(48,48)]
    66       1.167661       1.167661       1.167661    6[6-(1,6),6-(1,6),6-(8,8)]
    67        0.43723        0.43723        0.43723    6[1-(0),6-(6,6),6-(6,6)]
    68      12.617938      12.617938      12.617938    6[6-(1,6),6-(1,6),6-(8,8)]
    69      11.848928      11.848928      11.848928    6[6-(6,6),8-(48),8-(48)]
    70      12.580645      12.580645      12.580645    6[1-(0),6-(6,6),6-(6,7)]
    71        0.34464        0.34464        0.34464    6[6-(1,6),6-(1,6),7-(7)]
    72       1.122652       1.122652       1.122652    6[1-(0),6-(6,6),6-(6,7)]
    73       0.487383       0.487383       0.487383    6[6-(1,6),6-(1,6),7-(7)]
    74      12.623082      12.623082      12.623082    6[1-(0),6-(6,6),6-(6,7)]
    75      12.426328      12.426328      12.426328    6[6-(1,6),6-(1,6),6-(8,8)]
    76      11.657318      11.657318      11.657318    6[6-(6,6),8-(48),8-(48)]
    77       0.141457       0.141457       0.141457    6[1-(0),6-(6,6),6-(6,6)]
    78       0.870602       0.870602       0.870602    6[6-(1,6),6-(1,6),6-(8,8)]
    79       1.646042       1.646042       1.646042    6[6-(6,6),8-(0),8-(48)]
    80       1.019774       1.019774       1.019774    6[1-(0),6-(6,6),6-(6,7)]
    81        8.31894        8.31894        8.31894    6[6-(6,6),8-(48),8-(48,48)]
    82       7.597511       7.597511       7.597511    6[6-(1,6),6-(1,6),6-(8,8)]
    83        6.86708        6.86708        6.86708    6[1-(0),6-(6,6),6-(6,6)]
    84       6.188088       6.188088       6.188088    6[6-(1,6),6-(1,6),6-(8,8)]
    85       5.419078       5.419078       5.419078    6[6-(6,6),8-(48),8-(48)]
    86       6.150795       6.150795       6.150795    6[1-(0),6-(6,6),6-(6,7)]
    87        6.77449        6.77449        6.77449    6[6-(1,6),6-(1,6),7-(7)]
    88       7.552502       7.552502       7.552502    6[1-(0),6-(6,6),6-(6,7)]
    89       6.917233       6.917233       6.917233    6[6-(1,6),6-(1,6),7-(7)]
    90       6.193232       6.193232       6.193232    6[1-(0),6-(6,6),6-(6,7)]
    91       5.996478       5.996478       5.996478    6[6-(1,6),6-(1,6),6-(8,8)]
    92       5.227468       5.227468       5.227468    6[6-(6,6),8-(48),8-(48)]
    93       6.571307       6.571307       6.571307    6[1-(0),6-(6,6),6-(6,6)]
    94       7.300452       7.300452       7.300452    6[6-(1,6),6-(1,6),6-(8,8)]
    95       8.075892       8.075892       8.075892    6[6-(6,6),8-(0),8-(48)]
    96       7.449624       7.449624       7.449624    6[1-(0),6-(6,6),6-(6,7)]
    97       0.194181       0.194181       0.194181    7[6-(6,6),7-(6)]
    98       0.687994       0.687994       0.687994    7[6-(6,6),7-(6)]
    99       6.624031       6.624031       6.624031    7[6-(6,6),7-(6)]
   100       7.117844       7.117844       7.117844    7[6-(6,6),7-(6)]
   101       0.194181       0.194181       0.194181    7[6-(6,6),7-(6)]
   102       0.687994       0.687994       0.687994    7[6-(6,6),7-(6)]
   103       6.624031       6.624031       6.624031    7[6-(6,6),7-(6)]
   104       7.117844       7.117844       7.117844    7[6-(6,6),7-(6)]
   105       1.773353       1.773353       1.773353    8[6-(6,8),48-(8,8,8,8)]
   106         2.6581         2.6581         2.6581    8[6-(6,8),48-(8,8),48-(8,8,8,8)]
   107      11.780771      11.780771      11.780771    8[6-(6,8),48-(8,8)]
   108       11.22909       11.22909       11.22909    8[6-(6,8),48-(8,8,8,8)]
   109      11.683037      11.683037      11.683037    8[6-(6,8),48-(8,8)]
   110      11.091491      11.091491      11.091491    8[6-(6,8),48-(8,8,8,8)]
   111       2.460061       2.460061       2.460061    8[6-(6,8),48-(8,8,8,8)]
   112       1.357984       1.357984       1.357984    8[6-(6,8)]
   113       8.203203       8.203203       8.203203    8[6-(6,8),48-(8,8,8,8)]
   114        9.08795        9.08795        9.08795    8[6-(6,8),48-(8,8),48-(8,8,8,8)]
   115       5.350921       5.350921       5.350921    8[6-(6,8),48-(8,8)]
   116        4.79924        4.79924        4.79924    8[6-(6,8),48-(8,8,8,8)]
   117       5.253187       5.253187       5.253187    8[6-(6,8),48-(8,8)]
   118       4.661641       4.661641       4.661641    8[6-(6,8),48-(8,8,8,8)]
   119       8.889911       8.889911       8.889911    8[6-(6,8),48-(8,8,8,8)]
   120       7.787834       7.787834       7.787834    8[6-(6,8)]
   121       1.773353       1.773353       1.773353    8[6-(6,8),48-(8,8,8,8)]
   122         2.6581         2.6581         2.6581    8[6-(6,8),48-(8,8),48-(8,8,8,8)]
   123      11.780771      11.780771      11.780771    8[6-(6,8),48-(8,8)]
   124       11.22909       11.22909       11.22909    8[6-(6,8),48-(8,8,8,8)]
   125      11.683037      11.683037      11.683037    8[6-(6,8),48-(8,8)]
   126      11.091491      11.091491      11.091491    8[6-(6,8),48-(8,8,8,8)]
   127       2.460061       2.460061       2.460061    8[6-(6,8),48-(8,8,8,8)]
   128       1.357984       1.357984       1.357984    8[6-(6,8)]
   129       8.203203       8.203203       8.203203    8[6-(6,8),48-(8,8,8,8)]
   130        9.08795        9.08795        9.08795    8[6-(6,8),48-(8,8),48-(8,8,8,8)]
   131       5.350921       5.350921       5.350921    8[6-(6,8),48-(8,8)]
   132        4.79924        4.79924        4.79924    8[6-(6,8),48-(8,8,8,8)]
   133       5.253187       5.253187       5.253187    8[6-(6,8),48-(8,8)]
   134       4.661641       4.661641       4.661641    8[6-(6,8),48-(8,8,8,8)]
   135       8.889911       8.889911       8.889911    8[6-(6,8),48-(8,8,8,8)]
   136       7.787834       7.787834       7.787834    8[6-(6,8)]
