# Supplementary material for: A collection of forcefield precursors for metal–organic frameworks
Source: RSC Adv. 2019 Nov 13;9(63):36492–507. doi: 10.1039/c9ra07327b (PMC9075174; doi:10.1039/c9ra07327b)
Supplement: RA-009-C9RA07327B-s1794 [file RA-009-C9RA07327B-s1794.txt]

OFODET_clean

9.667700    0.000000    0.000000
-2.554245    11.075997    0.000000
0.000000    0.000000    22.105600

     1       1.849004       1.849004       1.849004    25[8-(6),8-(6),8-(6),8-(6)]
     2       0.430601       0.430601       0.430601    25[8-(6),8-(6),8-(6),8-(6)]
     3       5.264451       5.264451       5.264451    25[8-(6),8-(6),8-(6),8-(6)]
     4       6.682854       6.682854       6.682854    25[8-(6),8-(6),8-(6),8-(6)]
     5       6.598427       6.598427       6.598427    1[8-(6),8-(6)]
     6       1.292149       1.292149       1.292149    1[6-(6,6)]
     7       8.115954       8.115954       8.115954    1[6-(6,6)]
     8       0.259299       0.259299       0.259299    1[6-(6,6)]
     9       0.225341       0.225341       0.225341    1[6-(6,6)]
    10       7.044075       7.044075       7.044075    1[6-(6,6)]
    11       8.138392       8.138392       8.138392    1[6-(6,6)]
    12       0.296655       0.296655       0.296655    1[8-(6)]
    13       5.348878       5.348878       5.348878    1[8-(6),8-(6)]
    14       0.987456       0.987456       0.987456    1[6-(6,6)]
    15       3.831351       3.831351       3.831351    1[6-(6,6)]
    16       2.020306       2.020306       2.020306    1[6-(6,6)]
    17       2.054264       2.054264       2.054264    1[6-(6,6)]
    18        4.90323        4.90323        4.90323    1[6-(6,6)]
    19       3.808913       3.808913       3.808913    1[6-(6,6)]
    20        1.98295        1.98295        1.98295    1[8-(6)]
    21       0.515028       0.515028       0.515028    1[8-(6),8-(6)]
    22       5.821306       5.821306       5.821306    1[6-(6,6)]
    23      -1.002499      -1.002499      -1.002499    1[6-(6,6)]
    24       6.854156       6.854156       6.854156    1[6-(6,6)]
    25       6.888114       6.888114       6.888114    1[6-(6,6)]
    26        0.06938        0.06938        0.06938    1[6-(6,6)]
    27      -1.024937      -1.024937      -1.024937    1[6-(6,6)]
    28         6.8168         6.8168         6.8168    1[8-(6)]
    29       1.764577       1.764577       1.764577    1[8-(6),8-(6)]
    30       6.125999       6.125999       6.125999    1[6-(6,6)]
    31       3.282104       3.282104       3.282104    1[6-(6,6)]
    32       5.093149       5.093149       5.093149    1[6-(6,6)]
    33       5.059191       5.059191       5.059191    1[6-(6,6)]
    34       2.210225       2.210225       2.210225    1[6-(6,6)]
    35       3.304542       3.304542       3.304542    1[6-(6,6)]
    36       5.130505       5.130505       5.130505    1[8-(6)]
    37       6.429083       6.429083       6.429083    6[6-(6,6),8-(1),8-(25)]
    38       7.394916       7.394916       7.394916    6[6-(1,6),6-(1,6),6-(8,8)]
    39       8.185165       8.185165       8.185165    6[1-(0),6-(6,6),6-(6,6)]
    40      -0.525683      -0.525683      -0.525683    6[6-(1,6),6-(1,6),6-(8,8)]
    41       0.373938       0.373938       0.373938    6[6-(6,6),8-(0),8-(25)]
    42      -0.374894      -0.374894      -0.374894    6[1-(0),6-(6,6),6-(6,7)]
    43       8.497468       8.497468       8.497468    6[6-(1,6),6-(1,6),7-(7)]
    44       7.554406       7.554406       7.554406    6[1-(0),6-(6,6),6-(6,7)]
    45      -0.119766      -0.119766      -0.119766    6[6-(1,6),6-(1,6),7-(7)]
    46       8.772604       8.772604       8.772604    6[1-(0),6-(6,6),6-(6,7)]
    47       8.883008       8.883008       8.883008    6[6-(1,6),6-(1,6),6-(8,8)]
    48       8.006406       8.006406       8.006406    6[6-(6,6),8-(1),8-(25)]
    49       0.119081       0.119081       0.119081    6[1-(0),6-(6,6),6-(6,6)]
    50       0.895268       0.895268       0.895268    6[6-(1,6),6-(1,6),6-(8,8)]
    51       1.835564       1.835564       1.835564    6[6-(6,6),8-(1),8-(25)]
    52       0.776473       0.776473       0.776473    6[1-(0),6-(6,6),6-(6,7)]
    53       5.518222       5.518222       5.518222    6[6-(6,6),8-(1),8-(25)]
    54       4.552389       4.552389       4.552389    6[6-(1,6),6-(1,6),6-(8,8)]
    55        3.76214        3.76214        3.76214    6[1-(0),6-(6,6),6-(6,6)]
    56       2.805288       2.805288       2.805288    6[6-(1,6),6-(1,6),6-(8,8)]
    57       1.905667       1.905667       1.905667    6[6-(6,6),8-(0),8-(25)]
    58       2.654499       2.654499       2.654499    6[1-(0),6-(6,6),6-(6,7)]
    59       3.449837       3.449837       3.449837    6[6-(1,6),6-(1,6),7-(7)]
    60       4.392899       4.392899       4.392899    6[1-(0),6-(6,6),6-(6,7)]
    61       2.399371       2.399371       2.399371    6[6-(1,6),6-(1,6),7-(7)]
    62       3.174701       3.174701       3.174701    6[1-(0),6-(6,6),6-(6,7)]
    63       3.064297       3.064297       3.064297    6[6-(1,6),6-(1,6),6-(8,8)]
    64       3.940899       3.940899       3.940899    6[6-(6,6),8-(1),8-(25)]
    65       2.160524       2.160524       2.160524    6[1-(0),6-(6,6),6-(6,6)]
    66       1.384337       1.384337       1.384337    6[6-(1,6),6-(1,6),6-(8,8)]
    67       0.444041       0.444041       0.444041    6[6-(6,6),8-(1),8-(25)]
    68       1.503132       1.503132       1.503132    6[1-(0),6-(6,6),6-(6,7)]
    69       0.684372       0.684372       0.684372    6[6-(6,6),8-(1),8-(25)]
    70      -0.281461      -0.281461      -0.281461    6[6-(1,6),6-(1,6),6-(8,8)]
    71       -1.07171       -1.07171       -1.07171    6[1-(0),6-(6,6),6-(6,6)]
    72       7.639138       7.639138       7.639138    6[6-(1,6),6-(1,6),6-(8,8)]
    73       6.739517       6.739517       6.739517    6[6-(6,6),8-(0),8-(25)]
    74       7.488349       7.488349       7.488349    6[1-(0),6-(6,6),6-(6,7)]
    75      -1.384013      -1.384013      -1.384013    6[6-(1,6),6-(1,6),7-(7)]
    76      -0.440951      -0.440951      -0.440951    6[1-(0),6-(6,6),6-(6,7)]
    77       7.233221       7.233221       7.233221    6[6-(1,6),6-(1,6),7-(7)]
    78      -1.659149      -1.659149      -1.659149    6[1-(0),6-(6,6),6-(6,7)]
    79      -1.769553      -1.769553      -1.769553    6[6-(1,6),6-(1,6),6-(8,8)]
    80      -0.892951      -0.892951      -0.892951    6[6-(6,6),8-(1),8-(25)]
    81       6.994374       6.994374       6.994374    6[1-(0),6-(6,6),6-(6,6)]
    82       6.218187       6.218187       6.218187    6[6-(1,6),6-(1,6),6-(8,8)]
    83       5.277891       5.277891       5.277891    6[6-(6,6),8-(1),8-(25)]
    84       6.336982       6.336982       6.336982    6[1-(0),6-(6,6),6-(6,7)]
    85       1.595233       1.595233       1.595233    6[6-(6,6),8-(1),8-(25)]
    86       2.561066       2.561066       2.561066    6[6-(1,6),6-(1,6),6-(8,8)]
    87       3.351315       3.351315       3.351315    6[1-(0),6-(6,6),6-(6,6)]
    88       4.308167       4.308167       4.308167    6[6-(1,6),6-(1,6),6-(8,8)]
    89       5.207788       5.207788       5.207788    6[6-(6,6),8-(0),8-(25)]
    90       4.458956       4.458956       4.458956    6[1-(0),6-(6,6),6-(6,7)]
    91       3.663618       3.663618       3.663618    6[6-(1,6),6-(1,6),7-(7)]
    92       2.720556       2.720556       2.720556    6[1-(0),6-(6,6),6-(6,7)]
    93       4.714084       4.714084       4.714084    6[6-(1,6),6-(1,6),7-(7)]
    94       3.938754       3.938754       3.938754    6[1-(0),6-(6,6),6-(6,7)]
    95       4.049158       4.049158       4.049158    6[6-(1,6),6-(1,6),6-(8,8)]
    96       3.172556       3.172556       3.172556    6[6-(6,6),8-(1),8-(25)]
    97       4.952931       4.952931       4.952931    6[1-(0),6-(6,6),6-(6,6)]
    98       5.729118       5.729118       5.729118    6[6-(1,6),6-(1,6),6-(8,8)]
    99       6.669414       6.669414       6.669414    6[6-(6,6),8-(1),8-(25)]
   100       5.610323       5.610323       5.610323    6[1-(0),6-(6,6),6-(6,7)]
   101        8.58014        8.58014        8.58014    7[6-(6,6),7-(6)]
   102      -0.190071      -0.190071      -0.190071    7[6-(6,6),7-(6)]
   103       3.367165       3.367165       3.367165    7[6-(6,6),7-(6)]
   104       2.469676       2.469676       2.469676    7[6-(6,6),7-(6)]
   105      -1.466685      -1.466685      -1.466685    7[6-(6,6),7-(6)]
   106       7.303526       7.303526       7.303526    7[6-(6,6),7-(6)]
   107        3.74629        3.74629        3.74629    7[6-(6,6),7-(6)]
   108       4.643779       4.643779       4.643779    7[6-(6,6),7-(6)]
   109       6.031916       6.031916       6.031916    8[6-(6,8),25-(8,8,8)]
   110       6.114928       6.114928       6.114928    8[1-(8),6-(6,8)]
   111       0.336053       0.336053       0.336053    8[6-(6,8),25-(8,8,8)]
   112       1.137111       1.137111       1.137111    8[6-(6,8)]
   113       7.262626       7.262626       7.262626    8[1-(8),6-(6,8)]
   114        8.03911        8.03911        8.03911    8[6-(6,8),25-(8,8,8)]
   115       2.154996       2.154996       2.154996    8[1-(0),6-(6,8)]
   116       -0.33768       -0.33768       -0.33768    8[6-(6,8),25-(8,8,8)]
   117       5.915389       5.915389       5.915389    8[6-(6,8),25-(8,8,8)]
   118       5.832377       5.832377       5.832377    8[1-(8),6-(6,8)]
   119       1.943552       1.943552       1.943552    8[6-(6,8),25-(8,8,8)]
   120       1.142494       1.142494       1.142494    8[6-(6,8)]
   121       4.684679       4.684679       4.684679    8[1-(8),6-(6,8)]
   122       3.908195       3.908195       3.908195    8[6-(6,8),25-(8,8,8)]
   123       0.124609       0.124609       0.124609    8[1-(0),6-(6,8)]
   124       2.617285       2.617285       2.617285    8[6-(6,8),25-(8,8,8)]
   125       1.081539       1.081539       1.081539    8[6-(6,8),25-(8,8,8)]
   126       0.998527       0.998527       0.998527    8[1-(8),6-(6,8)]
   127       6.777402       6.777402       6.777402    8[6-(6,8),25-(8,8,8)]
   128       5.976344       5.976344       5.976344    8[6-(6,8)]
   129      -0.149171      -0.149171      -0.149171    8[1-(8),6-(6,8)]
   130      -0.925655      -0.925655      -0.925655    8[6-(6,8),25-(8,8,8)]
   131       4.958459       4.958459       4.958459    8[1-(0),6-(6,8)]
   132       7.451135       7.451135       7.451135    8[6-(6,8),25-(8,8,8)]
   133       1.198066       1.198066       1.198066    8[6-(6,8),25-(8,8,8)]
   134       1.281078       1.281078       1.281078    8[1-(8),6-(6,8)]
   135       5.169903       5.169903       5.169903    8[6-(6,8),25-(8,8,8)]
   136       5.970961       5.970961       5.970961    8[6-(6,8)]
   137       2.428776       2.428776       2.428776    8[1-(8),6-(6,8)]
   138        3.20526        3.20526        3.20526    8[6-(6,8),25-(8,8,8)]
   139       6.988846       6.988846       6.988846    8[1-(0),6-(6,8)]
   140        4.49617        4.49617        4.49617    8[6-(6,8),25-(8,8,8)]
