# Supplementary material for: A collection of forcefield precursors for metal–organic frameworks
Source: RSC Adv. 2019 Nov 13;9(63):36492–507. doi: 10.1039/c9ra07327b (PMC9075174; doi:10.1039/c9ra07327b)
Supplement: RA-009-C9RA07327B-s1795 [file RA-009-C9RA07327B-s1795.txt]

OFUCAV_clean

9.160200    0.000000    0.000000
-3.993999    8.243618    0.000000
2.583167    4.121830    14.077251

     1       8.161702       8.161702       8.161702    58[8-(6),8-(6),8-(6),8-(6),8-(6,58),8-(6,58),8-(6,58),8-(6,58)]
     2       8.161732       8.161732       8.161732    58[8-(6),8-(6),8-(6),8-(6),8-(6,58),8-(6,58),8-(6,58),8-(6,58)]
     3      -0.412334      -0.412334      -0.412334    58[8-(6),8-(6),8-(6),8-(6),8-(6,58),8-(6,58),8-(6,58),8-(6,58)]
     4      -0.412364      -0.412364      -0.412364    58[8-(6),8-(6),8-(6),8-(6),8-(6,58),8-(6,58),8-(6,58),8-(6,58)]
     5        2.60546        2.60546        2.60546    1[6-(1,6,6)]
     6       2.603879       2.603879       2.603879    1[6-(1,6,6)]
     7       0.563746       0.563746       0.563746    1[6-(1,6,6)]
     8       0.565341       0.565341       0.565341    1[6-(1,6,6)]
     9       2.586891       2.586891       2.586891    1[6-(1,6,6)]
    10       2.328018       2.328018       2.328018    1[6-(1,6,6)]
    11       0.582373       0.582373       0.582373    1[6-(1,6,6)]
    12       0.841231       0.841231       0.841231    1[6-(1,6,6)]
    13       5.143908       5.143908       5.143908    1[6-(1,6,6)]
    14       5.145489       5.145489       5.145489    1[6-(1,6,6)]
    15       7.185622       7.185622       7.185622    1[6-(1,6,6)]
    16       7.184027       7.184027       7.184027    1[6-(1,6,6)]
    17       5.162477       5.162477       5.162477    1[6-(1,6,6)]
    18        5.42135        5.42135        5.42135    1[6-(1,6,6)]
    19       7.166995       7.166995       7.166995    1[6-(1,6,6)]
    20       6.908137       6.908137       6.908137    1[6-(1,6,6)]
    21       2.994728       2.994728       2.994728    6[6-(1,1,6),8-(58),8-(58,58)]
    22       2.303751       2.303751       2.303751    6[1-(0),1-(0),6-(1,1,6),6-(8,8)]
    23       0.174482       0.174482       0.174482    6[6-(1,1,6),8-(58),8-(58,58)]
    24       0.865461       0.865461       0.865461    6[1-(0),1-(0),6-(1,1,6),6-(8,8)]
    25        1.02953        1.02953        1.02953    6[6-(1,1,6),8-(58),8-(58,58)]
    26       1.891511       1.891511       1.891511    6[1-(0),1-(0),6-(1,1,6),6-(8,8)]
    27        2.13973        2.13973        2.13973    6[6-(1,1,6),8-(58),8-(58,58)]
    28       1.277746       1.277746       1.277746    6[1-(0),1-(0),6-(1,1,6),6-(8,8)]
    29        4.75464        4.75464        4.75464    6[6-(1,1,6),8-(58),8-(58,58)]
    30       5.445617       5.445617       5.445617    6[1-(0),1-(0),6-(1,1,6),6-(8,8)]
    31       7.574886       7.574886       7.574886    6[6-(1,1,6),8-(58),8-(58,58)]
    32       6.883907       6.883907       6.883907    6[1-(0),1-(0),6-(1,1,6),6-(8,8)]
    33       6.719838       6.719838       6.719838    6[6-(1,1,6),8-(58),8-(58,58)]
    34       5.857857       5.857857       5.857857    6[1-(0),1-(0),6-(1,1,6),6-(8,8)]
    35       5.609638       5.609638       5.609638    6[6-(1,1,6),8-(58),8-(58,58)]
    36       6.471622       6.471622       6.471622    6[1-(0),1-(0),6-(1,1,6),6-(8,8)]
    37       8.818111       8.818111       8.818111    6[6-(8,8),8-(58),8-(58)]
    38       7.505322       7.505322       7.505322    6[6-(8,8),8-(58),8-(58)]
    39      -1.068743      -1.068743      -1.068743    6[6-(8,8),8-(58),8-(58)]
    40       0.244046       0.244046       0.244046    6[6-(8,8),8-(58),8-(58)]
    41       9.237056       9.237056       9.237056    8[6-(6,8),58-(8,8,8,8,8,8,8)]
    42       4.174432       4.174432       4.174432    8[6-(6,8),58-(8,8,8,8,8,8,8),58-(8,8,8,8,8,8,8)]
    43       6.423487       6.423487       6.423487    8[6-(6,8),58-(8,8,8,8,8,8,8)]
    44       7.086367       7.086367       7.086367    8[6-(6,8),58-(8,8,8,8,8,8,8)]
    45      -1.005226      -1.005226      -1.005226    8[6-(6,8),58-(8,8,8,8,8,8,8),58-(8,8,8,8,8,8,8)]
    46       0.739724       0.739724       0.739724    8[6-(6,8),58-(8,8,8,8,8,8,8)]
    47       9.349689       9.349689       9.349689    8[6-(6,8),58-(8,8,8,8,8,8,8)]
    48       1.572762       1.572762       1.572762    8[6-(6,8),58-(8,8,8,8,8,8,8),58-(8,8,8,8,8,8,8)]
    49      -0.205251      -0.205251      -0.205251    8[6-(6,8),58-(8,8,8,8,8,8,8)]
    50       6.973755       6.973755       6.973755    8[6-(6,8),58-(8,8,8,8,8,8,8)]
    51       1.596501       1.596501       1.596501    8[6-(6,8),58-(8,8,8,8,8,8,8),58-(8,8,8,8,8,8,8)]
    52       3.374509       3.374509       3.374509    8[6-(6,8),58-(8,8,8,8,8,8,8)]
    53      -1.487688      -1.487688      -1.487688    8[6-(6,8),58-(8,8,8,8,8,8,8)]
    54       3.574936       3.574936       3.574936    8[6-(6,8),58-(8,8,8,8,8,8,8),58-(8,8,8,8,8,8,8)]
    55        5.31988        5.31988        5.31988    8[6-(6,8),58-(8,8,8,8,8,8,8)]
    56       0.663001       0.663001       0.663001    8[6-(6,8),58-(8,8,8,8,8,8,8)]
    57       8.754594       8.754594       8.754594    8[6-(6,8),58-(8,8,8,8,8,8,8),58-(8,8,8,8,8,8,8)]
    58       7.009644       7.009644       7.009644    8[6-(6,8),58-(8,8,8,8,8,8,8)]
    59      -1.600321      -1.600321      -1.600321    8[6-(6,8),58-(8,8,8,8,8,8,8)]
    60       6.176606       6.176606       6.176606    8[6-(6,8),58-(8,8,8,8,8,8,8),58-(8,8,8,8,8,8,8)]
    61      -1.205581      -1.205581      -1.205581    8[6-(6,8),58-(8,8,8,8,8,8,8)]
    62       0.775613       0.775613       0.775613    8[6-(6,8),58-(8,8,8,8,8,8,8)]
    63       6.152867       6.152867       6.152867    8[6-(6,8),58-(8,8,8,8,8,8,8),58-(8,8,8,8,8,8,8)]
    64       4.374859       4.374859       4.374859    8[6-(6,8),58-(8,8,8,8,8,8,8)]
