# Supplementary material for: A collection of forcefield precursors for metal–organic frameworks
Source: RSC Adv. 2019 Nov 13;9(63):36492–507. doi: 10.1039/c9ra07327b (PMC9075174; doi:10.1039/c9ra07327b)
Supplement: RA-009-C9RA07327B-s1796 [file RA-009-C9RA07327B-s1796.txt]

OFUDUQ_clean

5.195300    0.000000    0.000000
1.410875    10.435053    0.000000
0.243894    3.863315    13.724537

     1       0.827385       0.827385       0.827385    27[7-(6,6),7-(6,6),8-(15),8-(15)]
     2       2.719597       2.719597       2.719597    27[7-(6,6),7-(6,6),8-(15),8-(15),8-(15),8-(15)]
     3       5.129806       5.129806       5.129806    15[6-(6,7),8-(27),8-(27),8-(27)]
     4       1.720263       1.720263       1.720263    15[6-(6,7),8-(27),8-(27),8-(27)]
     5       3.342998       3.342998       3.342998    1[8-(6)]
     6       0.868997       0.868997       0.868997    1[6-(6,6)]
     7       5.480814       5.480814       5.480814    1[6-(6,6)]
     8       3.721576       3.721576       3.721576    1[6-(6,6)]
     9       0.930481       0.930481       0.930481    1[6-(6,7)]
    10       4.564635       4.564635       4.564635    1[6-(6,7)]
    11       3.880097       3.880097       3.880097    1[6-(7,7)]
    12       2.189045       2.189045       2.189045    1[6-(1,6,7)]
    13       2.200157       2.200157       2.200157    1[6-(1,6,7)]
    14        4.71881        4.71881        4.71881    1[6-(6,6)]
    15       1.588642       1.588642       1.588642    1[6-(6,6)]
    16       3.507071       3.507071       3.507071    1[8-(6)]
    17       5.981072       5.981072       5.981072    1[6-(6,6)]
    18       1.369255       1.369255       1.369255    1[6-(6,6)]
    19       3.128493       3.128493       3.128493    1[6-(6,6)]
    20       5.919588       5.919588       5.919588    1[6-(6,7)]
    21       2.285434       2.285434       2.285434    1[6-(6,7)]
    22       2.969972       2.969972       2.969972    1[6-(7,7)]
    23       4.661024       4.661024       4.661024    1[6-(1,6,7)]
    24       4.649912       4.649912       4.649912    1[6-(1,6,7)]
    25       2.131259       2.131259       2.131259    1[6-(6,6)]
    26       5.261427       5.261427       5.261427    1[6-(6,6)]
    27       4.645391       4.645391       4.645391    6[6-(1,6),7-(6,27),15-(8,8,8)]
    28        5.35905        5.35905        5.35905    6[1-(0),6-(1,6),6-(7,15)]
    29       5.009343       5.009343       5.009343    6[1-(0),6-(1,6),6-(1,6)]
    30       3.963222       3.963222       3.963222    6[1-(0),6-(1,6),6-(7,8)]
    31       3.280452       3.280452       3.280452    6[6-(1,6),7-(6,27),8-(1)]
    32       5.478848       5.478848       5.478848    6[1-(0),6-(1,7),7-(6,27)]
    33       4.621205       4.621205       4.621205    6[1-(0),6-(1,7),7-(6,6)]
    34       4.252777       4.252777       4.252777    6[1-(0),7-(6,27),7-(6,6)]
    35       2.745433       2.745433       2.745433    6[1-(0),1-(0),6-(6,6),7-(6,6)]
    36       3.190601       3.190601       3.190601    6[6-(1,1,7),6-(1,6),6-(1,6)]
    37       4.218922       4.218922       4.218922    6[1-(0),6-(1,6),6-(6,6)]
    38       2.295578       2.295578       2.295578    6[1-(0),6-(1,6),6-(6,6)]
    39       2.204678       2.204678       2.204678    6[6-(1,6),7-(6,27),15-(8,8,8)]
    40       1.491019       1.491019       1.491019    6[1-(0),6-(1,6),6-(7,15)]
    41       1.840726       1.840726       1.840726    6[1-(0),6-(1,6),6-(1,6)]
    42       2.886847       2.886847       2.886847    6[1-(0),6-(1,6),6-(7,8)]
    43       3.569617       3.569617       3.569617    6[6-(1,6),7-(6,27),8-(1)]
    44       1.371221       1.371221       1.371221    6[1-(0),6-(1,7),7-(6,27)]
    45       2.228864       2.228864       2.228864    6[1-(0),6-(1,7),7-(6,6)]
    46       2.597292       2.597292       2.597292    6[1-(0),7-(6,27),7-(6,6)]
    47       4.104636       4.104636       4.104636    6[1-(0),1-(0),6-(6,6),7-(6,6)]
    48       3.659468       3.659468       3.659468    6[6-(1,1,7),6-(1,6),6-(1,6)]
    49       2.631147       2.631147       2.631147    6[1-(0),6-(1,6),6-(6,6)]
    50       4.310597       4.310597       4.310597    6[1-(0),6-(1,6),6-(6,6)]
    51       3.592484       3.592484       3.592484    7[6-(6,15),6-(6,8),27-(7,8,8,8,8)]
    52       5.246552       5.246552       5.246552    7[6-(1,6),6-(1,7),27-(7,8,8)]
    53       3.846939       3.846939       3.846939    7[6-(1,1,6),6-(1,6),6-(1,7)]
    54       3.257585       3.257585       3.257585    7[6-(6,15),6-(6,8),27-(7,8,8,8,8)]
    55       1.603517       1.603517       1.603517    7[6-(1,6),6-(1,7),27-(7,8,8)]
    56        3.00313        3.00313        3.00313    7[6-(1,1,6),6-(1,6),6-(1,7)]
    57       4.903676       4.903676       4.903676    8[15-(6,8,8),27-(7,7,8)]
    58       4.200757       4.200757       4.200757    8[15-(6,8,8),27-(7,7,8,8,8)]
    59       1.406768       1.406768       1.406768    8[15-(6,8,8),27-(7,7,8,8,8)]
    60        3.70057        3.70057        3.70057    8[1-(0),6-(6,7)]
    61       1.946393       1.946393       1.946393    8[15-(6,8,8),27-(7,7,8)]
    62       2.649312       2.649312       2.649312    8[15-(6,8,8),27-(7,7,8,8,8)]
    63       5.443301       5.443301       5.443301    8[15-(6,8,8),27-(7,7,8,8,8)]
    64       3.149499       3.149499       3.149499    8[1-(0),6-(6,7)]
