# Supplementary material for: A collection of forcefield precursors for metal–organic frameworks
Source: RSC Adv. 2019 Nov 13;9(63):36492–507. doi: 10.1039/c9ra07327b (PMC9075174; doi:10.1039/c9ra07327b)
Supplement: RA-009-C9RA07327B-s1797 [file RA-009-C9RA07327B-s1797.txt]

OFUYUL_clean

12.925600    0.000000    0.000000
0.000000    16.784000    0.000000
0.000000    -4.634025    13.797603

     1       6.640915       6.640915       6.640915    30[8-(6),8-(6),8-(6),8-(6,30)]
     2       5.778648       5.778648       5.778648    30[8-(6),8-(6),8-(6),8-(6,30)]
     3       0.178115       0.178115       0.178115    30[8-(6),8-(6),8-(6),8-(6,30)]
     4      12.241448      12.241448      12.241448    30[8-(6),8-(6),8-(6),8-(6,30)]
     5       6.284685       6.284685       6.284685    30[8-(6),8-(6),8-(6),8-(6,30)]
     6       7.146952       7.146952       7.146952    30[8-(6),8-(6),8-(6),8-(6,30)]
     7      12.747485      12.747485      12.747485    30[8-(6),8-(6),8-(6),8-(6,30)]
     8       0.684152       0.684152       0.684152    30[8-(6),8-(6),8-(6),8-(6,30)]
     9       4.275788       4.275788       4.275788    1[6-(6,6)]
    10        0.96425        0.96425        0.96425    1[6-(6,6)]
    11       3.385215       3.385215       3.385215    1[6-(6,6)]
    12        3.06983        3.06983        3.06983    1[6-(6,6)]
    13       3.526104       3.526104       3.526104    1[6-(6,6)]
    14       5.693727       5.693727       5.693727    1[6-(6,6)]
    15      10.738588      10.738588      10.738588    1[6-(6,6)]
    16        7.42705        7.42705        7.42705    1[6-(6,6)]
    17       9.848015       9.848015       9.848015    1[6-(6,6)]
    18        9.53263        9.53263        9.53263    1[6-(6,6)]
    19       9.988904       9.988904       9.988904    1[6-(6,6)]
    20      12.156527      12.156527      12.156527    1[6-(6,6)]
    21       8.649812       8.649812       8.649812    1[6-(6,6)]
    22       11.96135       11.96135       11.96135    1[6-(6,6)]
    23       9.540385       9.540385       9.540385    1[6-(6,6)]
    24        9.85577        9.85577        9.85577    1[6-(6,6)]
    25       9.399496       9.399496       9.399496    1[6-(6,6)]
    26       7.231873       7.231873       7.231873    1[6-(6,6)]
    27       2.187012       2.187012       2.187012    1[6-(6,6)]
    28        5.49855        5.49855        5.49855    1[6-(6,6)]
    29       3.077585       3.077585       3.077585    1[6-(6,6)]
    30        3.39297        3.39297        3.39297    1[6-(6,6)]
    31       2.936696       2.936696       2.936696    1[6-(6,6)]
    32       0.769073       0.769073       0.769073    1[6-(6,6)]
    33       5.176703       5.176703       5.176703    6[6-(6,6),8-(30),8-(30)]
    34       3.996596       3.996596       3.996596    6[6-(1,6),6-(1,6),6-(8,8)]
    35       3.696722       3.696722       3.696722    6[1-(0),6-(6,6),6-(6,8)]
    36       2.543758       2.543758       2.543758    6[6-(1,6),6-(1,6),8-(30)]
    37        1.73203        1.73203        1.73203    6[1-(0),6-(6,6),6-(6,8)]
    38       2.034489       2.034489       2.034489    6[6-(1,6),6-(1,6),6-(8,8)]
    39       1.218884       1.218884       1.218884    6[6-(6,6),8-(0),8-(30)]
    40        3.17582        3.17582        3.17582    6[1-(0),6-(6,6),6-(6,6)]
    41       4.888462       4.888462       4.888462    6[6-(6,6),8-(0),8-(30)]
    42       4.450284       4.450284       4.450284    6[6-(1,6),6-(1,6),6-(8,8)]
    43       3.482157       3.482157       3.482157    6[1-(0),6-(6,6),6-(6,6)]
    44       3.143506       3.143506       3.143506    6[6-(1,6),6-(1,6),6-(8,8)]
    45       2.097825       2.097825       2.097825    6[6-(6,6),8-(0),8-(30)]
    46       3.762642       3.762642       3.762642    6[1-(0),6-(6,6),6-(6,8)]
    47       4.734647       4.734647       4.734647    6[6-(1,6),6-(1,6),8-(30,30)]
    48        5.05908        5.05908        5.05908    6[1-(0),6-(6,6),6-(6,8)]
    49      11.639503      11.639503      11.639503    6[6-(6,6),8-(30),8-(30)]
    50      10.459396      10.459396      10.459396    6[6-(1,6),6-(1,6),6-(8,8)]
    51      10.159522      10.159522      10.159522    6[1-(0),6-(6,6),6-(6,8)]
    52       9.006558       9.006558       9.006558    6[6-(1,6),6-(1,6),8-(30)]
    53        8.19483        8.19483        8.19483    6[1-(0),6-(6,6),6-(6,8)]
    54       8.497289       8.497289       8.497289    6[6-(1,6),6-(1,6),6-(8,8)]
    55       7.681684       7.681684       7.681684    6[6-(6,6),8-(0),8-(30)]
    56        9.63862        9.63862        9.63862    6[1-(0),6-(6,6),6-(6,6)]
    57      11.351262      11.351262      11.351262    6[6-(6,6),8-(0),8-(30)]
    58      10.913084      10.913084      10.913084    6[6-(1,6),6-(1,6),6-(8,8)]
    59       9.944957       9.944957       9.944957    6[1-(0),6-(6,6),6-(6,6)]
    60       9.606306       9.606306       9.606306    6[6-(1,6),6-(1,6),6-(8,8)]
    61       8.560625       8.560625       8.560625    6[6-(6,6),8-(0),8-(30)]
    62      10.225442      10.225442      10.225442    6[1-(0),6-(6,6),6-(6,8)]
    63      11.197447      11.197447      11.197447    6[6-(1,6),6-(1,6),8-(30,30)]
    64       11.52188       11.52188       11.52188    6[1-(0),6-(6,6),6-(6,8)]
    65       7.748897       7.748897       7.748897    6[6-(6,6),8-(30),8-(30)]
    66       8.929004       8.929004       8.929004    6[6-(1,6),6-(1,6),6-(8,8)]
    67       9.228878       9.228878       9.228878    6[1-(0),6-(6,6),6-(6,8)]
    68      10.381842      10.381842      10.381842    6[6-(1,6),6-(1,6),8-(30)]
    69       11.19357       11.19357       11.19357    6[1-(0),6-(6,6),6-(6,8)]
    70      10.891111      10.891111      10.891111    6[6-(1,6),6-(1,6),6-(8,8)]
    71      11.706716      11.706716      11.706716    6[6-(6,6),8-(0),8-(30)]
    72        9.74978        9.74978        9.74978    6[1-(0),6-(6,6),6-(6,6)]
    73       8.037138       8.037138       8.037138    6[6-(6,6),8-(0),8-(30)]
    74       8.475316       8.475316       8.475316    6[6-(1,6),6-(1,6),6-(8,8)]
    75       9.443443       9.443443       9.443443    6[1-(0),6-(6,6),6-(6,6)]
    76       9.782094       9.782094       9.782094    6[6-(1,6),6-(1,6),6-(8,8)]
    77      10.827775      10.827775      10.827775    6[6-(6,6),8-(0),8-(30)]
    78       9.162958       9.162958       9.162958    6[1-(0),6-(6,6),6-(6,8)]
    79       8.190953       8.190953       8.190953    6[6-(1,6),6-(1,6),8-(30,30)]
    80        7.86652        7.86652        7.86652    6[1-(0),6-(6,6),6-(6,8)]
    81       1.286097       1.286097       1.286097    6[6-(6,6),8-(30),8-(30)]
    82       2.466204       2.466204       2.466204    6[6-(1,6),6-(1,6),6-(8,8)]
    83       2.766078       2.766078       2.766078    6[1-(0),6-(6,6),6-(6,8)]
    84       3.919042       3.919042       3.919042    6[6-(1,6),6-(1,6),8-(30)]
    85        4.73077        4.73077        4.73077    6[1-(0),6-(6,6),6-(6,8)]
    86       4.428311       4.428311       4.428311    6[6-(1,6),6-(1,6),6-(8,8)]
    87       5.243916       5.243916       5.243916    6[6-(6,6),8-(0),8-(30)]
    88        3.28698        3.28698        3.28698    6[1-(0),6-(6,6),6-(6,6)]
    89       1.574338       1.574338       1.574338    6[6-(6,6),8-(0),8-(30)]
    90       2.012516       2.012516       2.012516    6[6-(1,6),6-(1,6),6-(8,8)]
    91       2.980643       2.980643       2.980643    6[1-(0),6-(6,6),6-(6,6)]
    92       3.319294       3.319294       3.319294    6[6-(1,6),6-(1,6),6-(8,8)]
    93       4.364975       4.364975       4.364975    6[6-(6,6),8-(0),8-(30)]
    94       2.700158       2.700158       2.700158    6[1-(0),6-(6,6),6-(6,8)]
    95       1.728153       1.728153       1.728153    6[6-(1,6),6-(1,6),8-(30,30)]
    96        1.40372        1.40372        1.40372    6[1-(0),6-(6,6),6-(6,8)]
    97        5.91734        5.91734        5.91734    8[6-(6,8),30-(8,8,8)]
    98       5.352491       5.352491       5.352491    8[6-(6,8),30-(8,8,8)]
    99       2.289124       2.289124       2.289124    8[6-(6,6),30-(8,8,8)]
   100       0.152522       0.152522       0.152522    8[6-(6,8),30-(8,8,8)]
   101       1.601482       1.601482       1.601482    8[6-(6,8)]
   102       5.713115       5.713115       5.713115    8[6-(6,8),30-(8,8,8)]
   103       4.477428       4.477428       4.477428    8[6-(6,8)]
   104       1.521343       1.521343       1.521343    8[6-(6,8),30-(8,8,8)]
   105       1.816047       1.816047       1.816047    8[6-(6,8)]
   106       5.366709       5.366709       5.366709    8[6-(6,6),30-(8,8,8),30-(8,8,8)]
   107       12.38014       12.38014       12.38014    8[6-(6,8),30-(8,8,8)]
   108      11.815291      11.815291      11.815291    8[6-(6,8),30-(8,8,8)]
   109       8.751924       8.751924       8.751924    8[6-(6,6),30-(8,8,8)]
   110       6.615322       6.615322       6.615322    8[6-(6,8),30-(8,8,8)]
   111       8.064282       8.064282       8.064282    8[6-(6,8)]
   112      12.175915      12.175915      12.175915    8[6-(6,8),30-(8,8,8)]
   113      10.940228      10.940228      10.940228    8[6-(6,8)]
   114       7.984143       7.984143       7.984143    8[6-(6,8),30-(8,8,8)]
   115       8.278847       8.278847       8.278847    8[6-(6,8)]
   116      11.829509      11.829509      11.829509    8[6-(6,6),30-(8,8,8),30-(8,8,8)]
   117        7.00826        7.00826        7.00826    8[6-(6,8),30-(8,8,8)]
   118       7.573109       7.573109       7.573109    8[6-(6,8),30-(8,8,8)]
   119      10.636476      10.636476      10.636476    8[6-(6,6),30-(8,8,8)]
   120      12.773078      12.773078      12.773078    8[6-(6,8),30-(8,8,8)]
   121      11.324118      11.324118      11.324118    8[6-(6,8)]
   122       7.212485       7.212485       7.212485    8[6-(6,8),30-(8,8,8)]
   123       8.448172       8.448172       8.448172    8[6-(6,8)]
   124      11.404257      11.404257      11.404257    8[6-(6,8),30-(8,8,8)]
   125      11.109553      11.109553      11.109553    8[6-(6,8)]
   126       7.558891       7.558891       7.558891    8[6-(6,6),30-(8,8,8),30-(8,8,8)]
   127        0.54546        0.54546        0.54546    8[6-(6,8),30-(8,8,8)]
   128       1.110309       1.110309       1.110309    8[6-(6,8),30-(8,8,8)]
   129       4.173676       4.173676       4.173676    8[6-(6,6),30-(8,8,8)]
   130       6.310278       6.310278       6.310278    8[6-(6,8),30-(8,8,8)]
   131       4.861318       4.861318       4.861318    8[6-(6,8)]
   132       0.749685       0.749685       0.749685    8[6-(6,8),30-(8,8,8)]
   133       1.985372       1.985372       1.985372    8[6-(6,8)]
   134       4.941457       4.941457       4.941457    8[6-(6,8),30-(8,8,8)]
   135       4.646753       4.646753       4.646753    8[6-(6,8)]
   136       1.096091       1.096091       1.096091    8[6-(6,6),30-(8,8,8),30-(8,8,8)]
