# Supplementary material for: A collection of forcefield precursors for metal–organic frameworks
Source: RSC Adv. 2019 Nov 13;9(63):36492–507. doi: 10.1039/c9ra07327b (PMC9075174; doi:10.1039/c9ra07327b)
Supplement: RA-009-C9RA07327B-s1798 [file RA-009-C9RA07327B-s1798.txt]

OGAGAF_clean

9.629900    0.000000    0.000000
0.000000    9.769800    0.000000
0.000000    0.000000    24.563900

     1       4.816587       4.816587       4.816587    30[7-(6,6),8-(15),8-(15),8-(15)]
     2       3.550929       3.550929       3.550929    30[7-(6,6),8-(15),8-(15),8-(15)]
     3      -0.001637      -0.001637      -0.001637    30[7-(6,6),8-(15),8-(15),8-(15)]
     4       1.264021       1.264021       1.264021    30[7-(6,6),8-(15),8-(15),8-(15)]
     5       4.813313       4.813313       4.813313    30[7-(6,6),8-(15),8-(15),8-(15)]
     6       6.078971       6.078971       6.078971    30[7-(6,6),8-(15),8-(15),8-(15)]
     7       0.001637       0.001637       0.001637    30[7-(6,6),8-(15),8-(15),8-(15)]
     8       8.365879       8.365879       8.365879    30[7-(6,6),8-(15),8-(15),8-(15)]
     9       7.027901       7.027901       7.027901    15[1-(0),8-(30),8-(30),8-(30)]
    10       4.039262       4.039262       4.039262    15[1-(0),8-(30),8-(30),8-(30)]
    11       7.416949       7.416949       7.416949    15[1-(0),8-(30),8-(30),8-(30)]
    12       0.775688       0.775688       0.775688    15[1-(0),8-(30),8-(30),8-(30)]
    13       2.601999       2.601999       2.601999    15[1-(0),8-(30),8-(30),8-(30)]
    14       5.590638       5.590638       5.590638    15[1-(0),8-(30),8-(30),8-(30)]
    15       2.212951       2.212951       2.212951    15[1-(0),8-(30),8-(30),8-(30)]
    16       8.854212       8.854212       8.854212    15[1-(0),8-(30),8-(30),8-(30)]
    17       7.221462       7.221462       7.221462    1[6-(6,7)]
    18        8.01304        8.01304        8.01304    1[6-(6,6)]
    19       4.986362       4.986362       4.986362    1[6-(6,6)]
    20       4.260268       4.260268       4.260268    1[6-(6,7)]
    21       8.043855       8.043855       8.043855    1[6-(1,6,6)]
    22       6.923898       6.923898       6.923898    1[6-(1,6,6)]
    23       5.368669       5.368669       5.368669    1[6-(1,6,6)]
    24       6.550258       6.550258       6.550258    1[6-(1,6,6)]
    25       6.577222       6.577222       6.577222    1[6-(1,6,6)]
    26       7.725106       7.725106       7.725106    1[6-(1,6,6)]
    27       7.559471       7.559471       7.559471    1[6-(6,6)]
    28       6.407735       6.407735       6.407735    1[6-(6,7)]
    29       3.145125       3.145125       3.145125    1[6-(6,7)]
    30       4.219822       4.219822       4.219822    1[6-(6,6)]
    31       7.720291       7.720291       7.720291    1[15-(8,8,8)]
    32       3.756624       3.756624       3.756624    1[15-(8,8,8)]
    33       7.223388       7.223388       7.223388    1[6-(6,7)]
    34        6.43181        6.43181        6.43181    1[6-(6,6)]
    35       9.458488       9.458488       9.458488    1[6-(6,6)]
    36       0.554682       0.554682       0.554682    1[6-(6,7)]
    37       6.400995       6.400995       6.400995    1[6-(1,6,6)]
    38       7.520952       7.520952       7.520952    1[6-(1,6,6)]
    39       9.076181       9.076181       9.076181    1[6-(1,6,6)]
    40       7.894592       7.894592       7.894592    1[6-(1,6,6)]
    41       7.867628       7.867628       7.867628    1[6-(1,6,6)]
    42       6.719744       6.719744       6.719744    1[6-(1,6,6)]
    43       6.885378       6.885378       6.885378    1[6-(6,6)]
    44       8.037115       8.037115       8.037115    1[6-(6,7)]
    45       1.669825       1.669825       1.669825    1[6-(6,7)]
    46       0.595128       0.595128       0.595128    1[6-(6,6)]
    47       6.724559       6.724559       6.724559    1[15-(8,8,8)]
    48       1.058326       1.058326       1.058326    1[15-(8,8,8)]
    49       2.408438       2.408438       2.408438    1[6-(6,7)]
    50        1.61686        1.61686        1.61686    1[6-(6,6)]
    51       4.643538       4.643538       4.643538    1[6-(6,6)]
    52       5.369632       5.369632       5.369632    1[6-(6,7)]
    53       1.586045       1.586045       1.586045    1[6-(1,6,6)]
    54       2.706002       2.706002       2.706002    1[6-(1,6,6)]
    55       4.261231       4.261231       4.261231    1[6-(1,6,6)]
    56       3.079642       3.079642       3.079642    1[6-(1,6,6)]
    57       3.052678       3.052678       3.052678    1[6-(1,6,6)]
    58       1.904794       1.904794       1.904794    1[6-(1,6,6)]
    59       2.070428       2.070428       2.070428    1[6-(6,6)]
    60       3.222165       3.222165       3.222165    1[6-(6,7)]
    61       6.484775       6.484775       6.484775    1[6-(6,7)]
    62       5.410078       5.410078       5.410078    1[6-(6,6)]
    63       1.909609       1.909609       1.909609    1[15-(8,8,8)]
    64       5.873276       5.873276       5.873276    1[15-(8,8,8)]
    65       2.406512       2.406512       2.406512    1[6-(6,7)]
    66        3.19809        3.19809        3.19809    1[6-(6,6)]
    67       0.171412       0.171412       0.171412    1[6-(6,6)]
    68       9.075218       9.075218       9.075218    1[6-(6,7)]
    69       3.228905       3.228905       3.228905    1[6-(1,6,6)]
    70       2.108948       2.108948       2.108948    1[6-(1,6,6)]
    71       0.553719       0.553719       0.553719    1[6-(1,6,6)]
    72       1.735308       1.735308       1.735308    1[6-(1,6,6)]
    73       1.762272       1.762272       1.762272    1[6-(1,6,6)]
    74       2.910156       2.910156       2.910156    1[6-(1,6,6)]
    75       2.744521       2.744521       2.744521    1[6-(6,6)]
    76       1.592785       1.592785       1.592785    1[6-(6,7)]
    77       7.960075       7.960075       7.960075    1[6-(6,7)]
    78       9.034772       9.034772       9.034772    1[6-(6,6)]
    79       2.905341       2.905341       2.905341    1[15-(8,8,8)]
    80       8.571574       8.571574       8.571574    1[15-(8,8,8)]
    81       6.757301       6.757301       6.757301    6[1-(0),6-(1,6),7-(6,30)]
    82        7.23687        7.23687        7.23687    6[1-(0),6-(1,7),6-(6,6)]
    83       6.605148       6.605148       6.605148    6[6-(1,1,6),6-(1,6),6-(1,6)]
    84       5.464968       5.464968       5.464968    6[1-(0),6-(1,7),6-(6,6)]
    85       5.035475       5.035475       5.035475    6[1-(0),6-(1,6),7-(6,30)]
    86       7.072199       7.072199       7.072199    6[1-(0),1-(0),6-(1,1,6),6-(6,6)]
    87       6.345141       6.345141       6.345141    6[1-(0),1-(0),6-(1,1,6),6-(1,1,6)]
    88       6.752486       6.752486       6.752486    6[1-(0),1-(0),6-(1,1,6),6-(6,6)]
    89       6.023502       6.023502       6.023502    6[6-(1,1,6),6-(1,6),6-(1,6)]
    90       6.645594       6.645594       6.645594    6[1-(0),6-(1,7),6-(6,6)]
    91       5.954167       5.954167       5.954167    6[1-(0),6-(1,6),7-(6,30)]
    92        4.05804        4.05804        4.05804    6[1-(0),6-(1,6),7-(6,30)]
    93       4.693613       4.693613       4.693613    6[1-(0),6-(1,7),6-(6,6)]
    94       7.687549       7.687549       7.687549    6[1-(0),6-(1,6),7-(6,30)]
    95        7.20798        7.20798        7.20798    6[1-(0),6-(1,7),6-(6,6)]
    96       7.839702       7.839702       7.839702    6[6-(1,1,6),6-(1,6),6-(1,6)]
    97       8.979882       8.979882       8.979882    6[1-(0),6-(1,7),6-(6,6)]
    98       9.409375       9.409375       9.409375    6[1-(0),6-(1,6),7-(6,30)]
    99       7.372651       7.372651       7.372651    6[1-(0),1-(0),6-(1,1,6),6-(6,6)]
   100       8.099709       8.099709       8.099709    6[1-(0),1-(0),6-(1,1,6),6-(1,1,6)]
   101       7.692364       7.692364       7.692364    6[1-(0),1-(0),6-(1,1,6),6-(6,6)]
   102       8.421348       8.421348       8.421348    6[6-(1,1,6),6-(1,6),6-(1,6)]
   103       7.799256       7.799256       7.799256    6[1-(0),6-(1,7),6-(6,6)]
   104       8.490683       8.490683       8.490683    6[1-(0),6-(1,6),7-(6,30)]
   105        0.75691        0.75691        0.75691    6[1-(0),6-(1,6),7-(6,30)]
   106       0.121337       0.121337       0.121337    6[1-(0),6-(1,7),6-(6,6)]
   107       2.872599       2.872599       2.872599    6[1-(0),6-(1,6),7-(6,30)]
   108        2.39303        2.39303        2.39303    6[1-(0),6-(1,7),6-(6,6)]
   109       3.024752       3.024752       3.024752    6[6-(1,1,6),6-(1,6),6-(1,6)]
   110       4.164932       4.164932       4.164932    6[1-(0),6-(1,7),6-(6,6)]
   111       4.594425       4.594425       4.594425    6[1-(0),6-(1,6),7-(6,30)]
   112       2.557701       2.557701       2.557701    6[1-(0),1-(0),6-(1,1,6),6-(6,6)]
   113       3.284759       3.284759       3.284759    6[1-(0),1-(0),6-(1,1,6),6-(1,1,6)]
   114       2.877414       2.877414       2.877414    6[1-(0),1-(0),6-(1,1,6),6-(6,6)]
   115       3.606398       3.606398       3.606398    6[6-(1,1,6),6-(1,6),6-(1,6)]
   116       2.984306       2.984306       2.984306    6[1-(0),6-(1,7),6-(6,6)]
   117       3.675733       3.675733       3.675733    6[1-(0),6-(1,6),7-(6,30)]
   118        5.57186        5.57186        5.57186    6[1-(0),6-(1,6),7-(6,30)]
   119       4.936287       4.936287       4.936287    6[1-(0),6-(1,7),6-(6,6)]
   120       1.942351       1.942351       1.942351    6[1-(0),6-(1,6),7-(6,30)]
   121        2.42192        2.42192        2.42192    6[1-(0),6-(1,7),6-(6,6)]
   122       1.790198       1.790198       1.790198    6[6-(1,1,6),6-(1,6),6-(1,6)]
   123       0.650018       0.650018       0.650018    6[1-(0),6-(1,7),6-(6,6)]
   124       0.220525       0.220525       0.220525    6[1-(0),6-(1,6),7-(6,30)]
   125       2.257249       2.257249       2.257249    6[1-(0),1-(0),6-(1,1,6),6-(6,6)]
   126       1.530191       1.530191       1.530191    6[1-(0),1-(0),6-(1,1,6),6-(1,1,6)]
   127       1.937536       1.937536       1.937536    6[1-(0),1-(0),6-(1,1,6),6-(6,6)]
   128       1.208552       1.208552       1.208552    6[6-(1,1,6),6-(1,6),6-(1,6)]
   129       1.830644       1.830644       1.830644    6[1-(0),6-(1,7),6-(6,6)]
   130       1.139217       1.139217       1.139217    6[1-(0),6-(1,6),7-(6,30)]
   131        8.87299        8.87299        8.87299    6[1-(0),6-(1,6),7-(6,30)]
   132       9.508563       9.508563       9.508563    6[1-(0),6-(1,7),6-(6,6)]
   133       5.656892       5.656892       5.656892    7[6-(1,6),6-(1,6),30-(8,8,8)]
   134       4.658464       4.658464       4.658464    7[6-(1,6),6-(1,6),30-(8,8,8)]
   135       8.787958       8.787958       8.787958    7[6-(1,6),6-(1,6),30-(8,8,8)]
   136       0.156486       0.156486       0.156486    7[6-(1,6),6-(1,6),30-(8,8,8)]
   137       3.973008       3.973008       3.973008    7[6-(1,6),6-(1,6),30-(8,8,8)]
   138       4.971436       4.971436       4.971436    7[6-(1,6),6-(1,6),30-(8,8,8)]
   139       0.841942       0.841942       0.841942    7[6-(1,6),6-(1,6),30-(8,8,8)]
   140       9.473414       9.473414       9.473414    7[6-(1,6),6-(1,6),30-(8,8,8)]
   141       5.822719       5.822719       5.822719    8[15-(1,8,8),30-(7,8,8)]
   142       4.263638       4.263638       4.263638    8[15-(1,8,8),30-(7,8,8)]
   143       7.946882       7.946882       7.946882    8[15-(1,8,8),30-(7,8,8)]
   144       6.660617       6.660617       6.660617    8[15-(1,8,8),30-(7,8,8)]
   145       2.871347       2.871347       2.871347    8[15-(1,8,8),30-(7,8,8)]
   146       5.309445       5.309445       5.309445    8[15-(1,8,8),30-(7,8,8)]
   147       8.622131       8.622131       8.622131    8[15-(1,8,8),30-(7,8,8)]
   148       0.551312       0.551312       0.551312    8[15-(1,8,8),30-(7,8,8)]
   149       6.497968       6.497968       6.497968    8[15-(1,8,8),30-(7,8,8)]
   150       7.784233       7.784233       7.784233    8[15-(1,8,8),30-(7,8,8)]
   151       1.943603       1.943603       1.943603    8[15-(1,8,8),30-(7,8,8)]
   152       9.135405       9.135405       9.135405    8[15-(1,8,8),30-(7,8,8)]
   153       3.807181       3.807181       3.807181    8[15-(1,8,8),30-(7,8,8)]
   154       5.366262       5.366262       5.366262    8[15-(1,8,8),30-(7,8,8)]
   155       1.683018       1.683018       1.683018    8[15-(1,8,8),30-(7,8,8)]
   156       2.969283       2.969283       2.969283    8[15-(1,8,8),30-(7,8,8)]
   157       6.758553       6.758553       6.758553    8[15-(1,8,8),30-(7,8,8)]
   158       4.320455       4.320455       4.320455    8[15-(1,8,8),30-(7,8,8)]
   159       1.007769       1.007769       1.007769    8[15-(1,8,8),30-(7,8,8)]
   160       9.078588       9.078588       9.078588    8[15-(1,8,8),30-(7,8,8)]
   161       3.131932       3.131932       3.131932    8[15-(1,8,8),30-(7,8,8)]
   162       1.845667       1.845667       1.845667    8[15-(1,8,8),30-(7,8,8)]
   163       7.686297       7.686297       7.686297    8[15-(1,8,8),30-(7,8,8)]
   164       0.494495       0.494495       0.494495    8[15-(1,8,8),30-(7,8,8)]
