# Supplementary material for: A collection of forcefield precursors for metal–organic frameworks
Source: RSC Adv. 2019 Nov 13;9(63):36492–507. doi: 10.1039/c9ra07327b (PMC9075174; doi:10.1039/c9ra07327b)
Supplement: RA-009-C9RA07327B-s1799 [file RA-009-C9RA07327B-s1799.txt]

OGAGEJ_clean

10.334000    0.000000    0.000000
-4.935529    10.436948    0.000000
0.000000    0.000000    28.446900

     1       0.894995       0.894995       0.894995    30[7-(6,6),8-(15),8-(15),8-(15)]
     2         1.7661         1.7661         1.7661    30[7-(6,6),8-(15),8-(15),8-(15)]
     3       6.971241       6.971241       6.971241    30[7-(6,6),8-(15),8-(15),8-(15)]
     4       6.100136       6.100136       6.100136    30[7-(6,6),8-(15),8-(15),8-(15)]
     5       4.503476       4.503476       4.503476    30[7-(6,6),8-(15),8-(15),8-(15)]
     6       3.632371       3.632371       3.632371    30[7-(6,6),8-(15),8-(15),8-(15)]
     7       -1.57277       -1.57277       -1.57277    30[7-(6,6),8-(15),8-(15),8-(15)]
     8      -0.701665      -0.701665      -0.701665    30[7-(6,6),8-(15),8-(15),8-(15)]
     9       3.586305       3.586305       3.586305    15[1-(0),8-(30),8-(30),8-(30)]
    10      -3.435389      -3.435389      -3.435389    15[1-(0),8-(30),8-(30),8-(30)]
    11        4.27993        4.27993        4.27993    15[1-(0),8-(30),8-(30),8-(30)]
    12       6.366096       6.366096       6.366096    15[1-(0),8-(30),8-(30),8-(30)]
    13       1.812166       1.812166       1.812166    15[1-(0),8-(30),8-(30),8-(30)]
    14        8.83386        8.83386        8.83386    15[1-(0),8-(30),8-(30),8-(30)]
    15       1.118541       1.118541       1.118541    15[1-(0),8-(30),8-(30),8-(30)]
    16      -0.967625      -0.967625      -0.967625    15[1-(0),8-(30),8-(30),8-(30)]
    17       9.440961       9.440961       9.440961    1[6-(6,7)]
    18       9.366876       9.366876       9.366876    1[6-(6,6)]
    19      -2.058773      -2.058773      -2.058773    1[6-(6,6)]
    20      -2.071046      -2.071046      -2.071046    1[6-(6,7)]
    21       5.501688       5.501688       5.501688    1[6-(1,6,6)]
    22       0.771009       0.771009       0.771009    1[6-(1,6,6)]
    23      -2.029248      -2.029248      -2.029248    1[6-(1,6,6)]
    24      -2.651217      -2.651217      -2.651217    1[6-(1,6,6)]
    25      -2.254946      -2.254946      -2.254946    1[6-(1,6,6)]
    26      -3.843127      -3.843127      -3.843127    1[6-(1,6,6)]
    27       5.223129       5.223129       5.223129    1[6-(6,6)]
    28      -0.225325      -0.225325      -0.225325    1[6-(6,7)]
    29       3.701841       3.701841       3.701841    1[6-(6,7)]
    30      -1.082539      -1.082539      -1.082539    1[6-(6,6)]
    31       3.975902       3.975902       3.975902    1[15-(8,8,8)]
    32        6.39014        6.39014        6.39014    1[15-(8,8,8)]
    33      -1.574726      -1.574726      -1.574726    1[6-(6,7)]
    34      -1.500641      -1.500641      -1.500641    1[6-(6,6)]
    35       4.989479       4.989479       4.989479    1[6-(6,6)]
    36       5.001752       5.001752       5.001752    1[6-(6,7)]
    37      -2.570981      -2.570981      -2.570981    1[6-(1,6,6)]
    38       7.095227       7.095227       7.095227    1[6-(1,6,6)]
    39       4.959955       4.959955       4.959955    1[6-(1,6,6)]
    40       5.581923       5.581923       5.581923    1[6-(1,6,6)]
    41       5.185652       5.185652       5.185652    1[6-(1,6,6)]
    42      -3.560167      -3.560167      -3.560167    1[6-(1,6,6)]
    43      -2.292422      -2.292422      -2.292422    1[6-(6,6)]
    44       8.091561       8.091561       8.091561    1[6-(6,7)]
    45       4.164394       4.164394       4.164394    1[6-(6,7)]
    46       4.013245       4.013245       4.013245    1[6-(6,6)]
    47       3.890334       3.890334       3.890334    1[15-(8,8,8)]
    48      -3.459434      -3.459434      -3.459434    1[15-(8,8,8)]
    49       -4.04249       -4.04249       -4.04249    1[6-(6,7)]
    50       0.967124       0.967124       0.967124    1[6-(6,6)]
    51       7.457244       7.457244       7.457244    1[6-(6,6)]
    52       7.469517       7.469517       7.469517    1[6-(6,7)]
    53      -0.103217      -0.103217      -0.103217    1[6-(1,6,6)]
    54       9.562991       9.562991       9.562991    1[6-(1,6,6)]
    55       7.427719       7.427719       7.427719    1[6-(1,6,6)]
    56       8.049688       8.049688       8.049688    1[6-(1,6,6)]
    57       7.653417       7.653417       7.653417    1[6-(1,6,6)]
    58      -1.092402      -1.092402      -1.092402    1[6-(1,6,6)]
    59       0.175342       0.175342       0.175342    1[6-(6,6)]
    60       5.623796       5.623796       5.623796    1[6-(6,7)]
    61        1.69663        1.69663        1.69663    1[6-(6,7)]
    62        6.48101        6.48101        6.48101    1[6-(6,6)]
    63       1.422569       1.422569       1.422569    1[15-(8,8,8)]
    64      -0.991669      -0.991669      -0.991669    1[15-(8,8,8)]
    65       6.973197       6.973197       6.973197    1[6-(6,7)]
    66       6.899112       6.899112       6.899112    1[6-(6,6)]
    67       0.408992       0.408992       0.408992    1[6-(6,6)]
    68       0.396719       0.396719       0.396719    1[6-(6,7)]
    69       7.969452       7.969452       7.969452    1[6-(1,6,6)]
    70      -1.696756      -1.696756      -1.696756    1[6-(1,6,6)]
    71       0.438516       0.438516       0.438516    1[6-(1,6,6)]
    72      -0.183452      -0.183452      -0.183452    1[6-(1,6,6)]
    73       0.212819       0.212819       0.212819    1[6-(1,6,6)]
    74      -1.375362      -1.375362      -1.375362    1[6-(1,6,6)]
    75       7.690893       7.690893       7.690893    1[6-(6,6)]
    76       -2.69309       -2.69309       -2.69309    1[6-(6,7)]
    77       1.234077       1.234077       1.234077    1[6-(6,7)]
    78       1.385226       1.385226       1.385226    1[6-(6,6)]
    79       1.508137       1.508137       1.508137    1[15-(8,8,8)]
    80       8.857905       8.857905       8.857905    1[15-(8,8,8)]
    81      10.218838      10.218838      10.218838    6[1-(0),6-(1,6),7-(6,30)]
    82       5.230421       5.230421       5.230421    6[1-(0),6-(1,7),6-(6,6)]
    83      -3.977957      -3.977957      -3.977957    6[6-(1,1,6),6-(1,6),6-(1,6)]
    84      -2.845456      -2.845456      -2.845456    6[1-(0),6-(1,7),6-(6,6)]
    85      -2.860409      -2.860409      -2.860409    6[1-(0),6-(1,6),7-(6,30)]
    86       -4.03618       -4.03618       -4.03618    6[1-(0),1-(0),6-(1,1,6),6-(6,6)]
    87      -2.821495      -2.821495      -2.821495    6[1-(0),1-(0),6-(1,1,6),6-(1,1,6)]
    88      -3.009607      -3.009607      -3.009607    6[1-(0),1-(0),6-(1,1,6),6-(6,6)]
    89      -3.083987      -3.083987      -3.083987    6[6-(1,1,6),6-(1,6),6-(1,6)]
    90       0.638327       0.638327       0.638327    6[1-(0),6-(1,7),6-(6,6)]
    91       0.612975       0.612975       0.612975    6[1-(0),6-(1,6),7-(6,30)]
    92       2.903653       2.903653       2.903653    6[1-(0),6-(1,6),7-(6,30)]
    93       3.000542       3.000542       3.000542    6[1-(0),6-(1,7),6-(6,6)]
    94      -2.352602      -2.352602      -2.352602    6[1-(0),6-(1,6),7-(6,30)]
    95      -2.299715      -2.299715      -2.299715    6[1-(0),6-(1,7),6-(6,6)]
    96       6.908663       6.908663       6.908663    6[6-(1,1,6),6-(1,6),6-(1,6)]
    97       5.776163       5.776163       5.776163    6[1-(0),6-(1,7),6-(6,6)]
    98       5.791115       5.791115       5.791115    6[1-(0),6-(1,6),7-(6,30)]
    99       6.966886       6.966886       6.966886    6[1-(0),1-(0),6-(1,1,6),6-(6,6)]
   100       5.752201       5.752201       5.752201    6[1-(0),1-(0),6-(1,1,6),6-(1,1,6)]
   101       5.940314       5.940314       5.940314    6[1-(0),1-(0),6-(1,1,6),6-(6,6)]
   102       6.014694       6.014694       6.014694    6[6-(1,1,6),6-(1,6),6-(1,6)]
   103       7.227908       7.227908       7.227908    6[1-(0),6-(1,7),6-(6,6)]
   104        7.25326        7.25326        7.25326    6[1-(0),6-(1,6),7-(6,30)]
   105       4.962583       4.962583       4.962583    6[1-(0),6-(1,6),7-(6,30)]
   106       4.865693       4.865693       4.865693    6[1-(0),6-(1,7),6-(6,6)]
   107       0.115162       0.115162       0.115162    6[1-(0),6-(1,6),7-(6,30)]
   108        0.16805        0.16805        0.16805    6[1-(0),6-(1,7),6-(6,6)]
   109       9.376428       9.376428       9.376428    6[6-(1,1,6),6-(1,6),6-(1,6)]
   110       8.243927       8.243927       8.243927    6[1-(0),6-(1,7),6-(6,6)]
   111        8.25888        8.25888        8.25888    6[1-(0),6-(1,6),7-(6,30)]
   112       9.434651       9.434651       9.434651    6[1-(0),1-(0),6-(1,1,6),6-(6,6)]
   113       8.219966       8.219966       8.219966    6[1-(0),1-(0),6-(1,1,6),6-(1,1,6)]
   114       8.408078       8.408078       8.408078    6[1-(0),1-(0),6-(1,1,6),6-(6,6)]
   115       8.482458       8.482458       8.482458    6[6-(1,1,6),6-(1,6),6-(1,6)]
   116       4.760144       4.760144       4.760144    6[1-(0),6-(1,7),6-(6,6)]
   117       4.785496       4.785496       4.785496    6[1-(0),6-(1,6),7-(6,30)]
   118       2.494818       2.494818       2.494818    6[1-(0),6-(1,6),7-(6,30)]
   119       2.397929       2.397929       2.397929    6[1-(0),6-(1,7),6-(6,6)]
   120       7.751073       7.751073       7.751073    6[1-(0),6-(1,6),7-(6,30)]
   121       7.698186       7.698186       7.698186    6[1-(0),6-(1,7),6-(6,6)]
   122      -1.510192      -1.510192      -1.510192    6[6-(1,1,6),6-(1,6),6-(1,6)]
   123      -0.377692      -0.377692      -0.377692    6[1-(0),6-(1,7),6-(6,6)]
   124      -0.392644      -0.392644      -0.392644    6[1-(0),6-(1,6),7-(6,30)]
   125      -1.568415      -1.568415      -1.568415    6[1-(0),1-(0),6-(1,1,6),6-(6,6)]
   126       -0.35373       -0.35373       -0.35373    6[1-(0),1-(0),6-(1,1,6),6-(1,1,6)]
   127      -0.541843      -0.541843      -0.541843    6[1-(0),1-(0),6-(1,1,6),6-(6,6)]
   128      -0.616223      -0.616223      -0.616223    6[6-(1,1,6),6-(1,6),6-(1,6)]
   129      -1.829437      -1.829437      -1.829437    6[1-(0),6-(1,7),6-(6,6)]
   130      -1.854789      -1.854789      -1.854789    6[1-(0),6-(1,6),7-(6,30)]
   131       0.435888       0.435888       0.435888    6[1-(0),6-(1,6),7-(6,30)]
   132       0.532778       0.532778       0.532778    6[1-(0),6-(1,7),6-(6,6)]
   133      -3.949413      -3.949413      -3.949413    7[6-(1,6),6-(1,6),30-(8,8,8)]
   134       1.730107       1.730107       1.730107    7[6-(1,6),6-(1,6),30-(8,8,8)]
   135        6.88012        6.88012        6.88012    7[6-(1,6),6-(1,6),30-(8,8,8)]
   136       6.136128       6.136128       6.136128    7[6-(1,6),6-(1,6),30-(8,8,8)]
   137       9.347884       9.347884       9.347884    7[6-(1,6),6-(1,6),30-(8,8,8)]
   138       3.668364       3.668364       3.668364    7[6-(1,6),6-(1,6),30-(8,8,8)]
   139      -1.481649      -1.481649      -1.481649    7[6-(1,6),6-(1,6),30-(8,8,8)]
   140      -0.737657      -0.737657      -0.737657    7[6-(1,6),6-(1,6),30-(8,8,8)]
   141      -1.031632      -1.031632      -1.031632    8[15-(1,8,8),30-(7,8,8)]
   142       2.077113       2.077113       2.077113    8[15-(1,8,8),30-(7,8,8)]
   143      -3.736404      -3.736404      -3.736404    8[15-(1,8,8),30-(7,8,8)]
   144       -1.92878       -1.92878       -1.92878    8[15-(1,8,8),30-(7,8,8)]
   145      -4.013724      -4.013724      -4.013724    8[15-(1,8,8),30-(7,8,8)]
   146       4.294423       4.294423       4.294423    8[15-(1,8,8),30-(7,8,8)]
   147       3.962339       3.962339       3.962339    8[15-(1,8,8),30-(7,8,8)]
   148       5.789122       5.789122       5.789122    8[15-(1,8,8),30-(7,8,8)]
   149       6.667111       6.667111       6.667111    8[15-(1,8,8),30-(7,8,8)]
   150       4.859486       4.859486       4.859486    8[15-(1,8,8),30-(7,8,8)]
   151        6.94443        6.94443        6.94443    8[15-(1,8,8),30-(7,8,8)]
   152       3.571813       3.571813       3.571813    8[15-(1,8,8),30-(7,8,8)]
   153       6.430103       6.430103       6.430103    8[15-(1,8,8),30-(7,8,8)]
   154       3.321358       3.321358       3.321358    8[15-(1,8,8),30-(7,8,8)]
   155       9.134875       9.134875       9.134875    8[15-(1,8,8),30-(7,8,8)]
   156       7.327251       7.327251       7.327251    8[15-(1,8,8),30-(7,8,8)]
   157       9.412195       9.412195       9.412195    8[15-(1,8,8),30-(7,8,8)]
   158       1.104048       1.104048       1.104048    8[15-(1,8,8),30-(7,8,8)]
   159       1.436132       1.436132       1.436132    8[15-(1,8,8),30-(7,8,8)]
   160      -0.390651      -0.390651      -0.390651    8[15-(1,8,8),30-(7,8,8)]
   161       -1.26864       -1.26864       -1.26864    8[15-(1,8,8),30-(7,8,8)]
   162       0.538985       0.538985       0.538985    8[15-(1,8,8),30-(7,8,8)]
   163      -1.545959      -1.545959      -1.545959    8[15-(1,8,8),30-(7,8,8)]
   164       1.826658       1.826658       1.826658    8[15-(1,8,8),30-(7,8,8)]
