# Supplementary material for: A collection of forcefield precursors for metal–organic frameworks
Source: RSC Adv. 2019 Nov 13;9(63):36492–507. doi: 10.1039/c9ra07327b (PMC9075174; doi:10.1039/c9ra07327b)
Supplement: RA-009-C9RA07327B-s1800 [file RA-009-C9RA07327B-s1800.txt]

OGAGIN_clean

9.771400    0.000000    0.000000
0.000000    9.979700    0.000000
-0.614049    0.000000    22.914674

     1       1.043946       1.043946       1.043946    30[7-(6,6),8-(15),8-(15),8-(15)]
     2       3.075321       3.075321       3.075321    30[7-(6,6),8-(15),8-(15),8-(15)]
     3       3.227705       3.227705       3.227705    30[7-(6,6),8-(15),8-(15),8-(15)]
     4        1.19633        1.19633        1.19633    30[7-(6,6),8-(15),8-(15),8-(15)]
     5       8.113405       8.113405       8.113405    30[7-(6,6),8-(15),8-(15),8-(15)]
     6        6.08203        6.08203        6.08203    30[7-(6,6),8-(15),8-(15),8-(15)]
     7       5.929646       5.929646       5.929646    30[7-(6,6),8-(15),8-(15),8-(15)]
     8       7.961021       7.961021       7.961021    30[7-(6,6),8-(15),8-(15),8-(15)]
     9       5.891575       5.891575       5.891575    15[1-(0),8-(30),8-(30),8-(30)]
    10       8.051623       8.051623       8.051623    15[1-(0),8-(30),8-(30),8-(30)]
    11       8.151476       8.151476       8.151476    15[1-(0),8-(30),8-(30),8-(30)]
    12       5.991428       5.991428       5.991428    15[1-(0),8-(30),8-(30),8-(30)]
    13       3.265776       3.265776       3.265776    15[1-(0),8-(30),8-(30),8-(30)]
    14       1.105728       1.105728       1.105728    15[1-(0),8-(30),8-(30),8-(30)]
    15       1.005875       1.005875       1.005875    15[1-(0),8-(30),8-(30),8-(30)]
    16       3.165923       3.165923       3.165923    15[1-(0),8-(30),8-(30),8-(30)]
    17       4.701862       4.701862       4.701862    1[6-(6,7)]
    18       6.064687       6.064687       6.064687    1[6-(6,6)]
    19       4.944014       4.944014       4.944014    1[6-(6,6)]
    20       3.568537       3.568537       3.568537    1[6-(6,7)]
    21       7.433379       7.433379       7.433379    1[6-(1,6,6)]
    22       6.172209       6.172209       6.172209    1[6-(1,6,6)]
    23       7.426745       7.426745       7.426745    1[6-(1,6,6)]
    24       6.192382       6.192382       6.192382    1[6-(1,6,6)]
    25       7.545585       7.545585       7.545585    1[6-(1,6,6)]
    26       8.775548       8.775548       8.775548    1[6-(1,6,6)]
    27       7.372364       7.372364       7.372364    1[6-(6,6)]
    28       8.177424       8.177424       8.177424    1[6-(6,7)]
    29      -0.166249      -0.166249      -0.166249    1[6-(6,6)]
    30       0.599361       0.599361       0.599361    1[6-(6,7)]
    31        6.38753        6.38753        6.38753    1[15-(8,8,8)]
    32       7.645087       7.645087       7.645087    1[15-(8,8,8)]
    33       9.341189       9.341189       9.341189    1[6-(6,7)]
    34       7.978364       7.978364       7.978364    1[6-(6,6)]
    35       9.099037       9.099037       9.099037    1[6-(6,6)]
    36       0.703114       0.703114       0.703114    1[6-(6,7)]
    37       6.609672       6.609672       6.609672    1[6-(1,6,6)]
    38       7.870842       7.870842       7.870842    1[6-(1,6,6)]
    39       6.616306       6.616306       6.616306    1[6-(1,6,6)]
    40       7.850669       7.850669       7.850669    1[6-(1,6,6)]
    41       6.497466       6.497466       6.497466    1[6-(1,6,6)]
    42       5.267503       5.267503       5.267503    1[6-(1,6,6)]
    43       6.670687       6.670687       6.670687    1[6-(6,6)]
    44       5.865627       5.865627       5.865627    1[6-(6,7)]
    45         4.4379         4.4379         4.4379    1[6-(6,6)]
    46        3.67229        3.67229        3.67229    1[6-(6,7)]
    47       7.655521       7.655521       7.655521    1[15-(8,8,8)]
    48       6.397964       6.397964       6.397964    1[15-(8,8,8)]
    49       4.455489       4.455489       4.455489    1[6-(6,7)]
    50       3.092664       3.092664       3.092664    1[6-(6,6)]
    51       4.213337       4.213337       4.213337    1[6-(6,6)]
    52       5.588814       5.588814       5.588814    1[6-(6,7)]
    53       1.723972       1.723972       1.723972    1[6-(1,6,6)]
    54       2.985142       2.985142       2.985142    1[6-(1,6,6)]
    55       1.730606       1.730606       1.730606    1[6-(1,6,6)]
    56       2.964969       2.964969       2.964969    1[6-(1,6,6)]
    57       1.611766       1.611766       1.611766    1[6-(1,6,6)]
    58       0.381803       0.381803       0.381803    1[6-(1,6,6)]
    59       1.784987       1.784987       1.784987    1[6-(6,6)]
    60       0.979927       0.979927       0.979927    1[6-(6,7)]
    61         9.3236         9.3236         9.3236    1[6-(6,6)]
    62        8.55799        8.55799        8.55799    1[6-(6,7)]
    63       2.769821       2.769821       2.769821    1[15-(8,8,8)]
    64       1.512264       1.512264       1.512264    1[15-(8,8,8)]
    65      -0.183838      -0.183838      -0.183838    1[6-(6,7)]
    66       1.178987       1.178987       1.178987    1[6-(6,6)]
    67       0.058314       0.058314       0.058314    1[6-(6,6)]
    68       8.454237       8.454237       8.454237    1[6-(6,7)]
    69       2.547679       2.547679       2.547679    1[6-(1,6,6)]
    70       1.286509       1.286509       1.286509    1[6-(1,6,6)]
    71       2.541045       2.541045       2.541045    1[6-(1,6,6)]
    72       1.306682       1.306682       1.306682    1[6-(1,6,6)]
    73       2.659885       2.659885       2.659885    1[6-(1,6,6)]
    74       3.889848       3.889848       3.889848    1[6-(1,6,6)]
    75       2.486664       2.486664       2.486664    1[6-(6,6)]
    76       3.291724       3.291724       3.291724    1[6-(6,7)]
    77       4.719451       4.719451       4.719451    1[6-(6,6)]
    78       5.485061       5.485061       5.485061    1[6-(6,7)]
    79        1.50183        1.50183        1.50183    1[15-(8,8,8)]
    80       2.759387       2.759387       2.759387    1[15-(8,8,8)]
    81       4.744819       4.744819       4.744819    6[1-(0),6-(1,6),7-(6,30)]
    82       5.573178       5.573178       5.573178    6[1-(0),6-(1,7),6-(6,6)]
    83       5.685353       5.685353       5.685353    6[6-(1,1,6),6-(1,6),6-(1,6)]
    84       4.909144       4.909144       4.909144    6[1-(0),6-(1,7),6-(6,6)]
    85       4.087791       4.087791       4.087791    6[1-(0),6-(1,6),7-(6,30)]
    86       6.607759       6.607759       6.607759    6[1-(0),1-(0),6-(1,1,6),6-(6,6)]
    87       7.003529       7.003529       7.003529    6[1-(0),1-(0),6-(1,1,6),6-(1,1,6)]
    88       7.973291       7.973291       7.973291    6[1-(0),1-(0),6-(1,1,6),6-(6,6)]
    89       8.424639       8.424639       8.424639    6[6-(1,1,6),6-(1,6),6-(1,6)]
    90       7.998489       7.998489       7.998489    6[1-(0),6-(1,7),6-(6,6)]
    91       8.484713       8.484713       8.484713    6[1-(0),6-(1,6),7-(6,30)]
    92      -0.461545      -0.461545      -0.461545    6[1-(0),6-(1,7),6-(6,6)]
    93      -0.008627      -0.008627      -0.008627    6[1-(0),6-(1,6),7-(6,30)]
    94       9.298232       9.298232       9.298232    6[1-(0),6-(1,6),7-(6,30)]
    95       8.469873       8.469873       8.469873    6[1-(0),6-(1,7),6-(6,6)]
    96       8.357698       8.357698       8.357698    6[6-(1,1,6),6-(1,6),6-(1,6)]
    97       9.133907       9.133907       9.133907    6[1-(0),6-(1,7),6-(6,6)]
    98        0.18386        0.18386        0.18386    6[1-(0),6-(1,6),7-(6,30)]
    99       7.435292       7.435292       7.435292    6[1-(0),1-(0),6-(1,1,6),6-(6,6)]
   100       7.039522       7.039522       7.039522    6[1-(0),1-(0),6-(1,1,6),6-(1,1,6)]
   101        6.06976        6.06976        6.06976    6[1-(0),1-(0),6-(1,1,6),6-(6,6)]
   102       5.618412       5.618412       5.618412    6[6-(1,1,6),6-(1,6),6-(1,6)]
   103       6.044562       6.044562       6.044562    6[1-(0),6-(1,7),6-(6,6)]
   104       5.558338       5.558338       5.558338    6[1-(0),6-(1,6),7-(6,30)]
   105       4.733196       4.733196       4.733196    6[1-(0),6-(1,7),6-(6,6)]
   106       4.280278       4.280278       4.280278    6[1-(0),6-(1,6),7-(6,30)]
   107       4.412532       4.412532       4.412532    6[1-(0),6-(1,6),7-(6,30)]
   108       3.584173       3.584173       3.584173    6[1-(0),6-(1,7),6-(6,6)]
   109       3.471998       3.471998       3.471998    6[6-(1,1,6),6-(1,6),6-(1,6)]
   110       4.248207       4.248207       4.248207    6[1-(0),6-(1,7),6-(6,6)]
   111        5.06956        5.06956        5.06956    6[1-(0),6-(1,6),7-(6,30)]
   112       2.549592       2.549592       2.549592    6[1-(0),1-(0),6-(1,1,6),6-(6,6)]
   113       2.153822       2.153822       2.153822    6[1-(0),1-(0),6-(1,1,6),6-(1,1,6)]
   114        1.18406        1.18406        1.18406    6[1-(0),1-(0),6-(1,1,6),6-(6,6)]
   115       0.732712       0.732712       0.732712    6[6-(1,1,6),6-(1,6),6-(1,6)]
   116       1.158862       1.158862       1.158862    6[1-(0),6-(1,7),6-(6,6)]
   117       0.672638       0.672638       0.672638    6[1-(0),6-(1,6),7-(6,30)]
   118       9.618896       9.618896       9.618896    6[1-(0),6-(1,7),6-(6,6)]
   119       9.165978       9.165978       9.165978    6[1-(0),6-(1,6),7-(6,30)]
   120      -0.140881      -0.140881      -0.140881    6[1-(0),6-(1,6),7-(6,30)]
   121       0.687478       0.687478       0.687478    6[1-(0),6-(1,7),6-(6,6)]
   122       0.799653       0.799653       0.799653    6[6-(1,1,6),6-(1,6),6-(1,6)]
   123       0.023444       0.023444       0.023444    6[1-(0),6-(1,7),6-(6,6)]
   124       8.973491       8.973491       8.973491    6[1-(0),6-(1,6),7-(6,30)]
   125       1.722059       1.722059       1.722059    6[1-(0),1-(0),6-(1,1,6),6-(6,6)]
   126       2.117829       2.117829       2.117829    6[1-(0),1-(0),6-(1,1,6),6-(1,1,6)]
   127       3.087591       3.087591       3.087591    6[1-(0),1-(0),6-(1,1,6),6-(6,6)]
   128       3.538939       3.538939       3.538939    6[6-(1,1,6),6-(1,6),6-(1,6)]
   129       3.112789       3.112789       3.112789    6[1-(0),6-(1,7),6-(6,6)]
   130       3.599013       3.599013       3.599013    6[1-(0),6-(1,6),7-(6,30)]
   131       4.424155       4.424155       4.424155    6[1-(0),6-(1,7),6-(6,6)]
   132       4.877073       4.877073       4.877073    6[1-(0),6-(1,6),7-(6,30)]
   133        3.99748        3.99748        3.99748    7[6-(1,6),6-(1,6),30-(8,8,8)]
   134      -0.401023      -0.401023      -0.401023    7[6-(1,6),6-(1,6),30-(8,8,8)]
   135       0.274171       0.274171       0.274171    7[6-(1,6),6-(1,6),30-(8,8,8)]
   136       4.672674       4.672674       4.672674    7[6-(1,6),6-(1,6),30-(8,8,8)]
   137       5.159871       5.159871       5.159871    7[6-(1,6),6-(1,6),30-(8,8,8)]
   138       9.558374       9.558374       9.558374    7[6-(1,6),6-(1,6),30-(8,8,8)]
   139        8.88318        8.88318        8.88318    7[6-(1,6),6-(1,6),30-(8,8,8)]
   140       4.484677       4.484677       4.484677    7[6-(1,6),6-(1,6),30-(8,8,8)]
   141        9.52231        9.52231        9.52231    8[15-(1,8,8),30-(7,8,8)]
   142       4.366968       4.366968       4.366968    8[15-(1,8,8),30-(7,8,8)]
   143       6.293695       6.293695       6.293695    8[15-(1,8,8),30-(7,8,8)]
   144        6.48025        6.48025        6.48025    8[15-(1,8,8),30-(7,8,8)]
   145       7.201531       7.201531       7.201531    8[15-(1,8,8),30-(7,8,8)]
   146       7.848662       7.848662       7.848662    8[15-(1,8,8),30-(7,8,8)]
   147       4.520741       4.520741       4.520741    8[15-(1,8,8),30-(7,8,8)]
   148      -0.095317      -0.095317      -0.095317    8[15-(1,8,8),30-(7,8,8)]
   149       7.749356       7.749356       7.749356    8[15-(1,8,8),30-(7,8,8)]
   150       7.562801       7.562801       7.562801    8[15-(1,8,8),30-(7,8,8)]
   151        6.84152        6.84152        6.84152    8[15-(1,8,8),30-(7,8,8)]
   152       6.194389       6.194389       6.194389    8[15-(1,8,8),30-(7,8,8)]
   153      -0.364959      -0.364959      -0.364959    8[15-(1,8,8),30-(7,8,8)]
   154       4.790383       4.790383       4.790383    8[15-(1,8,8),30-(7,8,8)]
   155       2.863656       2.863656       2.863656    8[15-(1,8,8),30-(7,8,8)]
   156       2.677101       2.677101       2.677101    8[15-(1,8,8),30-(7,8,8)]
   157        1.95582        1.95582        1.95582    8[15-(1,8,8),30-(7,8,8)]
   158       1.308689       1.308689       1.308689    8[15-(1,8,8),30-(7,8,8)]
   159        4.63661        4.63661        4.63661    8[15-(1,8,8),30-(7,8,8)]
   160       9.252668       9.252668       9.252668    8[15-(1,8,8),30-(7,8,8)]
   161       1.407995       1.407995       1.407995    8[15-(1,8,8),30-(7,8,8)]
   162        1.59455        1.59455        1.59455    8[15-(1,8,8),30-(7,8,8)]
   163       2.315831       2.315831       2.315831    8[15-(1,8,8),30-(7,8,8)]
   164       2.962962       2.962962       2.962962    8[15-(1,8,8),30-(7,8,8)]
