# Supplementary material for: A collection of forcefield precursors for metal–organic frameworks
Source: RSC Adv. 2019 Nov 13;9(63):36492–507. doi: 10.1039/c9ra07327b (PMC9075174; doi:10.1039/c9ra07327b)
Supplement: RA-009-C9RA07327B-s1801 [file RA-009-C9RA07327B-s1801.txt]

OGAXUR_clean

8.384800    0.000000    0.000000
-2.794924    17.006161    0.000000
2.794924    8.503074    14.727770

     1       0.900925       0.900925       0.900925    27[8-(6),8-(6),8-(6),8-(6)]
     2       2.301034       2.301034       2.301034    27[8-(6),8-(6),8-(6),8-(6)]
     3       3.695851       3.695851       3.695851    27[8-(6),8-(6),8-(6),8-(6)]
     4       7.890908       7.890908       7.890908    27[8-(6),8-(6),8-(6),8-(6)]
     5        6.49078        6.49078        6.49078    27[8-(6),8-(6),8-(6),8-(6)]
     6        5.09598        5.09598        5.09598    27[8-(6),8-(6),8-(6),8-(6)]
     7       4.578664       4.578664       4.578664    1[6-(6,6)]
     8       4.945919       4.945919       4.945919    1[6-(1,1,6)]
     9       6.035944       6.035944       6.035944    1[6-(1,1,6)]
    10       6.352888       6.352888       6.352888    1[6-(1,1,6)]
    11       7.739165       7.739165       7.739165    1[6-(1,1,6)]
    12       7.501038       7.501038       7.501038    1[6-(1,1,6)]
    13       6.703643       6.703643       6.703643    1[6-(1,1,6)]
    14       9.600591       9.600591       9.600591    1[6-(1,6,7)]
    15       2.720863       2.720863       2.720863    1[6-(1,6,7)]
    16       4.468255       4.468255       4.468255    1[6-(1,1,6)]
    17       4.473287       4.473287       4.473287    1[6-(1,1,6)]
    18       4.063271       4.063271       4.063271    1[6-(1,1,6)]
    19        1.18869        1.18869        1.18869    1[6-(1,6,7)]
    20       0.064288       0.064288       0.064288    1[6-(1,6,7)]
    21       2.347742       2.347742       2.347742    1[6-(1,6,7)]
    22       3.456214       3.456214       3.456214    1[6-(1,6,7)]
    23       5.210312       5.210312       5.210312    1[6-(1,6,7)]
    24       2.874036       2.874036       2.874036    1[6-(1,6,7)]
    25       6.481173       6.481173       6.481173    1[6-(1,6,7)]
    26       7.524241       7.524241       7.524241    1[6-(1,6,7)]
    27       1.042792       1.042792       1.042792    1[6-(1,6,7)]
    28       4.288819       4.288819       4.288819    1[6-(1,6,7)]
    29       7.373589       7.373589       7.373589    1[6-(6,6)]
    30       7.740846       7.740846       7.740846    1[6-(1,1,6)]
    31       8.830869       8.830869       8.830869    1[6-(1,1,6)]
    32       0.763016       0.763016       0.763016    1[6-(1,1,6)]
    33        4.94424        4.94424        4.94424    1[6-(1,1,6)]
    34       4.706111       4.706111       4.706111    1[6-(1,1,6)]
    35       3.908718       3.908718       3.908718    1[6-(1,1,6)]
    36       6.805664       6.805664       6.805664    1[6-(1,6,7)]
    37      -0.074064      -0.074064      -0.074064    1[6-(1,6,7)]
    38       1.673331       1.673331       1.673331    1[6-(1,1,6)]
    39       1.678362       1.678362       1.678362    1[6-(1,1,6)]
    40       1.268344       1.268344       1.268344    1[6-(1,1,6)]
    41       3.983616       3.983616       3.983616    1[6-(1,6,7)]
    42       2.859215       2.859215       2.859215    1[6-(1,6,7)]
    43      -0.447185      -0.447185      -0.447185    1[6-(1,6,7)]
    44       0.661286       0.661286       0.661286    1[6-(1,6,7)]
    45       2.415386       2.415386       2.415386    1[6-(1,6,7)]
    46       5.668961       5.668961       5.668961    1[6-(1,6,7)]
    47       9.276099       9.276099       9.276099    1[6-(1,6,7)]
    48       1.934369       1.934369       1.934369    1[6-(1,6,7)]
    49       3.837718       3.837718       3.837718    1[6-(1,6,7)]
    50       1.493895       1.493895       1.493895    1[6-(1,6,7)]
    51       1.783726       1.783726       1.783726    1[6-(6,6)]
    52       2.150978       2.150978       2.150978    1[6-(1,1,6)]
    53       3.241001       3.241001       3.241001    1[6-(1,1,6)]
    54       3.557947       3.557947       3.557947    1[6-(1,1,6)]
    55       2.149306       2.149306       2.149306    1[6-(1,1,6)]
    56       1.911177       1.911177       1.911177    1[6-(1,1,6)]
    57       1.113782       1.113782       1.113782    1[6-(1,1,6)]
    58       4.010732       4.010732       4.010732    1[6-(1,6,7)]
    59       5.515803       5.515803       5.515803    1[6-(1,6,7)]
    60       7.263194       7.263194       7.263194    1[6-(1,1,6)]
    61       7.268223       7.268223       7.268223    1[6-(1,1,6)]
    62       6.858208       6.858208       6.858208    1[6-(1,1,6)]
    63        6.77855        6.77855        6.77855    1[6-(1,6,7)]
    64       5.654147       5.654147       5.654147    1[6-(1,6,7)]
    65       5.142674       5.142674       5.142674    1[6-(1,6,7)]
    66       6.251144       6.251144       6.251144    1[6-(1,6,7)]
    67       8.005245       8.005245       8.005245    1[6-(1,6,7)]
    68       8.463893       8.463893       8.463893    1[6-(1,6,7)]
    69        3.68624        3.68624        3.68624    1[6-(1,6,7)]
    70        4.72931        4.72931        4.72931    1[6-(1,6,7)]
    71       6.632659       6.632659       6.632659    1[6-(1,6,7)]
    72       7.083762       7.083762       7.083762    1[6-(1,6,7)]
    73      -0.616557      -0.616557      -0.616557    6[6-(1,1,7),6-(6,6),6-(6,6)]
    74       2.554006       2.554006       2.554006    6[6-(1,1,1),6-(6,6),6-(6,6)]
    75       1.616585       1.616585       1.616585    6[6-(1,1,7),6-(6,6),6-(6,6)]
    76       8.617893       8.617893       8.617893    6[6-(1,1,1),6-(1,6),6-(6,6)]
    77       5.475838       5.475838       5.475838    6[1-(0),6-(6,6),6-(6,6)]
    78        6.39062        6.39062        6.39062    6[6-(1,1,1),6-(1,6),6-(6,6)]
    79       5.885855       5.885855       5.885855    6[1-(0),1-(0),1-(0),6-(6,6)]
    80       7.545477       7.545477       7.545477    6[1-(0),1-(0),1-(0),6-(6,6)]
    81       1.971262       1.971262       1.971262    6[1-(0),1-(0),6-(6,6),7-(6,6)]
    82       4.029731       4.029731       4.029731    6[1-(0),1-(0),1-(0),6-(6,6)]
    83       0.402196       0.402196       0.402196    6[1-(0),1-(0),6-(6,6),7-(6,6)]
    84       2.863408       2.863408       2.863408    6[1-(0),1-(0),6-(8,8),7-(6,6)]
    85       1.925149       1.925149       1.925149    6[6-(1,1,7),8-(27),8-(27)]
    86        5.62033        5.62033        5.62033    6[6-(1,1,7),8-(27),8-(27)]
    87       5.132334       5.132334       5.132334    6[1-(0),1-(0),6-(8,8),7-(6,6)]
    88       7.012769       7.012769       7.012769    6[1-(0),1-(0),6-(8,8),7-(6,6)]
    89       6.064447       6.064447       6.064447    6[6-(1,1,7),8-(27),8-(27)]
    90       1.435199       1.435199       1.435199    6[6-(1,1,7),8-(27),8-(27)]
    91       0.948882       0.948882       0.948882    6[1-(0),1-(0),6-(8,8),7-(6,6)]
    92       2.178367       2.178367       2.178367    6[6-(1,1,7),6-(6,6),6-(6,6)]
    93      -0.240919      -0.240919      -0.240919    6[6-(1,1,1),6-(6,6),6-(6,6)]
    94        7.20646        7.20646        7.20646    6[6-(1,1,7),6-(6,6),6-(6,6)]
    95       5.822968       5.822968       5.822968    6[6-(1,1,1),6-(1,6),6-(6,6)]
    96       8.270763       8.270763       8.270763    6[1-(0),6-(6,6),6-(6,6)]
    97       9.185545       9.185545       9.185545    6[6-(1,1,1),6-(1,6),6-(6,6)]
    98       8.680782       8.680782       8.680782    6[1-(0),1-(0),1-(0),6-(6,6)]
    99       4.750551       4.750551       4.750551    6[1-(0),1-(0),1-(0),6-(6,6)]
   100       7.561135       7.561135       7.561135    6[1-(0),1-(0),6-(6,6),7-(6,6)]
   101       1.234806       1.234806       1.234806    6[1-(0),1-(0),1-(0),6-(6,6)]
   102       3.197122       3.197122       3.197122    6[1-(0),1-(0),6-(6,6),7-(6,6)]
   103       0.068481       0.068481       0.068481    6[1-(0),1-(0),6-(8,8),7-(6,6)]
   104      -0.869777      -0.869777      -0.869777    6[6-(1,1,7),8-(27),8-(27)]
   105       2.825404       2.825404       2.825404    6[6-(1,1,7),8-(27),8-(27)]
   106       2.337409       2.337409       2.337409    6[1-(0),1-(0),6-(8,8),7-(6,6)]
   107       9.807695       9.807695       9.807695    6[1-(0),1-(0),6-(8,8),7-(6,6)]
   108       8.859374       8.859374       8.859374    6[6-(1,1,7),8-(27),8-(27)]
   109       4.230125       4.230125       4.230125    6[6-(1,1,7),8-(27),8-(27)]
   110       3.743807       3.743807       3.743807    6[1-(0),1-(0),6-(8,8),7-(6,6)]
   111       4.973303       4.973303       4.973303    6[6-(1,1,7),6-(6,6),6-(6,6)]
   112       5.348943       5.348943       5.348943    6[6-(1,1,1),6-(6,6),6-(6,6)]
   113       4.411524       4.411524       4.411524    6[6-(1,1,7),6-(6,6),6-(6,6)]
   114       3.028032       3.028032       3.028032    6[6-(1,1,1),6-(1,6),6-(6,6)]
   115         2.6809         2.6809         2.6809    6[1-(0),6-(6,6),6-(6,6)]
   116        3.59568        3.59568        3.59568    6[6-(1,1,1),6-(1,6),6-(6,6)]
   117       3.090914       3.090914       3.090914    6[1-(0),1-(0),1-(0),6-(6,6)]
   118       1.955617       1.955617       1.955617    6[1-(0),1-(0),1-(0),6-(6,6)]
   119       4.766202       4.766202       4.766202    6[1-(0),1-(0),6-(6,6),7-(6,6)]
   120       6.824668       6.824668       6.824668    6[1-(0),1-(0),1-(0),6-(6,6)]
   121       5.992055       5.992055       5.992055    6[1-(0),1-(0),6-(6,6),7-(6,6)]
   122       5.658339       5.658339       5.658339    6[1-(0),1-(0),6-(8,8),7-(6,6)]
   123       4.720078       4.720078       4.720078    6[6-(1,1,7),8-(27),8-(27)]
   124        8.41526        8.41526        8.41526    6[6-(1,1,7),8-(27),8-(27)]
   125       7.927266       7.927266       7.927266    6[1-(0),1-(0),6-(8,8),7-(6,6)]
   126       4.217838       4.217838       4.217838    6[1-(0),1-(0),6-(8,8),7-(6,6)]
   127       3.269518       3.269518       3.269518    6[6-(1,1,7),8-(27),8-(27)]
   128       -1.35973       -1.35973       -1.35973    6[6-(1,1,7),8-(27),8-(27)]
   129        6.53875        6.53875        6.53875    6[1-(0),1-(0),6-(8,8),7-(6,6)]
   130        0.88097        0.88097        0.88097    7[6-(1,1,6),6-(1,1,6),6-(1,1,6)]
   131      -0.463118      -0.463118      -0.463118    7[6-(1,1,6),6-(1,1,6),6-(1,1,6)]
   132       3.675893       3.675893       3.675893    7[6-(1,1,6),6-(1,1,6),6-(1,1,6)]
   133       2.331806       2.331806       2.331806    7[6-(1,1,6),6-(1,1,6),6-(1,1,6)]
   134       6.470826       6.470826       6.470826    7[6-(1,1,6),6-(1,1,6),6-(1,1,6)]
   135        5.12675        5.12675        5.12675    7[6-(1,1,6),6-(1,1,6),6-(1,1,6)]
   136       2.170824       2.170824       2.170824    8[6-(6,8),27-(8,8,8)]
   137       1.006176       1.006176       1.006176    8[6-(6,8),27-(8,8,8)]
   138       5.174259       5.174259       5.174259    8[6-(6,8),27-(8,8,8)]
   139       6.599676       6.599676       6.599676    8[6-(6,8),27-(8,8,8)]
   140       6.325215       6.325215       6.325215    8[6-(6,8),27-(8,8,8)]
   141       5.209197       5.209197       5.209197    8[6-(6,8),27-(8,8,8)]
   142       0.952235       0.952235       0.952235    8[6-(6,8),27-(8,8,8)]
   143       2.415382       2.415382       2.415382    8[6-(6,8),27-(8,8,8)]
   144      -0.624101      -0.624101      -0.624101    8[6-(6,8),27-(8,8,8)]
   145       6.596048       6.596048       6.596048    8[6-(6,8),27-(8,8,8)]
   146       2.379334       2.379334       2.379334    8[6-(6,8),27-(8,8,8)]
   147       3.804748       3.804748       3.804748    8[6-(6,8),27-(8,8,8)]
   148        9.12014        9.12014        9.12014    8[6-(6,8),27-(8,8,8)]
   149       8.004125       8.004125       8.004125    8[6-(6,8),27-(8,8,8)]
   150        3.74716        3.74716        3.74716    8[6-(6,8),27-(8,8,8)]
   151       5.210309       5.210309       5.210309    8[6-(6,8),27-(8,8,8)]
   152       4.965752       4.965752       4.965752    8[6-(6,8),27-(8,8,8)]
   153       3.801104       3.801104       3.801104    8[6-(6,8),27-(8,8,8)]
   154       7.969187       7.969187       7.969187    8[6-(6,8),27-(8,8,8)]
   155       9.394605       9.394605       9.394605    8[6-(6,8),27-(8,8,8)]
   156       3.530286       3.530286       3.530286    8[6-(6,8),27-(8,8,8)]
   157       2.414268       2.414268       2.414268    8[6-(6,8),27-(8,8,8)]
   158      -1.842693      -1.842693      -1.842693    8[6-(6,8),27-(8,8,8)]
   159      -0.379547      -0.379547      -0.379547    8[6-(6,8),27-(8,8,8)]
