# Supplementary material for: A collection of forcefield precursors for metal–organic frameworks
Source: RSC Adv. 2019 Nov 13;9(63):36492–507. doi: 10.1039/c9ra07327b (PMC9075174; doi:10.1039/c9ra07327b)
Supplement: RA-009-C9RA07327B-s1802 [file RA-009-C9RA07327B-s1802.txt]

OGECOU_clean

8.306500    0.000000    0.000000
-2.768835    16.898464    0.000000
2.768835    8.449237    14.634496

     1       6.101345       6.101345       6.101345    28[7-(6,6,6),8-(6),8-(6),8-(6),8-(6)]
     2       7.477263       7.477263       7.477263    28[7-(6,6,6),8-(6),8-(6),8-(6),8-(6)]
     3       0.563679       0.563679       0.563679    28[7-(6,6,6),8-(6),8-(6),8-(6),8-(6)]
     4       4.708429       4.708429       4.708429    28[7-(6,6,6),8-(6),8-(6),8-(6),8-(6)]
     5       3.332513       3.332513       3.332513    28[7-(6,6,6),8-(6),8-(6),8-(6),8-(6)]
     6       1.939594       1.939594       1.939594    28[7-(6,6,6),8-(6),8-(6),8-(6),8-(6)]
     7       4.065754       4.065754       4.065754    1[6-(1,6,7)]
     8       7.381156       7.381156       7.381156    1[6-(1,6,7)]
     9       0.924514       0.924514       0.924514    1[6-(1,6,7)]
    10       1.986085       1.986085       1.986085    1[6-(1,6,7)]
    11       5.615747       5.615747       5.615747    1[6-(1,6,7)]
    12       -1.19226       -1.19226       -1.19226    1[6-(1,6,7)]
    13       3.836773       3.836773       3.836773    1[6-(6,6)]
    14       4.302489       4.302489       4.302489    1[6-(1,1,6)]
    15        3.92039        3.92039        3.92039    1[6-(1,1,6)]
    16       6.676765       6.676765       6.676765    1[6-(1,1,6)]
    17       0.689162       0.689162       0.689162    1[6-(1,1,6)]
    18       1.196689       1.196689       1.196689    1[6-(1,1,6)]
    19       1.746579       1.746579       1.746579    1[6-(1,1,6)]
    20       3.380746       3.380746       3.380746    1[6-(1,1,6)]
    21       2.502749       2.502749       2.502749    1[6-(1,1,6)]
    22       1.897206       1.897206       1.897206    1[6-(1,1,6)]
    23       8.261646       8.261646       8.261646    1[6-(1,6,7)]
    24       7.141099       7.141099       7.141099    1[6-(1,6,7)]
    25       6.046024       6.046024       6.046024    1[6-(1,6,7)]
    26       4.963687       4.963687       4.963687    1[6-(1,6,7)]
    27       5.518009       5.518009       5.518009    1[6-(1,6,7)]
    28       3.225967       3.225967       3.225967    1[6-(1,6,7)]
    29       6.834589       6.834589       6.834589    1[6-(1,6,7)]
    30       4.612322       4.612322       4.612322    1[6-(1,6,7)]
    31       6.462179       6.462179       6.462179    1[6-(1,6,7)]
    32       -0.78275       -0.78275       -0.78275    1[6-(1,6,7)]
    33       8.384581       8.384581       8.384581    1[6-(1,6,7)]
    34       1.576574       1.576574       1.576574    1[6-(1,6,7)]
    35       1.067938       1.067938       1.067938    1[6-(6,6)]
    36       7.071324       7.071324       7.071324    1[6-(1,1,6)]
    37       6.689225       6.689225       6.689225    1[6-(1,1,6)]
    38        3.90793        3.90793        3.90793    1[6-(1,1,6)]
    39       3.457996       3.457996       3.457996    1[6-(1,1,6)]
    40       3.965524       3.965524       3.965524    1[6-(1,1,6)]
    41       4.515414       4.515414       4.515414    1[6-(1,1,6)]
    42       0.611912       0.611912       0.611912    1[6-(1,1,6)]
    43      -0.266085      -0.266085      -0.266085    1[6-(1,1,6)]
    44       7.434871       7.434871       7.434871    1[6-(1,1,6)]
    45       5.492811       5.492811       5.492811    1[6-(1,6,7)]
    46       4.372264       4.372264       4.372264    1[6-(1,6,7)]
    47       8.814859       8.814859       8.814859    1[6-(1,6,7)]
    48       7.732522       7.732522       7.732522    1[6-(1,6,7)]
    49       2.749174       2.749174       2.749174    1[6-(1,6,7)]
    50       5.994802       5.994802       5.994802    1[6-(1,6,7)]
    51       1.296922       1.296922       1.296922    1[6-(1,6,7)]
    52        1.84349        1.84349        1.84349    1[6-(1,6,7)]
    53       3.693347       3.693347       3.693347    1[6-(1,6,7)]
    54       4.754918       4.754918       4.754918    1[6-(1,6,7)]
    55       2.846915       2.846915       2.846915    1[6-(1,6,7)]
    56       4.345408       4.345408       4.345408    1[6-(1,6,7)]
    57       6.605606       6.605606       6.605606    1[6-(6,6)]
    58       1.533657       1.533657       1.533657    1[6-(1,1,6)]
    59       1.151558       1.151558       1.151558    1[6-(1,1,6)]
    60       1.139098       1.139098       1.139098    1[6-(1,1,6)]
    61        6.22683        6.22683        6.22683    1[6-(1,1,6)]
    62       6.734357       6.734357       6.734357    1[6-(1,1,6)]
    63       7.284247       7.284247       7.284247    1[6-(1,1,6)]
    64       6.149578       6.149578       6.149578    1[6-(1,1,6)]
    65       5.271581       5.271581       5.271581    1[6-(1,1,6)]
    66       4.666037       4.666037       4.666037    1[6-(1,1,6)]
    67       2.723978       2.723978       2.723978    1[6-(1,6,7)]
    68       1.603431       1.603431       1.603431    1[6-(1,6,7)]
    69       3.277191       3.277191       3.277191    1[6-(1,6,7)]
    70       2.194853       2.194853       2.194853    1[6-(1,6,7)]
    71      -0.019659      -0.019659      -0.019659    1[6-(1,6,7)]
    72       0.457134       0.457134       0.457134    1[6-(1,6,7)]
    73       6.947557       6.947557       6.947557    6[6-(1,1,7),8-(28),8-(28)]
    74       7.423519       7.423519       7.423519    6[1-(0),1-(0),6-(8,8),7-(6,6,28)]
    75       1.440347       1.440347       1.440347    6[1-(0),1-(0),6-(8,8),7-(6,6,28)]
    76       2.375659       2.375659       2.375659    6[6-(1,1,7),8-(28),8-(28)]
    77       6.379945       6.379945       6.379945    6[1-(0),1-(0),6-(6,6),7-(6,6,28)]
    78        6.77035        6.77035        6.77035    6[6-(1,1,7),6-(6,6),6-(6,6)]
    79      -0.178037      -0.178037      -0.178037    6[6-(1,1,1),6-(1,6),6-(6,6)]
    80       2.933026       2.933026       2.933026    6[1-(0),6-(6,6),6-(6,6)]
    81       2.024295       2.024295       2.024295    6[6-(1,1,1),6-(1,6),6-(6,6)]
    82       8.961884       8.961884       8.961884    6[6-(1,1,7),6-(6,6),6-(6,6)]
    83       5.817595       5.817595       5.817595    6[6-(1,1,1),6-(6,6),6-(6,6)]
    84       4.349836       4.349836       4.349836    6[1-(0),1-(0),1-(0),6-(6,6)]
    85       0.974905       0.974905       0.974905    6[1-(0),1-(0),1-(0),6-(6,6)]
    86       2.495273       2.495273       2.495273    6[1-(0),1-(0),1-(0),6-(6,6)]
    87        7.93437        7.93437        7.93437    6[1-(0),1-(0),6-(6,6),7-(6,6,28)]
    88       5.547634       5.547634       5.547634    6[1-(0),1-(0),6-(8,8),7-(6,6,28)]
    89       6.478793       6.478793       6.478793    6[6-(1,1,7),8-(28),8-(28)]
    90       2.854667       2.854667       2.854667    6[6-(1,1,7),8-(28),8-(28)]
    91       3.304048       3.304048       3.304048    6[1-(0),1-(0),6-(8,8),7-(6,6,28)]
    92       4.178722       4.178722       4.178722    6[6-(1,1,7),8-(28),8-(28)]
    93       4.654685       4.654685       4.654685    6[1-(0),1-(0),6-(8,8),7-(6,6,28)]
    94      -1.328487      -1.328487      -1.328487    6[1-(0),1-(0),6-(8,8),7-(6,6,28)]
    95      -0.393175      -0.393175      -0.393175    6[6-(1,1,7),8-(28),8-(28)]
    96        0.84228        0.84228        0.84228    6[1-(0),1-(0),6-(6,6),7-(6,6,28)]
    97       1.232685       1.232685       1.232685    6[6-(1,1,7),6-(6,6),6-(6,6)]
    98       2.590798       2.590798       2.590798    6[6-(1,1,1),6-(1,6),6-(6,6)]
    99       0.164191       0.164191       0.164191    6[1-(0),6-(6,6),6-(6,6)]
   100       -0.74454       -0.74454       -0.74454    6[6-(1,1,1),6-(1,6),6-(6,6)]
   101       6.193049       6.193049       6.193049    6[6-(1,1,7),6-(6,6),6-(6,6)]
   102        8.58643        8.58643        8.58643    6[6-(1,1,1),6-(6,6),6-(6,6)]
   103       7.118671       7.118671       7.118671    6[1-(0),1-(0),1-(0),6-(6,6)]
   104        3.74374        3.74374        3.74374    6[1-(0),1-(0),1-(0),6-(6,6)]
   105      -0.273561      -0.273561      -0.273561    6[1-(0),1-(0),1-(0),6-(6,6)]
   106       5.165535       5.165535       5.165535    6[1-(0),1-(0),6-(6,6),7-(6,6,28)]
   107       8.316469       8.316469       8.316469    6[1-(0),1-(0),6-(8,8),7-(6,6,28)]
   108       9.247628       9.247628       9.247628    6[6-(1,1,7),8-(28),8-(28)]
   109       5.623502       5.623502       5.623502    6[6-(1,1,7),8-(28),8-(28)]
   110       6.072883       6.072883       6.072883    6[1-(0),1-(0),6-(8,8),7-(6,6,28)]
   111       9.716391       9.716391       9.716391    6[6-(1,1,7),8-(28),8-(28)]
   112       1.885853       1.885853       1.885853    6[1-(0),1-(0),6-(8,8),7-(6,6,28)]
   113       4.209181       4.209181       4.209181    6[1-(0),1-(0),6-(8,8),7-(6,6,28)]
   114       5.144493       5.144493       5.144493    6[6-(1,1,7),8-(28),8-(28)]
   115       3.611113       3.611113       3.611113    6[1-(0),1-(0),6-(6,6),7-(6,6,28)]
   116       4.001518       4.001518       4.001518    6[6-(1,1,7),6-(6,6),6-(6,6)]
   117       5.359631       5.359631       5.359631    6[6-(1,1,1),6-(1,6),6-(6,6)]
   118       5.701858       5.701858       5.701858    6[1-(0),6-(6,6),6-(6,6)]
   119       4.793127       4.793127       4.793127    6[6-(1,1,1),6-(1,6),6-(6,6)]
   120       3.424216       3.424216       3.424216    6[6-(1,1,7),6-(6,6),6-(6,6)]
   121       3.048762       3.048762       3.048762    6[6-(1,1,1),6-(6,6),6-(6,6)]
   122       1.581004       1.581004       1.581004    6[1-(0),1-(0),1-(0),6-(6,6)]
   123       6.512573       6.512573       6.512573    6[1-(0),1-(0),1-(0),6-(6,6)]
   124       5.264105       5.264105       5.264105    6[1-(0),1-(0),1-(0),6-(6,6)]
   125       2.396702       2.396702       2.396702    6[1-(0),1-(0),6-(6,6),7-(6,6,28)]
   126         2.7788         2.7788         2.7788    6[1-(0),1-(0),6-(8,8),7-(6,6,28)]
   127       3.709959       3.709959       3.709959    6[6-(1,1,7),8-(28),8-(28)]
   128       0.085833       0.085833       0.085833    6[6-(1,1,7),8-(28),8-(28)]
   129       0.535215       0.535215       0.535215    6[1-(0),1-(0),6-(8,8),7-(6,6,28)]
   130       6.037717       6.037717       6.037717    7[6-(1,1,6),6-(1,1,6),6-(1,1,6),28-(8,8,8,8)]
   131       4.730274       4.730274       4.730274    7[6-(1,1,6),6-(1,1,6),6-(1,1,6),28-(8,8,8,8)]
   132       8.806552       8.806552       8.806552    7[6-(1,1,6),6-(1,1,6),6-(1,1,6),28-(8,8,8,8)]
   133       7.499109       7.499109       7.499109    7[6-(1,1,6),6-(1,1,6),6-(1,1,6),28-(8,8,8,8)]
   134       3.268885       3.268885       3.268885    7[6-(1,1,6),6-(1,1,6),6-(1,1,6),28-(8,8,8,8)]
   135       1.961441       1.961441       1.961441    7[6-(1,1,6),6-(1,1,6),6-(1,1,6),28-(8,8,8,8)]
   136       7.460898       7.460898       7.460898    8[6-(6,8),28-(7,8,8,8)]
   137       5.998954       5.998954       5.998954    8[6-(6,8),28-(7,8,8,8)]
   138       2.091577       2.091577       2.091577    8[6-(6,8),28-(7,8,8,8)]
   139       3.229567       3.229567       3.229567    8[6-(6,8),28-(7,8,8,8)]
   140       7.389186       7.389186       7.389186    8[6-(6,8),28-(7,8,8,8)]
   141       6.222953       6.222953       6.222953    8[6-(6,8),28-(7,8,8,8)]
   142       1.871177       1.871177       1.871177    8[6-(6,8),28-(7,8,8,8)]
   143       3.333121       3.333121       3.333121    8[6-(6,8),28-(7,8,8,8)]
   144       4.692064       4.692064       4.692064    8[6-(6,8),28-(7,8,8,8)]
   145        3.23012        3.23012        3.23012    8[6-(6,8),28-(7,8,8,8)]
   146      -0.677258      -0.677258      -0.677258    8[6-(6,8),28-(7,8,8,8)]
   147       0.460733       0.460733       0.460733    8[6-(6,8),28-(7,8,8,8)]
   148        1.85152        1.85152        1.85152    8[6-(6,8),28-(7,8,8,8)]
   149       8.991788       8.991788       8.991788    8[6-(6,8),28-(7,8,8,8)]
   150       4.640012       4.640012       4.640012    8[6-(6,8),28-(7,8,8,8)]
   151       6.101956       6.101956       6.101956    8[6-(6,8),28-(7,8,8,8)]
   152       1.923233       1.923233       1.923233    8[6-(6,8),28-(7,8,8,8)]
   153       8.767789       8.767789       8.767789    8[6-(6,8),28-(7,8,8,8)]
   154       4.860411       4.860411       4.860411    8[6-(6,8),28-(7,8,8,8)]
   155       5.998401       5.998401       5.998401    8[6-(6,8),28-(7,8,8,8)]
   156       4.620351       4.620351       4.620351    8[6-(6,8),28-(7,8,8,8)]
   157       3.454118       3.454118       3.454118    8[6-(6,8),28-(7,8,8,8)]
   158      -0.897657      -0.897657      -0.897657    8[6-(6,8),28-(7,8,8,8)]
   159       0.564287       0.564287       0.564287    8[6-(6,8),28-(7,8,8,8)]
