# Supplementary material for: A collection of forcefield precursors for metal–organic frameworks
Source: RSC Adv. 2019 Nov 13;9(63):36492–507. doi: 10.1039/c9ra07327b (PMC9075174; doi:10.1039/c9ra07327b)
Supplement: RA-009-C9RA07327B-s1803 [file RA-009-C9RA07327B-s1803.txt]

OGIYAF_clean

8.307000    0.000000    0.000000
4.153487    7.281130    0.000000
4.153487    2.133552    6.961523

     1            0.0            0.0            0.0    27[8-(6),8-(6),8-(6),8-(6),8-(6),8-(6)]
     2       8.306987       8.306987       8.306987    27[8-(6),8-(6),8-(6),8-(6),8-(6),8-(6)]
     3       8.714023       8.714023       8.714023    1[6-(8,8)]
     4        7.89995        7.89995        7.89995    1[6-(8,8)]
     5      10.383738      10.383738      10.383738    1[6-(8,8)]
     6       6.230236       6.230236       6.230236    1[6-(8,8)]
     7       6.230236       6.230236       6.230236    1[6-(8,8)]
     8      10.383738      10.383738      10.383738    1[6-(8,8)]
     9        7.78447        7.78447        7.78447    6[1-(0),8-(27),8-(27)]
    10       8.829504       8.829504       8.829504    6[1-(0),8-(27),8-(27)]
    11      10.383736      10.383736      10.383736    6[1-(0),8-(27),8-(27)]
    12       6.230238       6.230238       6.230238    6[1-(0),8-(27),8-(27)]
    13       6.230238       6.230238       6.230238    6[1-(0),8-(27),8-(27)]
    14      10.383736      10.383736      10.383736    6[1-(0),8-(27),8-(27)]
    15      11.195329      11.195329      11.195329    8[6-(1,8),27-(8,8,8,8,8)]
    16       7.041833       7.041833       7.041833    8[6-(1,8),27-(8,8,8,8,8)]
    17       9.572141       9.572141       9.572141    8[6-(1,8),27-(8,8,8,8,8)]
    18       5.418645       5.418645       5.418645    8[6-(1,8),27-(8,8,8,8,8)]
    19       5.418645       5.418645       5.418645    8[6-(1,8),27-(8,8,8,8,8)]
    20       9.572141       9.572141       9.572141    8[6-(1,8),27-(8,8,8,8,8)]
    21       7.041833       7.041833       7.041833    8[6-(1,8),27-(8,8,8,8,8)]
    22      11.195329      11.195329      11.195329    8[6-(1,8),27-(8,8,8,8,8)]
    23        7.20547        7.20547        7.20547    8[6-(1,8),27-(8,8,8,8,8)]
    24       7.205475       7.205475       7.205475    8[6-(1,8),27-(8,8,8,8,8)]
    25       9.408499       9.408499       9.408499    8[6-(1,8),27-(8,8,8,8,8)]
    26       9.408504       9.408504       9.408504    8[6-(1,8),27-(8,8,8,8,8)]
