# Supplementary material for: A collection of forcefield precursors for metal–organic frameworks
Source: RSC Adv. 2019 Nov 13;9(63):36492–507. doi: 10.1039/c9ra07327b (PMC9075174; doi:10.1039/c9ra07327b)
Supplement: RA-009-C9RA07327B-s1804 [file RA-009-C9RA07327B-s1804.txt]

OGOJOJ_charged

15.069900    0.000000    0.000000
0.000000    15.700200    0.000000
-5.623305    0.000000    26.661432

     1       7.299113       7.299113       7.299113    64[8-(6),8-(6),8-(6),8-(6),8-(6),8-(6),8-(6),8-(6)]
     2       -0.66417       -0.66417       -0.66417    64[8-(6),8-(6),8-(6),8-(6),8-(6),8-(6),8-(6),8-(6)]
     3       2.147482       2.147482       2.147482    64[8-(6),8-(6),8-(6),8-(6),8-(6),8-(6),8-(6),8-(6)]
     4      10.110765      10.110765      10.110765    64[8-(6),8-(6),8-(6),8-(6),8-(6),8-(6),8-(6),8-(6)]
     5      10.542019      10.542019      10.542019    1[6-(7,8)]
     6      -2.317287      -2.317287      -2.317287    1[6-(1,1,7)]
     7      11.782161      11.782161      11.782161    1[6-(1,1,7)]
     8      11.174547      11.174547      11.174547    1[6-(1,1,7)]
     9      -1.510094      -1.510094      -1.510094    1[6-(1,1,7)]
    10      -2.508676      -2.508676      -2.508676    1[6-(1,1,7)]
    11      -1.924049      -1.924049      -1.924049    1[6-(1,1,7)]
    12       7.377325       7.377325       7.377325    1[6-(7,8)]
    13      10.046089      10.046089      10.046089    1[6-(1,1,7)]
    14       10.09979       10.09979       10.09979    1[6-(1,1,7)]
    15        8.93476        8.93476        8.93476    1[6-(1,1,7)]
    16       9.430744       9.430744       9.430744    1[6-(1,1,7)]
    17       7.895298       7.895298       7.895298    1[6-(1,1,7)]
    18       9.045258       9.045258       9.045258    1[6-(1,1,7)]
    19       9.379775       9.379775       9.379775    1[6-(7,8)]
    20      11.269524      11.269524      11.269524    1[6-(1,1,7)]
    21      10.527066      10.527066      10.527066    1[6-(1,1,7)]
    22       9.672789       9.672789       9.672789    1[6-(1,1,7)]
    23      -3.003794      -3.003794      -3.003794    1[6-(1,1,7)]
    24      11.017543      11.017543      11.017543    1[6-(1,1,7)]
    25      11.900971      11.900971      11.900971    1[6-(1,1,7)]
    26       6.329464       6.329464       6.329464    1[6-(7,8)]
    27       2.443954       2.443954       2.443954    1[6-(1,1,7)]
    28       2.969795       2.969795       2.969795    1[6-(1,1,7)]
    29       3.216278       3.216278       3.216278    1[6-(1,1,7)]
    30       3.445835       3.445835       3.445835    1[6-(1,1,7)]
    31       4.926581       4.926581       4.926581    1[6-(1,1,7)]
    32       4.707043       4.707043       4.707043    1[6-(1,1,7)]
    33       7.973946       7.973946       7.973946    1[6-(7,8)]
    34       4.493691       4.493691       4.493691    1[6-(1,1,7)]
    35       4.631434       4.631434       4.631434    1[6-(1,1,7)]
    36       4.514867       4.514867       4.514867    1[6-(1,1,7)]
    37       6.237949       6.237949       6.237949    1[6-(1,1,7)]
    38       7.491301       7.491301       7.491301    1[6-(1,1,7)]
    39       7.491447       7.491447       7.491447    1[6-(1,1,7)]
    40        4.75526        4.75526        4.75526    1[6-(7,8)]
    41       1.314867       1.314867       1.314867    1[6-(1,1,7)]
    42       2.280084       2.280084       2.280084    1[6-(1,1,7)]
    43       2.529246       2.529246       2.529246    1[6-(1,1,7)]
    44       1.532627       1.532627       1.532627    1[6-(1,1,7)]
    45       2.881496       2.881496       2.881496    1[6-(1,1,7)]
    46       2.622887       2.622887       2.622887    1[6-(1,1,7)]
    47       7.352152       7.352152       7.352152    1[6-(7,8)]
    48       9.955865       9.955865       9.955865    1[6-(1,1,7)]
    49      10.257229      10.257229      10.257229    1[6-(1,1,7)]
    50       9.074399       9.074399       9.074399    1[6-(1,1,7)]
    51       9.054673       9.054673       9.054673    1[6-(1,1,7)]
    52       7.552205       7.552205       7.552205    1[6-(1,1,7)]
    53       8.766862       8.766862       8.766862    1[6-(1,1,7)]
    54        5.76664        5.76664        5.76664    1[6-(7,8)]
    55        6.90178        6.90178        6.90178    1[6-(1,1,7)]
    56       5.507503       5.507503       5.507503    1[6-(1,1,7)]
    57       6.230915       6.230915       6.230915    1[6-(1,1,7)]
    58       8.599897       8.599897       8.599897    1[6-(1,1,7)]
    59       9.059169       9.059169       9.059169    1[6-(1,1,7)]
    60       8.312994       8.312994       8.312994    1[6-(1,1,7)]
    61      -3.907076      -3.907076      -3.907076    1[6-(7,8)]
    62        8.95223        8.95223        8.95223    1[6-(1,1,7)]
    63      -5.147219      -5.147219      -5.147219    1[6-(1,1,7)]
    64      -4.539605      -4.539605      -4.539605    1[6-(1,1,7)]
    65       8.145037       8.145037       8.145037    1[6-(1,1,7)]
    66       9.143619       9.143619       9.143619    1[6-(1,1,7)]
    67       8.558992       8.558992       8.558992    1[6-(1,1,7)]
    68      -0.742382      -0.742382      -0.742382    1[6-(7,8)]
    69       2.212158       2.212158       2.212158    1[6-(1,1,7)]
    70       2.158458       2.158458       2.158458    1[6-(1,1,7)]
    71       3.323488       3.323488       3.323488    1[6-(1,1,7)]
    72       2.827504       2.827504       2.827504    1[6-(1,1,7)]
    73        4.36295        4.36295        4.36295    1[6-(1,1,7)]
    74       3.212989       3.212989       3.212989    1[6-(1,1,7)]
    75      -2.744833      -2.744833      -2.744833    1[6-(7,8)]
    76      -4.634581      -4.634581      -4.634581    1[6-(1,1,7)]
    77      -3.892124      -3.892124      -3.892124    1[6-(1,1,7)]
    78      -3.037846      -3.037846      -3.037846    1[6-(1,1,7)]
    79       9.638736       9.638736       9.638736    1[6-(1,1,7)]
    80        -4.3826        -4.3826        -4.3826    1[6-(1,1,7)]
    81      -5.266028      -5.266028      -5.266028    1[6-(1,1,7)]
    82       0.305478       0.305478       0.305478    1[6-(7,8)]
    83       4.190988       4.190988       4.190988    1[6-(1,1,7)]
    84       3.665148       3.665148       3.665148    1[6-(1,1,7)]
    85       3.418664       3.418664       3.418664    1[6-(1,1,7)]
    86       3.189108       3.189108       3.189108    1[6-(1,1,7)]
    87       1.708362       1.708362       1.708362    1[6-(1,1,7)]
    88         1.9279         1.9279         1.9279    1[6-(1,1,7)]
    89      -1.339004      -1.339004      -1.339004    1[6-(7,8)]
    90       2.141252       2.141252       2.141252    1[6-(1,1,7)]
    91       2.003509       2.003509       2.003509    1[6-(1,1,7)]
    92       2.120076       2.120076       2.120076    1[6-(1,1,7)]
    93       0.396993       0.396993       0.396993    1[6-(1,1,7)]
    94      -0.856358      -0.856358      -0.856358    1[6-(1,1,7)]
    95      -0.856505      -0.856505      -0.856505    1[6-(1,1,7)]
    96       1.879683       1.879683       1.879683    1[6-(7,8)]
    97       5.320075       5.320075       5.320075    1[6-(1,1,7)]
    98       4.354858       4.354858       4.354858    1[6-(1,1,7)]
    99       4.105697       4.105697       4.105697    1[6-(1,1,7)]
   100       5.102315       5.102315       5.102315    1[6-(1,1,7)]
   101       3.753446       3.753446       3.753446    1[6-(1,1,7)]
   102       4.012056       4.012056       4.012056    1[6-(1,1,7)]
   103       -0.71721       -0.71721       -0.71721    1[6-(7,8)]
   104      -3.320923      -3.320923      -3.320923    1[6-(1,1,7)]
   105      -3.622286      -3.622286      -3.622286    1[6-(1,1,7)]
   106      -2.439457      -2.439457      -2.439457    1[6-(1,1,7)]
   107       -2.41973       -2.41973       -2.41973    1[6-(1,1,7)]
   108      -0.917263      -0.917263      -0.917263    1[6-(1,1,7)]
   109      -2.131919      -2.131919      -2.131919    1[6-(1,1,7)]
   110       0.868303       0.868303       0.868303    1[6-(7,8)]
   111      -0.266837      -0.266837      -0.266837    1[6-(1,1,7)]
   112       1.127439       1.127439       1.127439    1[6-(1,1,7)]
   113       0.404027       0.404027       0.404027    1[6-(1,1,7)]
   114      -1.964954      -1.964954      -1.964954    1[6-(1,1,7)]
   115      -2.424226      -2.424226      -2.424226    1[6-(1,1,7)]
   116      -1.678051      -1.678051      -1.678051    1[6-(1,1,7)]
   117      -1.095424      -1.095424      -1.095424    1[6-(7,8)]
   118      11.763882      11.763882      11.763882    1[6-(1,1,7)]
   119      -2.335566      -2.335566      -2.335566    1[6-(1,1,7)]
   120      -1.727952      -1.727952      -1.727952    1[6-(1,1,7)]
   121      10.956689      10.956689      10.956689    1[6-(1,1,7)]
   122      11.955271      11.955271      11.955271    1[6-(1,1,7)]
   123      11.370644      11.370644      11.370644    1[6-(1,1,7)]
   124        2.06927        2.06927        2.06927    1[6-(7,8)]
   125      -0.599494      -0.599494      -0.599494    1[6-(1,1,7)]
   126      -0.653195      -0.653195      -0.653195    1[6-(1,1,7)]
   127       0.511835       0.511835       0.511835    1[6-(1,1,7)]
   128       0.015851       0.015851       0.015851    1[6-(1,1,7)]
   129       1.551297       1.551297       1.551297    1[6-(1,1,7)]
   130       0.401337       0.401337       0.401337    1[6-(1,1,7)]
   131        0.06682        0.06682        0.06682    1[6-(7,8)]
   132      -1.822929      -1.822929      -1.822929    1[6-(1,1,7)]
   133      -1.080471      -1.080471      -1.080471    1[6-(1,1,7)]
   134      -0.226194      -0.226194      -0.226194    1[6-(1,1,7)]
   135      12.450389      12.450389      12.450389    1[6-(1,1,7)]
   136      -1.570948      -1.570948      -1.570948    1[6-(1,1,7)]
   137      -2.454376      -2.454376      -2.454376    1[6-(1,1,7)]
   138       3.117131       3.117131       3.117131    1[6-(7,8)]
   139       7.002641       7.002641       7.002641    1[6-(1,1,7)]
   140         6.4768         6.4768         6.4768    1[6-(1,1,7)]
   141       6.230317       6.230317       6.230317    1[6-(1,1,7)]
   142        6.00076        6.00076        6.00076    1[6-(1,1,7)]
   143       4.520014       4.520014       4.520014    1[6-(1,1,7)]
   144       4.739552       4.739552       4.739552    1[6-(1,1,7)]
   145       1.472649       1.472649       1.472649    1[6-(7,8)]
   146       4.952904       4.952904       4.952904    1[6-(1,1,7)]
   147       4.815161       4.815161       4.815161    1[6-(1,1,7)]
   148       4.931728       4.931728       4.931728    1[6-(1,1,7)]
   149       3.208646       3.208646       3.208646    1[6-(1,1,7)]
   150       1.955294       1.955294       1.955294    1[6-(1,1,7)]
   151       1.955148       1.955148       1.955148    1[6-(1,1,7)]
   152       4.691335       4.691335       4.691335    1[6-(7,8)]
   153       8.131728       8.131728       8.131728    1[6-(1,1,7)]
   154       7.166511       7.166511       7.166511    1[6-(1,1,7)]
   155       6.917349       6.917349       6.917349    1[6-(1,1,7)]
   156       7.913968       7.913968       7.913968    1[6-(1,1,7)]
   157       6.565099       6.565099       6.565099    1[6-(1,1,7)]
   158       6.823708       6.823708       6.823708    1[6-(1,1,7)]
   159       2.094443       2.094443       2.094443    1[6-(7,8)]
   160       -0.50927       -0.50927       -0.50927    1[6-(1,1,7)]
   161      -0.810634      -0.810634      -0.810634    1[6-(1,1,7)]
   162       0.372196       0.372196       0.372196    1[6-(1,1,7)]
   163       0.391922       0.391922       0.391922    1[6-(1,1,7)]
   164        1.89439        1.89439        1.89439    1[6-(1,1,7)]
   165       0.679733       0.679733       0.679733    1[6-(1,1,7)]
   166       3.679955       3.679955       3.679955    1[6-(7,8)]
   167       2.544815       2.544815       2.544815    1[6-(1,1,7)]
   168       3.939092       3.939092       3.939092    1[6-(1,1,7)]
   169        3.21568        3.21568        3.21568    1[6-(1,1,7)]
   170       0.846698       0.846698       0.846698    1[6-(1,1,7)]
   171       0.387426       0.387426       0.387426    1[6-(1,1,7)]
   172       1.133601       1.133601       1.133601    1[6-(1,1,7)]
   173      13.353671      13.353671      13.353671    1[6-(7,8)]
   174       0.494365       0.494365       0.494365    1[6-(1,1,7)]
   175      14.593814      14.593814      14.593814    1[6-(1,1,7)]
   176        13.9862        13.9862        13.9862    1[6-(1,1,7)]
   177       1.301558       1.301558       1.301558    1[6-(1,1,7)]
   178       0.302976       0.302976       0.302976    1[6-(1,1,7)]
   179       0.887603       0.887603       0.887603    1[6-(1,1,7)]
   180      10.188977      10.188977      10.188977    1[6-(7,8)]
   181       7.234437       7.234437       7.234437    1[6-(1,1,7)]
   182       7.288137       7.288137       7.288137    1[6-(1,1,7)]
   183       6.123107       6.123107       6.123107    1[6-(1,1,7)]
   184       6.619091       6.619091       6.619091    1[6-(1,1,7)]
   185       5.083645       5.083645       5.083645    1[6-(1,1,7)]
   186       6.233606       6.233606       6.233606    1[6-(1,1,7)]
   187      12.191428      12.191428      12.191428    1[6-(7,8)]
   188      14.081176      14.081176      14.081176    1[6-(1,1,7)]
   189      13.338719      13.338719      13.338719    1[6-(1,1,7)]
   190      12.484441      12.484441      12.484441    1[6-(1,1,7)]
   191      -0.192141      -0.192141      -0.192141    1[6-(1,1,7)]
   192      13.829195      13.829195      13.829195    1[6-(1,1,7)]
   193      14.712623      14.712623      14.712623    1[6-(1,1,7)]
   194       9.141117       9.141117       9.141117    1[6-(7,8)]
   195       5.255607       5.255607       5.255607    1[6-(1,1,7)]
   196       5.781447       5.781447       5.781447    1[6-(1,1,7)]
   197       6.027931       6.027931       6.027931    1[6-(1,1,7)]
   198       6.257487       6.257487       6.257487    1[6-(1,1,7)]
   199       7.738233       7.738233       7.738233    1[6-(1,1,7)]
   200       7.518695       7.518695       7.518695    1[6-(1,1,7)]
   201      10.785599      10.785599      10.785599    1[6-(7,8)]
   202       7.305343       7.305343       7.305343    1[6-(1,1,7)]
   203       7.443086       7.443086       7.443086    1[6-(1,1,7)]
   204       7.326519       7.326519       7.326519    1[6-(1,1,7)]
   205       9.049602       9.049602       9.049602    1[6-(1,1,7)]
   206      10.302953      10.302953      10.302953    1[6-(1,1,7)]
   207        10.3031        10.3031        10.3031    1[6-(1,1,7)]
   208       7.566912       7.566912       7.566912    1[6-(7,8)]
   209        4.12652        4.12652        4.12652    1[6-(1,1,7)]
   210       5.091737       5.091737       5.091737    1[6-(1,1,7)]
   211       5.340898       5.340898       5.340898    1[6-(1,1,7)]
   212        4.34428        4.34428        4.34428    1[6-(1,1,7)]
   213       5.693149       5.693149       5.693149    1[6-(1,1,7)]
   214       5.434539       5.434539       5.434539    1[6-(1,1,7)]
   215      10.163805      10.163805      10.163805    1[6-(7,8)]
   216      12.767518      12.767518      12.767518    1[6-(1,1,7)]
   217      13.068881      13.068881      13.068881    1[6-(1,1,7)]
   218      11.886052      11.886052      11.886052    1[6-(1,1,7)]
   219      11.866325      11.866325      11.866325    1[6-(1,1,7)]
   220      10.363858      10.363858      10.363858    1[6-(1,1,7)]
   221      11.578514      11.578514      11.578514    1[6-(1,1,7)]
   222       8.578292       8.578292       8.578292    1[6-(7,8)]
   223       9.713432       9.713432       9.713432    1[6-(1,1,7)]
   224       8.319156       8.319156       8.319156    1[6-(1,1,7)]
   225       9.042568       9.042568       9.042568    1[6-(1,1,7)]
   226      11.411549      11.411549      11.411549    1[6-(1,1,7)]
   227      11.870821      11.870821      11.870821    1[6-(1,1,7)]
   228      11.124646      11.124646      11.124646    1[6-(1,1,7)]
   229      10.596603      10.596603      10.596603    6[1-(0),7-(6,6),8-(64)]
   230      -3.202408      -3.202408      -3.202408    6[1-(0),1-(0),1-(0),7-(6,6)]
   231      -2.234892      -2.234892      -2.234892    6[1-(0),1-(0),1-(0),7-(6,6)]
   232       7.863163       7.863163       7.863163    6[1-(0),7-(6,6),8-(64)]
   233       9.507368       9.507368       9.507368    6[1-(0),1-(0),1-(0),7-(6,6)]
   234       8.769271       8.769271       8.769271    6[1-(0),1-(0),1-(0),7-(6,6)]
   235       9.407187       9.407187       9.407187    6[1-(0),7-(6,6),8-(64)]
   236       10.47444       10.47444       10.47444    6[1-(0),1-(0),1-(0),7-(6,6)]
   237      11.429259      11.429259      11.429259    6[1-(0),1-(0),1-(0),7-(6,6)]
   238       5.546437       5.546437       5.546437    6[1-(0),7-(6,6),8-(64)]
   239       3.160245       3.160245       3.160245    6[1-(0),1-(0),1-(0),7-(6,6)]
   240       4.370765       4.370765       4.370765    6[1-(0),1-(0),1-(0),7-(6,6)]
   241       7.029839       7.029839       7.029839    6[1-(0),7-(6,6),8-(64)]
   242       4.871094       4.871094       4.871094    6[1-(0),1-(0),1-(0),7-(6,6)]
   243       6.934586       6.934586       6.934586    6[1-(0),1-(0),1-(0),7-(6,6)]
   244       4.395611       4.395611       4.395611    6[1-(0),7-(6,6),8-(64)]
   245       2.237797       2.237797       2.237797    6[1-(0),1-(0),1-(0),7-(6,6)]
   246       2.491997       2.491997       2.491997    6[1-(0),1-(0),1-(0),7-(6,6)]
   247       7.961159       7.961159       7.961159    6[1-(0),7-(6,6),8-(64)]
   248       9.553078       9.553078       9.553078    6[1-(0),1-(0),1-(0),7-(6,6)]
   249        8.48834        8.48834        8.48834    6[1-(0),1-(0),1-(0),7-(6,6)]
   250       6.602797       6.602797       6.602797    6[1-(0),7-(6,6),8-(64)]
   251       6.373704       6.373704       6.373704    6[1-(0),1-(0),1-(0),7-(6,6)]
   252       8.368835       8.368835       8.368835    6[1-(0),1-(0),1-(0),7-(6,6)]
   253      -3.961661      -3.961661      -3.961661    6[1-(0),7-(6,6),8-(64)]
   254       9.837351       9.837351       9.837351    6[1-(0),1-(0),1-(0),7-(6,6)]
   255       8.869835       8.869835       8.869835    6[1-(0),1-(0),1-(0),7-(6,6)]
   256       -1.22822       -1.22822       -1.22822    6[1-(0),7-(6,6),8-(64)]
   257       2.750879       2.750879       2.750879    6[1-(0),1-(0),1-(0),7-(6,6)]
   258       3.488977       3.488977       3.488977    6[1-(0),1-(0),1-(0),7-(6,6)]
   259      -2.772245      -2.772245      -2.772245    6[1-(0),7-(6,6),8-(64)]
   260      -3.839498      -3.839498      -3.839498    6[1-(0),1-(0),1-(0),7-(6,6)]
   261      -4.794317      -4.794317      -4.794317    6[1-(0),1-(0),1-(0),7-(6,6)]
   262       1.088506       1.088506       1.088506    6[1-(0),7-(6,6),8-(64)]
   263       3.474698       3.474698       3.474698    6[1-(0),1-(0),1-(0),7-(6,6)]
   264       2.264177       2.264177       2.264177    6[1-(0),1-(0),1-(0),7-(6,6)]
   265      -0.394897      -0.394897      -0.394897    6[1-(0),7-(6,6),8-(64)]
   266       1.763848       1.763848       1.763848    6[1-(0),1-(0),1-(0),7-(6,6)]
   267      -0.299644      -0.299644      -0.299644    6[1-(0),1-(0),1-(0),7-(6,6)]
   268       2.239332       2.239332       2.239332    6[1-(0),7-(6,6),8-(64)]
   269       4.397146       4.397146       4.397146    6[1-(0),1-(0),1-(0),7-(6,6)]
   270       4.142946       4.142946       4.142946    6[1-(0),1-(0),1-(0),7-(6,6)]
   271      -1.326217      -1.326217      -1.326217    6[1-(0),7-(6,6),8-(64)]
   272      -2.918135      -2.918135      -2.918135    6[1-(0),1-(0),1-(0),7-(6,6)]
   273      -1.853398      -1.853398      -1.853398    6[1-(0),1-(0),1-(0),7-(6,6)]
   274       0.032145       0.032145       0.032145    6[1-(0),7-(6,6),8-(64)]
   275       0.261238       0.261238       0.261238    6[1-(0),1-(0),1-(0),7-(6,6)]
   276      -1.733892      -1.733892      -1.733892    6[1-(0),1-(0),1-(0),7-(6,6)]
   277      -1.150008      -1.150008      -1.150008    6[1-(0),7-(6,6),8-(64)]
   278      12.649003      12.649003      12.649003    6[1-(0),1-(0),1-(0),7-(6,6)]
   279      11.681487      11.681487      11.681487    6[1-(0),1-(0),1-(0),7-(6,6)]
   280       1.583432       1.583432       1.583432    6[1-(0),7-(6,6),8-(64)]
   281      -0.060773      -0.060773      -0.060773    6[1-(0),1-(0),1-(0),7-(6,6)]
   282       0.677324       0.677324       0.677324    6[1-(0),1-(0),1-(0),7-(6,6)]
   283       0.039408       0.039408       0.039408    6[1-(0),7-(6,6),8-(64)]
   284      -1.027845      -1.027845      -1.027845    6[1-(0),1-(0),1-(0),7-(6,6)]
   285      -1.982664      -1.982664      -1.982664    6[1-(0),1-(0),1-(0),7-(6,6)]
   286       3.900158       3.900158       3.900158    6[1-(0),7-(6,6),8-(64)]
   287        6.28635        6.28635        6.28635    6[1-(0),1-(0),1-(0),7-(6,6)]
   288        5.07583        5.07583        5.07583    6[1-(0),1-(0),1-(0),7-(6,6)]
   289       2.416756       2.416756       2.416756    6[1-(0),7-(6,6),8-(64)]
   290       4.575501       4.575501       4.575501    6[1-(0),1-(0),1-(0),7-(6,6)]
   291       2.512009       2.512009       2.512009    6[1-(0),1-(0),1-(0),7-(6,6)]
   292       5.050984       5.050984       5.050984    6[1-(0),7-(6,6),8-(64)]
   293       7.208798       7.208798       7.208798    6[1-(0),1-(0),1-(0),7-(6,6)]
   294       6.954598       6.954598       6.954598    6[1-(0),1-(0),1-(0),7-(6,6)]
   295       1.485436       1.485436       1.485436    6[1-(0),7-(6,6),8-(64)]
   296      -0.106483      -0.106483      -0.106483    6[1-(0),1-(0),1-(0),7-(6,6)]
   297       0.958255       0.958255       0.958255    6[1-(0),1-(0),1-(0),7-(6,6)]
   298       2.843798       2.843798       2.843798    6[1-(0),7-(6,6),8-(64)]
   299       3.072891       3.072891       3.072891    6[1-(0),1-(0),1-(0),7-(6,6)]
   300        1.07776        1.07776        1.07776    6[1-(0),1-(0),1-(0),7-(6,6)]
   301      13.408256      13.408256      13.408256    6[1-(0),7-(6,6),8-(64)]
   302      -0.390756      -0.390756      -0.390756    6[1-(0),1-(0),1-(0),7-(6,6)]
   303        0.57676        0.57676        0.57676    6[1-(0),1-(0),1-(0),7-(6,6)]
   304      10.674815      10.674815      10.674815    6[1-(0),7-(6,6),8-(64)]
   305       6.695716       6.695716       6.695716    6[1-(0),1-(0),1-(0),7-(6,6)]
   306       5.957618       5.957618       5.957618    6[1-(0),1-(0),1-(0),7-(6,6)]
   307       12.21884       12.21884       12.21884    6[1-(0),7-(6,6),8-(64)]
   308      13.286093      13.286093      13.286093    6[1-(0),1-(0),1-(0),7-(6,6)]
   309      14.240912      14.240912      14.240912    6[1-(0),1-(0),1-(0),7-(6,6)]
   310       8.358089       8.358089       8.358089    6[1-(0),7-(6,6),8-(64)]
   311       5.971897       5.971897       5.971897    6[1-(0),1-(0),1-(0),7-(6,6)]
   312       7.182418       7.182418       7.182418    6[1-(0),1-(0),1-(0),7-(6,6)]
   313       9.841492       9.841492       9.841492    6[1-(0),7-(6,6),8-(64)]
   314       7.682747       7.682747       7.682747    6[1-(0),1-(0),1-(0),7-(6,6)]
   315       9.746239       9.746239       9.746239    6[1-(0),1-(0),1-(0),7-(6,6)]
   316       7.207263       7.207263       7.207263    6[1-(0),7-(6,6),8-(64)]
   317       5.049449       5.049449       5.049449    6[1-(0),1-(0),1-(0),7-(6,6)]
   318       5.303649       5.303649       5.303649    6[1-(0),1-(0),1-(0),7-(6,6)]
   319      10.772812      10.772812      10.772812    6[1-(0),7-(6,6),8-(64)]
   320       12.36473       12.36473       12.36473    6[1-(0),1-(0),1-(0),7-(6,6)]
   321      11.299993      11.299993      11.299993    6[1-(0),1-(0),1-(0),7-(6,6)]
   322        9.41445        9.41445        9.41445    6[1-(0),7-(6,6),8-(64)]
   323       9.185357       9.185357       9.185357    6[1-(0),1-(0),1-(0),7-(6,6)]
   324      11.180487      11.180487      11.180487    6[1-(0),1-(0),1-(0),7-(6,6)]
   325       8.879812       8.879812       8.879812    6[7-(29),29-(7,7)]
   326      -1.834601      -1.834601      -1.834601    6[7-(29),29-(6,7)]
   327      -2.916217      -2.916217      -2.916217    6[7-(29),29-(7,7)]
   328       1.678917       1.678917       1.678917    6[7-(29),29-(6,7)]
   329       0.198076       0.198076       0.198076    6[7-(29),29-(7,7)]
   330       0.934712       0.934712       0.934712    6[7-(29),29-(6,7)]
   331       4.492742       4.492742       4.492742    6[7-(29),29-(6,7)]
   332       0.179527       0.179527       0.179527    6[7-(29),29-(6,7)]
   333       8.193194       8.193194       8.193194    6[7-(29),29-(6,7)]
   334      -2.244869      -2.244869      -2.244869    6[7-(29),29-(7,7)]
   335       8.469544       8.469544       8.469544    6[7-(29),29-(6,7)]
   336       9.551159       9.551159       9.551159    6[7-(29),29-(7,7)]
   337       4.956026       4.956026       4.956026    6[7-(29),29-(6,7)]
   338       6.436867       6.436867       6.436867    6[7-(29),29-(7,7)]
   339        5.70023        5.70023        5.70023    6[7-(29),29-(6,7)]
   340         2.1422         2.1422         2.1422    6[7-(29),29-(6,7)]
   341       6.455415       6.455415       6.455415    6[7-(29),29-(6,7)]
   342      -1.558251      -1.558251      -1.558251    6[7-(29),29-(6,7)]
   343       0.566783       0.566783       0.566783    6[7-(29),29-(7,7)]
   344      11.281196      11.281196      11.281196    6[7-(29),29-(6,7)]
   345      12.362812      12.362812      12.362812    6[7-(29),29-(7,7)]
   346       7.767678       7.767678       7.767678    6[7-(29),29-(6,7)]
   347       9.248519       9.248519       9.248519    6[7-(29),29-(7,7)]
   348       8.511883       8.511883       8.511883    6[7-(29),29-(6,7)]
   349       4.953853       4.953853       4.953853    6[7-(29),29-(6,7)]
   350       9.267068       9.267068       9.267068    6[7-(29),29-(6,7)]
   351       1.253401       1.253401       1.253401    6[7-(29),29-(6,7)]
   352      11.691464      11.691464      11.691464    6[7-(29),29-(7,7)]
   353       0.977051       0.977051       0.977051    6[7-(29),29-(6,7)]
   354      -0.104564      -0.104564      -0.104564    6[7-(29),29-(7,7)]
   355       4.490569       4.490569       4.490569    6[7-(29),29-(6,7)]
   356       3.009728       3.009728       3.009728    6[7-(29),29-(7,7)]
   357       3.746365       3.746365       3.746365    6[7-(29),29-(6,7)]
   358       7.304395       7.304395       7.304395    6[7-(29),29-(6,7)]
   359        2.99118        2.99118        2.99118    6[7-(29),29-(6,7)]
   360      11.004846      11.004846      11.004846    6[7-(29),29-(6,7)]
   361      -3.358639      -3.358639      -3.358639    7[6-(1,1,1),6-(1,1,1),6-(1,8)]
   362       8.676417       8.676417       8.676417    7[6-(1,1,1),6-(1,1,1),6-(1,8)]
   363      10.402103      10.402103      10.402103    7[6-(1,1,1),6-(1,1,1),6-(1,8)]
   364       4.420111       4.420111       4.420111    7[6-(1,1,1),6-(1,1,1),6-(1,8)]
   365       6.315376       6.315376       6.315376    7[6-(1,1,1),6-(1,1,1),6-(1,8)]
   366       3.114152       3.114152       3.114152    7[6-(1,1,1),6-(1,1,1),6-(1,8)]
   367        8.61955        8.61955        8.61955    7[6-(1,1,1),6-(1,1,1),6-(1,8)]
   368       7.090127       7.090127       7.090127    7[6-(1,1,1),6-(1,1,1),6-(1,8)]
   369       9.993581       9.993581       9.993581    7[6-(1,1,1),6-(1,1,1),6-(1,8)]
   370       3.581831       3.581831       3.581831    7[6-(1,1,1),6-(1,1,1),6-(1,8)]
   371       -3.76716       -3.76716       -3.76716    7[6-(1,1,1),6-(1,1,1),6-(1,8)]
   372       2.214832       2.214832       2.214832    7[6-(1,1,1),6-(1,1,1),6-(1,8)]
   373       0.319567       0.319567       0.319567    7[6-(1,1,1),6-(1,1,1),6-(1,8)]
   374       3.520791       3.520791       3.520791    7[6-(1,1,1),6-(1,1,1),6-(1,8)]
   375      -1.984607      -1.984607      -1.984607    7[6-(1,1,1),6-(1,1,1),6-(1,8)]
   376      -0.455184      -0.455184      -0.455184    7[6-(1,1,1),6-(1,1,1),6-(1,8)]
   377      12.805234      12.805234      12.805234    7[6-(1,1,1),6-(1,1,1),6-(1,8)]
   378       0.770178       0.770178       0.770178    7[6-(1,1,1),6-(1,1,1),6-(1,8)]
   379      -0.955508      -0.955508      -0.955508    7[6-(1,1,1),6-(1,1,1),6-(1,8)]
   380       5.026484       5.026484       5.026484    7[6-(1,1,1),6-(1,1,1),6-(1,8)]
   381       3.131219       3.131219       3.131219    7[6-(1,1,1),6-(1,1,1),6-(1,8)]
   382       6.332443       6.332443       6.332443    7[6-(1,1,1),6-(1,1,1),6-(1,8)]
   383       0.827045       0.827045       0.827045    7[6-(1,1,1),6-(1,1,1),6-(1,8)]
   384       2.356468       2.356468       2.356468    7[6-(1,1,1),6-(1,1,1),6-(1,8)]
   385      -0.546986      -0.546986      -0.546986    7[6-(1,1,1),6-(1,1,1),6-(1,8)]
   386       5.864764       5.864764       5.864764    7[6-(1,1,1),6-(1,1,1),6-(1,8)]
   387      13.213755      13.213755      13.213755    7[6-(1,1,1),6-(1,1,1),6-(1,8)]
   388       7.231763       7.231763       7.231763    7[6-(1,1,1),6-(1,1,1),6-(1,8)]
   389       9.127028       9.127028       9.127028    7[6-(1,1,1),6-(1,1,1),6-(1,8)]
   390       5.925804       5.925804       5.925804    7[6-(1,1,1),6-(1,1,1),6-(1,8)]
   391      11.431202      11.431202      11.431202    7[6-(1,1,1),6-(1,1,1),6-(1,8)]
   392       9.901779       9.901779       9.901779    7[6-(1,1,1),6-(1,1,1),6-(1,8)]
   393       9.654996       9.654996       9.654996    7[6-(29),29-(6,7)]
   394      -2.716432      -2.716432      -2.716432    7[6-(29),29-(6,7)]
   395      -1.919002      -1.919002      -1.919002    7[6-(29),29-(6,7)]
   396       1.034128       1.034128       1.034128    7[6-(29),29-(6,7)]
   397        0.41303        0.41303        0.41303    7[6-(29),29-(6,6)]
   398       1.638566       1.638566       1.638566    7[6-(29),29-(6,6)]
   399       5.608648       5.608648       5.608648    7[6-(29),29-(6,7)]
   400      -0.044277      -0.044277      -0.044277    7[6-(29),29-(6,6)]
   401       7.896668       7.896668       7.896668    7[6-(29),29-(6,7)]
   402      -3.020053      -3.020053      -3.020053    7[6-(29),29-(6,7)]
   403       9.351374       9.351374       9.351374    7[6-(29),29-(6,7)]
   404       8.553944       8.553944       8.553944    7[6-(29),29-(6,7)]
   405       5.600814       5.600814       5.600814    7[6-(29),29-(6,7)]
   406       6.221913       6.221913       6.221913    7[6-(29),29-(6,6)]
   407       4.996377       4.996377       4.996377    7[6-(29),29-(6,6)]
   408       1.026295       1.026295       1.026295    7[6-(29),29-(6,7)]
   409        6.67922        6.67922        6.67922    7[6-(29),29-(6,6)]
   410      -1.261726      -1.261726      -1.261726    7[6-(29),29-(6,7)]
   411      -0.208401      -0.208401      -0.208401    7[6-(29),29-(6,7)]
   412      12.163027      12.163027      12.163027    7[6-(29),29-(6,7)]
   413      11.365597      11.365597      11.365597    7[6-(29),29-(6,7)]
   414       8.412467       8.412467       8.412467    7[6-(29),29-(6,7)]
   415       9.033565       9.033565       9.033565    7[6-(29),29-(6,6)]
   416       7.808029       7.808029       7.808029    7[6-(29),29-(6,6)]
   417       3.837947       3.837947       3.837947    7[6-(29),29-(6,7)]
   418       9.490872       9.490872       9.490872    7[6-(29),29-(6,6)]
   419       1.549927       1.549927       1.549927    7[6-(29),29-(6,7)]
   420      12.466648      12.466648      12.466648    7[6-(29),29-(6,7)]
   421       0.095221       0.095221       0.095221    7[6-(29),29-(6,7)]
   422       0.892651       0.892651       0.892651    7[6-(29),29-(6,7)]
   423       3.845781       3.845781       3.845781    7[6-(29),29-(6,7)]
   424       3.224682       3.224682       3.224682    7[6-(29),29-(6,6)]
   425       4.450218       4.450218       4.450218    7[6-(29),29-(6,6)]
   426         8.4203         8.4203         8.4203    7[6-(29),29-(6,7)]
   427       2.767375       2.767375       2.767375    7[6-(29),29-(6,6)]
   428      10.708321      10.708321      10.708321    7[6-(29),29-(6,7)]
   429        9.60862        9.60862        9.60862    8[6-(1,7),64-(8,8,8,8,8,8,8)]
   430       7.683467       7.683467       7.683467    8[6-(1,7),64-(8,8,8,8,8,8,8)]
   431       8.499422       8.499422       8.499422    8[6-(1,7),64-(8,8,8,8,8,8,8)]
   432       5.654173       5.654173       5.654173    8[6-(1,7),64-(8,8,8,8,8,8,8)]
   433       6.569537       6.569537       6.569537    8[6-(1,7),64-(8,8,8,8,8,8,8)]
   434       5.196413       5.196413       5.196413    8[6-(1,7),64-(8,8,8,8,8,8,8)]
   435        8.09483        8.09483        8.09483    8[6-(1,7),64-(8,8,8,8,8,8,8)]
   436       7.154519       7.154519       7.154519    8[6-(1,7),64-(8,8,8,8,8,8,8)]
   437      -2.973677      -2.973677      -2.973677    8[6-(1,7),64-(8,8,8,8,8,8,8)]
   438      -1.048524      -1.048524      -1.048524    8[6-(1,7),64-(8,8,8,8,8,8,8)]
   439      -1.864479      -1.864479      -1.864479    8[6-(1,7),64-(8,8,8,8,8,8,8)]
   440       0.980769       0.980769       0.980769    8[6-(1,7),64-(8,8,8,8,8,8,8)]
   441       0.065406       0.065406       0.065406    8[6-(1,7),64-(8,8,8,8,8,8,8)]
   442       1.438529       1.438529       1.438529    8[6-(1,7),64-(8,8,8,8,8,8,8)]
   443      -1.459887      -1.459887      -1.459887    8[6-(1,7),64-(8,8,8,8,8,8,8)]
   444      -0.519576      -0.519576      -0.519576    8[6-(1,7),64-(8,8,8,8,8,8,8)]
   445      -0.162025      -0.162025      -0.162025    8[6-(1,7),64-(8,8,8,8,8,8,8)]
   446       1.763128       1.763128       1.763128    8[6-(1,7),64-(8,8,8,8,8,8,8)]
   447       0.947173       0.947173       0.947173    8[6-(1,7),64-(8,8,8,8,8,8,8)]
   448       3.792422       3.792422       3.792422    8[6-(1,7),64-(8,8,8,8,8,8,8)]
   449       2.877058       2.877058       2.877058    8[6-(1,7),64-(8,8,8,8,8,8,8)]
   450       4.250182       4.250182       4.250182    8[6-(1,7),64-(8,8,8,8,8,8,8)]
   451       1.351765       1.351765       1.351765    8[6-(1,7),64-(8,8,8,8,8,8,8)]
   452       2.292076       2.292076       2.292076    8[6-(1,7),64-(8,8,8,8,8,8,8)]
   453      12.420272      12.420272      12.420272    8[6-(1,7),64-(8,8,8,8,8,8,8)]
   454      10.495119      10.495119      10.495119    8[6-(1,7),64-(8,8,8,8,8,8,8)]
   455      11.311074      11.311074      11.311074    8[6-(1,7),64-(8,8,8,8,8,8,8)]
   456       8.465826       8.465826       8.465826    8[6-(1,7),64-(8,8,8,8,8,8,8)]
   457       9.381189       9.381189       9.381189    8[6-(1,7),64-(8,8,8,8,8,8,8)]
   458       8.008066       8.008066       8.008066    8[6-(1,7),64-(8,8,8,8,8,8,8)]
   459      10.906482      10.906482      10.906482    8[6-(1,7),64-(8,8,8,8,8,8,8)]
   460       9.966171       9.966171       9.966171    8[6-(1,7),64-(8,8,8,8,8,8,8)]
   461       2.654912       2.654912       2.654912    29[6-(7),6-(7),7-(6)]
   462      -0.184873      -0.184873      -0.184873    29[6-(7),7-(6),7-(6)]
   463      10.554935      10.554935      10.554935    29[6-(7),7-(6),7-(6)]
   464       7.513678       7.513678       7.513678    29[6-(7),7-(6),7-(6)]
   465      -0.306427      -0.306427      -0.306427    29[6-(7),6-(7),7-(6)]
   466       0.655028       0.655028       0.655028    29[6-(7),6-(7),7-(6)]
   467        3.98003        3.98003        3.98003    29[6-(7),6-(7),7-(6)]
   468       6.819815       6.819815       6.819815    29[6-(7),7-(6),7-(6)]
   469      -3.919993      -3.919993      -3.919993    29[6-(7),7-(6),7-(6)]
   470      -0.878735      -0.878735      -0.878735    29[6-(7),7-(6),7-(6)]
   471       6.941369       6.941369       6.941369    29[6-(7),6-(7),7-(6)]
   472       5.979915       5.979915       5.979915    29[6-(7),6-(7),7-(6)]
   473       6.791683       6.791683       6.791683    29[6-(7),6-(7),7-(6)]
   474       9.631468       9.631468       9.631468    29[6-(7),7-(6),7-(6)]
   475       -1.10834       -1.10834       -1.10834    29[6-(7),7-(6),7-(6)]
   476       1.932917       1.932917       1.932917    29[6-(7),7-(6),7-(6)]
   477       9.753022       9.753022       9.753022    29[6-(7),6-(7),7-(6)]
   478       8.791567       8.791567       8.791567    29[6-(7),6-(7),7-(6)]
   479       5.466565       5.466565       5.466565    29[6-(7),6-(7),7-(6)]
   480        2.62678        2.62678        2.62678    29[6-(7),7-(6),7-(6)]
   481      13.366588      13.366588      13.366588    29[6-(7),7-(6),7-(6)]
   482       10.32533       10.32533       10.32533    29[6-(7),7-(6),7-(6)]
   483       2.505226       2.505226       2.505226    29[6-(7),6-(7),7-(6)]
   484        3.46668        3.46668        3.46668    29[6-(7),6-(7),7-(6)]
