# Supplementary material for: A collection of forcefield precursors for metal–organic frameworks
Source: RSC Adv. 2019 Nov 13;9(63):36492–507. doi: 10.1039/c9ra07327b (PMC9075174; doi:10.1039/c9ra07327b)
Supplement: RA-009-C9RA07327B-s1805 [file RA-009-C9RA07327B-s1805.txt]

OGOWAJ_clean

20.131900    0.000000    0.000000
8.400070    18.295688    0.000000
9.752319    6.253525    16.815531

     1       19.72589       19.72589       19.72589    30[7-(6,6),8-(6),8-(6),8-(6),8-(6)]
     2      31.795854      31.795854      31.795854    30[7-(6,6),8-(6),8-(6),8-(6),8-(6)]
     3      19.072838      19.072838      19.072838    30[7-(6,6),8-(6),8-(6),8-(6),8-(6)]
     4      20.718718      20.718718      20.718718    30[7-(6,6),8-(6),8-(6),8-(6),8-(6)]
     5      19.211451      19.211451      19.211451    30[7-(6,6),8-(6),8-(6),8-(6),8-(6)]
     6      17.565571      17.565571      17.565571    30[7-(6,6),8-(6),8-(6),8-(6),8-(6)]
     7      18.558399      18.558399      18.558399    30[7-(6,6),8-(6),8-(6),8-(6),8-(6)]
     8       6.488435       6.488435       6.488435    30[7-(6,6),8-(6),8-(6),8-(6),8-(6)]
     9       26.25073       26.25073       26.25073    1[6-(6,6)]
    10      29.575754      29.575754      29.575754    1[6-(6,6)]
    11      28.317737      28.317737      28.317737    1[6-(6,6)]
    12      26.405269      26.405269      26.405269    1[6-(6,6)]
    13      24.453557      24.453557      24.453557    1[6-(6,6)]
    14      22.271408      22.271408      22.271408    1[6-(6,6)]
    15      22.928299      22.928299      22.928299    1[6-(1,1,6)]
    16      24.108762      24.108762      24.108762    1[6-(1,1,6)]
    17      24.285337      24.285337      24.285337    1[6-(1,1,6)]
    18      22.751358      22.751358      22.751358    1[6-(1,1,6)]
    19      23.999256      23.999256      23.999256    1[6-(1,1,6)]
    20      23.928044      23.928044      23.928044    1[6-(1,1,6)]
    21       9.131843       9.131843       9.131843    1[6-(6,6)]
    22      15.396237      15.396237      15.396237    1[6-(6,6)]
    23      13.459184      13.459184      13.459184    1[6-(6,6)]
    24      23.228165      23.228165      23.228165    1[6-(6,6)]
    25       21.89456       21.89456       21.89456    1[6-(6,6)]
    26       5.045787       5.045787       5.045787    1[6-(6,6)]
    27       8.514664       8.514664       8.514664    1[6-(1,1,6)]
    28       7.307983       7.307983       7.307983    1[6-(1,1,6)]
    29       7.230931       7.230931       7.230931    1[6-(1,1,6)]
    30       8.477672       8.477672       8.477672    1[6-(1,1,6)]
    31       7.181671       7.181671       7.181671    1[6-(1,1,6)]
    32       7.261408       7.261408       7.261408    1[6-(1,1,6)]
    33      23.628324      23.628324      23.628324    1[6-(6,7)]
    34      16.756531      16.756531      16.756531    1[6-(6,6)]
    35       13.77103       13.77103       13.77103    1[6-(6,6)]
    36      12.325223      12.325223      12.325223    1[6-(6,7)]
    37      17.753161      17.753161      17.753161    1[6-(6,6)]
    38      19.248227      19.248227      19.248227    1[6-(6,7)]
    39      16.925831      16.925831      16.925831    1[6-(6,7)]
    40      15.412188      15.412188      15.412188    1[6-(6,6)]
    41      19.173679      19.173679      19.173679    1[6-(6,6)]
    42      22.109206      22.109206      22.109206    1[6-(6,6)]
    43      22.730628      22.730628      22.730628    1[6-(6,6)]
    44      22.986203      22.986203      22.986203    1[6-(6,6)]
    45      22.805997      22.805997      22.805997    1[6-(6,6)]
    46       19.67357       19.67357       19.67357    1[6-(6,6)]
    47      17.744766      17.744766      17.744766    1[6-(1,1,6)]
    48      17.625342      17.625342      17.625342    1[6-(1,1,6)]
    49      18.048285      18.048285      18.048285    1[6-(1,1,6)]
    50      19.386258      19.386258      19.386258    1[6-(1,1,6)]
    51       20.72801       20.72801       20.72801    1[6-(1,1,6)]
    52       19.37803       19.37803       19.37803    1[6-(1,1,6)]
    53      11.661637      11.661637      11.661637    1[6-(6,6)]
    54      28.958644      28.958644      28.958644    1[6-(6,6)]
    55      28.760248      28.760248      28.760248    1[6-(6,6)]
    56      17.287577      17.287577      17.287577    1[6-(6,6)]
    57      17.784138      17.784138      17.784138    1[6-(6,6)]
    58      11.939822      11.939822      11.939822    1[6-(6,6)]
    59      13.475293      13.475293      13.475293    1[6-(1,1,6)]
    60      13.568498      13.568498      13.568498    1[6-(1,1,6)]
    61      13.324855      13.324855      13.324855    1[6-(1,1,6)]
    62      11.657408      11.657408      11.657408    1[6-(1,1,6)]
    63      10.326213      10.326213      10.326213    1[6-(1,1,6)]
    64      11.640137      11.640137      11.640137    1[6-(1,1,6)]
    65      33.476433      33.476433      33.476433    1[6-(6,7)]
    66      14.851693      14.851693      14.851693    1[6-(6,6)]
    67      14.695909      14.695909      14.695909    1[6-(6,6)]
    68      13.123398      13.123398      13.123398    1[6-(6,7)]
    69      16.998042      16.998042      16.998042    1[6-(6,6)]
    70      18.474338      18.474338      18.474338    1[6-(6,7)]
    71       16.96613       16.96613       16.96613    1[6-(6,7)]
    72      15.307013      15.307013      15.307013    1[6-(6,6)]
    73       19.11061       19.11061       19.11061    1[6-(6,6)]
    74      16.175083      16.175083      16.175083    1[6-(6,6)]
    75      15.553661      15.553661      15.553661    1[6-(6,6)]
    76      15.298086      15.298086      15.298086    1[6-(6,6)]
    77      15.478292      15.478292      15.478292    1[6-(6,6)]
    78      18.610719      18.610719      18.610719    1[6-(6,6)]
    79      20.539523      20.539523      20.539523    1[6-(1,1,6)]
    80      20.658947      20.658947      20.658947    1[6-(1,1,6)]
    81      20.236004      20.236004      20.236004    1[6-(1,1,6)]
    82      18.898031      18.898031      18.898031    1[6-(1,1,6)]
    83      17.556279      17.556279      17.556279    1[6-(1,1,6)]
    84      18.906259      18.906259      18.906259    1[6-(1,1,6)]
    85      26.622652      26.622652      26.622652    1[6-(6,6)]
    86       9.325645       9.325645       9.325645    1[6-(6,6)]
    87       9.524041       9.524041       9.524041    1[6-(6,6)]
    88      20.996712      20.996712      20.996712    1[6-(6,6)]
    89      20.500151      20.500151      20.500151    1[6-(6,6)]
    90      26.344467      26.344467      26.344467    1[6-(6,6)]
    91      24.808996      24.808996      24.808996    1[6-(1,1,6)]
    92      24.715791      24.715791      24.715791    1[6-(1,1,6)]
    93      24.959434      24.959434      24.959434    1[6-(1,1,6)]
    94      26.626881      26.626881      26.626881    1[6-(1,1,6)]
    95      27.958076      27.958076      27.958076    1[6-(1,1,6)]
    96      26.644152      26.644152      26.644152    1[6-(1,1,6)]
    97       4.807856       4.807856       4.807856    1[6-(6,7)]
    98      23.432596      23.432596      23.432596    1[6-(6,6)]
    99       23.58838       23.58838       23.58838    1[6-(6,6)]
   100      25.160891      25.160891      25.160891    1[6-(6,7)]
   101      21.286247      21.286247      21.286247    1[6-(6,6)]
   102      19.809951      19.809951      19.809951    1[6-(6,7)]
   103      21.318159      21.318159      21.318159    1[6-(6,7)]
   104      22.977276      22.977276      22.977276    1[6-(6,6)]
   105      12.033559      12.033559      12.033559    1[6-(6,6)]
   106       8.708535       8.708535       8.708535    1[6-(6,6)]
   107       9.966552       9.966552       9.966552    1[6-(6,6)]
   108       11.87902       11.87902       11.87902    1[6-(6,6)]
   109      13.830732      13.830732      13.830732    1[6-(6,6)]
   110      16.012881      16.012881      16.012881    1[6-(6,6)]
   111       15.35599       15.35599       15.35599    1[6-(1,1,6)]
   112      14.175527      14.175527      14.175527    1[6-(1,1,6)]
   113      13.998952      13.998952      13.998952    1[6-(1,1,6)]
   114      15.532931      15.532931      15.532931    1[6-(1,1,6)]
   115      14.285033      14.285033      14.285033    1[6-(1,1,6)]
   116      14.356245      14.356245      14.356245    1[6-(1,1,6)]
   117      29.152446      29.152446      29.152446    1[6-(6,6)]
   118      22.888052      22.888052      22.888052    1[6-(6,6)]
   119      24.825105      24.825105      24.825105    1[6-(6,6)]
   120      15.056124      15.056124      15.056124    1[6-(6,6)]
   121      16.389729      16.389729      16.389729    1[6-(6,6)]
   122      33.238502      33.238502      33.238502    1[6-(6,6)]
   123      29.769625      29.769625      29.769625    1[6-(1,1,6)]
   124      30.976306      30.976306      30.976306    1[6-(1,1,6)]
   125      31.053358      31.053358      31.053358    1[6-(1,1,6)]
   126      29.806617      29.806617      29.806617    1[6-(1,1,6)]
   127      31.102618      31.102618      31.102618    1[6-(1,1,6)]
   128      31.022881      31.022881      31.022881    1[6-(1,1,6)]
   129      14.655965      14.655965      14.655965    1[6-(6,7)]
   130      21.527758      21.527758      21.527758    1[6-(6,6)]
   131      24.513259      24.513259      24.513259    1[6-(6,6)]
   132      25.959066      25.959066      25.959066    1[6-(6,7)]
   133      20.531128      20.531128      20.531128    1[6-(6,6)]
   134      19.036062      19.036062      19.036062    1[6-(6,7)]
   135      21.358458      21.358458      21.358458    1[6-(6,7)]
   136      22.872101      22.872101      22.872101    1[6-(6,6)]
   137      26.657153      26.657153      26.657153    6[1-(0),6-(6,6),6-(6,6)]
   138      28.063675      28.063675      28.063675    6[6-(1,6),6-(1,6),6-(8,8)]
   139      28.648148      28.648148      28.648148    6[1-(0),6-(1,6),6-(6,6)]
   140      27.905815      27.905815      27.905815    6[1-(0),6-(1,6),6-(6,6)]
   141      25.582879      25.582879      25.582879    6[1-(0),6-(1,6),6-(6,6)]
   142      24.408593      24.408593      24.408593    6[1-(0),6-(1,6),6-(6,6)]
   143      23.175154      23.175154      23.175154    6[6-(1,6),6-(1,6),6-(8,8)]
   144      23.096087      23.096087      23.096087    6[1-(0),6-(6,6),6-(6,6)]
   145      24.395453      24.395453      24.395453    6[6-(1,1,1),6-(1,1,1),6-(6,6),6-(6,6)]
   146      25.904378      25.904378      25.904378    6[6-(1,6),6-(6,6),6-(6,6,6)]
   147      26.519637      26.519637      26.519637    6[6-(1,6),6-(6,6),6-(6,6)]
   148      25.489903      25.489903      25.489903    6[6-(1,6),6-(6,6),6-(6,6)]
   149      24.231282      24.231282      24.231282    6[6-(1,6),6-(6,6),6-(6,6,6)]
   150      23.882911      23.882911      23.882911    6[1-(0),1-(0),1-(0),6-(6,6,6)]
   151      23.702025      23.702025      23.702025    6[1-(0),1-(0),1-(0),6-(6,6,6)]
   152       28.91479       28.91479       28.91479    6[6-(6,6),8-(30),8-(30)]
   153      21.940837      21.940837      21.940837    6[6-(6,6),8-(30),8-(30)]
   154       8.308584       8.308584       8.308584    6[1-(0),6-(6,6),6-(6,6)]
   155       8.248085       8.248085       8.248085    6[6-(1,6),6-(1,6),6-(8,8)]
   156      15.427964      15.427964      15.427964    6[1-(0),6-(1,6),6-(6,6)]
   157       5.874045       5.874045       5.874045    6[1-(0),6-(1,6),6-(6,6)]
   158       3.480857       3.480857       3.480857    6[1-(0),6-(1,6),6-(6,6)]
   159      22.817362      22.817362      22.817362    6[1-(0),6-(1,6),6-(6,6)]
   160       3.254277       3.254277       3.254277    6[6-(1,6),6-(1,6),6-(8,8)]
   161        4.65266        4.65266        4.65266    6[1-(0),6-(6,6),6-(6,6)]
   162        6.95357        6.95357        6.95357    6[6-(1,1,1),6-(1,1,1),6-(6,6),6-(6,6)]
   163       7.160417       7.160417       7.160417    6[6-(1,6),6-(6,6),6-(6,6,6)]
   164       5.909174       5.909174       5.909174    6[6-(1,6),6-(6,6),6-(6,6)]
   165       4.854327       4.854327       4.854327    6[6-(1,6),6-(6,6),6-(6,6)]
   166       5.437404       5.437404       5.437404    6[6-(1,6),6-(6,6),6-(6,6,6)]
   167       7.558441       7.558441       7.558441    6[1-(0),1-(0),1-(0),6-(6,6,6)]
   168       7.522231       7.522231       7.522231    6[1-(0),1-(0),1-(0),6-(6,6,6)]
   169      17.919457      17.919457      17.919457    6[6-(6,6),8-(30),8-(30)]
   170      22.512691      22.512691      22.512691    6[6-(6,6),8-(30),8-(30)]
   171      14.924962      14.924962      14.924962    6[1-(0),6-(1,6),7-(6,30)]
   172      15.851591      15.851591      15.851591    6[1-(0),6-(1,7),6-(6,6)]
   173      15.442889      15.442889      15.442889    6[6-(1,6),6-(1,6),6-(6,6)]
   174      14.100512      14.100512      14.100512    6[1-(0),6-(1,7),6-(6,6)]
   175      13.233836      13.233836      13.233836    6[1-(0),6-(1,6),7-(6,30)]
   176      16.421043      16.421043      16.421043    6[6-(1,6),6-(1,6),6-(6,6)]
   177       17.56772       17.56772       17.56772    6[1-(0),6-(1,7),6-(6,6)]
   178      18.465671      18.465671      18.465671    6[1-(0),6-(1,6),7-(6,30)]
   179      17.130904      17.130904      17.130904    6[1-(0),6-(1,6),7-(6,30)]
   180       16.19014       16.19014       16.19014    6[1-(0),6-(1,7),6-(6,6)]
   181      19.866359      19.866359      19.866359    6[1-(0),6-(6,6),6-(6,6)]
   182      20.587742      20.587742      20.587742    6[6-(1,6),6-(1,6),6-(8,8)]
   183      21.636795      21.636795      21.636795    6[1-(0),6-(1,6),6-(6,6)]
   184      22.004293      22.004293      22.004293    6[1-(0),6-(1,6),6-(6,6)]
   185      22.318673      22.318673      22.318673    6[1-(0),6-(1,6),6-(6,6)]
   186      22.202598      22.202598      22.202598    6[1-(0),6-(1,6),6-(6,6)]
   187      21.213181      21.213181      21.213181    6[6-(1,6),6-(1,6),6-(8,8)]
   188      20.326964      20.326964      20.326964    6[1-(0),6-(6,6),6-(6,6)]
   189      19.584991      19.584991      19.584991    6[6-(1,1,1),6-(1,1,1),6-(6,6),6-(6,6)]
   190      20.209336      20.209336      20.209336    6[6-(1,6),6-(6,6),6-(6,6,6)]
   191      21.282137      21.282137      21.282137    6[6-(1,6),6-(6,6),6-(6,6)]
   192      21.409161      21.409161      21.409161    6[6-(1,6),6-(6,6),6-(6,6)]
   193      20.425066      20.425066      20.425066    6[6-(1,6),6-(6,6),6-(6,6,6)]
   194      18.115132      18.115132      18.115132    6[1-(0),1-(0),1-(0),6-(6,6,6)]
   195      19.787875      19.787875      19.787875    6[1-(0),1-(0),1-(0),6-(6,6,6)]
   196      20.237518      20.237518      20.237518    6[6-(6,6),8-(30),8-(30)]
   197       21.10512       21.10512       21.10512    6[6-(6,6),8-(30),8-(30)]
   198      11.042512      11.042512      11.042512    6[1-(0),6-(6,6),6-(6,6)]
   199      10.242907      10.242907      10.242907    6[6-(1,6),6-(1,6),6-(8,8)]
   200        29.4878        29.4878        29.4878    6[1-(0),6-(1,6),6-(6,6)]
   201       9.232106       9.232106       9.232106    6[1-(0),6-(1,6),6-(6,6)]
   202       9.506735       9.506735       9.506735    6[1-(0),6-(1,6),6-(6,6)]
   203      18.197778      18.197778      18.197778    6[1-(0),6-(1,6),6-(6,6)]
   204      10.720825      10.720825      10.720825    6[6-(1,6),6-(1,6),6-(8,8)]
   205      11.333175      11.333175      11.333175    6[1-(0),6-(6,6),6-(6,6)]
   206      11.625596      11.625596      11.625596    6[6-(1,1,1),6-(1,1,1),6-(6,6),6-(6,6)]
   207      10.907975      10.907975      10.907975    6[6-(1,6),6-(6,6),6-(6,6,6)]
   208      10.013379      10.013379      10.013379    6[6-(1,6),6-(6,6),6-(6,6)]
   209      10.127023      10.127023      10.127023    6[6-(1,6),6-(6,6),6-(6,6)]
   210       11.04563       11.04563       11.04563    6[6-(1,6),6-(6,6),6-(6,6,6)]
   211      13.140856      13.140856      13.140856    6[1-(0),1-(0),1-(0),6-(6,6,6)]
   212       11.28152       11.28152       11.28152    6[1-(0),1-(0),1-(0),6-(6,6,6)]
   213      30.529239      30.529239      30.529239    6[6-(6,6),8-(30),8-(30)]
   214      19.455787      19.455787      19.455787    6[6-(6,6),8-(30),8-(30)]
   215      13.606715      13.606715      13.606715    6[1-(0),6-(1,6),7-(6,30)]
   216      14.523959      14.523959      14.523959    6[1-(0),6-(1,7),6-(6,6)]
   217      14.948217      14.948217      14.948217    6[6-(1,6),6-(1,6),6-(6,6)]
   218      14.420029      14.420029      14.420029    6[1-(0),6-(1,7),6-(6,6)]
   219      13.485308      13.485308      13.485308    6[1-(0),6-(1,6),7-(6,30)]
   220      15.947488      15.947488      15.947488    6[6-(1,6),6-(1,6),6-(6,6)]
   221      16.925227      16.925227      16.925227    6[1-(0),6-(1,7),6-(6,6)]
   222      17.818485      17.818485      17.818485    6[1-(0),6-(1,6),7-(6,30)]
   223      16.929527      16.929527      16.929527    6[1-(0),6-(1,6),7-(6,30)]
   224      15.951221      15.951221      15.951221    6[1-(0),6-(1,7),6-(6,6)]
   225       18.41793       18.41793       18.41793    6[1-(0),6-(6,6),6-(6,6)]
   226      17.696547      17.696547      17.696547    6[6-(1,6),6-(1,6),6-(8,8)]
   227      16.647494      16.647494      16.647494    6[1-(0),6-(1,6),6-(6,6)]
   228      16.279996      16.279996      16.279996    6[1-(0),6-(1,6),6-(6,6)]
   229      15.965616      15.965616      15.965616    6[1-(0),6-(1,6),6-(6,6)]
   230      16.081691      16.081691      16.081691    6[1-(0),6-(1,6),6-(6,6)]
   231      17.071108      17.071108      17.071108    6[6-(1,6),6-(1,6),6-(8,8)]
   232      17.957325      17.957325      17.957325    6[1-(0),6-(6,6),6-(6,6)]
   233      18.699298      18.699298      18.699298    6[6-(1,1,1),6-(1,1,1),6-(6,6),6-(6,6)]
   234      18.074953      18.074953      18.074953    6[6-(1,6),6-(6,6),6-(6,6,6)]
   235      17.002152      17.002152      17.002152    6[6-(1,6),6-(6,6),6-(6,6)]
   236      16.875128      16.875128      16.875128    6[6-(1,6),6-(6,6),6-(6,6)]
   237      17.859223      17.859223      17.859223    6[6-(1,6),6-(6,6),6-(6,6,6)]
   238      20.169157      20.169157      20.169157    6[1-(0),1-(0),1-(0),6-(6,6,6)]
   239      18.496414      18.496414      18.496414    6[1-(0),1-(0),1-(0),6-(6,6,6)]
   240      18.046771      18.046771      18.046771    6[6-(6,6),8-(30),8-(30)]
   241      17.179169      17.179169      17.179169    6[6-(6,6),8-(30),8-(30)]
   242      27.241777      27.241777      27.241777    6[1-(0),6-(6,6),6-(6,6)]
   243       7.909482       7.909482       7.909482    6[6-(1,6),6-(1,6),6-(8,8)]
   244       8.796489       8.796489       8.796489    6[1-(0),6-(1,6),6-(6,6)]
   245       8.920283       8.920283       8.920283    6[1-(0),6-(1,6),6-(6,6)]
   246      28.777554      28.777554      28.777554    6[1-(0),6-(1,6),6-(6,6)]
   247      20.086511      20.086511      20.086511    6[1-(0),6-(1,6),6-(6,6)]
   248      27.563464      27.563464      27.563464    6[6-(1,6),6-(1,6),6-(8,8)]
   249      26.951114      26.951114      26.951114    6[1-(0),6-(6,6),6-(6,6)]
   250      26.658693      26.658693      26.658693    6[6-(1,1,1),6-(1,1,1),6-(6,6),6-(6,6)]
   251      27.376314      27.376314      27.376314    6[6-(1,6),6-(6,6),6-(6,6,6)]
   252       28.27091       28.27091       28.27091    6[6-(1,6),6-(6,6),6-(6,6)]
   253      28.157266      28.157266      28.157266    6[6-(1,6),6-(6,6),6-(6,6)]
   254      27.238659      27.238659      27.238659    6[6-(1,6),6-(6,6),6-(6,6,6)]
   255      25.143433      25.143433      25.143433    6[1-(0),1-(0),1-(0),6-(6,6,6)]
   256      27.002769      27.002769      27.002769    6[1-(0),1-(0),1-(0),6-(6,6,6)]
   257        7.75505        7.75505        7.75505    6[6-(6,6),8-(30),8-(30)]
   258      18.828502      18.828502      18.828502    6[6-(6,6),8-(30),8-(30)]
   259      24.677574      24.677574      24.677574    6[1-(0),6-(1,6),7-(6,30)]
   260       23.76033       23.76033       23.76033    6[1-(0),6-(1,7),6-(6,6)]
   261      23.336072      23.336072      23.336072    6[6-(1,6),6-(1,6),6-(6,6)]
   262       23.86426       23.86426       23.86426    6[1-(0),6-(1,7),6-(6,6)]
   263      24.798981      24.798981      24.798981    6[1-(0),6-(1,6),7-(6,30)]
   264      22.336801      22.336801      22.336801    6[6-(1,6),6-(1,6),6-(6,6)]
   265      21.359062      21.359062      21.359062    6[1-(0),6-(1,7),6-(6,6)]
   266      20.465804      20.465804      20.465804    6[1-(0),6-(1,6),7-(6,30)]
   267      21.354762      21.354762      21.354762    6[1-(0),6-(1,6),7-(6,30)]
   268      22.333068      22.333068      22.333068    6[1-(0),6-(1,7),6-(6,6)]
   269      11.627136      11.627136      11.627136    6[1-(0),6-(6,6),6-(6,6)]
   270      10.220614      10.220614      10.220614    6[6-(1,6),6-(1,6),6-(8,8)]
   271       9.636141       9.636141       9.636141    6[1-(0),6-(1,6),6-(6,6)]
   272      10.378474      10.378474      10.378474    6[1-(0),6-(1,6),6-(6,6)]
   273       12.70141       12.70141       12.70141    6[1-(0),6-(1,6),6-(6,6)]
   274      13.875696      13.875696      13.875696    6[1-(0),6-(1,6),6-(6,6)]
   275      15.109135      15.109135      15.109135    6[6-(1,6),6-(1,6),6-(8,8)]
   276      15.188202      15.188202      15.188202    6[1-(0),6-(6,6),6-(6,6)]
   277      13.888836      13.888836      13.888836    6[6-(1,1,1),6-(1,1,1),6-(6,6),6-(6,6)]
   278      12.379911      12.379911      12.379911    6[6-(1,6),6-(6,6),6-(6,6,6)]
   279      11.764652      11.764652      11.764652    6[6-(1,6),6-(6,6),6-(6,6)]
   280      12.794386      12.794386      12.794386    6[6-(1,6),6-(6,6),6-(6,6)]
   281      14.053007      14.053007      14.053007    6[6-(1,6),6-(6,6),6-(6,6,6)]
   282      14.401378      14.401378      14.401378    6[1-(0),1-(0),1-(0),6-(6,6,6)]
   283      14.582264      14.582264      14.582264    6[1-(0),1-(0),1-(0),6-(6,6,6)]
   284       9.369499       9.369499       9.369499    6[6-(6,6),8-(30),8-(30)]
   285      16.343452      16.343452      16.343452    6[6-(6,6),8-(30),8-(30)]
   286      29.975705      29.975705      29.975705    6[1-(0),6-(6,6),6-(6,6)]
   287      21.636134      21.636134      21.636134    6[6-(1,6),6-(1,6),6-(8,8)]
   288      22.856325      22.856325      22.856325    6[1-(0),6-(1,6),6-(6,6)]
   289      24.010174      24.010174      24.010174    6[1-(0),6-(1,6),6-(6,6)]
   290      34.803432      34.803432      34.803432    6[1-(0),6-(1,6),6-(6,6)]
   291      15.466927      15.466927      15.466927    6[1-(0),6-(1,6),6-(6,6)]
   292      35.030012      35.030012      35.030012    6[6-(1,6),6-(1,6),6-(8,8)]
   293      33.631629      33.631629      33.631629    6[1-(0),6-(6,6),6-(6,6)]
   294      31.330719      31.330719      31.330719    6[6-(1,1,1),6-(1,1,1),6-(6,6),6-(6,6)]
   295      31.123872      31.123872      31.123872    6[6-(1,6),6-(6,6),6-(6,6,6)]
   296      32.375115      32.375115      32.375115    6[6-(1,6),6-(6,6),6-(6,6)]
   297      33.429962      33.429962      33.429962    6[6-(1,6),6-(6,6),6-(6,6)]
   298      32.846885      32.846885      32.846885    6[6-(1,6),6-(6,6),6-(6,6,6)]
   299      30.725848      30.725848      30.725848    6[1-(0),1-(0),1-(0),6-(6,6,6)]
   300      30.762058      30.762058      30.762058    6[1-(0),1-(0),1-(0),6-(6,6,6)]
   301      20.364832      20.364832      20.364832    6[6-(6,6),8-(30),8-(30)]
   302      15.771598      15.771598      15.771598    6[6-(6,6),8-(30),8-(30)]
   303      23.359327      23.359327      23.359327    6[1-(0),6-(1,6),7-(6,30)]
   304      22.432698      22.432698      22.432698    6[1-(0),6-(1,7),6-(6,6)]
   305        22.8414        22.8414        22.8414    6[6-(1,6),6-(1,6),6-(6,6)]
   306      24.183777      24.183777      24.183777    6[1-(0),6-(1,7),6-(6,6)]
   307      25.050453      25.050453      25.050453    6[1-(0),6-(1,6),7-(6,30)]
   308      21.863246      21.863246      21.863246    6[6-(1,6),6-(1,6),6-(6,6)]
   309      20.716569      20.716569      20.716569    6[1-(0),6-(1,7),6-(6,6)]
   310      19.818618      19.818618      19.818618    6[1-(0),6-(1,6),7-(6,30)]
   311      21.153385      21.153385      21.153385    6[1-(0),6-(1,6),7-(6,30)]
   312      22.094149      22.094149      22.094149    6[1-(0),6-(1,7),6-(6,6)]
   313      13.628293      13.628293      13.628293    7[6-(1,6),6-(1,6),30-(8,8,8,8)]
   314      18.277453      18.277453      18.277453    7[6-(1,6),6-(1,6),30-(8,8,8,8)]
   315      13.079654      13.079654      13.079654    7[6-(1,6),6-(1,6),30-(8,8,8,8)]
   316      17.792166      17.792166      17.792166    7[6-(1,6),6-(1,6),30-(8,8,8,8)]
   317      25.204635      25.204635      25.204635    7[6-(1,6),6-(1,6),30-(8,8,8,8)]
   318      20.492123      20.492123      20.492123    7[6-(1,6),6-(1,6),30-(8,8,8,8)]
   319      24.655996      24.655996      24.655996    7[6-(1,6),6-(1,6),30-(8,8,8,8)]
   320      20.006836      20.006836      20.006836    7[6-(1,6),6-(1,6),30-(8,8,8,8)]
   321      28.329677      28.329677      28.329677    8[6-(6,8),30-(7,8,8,8)]
   322      30.141095      30.141095      30.141095    8[6-(6,8),30-(7,8,8,8)]
   323      22.073072      22.073072      22.073072    8[6-(6,8),30-(7,8,8,8)]
   324      20.869159      20.869159      20.869159    8[6-(6,8),30-(7,8,8,8)]
   325      18.997613      18.997613      18.997613    8[6-(6,8),30-(7,8,8,8)]
   326      17.780756      17.780756      17.780756    8[6-(6,8),30-(7,8,8,8)]
   327       2.918754       2.918754       2.918754    8[6-(6,8),30-(7,8,8,8)]
   328      21.304312      21.304312      21.304312    8[6-(6,8),30-(7,8,8,8)]
   329      19.438886      19.438886      19.438886    8[6-(6,8),30-(7,8,8,8)]
   330      20.771645      20.771645      20.771645    8[6-(6,8),30-(7,8,8,8)]
   331      21.971767      21.971767      21.971767    8[6-(6,8),30-(7,8,8,8)]
   332      20.155453      20.155453      20.155453    8[6-(6,8),30-(7,8,8,8)]
   333      31.400915      31.400915      31.400915    8[6-(6,8),30-(7,8,8,8)]
   334      29.721824      29.721824      29.721824    8[6-(6,8),30-(7,8,8,8)]
   335       11.74854       11.74854       11.74854    8[6-(6,8),30-(7,8,8,8)]
   336      19.031094      19.031094      19.031094    8[6-(6,8),30-(7,8,8,8)]
   337      18.845403      18.845403      18.845403    8[6-(6,8),30-(7,8,8,8)]
   338      17.512644      17.512644      17.512644    8[6-(6,8),30-(7,8,8,8)]
   339       6.560203       6.560203       6.560203    8[6-(6,8),30-(7,8,8,8)]
   340      18.128836      18.128836      18.128836    8[6-(6,8),30-(7,8,8,8)]
   341       6.883374       6.883374       6.883374    8[6-(6,8),30-(7,8,8,8)]
   342       8.562465       8.562465       8.562465    8[6-(6,8),30-(7,8,8,8)]
   343      26.535749      26.535749      26.535749    8[6-(6,8),30-(7,8,8,8)]
   344      19.253195      19.253195      19.253195    8[6-(6,8),30-(7,8,8,8)]
   345       9.954612       9.954612       9.954612    8[6-(6,8),30-(7,8,8,8)]
   346       8.143194       8.143194       8.143194    8[6-(6,8),30-(7,8,8,8)]
   347      16.211217      16.211217      16.211217    8[6-(6,8),30-(7,8,8,8)]
   348       17.41513       17.41513       17.41513    8[6-(6,8),30-(7,8,8,8)]
   349      19.286676      19.286676      19.286676    8[6-(6,8),30-(7,8,8,8)]
   350      20.503533      20.503533      20.503533    8[6-(6,8),30-(7,8,8,8)]
   351      25.613216      25.613216      25.613216    8[6-(6,8),30-(7,8,8,8)]
   352      16.979977      16.979977      16.979977    8[6-(6,8),30-(7,8,8,8)]
