# Supplementary material for: A collection of forcefield precursors for metal–organic frameworks
Source: RSC Adv. 2019 Nov 13;9(63):36492–507. doi: 10.1039/c9ra07327b (PMC9075174; doi:10.1039/c9ra07327b)
Supplement: RA-009-C9RA07327B-s1806 [file RA-009-C9RA07327B-s1806.txt]

OGUPIQ_clean

11.183200    0.000000    0.000000
-5.591619    17.716018    0.000000
0.000000    -1.810409    21.398552

     1      -0.902161      -0.902161      -0.902161    27[7-(1,1,6),8-(1,27,27),8-(6),8-(6),8-(6)]
     2      -2.489284      -2.489284      -2.489284    27[8-(1,27,27),8-(1,27,27),8-(6),8-(6),8-(6)]
     3       6.172898       6.172898       6.172898    27[8-(1,27,27),8-(6),8-(6),8-(6)]
     4       4.313235       4.313235       4.313235    27[8-(1,27,27),8-(6),8-(6),8-(6)]
     5       2.856508       2.856508       2.856508    27[7-(1,1,6),8-(1,27,27),8-(6),8-(6),8-(6)]
     6       4.689445       4.689445       4.689445    27[7-(1,1,6),8-(1,27,27),8-(6),8-(6),8-(6)]
     7       3.102328       3.102328       3.102328    27[8-(1,27,27),8-(1,27,27),8-(6),8-(6),8-(6)]
     8       0.581289       0.581289       0.581289    27[8-(1,27,27),8-(6),8-(6),8-(6)]
     9      -1.278357      -1.278357      -1.278357    27[8-(1,27,27),8-(6),8-(6),8-(6)]
    10       8.448122       8.448122       8.448122    27[7-(1,1,6),8-(1,27,27),8-(6),8-(6),8-(6)]
    11       6.493742       6.493742       6.493742    27[7-(1,1,6),8-(1,27,27),8-(6),8-(6),8-(6)]
    12       8.080865       8.080865       8.080865    27[8-(1,27,27),8-(1,27,27),8-(6),8-(6),8-(6)]
    13      -0.581317      -0.581317      -0.581317    27[8-(1,27,27),8-(6),8-(6),8-(6)]
    14       1.278346       1.278346       1.278346    27[8-(1,27,27),8-(6),8-(6),8-(6)]
    15       2.735073       2.735073       2.735073    27[7-(1,1,6),8-(1,27,27),8-(6),8-(6),8-(6)]
    16       0.902136       0.902136       0.902136    27[7-(1,1,6),8-(1,27,27),8-(6),8-(6),8-(6)]
    17       2.489253       2.489253       2.489253    27[8-(1,27,27),8-(1,27,27),8-(6),8-(6),8-(6)]
    18       5.010292       5.010292       5.010292    27[8-(1,27,27),8-(6),8-(6),8-(6)]
    19       6.869938       6.869938       6.869938    27[8-(1,27,27),8-(6),8-(6),8-(6)]
    20      -2.856541      -2.856541      -2.856541    27[7-(1,1,6),8-(1,27,27),8-(6),8-(6),8-(6)]
    21      -1.567898      -1.567898      -1.567898    1[8-(27,27,27)]
    22      -2.055487      -2.055487      -2.055487    1[8-(27,27,27)]
    23       3.700504       3.700504       3.700504    1[7-(1,6)]
    24       3.623339       3.623339       3.623339    1[7-(1,6)]
    25        5.38582        5.38582        5.38582    1[7-(1,6)]
    26       3.910756       3.910756       3.910756    1[7-(1,6)]
    27       3.721751       3.721751       3.721751    1[7-(1,6,27)]
    28       2.248923       2.248923       2.248923    1[7-(1,6,27)]
    29      -1.604802      -1.604802      -1.604802    1[7-(1,6,27)]
    30      -1.688674      -1.688674      -1.688674    1[7-(1,6,27)]
    31      -1.174254      -1.174254      -1.174254    1[6-(6,6)]
    32       7.786861       7.786861       7.786861    1[6-(6,6)]
    33       1.476167       1.476167       1.476167    1[6-(6,6)]
    34       4.660026       4.660026       4.660026    1[6-(6,6)]
    35       2.645935       2.645935       2.645935    1[6-(6,6)]
    36       6.681952       6.681952       6.681952    1[6-(6,6)]
    37        8.23195        8.23195        8.23195    1[6-(6,6)]
    38      10.413795      10.413795      10.413795    1[6-(6,6)]
    39       6.367713       6.367713       6.367713    1[6-(6,6)]
    40       3.180492       3.180492       3.180492    1[6-(6,6)]
    41      -0.280707      -0.280707      -0.280707    1[6-(6,6)]
    42       0.677689       0.677689       0.677689    1[6-(6,6)]
    43       4.023709       4.023709       4.023709    1[8-(27,27,27)]
    44       3.536123       3.536123       3.536123    1[8-(27,27,27)]
    45       9.292119       9.292119       9.292119    1[7-(1,6)]
    46       9.214956       9.214956       9.214956    1[7-(1,6)]
    47      -0.205781      -0.205781      -0.205781    1[7-(1,6)]
    48      -1.680845      -1.680845      -1.680845    1[7-(1,6)]
    49       9.313368       9.313368       9.313368    1[7-(1,6,27)]
    50       7.840541       7.840541       7.840541    1[7-(1,6,27)]
    51       3.986804       3.986804       3.986804    1[7-(1,6,27)]
    52       3.902929       3.902929       3.902929    1[7-(1,6,27)]
    53       4.417363       4.417363       4.417363    1[6-(6,6)]
    54       2.195244       2.195244       2.195244    1[6-(6,6)]
    55       7.067779       7.067779       7.067779    1[6-(6,6)]
    56      -0.931566      -0.931566      -0.931566    1[6-(6,6)]
    57       8.237536       8.237536       8.237536    1[6-(6,6)]
    58       1.090353       1.090353       1.090353    1[6-(6,6)]
    59       2.640339       2.640339       2.640339    1[6-(6,6)]
    60       4.822178       4.822178       4.822178    1[6-(6,6)]
    61       0.776096       0.776096       0.776096    1[6-(6,6)]
    62      -2.411107      -2.411107      -2.411107    1[6-(6,6)]
    63       5.310892       5.310892       5.310892    1[6-(6,6)]
    64       6.269296       6.269296       6.269296    1[6-(6,6)]
    65       7.159479       7.159479       7.159479    1[8-(27,27,27)]
    66       7.647068       7.647068       7.647068    1[8-(27,27,27)]
    67       1.891077       1.891077       1.891077    1[7-(1,6)]
    68       1.968242       1.968242       1.968242    1[7-(1,6)]
    69       0.205761       0.205761       0.205761    1[7-(1,6)]
    70       1.680825       1.680825       1.680825    1[7-(1,6)]
    71        1.86983        1.86983        1.86983    1[7-(1,6,27)]
    72       3.342658       3.342658       3.342658    1[7-(1,6,27)]
    73       7.196383       7.196383       7.196383    1[7-(1,6,27)]
    74       7.280255       7.280255       7.280255    1[7-(1,6,27)]
    75       6.765835       6.765835       6.765835    1[6-(6,6)]
    76       -2.19528       -2.19528       -2.19528    1[6-(6,6)]
    77       4.115414       4.115414       4.115414    1[6-(6,6)]
    78       0.931555       0.931555       0.931555    1[6-(6,6)]
    79       2.945646       2.945646       2.945646    1[6-(6,6)]
    80      -1.090371      -1.090371      -1.090371    1[6-(6,6)]
    81      -2.640369      -2.640369      -2.640369    1[6-(6,6)]
    82      -4.822214      -4.822214      -4.822214    1[6-(6,6)]
    83      -0.776132      -0.776132      -0.776132    1[6-(6,6)]
    84       2.411089       2.411089       2.411089    1[6-(6,6)]
    85       5.872288       5.872288       5.872288    1[6-(6,6)]
    86       4.913892       4.913892       4.913892    1[6-(6,6)]
    87       1.567872       1.567872       1.567872    1[8-(27,27,27)]
    88       2.055458       2.055458       2.055458    1[8-(27,27,27)]
    89      -3.700538      -3.700538      -3.700538    1[7-(1,6)]
    90      -3.623375      -3.623375      -3.623375    1[7-(1,6)]
    91       5.797362       5.797362       5.797362    1[7-(1,6)]
    92       7.272426       7.272426       7.272426    1[7-(1,6)]
    93      -3.721787      -3.721787      -3.721787    1[7-(1,6,27)]
    94       -2.24896       -2.24896       -2.24896    1[7-(1,6,27)]
    95       1.604777       1.604777       1.604777    1[7-(1,6,27)]
    96       1.688652       1.688652       1.688652    1[7-(1,6,27)]
    97       1.174218       1.174218       1.174218    1[6-(6,6)]
    98       3.396337       3.396337       3.396337    1[6-(6,6)]
    99      -1.476198      -1.476198      -1.476198    1[6-(6,6)]
   100       6.523147       6.523147       6.523147    1[6-(6,6)]
   101      -2.645955      -2.645955      -2.645955    1[6-(6,6)]
   102       4.501228       4.501228       4.501228    1[6-(6,6)]
   103       2.951242       2.951242       2.951242    1[6-(6,6)]
   104       0.769403       0.769403       0.769403    1[6-(6,6)]
   105       4.815485       4.815485       4.815485    1[6-(6,6)]
   106       8.002688       8.002688       8.002688    1[6-(6,6)]
   107       0.280689       0.280689       0.280689    1[6-(6,6)]
   108      -0.677715      -0.677715      -0.677715    1[6-(6,6)]
   109        0.02235        0.02235        0.02235    6[6-(1,6),6-(1,6),6-(8,8)]
   110      -0.360117      -0.360117      -0.360117    6[1-(0),6-(6,6),6-(6,6)]
   111       6.041164       6.041164       6.041164    6[6-(1,6),6-(1,6),6-(8,8)]
   112       7.233294       7.233294       7.233294    6[1-(0),6-(6,6),6-(6,7)]
   113       2.024142       2.024142       2.024142    6[6-(1,6),6-(1,6),7-(1,1)]
   114       1.214479       1.214479       1.214479    6[1-(0),6-(6,6),6-(6,7)]
   115      -0.816389      -0.816389      -0.816389    6[6-(6,6),8-(27),8-(27)]
   116       5.626266       5.626266       5.626266    6[6-(6,6),8-(27),8-(27)]
   117       5.861103       5.861103       5.861103    6[6-(1,6),6-(1,6),6-(8,8)]
   118       4.661145       4.661145       4.661145    6[1-(0),6-(6,6),6-(6,6)]
   119       3.463425       3.463425       3.463425    6[6-(1,6),6-(1,6),6-(8,8)]
   120       3.464545       3.464545       3.464545    6[1-(0),6-(6,6),6-(6,7)]
   121       4.664503       4.664503       4.664503    6[6-(1,6),6-(1,6),7-(1,1)]
   122       5.862223       5.862223       5.862223    6[1-(0),6-(6,6),6-(6,7)]
   123       7.165063       7.165063       7.165063    6[6-(6,6),8-(27),8-(27)]
   124        2.14157        2.14157        2.14157    6[6-(6,6),8-(27),8-(27)]
   125       7.104684       7.104684       7.104684    6[6-(1,6),6-(1,6),6-(8,8)]
   126       8.274447       8.274447       8.274447    6[1-(0),6-(6,6),6-(6,6)]
   127       9.507954       9.507954       9.507954    6[6-(1,6),6-(1,6),6-(8,8)]
   128       9.570581       9.570581       9.570581    6[1-(0),6-(6,6),6-(6,7)]
   129       8.400819       8.400819       8.400819    6[6-(1,6),6-(1,6),7-(1,1,27)]
   130       7.167312       7.167312       7.167312    6[1-(0),6-(6,6),6-(6,7)]
   131        5.74257        5.74257        5.74257    6[6-(6,6),8-(27),8-(27)]
   132      -0.377995      -0.377995      -0.377995    6[6-(6,6),8-(27),8-(27)]
   133       2.067762       2.067762       2.067762    6[6-(1,6),6-(1,6),6-(8,8)]
   134       2.374183       2.374183       2.374183    6[1-(0),6-(6,6),6-(6,6)]
   135       1.498539       1.498539       1.498539    6[6-(1,6),6-(1,6),6-(8,8)]
   136       0.317593       0.317593       0.317593    6[1-(0),6-(6,6),6-(6,7)]
   137       0.011172       0.011172       0.011172    6[6-(1,6),6-(1,6),7-(1,1,27)]
   138       0.886815       0.886815       0.886815    6[1-(0),6-(6,6),6-(6,7)]
   139       2.931104       2.931104       2.931104    6[6-(6,6),8-(27),8-(27)]
   140       1.769174       1.769174       1.769174    6[6-(6,6),8-(0),8-(27)]
   141       5.613964       5.613964       5.613964    6[6-(1,6),6-(1,6),6-(8,8)]
   142         5.2315         5.2315         5.2315    6[1-(0),6-(6,6),6-(6,6)]
   143       0.449546       0.449546       0.449546    6[6-(1,6),6-(1,6),6-(8,8)]
   144       7.233294       7.233294       7.233294    6[1-(0),6-(6,6),6-(6,7)]
   145       7.615758       7.615758       7.615758    6[6-(1,6),6-(1,6),7-(1,1)]
   146       6.806093       6.806093       6.806093    6[1-(0),6-(6,6),6-(6,7)]
   147       4.775223       4.775223       4.775223    6[6-(6,6),8-(27),8-(27)]
   148       0.034651       0.034651       0.034651    6[6-(6,6),8-(27),8-(27)]
   149       0.269508       0.269508       0.269508    6[6-(1,6),6-(1,6),6-(8,8)]
   150      -0.930449      -0.930449      -0.930449    6[1-(0),6-(6,6),6-(6,6)]
   151        9.05503        9.05503        9.05503    6[6-(1,6),6-(1,6),6-(8,8)]
   152      -2.127053      -2.127053      -2.127053    6[1-(0),6-(6,6),6-(6,7)]
   153      -0.927096      -0.927096      -0.927096    6[6-(1,6),6-(1,6),7-(1,1)]
   154       0.270625       0.270625       0.270625    6[1-(0),6-(6,6),6-(6,7)]
   155        1.57347        1.57347        1.57347    6[6-(6,6),8-(27),8-(27)]
   156       7.733176       7.733176       7.733176    6[6-(6,6),8-(27),8-(27)]
   157        1.51307        1.51307        1.51307    6[6-(1,6),6-(1,6),6-(8,8)]
   158       2.682834       2.682834       2.682834    6[1-(0),6-(6,6),6-(6,6)]
   159        3.91634        3.91634        3.91634    6[6-(1,6),6-(1,6),6-(8,8)]
   160       3.978965       3.978965       3.978965    6[1-(0),6-(6,6),6-(6,7)]
   161       2.809201       2.809201       2.809201    6[6-(1,6),6-(1,6),7-(1,1,27)]
   162       1.575695       1.575695       1.575695    6[1-(0),6-(6,6),6-(6,7)]
   163       0.150957       0.150957       0.150957    6[6-(6,6),8-(27),8-(27)]
   164       5.213592       5.213592       5.213592    6[6-(6,6),8-(27),8-(27)]
   165       7.659367       7.659367       7.659367    6[6-(1,6),6-(1,6),6-(8,8)]
   166       7.965785       7.965785       7.965785    6[1-(0),6-(6,6),6-(6,6)]
   167       7.090139       7.090139       7.090139    6[6-(1,6),6-(1,6),6-(8,8)]
   168       5.909194       5.909194       5.909194    6[1-(0),6-(6,6),6-(6,7)]
   169       5.602776       5.602776       5.602776    6[6-(1,6),6-(1,6),7-(1,1,27)]
   170       6.478421       6.478421       6.478421    6[1-(0),6-(6,6),6-(6,7)]
   171       8.522711       8.522711       8.522711    6[6-(6,6),8-(27),8-(27)]
   172       7.360771       7.360771       7.360771    6[6-(6,6),8-(0),8-(27)]
   173       5.569231       5.569231       5.569231    6[6-(1,6),6-(1,6),6-(8,8)]
   174       5.951698       5.951698       5.951698    6[1-(0),6-(6,6),6-(6,6)]
   175      -0.449583      -0.449583      -0.449583    6[6-(1,6),6-(1,6),6-(8,8)]
   176       3.949906       3.949906       3.949906    6[1-(0),6-(6,6),6-(6,7)]
   177       3.567439       3.567439       3.567439    6[6-(1,6),6-(1,6),7-(1,1)]
   178       4.377102       4.377102       4.377102    6[1-(0),6-(6,6),6-(6,7)]
   179        6.40797        6.40797        6.40797    6[6-(6,6),8-(27),8-(27)]
   180      -0.034685      -0.034685      -0.034685    6[6-(6,6),8-(27),8-(27)]
   181      -0.269522      -0.269522      -0.269522    6[6-(1,6),6-(1,6),6-(8,8)]
   182       0.930436       0.930436       0.930436    6[1-(0),6-(6,6),6-(6,6)]
   183       2.128156       2.128156       2.128156    6[6-(1,6),6-(1,6),6-(8,8)]
   184       2.127036       2.127036       2.127036    6[1-(0),6-(6,6),6-(6,7)]
   185       0.927078       0.927078       0.927078    6[6-(1,6),6-(1,6),7-(1,1)]
   186      -0.270642      -0.270642      -0.270642    6[1-(0),6-(6,6),6-(6,7)]
   187      -1.573482      -1.573482      -1.573482    6[6-(6,6),8-(27),8-(27)]
   188       3.450011       3.450011       3.450011    6[6-(6,6),8-(27),8-(27)]
   189      -1.513103      -1.513103      -1.513103    6[6-(1,6),6-(1,6),6-(8,8)]
   190      -2.682866      -2.682866      -2.682866    6[1-(0),6-(6,6),6-(6,6)]
   191      -3.916373      -3.916373      -3.916373    6[6-(1,6),6-(1,6),6-(8,8)]
   192         -3.979         -3.979         -3.979    6[1-(0),6-(6,6),6-(6,7)]
   193      -2.809238      -2.809238      -2.809238    6[6-(1,6),6-(1,6),7-(1,1,27)]
   194      -1.575731      -1.575731      -1.575731    6[1-(0),6-(6,6),6-(6,7)]
   195      -0.150989      -0.150989      -0.150989    6[6-(6,6),8-(27),8-(27)]
   196       5.969576       5.969576       5.969576    6[6-(6,6),8-(27),8-(27)]
   197       3.523819       3.523819       3.523819    6[6-(1,6),6-(1,6),6-(8,8)]
   198       3.217398       3.217398       3.217398    6[1-(0),6-(6,6),6-(6,6)]
   199       4.093042       4.093042       4.093042    6[6-(1,6),6-(1,6),6-(8,8)]
   200       5.273988       5.273988       5.273988    6[1-(0),6-(6,6),6-(6,7)]
   201       5.580409       5.580409       5.580409    6[6-(1,6),6-(1,6),7-(1,1,27)]
   202       4.704766       4.704766       4.704766    6[1-(0),6-(6,6),6-(6,7)]
   203       2.660477       2.660477       2.660477    6[6-(6,6),8-(27),8-(27)]
   204       3.822407       3.822407       3.822407    6[6-(6,6),8-(0),8-(27)]
   205      -0.022383      -0.022383      -0.022383    6[6-(1,6),6-(1,6),6-(8,8)]
   206       0.360081       0.360081       0.360081    6[1-(0),6-(6,6),6-(6,6)]
   207       5.142035       5.142035       5.142035    6[6-(1,6),6-(1,6),6-(8,8)]
   208       3.949906       3.949906       3.949906    6[1-(0),6-(6,6),6-(6,7)]
   209      -2.024177      -2.024177      -2.024177    6[6-(1,6),6-(1,6),7-(1,1)]
   210      -1.214512      -1.214512      -1.214512    6[1-(0),6-(6,6),6-(6,7)]
   211       0.816358       0.816358       0.816358    6[6-(6,6),8-(27),8-(27)]
   212        5.55693        5.55693        5.55693    6[6-(6,6),8-(27),8-(27)]
   213       5.322073       5.322073       5.322073    6[6-(1,6),6-(1,6),6-(8,8)]
   214        6.52203        6.52203        6.52203    6[1-(0),6-(6,6),6-(6,6)]
   215      -3.463449      -3.463449      -3.463449    6[6-(1,6),6-(1,6),6-(8,8)]
   216       7.718634       7.718634       7.718634    6[1-(0),6-(6,6),6-(6,7)]
   217       6.518677       6.518677       6.518677    6[6-(1,6),6-(1,6),7-(1,1)]
   218       5.320956       5.320956       5.320956    6[1-(0),6-(6,6),6-(6,7)]
   219       4.018111       4.018111       4.018111    6[6-(6,6),8-(27),8-(27)]
   220      -2.141595      -2.141595      -2.141595    6[6-(6,6),8-(27),8-(27)]
   221       4.078511       4.078511       4.078511    6[6-(1,6),6-(1,6),6-(8,8)]
   222       2.908747       2.908747       2.908747    6[1-(0),6-(6,6),6-(6,6)]
   223       1.675241       1.675241       1.675241    6[6-(1,6),6-(1,6),6-(8,8)]
   224       1.612616       1.612616       1.612616    6[1-(0),6-(6,6),6-(6,7)]
   225        2.78238        2.78238        2.78238    6[6-(1,6),6-(1,6),7-(1,1,27)]
   226       4.015886       4.015886       4.015886    6[1-(0),6-(6,6),6-(6,7)]
   227       5.440624       5.440624       5.440624    6[6-(6,6),8-(27),8-(27)]
   228       0.377989       0.377989       0.377989    6[6-(6,6),8-(27),8-(27)]
   229      -2.067786      -2.067786      -2.067786    6[6-(1,6),6-(1,6),6-(8,8)]
   230      -2.374204      -2.374204      -2.374204    6[1-(0),6-(6,6),6-(6,6)]
   231      -1.498558      -1.498558      -1.498558    6[6-(1,6),6-(1,6),6-(8,8)]
   232      -0.317613      -0.317613      -0.317613    6[1-(0),6-(6,6),6-(6,7)]
   233      -0.011195      -0.011195      -0.011195    6[6-(1,6),6-(1,6),7-(1,1,27)]
   234       -0.88684       -0.88684       -0.88684    6[1-(0),6-(6,6),6-(6,7)]
   235       -2.93113       -2.93113       -2.93113    6[6-(6,6),8-(27),8-(27)]
   236       -1.76919       -1.76919       -1.76919    6[6-(6,6),8-(0),8-(27)]
   237       3.154763       3.154763       3.154763    7[1-(0),1-(0),6-(6,6)]
   238       4.658912       4.658912       4.658912    7[1-(0),1-(0),6-(6,6)]
   239       2.925507       2.925507       2.925507    7[1-(0),1-(0),6-(6,6),27-(8,8,8,8)]
   240      -1.147408      -1.147408      -1.147408    7[1-(0),1-(0),6-(6,6),27-(8,8,8,8)]
   241       8.746379       8.746379       8.746379    7[1-(0),1-(0),6-(6,6)]
   242      -0.932689      -0.932689      -0.932689    7[1-(0),1-(0),6-(6,6)]
   243       8.517124       8.517124       8.517124    7[1-(0),1-(0),6-(6,6),27-(8,8,8,8)]
   244       4.444196       4.444196       4.444196    7[1-(0),1-(0),6-(6,6),27-(8,8,8,8)]
   245       2.436818       2.436818       2.436818    7[1-(0),1-(0),6-(6,6)]
   246       0.932669       0.932669       0.932669    7[1-(0),1-(0),6-(6,6)]
   247       2.666074       2.666074       2.666074    7[1-(0),1-(0),6-(6,6),27-(8,8,8,8)]
   248       6.738989       6.738989       6.738989    7[1-(0),1-(0),6-(6,6),27-(8,8,8,8)]
   249      -3.154798      -3.154798      -3.154798    7[1-(0),1-(0),6-(6,6)]
   250        6.52427        6.52427        6.52427    7[1-(0),1-(0),6-(6,6)]
   251      -2.925543      -2.925543      -2.925543    7[1-(0),1-(0),6-(6,6),27-(8,8,8,8)]
   252       1.147385       1.147385       1.147385    7[1-(0),1-(0),6-(6,6),27-(8,8,8,8)]
   253      -0.306434      -0.306434      -0.306434    8[6-(6,8),27-(7,8,8,8)]
   254      -1.978324      -1.978324      -1.978324    8[6-(6,8),27-(8,8,8,8)]
   255       4.387167       4.387167       4.387167    8[6-(6,8),27-(8,8,8,8)]
   256       6.507501       6.507501       6.507501    8[6-(6,8),27-(8,8,8)]
   257      -2.981453      -2.981453      -2.981453    8[6-(6,8),27-(7,8,8,8)]
   258      -4.052806      -4.052806      -4.052806    8[6-(6,8),27-(8,8,8,8)]
   259       2.191894       2.191894       2.191894    8[6-(6,8),27-(8,8,8)]
   260       1.112716       1.112716       1.112716    8[6-(6,8),27-(7,8,8,8)]
   261       4.769632       4.769632       4.769632    8[6-(6,8),27-(7,8,8,8)]
   262       5.658695       5.658695       5.658695    8[6-(6,8),27-(8,8,8)]
   263      -0.420493      -0.420493      -0.420493    8[6-(6,8),27-(8,8,8)]
   264       0.655333       0.655333       0.655333    8[6-(6,8),27-(7,8,8,8)]
   265       2.508377       2.508377       2.508377    8[6-(6,8),27-(7,8,8,8)]
   266       3.995745       3.995745       3.995745    8[6-(6,8),27-(8,8,8)]
   267       2.940056       2.940056       2.940056    8[6-(6,8)]
   268       0.752622       0.752622       0.752622    8[6-(6,8),27-(8,8,8)]
   269      -1.135108      -1.135108      -1.135108    8[1-(0),27-(7,8,8,8),27-(8,8,8),27-(8,8,8,8)]
   270        -2.8193        -2.8193        -2.8193    8[1-(0),27-(7,8,8,8),27-(8,8,8),27-(8,8,8,8)]
   271       5.285176       5.285176       5.285176    8[6-(6,8),27-(7,8,8,8)]
   272       3.613289       3.613289       3.613289    8[6-(6,8),27-(8,8,8,8)]
   273      -1.204448      -1.204448      -1.204448    8[6-(6,8),27-(8,8,8,8)]
   274       0.915888       0.915888       0.915888    8[6-(6,8),27-(8,8,8)]
   275       2.610152       2.610152       2.610152    8[6-(6,8),27-(7,8,8,8)]
   276       1.538803       1.538803       1.538803    8[6-(6,8),27-(8,8,8,8)]
   277       7.783502       7.783502       7.783502    8[6-(6,8),27-(8,8,8)]
   278       6.704321       6.704321       6.704321    8[6-(6,8),27-(7,8,8,8)]
   279      -0.821982      -0.821982      -0.821982    8[6-(6,8),27-(7,8,8,8)]
   280       0.067084       0.067084       0.067084    8[6-(6,8),27-(8,8,8)]
   281       5.171097       5.171097       5.171097    8[6-(6,8),27-(8,8,8)]
   282       6.246919       6.246919       6.246919    8[6-(6,8),27-(7,8,8,8)]
   283       8.099987       8.099987       8.099987    8[6-(6,8),27-(7,8,8,8)]
   284      -1.595849      -1.595849      -1.595849    8[6-(6,8),27-(8,8,8)]
   285      -2.651548      -2.651548      -2.651548    8[6-(6,8)]
   286       6.344218       6.344218       6.344218    8[6-(6,8),27-(8,8,8)]
   287         4.4565         4.4565         4.4565    8[1-(0),27-(7,8,8,8),27-(8,8,8),27-(8,8,8,8)]
   288       2.772311       2.772311       2.772311    8[1-(0),27-(7,8,8,8),27-(8,8,8),27-(8,8,8,8)]
   289       5.898015       5.898015       5.898015    8[6-(6,8),27-(7,8,8,8)]
   290       7.569905       7.569905       7.569905    8[6-(6,8),27-(8,8,8,8)]
   291       1.204414       1.204414       1.204414    8[6-(6,8),27-(8,8,8,8)]
   292       -0.91592       -0.91592       -0.91592    8[6-(6,8),27-(8,8,8)]
   293       8.573034       8.573034       8.573034    8[6-(6,8),27-(7,8,8,8)]
   294       9.644387       9.644387       9.644387    8[6-(6,8),27-(8,8,8,8)]
   295       3.399687       3.399687       3.399687    8[6-(6,8),27-(8,8,8)]
   296       4.478865       4.478865       4.478865    8[6-(6,8),27-(7,8,8,8)]
   297       0.821949       0.821949       0.821949    8[6-(6,8),27-(7,8,8,8)]
   298      -0.067114      -0.067114      -0.067114    8[6-(6,8),27-(8,8,8)]
   299       6.012074       6.012074       6.012074    8[6-(6,8),27-(8,8,8)]
   300       4.936248       4.936248       4.936248    8[6-(6,8),27-(7,8,8,8)]
   301       3.083204       3.083204       3.083204    8[6-(6,8),27-(7,8,8,8)]
   302       1.595836       1.595836       1.595836    8[6-(6,8),27-(8,8,8)]
   303       2.651525       2.651525       2.651525    8[6-(6,8)]
   304       4.838959       4.838959       4.838959    8[6-(6,8),27-(8,8,8)]
   305       6.726689       6.726689       6.726689    8[1-(0),27-(7,8,8,8),27-(8,8,8),27-(8,8,8,8)]
   306       8.410881       8.410881       8.410881    8[1-(0),27-(7,8,8,8),27-(8,8,8),27-(8,8,8,8)]
   307       0.306405       0.306405       0.306405    8[6-(6,8),27-(7,8,8,8)]
   308       1.978292       1.978292       1.978292    8[6-(6,8),27-(8,8,8,8)]
   309       6.796029       6.796029       6.796029    8[6-(6,8),27-(8,8,8,8)]
   310       4.675693       4.675693       4.675693    8[6-(6,8),27-(8,8,8)]
   311       2.981429       2.981429       2.981429    8[6-(6,8),27-(7,8,8,8)]
   312       4.052778       4.052778       4.052778    8[6-(6,8),27-(8,8,8,8)]
   313      -2.191921      -2.191921      -2.191921    8[6-(6,8),27-(8,8,8)]
   314       -1.11274       -1.11274       -1.11274    8[6-(6,8),27-(7,8,8,8)]
   315       6.413563       6.413563       6.413563    8[6-(6,8),27-(7,8,8,8)]
   316       5.524497       5.524497       5.524497    8[6-(6,8),27-(8,8,8)]
   317       0.420484       0.420484       0.420484    8[6-(6,8),27-(8,8,8)]
   318      -0.655338      -0.655338      -0.655338    8[6-(6,8),27-(7,8,8,8)]
   319      -2.508406      -2.508406      -2.508406    8[6-(6,8),27-(7,8,8,8)]
   320        7.18743        7.18743        7.18743    8[6-(6,8),27-(8,8,8)]
   321       8.243129       8.243129       8.243129    8[6-(6,8)]
   322      -0.752637      -0.752637      -0.752637    8[6-(6,8),27-(8,8,8)]
   323       1.135081       1.135081       1.135081    8[1-(0),27-(7,8,8,8),27-(8,8,8),27-(8,8,8,8)]
   324        2.81927        2.81927        2.81927    8[1-(0),27-(7,8,8,8),27-(8,8,8),27-(8,8,8,8)]
