# Supplementary material for: A collection of forcefield precursors for metal–organic frameworks
Source: RSC Adv. 2019 Nov 13;9(63):36492–507. doi: 10.1039/c9ra07327b (PMC9075174; doi:10.1039/c9ra07327b)
Supplement: RA-009-C9RA07327B-s1807 [file RA-009-C9RA07327B-s1807.txt]

OHAKEO_clean

8.254000    0.000000    0.000000
0.000000    18.006000    0.000000
0.000000    0.000000    18.896000

     1       4.022257       4.022257       4.022257    48[7-(6,6),7-(6,6),8-(6),8-(6),8-(6),8-(6)]
     2       4.231743       4.231743       4.231743    48[7-(6,6),7-(6,6),8-(6),8-(6),8-(6),8-(6)]
     3       4.231743       4.231743       4.231743    48[7-(6,6),7-(6,6),8-(6),8-(6),8-(6),8-(6)]
     4       4.022257       4.022257       4.022257    48[7-(6,6),7-(6,6),8-(6),8-(6),8-(6),8-(6)]
     5       5.356021       5.356021       5.356021    1[6-(6,7)]
     6        4.13773        4.13773        4.13773    1[6-(6,7)]
     7       1.518736       1.518736       1.518736    1[6-(7,7)]
     8       0.012381       0.012381       0.012381    1[6-(6,6)]
     9       6.472787       6.472787       6.472787    1[6-(6,6)]
    10       0.548066       0.548066       0.548066    1[6-(6,6)]
    11       2.344961       2.344961       2.344961    1[6-(6,6)]
    12       3.450172       3.450172       3.450172    1[6-(6,7)]
    13       4.956527       4.956527       4.956527    1[6-(6,7)]
    14        6.49012        6.49012        6.49012    1[6-(7,7)]
    15       6.124468       6.124468       6.124468    1[6-(6,6)]
    16        7.90403        7.90403        7.90403    1[6-(6,6)]
    17       2.196389       2.196389       2.196389    1[6-(6,6)]
    18        0.43251        0.43251        0.43251    1[6-(6,6)]
    19       2.897979       2.897979       2.897979    1[6-(6,7)]
    20        4.11627        4.11627        4.11627    1[6-(6,7)]
    21       6.735264       6.735264       6.735264    1[6-(7,7)]
    22      -0.012381      -0.012381      -0.012381    1[6-(6,6)]
    23       1.781213       1.781213       1.781213    1[6-(6,6)]
    24       7.705934       7.705934       7.705934    1[6-(6,6)]
    25       5.909039       5.909039       5.909039    1[6-(6,6)]
    26       4.803828       4.803828       4.803828    1[6-(6,7)]
    27       3.297473       3.297473       3.297473    1[6-(6,7)]
    28        1.76388        1.76388        1.76388    1[6-(7,7)]
    29       2.129532       2.129532       2.129532    1[6-(6,6)]
    30        0.34997        0.34997        0.34997    1[6-(6,6)]
    31       6.057611       6.057611       6.057611    1[6-(6,6)]
    32        7.82149        7.82149        7.82149    1[6-(6,6)]
    33       2.897979       2.897979       2.897979    1[6-(6,7)]
    34        4.11627        4.11627        4.11627    1[6-(6,7)]
    35       6.735264       6.735264       6.735264    1[6-(7,7)]
    36      -0.012381      -0.012381      -0.012381    1[6-(6,6)]
    37       1.781213       1.781213       1.781213    1[6-(6,6)]
    38       7.705934       7.705934       7.705934    1[6-(6,6)]
    39       5.909039       5.909039       5.909039    1[6-(6,6)]
    40       4.803828       4.803828       4.803828    1[6-(6,7)]
    41       3.297473       3.297473       3.297473    1[6-(6,7)]
    42        1.76388        1.76388        1.76388    1[6-(7,7)]
    43       2.129532       2.129532       2.129532    1[6-(6,6)]
    44        0.34997        0.34997        0.34997    1[6-(6,6)]
    45       6.057611       6.057611       6.057611    1[6-(6,6)]
    46        7.82149        7.82149        7.82149    1[6-(6,6)]
    47       5.356021       5.356021       5.356021    1[6-(6,7)]
    48        4.13773        4.13773        4.13773    1[6-(6,7)]
    49       1.518736       1.518736       1.518736    1[6-(7,7)]
    50       0.012381       0.012381       0.012381    1[6-(6,6)]
    51       6.472787       6.472787       6.472787    1[6-(6,6)]
    52       0.548066       0.548066       0.548066    1[6-(6,6)]
    53       2.344961       2.344961       2.344961    1[6-(6,6)]
    54       3.450172       3.450172       3.450172    1[6-(6,7)]
    55       4.956527       4.956527       4.956527    1[6-(6,7)]
    56        6.49012        6.49012        6.49012    1[6-(7,7)]
    57       6.124468       6.124468       6.124468    1[6-(6,6)]
    58        7.90403        7.90403        7.90403    1[6-(6,6)]
    59       2.196389       2.196389       2.196389    1[6-(6,6)]
    60        0.43251        0.43251        0.43251    1[6-(6,6)]
    61       4.434874       4.434874       4.434874    6[1-(0),6-(1,7),7-(6,48)]
    62       3.764649       3.764649       3.764649    6[1-(0),6-(1,7),7-(6,6)]
    63       2.318549       2.318549       2.318549    6[1-(0),7-(6,48),7-(6,6)]
    64       1.333021       1.333021       1.333021    6[6-(1,6),6-(1,6),7-(6,6)]
    65       0.108953       0.108953       0.108953    6[1-(0),6-(1,6),6-(6,7)]
    66       7.298187       7.298187       7.298187    6[1-(0),6-(1,6),6-(6,6)]
    67       7.449235       7.449235       7.449235    6[6-(1,6),6-(1,6),6-(8,8)]
    68       0.439113       0.439113       0.439113    6[1-(0),6-(1,6),6-(6,6)]
    69       1.512958       1.512958       1.512958    6[1-(0),6-(1,6),6-(6,7)]
    70       6.297802       6.297802       6.297802    6[6-(6,6),8-(48),8-(48)]
    71       4.247508       4.247508       4.247508    6[1-(0),6-(1,7),7-(6,48)]
    72       5.079512       5.079512       5.079512    6[1-(0),6-(1,7),7-(6,6)]
    73        5.92142        5.92142        5.92142    6[1-(0),7-(6,48),7-(6,6)]
    74       7.247012       7.247012       7.247012    6[6-(1,6),6-(1,6),7-(6,6)]
    75       6.991963       6.991963       6.991963    6[1-(0),6-(1,6),6-(6,7)]
    76       8.060856       8.060856       8.060856    6[1-(0),6-(1,6),6-(6,6)]
    77       1.106036       1.106036       1.106036    6[6-(1,6),6-(1,6),6-(8,8)]
    78       1.330545       1.330545       1.330545    6[1-(0),6-(1,6),6-(6,6)]
    79       0.279811       0.279811       0.279811    6[1-(0),6-(1,6),6-(6,7)]
    80       2.249215       2.249215       2.249215    6[6-(6,6),8-(48),8-(48)]
    81       3.819126       3.819126       3.819126    6[1-(0),6-(1,7),7-(6,48)]
    82       4.489351       4.489351       4.489351    6[1-(0),6-(1,7),7-(6,6)]
    83       5.935451       5.935451       5.935451    6[1-(0),7-(6,48),7-(6,6)]
    84       6.920979       6.920979       6.920979    6[6-(1,6),6-(1,6),7-(6,6)]
    85       8.145047       8.145047       8.145047    6[1-(0),6-(1,6),6-(6,7)]
    86       0.955813       0.955813       0.955813    6[1-(0),6-(1,6),6-(6,6)]
    87       0.804765       0.804765       0.804765    6[6-(1,6),6-(1,6),6-(8,8)]
    88       7.814887       7.814887       7.814887    6[1-(0),6-(1,6),6-(6,6)]
    89       6.741042       6.741042       6.741042    6[1-(0),6-(1,6),6-(6,7)]
    90       1.956198       1.956198       1.956198    6[6-(6,6),8-(48),8-(48)]
    91       4.006492       4.006492       4.006492    6[1-(0),6-(1,7),7-(6,48)]
    92       3.174488       3.174488       3.174488    6[1-(0),6-(1,7),7-(6,6)]
    93        2.33258        2.33258        2.33258    6[1-(0),7-(6,48),7-(6,6)]
    94       1.006988       1.006988       1.006988    6[6-(1,6),6-(1,6),7-(6,6)]
    95       1.262037       1.262037       1.262037    6[1-(0),6-(1,6),6-(6,7)]
    96       0.193144       0.193144       0.193144    6[1-(0),6-(1,6),6-(6,6)]
    97       7.147964       7.147964       7.147964    6[6-(1,6),6-(1,6),6-(8,8)]
    98       6.923455       6.923455       6.923455    6[1-(0),6-(1,6),6-(6,6)]
    99       7.974189       7.974189       7.974189    6[1-(0),6-(1,6),6-(6,7)]
   100       6.004785       6.004785       6.004785    6[6-(6,6),8-(48),8-(48)]
   101       3.819126       3.819126       3.819126    6[1-(0),6-(1,7),7-(6,48)]
   102       4.489351       4.489351       4.489351    6[1-(0),6-(1,7),7-(6,6)]
   103       5.935451       5.935451       5.935451    6[1-(0),7-(6,48),7-(6,6)]
   104       6.920979       6.920979       6.920979    6[6-(1,6),6-(1,6),7-(6,6)]
   105       8.145047       8.145047       8.145047    6[1-(0),6-(1,6),6-(6,7)]
   106       0.955813       0.955813       0.955813    6[1-(0),6-(1,6),6-(6,6)]
   107       0.804765       0.804765       0.804765    6[6-(1,6),6-(1,6),6-(8,8)]
   108       7.814887       7.814887       7.814887    6[1-(0),6-(1,6),6-(6,6)]
   109       6.741042       6.741042       6.741042    6[1-(0),6-(1,6),6-(6,7)]
   110       1.956198       1.956198       1.956198    6[6-(6,6),8-(48),8-(48)]
   111       4.006492       4.006492       4.006492    6[1-(0),6-(1,7),7-(6,48)]
   112       3.174488       3.174488       3.174488    6[1-(0),6-(1,7),7-(6,6)]
   113        2.33258        2.33258        2.33258    6[1-(0),7-(6,48),7-(6,6)]
   114       1.006988       1.006988       1.006988    6[6-(1,6),6-(1,6),7-(6,6)]
   115       1.262037       1.262037       1.262037    6[1-(0),6-(1,6),6-(6,7)]
   116       0.193144       0.193144       0.193144    6[1-(0),6-(1,6),6-(6,6)]
   117       7.147964       7.147964       7.147964    6[6-(1,6),6-(1,6),6-(8,8)]
   118       6.923455       6.923455       6.923455    6[1-(0),6-(1,6),6-(6,6)]
   119       7.974189       7.974189       7.974189    6[1-(0),6-(1,6),6-(6,7)]
   120       6.004785       6.004785       6.004785    6[6-(6,6),8-(48),8-(48)]
   121       4.434874       4.434874       4.434874    6[1-(0),6-(1,7),7-(6,48)]
   122       3.764649       3.764649       3.764649    6[1-(0),6-(1,7),7-(6,6)]
   123       2.318549       2.318549       2.318549    6[1-(0),7-(6,48),7-(6,6)]
   124       1.333021       1.333021       1.333021    6[6-(1,6),6-(1,6),7-(6,6)]
   125       0.108953       0.108953       0.108953    6[1-(0),6-(1,6),6-(6,7)]
   126       7.298187       7.298187       7.298187    6[1-(0),6-(1,6),6-(6,6)]
   127       7.449235       7.449235       7.449235    6[6-(1,6),6-(1,6),6-(8,8)]
   128       0.439113       0.439113       0.439113    6[1-(0),6-(1,6),6-(6,6)]
   129       1.512958       1.512958       1.512958    6[1-(0),6-(1,6),6-(6,7)]
   130       6.297802       6.297802       6.297802    6[6-(6,6),8-(48),8-(48)]
   131       4.247508       4.247508       4.247508    6[1-(0),6-(1,7),7-(6,48)]
   132       5.079512       5.079512       5.079512    6[1-(0),6-(1,7),7-(6,6)]
   133        5.92142        5.92142        5.92142    6[1-(0),7-(6,48),7-(6,6)]
   134       7.247012       7.247012       7.247012    6[6-(1,6),6-(1,6),7-(6,6)]
   135       6.991963       6.991963       6.991963    6[1-(0),6-(1,6),6-(6,7)]
   136       8.060856       8.060856       8.060856    6[1-(0),6-(1,6),6-(6,6)]
   137       1.106036       1.106036       1.106036    6[6-(1,6),6-(1,6),6-(8,8)]
   138       1.330545       1.330545       1.330545    6[1-(0),6-(1,6),6-(6,6)]
   139       0.279811       0.279811       0.279811    6[1-(0),6-(1,6),6-(6,7)]
   140       2.249215       2.249215       2.249215    6[6-(6,6),8-(48),8-(48)]
   141       3.507125       3.507125       3.507125    7[6-(1,6),6-(1,7),48-(7,8,8,8,8)]
   142       2.420073       2.420073       2.420073    7[6-(1,6),6-(1,7),6-(6,6)]
   143       4.800526       4.800526       4.800526    7[6-(1,6),6-(1,7),48-(7,8,8,8,8)]
   144       6.150055       6.150055       6.150055    7[6-(1,6),6-(1,7),6-(6,6)]
   145       4.746875       4.746875       4.746875    7[6-(1,6),6-(1,7),48-(7,8,8,8,8)]
   146       5.833927       5.833927       5.833927    7[6-(1,6),6-(1,7),6-(6,6)]
   147       3.453474       3.453474       3.453474    7[6-(1,6),6-(1,7),48-(7,8,8,8,8)]
   148       2.103945       2.103945       2.103945    7[6-(1,6),6-(1,7),6-(6,6)]
   149       4.746875       4.746875       4.746875    7[6-(1,6),6-(1,7),48-(7,8,8,8,8)]
   150       5.833927       5.833927       5.833927    7[6-(1,6),6-(1,7),6-(6,6)]
   151       3.453474       3.453474       3.453474    7[6-(1,6),6-(1,7),48-(7,8,8,8,8)]
   152       2.103945       2.103945       2.103945    7[6-(1,6),6-(1,7),6-(6,6)]
   153       3.507125       3.507125       3.507125    7[6-(1,6),6-(1,7),48-(7,8,8,8,8)]
   154       2.420073       2.420073       2.420073    7[6-(1,6),6-(1,7),6-(6,6)]
   155       4.800526       4.800526       4.800526    7[6-(1,6),6-(1,7),48-(7,8,8,8,8)]
   156       6.150055       6.150055       6.150055    7[6-(1,6),6-(1,7),6-(6,6)]
   157       5.173607       5.173607       5.173607    8[6-(6,8),48-(7,7,8,8,8)]
   158       6.481041       6.481041       6.481041    8[6-(6,8),48-(7,7,8,8,8)]
   159       1.994992       1.994992       1.994992    8[6-(6,8),48-(7,7,8,8,8)]
   160       3.410553       3.410553       3.410553    8[6-(6,8),48-(7,7,8,8,8)]
   161       3.080393       3.080393       3.080393    8[6-(6,8),48-(7,7,8,8,8)]
   162       1.772959       1.772959       1.772959    8[6-(6,8),48-(7,7,8,8,8)]
   163       6.259008       6.259008       6.259008    8[6-(6,8),48-(7,7,8,8,8)]
   164       4.843447       4.843447       4.843447    8[6-(6,8),48-(7,7,8,8,8)]
   165       3.080393       3.080393       3.080393    8[6-(6,8),48-(7,7,8,8,8)]
   166       1.772959       1.772959       1.772959    8[6-(6,8),48-(7,7,8,8,8)]
   167       6.259008       6.259008       6.259008    8[6-(6,8),48-(7,7,8,8,8)]
   168       4.843447       4.843447       4.843447    8[6-(6,8),48-(7,7,8,8,8)]
   169       5.173607       5.173607       5.173607    8[6-(6,8),48-(7,7,8,8,8)]
   170       6.481041       6.481041       6.481041    8[6-(6,8),48-(7,7,8,8,8)]
   171       1.994992       1.994992       1.994992    8[6-(6,8),48-(7,7,8,8,8)]
   172       3.410553       3.410553       3.410553    8[6-(6,8),48-(7,7,8,8,8)]
