# Supplementary material for: A collection of forcefield precursors for metal–organic frameworks
Source: RSC Adv. 2019 Nov 13;9(63):36492–507. doi: 10.1039/c9ra07327b (PMC9075174; doi:10.1039/c9ra07327b)
Supplement: RA-009-C9RA07327B-s1808 [file RA-009-C9RA07327B-s1808.txt]

OHAKIS_clean

16.720000    0.000000    0.000000
0.000000    17.081000    0.000000
0.000000    0.000000    18.432000

     1      12.989266      12.989266      12.989266    48[7-(6,6),7-(6,6),8-(6),8-(6),8-(6)]
     2       4.629266       4.629266       4.629266    48[7-(6,6),7-(6,6),8-(6),8-(6),8-(6)]
     3       4.629266       4.629266       4.629266    48[7-(6,6),7-(6,6),8-(6),8-(6),8-(6)]
     4      12.989266      12.989266      12.989266    48[7-(6,6),7-(6,6),8-(6),8-(6),8-(6)]
     5      12.090734      12.090734      12.090734    48[7-(6,6),7-(6,6),8-(6),8-(6),8-(6)]
     6       3.730734       3.730734       3.730734    48[7-(6,6),7-(6,6),8-(6),8-(6),8-(6)]
     7       3.730734       3.730734       3.730734    48[7-(6,6),7-(6,6),8-(6),8-(6),8-(6)]
     8      12.090734      12.090734      12.090734    48[7-(6,6),7-(6,6),8-(6),8-(6),8-(6)]
     9         9.9902         9.9902         9.9902    1[6-(6,7)]
    10       8.002192       8.002192       8.002192    1[6-(6,7)]
    11      10.714176      10.714176      10.714176    1[6-(7,7)]
    12       6.475656       6.475656       6.475656    1[6-(6,6)]
    13       5.196576       5.196576       5.196576    1[6-(6,6)]
    14        8.53556        8.53556        8.53556    1[6-(6,6)]
    15        9.81464        9.81464        9.81464    1[6-(6,6)]
    16      11.531784      11.531784      11.531784    1[6-(6,7)]
    17      11.489984      11.489984      11.489984    1[6-(6,7)]
    18      13.608408      13.608408      13.608408    1[6-(7,7)]
    19      12.939608      12.939608      12.939608    1[6-(6,6)]
    20      13.235552      13.235552      13.235552    1[6-(6,6)]
    21      12.984752      12.984752      12.984752    1[6-(6,6)]
    22      12.780768      12.780768      12.780768    1[6-(6,6)]
    23         1.6302         1.6302         1.6302    1[6-(6,7)]
    24      16.362192      16.362192      16.362192    1[6-(6,7)]
    25       2.354176       2.354176       2.354176    1[6-(7,7)]
    26      14.835656      14.835656      14.835656    1[6-(6,6)]
    27      13.556576      13.556576      13.556576    1[6-(6,6)]
    28        0.17556        0.17556        0.17556    1[6-(6,6)]
    29        1.45464        1.45464        1.45464    1[6-(6,6)]
    30       3.171784       3.171784       3.171784    1[6-(6,7)]
    31       3.129984       3.129984       3.129984    1[6-(6,7)]
    32       5.248408       5.248408       5.248408    1[6-(7,7)]
    33       4.579608       4.579608       4.579608    1[6-(6,6)]
    34       4.875552       4.875552       4.875552    1[6-(6,6)]
    35       4.624752       4.624752       4.624752    1[6-(6,6)]
    36       4.420768       4.420768       4.420768    1[6-(6,6)]
    37         1.6302         1.6302         1.6302    1[6-(6,7)]
    38      16.362192      16.362192      16.362192    1[6-(6,7)]
    39       2.354176       2.354176       2.354176    1[6-(7,7)]
    40      14.835656      14.835656      14.835656    1[6-(6,6)]
    41      13.556576      13.556576      13.556576    1[6-(6,6)]
    42        0.17556        0.17556        0.17556    1[6-(6,6)]
    43        1.45464        1.45464        1.45464    1[6-(6,6)]
    44       3.171784       3.171784       3.171784    1[6-(6,7)]
    45       3.129984       3.129984       3.129984    1[6-(6,7)]
    46       5.248408       5.248408       5.248408    1[6-(7,7)]
    47       4.579608       4.579608       4.579608    1[6-(6,6)]
    48       4.875552       4.875552       4.875552    1[6-(6,6)]
    49       4.624752       4.624752       4.624752    1[6-(6,6)]
    50       4.420768       4.420768       4.420768    1[6-(6,6)]
    51         9.9902         9.9902         9.9902    1[6-(6,7)]
    52       8.002192       8.002192       8.002192    1[6-(6,7)]
    53      10.714176      10.714176      10.714176    1[6-(7,7)]
    54       6.475656       6.475656       6.475656    1[6-(6,6)]
    55       5.196576       5.196576       5.196576    1[6-(6,6)]
    56        8.53556        8.53556        8.53556    1[6-(6,6)]
    57        9.81464        9.81464        9.81464    1[6-(6,6)]
    58      11.531784      11.531784      11.531784    1[6-(6,7)]
    59      11.489984      11.489984      11.489984    1[6-(6,7)]
    60      13.608408      13.608408      13.608408    1[6-(7,7)]
    61      12.939608      12.939608      12.939608    1[6-(6,6)]
    62      13.235552      13.235552      13.235552    1[6-(6,6)]
    63      12.984752      12.984752      12.984752    1[6-(6,6)]
    64      12.780768      12.780768      12.780768    1[6-(6,6)]
    65        15.0898        15.0898        15.0898    1[6-(6,7)]
    66       0.357808       0.357808       0.357808    1[6-(6,7)]
    67      14.365824      14.365824      14.365824    1[6-(7,7)]
    68       1.884344       1.884344       1.884344    1[6-(6,6)]
    69       3.163424       3.163424       3.163424    1[6-(6,6)]
    70       16.54444       16.54444       16.54444    1[6-(6,6)]
    71       15.26536       15.26536       15.26536    1[6-(6,6)]
    72      13.548216      13.548216      13.548216    1[6-(6,7)]
    73      13.590016      13.590016      13.590016    1[6-(6,7)]
    74      11.471592      11.471592      11.471592    1[6-(7,7)]
    75      12.140392      12.140392      12.140392    1[6-(6,6)]
    76      11.844448      11.844448      11.844448    1[6-(6,6)]
    77      12.095248      12.095248      12.095248    1[6-(6,6)]
    78      12.299232      12.299232      12.299232    1[6-(6,6)]
    79         6.7298         6.7298         6.7298    1[6-(6,7)]
    80       8.717808       8.717808       8.717808    1[6-(6,7)]
    81       6.005824       6.005824       6.005824    1[6-(7,7)]
    82      10.244344      10.244344      10.244344    1[6-(6,6)]
    83      11.523424      11.523424      11.523424    1[6-(6,6)]
    84        8.18444        8.18444        8.18444    1[6-(6,6)]
    85        6.90536        6.90536        6.90536    1[6-(6,6)]
    86       5.188216       5.188216       5.188216    1[6-(6,7)]
    87       5.230016       5.230016       5.230016    1[6-(6,7)]
    88       3.111592       3.111592       3.111592    1[6-(7,7)]
    89       3.780392       3.780392       3.780392    1[6-(6,6)]
    90       3.484448       3.484448       3.484448    1[6-(6,6)]
    91       3.735248       3.735248       3.735248    1[6-(6,6)]
    92       3.939232       3.939232       3.939232    1[6-(6,6)]
    93         6.7298         6.7298         6.7298    1[6-(6,7)]
    94       8.717808       8.717808       8.717808    1[6-(6,7)]
    95       6.005824       6.005824       6.005824    1[6-(7,7)]
    96      10.244344      10.244344      10.244344    1[6-(6,6)]
    97      11.523424      11.523424      11.523424    1[6-(6,6)]
    98        8.18444        8.18444        8.18444    1[6-(6,6)]
    99        6.90536        6.90536        6.90536    1[6-(6,6)]
   100       5.188216       5.188216       5.188216    1[6-(6,7)]
   101       5.230016       5.230016       5.230016    1[6-(6,7)]
   102       3.111592       3.111592       3.111592    1[6-(7,7)]
   103       3.780392       3.780392       3.780392    1[6-(6,6)]
   104       3.484448       3.484448       3.484448    1[6-(6,6)]
   105       3.735248       3.735248       3.735248    1[6-(6,6)]
   106       3.939232       3.939232       3.939232    1[6-(6,6)]
   107        15.0898        15.0898        15.0898    1[6-(6,7)]
   108       0.357808       0.357808       0.357808    1[6-(6,7)]
   109      14.365824      14.365824      14.365824    1[6-(7,7)]
   110       1.884344       1.884344       1.884344    1[6-(6,6)]
   111       3.163424       3.163424       3.163424    1[6-(6,6)]
   112       16.54444       16.54444       16.54444    1[6-(6,6)]
   113       15.26536       15.26536       15.26536    1[6-(6,6)]
   114      13.548216      13.548216      13.548216    1[6-(6,7)]
   115      13.590016      13.590016      13.590016    1[6-(6,7)]
   116      11.471592      11.471592      11.471592    1[6-(7,7)]
   117      12.140392      12.140392      12.140392    1[6-(6,6)]
   118      11.844448      11.844448      11.844448    1[6-(6,6)]
   119      12.095248      12.095248      12.095248    1[6-(6,6)]
   120      12.299232      12.299232      12.299232    1[6-(6,6)]
   121       9.888208       9.888208       9.888208    6[1-(0),6-(1,7),7-(6,48)]
   122       8.788032       8.788032       8.788032    6[1-(0),6-(1,7),7-(6,6)]
   123      10.297848      10.297848      10.297848    6[1-(0),7-(6,48),7-(6,6)]
   124        8.25968        8.25968        8.25968    6[6-(1,6),6-(1,6),7-(6,6)]
   125        6.88864        6.88864        6.88864    6[1-(0),6-(1,6),6-(6,7)]
   126       6.124536       6.124536       6.124536    6[1-(0),6-(1,6),6-(6,6)]
   127       6.728128       6.728128       6.728128    6[6-(1,6),6-(1,6),6-(8,8)]
   128       8.122576       8.122576       8.122576    6[1-(0),6-(1,6),6-(6,6)]
   129       8.888352       8.888352       8.888352    6[1-(0),6-(1,6),6-(6,7)]
   130       5.892128       5.892128       5.892128    6[6-(6,6),8-(0),8-(48)]
   131      11.948112      11.948112      11.948112    6[1-(0),6-(1,7),7-(6,48)]
   132      11.916344      11.916344      11.916344    6[1-(0),6-(1,7),7-(6,6)]
   133      13.090088      13.090088      13.090088    6[1-(0),7-(6,48),7-(6,6)]
   134      12.844304      12.844304      12.844304    6[6-(1,6),6-(1,6),7-(6,6)]
   135      12.968032      12.968032      12.968032    6[1-(0),6-(1,6),6-(6,7)]
   136      13.130216      13.130216      13.130216    6[1-(0),6-(1,6),6-(6,6)]
   137       13.14192       13.14192       13.14192    6[6-(1,6),6-(1,6),6-(8,8)]
   138      12.993112      12.993112      12.993112    6[1-(0),6-(1,6),6-(6,6)]
   139      12.859352      12.859352      12.859352    6[1-(0),6-(1,6),6-(6,7)]
   140      13.255616      13.255616      13.255616    6[6-(6,6),8-(48),8-(48)]
   141       1.528208       1.528208       1.528208    6[1-(0),6-(1,7),7-(6,48)]
   142       0.428032       0.428032       0.428032    6[1-(0),6-(1,7),7-(6,6)]
   143       1.937848       1.937848       1.937848    6[1-(0),7-(6,48),7-(6,6)]
   144       16.61968       16.61968       16.61968    6[6-(1,6),6-(1,6),7-(6,6)]
   145       15.24864       15.24864       15.24864    6[1-(0),6-(1,6),6-(6,7)]
   146      14.484536      14.484536      14.484536    6[1-(0),6-(1,6),6-(6,6)]
   147      15.088128      15.088128      15.088128    6[6-(1,6),6-(1,6),6-(8,8)]
   148      16.482576      16.482576      16.482576    6[1-(0),6-(1,6),6-(6,6)]
   149       0.528352       0.528352       0.528352    6[1-(0),6-(1,6),6-(6,7)]
   150      14.252128      14.252128      14.252128    6[6-(6,6),8-(0),8-(48)]
   151       3.588112       3.588112       3.588112    6[1-(0),6-(1,7),7-(6,48)]
   152       3.556344       3.556344       3.556344    6[1-(0),6-(1,7),7-(6,6)]
   153       4.730088       4.730088       4.730088    6[1-(0),7-(6,48),7-(6,6)]
   154       4.484304       4.484304       4.484304    6[6-(1,6),6-(1,6),7-(6,6)]
   155       4.608032       4.608032       4.608032    6[1-(0),6-(1,6),6-(6,7)]
   156       4.770216       4.770216       4.770216    6[1-(0),6-(1,6),6-(6,6)]
   157        4.78192        4.78192        4.78192    6[6-(1,6),6-(1,6),6-(8,8)]
   158       4.633112       4.633112       4.633112    6[1-(0),6-(1,6),6-(6,6)]
   159       4.499352       4.499352       4.499352    6[1-(0),6-(1,6),6-(6,7)]
   160       4.895616       4.895616       4.895616    6[6-(6,6),8-(48),8-(48)]
   161       1.528208       1.528208       1.528208    6[1-(0),6-(1,7),7-(6,48)]
   162       0.428032       0.428032       0.428032    6[1-(0),6-(1,7),7-(6,6)]
   163       1.937848       1.937848       1.937848    6[1-(0),7-(6,48),7-(6,6)]
   164       16.61968       16.61968       16.61968    6[6-(1,6),6-(1,6),7-(6,6)]
   165       15.24864       15.24864       15.24864    6[1-(0),6-(1,6),6-(6,7)]
   166      14.484536      14.484536      14.484536    6[1-(0),6-(1,6),6-(6,6)]
   167      15.088128      15.088128      15.088128    6[6-(1,6),6-(1,6),6-(8,8)]
   168      16.482576      16.482576      16.482576    6[1-(0),6-(1,6),6-(6,6)]
   169       0.528352       0.528352       0.528352    6[1-(0),6-(1,6),6-(6,7)]
   170      14.252128      14.252128      14.252128    6[6-(6,6),8-(0),8-(48)]
   171       3.588112       3.588112       3.588112    6[1-(0),6-(1,7),7-(6,48)]
   172       3.556344       3.556344       3.556344    6[1-(0),6-(1,7),7-(6,6)]
   173       4.730088       4.730088       4.730088    6[1-(0),7-(6,48),7-(6,6)]
   174       4.484304       4.484304       4.484304    6[6-(1,6),6-(1,6),7-(6,6)]
   175       4.608032       4.608032       4.608032    6[1-(0),6-(1,6),6-(6,7)]
   176       4.770216       4.770216       4.770216    6[1-(0),6-(1,6),6-(6,6)]
   177        4.78192        4.78192        4.78192    6[6-(1,6),6-(1,6),6-(8,8)]
   178       4.633112       4.633112       4.633112    6[1-(0),6-(1,6),6-(6,6)]
   179       4.499352       4.499352       4.499352    6[1-(0),6-(1,6),6-(6,7)]
   180       4.895616       4.895616       4.895616    6[6-(6,6),8-(48),8-(48)]
   181       9.888208       9.888208       9.888208    6[1-(0),6-(1,7),7-(6,48)]
   182       8.788032       8.788032       8.788032    6[1-(0),6-(1,7),7-(6,6)]
   183      10.297848      10.297848      10.297848    6[1-(0),7-(6,48),7-(6,6)]
   184        8.25968        8.25968        8.25968    6[6-(1,6),6-(1,6),7-(6,6)]
   185        6.88864        6.88864        6.88864    6[1-(0),6-(1,6),6-(6,7)]
   186       6.124536       6.124536       6.124536    6[1-(0),6-(1,6),6-(6,6)]
   187       6.728128       6.728128       6.728128    6[6-(1,6),6-(1,6),6-(8,8)]
   188       8.122576       8.122576       8.122576    6[1-(0),6-(1,6),6-(6,6)]
   189       8.888352       8.888352       8.888352    6[1-(0),6-(1,6),6-(6,7)]
   190       5.892128       5.892128       5.892128    6[6-(6,6),8-(0),8-(48)]
   191      11.948112      11.948112      11.948112    6[1-(0),6-(1,7),7-(6,48)]
   192      11.916344      11.916344      11.916344    6[1-(0),6-(1,7),7-(6,6)]
   193      13.090088      13.090088      13.090088    6[1-(0),7-(6,48),7-(6,6)]
   194      12.844304      12.844304      12.844304    6[6-(1,6),6-(1,6),7-(6,6)]
   195      12.968032      12.968032      12.968032    6[1-(0),6-(1,6),6-(6,7)]
   196      13.130216      13.130216      13.130216    6[1-(0),6-(1,6),6-(6,6)]
   197       13.14192       13.14192       13.14192    6[6-(1,6),6-(1,6),6-(8,8)]
   198      12.993112      12.993112      12.993112    6[1-(0),6-(1,6),6-(6,6)]
   199      12.859352      12.859352      12.859352    6[1-(0),6-(1,6),6-(6,7)]
   200      13.255616      13.255616      13.255616    6[6-(6,6),8-(48),8-(48)]
   201      15.191792      15.191792      15.191792    6[1-(0),6-(1,7),7-(6,48)]
   202      16.291968      16.291968      16.291968    6[1-(0),6-(1,7),7-(6,6)]
   203      14.782152      14.782152      14.782152    6[1-(0),7-(6,48),7-(6,6)]
   204        0.10032        0.10032        0.10032    6[6-(1,6),6-(1,6),7-(6,6)]
   205        1.47136        1.47136        1.47136    6[1-(0),6-(1,6),6-(6,7)]
   206       2.235464       2.235464       2.235464    6[1-(0),6-(1,6),6-(6,6)]
   207       1.631872       1.631872       1.631872    6[6-(1,6),6-(1,6),6-(8,8)]
   208       0.237424       0.237424       0.237424    6[1-(0),6-(1,6),6-(6,6)]
   209      16.191648      16.191648      16.191648    6[1-(0),6-(1,6),6-(6,7)]
   210       2.467872       2.467872       2.467872    6[6-(6,6),8-(0),8-(48)]
   211      13.131888      13.131888      13.131888    6[1-(0),6-(1,7),7-(6,48)]
   212      13.163656      13.163656      13.163656    6[1-(0),6-(1,7),7-(6,6)]
   213      11.989912      11.989912      11.989912    6[1-(0),7-(6,48),7-(6,6)]
   214      12.235696      12.235696      12.235696    6[6-(1,6),6-(1,6),7-(6,6)]
   215      12.111968      12.111968      12.111968    6[1-(0),6-(1,6),6-(6,7)]
   216      11.949784      11.949784      11.949784    6[1-(0),6-(1,6),6-(6,6)]
   217       11.93808       11.93808       11.93808    6[6-(1,6),6-(1,6),6-(8,8)]
   218      12.086888      12.086888      12.086888    6[1-(0),6-(1,6),6-(6,6)]
   219      12.220648      12.220648      12.220648    6[1-(0),6-(1,6),6-(6,7)]
   220      11.824384      11.824384      11.824384    6[6-(6,6),8-(48),8-(48)]
   221       6.831792       6.831792       6.831792    6[1-(0),6-(1,7),7-(6,48)]
   222       7.931968       7.931968       7.931968    6[1-(0),6-(1,7),7-(6,6)]
   223       6.422152       6.422152       6.422152    6[1-(0),7-(6,48),7-(6,6)]
   224        8.46032        8.46032        8.46032    6[6-(1,6),6-(1,6),7-(6,6)]
   225        9.83136        9.83136        9.83136    6[1-(0),6-(1,6),6-(6,7)]
   226      10.595464      10.595464      10.595464    6[1-(0),6-(1,6),6-(6,6)]
   227       9.991872       9.991872       9.991872    6[6-(1,6),6-(1,6),6-(8,8)]
   228       8.597424       8.597424       8.597424    6[1-(0),6-(1,6),6-(6,6)]
   229       7.831648       7.831648       7.831648    6[1-(0),6-(1,6),6-(6,7)]
   230      10.827872      10.827872      10.827872    6[6-(6,6),8-(0),8-(48)]
   231       4.771888       4.771888       4.771888    6[1-(0),6-(1,7),7-(6,48)]
   232       4.803656       4.803656       4.803656    6[1-(0),6-(1,7),7-(6,6)]
   233       3.629912       3.629912       3.629912    6[1-(0),7-(6,48),7-(6,6)]
   234       3.875696       3.875696       3.875696    6[6-(1,6),6-(1,6),7-(6,6)]
   235       3.751968       3.751968       3.751968    6[1-(0),6-(1,6),6-(6,7)]
   236       3.589784       3.589784       3.589784    6[1-(0),6-(1,6),6-(6,6)]
   237        3.57808        3.57808        3.57808    6[6-(1,6),6-(1,6),6-(8,8)]
   238       3.726888       3.726888       3.726888    6[1-(0),6-(1,6),6-(6,6)]
   239       3.860648       3.860648       3.860648    6[1-(0),6-(1,6),6-(6,7)]
   240       3.464384       3.464384       3.464384    6[6-(6,6),8-(48),8-(48)]
   241       6.831792       6.831792       6.831792    6[1-(0),6-(1,7),7-(6,48)]
   242       7.931968       7.931968       7.931968    6[1-(0),6-(1,7),7-(6,6)]
   243       6.422152       6.422152       6.422152    6[1-(0),7-(6,48),7-(6,6)]
   244        8.46032        8.46032        8.46032    6[6-(1,6),6-(1,6),7-(6,6)]
   245        9.83136        9.83136        9.83136    6[1-(0),6-(1,6),6-(6,7)]
   246      10.595464      10.595464      10.595464    6[1-(0),6-(1,6),6-(6,6)]
   247       9.991872       9.991872       9.991872    6[6-(1,6),6-(1,6),6-(8,8)]
   248       8.597424       8.597424       8.597424    6[1-(0),6-(1,6),6-(6,6)]
   249       7.831648       7.831648       7.831648    6[1-(0),6-(1,6),6-(6,7)]
   250      10.827872      10.827872      10.827872    6[6-(6,6),8-(0),8-(48)]
   251       4.771888       4.771888       4.771888    6[1-(0),6-(1,7),7-(6,48)]
   252       4.803656       4.803656       4.803656    6[1-(0),6-(1,7),7-(6,6)]
   253       3.629912       3.629912       3.629912    6[1-(0),7-(6,48),7-(6,6)]
   254       3.875696       3.875696       3.875696    6[6-(1,6),6-(1,6),7-(6,6)]
   255       3.751968       3.751968       3.751968    6[1-(0),6-(1,6),6-(6,7)]
   256       3.589784       3.589784       3.589784    6[1-(0),6-(1,6),6-(6,6)]
   257        3.57808        3.57808        3.57808    6[6-(1,6),6-(1,6),6-(8,8)]
   258       3.726888       3.726888       3.726888    6[1-(0),6-(1,6),6-(6,6)]
   259       3.860648       3.860648       3.860648    6[1-(0),6-(1,6),6-(6,7)]
   260       3.464384       3.464384       3.464384    6[6-(6,6),8-(48),8-(48)]
   261      15.191792      15.191792      15.191792    6[1-(0),6-(1,7),7-(6,48)]
   262      16.291968      16.291968      16.291968    6[1-(0),6-(1,7),7-(6,6)]
   263      14.782152      14.782152      14.782152    6[1-(0),7-(6,48),7-(6,6)]
   264        0.10032        0.10032        0.10032    6[6-(1,6),6-(1,6),7-(6,6)]
   265        1.47136        1.47136        1.47136    6[1-(0),6-(1,6),6-(6,7)]
   266       2.235464       2.235464       2.235464    6[1-(0),6-(1,6),6-(6,6)]
   267       1.631872       1.631872       1.631872    6[6-(1,6),6-(1,6),6-(8,8)]
   268       0.237424       0.237424       0.237424    6[1-(0),6-(1,6),6-(6,6)]
   269      16.191648      16.191648      16.191648    6[1-(0),6-(1,6),6-(6,7)]
   270       2.467872       2.467872       2.467872    6[6-(6,6),8-(0),8-(48)]
   271      13.131888      13.131888      13.131888    6[1-(0),6-(1,7),7-(6,48)]
   272      13.163656      13.163656      13.163656    6[1-(0),6-(1,7),7-(6,6)]
   273      11.989912      11.989912      11.989912    6[1-(0),7-(6,48),7-(6,6)]
   274      12.235696      12.235696      12.235696    6[6-(1,6),6-(1,6),7-(6,6)]
   275      12.111968      12.111968      12.111968    6[1-(0),6-(1,6),6-(6,7)]
   276      11.949784      11.949784      11.949784    6[1-(0),6-(1,6),6-(6,6)]
   277       11.93808       11.93808       11.93808    6[6-(1,6),6-(1,6),6-(8,8)]
   278      12.086888      12.086888      12.086888    6[1-(0),6-(1,6),6-(6,6)]
   279      12.220648      12.220648      12.220648    6[1-(0),6-(1,6),6-(6,7)]
   280      11.824384      11.824384      11.824384    6[6-(6,6),8-(48),8-(48)]
   281      10.846264      10.846264      10.846264    7[6-(1,6),6-(1,7),48-(7,8,8,8)]
   282       9.072272       9.072272       9.072272    7[6-(1,6),6-(1,7),6-(6,6)]
   283      12.697168      12.697168      12.697168    7[6-(1,6),6-(1,7),48-(7,8,8,8)]
   284      12.647008      12.647008      12.647008    7[6-(1,6),6-(1,7),6-(6,6)]
   285       2.486264       2.486264       2.486264    7[6-(1,6),6-(1,7),48-(7,8,8,8)]
   286       0.712272       0.712272       0.712272    7[6-(1,6),6-(1,7),6-(6,6)]
   287       4.337168       4.337168       4.337168    7[6-(1,6),6-(1,7),48-(7,8,8,8)]
   288       4.287008       4.287008       4.287008    7[6-(1,6),6-(1,7),6-(6,6)]
   289       2.486264       2.486264       2.486264    7[6-(1,6),6-(1,7),48-(7,8,8,8)]
   290       0.712272       0.712272       0.712272    7[6-(1,6),6-(1,7),6-(6,6)]
   291       4.337168       4.337168       4.337168    7[6-(1,6),6-(1,7),48-(7,8,8,8)]
   292       4.287008       4.287008       4.287008    7[6-(1,6),6-(1,7),6-(6,6)]
   293      10.846264      10.846264      10.846264    7[6-(1,6),6-(1,7),48-(7,8,8,8)]
   294       9.072272       9.072272       9.072272    7[6-(1,6),6-(1,7),6-(6,6)]
   295      12.697168      12.697168      12.697168    7[6-(1,6),6-(1,7),48-(7,8,8,8)]
   296      12.647008      12.647008      12.647008    7[6-(1,6),6-(1,7),6-(6,6)]
   297      14.233736      14.233736      14.233736    7[6-(1,6),6-(1,7),48-(7,8,8,8)]
   298      16.007728      16.007728      16.007728    7[6-(1,6),6-(1,7),6-(6,6)]
   299      12.382832      12.382832      12.382832    7[6-(1,6),6-(1,7),48-(7,8,8,8)]
   300      12.432992      12.432992      12.432992    7[6-(1,6),6-(1,7),6-(6,6)]
   301       5.873736       5.873736       5.873736    7[6-(1,6),6-(1,7),48-(7,8,8,8)]
   302       7.647728       7.647728       7.647728    7[6-(1,6),6-(1,7),6-(6,6)]
   303       4.022832       4.022832       4.022832    7[6-(1,6),6-(1,7),48-(7,8,8,8)]
   304       4.072992       4.072992       4.072992    7[6-(1,6),6-(1,7),6-(6,6)]
   305       5.873736       5.873736       5.873736    7[6-(1,6),6-(1,7),48-(7,8,8,8)]
   306       7.647728       7.647728       7.647728    7[6-(1,6),6-(1,7),6-(6,6)]
   307       4.022832       4.022832       4.022832    7[6-(1,6),6-(1,7),48-(7,8,8,8)]
   308       4.072992       4.072992       4.072992    7[6-(1,6),6-(1,7),6-(6,6)]
   309      14.233736      14.233736      14.233736    7[6-(1,6),6-(1,7),48-(7,8,8,8)]
   310      16.007728      16.007728      16.007728    7[6-(1,6),6-(1,7),6-(6,6)]
   311      12.382832      12.382832      12.382832    7[6-(1,6),6-(1,7),48-(7,8,8,8)]
   312      12.432992      12.432992      12.432992    7[6-(1,6),6-(1,7),6-(6,6)]
   313       6.432184       6.432184       6.432184    8[6-(6,8),48-(7,7,8,8)]
   314        4.66488        4.66488        4.66488    8[6-(6,8)]
   315      13.354264      13.354264      13.354264    8[6-(6,8),48-(7,7,8,8)]
   316        13.2088        13.2088        13.2088    8[6-(6,8),48-(7,7,8,8)]
   317      14.792184      14.792184      14.792184    8[6-(6,8),48-(7,7,8,8)]
   318       13.02488       13.02488       13.02488    8[6-(6,8)]
   319       4.994264       4.994264       4.994264    8[6-(6,8),48-(7,7,8,8)]
   320         4.8488         4.8488         4.8488    8[6-(6,8),48-(7,7,8,8)]
   321      14.792184      14.792184      14.792184    8[6-(6,8),48-(7,7,8,8)]
   322       13.02488       13.02488       13.02488    8[6-(6,8)]
   323       4.994264       4.994264       4.994264    8[6-(6,8),48-(7,7,8,8)]
   324         4.8488         4.8488         4.8488    8[6-(6,8),48-(7,7,8,8)]
   325       6.432184       6.432184       6.432184    8[6-(6,8),48-(7,7,8,8)]
   326        4.66488        4.66488        4.66488    8[6-(6,8)]
   327      13.354264      13.354264      13.354264    8[6-(6,8),48-(7,7,8,8)]
   328        13.2088        13.2088        13.2088    8[6-(6,8),48-(7,7,8,8)]
   329       1.927816       1.927816       1.927816    8[6-(6,8),48-(7,7,8,8)]
   330        3.69512        3.69512        3.69512    8[6-(6,8)]
   331      11.725736      11.725736      11.725736    8[6-(6,8),48-(7,7,8,8)]
   332        11.8712        11.8712        11.8712    8[6-(6,8),48-(7,7,8,8)]
   333      10.287816      10.287816      10.287816    8[6-(6,8),48-(7,7,8,8)]
   334       12.05512       12.05512       12.05512    8[6-(6,8)]
   335       3.365736       3.365736       3.365736    8[6-(6,8),48-(7,7,8,8)]
   336         3.5112         3.5112         3.5112    8[6-(6,8),48-(7,7,8,8)]
   337      10.287816      10.287816      10.287816    8[6-(6,8),48-(7,7,8,8)]
   338       12.05512       12.05512       12.05512    8[6-(6,8)]
   339       3.365736       3.365736       3.365736    8[6-(6,8),48-(7,7,8,8)]
   340         3.5112         3.5112         3.5112    8[6-(6,8),48-(7,7,8,8)]
   341       1.927816       1.927816       1.927816    8[6-(6,8),48-(7,7,8,8)]
   342        3.69512        3.69512        3.69512    8[6-(6,8)]
   343      11.725736      11.725736      11.725736    8[6-(6,8),48-(7,7,8,8)]
   344        11.8712        11.8712        11.8712    8[6-(6,8),48-(7,7,8,8)]
