# Supplementary material for: A collection of forcefield precursors for metal–organic frameworks
Source: RSC Adv. 2019 Nov 13;9(63):36492–507. doi: 10.1039/c9ra07327b (PMC9075174; doi:10.1039/c9ra07327b)
Supplement: RA-009-C9RA07327B-s1809 [file RA-009-C9RA07327B-s1809.txt]

OHAQEU_clean

10.755100    0.000000    0.000000
-4.072925    9.954067    0.000000
-4.072925    -4.485870    8.885968

     1       -2.03353       -2.03353       -2.03353    41[6-(7),6-(7),6-(7),6-(7),6-(7),6-(7),6-(7),6-(7)]
     2       -6.11232       -6.11232       -6.11232    41[6-(7),6-(7),6-(7),6-(7),6-(7),6-(7),6-(7),6-(7)]
     3      -0.785161      -0.785161      -0.785161    26[7-(6),7-(6),7-(6),7-(6)]
     4       3.394411       3.394411       3.394411    26[7-(6),7-(6),7-(6),7-(6)]
     5       5.945265       5.945265       5.945265    26[7-(6),7-(6),7-(6),7-(6)]
     6      -3.336015      -3.336015      -3.336015    26[7-(6),7-(6),7-(6),7-(6)]
     7       7.989394       7.989394       7.989394    6[7-(26),41-(6,6,6,6,6,6,6)]
     8        6.63839        6.63839        6.63839    6[7-(26),41-(6,6,6,6,6,6,6)]
     9       0.163759       0.163759       0.163759    6[7-(26),41-(6,6,6,6,6,6,6)]
    10      -1.443973      -1.443973      -1.443973    6[7-(26),41-(6,6,6,6,6,6,6)]
    11       9.102644       9.102644       9.102644    6[7-(26),41-(6,6,6,6,6,6,6)]
    12      -2.100029      -2.100029      -2.100029    6[7-(26),41-(6,6,6,6,6,6,6)]
    13      -0.949491      -0.949491      -0.949491    6[7-(26),41-(6,6,6,6,6,6,6)]
    14       7.294446       7.294446       7.294446    6[7-(26),41-(6,6,6,6,6,6,6)]
    15      -5.380144      -5.380144      -5.380144    6[7-(26),41-(6,6,6,6,6,6,6)]
    16       -4.02914       -4.02914       -4.02914    6[7-(26),41-(6,6,6,6,6,6,6)]
    17       2.445491       2.445491       2.445491    6[7-(26),41-(6,6,6,6,6,6,6)]
    18       4.053223       4.053223       4.053223    6[7-(26),41-(6,6,6,6,6,6,6)]
    19      -6.493394      -6.493394      -6.493394    6[7-(26),41-(6,6,6,6,6,6,6)]
    20       4.709279       4.709279       4.709279    6[7-(26),41-(6,6,6,6,6,6,6)]
    21       3.558741       3.558741       3.558741    6[7-(26),41-(6,6,6,6,6,6,6)]
    22      -4.685196      -4.685196      -4.685196    6[7-(26),41-(6,6,6,6,6,6,6)]
    23      -0.534051      -0.534051      -0.534051    7[6-(41),26-(7,7,7)]
    24       5.544084       5.544084       5.544084    7[6-(41),26-(7,7,7)]
    25       1.292727       1.292727       1.292727    7[6-(41),26-(7,7,7)]
    26       -1.12059       -1.12059       -1.12059    7[6-(41),26-(7,7,7)]
    27       5.277575       5.277575       5.277575    7[6-(41),26-(7,7,7)]
    28      -2.219273      -2.219273      -2.219273    7[6-(41),26-(7,7,7)]
    29        -4.5189        -4.5189        -4.5189    7[6-(41),26-(7,7,7)]
    30       6.642767       6.642767       6.642767    7[6-(41),26-(7,7,7)]
    31       3.143301       3.143301       3.143301    7[6-(41),26-(7,7,7)]
    32      -2.934834      -2.934834      -2.934834    7[6-(41),26-(7,7,7)]
    33       1.316523       1.316523       1.316523    7[6-(41),26-(7,7,7)]
    34        3.72984        3.72984        3.72984    7[6-(41),26-(7,7,7)]
    35      -2.668325      -2.668325      -2.668325    7[6-(41),26-(7,7,7)]
    36       4.828523       4.828523       4.828523    7[6-(41),26-(7,7,7)]
    37        7.12815        7.12815        7.12815    7[6-(41),26-(7,7,7)]
    38      -4.033517      -4.033517      -4.033517    7[6-(41),26-(7,7,7)]
