# Supplementary material for: A collection of forcefield precursors for metal–organic frameworks
Source: RSC Adv. 2019 Nov 13;9(63):36492–507. doi: 10.1039/c9ra07327b (PMC9075174; doi:10.1039/c9ra07327b)
Supplement: RA-009-C9RA07327B-s1810 [file RA-009-C9RA07327B-s1810.txt]

OHAZAZ_clean

7.962600    0.000000    0.000000
-0.333696    12.128510    0.000000
-3.433081    -5.074863    11.825150

     1       5.597827       5.597827       5.597827    64[8-(6),8-(6),8-(6),8-(6),8-(6,64),8-(6,64),8-(6,64),8-(6,64)]
     2      -1.402004      -1.402004      -1.402004    64[8-(6),8-(6),8-(6),8-(6),8-(6,64),8-(6,64),8-(6,64),8-(6,64)]
     3      -0.869015      -0.869015      -0.869015    1[6-(1,6,7)]
     4      -0.928868      -0.928868      -0.928868    1[6-(1,6,7)]
     5        1.20289        1.20289        1.20289    1[6-(1,6,6)]
     6        0.96541        0.96541        0.96541    1[6-(1,6,6)]
     7       2.319753       2.319753       2.319753    1[6-(1,6,7)]
     8       2.754131       2.754131       2.754131    1[6-(1,6,7)]
     9       0.188682       0.188682       0.188682    1[6-(1,6,6)]
    10       0.564185       0.564185       0.564185    1[6-(1,6,6)]
    11       2.043053       2.043053       2.043053    1[6-(1,6,7)]
    12       1.543415       1.543415       1.543415    1[6-(1,6,7)]
    13      -0.245051      -0.245051      -0.245051    1[6-(1,6,6)]
    14      -0.661077      -0.661077      -0.661077    1[6-(1,6,6)]
    15       5.064838       5.064838       5.064838    1[6-(1,6,7)]
    16       5.124691       5.124691       5.124691    1[6-(1,6,7)]
    17       2.992933       2.992933       2.992933    1[6-(1,6,6)]
    18       3.230413       3.230413       3.230413    1[6-(1,6,6)]
    19        1.87607        1.87607        1.87607    1[6-(1,6,7)]
    20       1.441692       1.441692       1.441692    1[6-(1,6,7)]
    21       4.007141       4.007141       4.007141    1[6-(1,6,6)]
    22       3.631638       3.631638       3.631638    1[6-(1,6,6)]
    23        2.15277        2.15277        2.15277    1[6-(1,6,7)]
    24       2.652408       2.652408       2.652408    1[6-(1,6,7)]
    25       4.440874       4.440874       4.440874    1[6-(1,6,6)]
    26         4.8569         4.8569         4.8569    1[6-(1,6,6)]
    27       0.638569       0.638569       0.638569    6[7-(6,6),7-(6,6),8-(0)]
    28        0.88449        0.88449        0.88449    6[7-(6,6),7-(6,6),8-(0)]
    29       1.635497       1.635497       1.635497    6[7-(6,6),7-(6,6),8-(0)]
    30      -0.327162      -0.327162      -0.327162    6[1-(0),1-(0),6-(1,1,6),7-(6,6)]
    31        0.52131        0.52131        0.52131    6[1-(0),1-(0),6-(1,1,7),6-(8,8)]
    32      -0.324899      -0.324899      -0.324899    6[6-(1,1,6),8-(64),8-(64,64)]
    33        2.00594        2.00594        2.00594    6[1-(0),1-(0),6-(1,1,6),7-(6,6)]
    34       0.914544       0.914544       0.914544    6[1-(0),1-(0),6-(1,1,7),6-(8,8)]
    35       1.417874       1.417874       1.417874    6[6-(1,1,6),8-(64),8-(64,64)]
    36        1.32938        1.32938        1.32938    6[1-(0),1-(0),6-(1,1,6),7-(6,6)]
    37        0.02158        0.02158        0.02158    6[1-(0),1-(0),6-(1,1,7),6-(8,8)]
    38       0.076032       0.076032       0.076032    6[6-(1,1,6),8-(64),8-(64)]
    39       3.557254       3.557254       3.557254    6[7-(6,6),7-(6,6),8-(0)]
    40       3.311333       3.311333       3.311333    6[7-(6,6),7-(6,6),8-(0)]
    41       2.560326       2.560326       2.560326    6[7-(6,6),7-(6,6),8-(0)]
    42       4.522985       4.522985       4.522985    6[1-(0),1-(0),6-(1,1,6),7-(6,6)]
    43       3.674513       3.674513       3.674513    6[1-(0),1-(0),6-(1,1,7),6-(8,8)]
    44       4.520722       4.520722       4.520722    6[6-(1,1,6),8-(64),8-(64,64)]
    45       2.189883       2.189883       2.189883    6[1-(0),1-(0),6-(1,1,6),7-(6,6)]
    46       3.281279       3.281279       3.281279    6[1-(0),1-(0),6-(1,1,7),6-(8,8)]
    47       2.777949       2.777949       2.777949    6[6-(1,1,6),8-(64),8-(64,64)]
    48       2.866443       2.866443       2.866443    6[1-(0),1-(0),6-(1,1,6),7-(6,6)]
    49       4.174243       4.174243       4.174243    6[1-(0),1-(0),6-(1,1,7),6-(8,8)]
    50       4.119791       4.119791       4.119791    6[6-(1,1,6),8-(64),8-(64)]
    51       1.237139       1.237139       1.237139    7[6-(1,1,6),6-(7,8),6-(7,8)]
    52       0.455797       0.455797       0.455797    7[6-(1,1,6),6-(7,8),6-(7,8)]
    53       1.511368       1.511368       1.511368    7[6-(1,1,6),6-(7,8),6-(7,8)]
    54       2.958684       2.958684       2.958684    7[6-(1,1,6),6-(7,8),6-(7,8)]
    55       3.740026       3.740026       3.740026    7[6-(1,1,6),6-(7,8),6-(7,8)]
    56       2.684455       2.684455       2.684455    7[6-(1,1,6),6-(7,8),6-(7,8)]
    57       6.598921       6.598921       6.598921    8[6-(6,8),64-(8,8,8,8,8,8,8)]
    58       0.045539       0.045539       0.045539    8[6-(6,8),64-(8,8,8,8,8,8,8),64-(8,8,8,8,8,8,8)]
    59       1.203766       1.203766       1.203766    8[6-(6,8),64-(8,8,8,8,8,8,8)]
    60      -1.025325      -1.025325      -1.025325    8[6-(6,8),64-(8,8,8,8,8,8,8)]
    61       0.572296       0.572296       0.572296    8[6-(6,8),64-(8,8,8,8,8,8,8),64-(8,8,8,8,8,8,8)]
    62       2.643874       2.643874       2.643874    8[6-(6,8),64-(8,8,8,8,8,8,8)]
    63        2.09127        2.09127        2.09127    8[6-(7,7)]
    64       0.285358       0.285358       0.285358    8[6-(7,7)]
    65       0.727223       0.727223       0.727223    8[6-(7,7)]
    66      -2.403098      -2.403098      -2.403098    8[6-(6,8),64-(8,8,8,8,8,8,8)]
    67       4.150284       4.150284       4.150284    8[6-(6,8),64-(8,8,8,8,8,8,8),64-(8,8,8,8,8,8,8)]
    68       2.992057       2.992057       2.992057    8[6-(6,8),64-(8,8,8,8,8,8,8)]
    69       5.221148       5.221148       5.221148    8[6-(6,8),64-(8,8,8,8,8,8,8)]
    70       3.623527       3.623527       3.623527    8[6-(6,8),64-(8,8,8,8,8,8,8),64-(8,8,8,8,8,8,8)]
    71       1.551949       1.551949       1.551949    8[6-(6,8),64-(8,8,8,8,8,8,8)]
    72       2.104553       2.104553       2.104553    8[6-(7,7)]
    73       3.910465       3.910465       3.910465    8[6-(7,7)]
    74         3.4686         3.4686         3.4686    8[6-(7,7)]
