# Supplementary material for: A collection of forcefield precursors for metal–organic frameworks
Source: RSC Adv. 2019 Nov 13;9(63):36492–507. doi: 10.1039/c9ra07327b (PMC9075174; doi:10.1039/c9ra07327b)
Supplement: RA-009-C9RA07327B-s1811 [file RA-009-C9RA07327B-s1811.txt]

OHOMIH_clean

3.492600    0.000000    0.000000
0.000000    9.828000    0.000000
-1.124851    0.000000    17.148147

     1       1.210706       1.210706       1.210706    29[8-(29),8-(6),8-(6),8-(6)]
     2      -0.230786      -0.230786      -0.230786    29[8-(29),8-(6),8-(6)]
     3       0.026831       0.026831       0.026831    29[8-(29),8-(6),8-(6),8-(6)]
     4       2.077939       2.077939       2.077939    29[8-(29),8-(6),8-(6)]
     5       1.328461       1.328461       1.328461    1[6-(6,6)]
     6       2.295358       2.295358       2.295358    1[6-(6,6)]
     7      -0.719415      -0.719415      -0.719415    1[6-(6,6)]
     8       0.144586       0.144586       0.144586    1[6-(6,6)]
     9       1.111483       1.111483       1.111483    1[6-(6,6)]
    10        1.58931        1.58931        1.58931    1[6-(6,6)]
    11       2.022146       2.022146       2.022146    6[6-(1,6),6-(1,6),6-(8,8)]
    12       1.641883       1.641883       1.641883    6[1-(0),6-(6,6),6-(6,6)]
    13       1.726104       1.726104       1.726104    6[6-(1,6),6-(1,6),6-(8,8)]
    14       2.225005       2.225005       2.225005    6[1-(0),6-(6,6),6-(6,6)]
    15      -0.868686      -0.868686      -0.868686    6[6-(1,6),6-(1,6),6-(8,8)]
    16      -0.976645      -0.976645      -0.976645    6[1-(0),6-(6,6),6-(6,6)]
    17        1.81698        1.81698        1.81698    6[6-(6,6),8-(29),8-(29)]
    18       1.276938       1.276938       1.276938    6[6-(6,6),8-(29),8-(29)]
    19       0.836194       0.836194       0.836194    6[6-(6,6),8-(0),8-(29)]
    20       0.838271       0.838271       0.838271    6[6-(1,6),6-(1,6),6-(8,8)]
    21       0.458009       0.458009       0.458009    6[1-(0),6-(6,6),6-(6,6)]
    22        0.54223        0.54223        0.54223    6[6-(1,6),6-(1,6),6-(8,8)]
    23        1.04113        1.04113        1.04113    6[1-(0),6-(6,6),6-(6,6)]
    24        1.44004        1.44004        1.44004    6[6-(1,6),6-(1,6),6-(8,8)]
    25       1.332081       1.332081       1.332081    6[1-(0),6-(6,6),6-(6,6)]
    26       0.633106       0.633106       0.633106    6[6-(6,6),8-(29),8-(29)]
    27       0.093063       0.093063       0.093063    6[6-(6,6),8-(29),8-(29)]
    28       2.020068       2.020068       2.020068    6[6-(6,6),8-(0),8-(29)]
    29       1.230456       1.230456       1.230456    8[6-(6,8),29-(8,8,8)]
    30       2.182935       2.182935       2.182935    8[6-(6,8),29-(8,8,8)]
    31       1.317354       1.317354       1.317354    8[6-(6,8),29-(8,8,8)]
    32      -0.263211      -0.263211      -0.263211    8[29-(8,8),29-(8,8,8)]
    33        0.95394        0.95394        0.95394    8[6-(6,8),29-(8,8)]
    34       0.838937       0.838937       0.838937    8[6-(6,8),29-(8,8)]
    35       1.279081       1.279081       1.279081    8[6-(6,8)]
    36       0.046581       0.046581       0.046581    8[6-(6,8),29-(8,8,8)]
    37       0.999061       0.999061       0.999061    8[6-(6,8),29-(8,8,8)]
    38       0.133479       0.133479       0.133479    8[6-(6,8),29-(8,8,8)]
    39       2.045514       2.045514       2.045514    8[29-(8,8),29-(8,8,8)]
    40      -0.229935      -0.229935      -0.229935    8[6-(6,8),29-(8,8)]
    41       2.022812       2.022812       2.022812    8[6-(6,8),29-(8,8)]
    42       2.462956       2.462956       2.462956    8[6-(6,8)]
